# Supplementary material for: Halogenation engineered metal cluster assemblies
Source: Natl Sci Rev. 2026 Mar 11;13(10):nwag154. doi: 10.1093/nsr/nwag154 (PMC13245388; doi:10.1093/nsr/nwag154)
Supplement: nwag154_Supplemental_Files [file nwag154_supplemental_files.zip]

Archive with 14 entries (14 files):
- (Au4-RCl)3.cif
- (Au4-RCl)n.cif
- (Au4-RF)4.cif
- (Au4-SCl)3.cif
- (Au4-SCl)n.cif
- (Au4-SF)4.cif
- Au4-RBr.cif
- Au4-RCl.cif
- Au4-RF.cif
- Au4-SBr.cif
- Au4-SCl.cif
- Au4-SF.cif
- Revised SupportingInformation-0301.pdf
- SI-movie.MOV
