# Supplementary material for: Halogenation engineered metal cluster assemblies
Source: Natl Sci Rev. 2026 Mar 11;13(10):nwag154. doi: 10.1093/nsr/nwag154 (PMC13245388; doi:10.1093/nsr/nwag154)
Supplement: nwag154_Supplemental_Files [file nwag154_supplemental_files.zip › (Au4-RCl)3.cif]

data_hy
_audit_creation_date               2025-10-13
_audit_creation_method
;
Olex2 1.5
(compiled 2025.07.13 svn.rb7424aed for OlexSys, GUI svn.r7314)
;
_shelx_SHELXL_version_number       '2019/3'
_audit_contact_author_address      ?
_audit_contact_author_email        ?
_audit_contact_author_name         ''
_audit_contact_author_phone        ?
_publ_contact_author_id_orcid      ?
_publ_section_references
;
Dolomanov, O.V., Bourhis, L.J., Gildea, R.J, Howard, J.A.K. & Puschmann, H.
 (2009), J. Appl. Cryst. 42, 339-341.

Sheldrick, G.M. (2015). Acta Cryst. A71, 3-8.

Sheldrick, G.M. (2015). Acta Cryst. C71, 3-8.
;
_chemical_name_common              ?
_chemical_name_systematic          ?
_chemical_formula_moiety           'C45 H35 Au5 Cl5 N5 S10'
_chemical_formula_sum              'C45 H35 Au5 Cl5 N5 S10'
_chemical_formula_weight           2128.46
_chemical_absolute_configuration   syn
_chemical_melting_point            ?
loop_
  _atom_type_symbol
  _atom_type_description
  _atom_type_scat_dispersion_real
  _atom_type_scat_dispersion_imag
  _atom_type_scat_source
 'C' 'C' 0.0181 0.0091 'International Tables Vol C Tables 4.2.6.8 and 6.1.1.4'
 'H' 'H' 0.0000 0.0000 'International Tables Vol C Tables 4.2.6.8 and 6.1.1.4'
 'Au' 'Au' -4.4197 7.2980
 'International Tables Vol C Tables 4.2.6.8 and 6.1.1.4'
 'Cl' 'Cl' 0.3639 0.7018 'International Tables Vol C Tables 4.2.6.8 and 6.1.1.4'
 'N' 'N' 0.0311 0.0180 'International Tables Vol C Tables 4.2.6.8 and 6.1.1.4'
 'S' 'S' 0.3331 0.5567 'International Tables Vol C Tables 4.2.6.8 and 6.1.1.4'

_shelx_space_group_comment
;
The symmetry employed for this shelxl refinement is uniquely defined
by the following loop, which should always be used as a source of
symmetry information in preference to the above space-group names.
They are only intended as comments.
;
_space_group_crystal_system        'monoclinic'
_space_group_IT_number             5
_space_group_name_H-M_alt          'C 1 2 1'
_space_group_name_Hall             'C 2y'
loop_
  _space_group_symop_operation_xyz
 'x, y, z'
 '-x, y, -z'
 'x+1/2, y+1/2, z'
 '-x+1/2, y+1/2, -z'

_cell_length_a                     23.1361(6)
_cell_length_b                     10.3710(3)
_cell_length_c                     24.0623(7)
_cell_angle_alpha                  90
_cell_angle_beta                   99.034(3)
_cell_angle_gamma                  90
_cell_volume                       5702.0(3)
_cell_formula_units_Z              4
_cell_measurement_reflns_used      11762
_cell_measurement_temperature      200
_cell_measurement_theta_max        73.7230
_cell_measurement_theta_min        4.0290
_shelx_estimated_absorpt_T_max     0.156
_shelx_estimated_absorpt_T_min     0.067
_exptl_absorpt_coefficient_mu      29.487
_exptl_absorpt_correction_T_max    1.00000
_exptl_absorpt_correction_T_min    0.36032
_exptl_absorpt_correction_type     multi-scan
_exptl_absorpt_process_details
;
CrysAlisPro 1.171.39.27b (Rigaku Oxford Diffraction, 2015)
Empirical absorption correction using spherical harmonics,
 implemented in SCALE3 ABSPACK scaling algorithm.
;
_exptl_absorpt_special_details     ?
_exptl_crystal_colour              colourless
_exptl_crystal_colour_primary      colourless
_exptl_crystal_density_diffrn      2.479
_exptl_crystal_density_meas        ?
_exptl_crystal_density_method      ?
_exptl_crystal_description         block
_exptl_crystal_F_000               3920
_exptl_crystal_size_max            0.2
_exptl_crystal_size_mid            0.1
_exptl_crystal_size_min            0.1
_exptl_transmission_factor_max     ?
_exptl_transmission_factor_min     ?
_diffrn_reflns_av_R_equivalents    0.0845
_diffrn_reflns_av_unetI/netI       0.0800
_diffrn_reflns_Laue_measured_fraction_full  0.999
_diffrn_reflns_Laue_measured_fraction_max  0.982
_diffrn_reflns_limit_h_max         28
_diffrn_reflns_limit_h_min         -21
_diffrn_reflns_limit_k_max         12
_diffrn_reflns_limit_k_min         -12
_diffrn_reflns_limit_l_max         30
_diffrn_reflns_limit_l_min         -28
_diffrn_reflns_number              23331
_diffrn_reflns_point_group_measured_fraction_full  0.879
_diffrn_reflns_point_group_measured_fraction_max  0.847
_diffrn_reflns_theta_full          67.684
_diffrn_reflns_theta_max           74.180
_diffrn_reflns_theta_min           3.720
_diffrn_ambient_environment        N~2~
_diffrn_ambient_temperature        200
_diffrn_detector                   'CCD plate'
_diffrn_detector_area_resol_mean   ?
_diffrn_measured_fraction_theta_full  0.999
_diffrn_measured_fraction_theta_max  0.982
_diffrn_measurement_details
;
List of Runs (angles in degrees, time in seconds):

  # Type    Start    End  Width  t~exp~   \w     \q     \k     \f   Frames
--------------------------------------------------------------------------
  1  \w    -89.00 -56.00   0.50    0.50    --    0.00 -38.00  90.00   66
  2  \w     55.00  87.00   0.50    0.50    --    0.00  38.00 -30.00   64
  3  \w    -39.00  17.00   0.50    0.50    --    0.00 -38.00  90.00  112
  4  \w    -21.00  15.00   0.50    0.50    --    0.00  38.00 -30.00   72
  5  \w    -87.00 -17.00   0.50    0.50    --    0.00 -57.00   0.00  140
  6  \w     82.00 186.00   0.50    5.00    --   96.70  15.00 -30.00  208
  7  \w    107.00 160.00   0.50    5.00    --   96.70  45.00  30.00  106
  8  \w     21.00 123.00   0.50    5.00    --   96.70 -61.00  90.00  204
  9  \w     76.00 102.00   0.50    5.00    --   96.70  45.00  30.00   52
 10  \w     54.00 129.00   0.50    5.00    --   96.70 -82.00  90.00  150
 11  \w     19.00 114.00   0.50    5.00    --   96.70 -61.00-120.00  190
 12  \w     10.00  36.00   0.50    5.00    --   96.70 -82.00 -60.00   52
 13  \w     87.00 125.00   0.50    5.00    --   96.70 -82.00 -60.00   76
 14  \w      7.00  51.00   0.50    5.00    --   96.70 -82.00  90.00   88
 15  \w     98.00 178.00   0.50    5.00    --   96.70  30.00   0.00  160
 16  \w     11.00 130.00   0.50    5.00    --   96.70 -82.00-120.00  238
 17  \w     51.00 115.00   0.50    5.00    --   96.70 -61.00 -30.00  128
 18  \w     15.00 125.00   0.50    5.00    --   96.70 -15.00  30.00  220
;
_diffrn_measurement_device         'four-circle diffractometer'
_diffrn_measurement_device_type    'XtaLAB AFC12 (RINC): Kappa single'
_diffrn_measurement_method         '\w scans'
_diffrn_orient_matrix_type        
 'CrysAlisPro convention (1999,Acta A55,543-557)'
_diffrn_orient_matrix_UB_11        0.0016308000
_diffrn_orient_matrix_UB_12        0.0248925000
_diffrn_orient_matrix_UB_13        -0.0627831000
_diffrn_orient_matrix_UB_21        0.0400151000
_diffrn_orient_matrix_UB_22        0.1172929000
_diffrn_orient_matrix_UB_23        0.0156707000
_diffrn_orient_matrix_UB_31        0.0542437000
_diffrn_orient_matrix_UB_32        -0.0878734000
_diffrn_orient_matrix_UB_33        0.0029733000
_diffrn_oxdiff_ac3_digest_hkl      01635df857716debfe7efe4347261f471d5429
_diffrn_radiation_monochromator    graphite
_diffrn_radiation_probe            x-ray
_diffrn_radiation_type             'Cu K\a'
_diffrn_radiation_wavelength       1.54184
_diffrn_source                     'fine-focus sealed X-ray tube'
_diffrn_source_type                'Enhance (Cu) X-ray Source'
_reflns_Friedel_coverage           0.630
_reflns_Friedel_fraction_full      0.744
_reflns_Friedel_fraction_max       0.695
_reflns_number_gt                  8617
_reflns_number_total               9830
_reflns_special_details
;
 Reflections were merged by SHELXL according to the crystal
 class for the calculation of statistics and refinement.
 
 _reflns_Friedel_fraction is defined as the number of unique
 Friedel pairs measured divided by the number that would be
 possible theoretically, ignoring centric projections and
 systematic absences.
;
_reflns_threshold_expression       'I > 2\s(I)'
_computing_cell_refinement         'CrysAlisPro 1.171.39.27b (Rigaku OD, 2015)'
_computing_data_collection         'CrysAlisPro 1.171.39.27b (Rigaku OD, 2015)'
_computing_data_reduction          'CrysAlisPro 1.171.39.27b (Rigaku OD, 2015)'
_computing_molecular_graphics      'Olex2 1.5 (Dolomanov et al., 2009)'
_computing_publication_material    'Olex2 1.5 (Dolomanov et al., 2009)'
_computing_structure_refinement    'SHELXL 2019/3 (Sheldrick, 2015)'
_computing_structure_solution      'SHELXT 2014/5 (Sheldrick, 2014)'
_refine_diff_density_max           2.156
_refine_diff_density_min           -1.717
_refine_diff_density_rms           0.295
_refine_ls_abs_structure_details
;
 Classical Flack method preferred over Parsons because s.u. lower.
;
_refine_ls_abs_structure_Flack     -0.03(4)
_refine_ls_extinction_coef         .
_refine_ls_extinction_method       none
_refine_ls_goodness_of_fit_ref     1.039
_refine_ls_hydrogen_treatment      constr
_refine_ls_matrix_type             full
_refine_ls_number_parameters       692
_refine_ls_number_reflns           9830
_refine_ls_number_restraints       242
_refine_ls_R_factor_all            0.0880
_refine_ls_R_factor_gt             0.0741
_refine_ls_restrained_S_all        1.028
_refine_ls_shift/su_max            0.000
_refine_ls_shift/su_mean           0.000
_refine_ls_structure_factor_coef   Fsqd
_refine_ls_weighting_details      
 'w=1/[\s^2^(Fo^2^)+(0.0604P)^2^+607.3247P] where P=(Fo^2^+2Fc^2^)/3'
_refine_ls_weighting_scheme        calc
_refine_ls_wR_factor_gt            0.1934
_refine_ls_wR_factor_ref           0.1986
_refine_special_details            ?
_olex2_refinement_description
;
1. Fixed Uiso
 At 1.2 times of:
  All C(H) groups, All C(H,H) groups
2. Restrained distances
 N5-C39
 1.32 with sigma of 0.01
 S9-C39
 1.71 with sigma of 0.01
 C38-S12
 1.71 with sigma of 0.01
 C38-C40
 1.53 with sigma of 0.01
 S12-C40
 2.7 with sigma of 0.02
 C41-C40
 1.53 with sigma of 0.01
3. Rigid bond restraints
 C44, Cl5
 with sigma for 1-2 distances of 0.01 and sigma for 1-3 distances of 0.01
 C48, Cl5
 with sigma for 1-2 distances of 0.01 and sigma for 1-3 distances of 0.01
4. Uiso/Uaniso restraints and constraints
C48 \\sim Cl5: within 2A with sigma of 0.04 and sigma for terminal atoms of
0.08 within 2A
C41 \\sim C46: within 2A with sigma of 0.01 and sigma for terminal atoms of
0.02 within 2A
C41 \\sim C42: within 2A with sigma of 0.01 and sigma for terminal atoms of
0.02 within 2A
C42 \\sim C43: within 2A with sigma of 0.01 and sigma for terminal atoms of
0.02 within 2A
C46 \\sim C45: within 2A with sigma of 0.01 and sigma for terminal atoms of
0.02 within 2A
C43 \\sim C44: within 2A with sigma of 0.01 and sigma for terminal atoms of
0.02 within 2A
C47 \\sim C37: within 2A with sigma of 0.01 and sigma for terminal atoms of
0.02 within 2A
S10 \\sim C37: within 2A with sigma of 0.01 and sigma for terminal atoms of
0.02 within 2A
C44 \\sim Cl5: within 2A with sigma of 0.01 and sigma for terminal atoms of
0.02 within 2A
C40 \\sim C41: within 2A with sigma of 0.01 and sigma for terminal atoms of
0.02 within 2A
C45 \\sim C44: within 2A with sigma of 0.01 and sigma for terminal atoms of
0.02 within 2A
C48 \\sim C44: within 2A with sigma of 0.01 and sigma for terminal atoms of
0.02 within 2A
Uanis(C48) \\sim Ueq, Uanis(N6) \\sim Ueq, Uanis(Cl5) \\sim Ueq: with sigma of
0.01 and sigma for terminal atoms of 0.01
Uanis(C47) \\sim Ueq, Uanis(C37) \\sim Ueq, Uanis(C42) \\sim Ueq, Uanis(C39)
\\sim Ueq, Uanis(Cl6) \\sim Ueq, Uanis(C40) \\sim Ueq, Uanis(C38) \\sim Ueq,
Uanis(C46) \\sim Ueq, Uanis(C41) \\sim Ueq, Uanis(C45) \\sim Ueq, Uanis(C44)
\\sim Ueq, Uanis(C43) \\sim Ueq: with sigma of 0.01 and sigma for terminal
atoms of 0.01
Uanis(C11) \\sim Ueq, Uanis(C6) \\sim Ueq, Uanis(C8) \\sim Ueq: with sigma of
0.01 and sigma for terminal atoms of 0.02
Uanis(C19) \\sim Ueq, Uanis(C32) \\sim Ueq, Uanis(C4) \\sim Ueq, Uanis(C18)
\\sim Ueq, Uanis(C10) \\sim Ueq: with sigma of 0.01 and sigma for terminal
atoms of 0.01
Uanis(C9) \\sim Ueq, Uanis(N3) \\sim Ueq: with sigma of 0.01 and sigma for
terminal atoms of 0.01
Uanis(N5) \\sim Ueq: with sigma of 0.01 and sigma for terminal atoms of 0.01
Uanis(Cl5) \\sim Ueq: with sigma of 0.01 and sigma for terminal atoms of 0.01
Uanis(C35) \\sim Ueq: with sigma of 0.01 and sigma for terminal atoms of 0.02
Uanis(C22) \\sim Ueq: with sigma of 0.01 and sigma for terminal atoms of 0.02
5. Others
 Fixed Sof: Au5(0.5) Au6(0.25) Au7(0.25) S9(0.5) S10(0.5) S11(0.5) S12(0.5)
 N5(0.5) N6(0.5) C37(0.5) C38(0.5) H38A(0.5) H38B(0.5) C39(0.5) C40(0.5)
 H40(0.5) C47(0.5) H47A(0.5) H47B(0.5) C48(0.5) H48(0.5) Cl5(0.5) Cl6(0.5)
6.a Ternary CH refined with riding coordinates:
 C3(H3), C6(H6), C18(H18), C19(H19), C40(H40), C48(H48)
6.b Secondary CH2 refined with riding coordinates:
 C8(H8A,H8B), C14(H14A,H14B), C20(H20A,H20B), C24(H24A,H24B), C38(H38A,H38B),
 C47(H47A,H47B)
6.c Aromatic/amide H refined with riding coordinates:
 C1(H1), C11(H11), C12(H12), C13(H13), C15(H15), C21(H21), C22(H22), C23(H23),
 C25(H25), C26(H26), C27(H27), C28(H28), C29(H29), C34(H34), C35(H35), C36(H36),
  C42(H42), C43(H43), C45(H45), C46(H46)
6.d Fitted hexagon refined as free rotating group:
 C41(C42,C43,C44,C45,C46)
;
_atom_sites_solution_hydrogens     geom
_atom_sites_solution_primary       dual
_atom_sites_solution_secondary     ?
loop_
  _atom_site_label
  _atom_site_type_symbol
  _atom_site_fract_x
  _atom_site_fract_y
  _atom_site_fract_z
  _atom_site_U_iso_or_equiv
  _atom_site_adp_type
  _atom_site_occupancy
  _atom_site_site_symmetry_order
  _atom_site_calc_flag
  _atom_site_refinement_flags_posn
  _atom_site_refinement_flags_adp
  _atom_site_refinement_flags_occupancy
  _atom_site_disorder_assembly
  _atom_site_disorder_group
 Au1 Au 0.37917(6) 0.45830(14) 0.15969(6) 0.0374(3) Uani 1 1 d . . . . .
 Au2 Au 0.50548(6) 0.58326(14) 0.22255(6) 0.0380(3) Uani 1 1 d . . . . .
 Au3 Au 0.44474(6) 0.66805(17) 0.11108(7) 0.0478(4) Uani 1 1 d . . . . .
 Au4 Au 0.44108(6) 0.38109(16) 0.27411(7) 0.0457(4) Uani 1 1 d . . . . .
 Cl1 Cl 0.1467(4) 0.1183(12) 0.0226(5) 0.067(3) Uani 1 1 d . . . . .
 Cl2 Cl 0.0692(5) 0.4072(11) 0.0510(6) 0.070(3) Uani 1 1 d . . . . .
 Cl3 Cl 0.7459(6) 0.919(2) 0.3600(8) 0.122(7) Uani 1 1 d . . . . .
 Cl4 Cl 0.8199(6) 0.7033(19) 0.2683(14) 0.173(12) Uani 1 1 d . . . . .
 S1 S 0.4715(4) 0.2043(10) 0.2293(5) 0.055(3) Uani 1 1 d . . . . .
 S2 S 0.4118(5) 0.5372(12) 0.3306(4) 0.059(3) Uani 1 1 d . . . . .
 S3 S 0.3827(4) 0.8132(10) 0.1425(5) 0.057(3) Uani 1 1 d . . . . .
 S4 S 0.5062(4) 0.5338(13) 0.0708(4) 0.057(3) Uani 1 1 d . . . . .
 S5 S 0.2877(5) 0.8214(11) 0.2097(6) 0.065(3) Uani 1 1 d . . . . .
 S6 S 0.5951(5) 0.3361(13) 0.1032(5) 0.066(3) Uani 1 1 d . . . . .
 S7 S 0.4722(4) 0.0922(13) 0.1178(6) 0.073(3) Uani 1 1 d . . . . .
 S8 S 0.4197(5) 0.8151(14) 0.3509(5) 0.068(3) Uani 1 1 d . . . . .
 N1 N 0.4182(13) 0.297(3) 0.1295(13) 0.041(7) Uani 1 1 d . . . . .
 N2 N 0.5519(11) 0.459(3) 0.1770(13) 0.044(7) Uani 1 1 d . . . . .
 N3 N 0.3317(12) 0.606(3) 0.1859(11) 0.037(6) Uani 1 1 d . U . . .
 N4 N 0.4702(14) 0.709(3) 0.2720(14) 0.051(8) Uani 1 1 d . . . . .
 C1 C 0.2238(14) 0.556(4) 0.1164(18) 0.050(9) Uani 1 1 d . . . . .
 H1 H 0.255384 0.599659 0.103928 0.060 Uiso 1 1 calc R U . . .
 C2 C 0.5455(14) 0.453(4) 0.1255(13) 0.040(8) Uani 1 1 d . . . . .
 C3 C 0.4007(15) 0.273(4) 0.0693(16) 0.045(8) Uani 1 1 d . . . . .
 H3 H 0.405026 0.355758 0.049251 0.054 Uiso 1 1 calc R U . . .
 C4 C 0.6508(14) 0.479(4) 0.2294(15) 0.042(8) Uani 1 1 d . U . . .
 C5 C 0.5536(15) 0.857(4) 0.3015(16) 0.050(10) Uani 1 1 d . . . . .
 C6 C 0.2831(17) 0.562(4) 0.2139(16) 0.051(9) Uani 1 1 d . U . . .
 H6 H 0.295521 0.488077 0.239708 0.062 Uiso 1 1 calc R U . . .
 C7 C 0.4387(15) 0.679(4) 0.3102(14) 0.046(9) Uani 1 1 d . . . . .
 C8 C 0.2703(18) 0.686(4) 0.2481(17) 0.055(10) Uani 1 1 d . U . . .
 H8A H 0.294569 0.684648 0.285844 0.066 Uiso 1 1 calc R U . . .
 H8B H 0.228603 0.688048 0.252766 0.066 Uiso 1 1 calc R U . . .
 C9 C 0.2294(15) 0.526(4) 0.1706(14) 0.041(8) Uani 1 1 d . U . . .
 C10 C 0.4490(12) 0.214(3) 0.1571(13) 0.031(6) Uani 1 1 d . U . . .
 C11 C 0.1850(17) 0.460(4) 0.1887(16) 0.052(9) Uani 1 1 d . U . . .
 H11 H 0.188683 0.436836 0.227303 0.062 Uiso 1 1 calc R U . . .
 C12 C 0.2990(18) 0.294(4) 0.0162(18) 0.057(10) Uani 1 1 d . . . . .
 H12 H 0.312119 0.362783 -0.004962 0.069 Uiso 1 1 calc R U . . .
 C13 C 0.5786(18) 0.978(4) 0.3024(18) 0.056(10) Uani 1 1 d . . . . .
 H13 H 0.554954 1.050599 0.289739 0.067 Uiso 1 1 calc R U . . .
 C14 C 0.4468(17) 0.923(4) 0.3017(18) 0.054(10) Uani 1 1 d . . . . .
 H14A H 0.414266 0.953487 0.273105 0.065 Uiso 1 1 calc R U . . .
 H14B H 0.466474 0.998000 0.321585 0.065 Uiso 1 1 calc R U . . .
 C15 C 0.2396(17) 0.257(4) 0.004(2) 0.063(12) Uani 1 1 d . . . . .
 H15 H 0.213464 0.298835 -0.025020 0.075 Uiso 1 1 calc R U . . .
 C16 C 0.2209(15) 0.158(4) 0.0341(14) 0.045(9) Uani 1 1 d . . . . .
 C17 C 0.1329(16) 0.452(4) 0.0964(18) 0.050(9) Uani 1 1 d . . . . .
 C18 C 0.5989(15) 0.395(4) 0.2126(15) 0.044(8) Uani 1 1 d . U . . .
 H18 H 0.585158 0.356284 0.246310 0.053 Uiso 1 1 calc R U . . .
 C19 C 0.4902(14) 0.843(3) 0.2742(14) 0.038(7) Uani 1 1 d . U . . .
 H19 H 0.487475 0.873393 0.234441 0.046 Uiso 1 1 calc R U . . .
 C20 C 0.4455(18) 0.183(7) 0.054(2) 0.10(2) Uani 1 1 d . . . . .
 H20A H 0.477899 0.231140 0.041496 0.121 Uiso 1 1 calc R U . . .
 H20B H 0.428147 0.123985 0.023758 0.121 Uiso 1 1 calc R U . . .
 C21 C 0.2576(17) 0.090(5) 0.0741(17) 0.058(11) Uani 1 1 d . . . . .
 H21 H 0.244208 0.018202 0.093280 0.070 Uiso 1 1 calc R U . . .
 C22 C 0.6672(17) 0.571(5) 0.1933(18) 0.054(9) Uani 1 1 d . U . . .
 H22 H 0.642491 0.585435 0.158524 0.065 Uiso 1 1 calc R U . . .
 C23 C 0.1346(18) 0.425(4) 0.153(2) 0.061(12) Uani 1 1 d . . . . .
 H23 H 0.102653 0.384614 0.166287 0.074 Uiso 1 1 calc R U . . .
 C24 C 0.6134(17) 0.287(4) 0.171(2) 0.071(15) Uani 1 1 d . . . . .
 H24A H 0.591481 0.207693 0.177326 0.085 Uiso 1 1 calc R U . . .
 H24B H 0.655704 0.267000 0.179038 0.085 Uiso 1 1 calc R U . . .
 C25 C 0.5877(19) 0.756(6) 0.3235(19) 0.071(13) Uani 1 1 d . . . . .
 H25 H 0.571096 0.671819 0.323973 0.085 Uiso 1 1 calc R U . . .
 C26 C 0.1763(17) 0.528(4) 0.0774(18) 0.052(10) Uani 1 1 d . . . . .
 H26 H 0.172601 0.558535 0.039742 0.062 Uiso 1 1 calc R U . . .
 C27 C 0.3156(17) 0.131(4) 0.0847(16) 0.049(10) Uani 1 1 d . . . . .
 H27 H 0.341552 0.084910 0.112205 0.059 Uiso 1 1 calc R U . . .
 C28 C 0.6475(19) 0.774(5) 0.345(2) 0.070(14) Uani 1 1 d . . . . .
 H28 H 0.670690 0.706277 0.363396 0.084 Uiso 1 1 calc R U . . .
 C29 C 0.717(2) 0.640(5) 0.206(2) 0.074(15) Uani 1 1 d . . . . .
 H29 H 0.728448 0.700898 0.179723 0.089 Uiso 1 1 calc R U . . .
 C30 C 0.6706(19) 0.893(5) 0.340(3) 0.076(15) Uani 1 1 d . . . . .
 C31 C 0.3392(17) 0.237(5) 0.0576(14) 0.054(10) Uani 1 1 d . . . . .
 C32 C 0.751(2) 0.619(6) 0.257(2) 0.076(14) Uani 1 1 d . U . . .
 C33 C 0.3360(14) 0.732(4) 0.1771(19) 0.056(11) Uani 1 1 d . . . . .
 C34 C 0.6362(19) 0.995(6) 0.321(2) 0.079(16) Uani 1 1 d . . . . .
 H34 H 0.652765 1.078650 0.321214 0.095 Uiso 1 1 calc R U . . .
 C35 C 0.737(2) 0.530(5) 0.297(2) 0.063(11) Uani 1 1 d . U . . .
 H35 H 0.761916 0.519158 0.332145 0.076 Uiso 1 1 calc R U . . .
 C36 C 0.686(2) 0.458(6) 0.282(2) 0.077(15) Uani 1 1 d . . . . .
 H36 H 0.674175 0.396189 0.307467 0.093 Uiso 1 1 calc R U . . .
 C41 C 0.610(3) 0.610(5) 0.508(3) 0.138(12) Uani 1 1 d DG U . . .
 C42 C 0.566(2) 0.662(6) 0.470(2) 0.140(12) Uani 1 1 d G U . A .
 H42 H 0.536553 0.607375 0.449742 0.168 Uiso 1 1 calc R U . . .
 C43 C 0.564(2) 0.794(6) 0.460(2) 0.143(12) Uani 1 1 d G U . A .
 H43 H 0.533054 0.829719 0.433019 0.172 Uiso 1 1 calc R U . . .
 C44 C 0.606(3) 0.874(5) 0.489(3) 0.147(11) Uani 1 1 d G U . A .
 C45 C 0.651(2) 0.822(6) 0.527(2) 0.144(12) Uani 1 1 d G U . A .
 H45 H 0.680110 0.877009 0.547177 0.173 Uiso 1 1 calc R U . . .
 C46 C 0.653(2) 0.690(7) 0.537(2) 0.141(12) Uani 1 1 d G U . A .
 H46 H 0.683610 0.654665 0.563901 0.170 Uiso 1 1 calc R U . . .
 Au5 Au 0.47601(11) 0.2421(3) 0.39345(10) 0.0374(6) Uani 0.5 1 d . . P A 1
 Au6 Au 0.500000 0.0742(5) 0.500000 0.0410(9) Uani 0.5 2 d S T P A 1
 Au7 Au 0.500000 0.3980(5) 0.500000 0.0429(9) Uani 0.5 2 d S T P A 1
 S9 S 0.5694(7) 0.287(2) 0.3788(7) 0.044(4) Uani 0.5 1 d D . P A 1
 S10 S 0.3799(7) 0.198(2) 0.3946(7) 0.049(4) Uani 0.5 1 d . U P A 1
 S11 S 0.3006(9) 0.097(3) 0.4657(11) 0.075(7) Uani 0.5 1 d . . P A 1
 S12 S 0.6764(8) 0.412(3) 0.4346(9) 0.067(7) Uani 0.5 1 d D . P A 1
 N5 N 0.580(2) 0.419(5) 0.478(2) 0.038(12) Uani 0.5 1 d D U P A 1
 N6 N 0.414(2) 0.065(6) 0.492(2) 0.033(11) Uani 0.5 1 d . U P A 1
 C37 C 0.375(3) 0.118(8) 0.454(3) 0.045(8) Uani 0.5 1 d . U P A 1
 C38 C 0.682(3) 0.446(10) 0.5048(13) 0.06(2) Uani 0.5 1 d D U P A 1
 H38A H 0.702297 0.373706 0.526692 0.073 Uiso 0.5 1 calc R U P A 1
 H38B H 0.706724 0.524232 0.513367 0.073 Uiso 0.5 1 calc R U P A 1
 C39 C 0.602(3) 0.378(8) 0.434(2) 0.06(2) Uani 0.5 1 d D U P A 1
 C40 C 0.623(4) 0.468(6) 0.523(3) 0.136(14) Uani 0.5 1 d D U P A 1
 H40 H 0.618785 0.441196 0.562443 0.163 Uiso 0.5 1 calc R U P A 1
 C47 C 0.324(4) 0.035(11) 0.530(4) 0.07(3) Uani 0.5 1 d . U P A 1
 H47A H 0.325353 0.106298 0.558097 0.087 Uiso 0.5 1 calc R U P A 1
 H47B H 0.293598 -0.026644 0.539193 0.087 Uiso 0.5 1 calc R U P A 1
 C48 C 0.615(8) 0.96(2) 0.460(8) 0.145(14) Uani 0.5 1 d . U P A 1
 H48 H 0.593155 0.962854 0.420636 0.174 Uiso 0.5 1 calc R U P A 1
 Cl5 Cl 0.608(3) 1.055(7) 0.488(3) 0.162(13) Uani 0.5 1 d . U P A 2
 Cl6 Cl 0.601(2) 0.421(5) 0.518(2) 0.151(17) Uani 0.5 1 d . U P A 2

loop_
  _atom_site_aniso_label
  _atom_site_aniso_U_11
  _atom_site_aniso_U_22
  _atom_site_aniso_U_33
  _atom_site_aniso_U_23
  _atom_site_aniso_U_13
  _atom_site_aniso_U_12
 Au1 0.0266(6) 0.0364(8) 0.0481(7) 0.0025(6) 0.0023(5) 0.0074(6)
 Au2 0.0279(6) 0.0409(8) 0.0446(7) 0.0017(6) 0.0038(5) 0.0051(6)
 Au3 0.0343(7) 0.0535(10) 0.0537(8) 0.0120(7) 0.0006(6) 0.0015(7)
 Au4 0.0326(7) 0.0459(9) 0.0568(9) 0.0112(7) 0.0011(6) 0.0014(7)
 Cl1 0.035(4) 0.063(7) 0.098(8) -0.002(6) -0.008(5) -0.004(4)
 Cl2 0.049(5) 0.051(6) 0.106(8) -0.009(6) -0.006(5) 0.002(5)
 Cl3 0.040(6) 0.16(2) 0.154(15) -0.024(13) -0.009(8) 0.015(8)
 Cl4 0.039(6) 0.095(13) 0.38(4) -0.069(18) 0.022(12) -0.020(7)
 S1 0.033(4) 0.040(5) 0.090(7) 0.006(5) 0.004(4) 0.012(4)
 S2 0.061(6) 0.064(7) 0.054(5) 0.007(5) 0.016(5) 0.002(5)
 S3 0.045(5) 0.044(6) 0.078(7) 0.017(5) -0.006(5) 0.010(4)
 S4 0.039(5) 0.081(8) 0.050(5) -0.001(5) 0.007(4) 0.003(5)
 S5 0.046(5) 0.046(6) 0.101(8) -0.001(6) 0.007(5) 0.021(5)
 S6 0.043(5) 0.071(8) 0.088(8) -0.026(6) 0.019(5) 0.001(5)
 S7 0.038(5) 0.055(7) 0.130(10) -0.023(7) 0.021(6) 0.008(5)
 S8 0.060(6) 0.078(9) 0.070(7) -0.013(6) 0.022(5) 0.004(6)
 N1 0.046(16) 0.015(13) 0.062(18) -0.020(13) 0.010(13) -0.003(12)
 N2 0.020(12) 0.043(17) 0.066(18) -0.012(16) 0.001(12) -0.015(13)
 N3 0.033(10) 0.037(11) 0.041(10) 0.007(9) 0.000(8) 0.017(9)
 N4 0.043(17) 0.04(2) 0.07(2) -0.003(15) 0.003(14) -0.011(14)
 C1 0.018(14) 0.05(2) 0.08(3) 0.00(2) 0.008(15) 0.009(15)
 C2 0.035(16) 0.05(2) 0.039(16) -0.022(16) 0.008(13) 0.004(16)
 C3 0.045(19) 0.03(2) 0.06(2) -0.001(16) 0.004(15) -0.004(15)
 C4 0.031(11) 0.042(13) 0.054(12) -0.003(10) 0.012(10) 0.001(10)
 C5 0.037(18) 0.06(3) 0.06(2) -0.007(18) 0.013(15) 0.025(18)
 C6 0.049(13) 0.052(14) 0.053(13) 0.004(11) 0.009(10) 0.014(11)
 C7 0.038(18) 0.06(2) 0.042(17) 0.010(17) 0.009(14) 0.014(18)
 C8 0.050(13) 0.056(15) 0.060(13) -0.003(11) 0.013(11) 0.005(11)
 C9 0.044(12) 0.035(12) 0.044(12) 0.002(10) 0.005(10) 0.016(10)
 C10 0.021(10) 0.021(11) 0.049(11) -0.002(9) -0.001(9) 0.008(9)
 C11 0.050(13) 0.049(14) 0.058(13) -0.001(11) 0.017(11) 0.005(11)
 C12 0.05(2) 0.05(2) 0.07(3) 0.01(2) 0.009(19) -0.01(2)
 C13 0.05(2) 0.04(2) 0.08(3) 0.01(2) 0.019(19) -0.005(18)
 C14 0.04(2) 0.04(2) 0.08(3) -0.019(19) 0.002(19) -0.016(16)
 C15 0.04(2) 0.06(3) 0.09(3) 0.02(2) -0.007(19) 0.008(19)
 C16 0.037(18) 0.05(2) 0.041(17) 0.009(17) -0.007(14) -0.002(17)
 C17 0.04(2) 0.026(18) 0.08(3) -0.013(19) 0.007(18) 0.011(16)
 C18 0.035(11) 0.043(13) 0.055(12) 0.000(11) 0.007(10) 0.013(10)
 C19 0.039(12) 0.029(12) 0.045(11) 0.000(10) 0.004(10) 0.004(10)
 C20 0.03(2) 0.18(7) 0.09(3) -0.06(4) 0.01(2) -0.04(3)
 C21 0.04(2) 0.07(3) 0.06(2) 0.00(2) 0.018(18) -0.01(2)
 C22 0.046(13) 0.053(14) 0.064(13) 0.000(11) 0.012(11) 0.004(11)
 C23 0.04(2) 0.05(3) 0.09(3) -0.01(2) 0.01(2) -0.005(18)
 C24 0.031(19) 0.04(2) 0.14(4) -0.04(3) 0.01(2) -0.014(17)
 C25 0.05(2) 0.08(4) 0.07(3) 0.00(3) -0.01(2) 0.02(2)
 C26 0.04(2) 0.04(2) 0.07(2) 0.023(19) 0.002(17) -0.011(17)
 C27 0.05(2) 0.030(19) 0.05(2) 0.006(16) -0.021(17) -0.009(16)
 C28 0.05(2) 0.07(3) 0.08(3) -0.02(3) -0.01(2) 0.02(2)
 C29 0.07(3) 0.05(3) 0.12(4) -0.02(3) 0.06(3) 0.00(2)
 C30 0.04(2) 0.06(3) 0.13(4) -0.03(3) 0.01(2) 0.00(2)
 C31 0.06(2) 0.07(3) 0.035(17) -0.008(19) 0.011(15) -0.01(2)
 C32 0.072(17) 0.073(18) 0.084(17) -0.008(12) 0.011(12) -0.007(12)
 C33 0.021(15) 0.04(2) 0.10(3) 0.02(2) -0.018(17) 0.004(15)
 C34 0.04(2) 0.08(4) 0.11(4) -0.01(3) -0.01(2) 0.01(2)
 C35 0.057(15) 0.061(16) 0.068(15) -0.009(12) -0.001(11) 0.000(12)
 C36 0.07(3) 0.07(3) 0.08(3) -0.04(3) -0.01(2) 0.00(3)
 C41 0.137(14) 0.140(14) 0.136(14) 0.000(8) 0.024(8) 0.001(8)
 C42 0.139(14) 0.142(14) 0.139(14) 0.000(9) 0.023(9) 0.001(9)
 C43 0.143(14) 0.145(14) 0.142(14) 0.002(9) 0.024(9) -0.001(9)
 C44 0.146(13) 0.149(13) 0.145(13) 0.002(8) 0.023(8) -0.001(8)
 C45 0.143(14) 0.146(14) 0.143(14) 0.002(9) 0.022(9) 0.000(9)
 C46 0.141(14) 0.143(14) 0.140(14) 0.000(9) 0.022(9) 0.001(9)
 Au5 0.0295(12) 0.0479(17) 0.0341(12) 0.0026(12) 0.0024(9) 0.0015(12)
 Au6 0.039(2) 0.047(2) 0.0353(18) 0.000 0.0011(15) 0.000
 Au7 0.047(2) 0.047(3) 0.0365(18) 0.000 0.0118(16) 0.000
 S9 0.031(8) 0.063(12) 0.036(7) -0.009(8) 0.002(6) -0.008(8)
 S10 0.028(7) 0.073(12) 0.045(8) 0.002(8) 0.001(6) 0.000(7)
 S11 0.045(11) 0.10(2) 0.082(15) 0.012(15) 0.025(10) -0.010(12)
 S12 0.033(9) 0.11(2) 0.060(11) 0.007(12) 0.002(8) -0.011(11)
 N5 0.038(16) 0.039(17) 0.038(16) -0.003(12) 0.007(12) -0.001(12)
 N6 0.032(15) 0.035(16) 0.035(15) 0.000(12) 0.010(11) -0.005(12)
 C37 0.033(11) 0.060(13) 0.045(11) 0.001(10) 0.009(9) 0.001(10)
 C38 0.06(2) 0.06(2) 0.06(2) -0.004(13) 0.003(13) -0.001(13)
 C39 0.06(2) 0.06(2) 0.06(2) 0.003(13) 0.012(13) -0.001(13)
 C40 0.135(17) 0.138(17) 0.135(16) -0.001(10) 0.022(10) 0.000(10)
 C47 0.07(3) 0.07(3) 0.07(3) 0.000(13) 0.014(13) -0.004(13)
 C48 0.145(16) 0.146(16) 0.144(16) 0.000(10) 0.023(10) 0.000(10)
 Cl5 0.165(17) 0.156(14) 0.164(17) 0.004(12) 0.024(11) -0.004(12)
 Cl6 0.16(2) 0.15(2) 0.15(2) -0.003(12) 0.028(13) 0.006(13)

_geom_special_details
;
 All esds (except the esd in the dihedral angle between two l.s. planes)
 are estimated using the full covariance matrix.  The cell esds are taken
 into account individually in the estimation of esds in distances, angles
 and torsion angles; correlations between esds in cell parameters are only
 used when they are defined by crystal symmetry.  An approximate (isotropic)
 treatment of cell esds is used for estimating esds involving l.s. planes.
;
loop_
  _geom_bond_atom_site_label_1
  _geom_bond_atom_site_label_2
  _geom_bond_distance
  _geom_bond_site_symmetry_2
  _geom_bond_publ_flag
 Au1 Au2 3.3346(18) . ?
 Au1 Au3 2.993(2) . ?
 Au1 Au4 3.0056(19) . ?
 Au1 N1 2.09(3) . ?
 Au1 N3 2.04(3) . ?
 Au2 Au3 2.959(2) . ?
 Au2 Au4 2.956(2) . ?
 Au2 N2 2.10(3) . ?
 Au2 N4 2.03(3) . ?
 Au3 S3 2.289(11) . ?
 Au3 S4 2.308(11) . ?
 Au4 S1 2.294(11) . ?
 Au4 S2 2.283(12) . ?
 Au4 Au5 3.201(3) . ?
 Cl1 C16 1.75(4) . ?
 Cl2 C17 1.75(4) . ?
 Cl3 C30 1.75(5) . ?
 Cl4 C32 1.79(6) . ?
 S1 C10 1.74(3) . ?
 S2 C7 1.70(4) . ?
 S3 C33 1.69(4) . ?
 S4 C2 1.70(4) . ?
 S5 C8 1.77(5) . ?
 S5 C33 1.73(5) . ?
 S6 C2 1.81(3) . ?
 S6 C24 1.70(6) . ?
 S7 C10 1.72(3) . ?
 S7 C20 1.82(7) . ?
 S8 C7 1.81(4) . ?
 S8 C14 1.81(5) . ?
 N1 C3 1.46(5) . ?
 N1 C10 1.24(4) . ?
 N2 C2 1.23(4) . ?
 N2 C18 1.44(4) . ?
 N3 C6 1.47(5) . ?
 N3 C33 1.33(5) . ?
 N4 C7 1.30(5) . ?
 N4 C19 1.46(5) . ?
 C1 H1 0.9500 . ?
 C1 C9 1.33(5) . ?
 C1 C26 1.36(5) . ?
 C3 H3 1.0000 . ?
 C3 C20 1.48(7) . ?
 C3 C31 1.45(5) . ?
 C4 C18 1.49(5) . ?
 C4 C22 1.38(6) . ?
 C4 C36 1.41(6) . ?
 C5 C13 1.39(6) . ?
 C5 C19 1.52(5) . ?
 C5 C25 1.37(6) . ?
 C6 H6 1.0000 . ?
 C6 C8 1.58(6) . ?
 C6 C9 1.54(5) . ?
 C8 H8A 0.9900 . ?
 C8 H8B 0.9900 . ?
 C9 C11 1.36(5) . ?
 C11 H11 0.9500 . ?
 C11 C23 1.39(6) . ?
 C12 H12 0.9500 . ?
 C12 C15 1.42(6) . ?
 C12 C31 1.39(6) . ?
 C13 H13 0.9500 . ?
 C13 C34 1.35(6) . ?
 C14 H14A 0.9900 . ?
 C14 H14B 0.9900 . ?
 C14 C19 1.53(5) . ?
 C15 H15 0.9500 . ?
 C15 C16 1.36(6) . ?
 C16 C21 1.38(6) . ?
 C17 C23 1.38(6) . ?
 C17 C26 1.41(5) . ?
 C18 H18 1.0000 . ?
 C18 C24 1.56(6) . ?
 C19 H19 1.0000 . ?
 C20 H20A 0.9900 . ?
 C20 H20B 0.9900 . ?
 C21 H21 0.9500 . ?
 C21 C27 1.39(5) . ?
 C22 H22 0.9500 . ?
 C22 C29 1.36(6) . ?
 C23 H23 0.9500 . ?
 C24 H24A 0.9900 . ?
 C24 H24B 0.9900 . ?
 C25 H25 0.9500 . ?
 C25 C28 1.41(6) . ?
 C26 H26 0.9500 . ?
 C27 H27 0.9500 . ?
 C27 C31 1.43(6) . ?
 C28 H28 0.9500 . ?
 C28 C30 1.36(7) . ?
 C29 H29 0.9500 . ?
 C29 C32 1.37(7) . ?
 C30 C34 1.35(7) . ?
 C32 C35 1.41(7) . ?
 C34 H34 0.9500 . ?
 C35 H35 0.9500 . ?
 C35 C36 1.41(7) . ?
 C36 H36 0.9500 . ?
 C41 C42 1.3900 . ?
 C41 C46 1.3900 . ?
 C41 C40 1.529(14) . ?
 C41 Cl6 1.99(7) . ?
 C42 H42 0.9500 . ?
 C42 C43 1.3900 . ?
 C43 H43 0.9500 . ?
 C43 C44 1.3900 . ?
 C44 C45 1.3900 . ?
 C44 C48 1.2(2) . ?
 C44 Cl5 1.88(8) . ?
 C45 H45 0.9500 . ?
 C45 C46 1.3900 . ?
 C46 H46 0.9500 . ?
 Au5 Au6 3.077(4) . ?
 Au5 Au7 3.008(4) . ?
 Au5 S9 2.291(16) . ?
 Au5 S10 2.275(17) . ?
 Au6 Au7 3.358(7) . ?
 Au6 N6 1.98(5) . ?
 Au6 N6 1.98(5) 2_656 ?
 Au7 N5 2.00(5) . ?
 Au7 N5 2.00(5) 2_656 ?
 S9 C39 1.710(13) . ?
 S10 C37 1.68(7) . ?
 S11 C37 1.80(7) . ?
 S11 C47 1.69(10) . ?
 S12 C38 1.711(13) . ?
 S12 C39 1.76(6) . ?
 N5 C39 1.320(13) . ?
 N5 C40 1.45(13) . ?
 N6 C37 1.29(9) . ?
 N6 C48 1.8(2) 2_646 ?
 C38 H38A 0.9900 . ?
 C38 H38B 0.9900 . ?
 C38 C40 1.529(14) . ?
 C40 H40 1.0000 . ?
 C47 H47A 0.9900 . ?
 C47 H47B 0.9900 . ?
 C47 C48 1.6(2) 2_646 ?
 C48 H48 1.0000 . ?

loop_
  _geom_angle_atom_site_label_1
  _geom_angle_atom_site_label_2
  _geom_angle_atom_site_label_3
  _geom_angle
  _geom_angle_site_symmetry_1
  _geom_angle_site_symmetry_3
  _geom_angle_publ_flag
 Au3 Au1 Au2 55.45(4) . . ?
 Au3 Au1 Au4 110.71(6) . . ?
 Au4 Au1 Au2 55.28(4) . . ?
 N1 Au1 Au2 94.2(8) . . ?
 N1 Au1 Au3 100.0(8) . . ?
 N1 Au1 Au4 86.3(9) . . ?
 N3 Au1 Au2 92.5(8) . . ?
 N3 Au1 Au3 84.6(8) . . ?
 N3 Au1 Au4 96.8(7) . . ?
 N3 Au1 N1 173.2(11) . . ?
 Au3 Au2 Au1 56.41(5) . . ?
 Au4 Au2 Au1 56.70(4) . . ?
 Au4 Au2 Au3 113.09(6) . . ?
 N2 Au2 Au1 90.5(7) . . ?
 N2 Au2 Au3 85.3(9) . . ?
 N2 Au2 Au4 96.7(9) . . ?
 N4 Au2 Au1 96.4(9) . . ?
 N4 Au2 Au3 99.4(9) . . ?
 N4 Au2 Au4 86.3(9) . . ?
 N4 Au2 N2 173.0(11) . . ?
 Au2 Au3 Au1 68.13(5) . . ?
 S3 Au3 Au1 88.1(3) . . ?
 S3 Au3 Au2 97.4(3) . . ?
 S3 Au3 S4 174.1(4) . . ?
 S4 Au3 Au1 96.2(3) . . ?
 S4 Au3 Au2 88.0(3) . . ?
 Au1 Au4 Au5 163.43(8) . . ?
 Au2 Au4 Au1 68.02(5) . . ?
 Au2 Au4 Au5 128.54(7) . . ?
 S1 Au4 Au1 85.4(3) . . ?
 S1 Au4 Au2 99.0(3) . . ?
 S1 Au4 Au5 90.5(3) . . ?
 S2 Au4 Au1 102.3(3) . . ?
 S2 Au4 Au2 87.9(3) . . ?
 S2 Au4 S1 171.2(4) . . ?
 S2 Au4 Au5 80.9(3) . . ?
 C10 S1 Au4 110.9(10) . . ?
 C7 S2 Au4 106.6(13) . . ?
 C33 S3 Au3 108.5(15) . . ?
 C2 S4 Au3 105.1(11) . . ?
 C33 S5 C8 91(2) . . ?
 C24 S6 C2 89.4(19) . . ?
 C10 S7 C20 89(2) . . ?
 C14 S8 C7 89.3(18) . . ?
 C3 N1 Au1 114(2) . . ?
 C10 N1 Au1 128(2) . . ?
 C10 N1 C3 117(3) . . ?
 C2 N2 Au2 124(3) . . ?
 C2 N2 C18 123(3) . . ?
 C18 N2 Au2 112(2) . . ?
 C6 N3 Au1 113(2) . . ?
 C33 N3 Au1 129(3) . . ?
 C33 N3 C6 118(3) . . ?
 C7 N4 Au2 126(3) . . ?
 C7 N4 C19 115(3) . . ?
 C19 N4 Au2 119(2) . . ?
 C9 C1 H1 117.5 . . ?
 C9 C1 C26 125(4) . . ?
 C26 C1 H1 117.5 . . ?
 S4 C2 S6 112.8(17) . . ?
 N2 C2 S4 137(3) . . ?
 N2 C2 S6 110(3) . . ?
 N1 C3 H3 107.3 . . ?
 N1 C3 C20 105(3) . . ?
 C20 C3 H3 107.3 . . ?
 C31 C3 N1 110(3) . . ?
 C31 C3 H3 107.3 . . ?
 C31 C3 C20 120(4) . . ?
 C22 C4 C18 122(3) . . ?
 C22 C4 C36 120(4) . . ?
 C36 C4 C18 118(4) . . ?
 C13 C5 C19 118(3) . . ?
 C25 C5 C13 118(4) . . ?
 C25 C5 C19 124(4) . . ?
 N3 C6 H6 110.9 . . ?
 N3 C6 C8 102(3) . . ?
 N3 C6 C9 111(3) . . ?
 C8 C6 H6 110.9 . . ?
 C9 C6 H6 110.9 . . ?
 C9 C6 C8 111(3) . . ?
 S2 C7 S8 112.8(19) . . ?
 N4 C7 S2 133(3) . . ?
 N4 C7 S8 114(3) . . ?
 S5 C8 H8A 110.2 . . ?
 S5 C8 H8B 110.2 . . ?
 C6 C8 S5 107(3) . . ?
 C6 C8 H8A 110.2 . . ?
 C6 C8 H8B 110.2 . . ?
 H8A C8 H8B 108.5 . . ?
 C1 C9 C6 124(4) . . ?
 C1 C9 C11 118(4) . . ?
 C11 C9 C6 118(3) . . ?
 S7 C10 S1 115.8(17) . . ?
 N1 C10 S1 129(3) . . ?
 N1 C10 S7 115(3) . . ?
 C9 C11 H11 118.9 . . ?
 C9 C11 C23 122(4) . . ?
 C23 C11 H11 118.9 . . ?
 C15 C12 H12 118.2 . . ?
 C31 C12 H12 118.2 . . ?
 C31 C12 C15 124(4) . . ?
 C5 C13 H13 119.7 . . ?
 C34 C13 C5 121(4) . . ?
 C34 C13 H13 119.7 . . ?
 S8 C14 H14A 110.6 . . ?
 S8 C14 H14B 110.6 . . ?
 H14A C14 H14B 108.8 . . ?
 C19 C14 S8 106(3) . . ?
 C19 C14 H14A 110.6 . . ?
 C19 C14 H14B 110.6 . . ?
 C12 C15 H15 120.9 . . ?
 C16 C15 C12 118(4) . . ?
 C16 C15 H15 120.9 . . ?
 C15 C16 Cl1 119(3) . . ?
 C15 C16 C21 123(4) . . ?
 C21 C16 Cl1 118(3) . . ?
 C23 C17 Cl2 117(3) . . ?
 C23 C17 C26 121(4) . . ?
 C26 C17 Cl2 121(3) . . ?
 N2 C18 C4 113(3) . . ?
 N2 C18 H18 111.1 . . ?
 N2 C18 C24 100(3) . . ?
 C4 C18 H18 111.1 . . ?
 C4 C18 C24 110(3) . . ?
 C24 C18 H18 111.1 . . ?
 N4 C19 C5 113(3) . . ?
 N4 C19 C14 108(3) . . ?
 N4 C19 H19 107.2 . . ?
 C5 C19 C14 115(3) . . ?
 C5 C19 H19 107.2 . . ?
 C14 C19 H19 107.2 . . ?
 S7 C20 H20A 110.5 . . ?
 S7 C20 H20B 110.5 . . ?
 C3 C20 S7 106(3) . . ?
 C3 C20 H20A 110.5 . . ?
 C3 C20 H20B 110.5 . . ?
 H20A C20 H20B 108.7 . . ?
 C16 C21 H21 122.0 . . ?
 C16 C21 C27 116(4) . . ?
 C27 C21 H21 122.0 . . ?
 C4 C22 H22 118.7 . . ?
 C29 C22 C4 123(4) . . ?
 C29 C22 H22 118.7 . . ?
 C11 C23 H23 121.6 . . ?
 C17 C23 C11 117(4) . . ?
 C17 C23 H23 121.6 . . ?
 S6 C24 H24A 109.5 . . ?
 S6 C24 H24B 109.5 . . ?
 C18 C24 S6 111(3) . . ?
 C18 C24 H24A 109.5 . . ?
 C18 C24 H24B 109.5 . . ?
 H24A C24 H24B 108.1 . . ?
 C5 C25 H25 119.7 . . ?
 C5 C25 C28 121(5) . . ?
 C28 C25 H25 119.7 . . ?
 C1 C26 C17 116(4) . . ?
 C1 C26 H26 122.2 . . ?
 C17 C26 H26 122.2 . . ?
 C21 C27 H27 117.3 . . ?
 C21 C27 C31 125(4) . . ?
 C31 C27 H27 117.3 . . ?
 C25 C28 H28 121.1 . . ?
 C30 C28 C25 118(5) . . ?
 C30 C28 H28 121.1 . . ?
 C22 C29 H29 121.2 . . ?
 C22 C29 C32 118(5) . . ?
 C32 C29 H29 121.2 . . ?
 C28 C30 Cl3 120(4) . . ?
 C34 C30 Cl3 119(4) . . ?
 C34 C30 C28 121(4) . . ?
 C12 C31 C3 124(4) . . ?
 C12 C31 C27 113(3) . . ?
 C27 C31 C3 123(4) . . ?
 C29 C32 Cl4 116(4) . . ?
 C29 C32 C35 124(5) . . ?
 C35 C32 Cl4 120(4) . . ?
 S3 C33 S5 118(2) . . ?
 N3 C33 S3 130(3) . . ?
 N3 C33 S5 113(3) . . ?
 C13 C34 C30 121(5) . . ?
 C13 C34 H34 119.6 . . ?
 C30 C34 H34 119.6 . . ?
 C32 C35 H35 121.6 . . ?
 C32 C35 C36 117(5) . . ?
 C36 C35 H35 121.6 . . ?
 C4 C36 C35 119(5) . . ?
 C4 C36 H36 120.5 . . ?
 C35 C36 H36 120.5 . . ?
 C42 C41 C46 120.0 . . ?
 C42 C41 C40 129(6) . . ?
 C42 C41 Cl6 112(4) . . ?
 C46 C41 C40 111(6) . . ?
 C46 C41 Cl6 128(4) . . ?
 C41 C42 H42 120.0 . . ?
 C41 C42 C43 120.0 . . ?
 C43 C42 H42 120.0 . . ?
 C42 C43 H43 120.0 . . ?
 C42 C43 C44 120.0 . . ?
 C44 C43 H43 120.0 . . ?
 C43 C44 Cl5 127(4) . . ?
 C45 C44 C43 120.0 . . ?
 C45 C44 Cl5 113(4) . . ?
 C48 C44 C43 110(10) . . ?
 C48 C44 C45 121(10) . . ?
 C44 C45 H45 120.0 . . ?
 C46 C45 C44 120.0 . . ?
 C46 C45 H45 120.0 . . ?
 C41 C46 H46 120.0 . . ?
 C45 C46 C41 120.0 . . ?
 C45 C46 H46 120.0 . . ?
 Au6 Au5 Au4 171.65(13) . . ?
 Au7 Au5 Au4 120.62(13) . . ?
 Au7 Au5 Au6 66.98(12) . . ?
 S9 Au5 Au4 83.2(4) . . ?
 S9 Au5 Au6 101.1(5) . . ?
 S9 Au5 Au7 88.3(4) . . ?
 S10 Au5 Au4 89.5(5) . . ?
 S10 Au5 Au6 85.7(5) . . ?
 S10 Au5 Au7 98.5(5) . . ?
 S10 Au5 S9 171.9(6) . . ?
 Au5 Au6 Au5 111.06(19) 2_656 . ?
 Au5 Au6 Au7 55.53(9) 2_656 . ?
 Au5 Au6 Au7 55.53(9) . . ?
 N6 Au6 Au5 98.7(16) 2_656 . ?
 N6 Au6 Au5 98.7(16) . 2_656 ?
 N6 Au6 Au5 84.3(16) . . ?
 N6 Au6 Au5 84.3(16) 2_656 2_656 ?
 N6 Au6 Au7 92.6(18) . . ?
 N6 Au6 Au7 92.6(18) 2_656 . ?
 N6 Au6 N6 175(4) 2_656 . ?
 Au5 Au7 Au5 114.98(19) 2_656 . ?
 Au5 Au7 Au6 57.49(10) 2_656 . ?
 Au5 Au7 Au6 57.49(10) . . ?
 N5 Au7 Au5 103.3(16) 2_656 . ?
 N5 Au7 Au5 83.7(14) . . ?
 N5 Au7 Au5 103.3(16) . 2_656 ?
 N5 Au7 Au5 83.7(14) 2_656 2_656 ?
 N5 Au7 Au6 96.4(16) . . ?
 N5 Au7 Au6 96.4(16) 2_656 . ?
 N5 Au7 N5 167(3) 2_656 . ?
 C39 S9 Au5 108(2) . . ?
 C37 S10 Au5 108(2) . . ?
 C47 S11 C37 91(4) . . ?
 C38 S12 C39 88(3) . . ?
 C39 N5 Au7 132(4) . . ?
 C39 N5 C40 114(4) . . ?
 C40 N5 Au7 113(3) . . ?
 C37 N6 Au6 128(5) . . ?
 C37 N6 C48 115(8) . 2_646 ?
 C48 N6 Au6 116(7) 2_646 . ?
 S10 C37 S11 112(4) . . ?
 N6 C37 S10 133(6) . . ?
 N6 C37 S11 114(5) . . ?
 S12 C38 H38A 109.1 . . ?
 S12 C38 H38B 109.1 . . ?
 H38A C38 H38B 107.8 . . ?
 C40 C38 S12 113(2) . . ?
 C40 C38 H38A 109.1 . . ?
 C40 C38 H38B 109.1 . . ?
 S9 C39 S12 115(3) . . ?
 N5 C39 S9 129(4) . . ?
 N5 C39 S12 116(3) . . ?
 C41 C40 C38 103(6) . . ?
 C41 C40 H40 116.9 . . ?
 N5 C40 C41 94(6) . . ?
 N5 C40 C38 106(3) . . ?
 N5 C40 H40 116.9 . . ?
 C38 C40 H40 116.9 . . ?
 S11 C47 H47A 108.1 . . ?
 S11 C47 H47B 108.1 . . ?
 H47A C47 H47B 107.3 . . ?
 C48 C47 S11 117(9) 2_646 . ?
 C48 C47 H47A 108.1 2_646 . ?
 C48 C47 H47B 108.1 2_646 . ?
 C44 C48 N6 89(10) . 2_666 ?
 C44 C48 C47 120(10) . 2_666 ?
 C44 C48 H48 116.1 . . ?
 N6 C48 H48 116.1 2_666 . ?
 C47 C48 N6 93(10) 2_666 2_666 ?
 C47 C48 H48 116.1 2_666 . ?

loop_
  _geom_torsion_atom_site_label_1
  _geom_torsion_atom_site_label_2
  _geom_torsion_atom_site_label_3
  _geom_torsion_atom_site_label_4
  _geom_torsion
  _geom_torsion_site_symmetry_1
  _geom_torsion_site_symmetry_2
  _geom_torsion_site_symmetry_3
  _geom_torsion_site_symmetry_4
  _geom_torsion_publ_flag
 Au1 N1 C3 C20 163(3) . . . . ?
 Au1 N1 C3 C31 -67(4) . . . . ?
 Au1 N1 C10 S1 -1(5) . . . . ?
 Au1 N1 C10 S7 178.5(16) . . . . ?
 Au1 N3 C6 C8 160(2) . . . . ?
 Au1 N3 C6 C9 -82(3) . . . . ?
 Au1 N3 C33 S3 -1(5) . . . . ?
 Au1 N3 C33 S5 -178.0(15) . . . . ?
 Au2 N2 C2 S4 4(6) . . . . ?
 Au2 N2 C2 S6 178.7(16) . . . . ?
 Au2 N2 C18 C4 -77(3) . . . . ?
 Au2 N2 C18 C24 166(2) . . . . ?
 Au2 N4 C7 S2 -4(5) . . . . ?
 Au2 N4 C7 S8 174.7(17) . . . . ?
 Au2 N4 C19 C5 -67(3) . . . . ?
 Au2 N4 C19 C14 166(2) . . . . ?
 Au3 S3 C33 S5 175.3(16) . . . . ?
 Au3 S3 C33 N3 -1(4) . . . . ?
 Au3 S4 C2 S6 177.5(15) . . . . ?
 Au3 S4 C2 N2 -8(5) . . . . ?
 Au4 S1 C10 S7 176.7(13) . . . . ?
 Au4 S1 C10 N1 -4(4) . . . . ?
 Au4 S2 C7 S8 -179.8(14) . . . . ?
 Au4 S2 C7 N4 -1(4) . . . . ?
 Cl1 C16 C21 C27 -176(3) . . . . ?
 Cl2 C17 C23 C11 180(3) . . . . ?
 Cl2 C17 C26 C1 -180(3) . . . . ?
 Cl3 C30 C34 C13 176(4) . . . . ?
 Cl4 C32 C35 C36 -174(4) . . . . ?
 S8 C14 C19 N4 31(3) . . . . ?
 S8 C14 C19 C5 -95(3) . . . . ?
 N1 C3 C20 S7 28(4) . . . . ?
 N1 C3 C31 C12 130(4) . . . . ?
 N1 C3 C31 C27 -56(5) . . . . ?
 N2 C18 C24 S6 27(3) . . . . ?
 N3 C6 C8 S5 31(3) . . . . ?
 N3 C6 C9 C1 -13(5) . . . . ?
 N3 C6 C9 C11 167(3) . . . . ?
 C1 C9 C11 C23 -1(6) . . . . ?
 C2 S6 C24 C18 -21(3) . . . . ?
 C2 N2 C18 C4 94(4) . . . . ?
 C2 N2 C18 C24 -23(5) . . . . ?
 C3 N1 C10 S1 -173(2) . . . . ?
 C3 N1 C10 S7 6(4) . . . . ?
 C4 C18 C24 S6 -92(3) . . . . ?
 C4 C22 C29 C32 -2(7) . . . . ?
 C5 C13 C34 C30 -1(8) . . . . ?
 C5 C25 C28 C30 -5(7) . . . . ?
 C6 N3 C33 S3 -175(3) . . . . ?
 C6 N3 C33 S5 8(4) . . . . ?
 C6 C9 C11 C23 179(4) . . . . ?
 C7 S8 C14 C19 -23(2) . . . . ?
 C7 N4 C19 C5 102(4) . . . . ?
 C7 N4 C19 C14 -26(4) . . . . ?
 C8 S5 C33 S3 -166(2) . . . . ?
 C8 S5 C33 N3 11(3) . . . . ?
 C8 C6 C9 C1 99(4) . . . . ?
 C8 C6 C9 C11 -80(4) . . . . ?
 C9 C1 C26 C17 -6(6) . . . . ?
 C9 C6 C8 S5 -87(3) . . . . ?
 C9 C11 C23 C17 5(6) . . . . ?
 C10 S7 C20 C3 -23(3) . . . . ?
 C10 N1 C3 C20 -24(5) . . . . ?
 C10 N1 C3 C31 106(4) . . . . ?
 C12 C15 C16 Cl1 176(4) . . . . ?
 C12 C15 C16 C21 -4(7) . . . . ?
 C13 C5 C19 N4 176(3) . . . . ?
 C13 C5 C19 C14 -61(5) . . . . ?
 C13 C5 C25 C28 -1(7) . . . . ?
 C14 S8 C7 S2 -170(2) . . . . ?
 C14 S8 C7 N4 11(3) . . . . ?
 C15 C12 C31 C3 178(4) . . . . ?
 C15 C12 C31 C27 3(6) . . . . ?
 C15 C16 C21 C27 4(7) . . . . ?
 C16 C21 C27 C31 0(7) . . . . ?
 C18 N2 C2 S4 -166(3) . . . . ?
 C18 N2 C2 S6 9(5) . . . . ?
 C18 C4 C22 C29 -174(4) . . . . ?
 C18 C4 C36 C35 175(4) . . . . ?
 C19 N4 C7 S2 -172(3) . . . . ?
 C19 N4 C7 S8 7(4) . . . . ?
 C19 C5 C13 C34 -174(4) . . . . ?
 C19 C5 C25 C28 176(4) . . . . ?
 C20 S7 C10 S1 -170(2) . . . . ?
 C20 S7 C10 N1 10(3) . . . . ?
 C20 C3 C31 C12 -109(6) . . . . ?
 C20 C3 C31 C27 65(6) . . . . ?
 C21 C27 C31 C3 -178(4) . . . . ?
 C21 C27 C31 C12 -3(6) . . . . ?
 C22 C4 C18 N2 -35(5) . . . . ?
 C22 C4 C18 C24 75(5) . . . . ?
 C22 C4 C36 C35 -1(6) . . . . ?
 C22 C29 C32 Cl4 175(4) . . . . ?
 C22 C29 C32 C35 0(8) . . . . ?
 C23 C17 C26 C1 10(6) . . . . ?
 C24 S6 C2 S4 -175(2) . . . . ?
 C24 S6 C2 N2 9(3) . . . . ?
 C25 C5 C13 C34 4(7) . . . . ?
 C25 C5 C19 N4 -2(5) . . . . ?
 C25 C5 C19 C14 121(4) . . . . ?
 C25 C28 C30 Cl3 -174(4) . . . . ?
 C25 C28 C30 C34 9(8) . . . . ?
 C26 C1 C9 C6 -178(4) . . . . ?
 C26 C1 C9 C11 2(6) . . . . ?
 C26 C17 C23 C11 -9(6) . . . . ?
 C28 C30 C34 C13 -6(9) . . . . ?
 C29 C32 C35 C36 1(8) . . . . ?
 C31 C3 C20 S7 -96(4) . . . . ?
 C31 C12 C15 C16 0(7) . . . . ?
 C32 C35 C36 C4 0(7) . . . . ?
 C33 S5 C8 C6 -25(3) . . . . ?
 C33 N3 C6 C8 -25(4) . . . . ?
 C33 N3 C6 C9 93(4) . . . . ?
 C36 C4 C18 N2 149(4) . . . . ?
 C36 C4 C18 C24 -100(4) . . . . ?
 C36 C4 C22 C29 2(6) . . . . ?
 C41 C42 C43 C44 0.0 . . . . ?
 C42 C41 C46 C45 0.0 . . . . ?
 C42 C41 C40 N5 8(5) . . . . ?
 C42 C41 C40 C38 116(5) . . . . ?
 C42 C43 C44 C45 0.0 . . . . ?
 C42 C43 C44 C48 148(12) . . . . ?
 C42 C43 C44 Cl5 -173(6) . . . . ?
 C43 C44 C45 C46 0.0 . . . . ?
 C43 C44 C48 N6 114(7) . . . 2_666 ?
 C43 C44 C48 C47 -154(13) . . . 2_666 ?
 C44 C45 C46 C41 0.0 . . . . ?
 C45 C44 C48 N6 -98(9) . . . 2_666 ?
 C45 C44 C48 C47 -6(23) . . . 2_666 ?
 C46 C41 C42 C43 0.0 . . . . ?
 C46 C41 C40 N5 -168(3) . . . . ?
 C46 C41 C40 C38 -61(5) . . . . ?
 Au5 S9 C39 S12 175(4) . . . . ?
 Au5 S9 C39 N5 0(9) . . . . ?
 Au5 S10 C37 S11 172(3) . . . . ?
 Au5 S10 C37 N6 -11(9) . . . . ?
 Au6 N6 C37 S10 8(12) . . . . ?
 Au6 N6 C37 S11 -175(4) . . . . ?
 Au7 N5 C39 S9 -1(13) . . . . ?
 Au7 N5 C39 S12 -176(4) . . . . ?
 Au7 N5 C40 C41 -90(4) . . . . ?
 Au7 N5 C40 C38 166(5) . . . . ?
 S12 C38 C40 C41 -83(8) . . . . ?
 S12 C38 C40 N5 15(8) . . . . ?
 C37 S11 C47 C48 -28(12) . . . 2_646 ?
 C38 S12 C39 S9 -160(6) . . . . ?
 C38 S12 C39 N5 15(8) . . . . ?
 C39 S12 C38 C40 -17(7) . . . . ?
 C39 N5 C40 C41 101(7) . . . . ?
 C39 N5 C40 C38 -4(8) . . . . ?
 C40 C41 C42 C43 -176(6) . . . . ?
 C40 C41 C46 C45 177(5) . . . . ?
 C40 N5 C39 S9 166(6) . . . . ?
 C40 N5 C39 S12 -9(9) . . . . ?
 C47 S11 C37 S10 -173(6) . . . . ?
 C47 S11 C37 N6 9(7) . . . . ?
 C48 C44 C45 C46 -145(14) . . . . ?
 C48 N6 C37 S10 -167(10) 2_646 . . . ?
 C48 N6 C37 S11 10(11) 2_646 . . . ?
 Cl5 C44 C45 C46 174(5) . . . . ?
 Cl6 C41 C42 C43 177(4) . . . . ?
 Cl6 C41 C46 C45 -177(5) . . . . ?

_shelx_res_file
;
TITL hy_a.res in C2
    hy.res
    created by SHELXL-2019/3 at 10:50:47 on 13-Oct-2025
REM Old TITL hy_a.res in C40
REM SHELXT solution in C40
REM R1 0.157, Rweak 0.056, Alpha 0.005, Orientation as input
REM Flack x = 0.059 ( 0.038 ) from Parsons' quotients
REM Formula found by SHELXT: C35 N10 Au6 S5 Cl10
CELL 1.54184 23.1361 10.371 24.0623 90 99.034 90
ZERR 4 0.0006 0.0003 0.0007 0 0.003 0
LATT -7
SYMM -X,+Y,-Z
SFAC C H Au Cl N S
UNIT 180 140 20 20 20 40
DFIX 1.32 0.01 N5 C39
DFIX 1.71 0.01 S9 C39
DFIX 1.71 0.01 C38 S12
DFIX 1.53 0.01 C38 C40
DFIX 2.7 S12 C40
DELU C44 Cl5
DELU C48 Cl5
SIMU C48 Cl5
ISOR 0.01 0.01 C48 N6 Cl5
ISOR 0.01 0.01 C47 C37 C42 C39 Cl6 C40 C38 C46 C41 C45 C44 C43
ISOR 0.01 0.02 C11 C6 C8
ISOR 0.01 0.01 C19 C32 C4 C18 C10
ISOR 0.01 0.01 C9 N3
ISOR 0.01 0.01 N5
ISOR 0.01 0.01 Cl5
DFIX 1.53 0.01 C41 C40
SIMU 0.01 0.02 2 C41 C46
SIMU 0.01 0.02 2 C41 C42
SIMU 0.01 0.02 2 C42 C43
SIMU 0.01 0.02 2 C46 C45
SIMU 0.01 0.02 2 C43 C44
SIMU 0.01 0.02 2 C47 C37
SIMU 0.01 0.02 2 S10 C37
SIMU 0.01 0.02 2 C44 Cl5
SIMU 0.01 0.02 2 C40 C41
ISOR 0.01 0.02 C35
ISOR 0.01 0.02 C22
SIMU 0.01 0.02 2 C45 C44
SIMU 0.01 0.02 2 C48 C44

L.S. 10
PLAN  20
SIZE 0.1 0.1 0.2
TEMP -73.15
CONF
list 4
MORE -1
BOND $H
fmap 2
acta
OMIT -25 -5 11
OMIT -24 -4 5
OMIT -22 0 13
OMIT -22 0 15
OMIT -22 0 16
REM <olex2.extras>
REM <HklSrc "%.\\HY.hkl">
REM </olex2.extras>

WGHT    0.060400  607.324707
FVAR       0.08986
AU1   3    0.379169    0.458296    0.159694    11.00000    0.02664    0.03638 =
         0.04806    0.00246    0.00226    0.00741
AU2   3    0.505483    0.583260    0.222548    11.00000    0.02791    0.04086 =
         0.04458    0.00171    0.00380    0.00508
AU3   3    0.444744    0.668051    0.111079    11.00000    0.03431    0.05349 =
         0.05369    0.01199    0.00063    0.00153
AU4   3    0.441076    0.381094    0.274106    11.00000    0.03256    0.04590 =
         0.05682    0.01115    0.00106    0.00139
CL1   4    0.146677    0.118313    0.022596    11.00000    0.03489    0.06277 =
         0.09800   -0.00247   -0.00760   -0.00437
CL2   4    0.069223    0.407211    0.050954    11.00000    0.04856    0.05143 =
         0.10553   -0.00859   -0.00568    0.00165
CL3   4    0.745941    0.918564    0.359980    11.00000    0.03988    0.16454 =
         0.15375   -0.02444   -0.00874    0.01471
CL4   4    0.819888    0.703287    0.268276    11.00000    0.03899    0.09462 =
         0.38153   -0.06920    0.02248   -0.02029
S1    6    0.471520    0.204315    0.229254    11.00000    0.03296    0.04027 =
         0.09046    0.00568    0.00426    0.01206
S2    6    0.411809    0.537197    0.330564    11.00000    0.06100    0.06377 =
         0.05413    0.00690    0.01626    0.00236
S3    6    0.382724    0.813194    0.142511    11.00000    0.04514    0.04372 =
         0.07822    0.01747   -0.00586    0.01021
S4    6    0.506154    0.533772    0.070816    11.00000    0.03944    0.08106 =
         0.05005   -0.00082    0.00721    0.00298
S5    6    0.287739    0.821446    0.209653    11.00000    0.04607    0.04612 =
         0.10131   -0.00116    0.00703    0.02078
S6    6    0.595057    0.336120    0.103200    11.00000    0.04337    0.07128 =
         0.08754   -0.02566    0.01930    0.00143
S7    6    0.472151    0.092158    0.117841    11.00000    0.03765    0.05480 =
         0.13015   -0.02286    0.02077    0.00772
S8    6    0.419739    0.815076    0.350878    11.00000    0.06025    0.07828 =
         0.07020   -0.01252    0.02209    0.00371
N1    5    0.418158    0.296727    0.129529    11.00000    0.04587    0.01462 =
         0.06248   -0.02022    0.00971   -0.00256
N2    5    0.551927    0.458789    0.177011    11.00000    0.01983    0.04290 =
         0.06593   -0.01222    0.00087   -0.01510
N3    5    0.331687    0.606233    0.185919    11.00000    0.03251    0.03686 =
         0.04071    0.00675    0.00048    0.01668
N4    5    0.470182    0.709440    0.272042    11.00000    0.04286    0.04190 =
         0.06559   -0.00346    0.00324   -0.01102
C1    1    0.223769    0.555627    0.116397    11.00000    0.01777    0.04863 =
         0.08292   -0.00106    0.00794    0.00916
AFIX  43
H1    2    0.255384    0.599659    0.103928    11.00000   -1.20000
AFIX   0
C2    1    0.545510    0.453456    0.125513    11.00000    0.03523    0.04648 =
         0.03914   -0.02151    0.00822    0.00370
C3    1    0.400658    0.272685    0.069278    11.00000    0.04471    0.03343 =
         0.05595   -0.00125    0.00410   -0.00436
AFIX  13
H3    2    0.405026    0.355758    0.049251    11.00000   -1.20000
AFIX   0
C4    1    0.650811    0.479314    0.229353    11.00000    0.03086    0.04181 =
         0.05418   -0.00288    0.01243    0.00081
C5    1    0.553558    0.856540    0.301474    11.00000    0.03685    0.05740 =
         0.05717   -0.00718    0.01293    0.02453
C6    1    0.283076    0.561915    0.213857    11.00000    0.04880    0.05242 =
         0.05287    0.00356    0.00850    0.01387
AFIX  13
H6    2    0.295521    0.488077    0.239708    11.00000   -1.20000
AFIX   0
C7    1    0.438683    0.679248    0.310150    11.00000    0.03806    0.05913 =
         0.04214    0.01029    0.00902    0.01400
C8    1    0.270342    0.685607    0.248078    11.00000    0.04966    0.05555 =
         0.06020   -0.00284    0.01263    0.00451
AFIX  23
H8A   2    0.294569    0.684648    0.285844    11.00000   -1.20000
H8B   2    0.228603    0.688048    0.252766    11.00000   -1.20000
AFIX   0
C9    1    0.229397    0.525656    0.170566    11.00000    0.04384    0.03483 =
         0.04368    0.00193    0.00540    0.01643
C10   1    0.448978    0.214325    0.157081    11.00000    0.02063    0.02070 =
         0.04948   -0.00248   -0.00067    0.00751
C11   1    0.184991    0.459791    0.188685    11.00000    0.04990    0.04929 =
         0.05801   -0.00066    0.01650    0.00513
AFIX  43
H11   2    0.188683    0.436836    0.227303    11.00000   -1.20000
AFIX   0
C12   1    0.299029    0.294368    0.016186    11.00000    0.05479    0.04701 =
         0.06969    0.00707    0.00879   -0.01106
AFIX  43
H12   2    0.312119    0.362783   -0.004962    11.00000   -1.20000
AFIX   0
C13   1    0.578588    0.978271    0.302432    11.00000    0.04984    0.04254 =
         0.07781    0.00825    0.01891   -0.00529
AFIX  43
H13   2    0.554954    1.050599    0.289739    11.00000   -1.20000
AFIX   0
C14   1    0.446764    0.922548    0.301730    11.00000    0.04177    0.03775 =
         0.08036   -0.01868    0.00228   -0.01601
AFIX  23
H14A  2    0.414266    0.953487    0.273105    11.00000   -1.20000
H14B  2    0.466474    0.998000    0.321585    11.00000   -1.20000
AFIX   0
C15   1    0.239604    0.256766    0.003702    11.00000    0.03957    0.05652 =
         0.08701    0.02268   -0.00685    0.00766
AFIX  43
H15   2    0.213464    0.298835   -0.025020    11.00000   -1.20000
AFIX   0
C16   1    0.220921    0.158411    0.034076    11.00000    0.03673    0.05302 =
         0.04146    0.00912   -0.00685   -0.00200
C17   1    0.132929    0.451952    0.096382    11.00000    0.04482    0.02595 =
         0.07944   -0.01314    0.00723    0.01130
C18   1    0.598926    0.394618    0.212567    11.00000    0.03493    0.04263 =
         0.05469    0.00013    0.00732    0.01252
AFIX  13
H18   2    0.585158    0.356284    0.246310    11.00000   -1.20000
AFIX   0
C19   1    0.490191    0.842790    0.274176    11.00000    0.03915    0.02850 =
         0.04533    0.00039    0.00368    0.00373
AFIX  13
H19   2    0.487475    0.873393    0.234441    11.00000   -1.20000
AFIX   0
C20   1    0.445513    0.182778    0.054285    11.00000    0.03134    0.18007 =
         0.09125   -0.06311    0.01194   -0.04108
AFIX  23
H20A  2    0.477899    0.231140    0.041496    11.00000   -1.20000
H20B  2    0.428147    0.123985    0.023758    11.00000   -1.20000
AFIX   0
C21   1    0.257640    0.089564    0.074093    11.00000    0.04490    0.06874 =
         0.06417   -0.00474    0.01761   -0.01211
AFIX  43
H21   2    0.244208    0.018202    0.093280    11.00000   -1.20000
AFIX   0
C22   1    0.667198    0.570507    0.193349    11.00000    0.04568    0.05348 =
         0.06394    0.00007    0.01238    0.00380
AFIX  43
H22   2    0.642491    0.585435    0.158524    11.00000   -1.20000
AFIX   0
C23   1    0.134561    0.425037    0.152742    11.00000    0.03857    0.05430 =
         0.09229   -0.00986    0.01234   -0.00454
AFIX  43
H23   2    0.102653    0.384614    0.166287    11.00000   -1.20000
AFIX   0
C24   1    0.613377    0.287144    0.171261    11.00000    0.03080    0.04138 =
         0.14086   -0.03508    0.01359   -0.01421
AFIX  23
H24A  2    0.591481    0.207693    0.177326    11.00000   -1.20000
H24B  2    0.655704    0.267000    0.179038    11.00000   -1.20000
AFIX   0
C25   1    0.587683    0.755524    0.323461    11.00000    0.05357    0.08138 =
         0.06893   -0.00312   -0.01496    0.02090
AFIX  43
H25   2    0.571096    0.671819    0.323973    11.00000   -1.20000
AFIX   0
C26   1    0.176318    0.528240    0.077395    11.00000    0.04333    0.04273 =
         0.06767    0.02295    0.00200   -0.01134
AFIX  43
H26   2    0.172601    0.558535    0.039742    11.00000   -1.20000
AFIX   0
C27   1    0.315569    0.130914    0.084685    11.00000    0.05313    0.02993 =
         0.05477    0.00554   -0.02142   -0.00949
AFIX  43
H27   2    0.341552    0.084910    0.112205    11.00000   -1.20000
AFIX   0
C28   1    0.647469    0.774483    0.345457    11.00000    0.05076    0.07090 =
         0.08062   -0.02412   -0.01185    0.01997
AFIX  43
H28   2    0.670690    0.706277    0.363396    11.00000   -1.20000
AFIX   0
C29   1    0.717369    0.640113    0.205649    11.00000    0.06728    0.04538 =
         0.12464   -0.01723    0.06460   -0.00346
AFIX  43
H29   2    0.728448    0.700898    0.179723    11.00000   -1.20000
AFIX   0
C30   1    0.670592    0.893495    0.340080    11.00000    0.04104    0.05924 =
         0.12533   -0.02704    0.00965   -0.00097
C31   1    0.339177    0.236776    0.057605    11.00000    0.05583    0.07221 =
         0.03546   -0.00766    0.01148   -0.01425
C32   1    0.751239    0.619410    0.256646    11.00000    0.07178    0.07296 =
         0.08416   -0.00787    0.01129   -0.00743
C33   1    0.336012    0.731872    0.177083    11.00000    0.02144    0.04160 =
         0.09752    0.01562   -0.01814    0.00422
C34   1    0.636179    0.994855    0.321222    11.00000    0.03975    0.08147 =
         0.10947   -0.00717   -0.00976    0.01403
AFIX  43
H34   2    0.652765    1.078650    0.321214    11.00000   -1.20000
AFIX   0
C35   1    0.737456    0.530175    0.296882    11.00000    0.05691    0.06089 =
         0.06805   -0.00892   -0.00070    0.00023
AFIX  43
H35   2    0.761916    0.519158    0.332145    11.00000   -1.20000
AFIX   0
C36   1    0.685542    0.458095    0.282158    11.00000    0.06977    0.07340 =
         0.08314   -0.04060   -0.00665   -0.00368
AFIX  43
H36   2    0.674175    0.396189    0.307467    11.00000   -1.20000
AFIX  66
C41   1    0.610410    0.610114    0.508393    11.00000    0.13730    0.14012 =
         0.13616   -0.00027    0.02357    0.00064
C42   1    0.565694    0.662108    0.469520    11.00000    0.13940    0.14213 =
         0.13871    0.00032    0.02323    0.00117
AFIX  43
H42   2    0.536553    0.607375    0.449742    11.00000   -1.20000
AFIX  65
C43   1    0.563615    0.794184    0.459587    11.00000    0.14263    0.14541 =
         0.14168    0.00208    0.02361   -0.00066
AFIX  43
H43   2    0.533054    0.829719    0.433019    11.00000   -1.20000
AFIX  65
C44   1    0.606253    0.874267    0.488526    11.00000    0.14593    0.14856 =
         0.14505    0.00174    0.02267   -0.00078
C45   1    0.650969    0.822275    0.527399    11.00000    0.14348    0.14572 =
         0.14280    0.00175    0.02247   -0.00031
AFIX  43
H45   2    0.680110    0.877009    0.547177    11.00000   -1.20000
AFIX  65
C46   1    0.653048    0.690199    0.537333    11.00000    0.14073    0.14302 =
         0.14010   -0.00002    0.02221    0.00095
AFIX  43
H46   2    0.683610    0.654665    0.563901    11.00000   -1.20000
AFIX   0
PART 1
AU5   3    0.476010    0.242102    0.393452    10.50000    0.02947    0.04790 =
         0.03411    0.00260    0.00244    0.00151
AU6   3    0.500000    0.074210    0.500000    10.25000    0.03903    0.04702 =
         0.03532    0.00000    0.00114    0.00000
AU7   3    0.500000    0.397992    0.500000    10.25000    0.04677    0.04714 =
         0.03651    0.00000    0.01183    0.00000
S9    6    0.569389    0.286826    0.378753    10.50000    0.03130    0.06309 =
         0.03587   -0.00925    0.00229   -0.00832
S10   6    0.379867    0.198141    0.394592    10.50000    0.02769    0.07337 =
         0.04503    0.00235    0.00109   -0.00030
S11   6    0.300625    0.096727    0.465680    10.50000    0.04490    0.10229 =
         0.08219    0.01246    0.02515   -0.01047
S12   6    0.676365    0.412343    0.434560    10.50000    0.03347    0.10506 =
         0.06013    0.00740    0.00174   -0.01110
N5    5    0.579516    0.419492    0.478103    10.50000    0.03766    0.03935 =
         0.03842   -0.00307    0.00658   -0.00125
N6    5    0.413600    0.065390    0.492290    10.50000    0.03197    0.03504 =
         0.03497    0.00031    0.00991   -0.00520
C37   1    0.375190    0.118135    0.454396    10.50000    0.03279    0.05954 =
         0.04476    0.00131    0.00862    0.00132
C38   1    0.682281    0.446219    0.504836    10.50000    0.05898    0.05972 =
         0.06143   -0.00400    0.00276   -0.00085
AFIX  23
H38A  2    0.702297    0.373706    0.526692    10.50000   -1.20000
H38B  2    0.706724    0.524232    0.513367    10.50000   -1.20000
AFIX   0
C39   1    0.601883    0.378351    0.434095    10.50000    0.05796    0.06219 =
         0.05905    0.00284    0.01162   -0.00096
C40   1    0.622791    0.468480    0.523370    10.50000    0.13533    0.13808 =
         0.13469   -0.00092    0.02230    0.00036
AFIX  13
H40   2    0.618785    0.441196    0.562443    10.50000   -1.20000
AFIX   0
C47   1    0.323579    0.035062    0.530494    10.50000    0.07228    0.07408 =
         0.07229   -0.00047    0.01414   -0.00413
AFIX  23
H47A  2    0.325353    0.106298    0.558097    10.50000   -1.20000
H47B  2    0.293598   -0.026644    0.539193    10.50000   -1.20000
AFIX   0
C48   1    0.614714    0.963442    0.460056    10.50000    0.14471    0.14588 =
         0.14413    0.00047    0.02333    0.00001
AFIX  13
H48   2    0.593155    0.962854    0.420636    10.50000   -1.20000
AFIX   0
PART 2
CL5   4    0.607766    1.055383    0.487564    10.50000    0.16507    0.15642 =
         0.16416    0.00432    0.02377   -0.00406
CL6   4    0.601011    0.420831    0.517505    10.50000    0.15716    0.14769 =
         0.14928   -0.00306    0.02776    0.00630
HKLF 4


REM  hy_a.res in C2
REM wR2 = 0.1986, GooF = S = 1.039, Restrained GooF = 1.028 for all data
REM R1 = 0.0741 for 8617 Fo > 4sig(Fo) and 0.0880 for all 9830 data
REM 692 parameters refined using 242 restraints

END

WGHT      0.0642    566.0960

REM Highest difference peak  2.156,  deepest hole -1.717,  1-sigma level  0.295
Q1    1   0.4393  0.3818  0.2359  11.00000  0.05    2.16
Q2    1   0.5180  0.5963  0.2701  11.00000  0.05    2.07
Q3    1   0.4486  0.6742  0.1473  11.00000  0.05    1.94
Q4    1   0.5067  0.5901  0.1806  11.00000  0.05    1.92
Q5    1   0.3732  0.4469  0.1169  11.00000  0.05    1.89
Q6    1   0.3845  0.4552  0.1982  11.00000  0.05    1.89
Q7    1   0.3548  0.4623  0.1108  11.00000  0.05    1.85
Q8    1   0.3397  0.4694  0.1492  11.00000  0.05    1.73
Q9    1   0.5428  0.6728  0.2204  11.00000  0.05    1.73
Q10   1   0.4129  0.6662  0.0612  11.00000  0.05    1.68
Q11   1   0.3547  0.3833  0.1598  11.00000  0.05    1.63
Q12   1   0.4781  0.5776  0.1710  11.00000  0.05    1.62
Q13   1   0.4581  0.5444  0.2200  11.00000  0.05    1.61
Q14   1   0.4449  0.3793  0.3174  11.00000  0.05    1.56
Q15   1   0.4836  0.2441  0.4263  11.00000  0.05    1.55
Q16   1   0.4097  0.7066  0.1124  11.00000  0.05    1.55
Q17   1   0.4216  0.5250  0.1598  11.00000  0.05    1.52
Q18   1   0.4467  0.6719  0.0674  11.00000  0.05    1.51
Q19   1   0.7404  0.8938  0.4080  11.00000  0.05    1.49
Q20   1   0.3998  0.5986  0.1270  11.00000  0.05    1.42
;
_shelx_res_checksum                6224
_shelx_hkl_file
;
   0 -12   0   28.00    9.40
   0 -12   0   24.36    7.87
   0 -12   1   14.79    7.44
   0 -12  -1   21.23    7.82
   0 -12   1   14.23    8.73
   0 -12  -1   21.01    8.70
   0 -12   2   10.96    8.65
   0 -12  -2   14.18    6.79
   0 -12   2   23.00    7.67
   0 -12   3    3.76    7.08
   0 -12   3   10.44    8.39
   0 -12  -3    3.45    6.04
   0 -12   4    9.61    7.25
   0 -12   4    5.21    8.04
   0 -12  -4    6.90    5.50
   0 -12   5   -0.13    7.27
   0 -12   5    3.47    6.89
   0 -12  -5    3.24    8.29
   0 -12   6   15.61    7.41
   0 -12   6   19.74    7.63
   0 -12  -7   95.41   11.41
   0 -12   7  119.67   11.39
   0 -12   7  135.02   11.59
   0 -12   8   13.15    5.96
   0 -12   8    8.91    6.48
   0 -12   9   98.12    8.88
   0 -12  -9  148.36   11.20
   0 -12 -10   38.90    6.10
   0 -12  11   26.06    4.92
   0 -10   0  324.85   24.77
   0 -10   0  373.86   27.99
   0 -10   0  385.81   26.41
   0 -10  -1   23.00   10.18
   0 -10   1   80.51   15.10
   0 -10  -1   22.92   11.54
   0 -10   1   53.31   10.32
   0 -10   1   64.34   12.57
   0 -10  -2  161.53   15.85
   0 -10   2  134.88   17.87
   0 -10   2  127.05   16.07
   0 -10  -2  152.53   17.46
   0 -10  -3   82.35   15.78
   0 -10   3  179.09   18.65
   0 -10   3  171.89   17.02
   0 -10  -3  114.73   13.95
   0 -10   4  319.44   24.64
   0 -10  -4  255.28   24.04
   0 -10  -4  258.01   20.93
   0 -10  -4  304.95   24.49
   0 -10   4  332.26   24.47
   0 -10  -5   82.90   11.37
   0 -10  -5   81.37   16.01
   0 -10   5   43.51   12.63
   0 -10  -5   89.87   14.88
   0 -10   5   42.22   12.99
   0 -10  -6   39.09    9.32
   0 -10   6   43.03   12.28
   0 -10  -6   31.52   11.98
   0 -10   6   41.50   12.35
   0 -10  -6   29.62   14.04
   0 -10  -7   43.05    9.13
   0 -10   7   56.17   12.37
   0 -10  -7   55.98   15.34
   0 -10  -7   55.96   12.89
   0 -10  -8   79.85   15.87
   0 -10  -8   54.11    9.67
   0 -10  -8   65.80   13.30
   0 -10   8   57.74   12.18
   0 -10  -9   28.07   10.50
   0 -10  -9   35.41   14.32
   0 -10  -9   19.63    7.22
   0 -10   9   35.23   10.90
   0 -10 -10    4.40   10.12
   0 -10 -10   10.23   13.22
   0 -10  10   11.15   10.10
   0 -10  10   15.74    9.21
   0 -10 -11   34.59   10.72
   0 -10  11   10.60    9.50
   0 -10  11   13.70    8.48
   0 -10  12   60.07   10.99
   0 -10 -12   50.37   10.46
   0 -10  12   50.88    9.74
   0 -10  13   63.47    9.03
   0 -10  13   65.66   10.78
   0 -10 -14   84.16   10.37
   0 -10  14   75.90    8.96
   0 -10  14   68.12   10.45
   0 -10  15   22.86    7.55
   0 -10 -15   27.21    6.97
   0 -10 -16   13.46    4.92
   0 -10  16   23.29    6.38
   0 -10  17    9.65    4.99
   0  -8   0  312.61   21.85
   0  -8   0  323.15   22.34
   0  -8   1  202.51   16.17
   0  -8   1  200.31   15.39
   0  -8   2  341.17   23.23
   0  -8  -2  424.00   24.38
   0  -8   2  364.99   24.30
   0  -8   2  281.00   23.66
   0  -8   3  925.89   48.71
   0  -8   3  960.05   49.86
   0  -8  -3  830.76   47.90
   0  -8   4  181.95   16.67
   0  -8   4  195.56   15.53
   0  -8  -4  166.66   14.73
   0  -8   4  130.13   17.67
   0  -8   4  177.93   15.67
   0  -8  -4  153.89   15.60
   0  -8  -5  492.27   30.32
   0  -8   5  510.51   29.56
   0  -8   5  420.36   31.33
   0  -8   5  479.23   29.85
   0  -8  -5  488.47   34.32
   0  -8  -5  471.02   28.86
   0  -8  -6  141.38   13.99
   0  -8   6  148.62   18.79
   0  -8   6  212.66   16.37
   0  -8  -6  132.58   15.65
   0  -8  -6  132.25   20.04
   0  -8   6  211.46   17.41
   0  -8   6  215.70   15.84
   0  -8  -7  137.21   18.08
   0  -8   7   60.58   13.15
   0  -8   7   16.17   14.45
   0  -8   7   64.66   10.13
   0  -8  -7  109.69   11.18
   0  -8   7   62.10   11.25
   0  -8  -7  117.88   13.48
   0  -8   8  -18.70   16.26
   0  -8  -8   30.93    7.53
   0  -8   8    2.65    6.34
   0  -8   8    6.76   11.06
   0  -8   8    8.27    8.70
   0  -8  -8   51.55   15.68
   0  -8   8    1.03    9.38
   0  -8  -8   35.21   10.15
   0  -8  -9  231.34   19.56
   0  -8  -9  217.09   17.60
   0  -8   9  240.67   21.18
   0  -8   9  285.33   22.16
   0  -8   9  203.92   22.77
   0  -8   9  251.62   18.26
   0  -8   9  285.13   19.62
   0  -8  10   43.46   14.07
   0  -8 -10   94.07   10.54
   0  -8  10   67.30   11.46
   0  -8  10   57.03   12.81
   0  -8 -10  106.28   13.29
   0  -8  10   54.77    9.08
   0  -8  11  260.61   17.74
   0  -8  11  280.26   19.62
   0  -8  11  264.92   21.49
   0  -8 -11  222.51   19.55
   0  -8  11  240.68   21.94
   0  -8  12   18.98   10.36
   0  -8  12   24.44    9.72
   0  -8 -12   37.08   10.57
   0  -8  12   16.01    6.47
   0  -8  13  295.53   23.82
   0  -8  13  276.03   19.67
   0  -8  13  293.03   21.59
   0  -8 -13  310.54   22.81
   0  -8  14   58.67   11.55
   0  -8 -14   17.60   12.09
   0  -8 -14   15.34    9.20
   0  -8  14   60.42   10.55
   0  -8  15  123.93   15.19
   0  -8  15  126.86   14.17
   0  -8 -15  171.90   15.75
   0  -8 -16  145.83   14.87
   0  -8  16  125.84   13.90
   0  -8  16  121.13   15.94
   0  -8 -16  102.16   12.14
   0  -8  16  109.44   12.43
   0  -8  17   41.07   11.66
   0  -8 -17   31.84    7.91
   0  -8  17   41.30    9.18
   0  -8  17   40.84    9.47
   0  -8 -18   19.00    6.42
   0  -8  18   20.01    7.44
   0  -8  18   12.48    7.27
   0  -8  18   19.34    9.68
   0  -8  19   21.60    6.52
   0  -8  19   22.88    8.73
   0  -8  19   20.36    6.67
   0  -8  20    4.35    4.96
   0  -8  20    4.74    5.32
   0  -8  21   30.71    5.31
   0  -6   0  379.09   23.14
   0  -6   0  454.17   24.48
   0  -6   0  455.08   24.25
   0  -6   0  427.70   24.58
   0  -6   1  844.20   42.89
   0  -6  -1  977.53   43.85
   0  -6   1  760.19   42.15
   0  -6   1  815.15   43.81
   0  -6   1  783.88   42.39
   0  -6  -1  896.86   43.24
   0  -6  -1  851.11   43.14
   0  -6   1  879.78   43.64
   0  -6  -2   56.75    8.25
   0  -6   2  132.44   12.80
   0  -6   2  148.09   10.22
   0  -6   2  173.28   11.68
   0  -6   2  141.97   11.00
   0  -6  -2   54.78    8.21
   0  -6   2  155.04   10.27
   0  -6   3  387.13   25.73
   0  -6   3  385.53   24.31
   0  -6   3  443.79   25.13
   0  -6   3  382.94   23.22
   0  -6   3  407.28   23.61
   0  -6   4 1535.70   72.23
   0  -6  -4 1442.92   72.08
   0  -6  -4 1507.04   72.82
   0  -6   4 1572.52   73.28
   0  -6   4 1423.78   74.07
   0  -6   4 1452.18   71.70
   0  -6   5  926.27   46.35
   0  -6   5  901.04   44.97
   0  -6   5  858.59   44.56
   0  -6  -5  951.16   46.03
   0  -6   5  778.02   46.85
   0  -6  -5  893.17   45.07
   0  -6   6  745.49   36.14
   0  -6  -6  598.95   35.41
   0  -6   6  606.61   38.17
   0  -6   6  755.38   38.06
   0  -6   6  721.99   35.92
   0  -6  -6  680.50   36.67
   0  -6  -7  381.11   23.20
   0  -6  -7  363.69   22.21
   0  -6   7  413.26   24.77
   0  -6   7  394.28   22.42
   0  -6   7  319.93   24.71
   0  -6   7  418.14   22.68
   0  -6  -8   42.68    7.02
   0  -6  -8   45.90    8.25
   0  -6   8   79.08    8.58
   0  -6   8   68.01   10.74
   0  -6   8   85.94    8.19
   0  -6  -9  257.83   18.60
   0  -6   9  315.13   18.56
   0  -6   9  286.45   17.69
   0  -6  -9  251.09   17.62
   0  -6 -10  139.93   13.08
   0  -6  10  146.35   11.60
   0  -6  10  147.63   12.65
   0  -6 -10  167.93   16.89
   0  -6 -10  141.86   11.93
   0  -6  10  153.90   12.75
   0  -6  11  289.88   23.03
   0  -6  11  285.57   19.65
   0  -6 -11  309.74   19.89
   0  -6  11  279.81   18.85
   0  -6  11  302.16   19.95
   0  -6 -11  337.24   21.51
   0  -6  12   38.61   12.26
   0  -6  12   29.33    6.31
   0  -6  12   33.57    8.47
   0  -6  12   31.72    9.03
   0  -6  13  434.31   26.14
   0  -6 -13  392.70   27.76
   0  -6  13  457.89   27.45
   0  -6  13  502.83   30.65
   0  -6 -13  469.37   30.04
   0  -6  13  551.24   31.81
   0  -6  13  480.87   27.59
   0  -6  14  259.12   18.67
   0  -6  14  244.86   17.03
   0  -6 -14  295.54   21.19
   0  -6  14  302.15   22.42
   0  -6 -14  242.41   19.39
   0  -6  14  243.87   18.83
   0  -6  14  305.20   22.69
   0  -6  15  206.08   18.70
   0  -6  15  178.77   13.63
   0  -6  15  172.31   15.87
   0  -6 -15  235.54   18.10
   0  -6  15  222.19   19.02
   0  -6 -15  184.31   16.39
   0  -6  15  168.41   15.36
   0  -6 -16   41.62    9.30
   0  -6 -16   58.32   10.89
   0  -6  16   69.11   10.44
   0  -6  16   74.21   12.95
   0  -6  16   69.59   11.37
   0  -6  16   88.15   13.51
   0  -6  17   75.13   12.48
   0  -6  17   81.43   13.11
   0  -6  17   58.78   11.26
   0  -6 -17   38.28    8.75
   0  -6 -17   41.69    9.53
   0  -6  17   67.45   10.38
   0  -6  18  203.68   17.41
   0  -6 -18  142.90   13.47
   0  -6  18  161.64   15.28
   0  -6  18  170.51   14.52
   0  -6  18  170.62   15.56
   0  -6 -18  117.70   12.96
   0  -6  19  155.08   15.60
   0  -6  19  127.28   14.20
   0  -6  19  148.00   13.82
   0  -6  20   48.52   10.37
   0  -6  20   66.84   10.82
   0  -6  20   50.31    9.22
   0  -6  21    4.63    6.53
   0  -6  21   -1.01    8.59
   0  -6  21   14.08    8.01
   0  -6  21   10.13    5.54
   0  -6  22  170.65   13.20
   0  -6  22  164.47   12.74
   0  -6  23   38.06    6.61
   0  -6  23   46.04    6.77
   0  -6  24   12.75    4.63
   0  -6  25    6.18    3.05
   0  -4  -1   38.71   12.34
   0  -4  -2   55.06    9.69
   0  -4  -2   53.45   13.74
   0  -4  -3  105.00   17.34
   0  -4  -3   94.70   17.91
   0  -4  -4 2110.34  115.18
   0  -4  -4 1828.50  110.77
   0  -4  -5 1115.88   82.16
   0  -4  -5 1438.00   85.49
   0  -4  -6  401.08   35.71
   0  -4  -6  326.20   40.85
   0  -4  -6  355.76   37.69
   0  -4  -7 1389.34   82.91
   0  -4  -7 1288.94   88.48
   0  -4  -7 1355.91   75.60
   0  -4  -8  335.28   44.47
   0  -4   8  288.93   16.56
   0  -4   8  232.51   18.44
   0  -4  -8  310.05   31.90
   0  -4  -8  289.22   16.99
   0  -4  -8  309.29   36.40
   0  -4   8  290.50   16.53
   0  -4  -9  803.39   66.31
   0  -4   9  570.63   37.75
   0  -4  -9  833.15   58.84
   0  -4  -9  787.36   37.95
   0  -4   9  824.18   38.37
   0  -4   9  728.71   37.00
   0  -4  -9  926.84   77.61
   0  -4   9  760.03   37.19
   0  -4   9  689.36   38.89
   0  -4  10  208.27   13.69
   0  -4  10  157.58   13.69
   0  -4 -10  114.27   30.65
   0  -4  10  191.65   12.82
   0  -4 -10  135.29   12.01
   0  -4  10  185.13   15.10
   0  -4 -10  108.49   20.62
   0  -4  10  202.61   12.77
   0  -4 -10  127.43   26.92
   0  -4  11  326.04   19.29
   0  -4  11  310.21   18.13
   0  -4 -11  211.10   40.80
   0  -4  11  322.46   20.32
   0  -4  11  304.45   18.11
   0  -4 -11  232.77   17.70
   0  -4  11  269.84   19.30
   0  -4  12  217.85   16.02
   0  -4  12  229.43   17.53
   0  -4  12  240.64   17.92
   0  -4  12  214.43   15.65
   0  -4 -12  277.93   17.10
   0  -4  12  200.36   16.41
   0  -4 -13  831.74   47.76
   0  -4 -13  983.05   48.67
   0  -4  13 1086.06   49.81
   0  -4  13  973.91   49.19
   0  -4  13  897.76   47.36
   0  -4  13  904.91   48.76
   0  -4  13  892.80   47.33
   0  -4 -14  582.36   34.40
   0  -4 -14  651.60   34.67
   0  -4  14  696.09   35.81
   0  -4  14  583.34   35.14
   0  -4  14  679.72   35.83
   0  -4  14  605.63   34.09
   0  -4  14  590.03   33.80
   0  -4  15  133.95   13.54
   0  -4  15  135.78   13.14
   0  -4  15  115.52   12.77
   0  -4  15  135.79   13.63
   0  -4 -15   98.73   11.20
   0  -4  15  122.66   12.17
   0  -4 -15  100.81   11.12
   0  -4 -16   27.80    7.16
   0  -4  16   32.58    9.95
   0  -4  16   41.01    9.25
   0  -4  16   35.88   10.12
   0  -4 -16   25.34    7.29
   0  -4  16   35.62    8.62
   0  -4  16   37.99    9.99
   0  -4  17   51.91   10.91
   0  -4 -17   35.77    7.21
   0  -4 -17   30.23    7.36
   0  -4  17   44.74    9.32
   0  -4  17   43.94   11.11
   0  -4  17   46.68    9.40
   0  -4  17   53.98   10.06
   0  -4  18  104.65   12.15
   0  -4  18   88.78   11.00
   0  -4  18   83.28   12.99
   0  -4 -18   89.42   10.42
   0  -4  18   88.81   11.55
   0  -4  18   91.05   12.93
   0  -4  19  157.29   15.86
   0  -4  19  126.65   12.23
   0  -4  19  146.75   15.38
   0  -4  19  142.10   13.63
   0  -4  19  157.98   14.17
   0  -4 -19  130.09   12.17
   0  -4  20  171.36   16.13
   0  -4  20  159.55   16.82
   0  -4  20  186.51   14.95
   0  -4  20  169.72   14.93
   0  -4  21   14.53   10.16
   0  -4  21   10.80    9.93
   0  -4  21   11.09    8.33
   0  -4  21   15.96    7.53
   0  -4  22  346.12   21.82
   0  -4  22  391.04   24.19
   0  -4  22  367.05   24.68
   0  -4  22  372.27   22.94
   0  -4  23   95.19   10.64
   0  -4  23  100.33   12.26
   0  -4  24   20.81    8.43
   0  -4  24   19.54    6.87
   0  -4  25  183.27   13.09
   0  -4  25  221.15   14.49
   0  -4  26   19.61    5.00
   0  -4  26   24.30    6.43
   0  -4  27    5.90    3.22
   0  -4  27   10.04    4.68
   0  -2  -1  581.16   36.40
   0  -2   2  329.81   27.21
   0  -2  -2  326.64   31.62
   0  -2   3 1348.73   82.53
   0  -2  -3 1272.49   85.96
   0  -2  -4  565.97   35.32
   0  -2  -4  541.90   50.04
   0  -2   4  510.12   46.76
   0  -2   5  192.85   32.60
   0  -2  -5  130.00   29.65
   0  -2   6 1944.27  124.53
   0  -2  -6 2033.50  125.67
   0  -2  -7 2061.24  130.85
   0  -2   7 1936.96  129.63
   0  -2   8  768.39   72.96
   0  -2  -8  785.09   72.35
   0  -2   9 4489.71  258.55
   0  -2  -9 4506.48  253.61
   0  -2 -10 1180.52   97.93
   0  -2  11  726.68   36.99
   0  -2  11  726.38   36.26
   0  -2  11  663.65   35.81
   0  -2  12  549.93   29.36
   0  -2  12  554.39   29.45
   0  -2  12  565.54   30.14
   0  -2  12  513.03   28.90
   0  -2 -13  214.05   14.85
   0  -2  13  228.41   15.88
   0  -2  13  212.36   15.00
   0  -2  13  209.65   13.59
   0  -2  13  231.32   15.23
   0  -2  13  223.31   14.48
   0  -2  13  207.19   14.86
   0  -2 -14  892.43   49.48
   0  -2  14  997.77   49.58
   0  -2  14  925.62   48.02
   0  -2  14 1011.08   49.97
   0  -2  14 1071.72   51.22
   0  -2  14 1040.54   49.82
   0  -2  15  503.06   27.34
   0  -2  15  503.15   28.64
   0  -2  15  456.99   27.21
   0  -2 -15  483.78   27.46
   0  -2  15  444.09   25.61
   0  -2  15  512.34   27.82
   0  -2  16  182.19   14.68
   0  -2  16  178.77   13.87
   0  -2  16  168.05   12.49
   0  -2  16  199.76   15.81
   0  -2  16  173.63   14.77
   0  -2 -16  181.58   13.89
   0  -2  17  286.55   19.32
   0  -2 -17  215.68   16.94
   0  -2  17  272.99   17.69
   0  -2  17  285.83   19.95
   0  -2  17  248.87   16.16
   0  -2  17  268.35   18.59
   0  -2  18   55.94   10.96
   0  -2 -18   56.60    8.25
   0  -2  18   41.66    9.66
   0  -2  18   45.89    7.24
   0  -2  18   47.90    8.28
   0  -2  18   49.25   11.16
   0  -2  19   99.64   13.83
   0  -2  19   90.18   12.77
   0  -2  19   91.58   11.98
   0  -2  19   88.18    9.96
   0  -2  20   89.86   13.06
   0  -2  20   71.53   11.16
   0  -2  20   78.89   13.21
   0  -2  21   78.36   12.64
   0  -2  21   75.98   11.34
   0  -2  21   75.72   13.47
   0  -2  22   24.75   10.72
   0  -2  22   23.73   10.82
   0  -2  22   23.58    8.58
   0  -2  23   18.73    8.25
   0  -2  23   16.53   10.21
   0  -2  23   19.41   10.93
   0  -2  24   66.33    9.73
   0  -2  24   74.43   12.00
   0  -2  24   71.00   11.63
   0  -2  25   88.76    9.84
   0  -2  25   92.06   11.92
   0  -2  25   90.48   11.46
   0  -2  26   -1.23    5.68
   0  -2  26   -2.23    7.08
   0  -2  26    2.52    7.17
   0  -2  27  101.49    8.86
   0  -2  27  132.57   10.34
   0  -2  28   54.01    5.58
   0  -2  28   75.63    7.00
   0  -2  29   23.95    4.05
   0   0  -2 1492.93   75.93
   0   0  -3 3232.16  157.46
   0   0  -4  101.28   15.73
   0   0  -5 1237.97   73.59
   0   0  -6   38.29   17.51
   0   0  -7  153.34   24.04
   0   0   8 1815.11  123.90
   0   0  -8 1661.18  102.42
   0   0   9  295.95   49.01
   0   0  -9  330.08   37.06
   0   0 -10  375.42   49.97
   0   0 -10  383.01   41.10
   0   0 -11  105.60   30.19
   0   0 -11  107.27   23.70
   0   0 -12    8.85   12.82
   0   0 -12    6.18   20.04
   0   0  12    0.38    5.56
   0   0  13    9.76    6.10
   0   0 -13   20.29   15.27
   0   0 -13   17.15   20.67
   0   0 -14   40.96   17.83
   0   0  14   42.74    7.75
   0   0 -14   44.23    6.76
   0   0 -15  149.34   11.80
   0   0  15  149.04   13.05
   0   0  16  774.18   41.84
   0   0  17   33.73    9.11
   0   0  18 2884.15  137.93
   0   0  19   55.78   10.94
   0   0  20   32.09    9.56
   0   0  20   24.91   10.37
   0   0  21  385.93   25.14
   0   0  21  394.61   26.17
   0   0  22    7.92    8.58
   0   0  22    3.54    9.24
   0   0  23   27.08   10.67
   0   0  23   29.28    9.01
   0   0  24  103.98   11.67
   0   0  24  104.84   13.37
   0   0  25   -1.55    8.67
   0   0  25    2.13    6.79
   0   0  26  210.29   16.26
   0   0  26  216.39   14.89
   0   0  27    2.88    5.44
   0   0  27    1.32    6.42
   0   0  28   19.33    4.80
   0   0  28   20.99    5.94
   0   0  29   28.81    3.81
   0   2   0  210.09   18.07
   0   2   1  722.30   40.98
   0   2   2  392.79   25.61
   0   2  -3 1887.20   94.88
   0   2  -4  646.30   43.35
   0   2   4  650.04   39.43
   0   2   5  196.33   19.58
   0   2  -5  247.60   27.35
   0   2  -6 1316.86   90.86
   0   2   6 1724.66   86.41
   0   2  -7 1086.80   84.42
   0   2   7 1580.52   81.65
   0   2   8  705.37   50.07
   0   2  -8  545.06   53.41
   0   2   9 3373.12  182.35
   0   2  -9 3156.28  189.97
   0   2 -10  923.24   77.68
   0   2 -10 1090.39   85.09
   0   2  10  923.51   71.31
   0   2 -11  710.74   66.57
   0   2  11  688.88   35.64
   0   2 -11  812.18   72.64
   0   2 -12  664.73   65.30
   0   2  12  578.43   30.22
   0   2  12  506.44   29.03
   0   2 -12  652.57   63.20
   0   2 -12  558.26   56.01
   0   2 -13  254.26   40.61
   0   2 -13  218.58   38.51
   0   2  13  251.60   16.57
   0   2  13  219.78   15.41
   0   2 -13  226.57   36.42
   0   2  14  978.33   46.78
   0   2  14  833.48   45.00
   0   2  15  518.37   28.60
   0   2  15  461.81   27.16
   0   2  16  170.90   14.02
   0   2  16  177.36   14.89
   0   2  17  250.24   18.08
   0   2  17  224.66   17.00
   0   2  18   68.03   10.51
   0   2  18   61.96   10.65
   0   2  19   50.60   10.55
   0   2  19   61.65   10.79
   0   2  20   78.36   11.73
   0   2  20   82.95   11.87
   0   2  21   96.67   12.45
   0   2  21   90.37   12.31
   0   2  22   24.85   10.27
   0   2  22   26.65    9.41
   0   2  23   31.94    9.48
   0   2  23   38.85   10.20
   0   2  24   96.98   11.45
   0   2  24   95.26   12.03
   0   2  24   95.17   11.89
   0   2  25   92.15   11.04
   0   2  25   96.07   11.18
   0   2  25   93.90   10.51
   0   2  26    8.52    6.14
   0   2  26    8.10    6.76
   0   2  26   10.89    7.43
   0   2  27  124.16   10.73
   0   2  27  122.73   10.14
   0   2  27  155.41   11.07
   0   2  28   38.85    5.93
   0   2  28   43.94    5.49
   0   2  28   52.08    6.29
   0   2  29   17.49    3.19
   0   2  29   25.73    4.11
   0   4   0 1021.66   65.87
   0   4   0 1009.67   63.95
   0   4  -1  249.84   26.25
   0   4   1  171.87   21.25
   0   4  -1  244.19   26.50
   0   4  -2   66.27   15.86
   0   4   2   67.14   12.84
   0   4  -3   91.31   18.09
   0   4  -4 2671.51  148.69
   0   4   5 1220.95   70.59
   0   4  -5 1102.47   79.13
   0   4   6  380.08   32.33
   0   4   7 1306.74   78.98
   0   4   8  291.66   29.87
   0   4   8  272.50   32.22
   0   4   9  846.62   60.82
   0   4   9  830.62   64.59
   0   4  10  115.58   23.03
   0   4  10  126.96   10.76
   0   4  10  126.38   21.86
   0   4  10  138.60   11.29
   0   4  11  228.24   15.62
   0   4  11  220.05   31.11
   0   4  11  238.21   16.22
   0   4  12  258.79   17.74
   0   4  12  282.81   18.43
   0   4  13  971.38   47.52
   0   4  13  853.52   46.25
   0   4  14  559.55   32.31
   0   4  14  619.46   33.34
   0   4  15  121.29   12.16
   0   4  15   99.30   11.80
   0   4  16   25.62    9.11
   0   4  16   25.79    8.39
   0   4  17   37.96   10.06
   0   4  17   43.38    9.14
   0   4  18  107.63   12.14
   0   4  18  102.49   12.48
   0   4  19  147.89   13.88
   0   4  19  148.27   14.18
   0   4  20  136.76   13.47
   0   4  20  149.11   14.17
   0   4  21   -2.22    9.65
   0   4  21    8.85    7.35
   0   4  22  326.80   21.32
   0   4  22  339.22   21.65
   0   4  23   87.52   11.07
   0   4  23   74.72    9.80
   0   4  24   31.08    8.57
   0   4  24   26.61    7.16
   0   4  25  176.37   12.95
   0   4  25  184.31   12.92
   0   4  25  161.32   12.34
   0   4  26   21.14    6.21
   0   4  26   17.74    5.78
   0   4  26   15.26    4.76
   0   4  27   15.74    4.87
   0   4  27   13.92    4.40
   0   4  28    1.45    2.63
   0   6   0  421.38   41.95
   0   6   1  850.73   62.29
   0   6  -1  698.82   60.69
   0   6  -2   97.11   20.75
   0   6  -3  337.59   40.60
   0   6  -4 1253.13   93.87
   0   6   5  790.63   59.62
   0   6  11  305.96   20.11
   0   6  12   60.04   10.66
   0   6  13  427.16   26.37
   0   6  14  293.45   19.60
   0   6  14  272.46   20.24
   0   6  15  229.44   16.97
   0   6  16   62.60    9.10
   0   6  16   58.40   11.46
   0   6  17   37.79    7.98
   0   6  17   45.50   10.48
   0   6  18  139.82   12.37
   0   6  18  140.64   14.06
   0   6  19  198.30   15.07
   0   6  19  234.43   16.96
   0   6  20   49.89    9.81
   0   6  21    8.61    7.91
   0   6  22  230.76   15.56
   0   6  23   43.41    7.38
   0   6  24   14.11    5.61
   0   6  25   14.42    4.76
   0   6  25   17.95    4.76
   0   6  26    2.48    3.06
   0   8  10   98.31   12.64
   0   8  11  220.60   17.97
   0   8  12   42.67   11.12
   0   8  13  349.71   23.58
   0   8  14   29.24   10.31
   0   8  15  201.36   16.50
   0   8  16  134.79   13.32
   0   8  17   43.46    9.32
   0   8  18   15.17    7.50
   0   8  19   19.26    6.92
   0   8  20   11.03    5.79
   0   8  21   38.53    5.64
   0   8  22   11.28    3.74
   0  10   7   58.35   10.69
   0  10   8   76.58   11.60
   0  10   9   31.34    9.53
   0  10  10    3.41    8.29
   0  10  11   32.61    9.09
   0  10  12   48.11    9.01
   0  10  13   25.92    7.41
   0  10  14   90.84    9.20
  -1 -11  15    6.91    4.12
   1 -11 -14    6.56    4.69
  -1 -11  14   10.55    5.28
  -1 -11  13   16.72    4.72
  -1 -11  13   15.12    6.43
   1 -11 -13    8.81    6.05
  -1 -11  12   88.83    9.08
  -1 -11  12   81.04    9.71
   1 -11 -12   63.34    9.77
   1 -11 -11  141.59   13.22
  -1 -11  11   90.06   10.78
   1 -11 -10   17.35    9.41
  -1 -11  10   72.06   10.09
   1 -11  -9  153.32   15.34
  -1 -11   9  134.36   13.97
  -1 -11   8   37.02   10.26
   1 -11  -8  112.87   14.27
   1 -11  -8   72.46    9.39
  -1 -11   8   34.48   10.42
   1 -11  -8   81.00   12.78
   1 -11  -7   28.30   11.34
  -1 -11   7   47.18   10.69
   1 -11  -7   28.28   11.45
  -1 -11   7   43.98   10.73
   1 -11  -7   22.11    7.63
   1 -11  -6   71.29   12.92
  -1 -11   6   69.79   11.75
   1 -11  -6   68.80   10.09
  -1 -11   6   70.22   12.53
   1 -11  -6   71.52   13.19
   1 -11  -5   41.21   11.32
  -1 -11   5   15.06    9.76
   1 -11  -5   32.22    8.82
  -1 -11   5   17.58   10.50
  -1 -11   4   11.49    9.50
   1 -11  -4    8.02    8.11
   1 -11  -4    5.72   10.00
  -1 -11   4    5.41   10.63
   1 -11  -3   15.12    9.51
   1 -11  -3    9.69    8.69
  -1 -11   3   33.99   11.63
  -1 -11   3   36.49   10.44
   1 -11  -2  147.29   14.89
  -1 -11   2  168.19   16.50
   1 -11  -2  184.83   16.77
   1 -11  -2  214.26   19.30
  -1 -11   2  177.10   18.03
  -1 -11   1   33.19    9.83
   1 -11  -1   25.99    9.82
   1 -11  -1   28.82   12.63
  -1 -11   1   38.92   12.84
  -1 -11   0  144.49   14.45
   1 -11   0  131.55   15.28
   1 -11   0  128.36   16.36
  -1 -11  -1  119.55   13.76
  -1 -11  -1   86.20   12.84
   1 -11   1  199.47   18.16
   1 -11   1  210.34   17.07
  -1 -11  -2  103.67   12.47
  -1 -11  -2   95.36   13.56
   1 -11   2   94.58   14.27
   1 -11   2   93.95   13.59
  -1 -11  -3    8.67   10.10
   1 -11   3   44.49   11.37
   1 -11   3   35.04   11.58
  -1 -11  -3   12.89   10.75
  -1 -11  -3   11.20    7.88
  -1 -11  -4  112.60   14.80
   1 -11   4   94.38   13.97
  -1 -11  -4  121.09   15.02
  -1 -11  -4  102.27   11.67
   1 -11   4   81.53   13.27
  -1 -11  -5   40.53    8.53
  -1 -11  -5   75.65   12.95
   1 -11   5   70.94   12.32
  -1 -11  -5   41.93   12.59
   1 -11   5   75.65   12.74
  -1 -11  -6  158.83   16.23
  -1 -11  -6  138.02   15.03
   1 -11   6   79.84   12.83
  -1 -11  -6   95.32   10.73
  -1 -11  -7  124.01   14.63
  -1 -11  -7  145.59   16.22
   1 -11   7  140.12   14.55
  -1 -11  -8   41.64   11.93
   1 -11   8   16.36    9.24
  -1 -11  -8   27.83    9.68
   1 -11   9   76.86   10.75
   1 -11   9   68.25   11.34
  -1 -11  -9  137.46   14.47
  -1 -11  -9  119.41   12.84
   1 -11  10  127.66   12.93
  -1 -11 -10  119.02   13.70
  -1 -11 -10   84.43   11.63
   1 -11  10  126.07   11.66
   1 -11  11   15.93    5.88
   1 -11  11   18.87    7.83
  -1 -11 -11   26.28    7.95
   1 -11  12   31.75    7.63
  -1 -11 -12   18.12    6.60
  -1 -11 -13   -0.42    4.46
   1 -11  13    4.14    5.46
   1 -11  14    9.75    4.89
  -1  -9  20   20.47    4.29
  -1  -9  19   35.95    6.23
  -1  -9  18   97.53    9.88
   1  -9 -18   79.96    8.53
   1  -9 -17   78.00    9.17
  -1  -9  17   57.15    8.83
  -1  -9  17   69.19    9.72
   1  -9 -16  105.85   11.59
  -1  -9  16  102.24   11.46
  -1  -9  16  106.66   12.18
  -1  -9  15   23.95    9.25
   1  -9 -15   11.90    8.39
   1  -9 -15   17.03   10.56
  -1  -9  15   21.22    8.86
  -1  -9  14  248.83   20.42
   1  -9 -14  256.64   20.28
  -1  -9  14  214.72   18.51
  -1  -9  13   57.55    8.49
  -1  -9  13   61.91   12.47
   1  -9 -13   88.63   12.70
  -1  -9  13   66.06   11.39
   1  -9 -12   10.73    9.99
  -1  -9  12   19.04   10.83
  -1  -9  12   21.43    9.88
  -1  -9  12   20.91    7.04
   1  -9 -11    7.50    9.90
  -1  -9  11   -0.63    9.73
  -1  -9  11    0.15    6.29
  -1  -9  11    4.21    9.55
   1  -9 -11    2.11    6.24
   1  -9 -10    7.95    7.31
  -1  -9  10   14.28    7.57
  -1  -9  10   11.29   11.54
  -1  -9  10   17.22   10.35
   1  -9 -10    0.20   10.40
   1  -9  -9   80.37   14.11
   1  -9  -9   85.65   17.39
   1  -9  -9   56.01    9.88
  -1  -9   9   73.71   10.51
   1  -9  -8   36.17   15.45
  -1  -9   8   14.04    7.95
   1  -9  -8   26.82   11.67
   1  -9  -8   29.71    8.74
   1  -9  -7   -0.21   10.54
   1  -9  -7    0.90    7.16
   1  -9  -7    0.99   14.51
  -1  -9   7    3.54    7.42
   1  -9  -6   43.72   12.50
   1  -9  -6   31.36    9.06
   1  -9  -6   51.47   15.94
  -1  -9   6   17.58    8.50
  -1  -9   6   10.06   10.18
   1  -9  -5  346.23   28.66
   1  -9  -5  369.87   25.22
  -1  -9   5  357.14   24.83
  -1  -9   5  379.82   26.96
  -1  -9   4  426.97   24.59
   1  -9  -4  216.92   24.60
   1  -9  -4  252.37   21.99
  -1  -9   4  422.42   26.24
  -1  -9   3  216.91   19.41
   1  -9  -3  241.03   19.13
  -1  -9   3  192.89   17.61
   1  -9  -3  217.08   22.09
   1  -9  -2  374.49   29.81
  -1  -9   2  478.70   29.54
   1  -9  -2  465.40   29.08
  -1  -9   2  390.68   27.81
   1  -9  -1  109.27   14.11
  -1  -9   1  129.21   14.07
   1  -9  -1   94.65   15.32
   1  -9  -1  104.49   15.50
  -1  -9   1  111.76   15.05
   1  -9   0  326.96   25.27
  -1  -9   0  285.16   24.49
  -1  -9   0  360.18   23.92
   1  -9   0  282.65   23.69
   1  -9   0  346.95   24.50
   1  -9   1  477.54   29.57
  -1  -9  -1  339.92   25.18
   1  -9   1  396.92   26.50
   1  -9   1  456.54   27.98
  -1  -9  -1  274.31   26.56
   1  -9   2  315.59   23.67
   1  -9   2  294.21   22.68
  -1  -9  -2  258.80   20.42
  -1  -9  -3   62.57   12.48
   1  -9   3   61.23   13.39
  -1  -9  -3   50.46   10.10
   1  -9   3   60.74   12.79
  -1  -9  -3   47.69   15.23
  -1  -9  -4  611.38   37.96
  -1  -9  -4  652.67   42.93
   1  -9   4  765.06   42.10
  -1  -9  -4  678.65   40.21
  -1  -9  -5   89.26   11.50
  -1  -9  -5   96.37   14.47
   1  -9   5  104.62   12.35
  -1  -9  -5  111.87   18.92
  -1  -9  -6   70.61   10.44
   1  -9   6   78.16   11.00
  -1  -9  -6   77.42   13.39
  -1  -9  -6  104.65   18.45
  -1  -9  -7   33.22   16.08
   1  -9   7   15.35    7.33
   1  -9   7    6.39   10.55
  -1  -9  -7   20.30   10.30
  -1  -9  -7   20.14    7.53
   1  -9   8   58.77    9.44
  -1  -9  -8   47.17    8.64
  -1  -9  -8   49.10   12.10
   1  -9   8   61.90   13.10
  -1  -9  -8   52.24   16.65
   1  -9   8   50.74   12.78
  -1  -9  -9  187.53   17.58
   1  -9   9  156.27   17.62
   1  -9   9  185.15   18.77
  -1  -9  -9  159.86   14.17
   1  -9   9  147.09   13.85
  -1  -9 -10   47.53   11.28
   1  -9  10   29.92   12.55
   1  -9  10   26.48    7.19
   1  -9  10   33.13   11.73
   1  -9  11   48.69   12.22
  -1  -9 -11   71.57   11.97
   1  -9  11   54.73   13.39
  -1  -9 -12   11.64   13.29
   1  -9  12   33.75   10.50
  -1  -9 -12    9.55    9.02
   1  -9  12   39.22   12.44
   1  -9  13  157.00   17.08
   1  -9  13  176.30   17.34
  -1  -9 -13  168.73   16.14
  -1  -9 -13  219.52   19.50
  -1  -9 -14   71.25   10.78
   1  -9  14   39.65   12.18
   1  -9  14   32.54   10.39
  -1  -9 -15   29.82    8.05
  -1  -9 -15   35.10   10.95
   1  -9  15   44.48    9.67
   1  -9  16   92.54   11.43
  -1  -9 -16  109.29   10.89
   1  -9  17   15.83    6.68
   1  -9  18   20.80    5.80
   1  -9  19   34.39    5.20
  -1  -7  23   48.90    6.14
  -1  -7  22    2.78    3.94
  -1  -7  22    3.76    5.36
  -1  -7  21    4.76    6.30
  -1  -7  21    9.82    5.45
  -1  -7  21    8.60    7.09
   1  -7 -20   45.84    7.42
  -1  -7  20   52.95   10.03
  -1  -7  20   63.08    8.94
  -1  -7  20   57.74    9.11
   1  -7 -19   54.41    8.77
  -1  -7  19   61.29    9.89
  -1  -7  19   74.01   10.39
  -1  -7  19   72.09   11.36
  -1  -7  18   15.72    8.38
  -1  -7  18    5.93   10.22
   1  -7 -18    3.50    6.91
  -1  -7  17   18.27    8.97
   1  -7 -17   13.82    7.57
   1  -7 -17   17.37    9.32
  -1  -7  17   23.30   12.05
   1  -7 -16   21.91    8.97
   1  -7 -16   28.68   10.63
  -1  -7  16   42.52   12.83
  -1  -7  16   29.69    6.33
  -1  -7  16   36.78    9.70
  -1  -7  15  218.34   15.65
  -1  -7  15  203.78   17.53
   1  -7 -15  196.05   18.22
  -1  -7  15  236.26   21.10
  -1  -7  15  239.08   20.92
   1  -7 -15  243.48   20.46
  -1  -7  14   41.92    7.45
  -1  -7  14   46.14   10.00
   1  -7 -14   81.63   13.80
  -1  -7  14   39.26   13.64
   1  -7 -14   64.51   11.30
  -1  -7  14   50.68   14.17
  -1  -7  13  463.59   26.62
  -1  -7  13  498.95   30.76
   1  -7 -13  377.03   26.88
   1  -7 -13  313.71   24.46
   1  -7 -13  480.30   30.06
  -1  -7  13  423.74   25.08
   1  -7 -12  185.80   16.63
  -1  -7  12  130.93   12.73
  -1  -7  12  151.99   18.75
   1  -7 -12  165.89   14.47
  -1  -7  12  147.74   14.79
   1  -7 -11   33.70    9.75
  -1  -7  11   40.75    9.73
   1  -7 -11   36.81    8.01
  -1  -7  11   35.56    7.43
   1  -7 -11   39.77   13.34
  -1  -7  10  183.53   14.41
   1  -7 -10  172.33   14.71
   1  -7 -10  190.00   16.45
  -1  -7  10  186.83   15.55
   1  -7  -9   83.07   10.08
   1  -7  -9   96.24   12.11
  -1  -7   9   86.93   13.61
  -1  -7   9   89.76   11.23
  -1  -7   9   83.81    9.78
  -1  -7   8  684.31   36.84
  -1  -7   8  517.07   36.42
  -1  -7   8  700.68   34.63
  -1  -7   8  709.33   34.68
   1  -7  -8  529.82   34.49
   1  -7  -8  505.86   33.20
  -1  -7   7  372.23   24.52
   1  -7  -7  522.63   27.43
  -1  -7   7  351.93   26.20
  -1  -7   7  374.98   24.29
   1  -7  -7  585.51   32.67
  -1  -7   7  282.02   26.71
   1  -7  -7  488.78   26.06
   1  -7  -6  105.44   12.74
  -1  -7   6  212.73   19.22
  -1  -7   6  264.71   15.85
  -1  -7   6  273.80   16.44
   1  -7  -6  125.49   14.13
  -1  -7   6  274.12   18.18
  -1  -7   5 1656.82   77.33
  -1  -7   5 1602.84   76.81
  -1  -7   5 1448.80   78.85
  -1  -7   5 1710.26   79.28
   1  -7  -5 1425.57   76.80
  -1  -7   5 1630.27   78.18
   1  -7  -5 1495.27   77.73
  -1  -7   4  253.41   19.34
  -1  -7   4  221.09   20.29
  -1  -7   4  272.78   18.51
  -1  -7   4  251.35   19.40
  -1  -7   4  240.97   18.16
  -1  -7   3  217.81   15.55
  -1  -7   3  194.12   14.56
  -1  -7   3  227.10   15.89
  -1  -7   3  222.81   14.98
  -1  -7   3  178.22   17.25
  -1  -7   2  285.65   19.66
  -1  -7   2  296.94   20.41
  -1  -7   2  267.55   21.27
  -1  -7   2  307.05   19.89
  -1  -7   1  270.42   18.97
  -1  -7   1  257.87   18.28
   1  -7  -1  300.10   19.16
   1  -7  -1  304.23   19.67
   1  -7   0  270.55   18.34
   1  -7   0  230.89   18.41
  -1  -7   0  326.31   19.13
   1  -7   0  284.43   19.21
   1  -7   0  232.00   16.90
  -1  -7   0  333.23   19.41
  -1  -7  -1   52.31    7.75
   1  -7   1    6.83    9.33
   1  -7   1   21.19    6.99
   1  -7   1   22.95    6.51
   1  -7   1   18.12    6.91
  -1  -7  -1   56.62    7.69
  -1  -7  -2   70.59    8.74
  -1  -7  -2   69.86    8.48
   1  -7   2   55.40    8.86
   1  -7   2   61.08    8.43
   1  -7   2   64.60    9.43
   1  -7   2   46.23   11.36
  -1  -7  -3  139.01   12.13
   1  -7   3  158.08   12.83
  -1  -7  -3  151.26   13.25
   1  -7   3  148.48   13.19
   1  -7   3  170.64   13.09
   1  -7   3  127.58   15.68
   1  -7   4   70.30   13.23
   1  -7   4   72.19    9.34
  -1  -7  -4   58.14    8.17
   1  -7   4   87.05    9.40
  -1  -7  -4   63.74    9.50
   1  -7   4   68.17   10.77
   1  -7   5  364.57   23.05
   1  -7   5  357.25   24.37
   1  -7   5  376.49   23.24
   1  -7   5  325.62   25.85
  -1  -7  -5  444.44   24.77
  -1  -7  -5  422.40   23.58
   1  -7   6  322.48   20.00
   1  -7   6  339.09   22.28
  -1  -7  -6  275.33   19.00
   1  -7   6  269.22   22.74
  -1  -7  -6  275.78   20.11
   1  -7   6  311.64   21.72
   1  -7   6  315.19   19.76
   1  -7   7   43.39    9.60
   1  -7   7   45.50    7.43
   1  -7   7   43.92    8.38
   1  -7   7   33.81   13.42
   1  -7   7   43.57   11.00
  -1  -7  -7   27.70    6.29
  -1  -7  -7   32.07    8.14
   1  -7   8  155.79   13.06
   1  -7   8  159.42   15.88
  -1  -7  -8  120.90   12.87
   1  -7   8  156.83   12.38
   1  -7   8  124.62   17.42
  -1  -7  -8   96.00   10.80
   1  -7   8  173.42   15.73
  -1  -7  -9  106.80   10.93
   1  -7   9  126.09   15.50
   1  -7   9  134.84   14.98
   1  -7   9  145.40   12.86
  -1  -7  -9  127.03   13.17
   1  -7   9  141.85   11.91
  -1  -7 -10  460.46   26.41
   1  -7  10  365.14   26.88
   1  -7  10  371.23   24.27
   1  -7  10  346.65   26.69
   1  -7  10  336.79   23.21
  -1  -7 -10  421.43   24.43
  -1  -7 -11  333.87   24.46
  -1  -7 -11  390.06   28.00
   1  -7  11  387.54   23.39
   1  -7  11  414.48   24.66
  -1  -7 -12   27.55   12.66
   1  -7  12   40.80    7.12
   1  -7  12   57.37   10.12
  -1  -7 -12   19.50    8.59
   1  -7  12   41.90   14.29
   1  -7  13  640.93   39.17
  -1  -7 -13  707.09   40.91
   1  -7  13  743.75   43.25
   1  -7  14  375.25   24.59
  -1  -7 -14  245.98   22.38
   1  -7  14  375.92   21.87
   1  -7  14  426.13   26.20
  -1  -7 -14  185.05   19.60
   1  -7  15   76.55   15.51
   1  -7  15   79.51   12.60
   1  -7  15   65.63   11.04
   1  -7  15   88.92   15.23
  -1  -7 -15  122.03   12.85
  -1  -7 -16   65.04   10.71
   1  -7  16  122.31   15.34
   1  -7  16  139.42   14.26
   1  -7  16  139.66   16.38
   1  -7  16  119.22   12.28
  -1  -7 -16   79.31   12.67
   1  -7  17   -9.59   11.46
   1  -7  17   16.42    8.01
  -1  -7 -17    3.98    6.18
   1  -7  17    9.44    7.79
   1  -7  17   14.01   11.16
  -1  -7 -17    5.25    8.21
   1  -7  18   82.99   12.94
   1  -7  18   73.93    9.94
  -1  -7 -18   56.47    8.66
   1  -7  18   86.68   10.76
  -1  -7 -18   73.03   10.24
   1  -7  19    7.06    6.94
   1  -7  19   15.58    9.94
   1  -7  19   10.72    6.56
   1  -7  20   22.20    6.21
   1  -7  20   35.46    9.55
   1  -7  20   25.20    6.90
   1  -7  21   10.68    5.55
   1  -7  21   11.43    7.29
   1  -7  22    4.22    5.74
   1  -7  22    1.16    4.26
  -1  -5  26    2.72    3.69
  -1  -5  25   43.89    6.28
  -1  -5  25   51.21    7.56
  -1  -5  24   71.71    8.43
  -1  -5  24   80.70    9.86
  -1  -5  23   13.90    5.89
  -1  -5  23   12.26    8.34
  -1  -5  23   12.42    6.96
  -1  -5  22  335.22   21.30
  -1  -5  22  366.25   22.83
  -1  -5  22  356.03   21.96
  -1  -5  21  142.45   13.63
  -1  -5  21  136.83   14.91
  -1  -5  21  139.68   13.35
  -1  -5  20   92.78   11.61
  -1  -5  20   85.83   11.23
   1  -5 -20   56.31    8.84
  -1  -5  20   82.32   12.56
  -1  -5  19   26.03    8.94
   1  -5 -19   21.66    7.47
  -1  -5  19   13.93   10.37
  -1  -5  19   19.92    9.26
  -1  -5  18  169.81   14.92
  -1  -5  18  158.73   14.78
  -1  -5  18  185.09   16.15
  -1  -5  18  151.80   12.02
   1  -5 -18  136.87   13.71
  -1  -5  18  165.05   15.99
  -1  -5  17  121.52   10.62
   1  -5 -17  101.14   11.70
  -1  -5  17  131.89   14.10
  -1  -5  17  130.30   13.00
   1  -5 -17   87.39   11.75
  -1  -5  17  143.65   14.72
  -1  -5  17  135.86   13.91
  -1  -5  16  347.68   24.27
   1  -5 -16  425.50   24.99
   1  -5 -16  345.17   24.20
  -1  -5  16  412.38   26.01
  -1  -5  16  348.41   22.19
  -1  -5  16  369.57   24.06
  -1  -5  16  404.25   25.53
   1  -5 -15  100.79   13.06
  -1  -5  15  190.40   16.62
  -1  -5  15  167.31   12.52
   1  -5 -15  128.59   14.15
  -1  -5  15  166.19   14.20
  -1  -5  15  160.09   14.89
  -1  -5  15  198.20   16.48
   1  -5 -14 1183.93   53.76
  -1  -5  14 1052.74   53.41
  -1  -5  14  903.18   50.08
  -1  -5  14  939.71   51.02
  -1  -5  14 1116.69   53.89
  -1  -5  14  933.77   51.00
   1  -5 -14  947.28   52.27
  -1  -5  13  123.72   12.31
   1  -5 -13  164.56   13.94
   1  -5 -13  159.82   12.75
  -1  -5  13  128.59   13.06
   1  -5 -13  198.61   15.79
  -1  -5  13  150.25   15.46
  -1  -5  13  134.38   14.74
  -1  -5  13  113.24   10.81
   1  -5 -12  114.43   10.81
  -1  -5  12  114.04   10.28
  -1  -5  12  116.57   11.67
  -1  -5  12  128.91   11.62
   1  -5 -12  115.87   11.99
   1  -5 -12  136.71   13.78
  -1  -5  12  101.15   13.06
  -1  -5  12  130.22   14.46
   1  -5 -11   38.41   10.00
  -1  -5  11   21.38    9.16
  -1  -5  11   35.31   10.88
   1  -5 -11   33.14    7.39
   1  -5 -11   34.97    6.62
  -1  -5  11   26.88    5.64
  -1  -5  11   28.74    7.12
  -1  -5  11   33.61    7.80
   1  -5 -10  142.11   11.80
  -1  -5  10  105.63    9.55
   1  -5 -10  153.72   14.43
  -1  -5  10   92.13   11.95
  -1  -5  10  111.85   10.61
  -1  -5  10  106.11   13.00
   1  -5 -10  130.20   10.64
  -1  -5  10  109.60   10.30
  -1  -5   9  146.59   15.30
   1  -5  -9  186.36   13.82
   1  -5  -9  194.09   13.41
  -1  -5   9  183.48   13.06
  -1  -5   9  194.79   13.22
  -1  -5   9  183.18   12.79
  -1  -5   8  159.28   11.00
   1  -5  -8  103.58   10.03
  -1  -5   8  164.87   10.81
  -1  -5   8  155.14   11.08
   1  -5  -8  107.27   10.77
   1  -5  -7  108.81    9.33
   1  -5  -7  112.76   23.71
  -1  -5   7  127.11    9.65
   1  -5  -7  105.72    9.96
  -1  -5   7  116.55    9.71
  -1  -5   7  123.59    9.35
  -1  -5   6  603.91   31.58
   1  -5  -6  627.39   32.20
   1  -5  -6  630.41   56.41
   1  -5  -6  618.88   32.61
  -1  -5   6  641.54   31.88
  -1  -5   6  668.17   33.68
  -1  -5   6  586.17   31.18
   1  -5  -6  495.31   43.71
   1  -5  -5  637.35   53.50
   1  -5  -5  539.39   28.27
  -1  -5   5  535.75   27.81
   1  -5  -5  544.74   28.90
  -1  -5   5  502.07   30.21
  -1  -5   5  549.01   27.96
  -1  -5   5  588.19   29.81
   1  -5  -4 1496.72  103.98
  -1  -5   4 1704.81   79.62
  -1  -5   4 1812.23   79.98
   1  -5  -4 1481.12   79.70
  -1  -5   4 1768.12   82.05
  -1  -5   4 1981.33   81.57
   1  -5  -4 1503.56   80.10
  -1  -5   3 1195.29   59.97
  -1  -5   3 1319.59   61.15
  -1  -5   3 1132.79   59.65
   1  -5  -3 1435.07   88.28
  -1  -5   3 1258.05   61.99
   1  -5  -3 1410.76   61.06
  -1  -5   2  493.60   25.65
  -1  -5  -1  391.73   19.56
   1  -5   1  301.55   19.37
  -1  -5  -2 2551.06   84.83
  -1  -5  -2 1274.78   82.66
   1  -5   3  182.53   15.46
  -1  -5  -3  260.99   22.38
   1  -5   4 3508.77  146.25
   1  -5   4 2921.12  146.45
   1  -5   4 3092.67  144.36
  -1  -5  -4 2497.63  160.14
  -1  -5  -5  361.88   44.85
   1  -5   5  807.59   35.06
   1  -5   5  665.55   35.21
   1  -5   5  734.63   32.69
  -1  -5  -5  494.21   32.23
  -1  -5  -6  302.10   14.71
   1  -5   6  190.36   14.62
   1  -5   6  156.58   15.70
   1  -5   6  191.14   12.66
   1  -5   6  178.39   12.30
  -1  -5  -6  279.57   35.35
   1  -5   6  189.10   12.50
   1  -5   7  395.37   23.06
  -1  -5  -7  346.65   21.21
  -1  -5  -7  326.11   20.40
   1  -5   7  402.50   20.99
   1  -5   7  403.61   20.94
   1  -5   7  385.06   20.58
  -1  -5  -8  273.18   17.93
   1  -5   8  353.77   18.83
   1  -5   8  338.81   18.58
   1  -5   8  334.57   18.46
  -1  -5  -8  288.03   18.71
   1  -5   9   60.42    6.80
   1  -5   9   68.38    8.24
   1  -5   9   76.18   12.02
   1  -5   9   68.72    7.85
  -1  -5  -9   86.00    8.58
   1  -5  10   62.99    7.78
   1  -5  10   58.10    8.11
   1  -5  10   52.21    6.51
   1  -5  10   70.36   11.70
  -1  -5 -10   56.05    7.86
   1  -5  11   99.54   10.26
  -1  -5 -11   80.62    9.51
   1  -5  11  118.87   13.76
   1  -5  11  104.19    9.82
   1  -5  11   95.52   12.51
   1  -5  11   82.73    8.41
   1  -5  12   12.90    9.46
   1  -5  12    5.15    6.65
   1  -5  12   13.93    7.50
  -1  -5 -12    9.76    8.16
   1  -5  12    8.06    4.16
   1  -5  12    3.90    8.71
  -1  -5 -12    7.98    5.99
   1  -5  12    7.06    5.95
   1  -5  13   62.96    8.65
   1  -5  13   52.72    8.94
   1  -5  13   57.78    9.32
  -1  -5 -13   13.37    6.84
  -1  -5 -13   11.78    8.46
   1  -5  13   64.15   11.51
   1  -5  13   53.73   11.09
   1  -5  14  153.87   14.85
   1  -5  14  203.72   17.30
  -1  -5 -14  215.37   16.37
   1  -5  14  158.47   14.62
  -1  -5 -14  184.95   14.97
   1  -5  14  190.56   17.17
   1  -5  14  167.35   14.24
   1  -5  15  100.07   12.08
  -1  -5 -15   69.24    9.99
   1  -5  15  127.78   14.16
  -1  -5 -15   78.26   10.95
   1  -5  15  122.78   14.00
   1  -5  15   91.89   11.66
   1  -5  15  109.31   11.51
   1  -5  16  202.63   17.30
   1  -5  16  267.53   19.53
  -1  -5 -16  225.38   16.83
  -1  -5 -16  198.96   16.29
   1  -5  16  211.63   16.43
   1  -5  16  205.91   17.06
   1  -5  16  224.25   18.22
  -1  -5 -17   70.20    9.81
   1  -5  17   98.11   11.37
   1  -5  17   99.14   12.45
   1  -5  17  104.91   12.57
  -1  -5 -17   77.54   10.15
   1  -5  17  117.86   13.69
  -1  -5 -18   45.03    7.65
   1  -5  18   30.51    8.65
  -1  -5 -18   53.02    7.82
   1  -5  18   33.53   10.45
   1  -5  18   32.30   10.44
   1  -5  18   35.05    9.55
   1  -5  19   34.65    8.82
   1  -5  19   24.35    8.50
   1  -5  19   22.46   10.05
   1  -5  19   27.91    9.86
   1  -5  20  484.27   28.01
   1  -5  20  521.83   28.44
   1  -5  20  457.59   27.05
   1  -5  21   51.30   10.51
   1  -5  21   43.89    8.59
   1  -5  21   54.33    9.90
   1  -5  22  288.26   19.13
   1  -5  22  288.32   18.72
   1  -5  22  319.38   19.90
   1  -5  23  138.74   12.00
   1  -5  23  127.55   10.69
   1  -5  23  126.03   10.70
   1  -5  24   40.58    7.48
   1  -5  24   33.98    5.99
   1  -5  25   21.56    4.44
  -1  -3  28   14.85    4.73
  -1  -3  28    9.59    3.48
  -1  -3  27  158.22   10.92
  -1  -3  27  124.57    9.63
  -1  -3  26   41.01    6.84
  -1  -3  26   42.54    8.04
  -1  -3  25   73.64    9.10
  -1  -3  25   91.49   10.89
  -1  -3  24  185.99   16.56
  -1  -3  24  194.92   15.83
  -1  -3  24  185.24   14.75
  -1  -3  23  314.17   22.78
  -1  -3  23  309.12   20.82
  -1  -3  23  340.44   22.27
  -1  -3  22    8.45    8.30
  -1  -3  22    5.74   10.29
  -1  -3  22   16.01   10.91
  -1  -3  21    7.49   10.52
  -1  -3  21    8.46    8.24
  -1  -3  21    7.83   10.37
   1  -3 -20    6.59    5.71
  -1  -3  20    6.00    6.52
  -1  -3  20    5.74    8.47
  -1  -3  20    7.99   10.37
  -1  -3  20    5.33    5.65
  -1  -3  20    6.54   10.49
   1  -3 -19   20.94    6.75
  -1  -3  19   30.45    8.03
  -1  -3  19   20.38    9.17
  -1  -3  19   19.74    6.47
  -1  -3  19   26.56   10.91
  -1  -3  19   17.51   10.56
   1  -3 -18    7.84    6.19
  -1  -3  18   22.47    8.72
  -1  -3  18   27.59    8.15
  -1  -3  18   15.30   10.04
  -1  -3  18   26.45   10.44
  -1  -3  18   20.79    6.36
   1  -3 -17   18.91    6.76
  -1  -3  17    5.87    8.99
  -1  -3  17    9.38    7.83
  -1  -3  17    9.38    9.21
  -1  -3  17   12.11    6.02
  -1  -3  16  185.59   14.20
  -1  -3  16  184.59   14.87
   1  -3 -16  174.09   14.39
  -1  -3  16  166.99   15.28
  -1  -3  16  164.60   12.63
  -1  -3  16  176.31   14.70
  -1  -3  16  193.88   16.45
  -1  -3  15  186.33   14.59
   1  -3 -15  145.09   13.43
   1  -3 -15  153.34   12.67
  -1  -3  15  184.37   13.98
  -1  -3  15  183.00   14.26
  -1  -3  15  162.76   14.39
  -1  -3  15  162.51   12.21
  -1  -3  15  182.47   15.67
   1  -3 -14   40.45    7.48
  -1  -3  14   17.02    8.08
   1  -3 -14   42.92    7.05
  -1  -3  14   15.56    7.78
  -1  -3  14   25.44    7.40
  -1  -3  14   23.78    7.36
  -1  -3  14   15.50    8.13
  -1  -3  14   16.86    5.83
  -1  -3  13 1325.31   71.07
  -1  -3  13 1485.62   71.80
   1  -3 -13 1335.71   71.67
  -1  -3  13 1391.82   70.15
   1  -3 -13 1446.83   72.26
  -1  -3  13 1562.96   72.46
   1  -3 -13 1578.69   72.00
  -1  -3  13 1492.84   72.92
  -1  -3  13 1707.74   72.81
  -1  -3  12  793.33   42.15
   1  -3 -12  720.42   58.99
  -1  -3  12  929.17   43.04
  -1  -3  12  769.78   41.27
   1  -3 -12  836.78   42.49
  -1  -3  12  713.71   40.07
   1  -3 -12  830.13   42.18
   1  -3 -12  990.30   87.84
   1  -3 -12  955.85   42.70
  -1  -3  12  811.54   41.70
  -1  -3  12  785.35   42.47
  -1  -3  11 1038.76   48.90
   1  -3 -11  737.08   62.01
   1  -3 -11 1048.09   89.91
  -1  -3  11  865.99   47.87
  -1  -3  11 1056.24   48.00
   1  -3 -11  864.33   47.76
   1  -3 -11  973.24   48.32
  -1  -3  11  890.36   46.28
  -1  -3  11 1062.99   49.05
  -1  -3  11  980.84   47.45
  -1  -3  10  700.82   70.67
  -1  -3  10  418.64   28.53
   1  -3 -10  471.72   41.74
   1  -3 -10  569.30   62.82
  -1  -3  10  563.16   28.52
  -1  -3  10  600.52   29.71
  -1  -3  10  592.44   28.78
   1  -3  -9 1739.86  104.91
  -1  -3   9 2209.56  139.14
   1  -3  -9 2002.97  130.80
   1  -3  -8  588.37   61.07
   1  -3  -8  651.86   46.55
   1  -3  -7 1180.59   91.15
  -1  -3   7 1467.34  100.46
   1  -3  -7 1291.45   74.93
   1  -3  -6 1541.49   81.43
  -1  -3   6 1460.36   98.93
   1  -3  -6 1247.62   93.11
  -1  -3   5 3527.99  204.05
   1  -3  -5 4268.84  200.57
   1  -3  -5 4187.69  192.98
   1  -3  -5 3430.77  202.19
   1  -3  -4  228.38   25.29
  -1  -3   4  216.63   28.35
   1  -3  -4  258.14   29.25
   1  -3  -4  258.06   22.51
   1  -3  -3  479.98   38.98
   1  -3  -3  532.80   38.84
   1  -3  -2  273.74   20.43
   1  -3  -2  226.80   24.23
   1  -3  -1 1525.41   88.10
  -1  -3   1 1663.21   79.33
  -1  -3  -2  591.37   44.62
  -1  -3  -3  579.61   40.68
  -1  -3  -3  545.59   47.72
  -1  -3  -4  314.67   27.87
  -1  -3  -4  299.28   39.16
  -1  -3  -5 3859.37  220.85
  -1  -3  -5 4213.32  204.70
  -1  -3  -6 2194.19  121.31
  -1  -3  -6 2382.33  143.53
  -1  -3  -7 1821.30  107.20
  -1  -3  -7 2116.05  132.94
  -1  -3  -8  698.55   53.43
  -1  -3  -8  817.89   75.03
  -1  -3  -9  727.69   70.92
  -1  -3  -9  530.76   46.64
   1  -3  10 1208.59   58.79
   1  -3  10 1255.70   58.02
  -1  -3 -10 1366.16  105.48
   1  -3  10 1242.94   59.14
   1  -3  10 1093.93   58.63
  -1  -3 -10 1039.65   77.83
   1  -3  10 1170.43   57.67
   1  -3  11  840.14   42.72
   1  -3  11  931.23   44.21
   1  -3  11  859.22   42.89
   1  -3  11  870.11   44.05
  -1  -3 -11  795.26   42.89
   1  -3  11  816.49   43.49
   1  -3  12  356.25   21.90
   1  -3  12  403.28   22.20
   1  -3  12  346.22   20.77
  -1  -3 -12  312.05   20.43
   1  -3  12  419.59   22.21
  -1  -3 -12  303.34   20.37
  -1  -3 -12  369.28   54.69
   1  -3  12  355.96   20.84
   1  -3  13 1878.16   91.85
  -1  -3 -13 1791.33   91.61
   1  -3  13 1858.48   92.04
   1  -3  13 2157.80   93.42
  -1  -3 -13 1749.79   92.02
   1  -3  13 2093.20   92.84
   1  -3  13 2057.17   93.46
  -1  -3 -14  598.05   32.29
   1  -3  14  612.57   33.48
   1  -3  14  585.70   32.21
  -1  -3 -14  605.26   31.34
   1  -3  14  540.37   31.68
   1  -3  14  616.71   32.90
   1  -3  14  539.39   31.81
   1  -3  15  139.82   12.04
   1  -3  15  145.24   12.60
   1  -3  15  133.03   13.12
   1  -3  15  131.07   12.52
   1  -3  15  137.47   12.04
   1  -3  16   46.16    8.35
   1  -3  16   42.36   10.21
   1  -3  16   44.61    9.98
   1  -3  16   51.67    9.32
   1  -3  16   43.13    8.78
  -1  -3 -16   47.40    7.44
   1  -3  17  222.90   16.14
   1  -3  17  224.37   17.86
   1  -3  17  239.43   17.37
   1  -3  17  229.43   17.19
   1  -3  17  235.06   18.74
   1  -3  18  181.31   15.53
   1  -3  18  190.69   17.49
   1  -3  18  189.52   16.65
   1  -3  18  181.01   15.11
   1  -3  19  145.37   14.75
   1  -3  19  137.10   15.37
   1  -3  19  133.15   13.45
   1  -3  19  132.16   12.82
   1  -3  20  116.80   12.61
   1  -3  20  119.50   14.94
   1  -3  20  116.16   11.62
   1  -3  20  135.57   14.58
   1  -3  21   48.53    8.24
   1  -3  21   46.96   11.57
   1  -3  21   45.99    9.30
   1  -3  21   48.24   11.24
   1  -3  22   27.68    6.57
   1  -3  22   30.52   10.54
   1  -3  22   27.16    8.36
   1  -3  22   24.93   10.22
   1  -3  23  273.54   19.10
   1  -3  23  247.41   17.57
   1  -3  23  261.97   20.14
   1  -3  24   32.74    9.50
   1  -3  24   26.53    9.40
   1  -3  24   30.41    7.30
   1  -3  25   50.77    9.09
   1  -3  25   50.96    8.84
   1  -3  25   41.51    7.03
   1  -3  26   36.33    5.86
   1  -3  26   46.03    7.66
   1  -3  27   17.69    5.65
   1  -3  27   15.56    3.96
   1  -3  28   16.33    4.20
  -1  -1  29    1.17    3.02
  -1  -1  28    2.02    4.20
  -1  -1  27  172.58   13.66
  -1  -1  27  173.06   12.18
  -1  -1  26    4.12    6.40
  -1  -1  25   32.99    8.37
  -1  -1  24    3.15    7.71
  -1  -1  23    1.57    8.36
  -1  -1  22   23.74    6.13
  -1  -1  22   32.17    9.46
  -1  -1  21  134.50   11.57
  -1  -1  21  176.14   15.21
  -1  -1  20  549.86   31.27
  -1  -1  20  654.95   34.65
   1  -1 -19  148.67   13.66
  -1  -1  19  248.79   17.05
   1  -1 -18 1178.72   58.72
  -1  -1  18 1121.33   58.96
  -1  -1  17  321.91   20.95
   1  -1 -17  295.74   19.80
   1  -1 -16  317.79   20.82
  -1  -1  16  356.30   21.68
   1  -1 -15  151.70   28.60
   1  -1 -15  200.11   14.04
   1  -1 -15  165.75   13.63
   1  -1 -14   45.19   16.24
   1  -1 -14   56.80    7.51
   1  -1 -14   56.36    7.64
   1  -1 -13   27.35   21.25
   1  -1 -13   24.14    5.90
   1  -1 -13   24.66   13.81
   1  -1 -12  292.11   36.04
   1  -1 -12  384.70   52.63
  -1  -1  12  462.53   61.56
  -1  -1  11  442.59   60.94
   1  -1 -11  415.71   53.98
   1  -1 -11  356.75   38.48
  -1  -1  10  470.05   61.33
   1  -1 -10  465.77   42.45
   1  -1 -10  496.95   57.05
   1  -1  -9 4391.37  240.08
   1  -1  -9 3941.04  216.00
   1  -1  -8  108.30   29.67
  -1  -1   8   93.65   30.78
   1  -1  -8  129.11   19.63
   1  -1  -7   66.25   14.60
   1  -1  -7   70.97   25.29
  -1  -1   7  104.27   33.02
   1  -1  -6  231.92   23.06
  -1  -1   6  264.06   40.65
   1  -1  -6  200.63   36.00
  -1  -1   5 1099.88   73.47
   1  -1  -5 1069.57   56.04
   1  -1  -4  229.82   17.52
  -1  -1   4  251.84   28.82
  -1  -1   3 1691.93   81.00
   1  -1  -3 1249.94   80.10
  -1  -1   2 3923.97  163.24
   1  -1  -2 3889.68  166.31
   1  -1  -1 1271.76   57.73
   1  -1  -1 1074.57   57.89
   1  -1   0 4465.55  207.05
  -1  -1  -1 2517.63  119.96
  -1  -1  -3  695.67   48.44
  -1  -1  -4  549.67   46.73
  -1  -1  -4  513.45   34.80
  -1  -1  -5  974.46   70.21
  -1  -1  -5  863.99   55.74
  -1  -1  -6  380.74   31.93
  -1  -1  -6  281.32   41.26
  -1  -1  -7  611.51   45.49
  -1  -1  -7  535.89   57.49
  -1  -1  -8 1317.17   83.14
  -1  -1  -8 1367.80  101.51
  -1  -1  -9 2456.42  143.59
  -1  -1  -9 2890.96  168.59
  -1  -1 -10  224.96   30.55
  -1  -1 -10  261.73   43.75
  -1  -1 -11  111.77   23.13
  -1  -1 -11  124.72   32.50
   1  -1  12   77.11    8.83
  -1  -1 -12   74.02   28.50
  -1  -1 -12   77.16   20.73
   1  -1  12   70.40    8.18
  -1  -1 -13  191.05   31.25
  -1  -1 -13  176.62   39.88
   1  -1  13  217.76   15.01
   1  -1  13  235.07   16.02
   1  -1  13  243.50   14.96
   1  -1  14  142.85   12.44
   1  -1  14  141.18   11.08
   1  -1  14  132.31   11.61
  -1  -1 -14  106.44   25.97
   1  -1  15  331.63   19.85
   1  -1  15  349.58   21.76
   1  -1  15  325.02   20.49
   1  -1  16  812.90   43.87
   1  -1  16  860.22   44.52
   1  -1  16  834.27   43.21
   1  -1  16  906.86   45.55
   1  -1  17  562.42   31.58
   1  -1  17  590.64   33.00
   1  -1  17  603.21   33.45
   1  -1  17  630.26   34.45
   1  -1  18  432.20   26.52
   1  -1  18  441.19   26.72
   1  -1  19  426.83   26.80
   1  -1  19  445.23   27.13
   1  -1  20   85.27   12.47
   1  -1  20   92.90   11.73
   1  -1  21   19.91    8.64
   1  -1  21   16.67   10.47
   1  -1  22    5.46    7.86
   1  -1  22   11.32   10.29
   1  -1  23   39.14    8.98
   1  -1  23   42.81   11.33
   1  -1  24  138.71   13.84
   1  -1  24  123.55   12.25
   1  -1  25   16.10    8.99
   1  -1  25   21.94    7.08
   1  -1  26   84.62    9.99
   1  -1  26   70.83    8.35
   1  -1  27  180.61   12.03
   1  -1  27  134.76   10.37
   1  -1  28   -1.32    5.09
   1  -1  28    3.06    3.52
   1  -1  29   12.03    3.79
  -1   1  29    0.49    3.26
  -1   1  29    1.97    4.03
  -1   1  28    1.58    4.81
  -1   1  28   -1.51    5.45
  -1   1  28    5.35    4.61
  -1   1  27  138.75   11.65
  -1   1  27  137.11   11.01
  -1   1  27  151.99   11.79
  -1   1  26   19.08    7.84
  -1   1  26   14.95    8.23
  -1   1  26   20.03    7.26
  -1   1  25   35.40    8.40
  -1   1  25   28.56    8.87
  -1   1  25   30.63    9.51
  -1   1  24   -5.56    9.40
  -1   1  24    2.80    7.94
  -1   1  24    2.52    8.49
  -1   1  24   -0.15    4.82
  -1   1  23    4.11    8.88
  -1   1  23    4.96    8.47
  -1   1  23    2.12    9.98
  -1   1  22   17.17   10.23
  -1   1  22   21.34    9.39
  -1   1  22   22.59    9.42
  -1   1  21  180.24   16.51
  -1   1  21  168.81   15.66
  -1   1  20  601.40   33.90
  -1   1  20  585.06   34.93
  -1   1  19  200.54   17.28
  -1   1  19  207.46   16.42
  -1   1  18 1241.02   61.92
  -1   1  18 1169.92   60.13
  -1   1  17  304.24   19.97
  -1   1  17  312.05   21.21
  -1   1  16  348.44   22.24
  -1   1  16  324.13   20.76
  -1   1  15  177.83   13.88
  -1   1  15  146.04   12.67
  -1   1  14   70.41    9.13
   1   1 -14   59.31   21.54
  -1   1  14   64.20    8.37
   1   1 -13   18.87   15.06
   1   1 -13   23.47   19.70
   1   1 -13   30.87   17.85
  -1   1  13   13.31    6.24
   1   1 -13   22.25    5.94
  -1   1  13   20.33    6.76
  -1   1  12  389.35   21.77
   1   1 -12  416.68   45.99
  -1   1  12  335.85   20.50
   1   1 -12  458.23   49.70
   1   1 -12  427.42   52.34
   1   1 -11  419.44   45.56
   1   1 -11  419.01   51.81
   1   1 -11  474.33   50.26
   1   1 -10  303.37   43.56
   1   1 -10  366.72   40.85
   1   1 -10  413.32   45.94
  -1   1   9 4994.12  257.87
   1   1  -9 3524.66  227.99
   1   1  -9 5246.57  238.22
   1   1  -9 4033.98  223.42
   1   1  -8   74.11   20.64
  -1   1   8   64.18   28.73
  -1   1   8   65.30   17.96
   1   1  -8   55.53   21.96
   1   1  -8  118.24   24.76
  -1   1   7   47.59   27.95
  -1   1   7   44.14   15.22
   1   1  -7   29.63   20.42
  -1   1   6  259.03   27.75
   1   1  -6  191.77   30.51
  -1   1   6  242.83   26.19
  -1   1   5 1068.62   59.81
  -1   1   5  907.28   76.27
   1   1  -5  960.75   66.37
  -1   1   5 1046.10   60.07
  -1   1   4  333.97   39.21
   1   1  -4  362.85   31.25
  -1   1   4  348.10   27.14
  -1   1   4  406.38   25.98
  -1   1   3 1059.68   53.62
   1   1  -3 1256.89   60.23
   1   1  -2 3804.34  169.83
  -1   1   2 3258.15  174.61
  -1   1   1 1365.92   56.87
  -1   1   1 1000.85   52.61
  -1   1   0 4056.14  191.15
   1   1   0 4172.03  191.57
  -1   1  -2  727.91   46.58
   1   1   2  842.19   43.98
   1   1   3  554.71   31.92
  -1   1  -3  396.13   36.90
  -1   1  -4  442.45   40.89
   1   1   4  371.65   31.74
   1   1   5 1045.55   62.42
  -1   1  -5  898.69   72.49
  -1   1  -6  410.99   40.83
   1   1   6  322.83   31.50
   1   1   6  290.57   29.58
  -1   1  -6  428.21   44.43
  -1   1  -7  656.95   57.27
  -1   1  -7  636.68   47.91
  -1   1  -7  688.52   55.18
   1   1   7  632.32   46.37
  -1   1  -8 1375.36   93.56
  -1   1  -8 1369.58   82.89
   1   1   8 1219.32   80.36
  -1   1  -8 1498.86   91.54
  -1   1  -9 2666.69  146.88
   1   1   9 2591.43  148.10
   1   1   9 2221.15  140.86
  -1   1  -9 2721.62  159.96
  -1   1  -9 2717.04  153.95
  -1   1 -10  399.09   50.02
  -1   1 -10  419.10   47.48
  -1   1 -10  395.16   43.24
  -1   1 -11   75.84   21.43
  -1   1 -11   83.16   23.62
  -1   1 -11   81.77   27.07
  -1   1 -12   90.83   28.30
  -1   1 -12  107.22   25.48
   1   1  12   75.64    8.79
  -1   1 -12   76.83   23.37
  -1   1 -13  274.35   40.16
   1   1  13  202.40   15.23
  -1   1 -13  225.84   40.19
  -1   1 -13  259.37   37.60
   1   1  14  143.53   12.52
   1   1  15  367.45   22.91
   1   1  16  918.74   48.28
   1   1  17  569.38   32.86
   1   1  18  431.39   27.23
   1   1  19  426.41   27.15
   1   1  20   65.08   11.79
   1   1  21   22.79    9.88
   1   1  22    2.35    8.00
   1   1  22    2.63    8.56
   1   1  23   44.62   10.45
   1   1  23   56.37    9.82
   1   1  24  149.13   13.18
   1   1  24  137.42   14.16
   1   1  25   28.73    7.78
   1   1  25   28.94    9.13
   1   1  26   76.36    9.96
   1   1  26   75.05    8.79
   1   1  27  121.38    9.73
   1   1  27  133.80   11.14
   1   1  28    3.53    3.95
   1   1  28    1.23    4.63
  -1   3  28   14.49    4.27
  -1   3  28    8.60    3.05
  -1   3  28   18.76    4.70
  -1   3  27  150.67   10.58
  -1   3  27  138.30   10.24
  -1   3  27  115.34    9.52
  -1   3  26   27.10    6.79
  -1   3  26   38.78    6.95
  -1   3  26   30.89    7.74
  -1   3  25   69.85    9.40
  -1   3  25   74.53    9.42
  -1   3  25   71.53    9.95
  -1   3  24  207.22   15.51
  -1   3  24  186.69   15.28
  -1   3  23  257.77   18.14
  -1   3  23  245.99   18.07
  -1   3  22    5.00    7.80
  -1   3  22   -4.69    9.62
  -1   3  21   19.13    9.55
  -1   3  21   14.70    8.06
  -1   3  20    3.55    7.76
  -1   3  20    2.33    8.81
  -1   3  19   27.65    8.72
  -1   3  19   20.51    9.32
  -1   3  18   15.87    9.03
  -1   3  18   18.93    8.16
  -1   3  17    7.14    8.11
  -1   3  17   11.08    7.65
  -1   3  16  154.47   14.01
  -1   3  16  192.20   14.97
  -1   3  15  153.12   13.64
  -1   3  15  183.52   14.38
  -1   3  14   51.83    8.50
  -1   3  14   38.15    8.38
  -1   3  13 1738.05   76.90
  -1   3  13 1503.52   75.33
  -1   3  12 1012.60   46.42
  -1   3  12  867.75   44.97
   1   3 -12  851.37   82.98
  -1   3  12  782.81   69.74
  -1   3  11  830.99   65.80
   1   3 -11  581.77   62.53
   1   3 -11 1077.03   87.86
  -1   3  11  807.57   66.37
  -1   3  11  932.50   43.24
  -1   3  11  786.22   41.96
  -1   3  10  588.25   48.23
  -1   3  10  510.12   47.66
  -1   3  10  509.16   27.24
   1   3 -10  487.42   49.36
  -1   3   9 1968.42  107.35
  -1   3   9 1911.52  110.44
  -1   3   8  749.52   54.96
   1   3  -8  664.34   54.67
  -1   3   8  763.08   51.53
  -1   3   7 1282.53   79.27
   1   3  -7 1344.46   80.27
  -1   3   7 1269.10   74.68
  -1   3   6 1434.99   79.10
  -1   3   5 3886.56  189.14
  -1   3   2  214.22   18.77
   1   3  -1 1779.40   91.04
  -1   3   1 1507.53   84.16
  -1   3   1 1598.49   87.48
   1   3   0  133.80   17.60
  -1   3   0  191.78   19.96
  -1   3   0  186.80   19.05
  -1   3  -1  180.74   20.26
   1   3   1  171.32   18.49
   1   3   2  512.18   36.77
  -1   3  -2  608.87   41.62
  -1   3  -3  435.61   35.94
  -1   3  -4  420.45   28.95
   1   3   5 3962.92  199.01
  -1   3  -5 4107.40  199.11
  -1   3  -6 1593.37  101.86
   1   3   6 2109.84  103.53
   1   3   7 1719.09   94.95
  -1   3  -7 1562.10   97.82
  -1   3  -8  713.39   57.53
   1   3   8  737.28   53.52
   1   3   9  608.64   46.50
  -1   3  -9  368.82   43.62
   1   3  10 1090.62   76.18
   1   3  10 1054.15   51.96
   1   3  10 1077.14   52.85
  -1   3 -10 1000.68   79.06
   1   3  11  842.49   42.66
  -1   3 -11  691.32   66.54
   1   3  11  859.38   67.54
  -1   3 -11  957.21   85.25
   1   3  11  811.15   41.63
   1   3  12  293.68   39.78
   1   3  12  326.21   20.17
  -1   3 -12  312.53   42.59
   1   3  12  365.40   21.40
   1   3  13 1777.59   87.73
   1   3  13 1948.19   89.26
   1   3  14  663.90   35.04
   1   3  14  594.00   33.62
   1   3  15   98.26   11.24
   1   3  15   88.32   10.97
   1   3  16   49.53    9.44
   1   3  16   41.10    9.55
   1   3  17  253.37   18.36
   1   3  17  252.95   18.74
   1   3  18  195.33   16.44
   1   3  18  193.17   16.15
   1   3  19   74.56   11.51
   1   3  20  112.94   12.70
   1   3  20  105.76   13.14
   1   3  21   44.32   10.13
   1   3  21   50.93   10.93
   1   3  22   23.31   10.12
   1   3  22   23.32    8.61
   1   3  23  251.76   17.91
   1   3  23  238.18   17.87
   1   3  24   51.27    9.21
   1   3  24   58.18    9.80
   1   3  25   45.48    8.12
   1   3  25   42.43    8.13
   1   3  25   48.12    8.74
   1   3  26   33.31    6.49
   1   3  26   34.79    7.37
   1   3  26   31.14    6.69
   1   3  27   32.99    6.16
   1   3  27   24.14    5.11
   1   3  27   28.17    5.55
   1   3  28   17.06    4.34
   1   3  28   11.41    3.39
   1   3  28   12.70    3.49
  -1   5  27   14.00    3.73
  -1   5  26    2.11    4.55
  -1   5  26   -0.25    4.61
  -1   5  25   51.45    7.22
  -1   5  24   99.27    9.76
  -1   5  23    0.87    7.20
  -1   5  23    6.71    5.57
  -1   5  22  362.18   20.48
  -1   5  22  273.43   18.95
  -1   5  21  191.49   14.77
  -1   5  21  212.18   16.02
  -1   5  20   56.45   10.58
  -1   5  20   63.67    9.20
  -1   5  19   16.35    9.02
  -1   5  19   20.08    7.35
  -1   5  18  168.45   14.17
  -1   5  18  168.41   14.94
  -1   5  17  115.88   11.84
  -1   5  16  400.85   25.67
  -1   5  16  438.35   25.85
  -1   5  15  119.26   13.21
  -1   5  15  130.03   12.40
  -1   5  14 1033.87   56.20
  -1   5  14 1202.07   57.15
  -1   5  13  184.09   14.23
  -1   5  13  165.02   14.45
  -1   5  12   95.28   10.87
  -1   5  11   31.56    7.81
  -1   5  10  141.09   11.78
  -1   5   7  117.17   17.99
  -1   5   6  652.86   47.65
  -1   5   5  410.07   34.74
   1   5  -4 1970.78  124.23
   1   5  -3 1244.81   86.56
  -1   5   2  346.56   33.21
   1   5  -2  501.04   44.20
  -1   5   1  644.28   46.05
   1   5  -1  474.92   45.37
  -1   5   0  829.37   61.21
   1   5   0  998.21   66.20
  -1   5  -1  300.60   34.86
  -1   5  -1  281.40   31.81
  -1   5  -2 2709.41  155.19
  -1   5  -2 2897.39  158.67
  -1   5  -3  184.09   27.85
  -1   5  -4 3546.97  196.23
  -1   5  -5  832.15   62.85
   1   5   5  484.92   43.88
   1   5   6  258.18   28.26
  -1   5  -6  158.93   29.06
   1   5   7  353.35   19.71
   1   5   7  329.38   34.51
   1   5   8  312.80   18.33
   1   5   8  302.02   33.39
   1   5   9  116.11   21.55
   1   5   9  107.73    9.76
   1   5  10   60.69    8.27
   1   5  11   78.76    9.71
   1   5  11   78.91    9.74
   1   5  12   13.07    7.06
   1   5  12   12.01    8.03
   1   5  13   19.62    8.95
   1   5  13   34.70    8.36
   1   5  14  178.64   15.38
   1   5  15   86.48   10.95
   1   5  15   81.53   11.97
   1   5  16  205.29   17.50
   1   5  16  225.80   17.11
   1   5  17   71.63   11.57
   1   5  17   75.87   10.72
   1   5  18   41.36   10.52
   1   5  18   52.74    9.54
   1   5  19   59.06   10.88
   1   5  19   46.29    9.04
   1   5  20  508.28   28.68
   1   5  20  464.58   28.19
   1   5  21   11.78    9.21
   1   5  22  295.22   19.53
   1   5  22  341.23   20.50
   1   5  23  154.20   12.46
   1   5  23  123.09   11.01
   1   5  24   37.59    7.72
   1   5  24   33.32    6.13
   1   5  25   25.80    6.06
   1   5  25   25.43    6.24
   1   5  26   28.42    5.15
   1   5  26   19.69    4.69
  -1   7  23   63.85    6.57
  -1   7  22   10.54    5.57
  -1   7  21    3.88    6.33
  -1   7  20   46.46    8.47
  -1   7  19   68.68    9.83
  -1   7  18    1.59    8.03
  -1   7  17    7.02    8.61
  -1   7  16   25.39    9.68
  -1   7  15  223.00   17.70
  -1   7  14   64.30   11.46
  -1   7  13  412.82   26.26
  -1   7  12  217.77   17.45
  -1   7  11   39.29   10.01
  -1   7  10  185.56   15.31
   1   7  11  395.19   25.11
   1   7  12   26.16   10.38
   1   7  13  730.11   40.42
   1   7  14  227.35   18.67
   1   7  15  136.05   14.70
   1   7  16   97.78   13.07
   1   7  17   -0.24    9.69
   1   7  18   73.78   10.98
   1   7  19   15.69    8.30
   1   7  20   43.39    8.44
   1   7  21    6.62    6.45
   1   7  22    2.93    5.63
   1   7  23   10.78    4.86
   1   7  24    7.98    3.59
  -1   9  18   94.87    8.04
  -1   9  17   77.69    8.33
  -1   9  16  137.91   11.54
  -1   9  15   18.71    8.19
  -1   9  14  282.92   18.94
  -1   9  13   95.96   11.80
  -1   9  12   19.41    9.10
  -1   9  11    3.56    8.58
  -1   9  10   12.23    9.29
  -1   9   9   72.52   11.47
   1   9   9  189.57   16.86
   1   9  10   53.53   11.27
   1   9  11   61.81   11.55
   1   9  12   11.68    9.86
   1   9  13  163.24   15.16
   1   9  14   73.43   11.07
   1   9  15   38.41    8.96
   1   9  16  122.88   11.39
   1   9  17   25.35    6.92
   1   9  18   29.47    6.28
   1   9  19   47.26    5.85
   1  11   5   48.48   10.01
   1  11   6  125.99   12.51
   1  11   7  122.97   12.07
   1  11   8   37.07    8.53
   1  11   9  115.07   10.72
   1  11  10  103.55    9.61
  -2 -12  11   93.49    8.12
  -2 -12  10   18.40    5.40
  -2 -12  10   15.15    4.63
   2 -12 -10   23.45    6.08
  -2 -12   9   96.16    9.30
  -2 -12   9  107.22    9.38
  -2 -12   8   63.99    8.87
  -2 -12   8   74.16    9.22
  -2 -12   7   17.62    7.13
   2 -12  -7    9.58    8.09
  -2 -12   7   16.89    6.54
   2 -12  -6   15.38    5.73
  -2 -12   6   10.59    6.66
  -2 -12   6   12.47    7.62
  -2 -12   5    7.53    7.74
   2 -12  -5    0.23    5.65
  -2 -12   5    4.38    6.72
   2 -12  -4   12.03    8.45
  -2 -12   4   29.85    8.71
  -2 -12   4   30.23    7.52
   2 -12  -4   11.38    7.03
   2 -12  -3   89.34   11.63
  -2 -12   3   60.81   10.20
   2 -12  -3   83.86   10.14
  -2 -12   3   52.14    9.04
  -2 -12   2   34.20    7.77
  -2 -12   2   30.39    8.97
   2 -12  -2   21.28    9.64
   2 -12  -2   17.33    7.79
   2 -12  -1   84.94   10.79
   2 -12  -1   75.37   11.61
  -2 -12   1   63.42    8.93
   2 -12   0   74.77   10.50
   2 -12   0   80.13   11.74
  -2 -12  -1   31.65    6.96
   2 -12   1   25.03    9.55
   2 -12   1   25.72    8.21
  -2 -12  -2    2.22    5.03
   2 -12   2   14.52    8.15
  -2 -12  -2    1.44    8.32
   2 -12   2    8.53    8.31
  -2 -12  -3   -2.67    8.03
   2 -12   3   -0.14    7.18
   2 -12   3   -0.55    8.03
  -2 -12  -4    7.18    8.03
   2 -12   4    8.58    7.62
   2 -12   4    4.54    7.51
   2 -12   5   12.13    7.26
   2 -12   5   14.50    7.84
  -2 -12  -5   16.15    7.92
  -2 -12  -6    4.01    6.97
   2 -12   6    8.22    6.31
  -2 -12  -7   86.97    9.57
   2 -12   7   59.91    7.50
  -2 -12  -8    9.39    5.94
   2 -12   8   20.23    6.67
   2 -12   9   24.85    6.13
  -2 -12  -9   37.34    5.86
   2 -12  10   52.60    6.47
  -2 -10  18   78.98    7.32
  -2 -10  17   19.45    5.93
   2 -10 -17   39.13    5.82
  -2 -10  16    9.27    6.32
  -2 -10  16    7.76    4.49
   2 -10 -16   10.96    5.86
  -2 -10  15   14.72    7.47
  -2 -10  15   17.75    6.33
  -2 -10  14  154.09   14.24
   2 -10 -14  161.84   14.63
  -2 -10  13   40.24    9.70
   2 -10 -13   38.25   10.38
  -2 -10  12  125.27   14.02
   2 -10 -12   92.25   13.78
   2 -10 -11   81.19   10.70
  -2 -10  11   89.56   10.32
   2 -10 -11  105.51   14.29
   2 -10 -10   63.22   14.63
   2 -10 -10   43.45    8.91
  -2 -10  10   41.35    8.49
   2 -10 -10   53.72   12.75
   2 -10  -9   14.75   11.07
   2 -10  -9   19.46   13.35
  -2 -10   9   20.91    7.83
   2 -10  -9   11.71    7.84
  -2 -10   8   24.32    8.60
   2 -10  -8   26.37   12.21
   2 -10  -8   25.39   14.15
   2 -10  -8   27.28    8.87
  -2 -10   8   29.65   10.96
  -2 -10   7    3.28    9.87
   2 -10  -7    1.30    7.75
   2 -10  -7    5.36   13.48
  -2 -10   7    0.51    7.36
   2 -10  -7    0.63   11.65
   2 -10  -6   29.28   13.59
   2 -10  -6   36.19   10.00
  -2 -10   6   17.83   10.69
   2 -10  -5   64.97   15.46
  -2 -10   5   58.35   12.37
   2 -10  -5   79.27   12.24
  -2 -10   4   62.42   14.11
   2 -10  -4   49.67   11.40
   2 -10  -4   40.79   13.48
  -2 -10   4   57.58   12.13
   2 -10  -3   45.31   13.30
   2 -10  -3   42.55   11.64
  -2 -10   3  139.41   16.87
   2 -10  -3   60.87   15.35
  -2 -10   3  144.46   14.72
   2 -10  -2  255.71   22.49
   2 -10  -2  321.89   25.09
   2 -10  -2  286.28   22.84
  -2 -10   2  274.93   21.85
  -2 -10   1   30.68   10.50
  -2 -10   1   32.90   10.27
   2 -10  -1   65.03   13.03
   2 -10  -1   72.75   15.03
   2 -10  -1   60.17   11.77
   2 -10   0  309.88   23.95
  -2 -10   0  317.59   22.26
   2 -10   0  242.65   20.44
   2 -10   0  308.80   25.01
  -2 -10   0  289.58   22.97
  -2 -10  -1   78.81   11.67
  -2 -10  -1   86.25   15.18
   2 -10   1  119.65   15.57
  -2 -10  -1   64.95   14.27
   2 -10   1  114.11   16.69
  -2 -10  -2  130.59   17.45
   2 -10   2  122.34   16.32
  -2 -10  -2  144.63   14.42
  -2 -10  -2  165.50   17.82
   2 -10   2  119.28   16.98
  -2 -10  -3   68.92   14.38
   2 -10   3  217.01   18.72
   2 -10   3  231.09   19.21
  -2 -10  -3   64.97   11.17
  -2 -10  -3   56.26   15.16
  -2 -10  -4  402.54   26.34
   2 -10   4  282.24   24.88
  -2 -10  -4  316.06   22.64
  -2 -10  -4  392.37   28.27
   2 -10   5   79.01   13.76
  -2 -10  -5   62.06    9.97
  -2 -10  -5   73.51   13.30
  -2 -10  -5   81.35   16.41
  -2 -10  -6  147.29   16.32
   2 -10   6  123.88   16.09
  -2 -10  -6  121.46   12.70
  -2 -10  -6  174.89   19.55
   2 -10   7  113.81   14.61
  -2 -10  -7   91.13   13.45
  -2 -10  -7   68.13    9.86
  -2 -10  -7  105.09   17.43
   2 -10   8  126.03   15.30
  -2 -10  -8  174.55   16.65
   2 -10   8  145.11   17.37
   2 -10   9   62.81   12.36
  -2 -10  -9   43.43   10.89
   2 -10   9   65.66   11.56
  -2 -10  -9   43.72   14.47
   2 -10  10    2.13    9.11
   2 -10  10    4.72    7.68
  -2 -10 -10   -1.17    8.44
   2 -10  11    1.45    8.91
   2 -10  11    8.43    7.49
  -2 -10 -11    9.53    8.26
  -2 -10 -12    5.59    7.55
   2 -10  12   10.39    8.70
   2 -10  12    5.19    6.43
  -2 -10 -13   29.33   10.51
   2 -10  13   41.57    8.99
  -2 -10 -13   12.07    7.04
  -2 -10 -14   21.51    9.05
  -2 -10 -14   18.53    6.34
   2 -10  14   14.14    7.16
   2 -10  15   19.36    6.56
   2 -10  16   17.73    5.45
   2 -10  17   28.80    4.43
  -2  -8  22   26.48    5.10
  -2  -8  22   16.18    3.69
  -2  -8  21   81.11    8.29
  -2  -8  21   79.93    7.89
  -2  -8  20   47.76    7.71
   2  -8 -20   57.72    7.27
  -2  -8  20   52.27    8.22
  -2  -8  19   11.33    6.82
  -2  -8  19   11.90    7.25
   2  -8 -19    8.25    5.94
  -2  -8  18   34.56    8.62
  -2  -8  18   28.61    8.66
   2  -8 -18   22.07    7.82
  -2  -8  17   51.68   10.24
  -2  -8  17   53.35   11.99
   2  -8 -17   46.21    9.71
  -2  -8  17   52.34   10.40
  -2  -8  16   98.82    9.93
  -2  -8  16  111.74   14.05
  -2  -8  16  111.69   14.88
   2  -8 -16  101.05   12.84
  -2  -8  16  106.08   12.97
   2  -8 -15  149.84   17.14
  -2  -8  15  125.85   11.50
   2  -8 -15  110.65   14.13
  -2  -8  15  129.20   16.55
  -2  -8  15  115.70   13.73
  -2  -8  15  137.31   15.50
  -2  -8  14   13.45   10.07
  -2  -8  14   18.45    6.61
   2  -8 -14   34.26   13.60
   2  -8 -14   15.63    7.08
  -2  -8  14   16.25    9.61
   2  -8 -14   27.18   10.65
   2  -8 -13   67.59   13.24
  -2  -8  13  100.81   14.32
   2  -8 -13   55.95    9.70
  -2  -8  13   90.30   10.37
  -2  -8  13  108.47   13.33
   2  -8 -13   81.83   16.09
   2  -8 -12   70.86   10.28
  -2  -8  12   58.66    9.26
  -2  -8  12   54.21   12.53
  -2  -8  12   73.58   12.09
   2  -8 -12   94.40   13.68
  -2  -8  11   72.69   10.02
  -2  -8  11   74.14   12.17
   2  -8 -11   50.44   11.90
  -2  -8  11   79.03   13.66
   2  -8 -11   49.34    9.52
  -2  -8  10  107.83   12.26
   2  -8 -10  162.53   16.40
  -2  -8  10  115.26   14.06
   2  -8 -10  159.91   14.33
  -2  -8  10   89.73   15.64
  -2  -8   9  199.39   16.56
   2  -8  -9  128.56   14.06
  -2  -8   9  188.02   15.12
   2  -8  -9  133.89   16.33
   2  -8  -9  154.51   20.14
  -2  -8   9  159.35   17.91
   2  -8  -8  116.98   14.48
   2  -8  -8  158.29   19.86
   2  -8  -8  117.64   13.06
  -2  -8   8  130.50   16.06
  -2  -8   8  134.90   13.41
  -2  -8   8  144.85   14.85
  -2  -8   7  537.15   34.41
  -2  -8   7  548.38   33.36
  -2  -8   7  569.99   33.64
   2  -8  -7  553.00   33.84
   2  -8  -7  605.18   35.69
  -2  -8   7  572.47   35.73
   2  -8  -7  665.71   39.92
  -2  -8   6  102.55   14.51
  -2  -8   6  113.84   14.68
  -2  -8   6  109.38   12.53
   2  -8  -6  145.21   13.77
  -2  -8   6  112.19   13.81
   2  -8  -5  661.29   43.68
  -2  -8   5  921.60   45.27
   2  -8  -5  607.65   46.67
  -2  -8   5  986.00   47.19
  -2  -8   5  915.77   45.00
   2  -8  -4  502.64   32.82
  -2  -8   4  381.25   27.60
  -2  -8   4  380.50   26.83
   2  -8  -4  561.32   29.71
   2  -8  -3  304.57   22.60
  -2  -8   3  422.29   24.20
   2  -8  -3  217.19   24.38
   2  -8  -3  314.01   23.93
  -2  -8   3  424.01   24.65
   2  -8  -2  262.79   24.28
  -2  -8   2  302.02   21.71
  -2  -8   2  310.94   21.62
   2  -8  -2  338.29   22.71
   2  -8  -2  327.07   23.29
   2  -8  -1   90.36   11.43
   2  -8  -1   72.88   13.84
  -2  -8   1   60.26   10.18
   2  -8  -1   95.12   13.16
  -2  -8   1   57.09    9.46
  -2  -8   0   31.26    7.98
  -2  -8   0   33.35    8.18
   2  -8   0   30.96    9.94
   2  -8   0   33.11    9.33
   2  -8   0   23.23   10.47
  -2  -8  -1  187.08   15.03
   2  -8   1  157.73   16.26
   2  -8   1  186.79   16.66
  -2  -8  -1  193.18   15.79
   2  -8   1  191.95   17.37
  -2  -8  -2  235.73   17.66
   2  -8   2  265.28   20.34
  -2  -8  -2  253.09   19.49
   2  -8   2  242.40   17.53
   2  -8   2  226.79   20.22
   2  -8   3   20.55    8.48
  -2  -8  -3   35.22    7.66
   2  -8   3   19.02    7.44
  -2  -8  -3   44.00   10.19
  -2  -8  -4   63.37    9.04
  -2  -8  -4   82.73   11.42
   2  -8   4   87.10   11.91
   2  -8   4   89.95   10.73
   2  -8   4   56.47   14.70
  -2  -8  -5  273.26   20.38
   2  -8   5  283.93   21.92
   2  -8   5  283.54   19.62
  -2  -8  -5  241.60   18.15
   2  -8   5  240.54   22.70
   2  -8   5  272.51   20.32
  -2  -8  -6   45.77    7.90
   2  -8   6   28.19   14.83
   2  -8   6   40.27   10.87
   2  -8   6   47.46   11.42
  -2  -8  -6   43.09    9.94
   2  -8   6   39.39    8.33
   2  -8   7   26.85   11.28
   2  -8   7   29.46    7.66
  -2  -8  -7   58.63    8.39
   2  -8   7   32.49    9.42
   2  -8   7   26.57   10.48
   2  -8   7   13.44   14.71
  -2  -8  -7   70.28   11.08
   2  -8   8  195.56   21.51
   2  -8   8  208.95   16.42
  -2  -8  -8  226.32   18.21
  -2  -8  -8  179.22   15.36
   2  -8   8  255.67   20.59
   2  -8   8  215.97   19.41
   2  -8   8  232.39   17.50
  -2  -8  -9  471.09   31.12
   2  -8   9  559.42   30.96
   2  -8   9  508.83   34.88
   2  -8   9  571.96   34.41
   2  -8   9  545.06   33.15
   2  -8   9  453.73   29.48
   2  -8  10  151.73   17.89
   2  -8  10  167.76   15.08
   2  -8  10  161.46   20.79
   2  -8  10  164.32   17.39
  -2  -8 -10  162.71   15.71
  -2  -8 -11  677.39   37.24
   2  -8  11  593.29   35.22
   2  -8  11  536.96   37.24
   2  -8  11  564.83   37.86
  -2  -8 -12   63.95   12.11
   2  -8  12  176.66   18.21
   2  -8  12  183.43   17.34
   2  -8  12  190.85   14.64
  -2  -8 -12   72.96   16.13
   2  -8  13  107.87   12.98
   2  -8  13  127.09   17.69
   2  -8  13  112.91   15.07
  -2  -8 -14  151.31   15.34
   2  -8  14  172.92   15.25
   2  -8  14  220.86   18.24
   2  -8  14  199.88   20.50
  -2  -8 -14  208.62   18.97
  -2  -8 -15   74.86   10.01
   2  -8  15   -0.64   14.69
  -2  -8 -15  100.83   13.21
   2  -8  15   32.40    8.63
   2  -8  15   32.78    9.51
   2  -8  16   19.22    7.93
   2  -8  16   16.41    7.63
  -2  -8 -16   25.09    7.16
  -2  -8 -16   43.52   10.12
   2  -8  17   43.97    8.55
   2  -8  17   41.71    8.27
  -2  -8 -17   41.10    9.26
   2  -8  17   53.15   12.03
   2  -8  18    0.09    5.64
   2  -8  18    1.60    5.58
   2  -8  18   -5.24    9.31
   2  -8  19    5.26    7.66
   2  -8  19    9.06    5.04
   2  -8  20    2.99    6.51
  -2  -6  25   22.68    4.78
  -2  -6  24   24.01    5.79
  -2  -6  23   65.63    7.42
  -2  -6  23   75.52    8.72
  -2  -6  22   85.67    9.86
  -2  -6  22   77.05    9.38
   2  -6 -21   39.68    7.39
  -2  -6  21   19.98    9.65
  -2  -6  21   24.59    8.50
  -2  -6  21   31.51    8.53
  -2  -6  20   -9.80   10.28
   2  -6 -20    8.33    6.64
  -2  -6  20    0.13    8.55
  -2  -6  20    4.86    7.97
  -2  -6  19  115.09   10.21
  -2  -6  19  125.47   14.15
   2  -6 -19  118.81   12.52
  -2  -6  19  147.22   14.90
  -2  -6  19  129.35   13.26
   2  -6 -18   71.23   10.71
  -2  -6  18   90.27   12.92
  -2  -6  18   76.68   11.26
  -2  -6  18   76.07    8.57
  -2  -6  18   89.86   13.34
  -2  -6  17  169.89   14.81
   2  -6 -17  117.09   13.84
  -2  -6  17  161.80   12.35
  -2  -6  17  190.45   17.15
   2  -6 -17   93.92   13.25
  -2  -6  17  151.46   15.17
   2  -6 -16  241.19   18.92
  -2  -6  16  193.21   17.28
  -2  -6  16  245.46   19.97
  -2  -6  16  221.49   19.26
  -2  -6  16  181.02   17.59
  -2  -6  16  208.00   15.59
   2  -6 -15   92.31   12.20
  -2  -6  15  184.74   13.29
  -2  -6  15  211.19   18.20
  -2  -6  15  189.78   17.70
  -2  -6  15  179.76   15.07
  -2  -6  15  182.53   15.88
   2  -6 -15  103.76   14.02
   2  -6 -15  135.10   15.69
  -2  -6  14  506.06   29.94
  -2  -6  14  486.85   30.83
   2  -6 -14  493.31   31.15
  -2  -6  14  603.25   34.74
  -2  -6  14  534.24   33.54
  -2  -6  14  515.29   30.98
   2  -6 -14  533.06   32.68
   2  -6 -13  160.76   16.05
  -2  -6  13  139.47   16.35
  -2  -6  13  125.01   11.55
   2  -6 -13  121.93   12.46
  -2  -6  13  125.02   13.01
  -2  -6  13  121.30   15.39
  -2  -6  13  125.74   13.51
   2  -6 -13  125.39   13.85
  -2  -6  12  119.03   10.97
   2  -6 -12  154.53   16.13
   2  -6 -12  110.01   11.67
   2  -6 -12  120.16   13.42
  -2  -6  12  111.29   15.35
  -2  -6  12  112.01   12.56
  -2  -6  12  121.95   12.36
  -2  -6  12  100.10   14.29
  -2  -6  11  488.25   29.66
  -2  -6  11  405.62   31.19
   2  -6 -11  616.40   32.82
  -2  -6  11  531.54   30.21
  -2  -6  11  518.04   29.69
  -2  -6  11  487.87   33.15
   2  -6 -11  565.94   31.16
  -2  -6  10  352.12   20.35
   2  -6 -10  257.39   19.30
  -2  -6  10  251.72   22.24
   2  -6 -10  329.54   23.98
   2  -6 -10  275.77   20.33
  -2  -6  10  343.69   19.80
  -2  -6   9  141.76   11.13
  -2  -6   9  146.56   11.85
   2  -6  -9  103.46   11.01
   2  -6  -9  106.70   11.91
  -2  -6   8   76.57    8.98
   2  -6  -8   51.54    9.14
   2  -6  -8   49.63    7.85
  -2  -6   8   80.77    8.23
   2  -6  -7  635.94   34.81
  -2  -6   7  651.13   34.38
   2  -6  -7  620.40   35.29
   2  -6  -7  668.78   38.97
  -2  -6   7  644.32   34.29
  -2  -6   7  655.46   36.28
   2  -6  -6   67.82    9.38
   2  -6  -6   69.78    8.32
  -2  -6   6   63.36   12.07
  -2  -6   6   90.27    8.38
  -2  -6   6   84.00   11.03
   2  -6  -6   66.42   12.92
  -2  -6   6   89.72    8.99
  -2  -6   5 1056.96   50.25
  -2  -6   5  938.66   52.05
  -2  -6   5  979.11   49.77
  -2  -6   5 1066.98   51.56
   2  -6  -5  940.67   50.31
   2  -6  -4  826.04   40.30
  -2  -6   4  734.76   38.99
  -2  -6   4  768.90   40.38
  -2  -6   4  717.16   41.42
  -2  -6   4  766.73   39.29
   2  -6  -3  331.10   20.68
  -2  -6   3  363.67   20.46
  -2  -6   3  361.11   23.00
  -2  -6   3  371.04   21.54
  -2  -6   3  348.88   20.33
   2  -6  -3  306.60   21.01
  -2  -6   2  177.78   15.80
  -2  -6   2  197.79   14.46
  -2  -6   2  200.01   13.79
  -2  -6   2  187.47   13.73
  -2  -6   2  203.67   14.54
  -2  -6   1   84.14    8.64
   2  -6  -1  119.89    9.67
  -2  -6   1   79.44    8.79
   2  -6  -1  114.94   10.28
  -2  -6   1   87.30    8.92
   2  -6  -1  137.57   10.66
  -2  -6   0  940.22   45.80
   2  -6   0  924.90   46.43
   2  -6   0  937.61   46.26
   2  -6   0  842.36   44.64
  -2  -6   0  895.23   45.48
   2  -6   0  895.86   45.76
   2  -6   1  382.41   26.23
   2  -6   1  388.78   24.94
  -2  -6  -1  619.39   26.79
   2  -6   1  372.00   24.61
  -2  -6  -1  624.87   26.71
  -2  -6  -2 1212.34   59.88
   2  -6   2 1240.24   60.18
   2  -6   2 1167.52   59.48
   2  -6   2 1279.00   60.43
   2  -6   2 1240.80   61.75
   2  -6   3  479.57   22.56
   2  -6   3  478.18   25.25
   2  -6   3  439.89   21.70
   2  -6   3  480.02   23.29
   2  -6   4 1750.91   83.68
  -2  -6  -4 2017.40   83.16
   2  -6   4 1645.80   82.58
   2  -6   4 1604.34   81.68
   2  -6   4 1515.90   83.51
  -2  -6  -4 1927.77   82.20
   2  -6   4 1543.06   81.07
   2  -6   5  788.38   42.82
  -2  -6  -5  660.11   39.62
   2  -6   5  896.48   41.91
  -2  -6  -5  621.16   38.77
   2  -6   5  870.53   40.06
   2  -6   5  876.60   40.45
   2  -6   5  855.70   42.38
   2  -6   6   24.31    7.57
   2  -6   6   37.77    6.75
   2  -6   6   27.36    5.53
  -2  -6  -6   60.21    6.51
  -2  -6  -6   57.34    7.49
   2  -6   6   48.67   12.59
   2  -6   6   24.37    8.57
   2  -6   7  339.77   25.06
   2  -6   7  416.21   22.16
  -2  -6  -7  331.95   21.05
   2  -6   7  407.37   24.43
  -2  -6  -7  342.16   22.02
   2  -6   7  405.69   21.99
  -2  -6  -8  127.93   11.66
   2  -6   8  146.68   11.12
   2  -6   8  135.16   11.39
   2  -6   8  135.90   14.17
   2  -6   9  263.07   20.43
  -2  -6  -9  310.70   19.08
   2  -6   9  273.96   17.49
   2  -6   9  270.66   17.97
   2  -6  10   24.66    7.55
   2  -6  10   25.97    7.11
   2  -6  10   23.81   10.71
   2  -6  11  663.20   35.85
   2  -6  11  752.29   40.36
  -2  -6 -11  648.09   36.65
   2  -6  11  638.15   35.35
   2  -6  12  274.41   20.60
   2  -6  12  231.98   15.64
   2  -6  12  241.80   15.82
   2  -6  13  264.31   21.27
  -2  -6 -13  251.20   17.95
   2  -6  13  205.44   16.49
   2  -6  13  218.28   16.91
  -2  -6 -13  285.26   20.35
  -2  -6 -14  209.52   18.07
   2  -6  14  309.83   22.30
   2  -6  14  250.02   18.16
  -2  -6 -14  265.18   20.20
   2  -6  14  247.31   17.91
   2  -6  14  317.07   22.46
   2  -6  15    7.69    8.26
   2  -6  15    4.19    7.37
  -2  -6 -15    5.49    6.53
   2  -6  15    7.55   10.73
  -2  -6 -15    0.32    8.01
   2  -6  15    5.06   10.76
   2  -6  16   32.85    8.57
   2  -6  16   30.40    9.22
  -2  -6 -16   33.01    8.86
   2  -6  16   41.58   12.22
  -2  -6 -16   23.11    7.14
   2  -6  16   43.57   11.54
  -2  -6 -17   67.11    9.97
   2  -6  17   55.60   10.62
   2  -6  17   76.76    9.99
   2  -6  17   73.57   12.10
   2  -6  17   90.58   13.82
   2  -6  18  281.16   19.89
   2  -6  18  247.73   18.68
   2  -6  18  258.82   18.30
  -2  -6 -18  287.17   18.63
   2  -6  18  261.68   19.79
   2  -6  18  298.84   21.45
   2  -6  19   91.98   10.46
   2  -6  19   82.65   11.43
   2  -6  19  110.49   13.31
   2  -6  19   90.76   10.39
   2  -6  19   96.92   11.64
   2  -6  20   97.53   10.27
   2  -6  20  110.68   12.50
   2  -6  20   97.17   11.36
   2  -6  21  167.33   13.67
   2  -6  21  134.86   11.43
   2  -6  22   69.82    8.92
   2  -6  22   65.24    7.45
   2  -6  23   53.18    7.32
   2  -6  24    1.33    3.40
  -2  -4  27   25.95    4.75
  -2  -4  27   26.26    5.78
  -2  -4  26   21.28    6.85
  -2  -4  26   22.62    5.87
  -2  -4  25  119.79   10.73
  -2  -4  25  136.52   11.91
  -2  -4  24   49.76   10.33
  -2  -4  24   41.65    8.26
  -2  -4  23   96.90   11.11
  -2  -4  23   98.19   12.73
  -2  -4  22  136.18   14.23
  -2  -4  22  133.22   12.39
  -2  -4  21   42.03    8.35
  -2  -4  21   52.69   11.94
  -2  -4  21   29.13    5.82
  -2  -4  21   42.48    9.99
   2  -4 -21   53.35    8.42
   2  -4 -20   60.28    9.12
  -2  -4  20   57.51   10.76
  -2  -4  20   50.04   12.19
  -2  -4  20   56.98   12.25
  -2  -4  20   63.43    9.53
  -2  -4  19   21.39   10.69
   2  -4 -19   17.51    7.38
  -2  -4  19   24.79    9.46
  -2  -4  19   25.76    8.74
  -2  -4  19   28.08   10.99
  -2  -4  18  170.58   16.46
  -2  -4  18  163.22   14.29
  -2  -4  18  181.54   17.44
   2  -4 -18  138.66   14.20
  -2  -4  18  183.33   15.50
  -2  -4  18  187.53   15.42
  -2  -4  17  326.05   22.13
  -2  -4  17  329.51   22.67
   2  -4 -17  268.31   21.40
  -2  -4  17  350.89   24.11
  -2  -4  17  339.15   21.82
  -2  -4  17  366.88   22.81
   2  -4 -16  296.75   18.32
  -2  -4  16  231.02   18.03
   2  -4 -16  259.53   18.73
   2  -4 -16  213.71   17.08
  -2  -4  16  241.76   16.41
  -2  -4  16  231.00   18.54
  -2  -4  16  232.55   19.50
  -2  -4  16  270.36   19.25
  -2  -4  15   53.21    8.23
  -2  -4  15   54.71   10.65
  -2  -4  15   55.97   10.86
   2  -4 -15  109.62   11.03
   2  -4 -15   98.10   10.91
   2  -4 -15   86.48    9.75
  -2  -4  15   53.54    9.73
  -2  -4  15   60.47   10.48
  -2  -4  15   63.81   10.70
   2  -4 -14 1403.85   69.81
   2  -4 -14 1202.74   69.40
  -2  -4  14 1459.26   69.33
  -2  -4  14 1387.00   67.73
  -2  -4  14 1464.62   70.71
  -2  -4  14 1635.41   70.99
   2  -4 -14 1135.66   68.66
  -2  -4  14 1514.38   70.54
  -2  -4  14 1472.43   69.52
   2  -4 -13  566.22   32.27
   2  -4 -13  605.12   33.10
  -2  -4  13  571.19   32.83
  -2  -4  13  634.50   33.61
  -2  -4  13  520.24   30.23
  -2  -4  13  558.01   32.70
  -2  -4  13  522.07   31.32
  -2  -4  13  568.45   31.71
   2  -4 -12  531.49   24.70
   2  -4 -12  415.24   22.48
  -2  -4  12  327.87   21.90
  -2  -4  12  354.81   22.89
  -2  -4  12  322.95   20.89
  -2  -4  12  316.56   20.84
   2  -4 -12  415.42   52.96
  -2  -4  12  291.47   19.69
  -2  -4  12  287.30   21.76
   2  -4 -12  447.73   23.41
   2  -4 -11  172.63   14.07
   2  -4 -11  139.97   12.27
   2  -4 -11  142.61   11.76
   2  -4 -11  106.16   28.92
  -2  -4  11  139.03   10.88
  -2  -4  11  149.41   13.93
  -2  -4  11  116.11   12.71
  -2  -4  11  164.24   12.28
  -2  -4  11  159.27   13.00
  -2  -4  11  162.10   12.06
   2  -4 -10  475.93   27.22
  -2  -4  10  551.65   27.25
  -2  -4  10  493.17   26.15
   2  -4 -10  472.73   50.59
  -2  -4  10  544.76   27.18
  -2  -4  10  592.88   62.32
   2  -4 -10  371.95   49.24
  -2  -4  10  438.57   28.27
  -2  -4  10  400.80   27.52
  -2  -4  10  578.09   28.31
   2  -4 -10  463.97   27.57
   2  -4 -10  508.30   29.16
  -2  -4   9  157.25   33.03
   2  -4  -9   92.38   16.26
  -2  -4   9  109.02   12.16
  -2  -4   9  148.00   10.38
  -2  -4   9  164.97   11.26
   2  -4  -9   99.96   11.53
   2  -4  -9   67.14   22.73
   2  -4  -9   88.43   21.26
   2  -4  -9   99.41    9.88
   2  -4  -9   94.55    9.18
  -2  -4   9  154.71   10.32
  -2  -4   9  123.41   11.47
   2  -4  -8  555.83   28.35
  -2  -4   8  647.62   61.14
   2  -4  -8  589.75   51.57
  -2  -4   8  332.98   27.85
  -2  -4   8  553.75   27.31
   2  -4  -8  608.44   30.65
  -2  -4   8  492.99   28.56
   2  -4  -8  429.64   48.15
  -2  -4   8  591.57   27.64
  -2  -4   7  996.58   49.00
   2  -4  -7  971.30   71.03
   2  -4  -7  798.30   68.02
  -2  -4   7 1043.29   80.03
   2  -4  -6  518.09   43.80
   2  -4  -6  447.60   39.35
   2  -4  -5 1453.01   87.76
   2  -4  -5 1295.19   78.65
  -2  -4   5 1384.05   88.18
   2  -4  -4  209.29   27.01
  -2  -4   4  381.41   32.58
   2  -4  -3   82.87   16.29
  -2  -4   3   66.54   13.75
  -2  -4   2  179.97   16.61
   2  -4  -2  124.40   20.20
  -2  -4   1   55.30    8.90
  -2  -4  -1 1045.18   69.08
  -2  -4  -2 1576.35   89.08
  -2  -4  -2 1257.00   84.35
  -2  -4  -3  461.01   44.93
  -2  -4  -3  418.02   38.86
  -2  -4  -4 2023.38  133.55
  -2  -4  -4 2112.28  126.54
  -2  -4  -5  983.24   71.04
  -2  -4  -5 1067.89   70.56
  -2  -4  -5  946.39   80.12
  -2  -4  -6  694.78   57.99
  -2  -4  -6  705.31   68.10
  -2  -4  -6  728.49   55.79
   2  -4   7  311.20   19.93
  -2  -4  -7  359.36   39.39
  -2  -4  -7  375.97   37.28
  -2  -4  -7  412.50   51.70
  -2  -4  -8  182.74   37.64
  -2  -4  -8  156.19   27.37
  -2  -4  -8  144.99   23.77
   2  -4   8  168.32   13.85
   2  -4   9    9.25    4.53
  -2  -4  -9   15.79    4.57
  -2  -4  -9   25.39   14.60
  -2  -4  -9   31.66   23.27
  -2  -4  -9   21.40   11.32
   2  -4   9    9.93    5.30
   2  -4   9    8.05    5.42
   2  -4   9   15.34    8.11
   2  -4  10   14.07    8.03
  -2  -4 -10    6.53    4.57
   2  -4  10    7.31    5.61
   2  -4  10    7.96    7.35
  -2  -4 -10    4.98    8.69
  -2  -4 -10   -2.84   17.36
   2  -4  10   13.07    6.05
   2  -4  10    9.57    4.95
   2  -4  11  278.53   18.28
  -2  -4 -11  360.22   19.34
  -2  -4 -11  377.99   54.26
   2  -4  11  283.95   19.08
   2  -4  11  295.29   20.23
  -2  -4 -11  334.09   39.64
   2  -4  11  278.26   18.01
   2  -4  11  321.84   20.48
   2  -4  12  278.92   16.54
   2  -4  12  279.76   16.14
   2  -4  12  287.81   18.44
   2  -4  12  288.97   18.34
   2  -4  12  275.24   17.38
  -2  -4 -13  449.62   28.42
   2  -4  13  593.26   31.01
   2  -4  13  498.54   28.71
   2  -4  13  584.67   30.59
   2  -4  13  526.78   30.16
  -2  -4 -13  480.39   29.24
   2  -4  13  517.55   28.60
  -2  -4 -14   21.52    7.12
   2  -4  14   26.44    9.00
   2  -4  14   27.46    8.41
   2  -4  14   24.97    7.15
   2  -4  14   27.41    9.12
  -2  -4 -14   18.09    6.27
   2  -4  14   19.94    8.03
   2  -4  15  115.63   12.76
   2  -4  15   88.57   11.52
   2  -4  15  101.75   12.30
   2  -4  15  117.29   12.77
  -2  -4 -15  110.31   10.83
  -2  -4 -15  101.33   10.33
   2  -4  15   95.81   10.58
  -2  -4 -16   26.67    6.57
   2  -4  16   25.46    9.36
   2  -4  16   29.92    9.48
   2  -4  16   46.12   10.38
   2  -4  16   36.89    9.27
   2  -4  16   34.54    8.13
   2  -4  17   74.53   11.47
   2  -4  17   69.02   10.61
   2  -4  17   68.81   11.42
   2  -4  17   79.44   10.28
   2  -4  17   68.85   11.65
   2  -4  18  178.35   14.93
   2  -4  18  167.12   16.56
   2  -4  18  210.55   16.77
   2  -4  18  187.18   16.11
   2  -4  18  174.90   14.81
   2  -4  19  203.77   15.85
   2  -4  19  251.45   18.06
   2  -4  19  216.82   16.78
   2  -4  19  236.19   18.02
   2  -4  19  221.02   18.77
   2  -4  20  280.74   21.63
   2  -4  20  300.60   20.75
   2  -4  20  306.76   20.35
   2  -4  20  283.49   19.53
   2  -4  21  265.49   18.17
   2  -4  21  274.70   19.27
   2  -4  21  250.83   19.78
   2  -4  21  249.07   17.74
   2  -4  22  204.44   15.36
   2  -4  22  246.00   17.30
   2  -4  22  214.15   17.51
   2  -4  23  107.95   11.54
   2  -4  23   91.92    9.63
   2  -4  23   97.10    9.39
   2  -4  24   49.84    6.99
   2  -4  24   59.68    8.83
   2  -4  25   58.68    7.71
   2  -4  25   45.19    5.85
   2  -4  26    9.32    5.00
  -2  -2  29   46.61    4.55
  -2  -2  28    3.88    4.19
  -2  -2  27  143.30   10.89
  -2  -2  26   55.08    8.15
  -2  -2  25  152.77   13.14
  -2  -2  24  182.33   15.17
  -2  -2  23   39.76    6.61
  -2  -2  23   42.04   10.08
   2  -2 -22   59.10    8.24
  -2  -2  22   57.63    7.71
  -2  -2  22   71.93   11.51
   2  -2 -21  173.10   14.36
  -2  -2  21  172.96   13.29
  -2  -2  21  206.82   16.67
   2  -2 -20  113.23   11.54
  -2  -2  20  127.58   13.88
  -2  -2  20  117.04   10.88
   2  -2 -19   36.51    7.79
  -2  -2  19   35.50    7.44
  -2  -2  19   37.13    9.96
   2  -2 -18  181.10   14.02
  -2  -2  18  138.00   12.09
  -2  -2  18  144.78   14.35
   2  -2 -17   62.46    8.59
  -2  -2  17   60.25    8.32
   2  -2 -17   74.56    9.52
  -2  -2  17   61.44   10.33
  -2  -2  16  109.46   11.29
  -2  -2  16   89.93    9.61
   2  -2 -16   79.20    9.43
  -2  -2  16   89.32    9.47
   2  -2 -16   79.77    9.93
  -2  -2  15  317.80   19.43
  -2  -2  15  304.26   18.88
   2  -2 -15  349.58   20.91
  -2  -2  15  287.53   19.82
   2  -2 -15  308.57   20.26
   2  -2 -14   86.65    9.38
  -2  -2  14   65.78    8.68
   2  -2 -14   87.03    9.37
  -2  -2  13   84.44   33.17
   2  -2 -13   73.75   27.74
  -2  -2  13   86.65    9.20
   2  -2 -13   82.35    8.88
   2  -2 -13   85.18    9.45
  -2  -2  13   90.00    9.49
  -2  -2  13   79.76    9.88
  -2  -2  12  245.97   46.25
  -2  -2  12  235.25   14.96
   2  -2 -12  199.88   14.69
  -2  -2  12  211.67   15.40
   2  -2 -12  204.23   39.88
  -2  -2  11 1991.83  139.67
  -2  -2  11 1727.03   82.49
  -2  -2  11 1709.00   83.22
   2  -2 -11 1864.14  128.30
  -2  -2  10   65.20   29.04
   2  -2 -10   95.02   28.09
   2  -2  -9 3422.50  206.13
  -2  -2   9 3928.50  220.62
   2  -2  -8 2013.07  132.89
  -2  -2   8 2310.56  143.03
   2  -2  -7 1176.03   90.21
  -2  -2   7 1589.20   99.77
  -2  -2   6  347.29   38.66
   2  -2  -6  228.72   33.19
   2  -2  -5  944.72   65.41
   2  -2  -5  875.60   50.24
  -2  -2   4 4584.99  199.95
   2  -2  -4 4199.48  201.12
   2  -2  -3 3758.20  167.57
  -2  -2   3 3446.82  165.43
   2  -2  -2   41.22    9.16
  -2  -2   2   13.50    7.27
   2  -2  -1  702.94   41.25
  -2  -2   0   97.04   13.31
  -2  -2  -1   71.27   11.94
  -2  -2  -1   67.19   12.11
  -2  -2  -2   27.75    9.42
  -2  -2  -2   30.87    9.32
  -2  -2  -3  415.25   30.96
  -2  -2  -4 1010.89   66.66
  -2  -2  -4  874.10   55.57
  -2  -2  -5 1036.14   75.45
  -2  -2  -6  145.02   30.45
  -2  -2  -7 1759.01  120.03
  -2  -2  -8  444.30   55.93
  -2  -2  -9 1353.21  107.31
  -2  -2 -10 1302.30  107.07
   2  -2  11  926.48   44.36
   2  -2  11  807.76   43.03
   2  -2  11  832.58   43.27
   2  -2  11  931.07   44.42
   2  -2  12   52.34    7.95
  -2  -2 -12   56.87   26.33
   2  -2  12   41.24    7.01
   2  -2  12   57.18    7.86
   2  -2  12   43.32    7.53
   2  -2  12   44.45    7.45
   2  -2  13  420.55   24.60
   2  -2  13  413.59   23.66
   2  -2  13  401.29   23.42
   2  -2  13  432.99   24.31
   2  -2  13  399.87   23.65
   2  -2  14 1199.43   57.10
   2  -2  14 1073.25   55.11
   2  -2  14 1150.40   56.14
   2  -2  14 1087.44   55.46
   2  -2  14 1107.79   55.79
   2  -2  15 1297.02   68.36
   2  -2  15 1381.88   67.45
   2  -2  15 1401.83   67.69
   2  -2  15 1384.33   67.61
   2  -2  16  241.50   18.15
   2  -2  16  233.88   16.90
   2  -2  16  238.57   17.24
   2  -2  16  238.55   16.86
   2  -2  17  322.99   21.41
   2  -2  17  314.65   20.92
   2  -2  17  326.53   22.39
   2  -2  18  405.93   26.24
   2  -2  18  402.16   25.07
   2  -2  18  381.77   23.83
   2  -2  18  396.75   24.67
   2  -2  19   15.97    7.91
   2  -2  19   23.66    7.58
   2  -2  19   18.92    9.99
   2  -2  19   19.94    9.97
   2  -2  20   22.88   10.26
   2  -2  20   15.15    9.83
   2  -2  20   18.58    6.72
   2  -2  20   13.25    8.10
   2  -2  21    4.63    7.57
   2  -2  21    1.97    5.41
   2  -2  21    4.17    9.55
   2  -2  21    5.24    9.60
   2  -2  22  104.08   13.22
   2  -2  22   95.82   13.88
   2  -2  22   87.15   10.82
   2  -2  23   49.20   11.01
   2  -2  23   55.82   11.52
   2  -2  23   49.46    8.95
   2  -2  24   -1.60    6.58
   2  -2  24   -6.39    9.08
   2  -2  24   -7.68    9.22
   2  -2  25   21.95    8.36
   2  -2  25   14.73    5.97
   2  -2  25   20.01    8.57
   2  -2  26   20.56    7.14
   2  -2  26   20.99    7.18
   2  -2  26   23.39    5.39
   2  -2  27   45.90    5.38
   2  -2  27   67.20    7.36
   2  -2  28   41.04    5.36
  -2   0  29   18.69    4.11
  -2   0  29   19.10    4.79
  -2   0  28   34.84    6.67
  -2   0  28   31.70    5.87
  -2   0  27    9.04    6.22
  -2   0  27   15.54    7.23
  -2   0  27   13.36    6.82
  -2   0  26   30.50    8.89
  -2   0  26   26.12    8.53
  -2   0  26   33.95    8.09
  -2   0  25   -4.75    9.22
  -2   0  25   -1.82    7.56
  -2   0  25    1.34    8.29
  -2   0  24    2.88    8.15
  -2   0  24    1.40    9.67
  -2   0  24   -1.47    8.93
  -2   0  24    1.70    5.25
  -2   0  23    2.83   10.13
  -2   0  23    2.34    9.50
  -2   0  23   -1.37    5.93
  -2   0  23   -1.87    8.45
  -2   0  22   99.37   13.80
  -2   0  22   86.76   13.10
  -2   0  22   82.40   12.22
  -2   0  21  472.04   29.58
  -2   0  21  523.51   31.07
  -2   0  21  467.02   29.31
  -2   0  20  489.32   29.23
  -2   0  20  474.16   30.25
  -2   0  20  479.10   29.51
  -2   0  19  195.30   16.50
  -2   0  19  188.04   16.97
  -2   0  18 2758.97  125.80
  -2   0  18 2607.54  123.67
   2   0 -18 2469.66  124.16
   2   0 -17  486.35   28.26
  -2   0  17  492.05   29.17
  -2   0  17  469.80   27.72
   2   0 -16  120.84   11.48
  -2   0  16  142.69   12.97
  -2   0  16  118.61   11.98
   2   0 -15  168.46   14.38
   2   0 -15  192.86   14.34
   2   0 -15  198.23   32.56
  -2   0  15  192.54   14.93
  -2   0  15  175.23   13.73
   2   0 -14  125.73   11.00
  -2   0  14  130.17   11.78
   2   0 -14  117.36   11.28
  -2   0  14  115.85   10.73
   2   0 -14  129.36   25.83
   2   0 -14  142.90   29.65
   2   0 -13  162.69   36.54
  -2   0  13  211.79   14.55
   2   0 -13  212.76   15.09
  -2   0  13  232.84   49.73
   2   0 -13  255.27   34.00
   2   0 -13  207.32   15.60
   2   0 -13  263.12   36.56
  -2   0  13  248.74   15.84
  -2   0  12   95.38   34.03
  -2   0  12  106.89    9.77
   2   0 -12  106.11   22.44
   2   0 -12   90.81   23.87
  -2   0  12   85.39    8.74
   2   0 -11  313.17   37.33
   2   0 -11  326.49   38.42
  -2   0  11  306.65   52.75
   2   0 -10 2576.81  146.76
   2   0 -10 2589.81  147.30
   2   0  -9  497.18   45.74
   2   0  -9  549.92   47.18
   2   0  -8  139.53   24.29
   2   0  -8  158.66   24.35
   2   0  -7   12.80   14.17
   2   0  -7    7.68   13.55
   2   0  -6   68.89   18.19
   2   0  -6   62.34   17.71
   2   0  -5   99.55   18.57
   2   0  -4   98.78   15.86
   2   0  -3  394.39   27.00
   2   0  -2 2072.78   99.65
   2   0  -1 3533.44  160.48
  -2   0   1 3436.09  160.31
   2   0   0 9999.00  456.47
   2   0   1 2344.27  104.45
   2   0   1 2030.92  101.17
  -2   0  -1 2156.33  100.98
   2   0   2   55.37    9.95
  -2   0  -2   57.59    9.28
  -2   0  -3  490.44   32.33
  -2   0  -4    8.05   11.59
  -2   0  -5 3105.00  155.90
  -2   0  -5 3018.49  158.28
   2   0   6 4469.68  226.80
  -2   0  -6 4363.48  222.52
  -2   0  -6 4393.52  219.56
  -2   0  -7  741.38   56.47
  -2   0  -7  814.67   54.82
  -2   0  -8 4773.33  234.56
  -2   0  -8 4825.15  238.44
  -2   0  -9  145.30   24.80
  -2   0  -9  145.84   26.04
  -2   0  -9  141.82   34.29
  -2   0 -10   67.63   27.99
  -2   0 -10   47.36   18.11
  -2   0 -10   66.00   20.02
  -2   0 -11 1288.26  106.25
  -2   0 -11 1386.95   96.61
  -2   0 -11 1308.48   92.57
  -2   0 -12  117.75   25.61
  -2   0 -12   99.28   24.60
  -2   0 -12   92.59   28.49
   2   0  12  104.83    9.40
  -2   0 -13    5.44   12.87
   2   0  13    0.08    5.94
  -2   0 -13    4.21   18.09
   2   0  14    0.17    4.91
   2   0  14    2.73    6.22
   2   0  15    2.93    6.55
   2   0  16   95.93   10.87
   2   0  17  626.04   34.34
   2   0  18 1207.74   60.75
   2   0  19   51.22   10.98
   2   0  20   25.34   10.21
   2   0  20   28.17    8.89
   2   0  21   15.55    8.37
   2   0  21    9.59    9.66
   2   0  22   59.38   11.53
   2   0  22   64.22   10.16
   2   0  23   16.86    7.79
   2   0  23   22.92   10.25
   2   0  24  466.90   26.89
   2   0  24  422.87   25.63
   2   0  25  115.80   12.21
   2   0  25  113.92   10.77
   2   0  26  285.46   17.48
   2   0  26  250.14   16.32
   2   0  27   22.72    5.20
   2   0  27   27.48    6.88
   2   0  28   21.19    3.86
   2   0  28   24.58    5.42
   2   0  29   17.40    3.65
  -2   2  29   48.40    5.11
  -2   2  29   56.30    5.45
  -2   2  28    4.72    4.98
  -2   2  28    2.38    4.56
  -2   2  28    2.15    4.11
  -2   2  27  149.63   11.16
  -2   2  27  144.78   10.95
  -2   2  27  115.35   10.75
  -2   2  26   51.24    8.52
  -2   2  26   51.19    8.39
  -2   2  26   53.07    9.05
  -2   2  25  146.16   13.46
  -2   2  25  147.82   13.40
  -2   2  25  152.13   13.44
  -2   2  24  155.67   14.45
  -2   2  24  157.38   14.43
  -2   2  24  170.89   14.90
  -2   2  23   32.55    9.28
  -2   2  23   44.23   10.44
  -2   2  22   66.20   10.71
  -2   2  22   63.41   11.22
  -2   2  21  200.56   16.76
  -2   2  21  193.81   16.36
  -2   2  20  122.94   13.24
  -2   2  20  129.97   13.85
  -2   2  19   56.11   10.25
  -2   2  19   44.27   10.18
  -2   2  18  198.80   16.45
  -2   2  18  198.74   15.73
  -2   2  17   68.83   10.22
  -2   2  17   64.78    9.96
  -2   2  16   73.99    9.65
  -2   2  16   76.18   10.24
  -2   2  15  268.77   18.32
  -2   2  15  320.26   19.77
  -2   2  14  116.32   11.03
  -2   2  14   95.39   10.15
   2   2 -13  110.55   27.90
  -2   2  13  135.57   11.39
   2   2 -13   71.87   24.27
   2   2 -13  120.01   27.51
  -2   2  13  117.83   10.73
   2   2 -12  247.90   39.39
  -2   2  12  235.23   16.04
   2   2 -12  303.34   38.92
  -2   2  12  289.29   17.16
   2   2 -12  204.85   36.02
   2   2 -11 2054.09  123.28
   2   2 -11 1925.86  111.98
  -2   2  10   91.95   21.03
   2   2 -10   26.41   18.37
  -2   2  10   69.65   29.73
   2   2  -9 3064.75  191.17
  -2   2   9 3517.36  187.52
  -2   2   8 2146.03  126.70
  -2   2   8 2579.26  128.61
  -2   2   8 2593.51  156.05
   2   2  -8 2075.52  131.59
  -2   2   7 1649.32  113.58
  -2   2   7 1548.93   87.13
  -2   2   7 1538.18   89.63
   2   2  -7 1550.07   95.03
  -2   2   6  289.26   27.74
  -2   2   6  336.06   44.73
   2   2  -6  351.21   32.39
  -2   2   6  299.20   25.12
  -2   2   5  865.54   47.77
  -2   2   5  789.13   67.37
  -2   2   4 3612.47  163.23
  -2   2   4 2884.98  179.24
  -2   2   3 2492.91  134.02
  -2   2   2   72.73    7.75
  -2   2   2   90.45   16.10
  -2   2   1  405.82   27.45
   2   2  -1  339.67   28.12
  -2   2   0  223.20   12.48
  -2   2   0  193.96   17.18
   2   2   0  188.24   17.82
  -2   2  -1  105.84   13.18
   2   2   1  107.56   13.89
  -2   2  -2   49.74   12.46
  -2   2  -3  244.81   26.36
   2   2   4  798.44   47.61
  -2   2  -4  667.92   52.67
  -2   2  -5  829.31   63.66
   2   2   5  908.18   55.23
  -2   2  -6  131.41   27.86
   2   2   6  135.91   19.37
  -2   2  -6  110.57   28.80
   2   2   6  158.54   20.18
   2   2   7 2024.39  112.09
   2   2   7 1844.41  110.66
   2   2   8  442.76   41.36
   2   2   8  478.64   42.61
   2   2   9 1106.25   76.74
   2   2   9 1115.68   76.43
  -2   2  -9 1132.66   87.08
  -2   2 -10 1319.44   90.42
   2   2  10 1093.67   83.90
  -2   2 -10 1347.69   97.51
  -2   2 -10 1448.91  102.92
   2   2  10 1142.74   83.74
   2   2  11  872.10   45.96
   2   2  11  922.10   72.23
   2   2  11  905.63   73.70
  -2   2 -11 1031.38   77.84
  -2   2 -11 1110.69   87.46
  -2   2 -11  978.65   82.15
   2   2  12   68.33   21.76
  -2   2 -12   68.85   24.72
   2   2  12   63.92    8.72
  -2   2 -12   70.06   24.32
  -2   2 -12   74.30   23.07
   2   2  13  328.62   20.87
  -2   2 -13  369.73   49.86
   2   2  14 1281.70   64.12
   2   2  15 1347.79   67.59
   2   2  16  225.93   17.19
   2   2  17  387.98   24.87
   2   2  18  351.39   23.45
   2   2  19   15.15    8.77
   2   2  20    9.71    8.87
   2   2  21    3.57    8.43
   2   2  22  112.55   13.19
   2   2  23   77.22   10.41
   2   2  23   77.48   11.24
   2   2  24    6.05    7.63
   2   2  24    1.71    7.04
   2   2  25   31.25    8.22
   2   2  25   31.22    7.41
   2   2  26   10.35    5.63
   2   2  26   16.87    6.87
   2   2  27   55.14    7.25
   2   2  27   50.01    6.21
   2   2  28   29.62    5.07
   2   2  28   29.65    4.06
  -2   4  28    0.69    3.15
  -2   4  27   27.27    5.42
  -2   4  27   31.64    5.37
  -2   4  26   27.39    6.60
  -2   4  26   37.19    6.77
  -2   4  25   79.84    8.37
  -2   4  25  100.36    9.76
  -2   4  24   70.48    9.72
  -2   4  24   57.67    8.40
  -2   4  23  109.12   11.70
  -2   4  23  103.55   10.76
  -2   4  22   96.76   10.89
  -2   4  22  104.07   11.94
  -2   4  21   69.27   10.86
  -2   4  21   67.09    9.87
  -2   4  20   71.91   10.97
  -2   4  20   75.27   10.26
  -2   4  19   29.51    9.36
  -2   4  19   29.30    8.25
  -2   4  18  167.42   14.46
  -2   4  18  167.30   14.68
  -2   4  17  319.97   20.89
  -2   4  17  297.60   20.49
  -2   4  16  276.82   19.38
  -2   4  16  308.57   20.04
  -2   4  15   75.90    9.72
  -2   4  15   68.96   10.16
  -2   4  14 1267.07   66.70
  -2   4  14 1474.03   67.98
  -2   4  13  683.65   34.55
  -2   4  13  582.74   33.56
  -2   4  12  490.30   26.04
  -2   4  12  408.87   25.13
  -2   4  11  159.20   12.39
  -2   4  10  440.68   24.17
  -2   4  10  438.21   39.98
  -2   4  10  410.86   43.32
  -2   4   9  123.03   18.90
  -2   4   9  123.36    9.90
  -2   4   9  119.30   22.07
  -2   4   8  529.62   47.20
  -2   4   8  574.85   42.12
  -2   4   7  952.12   58.76
  -2   4   6  476.99   32.66
   2   4  -6  285.98   37.76
   2   4  -5 1605.52   95.83
  -2   4   5 1362.75   78.13
   2   4  -4  412.01   39.63
   2   4  -3   81.12   18.26
   2   4  -3   67.48   16.96
  -2   4   2  123.93   15.53
   2   4  -2  179.94   24.39
   2   4  -2  140.85   21.05
   2   4  -1   79.99   16.16
   2   4  -1   88.92   16.90
  -2   4   1   63.87   12.36
   2   4   0  628.55   46.89
  -2   4   0  561.46   41.86
   2   4   0  596.17   45.33
  -2   4   0  581.30   44.95
  -2   4  -1 1337.13   82.91
   2   4   1 1393.97   82.40
  -2   4  -2 1621.88   96.34
  -2   4  -3  845.08   60.57
  -2   4  -4 2518.58  141.65
   2   4   5  832.38   55.49
  -2   4  -5  676.96   58.01
  -2   4  -6  613.13   41.17
   2   4   6  656.45   48.93
  -2   4  -7  292.75   28.80
   2   4   7  366.64   34.61
  -2   4  -8  114.96   19.74
   2   4   8  148.28   22.59
   2   4   8  145.21   10.27
   2   4   8  150.66   24.39
   2   4   9   15.75   10.73
   2   4   9   16.40   12.29
   2   4   9    9.78    5.18
  -2   4  -9   -2.93   16.78
  -2   4  -9    6.87   10.94
   2   4  10    8.52   10.51
   2   4  10    8.56    5.56
   2   4  11  311.66   38.50
   2   4  11  328.08   19.98
   2   4  11  336.92   20.85
   2   4  12  135.42   12.24
   2   4  12  123.97   11.89
   2   4  13  413.27   24.88
   2   4  13  422.87   25.62
   2   4  14   19.55    8.11
   2   4  14   22.83    8.70
   2   4  15  123.35   12.96
   2   4  15  130.00   13.07
   2   4  16   40.22    9.18
   2   4  16   32.33    9.84
   2   4  17   73.12   10.73
   2   4  17   63.93   11.21
   2   4  18  200.84   16.86
   2   4  18  212.76   17.00
   2   4  19  249.90   18.79
   2   4  19  255.52   18.91
   2   4  20  295.68   20.73
   2   4  20  305.06   20.85
   2   4  21  191.19   16.09
   2   4  21  192.44   15.72
   2   4  22  224.16   16.56
   2   4  22  219.17   16.94
   2   4  23  130.03   12.16
   2   4  23  134.74   12.67
   2   4  24   31.67    7.57
   2   4  24   47.29    8.66
   2   4  25   52.32    7.34
   2   4  25   50.44    8.04
   2   4  25   53.89    7.43
   2   4  26   10.68    4.64
   2   4  26    6.32    5.54
   2   4  26    5.57    4.74
   2   4  27    4.95    4.19
   2   4  27    0.60    3.14
  -2   6  25   40.15    5.17
  -2   6  24   12.86    5.33
  -2   6  23   80.20    8.59
  -2   6  22  106.22   10.26
  -2   6  21   37.33    8.27
  -2   6  20    8.18    7.80
  -2   6  19  134.08   12.89
  -2   6  18   82.83   11.16
  -2   6  17  146.47   13.98
  -2   6  16  244.38   18.49
  -2   6  15  145.26   14.34
  -2   6  14  534.73   30.97
  -2   6  13  137.73   13.39
  -2   6  12  118.56   12.44
  -2   6  11  607.02   33.40
  -2   6  10  293.72   18.99
   2   6  -3  327.43   40.70
   2   6  -2  161.70   27.70
  -2   6   1   90.79   17.08
   2   6  -1   46.55   16.52
  -2   6   0  658.97   54.95
   2   6   0  805.39   63.07
  -2   6  -1  363.45   38.29
  -2   6  -2 1009.05   75.44
  -2   6  -3  404.68   44.31
   2   6   4 1752.69   80.36
  -2   6  -4 1176.55  105.30
   2   6   5  614.20   53.71
   2   6   5  618.96   31.84
   2   6   6   59.53   17.09
   2   6   6   69.35    7.41
   2   6   7  327.89   19.35
   2   6   8  127.02   10.74
   2   6   9  350.97   21.37
   2   6  10   52.68    8.52
   2   6  11  716.42   37.37
   2   6  11  655.18   37.47
   2   6  12  141.50   13.80
   2   6  12  132.75   13.42
   2   6  13  226.77   17.81
   2   6  13  233.48   18.35
   2   6  14  240.55   17.94
   2   6  14  203.93   17.91
   2   6  15   -6.05   10.27
   2   6  15   10.34    7.67
   2   6  16   21.44   10.64
   2   6  16   28.05    8.22
   2   6  17   56.12   11.45
   2   6  17   47.44    8.87
   2   6  18  297.97   20.02
   2   6  18  296.99   21.07
   2   6  19  129.96   12.08
   2   6  19  140.18   13.97
   2   6  20  128.74   12.99
   2   6  20  129.38   11.49
   2   6  21  104.26   10.10
   2   6  21  121.97   11.88
   2   6  22  104.66    9.54
   2   6  22  141.15   11.45
   2   6  23   51.87    7.84
   2   6  24    2.03    5.16
   2   6  25    8.05    3.91
   2   6  25    9.48    4.20
  -2   8  20   67.63    7.22
  -2   8  19    5.83    5.92
  -2   8  18   29.58    7.50
  -2   8  17   49.60    8.77
  -2   8  16  103.29   11.43
  -2   8  15  144.27   13.44
  -2   8  14   39.29    9.66
  -2   8  13   73.68   11.17
  -2   8  12   89.39   11.87
  -2   8  11   54.79   10.47
  -2   8  10  167.95   15.07
  -2   8   9  150.12   13.98
   2   8  10  215.24   18.03
   2   8  11  729.82   40.49
   2   8  12   88.60   13.38
   2   8  13  194.39   17.39
   2   8  14  186.97   16.77
   2   8  15   98.86   12.84
   2   8  16   52.22   10.69
   2   8  17   40.23    9.36
   2   8  18    0.09    7.40
   2   8  19    6.62    6.65
   2   8  20    7.09    5.79
   2   8  21    6.48    4.79
   2   8  22    3.82    3.63
   2  10   8  212.13   17.52
   2  10   9   51.51   11.25
   2  10  10    4.90    9.27
   2  10  11    4.93    8.65
   2  10  12   -1.86    8.43
   2  10  13   34.16    8.30
   2  10  14   25.24    7.29
   2  10  15   30.71    6.53
   2  10  16   19.37    5.16
  -3 -11  15   10.55    4.54
   3 -11 -15   10.60    4.29
   3 -11 -14   16.80    6.12
  -3 -11  14   29.07    5.25
  -3 -11  14   32.87    6.46
   3 -11 -13   77.85    9.43
  -3 -11  13   66.41    8.23
  -3 -11  12   78.17    9.76
   3 -11 -12   90.34   11.17
   3 -11 -11  181.14   16.01
  -3 -11  11  200.73   15.21
  -3 -11  11  175.65   15.02
   3 -11 -10   33.23    7.23
  -3 -11  10   28.24    8.94
   3 -11 -10   34.84   10.26
  -3 -11  10   27.75    8.87
   3 -11  -9   30.71    8.03
  -3 -11   9   47.41    9.71
  -3 -11   9   44.05   10.15
   3 -11  -9   51.93   11.54
   3 -11  -8   48.97    9.28
  -3 -11   8   39.06   10.25
  -3 -11   8   49.10   10.08
  -3 -11   7   16.37    8.99
   3 -11  -7    9.15    8.11
  -3 -11   7    6.18    9.12
  -3 -11   6   14.22   10.44
  -3 -11   6    7.93    8.45
   3 -11  -6   24.87    9.12
  -3 -11   5   45.29   11.94
  -3 -11   5   37.28    9.77
   3 -11  -5   42.03   13.13
   3 -11  -5   31.79    9.95
   3 -11  -4   12.10   11.17
  -3 -11   4   27.62   11.40
   3 -11  -4    8.10    9.32
  -3 -11   4   23.61    8.98
   3 -11  -3  171.56   18.38
  -3 -11   3  159.94   15.33
   3 -11  -3  157.18   16.08
   3 -11  -2  147.93   15.38
   3 -11  -2  170.61   17.78
  -3 -11   1   86.64   11.72
   3 -11  -1   81.75   14.41
   3 -11  -1   86.58   13.32
  -3 -11   0  155.44   16.79
  -3 -11   0  130.09   14.27
   3 -11   0  206.05   18.90
  -3 -11   0  132.33   13.93
   3 -11   0  204.89   18.06
  -3 -11  -1  121.62   12.47
  -3 -11  -1  144.63   15.67
   3 -11   1  127.53   15.65
  -3 -11  -1  107.10   13.47
   3 -11   1  112.73   15.69
  -3 -11  -2   76.63   13.20
  -3 -11  -2   54.00    9.24
  -3 -11  -2   59.90   11.84
   3 -11   2   79.62   13.18
   3 -11   2   85.86   13.65
   3 -11   3   20.50   10.65
  -3 -11  -3    8.02   10.59
  -3 -11  -3   12.19   10.17
  -3 -11  -3    9.96    6.42
  -3 -11  -4   77.46   12.89
   3 -11   4   76.17   12.64
  -3 -11  -4   56.04    8.69
  -3 -11  -4   83.84   13.66
   3 -11   5   83.85   12.98
  -3 -11  -5  119.39   15.31
  -3 -11  -5  118.49   13.77
   3 -11   6   96.41   12.83
  -3 -11  -6  126.99   13.50
   3 -11   6   74.86   13.01
  -3 -11  -6  141.31   15.96
   3 -11   7   41.76    9.57
  -3 -11  -7   34.67    9.80
  -3 -11  -7   42.31   12.23
   3 -11   7   29.61    9.33
   3 -11   8   19.04    7.95
   3 -11   8    8.28    8.43
  -3 -11  -8   43.93   11.35
  -3 -11  -8   37.28    9.06
   3 -11   9   50.17    8.25
  -3 -11  -9   51.83   11.04
  -3 -11  -9   39.01    8.89
   3 -11   9   42.23    9.94
  -3 -11 -10   15.54    6.83
  -3 -11 -10   28.08    9.30
   3 -11  10    5.04    7.52
   3 -11  11    7.85    6.72
  -3 -11 -11    4.39    5.39
   3 -11  12   10.17    6.02
  -3 -11 -12    4.44    4.12
   3 -11  13   27.12    5.80
  -3  -9  20   74.92    7.37
   3  -9 -19   10.37    5.09
  -3  -9  19    6.13    5.44
  -3  -9  18   27.05    7.26
  -3  -9  18   29.17    7.67
   3  -9 -18   16.78    6.55
   3  -9 -17   71.17    9.83
  -3  -9  17   64.74    9.94
  -3  -9  17   56.93    9.55
  -3  -9  16   88.07    8.73
   3  -9 -16  101.07   12.11
  -3  -9  16   98.62   12.26
  -3  -9  16   90.67   11.71
  -3  -9  15   32.51    9.85
  -3  -9  15   27.35    9.83
  -3  -9  15   33.18    6.77
   3  -9 -14  143.34   16.27
   3  -9 -14  112.01   13.19
  -3  -9  14  216.46   14.75
  -3  -9  14  200.54   16.69
  -3  -9  14  225.61   18.17
  -3  -9  13   20.80   10.01
  -3  -9  13   15.55    7.17
  -3  -9  13   27.54   10.45
   3  -9 -13   40.76    8.73
   3  -9 -12   93.74   14.82
  -3  -9  12  103.33   11.42
  -3  -9  12  112.63   13.87
   3  -9 -12   73.21   11.03
  -3  -9  11   22.15    8.22
   3  -9 -11   18.50    8.70
  -3  -9  11   26.19   10.84
   3  -9 -11   21.30   11.69
  -3  -9  10  134.26   14.05
  -3  -9  10  137.74   16.17
   3  -9 -10  157.38   15.39
   3  -9 -10  192.48   21.66
   3  -9 -10  157.75   18.36
   3  -9  -9  140.93   15.41
  -3  -9   9  152.79   17.48
   3  -9  -9  168.12   18.67
  -3  -9   9  165.15   16.83
  -3  -9   9  150.69   14.86
   3  -9  -9  194.99   21.74
  -3  -9   8   92.90   12.25
   3  -9  -8  119.68   18.80
  -3  -9   8   90.21   14.01
   3  -9  -8   97.67   13.30
  -3  -9   7   44.13   11.88
   3  -9  -7   33.27   16.00
  -3  -9   7   45.02   10.09
   3  -9  -7   41.18   10.52
  -3  -9   6   92.33   13.14
  -3  -9   6   81.95   13.75
   3  -9  -6  190.06   16.58
   3  -9  -6  210.74   21.75
  -3  -9   5  676.41   36.34
   3  -9  -5  507.86   35.16
   3  -9  -5  462.94   37.36
  -3  -9   5  701.68   37.39
   3  -9  -4  112.71   16.12
   3  -9  -4   96.35   16.44
  -3  -9   4   63.52   12.07
  -3  -9   4   69.17   11.86
   3  -9  -4   96.82   12.97
  -3  -9   3  140.64   14.97
   3  -9  -3  106.16   17.01
   3  -9  -3  130.89   16.61
  -3  -9   3  163.64   15.52
   3  -9  -3  134.59   15.83
   3  -9  -2  131.11   17.37
   3  -9  -2  133.68   17.23
  -3  -9   2  178.37   16.10
  -3  -9   2  174.76   16.06
   3  -9  -2  137.24   16.12
  -3  -9   1   99.75   13.17
  -3  -9   1  103.41   13.60
   3  -9  -1  153.59   16.50
   3  -9  -1  168.13   17.70
   3  -9  -1  162.31   16.36
  -3  -9   0   33.49   11.63
   3  -9   0   20.42   10.24
  -3  -9   0   35.76    9.09
   3  -9   0   35.53   12.38
   3  -9   0   34.40   11.28
   3  -9   1   92.51   14.88
   3  -9   1   95.97   14.68
  -3  -9  -1  116.83   12.66
  -3  -9  -1  127.86   15.02
  -3  -9  -2  307.74   23.22
   3  -9   2  307.64   24.40
  -3  -9  -2  287.02   21.00
  -3  -9  -3  189.58   16.70
  -3  -9  -3  224.23   19.52
  -3  -9  -4  332.10   21.54
   3  -9   4  229.11   20.68
  -3  -9  -4  300.77   18.91
   3  -9   4  196.47   17.04
  -3  -9  -5   39.70    8.41
   3  -9   5   94.47   11.89
  -3  -9  -5   38.12   10.99
   3  -9   5   96.67   14.01
   3  -9   5    3.79   19.41
   3  -9   5  116.93   14.88
  -3  -9  -6  367.26   23.35
   3  -9   6  267.30   21.25
   3  -9   6  295.70   23.56
   3  -9   6  316.43   24.66
  -3  -9  -6  313.95   20.41
   3  -9   7   62.86   12.32
  -3  -9  -7   17.62   15.58
  -3  -9  -7   18.09   10.00
   3  -9   7  -20.41   20.85
   3  -9   7   73.92   13.75
   3  -9   7   59.11   12.05
  -3  -9  -8  222.14   22.93
   3  -9   8  162.70   16.62
   3  -9   8  154.43   16.45
   3  -9   8  188.58   19.14
  -3  -9  -8  177.66   16.48
   3  -9   9  238.74   20.99
   3  -9   9  251.65   20.53
  -3  -9  -9  317.38   21.45
   3  -9   9  293.30   23.28
   3  -9  10  165.93   15.57
  -3  -9 -10  159.48   15.47
   3  -9  10  174.50   18.02
   3  -9  10  170.17   17.22
  -3  -9 -11   60.29   10.36
   3  -9  11   52.94   12.34
   3  -9  11   47.19    9.75
   3  -9  11   38.17   12.03
   3  -9  12  141.84   13.26
  -3  -9 -12  105.36   12.94
   3  -9  12  147.50   16.21
  -3  -9 -12  140.91   17.34
   3  -9  12  154.27   15.92
   3  -9  13   42.61   12.18
  -3  -9 -13   94.32   14.32
   3  -9  13   34.62    9.93
  -3  -9 -13   72.35   10.24
   3  -9  14   -0.98   10.20
   3  -9  14    4.67    7.59
  -3  -9 -14    5.65    9.88
  -3  -9 -14    5.91    6.55
   3  -9  15   34.44   10.53
  -3  -9 -15   46.62   10.55
   3  -9  15   36.39    8.49
  -3  -9 -16   17.35    8.03
   3  -9  16   12.44    6.53
   3  -9  17    7.20    5.25
  -3  -7  24    3.59    4.15
  -3  -7  23  136.01    9.90
  -3  -7  23  145.08   10.67
   3  -7 -22   59.76    6.78
  -3  -7  22   57.20    8.14
  -3  -7  22   56.43    7.36
   3  -7 -21   14.33    5.92
  -3  -7  21    8.40    7.23
  -3  -7  21    0.96    5.63
   3  -7 -20   61.20    9.10
  -3  -7  20   64.68   10.02
   3  -7 -19   56.20    9.66
  -3  -7  19   65.16   11.16
  -3  -7  19   60.94   10.44
  -3  -7  19   54.79    7.09
  -3  -7  18   25.11    9.43
   3  -7 -18   18.29    8.47
  -3  -7  18   29.07   10.70
  -3  -7  18   29.27    6.16
  -3  -7  17    5.59   10.68
   3  -7 -17    4.90    8.52
  -3  -7  17    4.05    5.28
  -3  -7  17    3.30    8.97
  -3  -7  16   24.09   12.30
   3  -7 -16   30.98    9.96
   3  -7 -16   22.06    7.27
  -3  -7  16   27.27   10.12
  -3  -7  16   28.16    7.00
  -3  -7  15   29.01   12.54
   3  -7 -15   30.86   10.79
   3  -7 -15   27.77   11.87
   3  -7 -15   22.08    7.91
  -3  -7  15   32.28    7.22
  -3  -7  15   26.65   10.17
   3  -7 -14   66.11   12.86
   3  -7 -14   98.91   15.50
  -3  -7  14   91.24   15.08
  -3  -7  14   84.15   12.17
   3  -7 -14   59.72   10.29
  -3  -7  14   80.46    9.73
  -3  -7  13   50.02    8.39
  -3  -7  13   70.43   11.67
   3  -7 -13   55.70   14.05
   3  -7 -13   56.12   12.07
  -3  -7  13   47.72   13.71
   3  -7 -13   43.23    9.25
   3  -7 -12   25.26    8.09
  -3  -7  12   56.02   10.74
  -3  -7  12   30.98   12.96
   3  -7 -12   33.48   13.48
  -3  -7  12   45.80    8.25
   3  -7 -12   33.00   10.55
   3  -7 -11   84.70   11.11
   3  -7 -11   99.77   13.45
  -3  -7  11   66.89    9.56
  -3  -7  11   64.57   11.21
  -3  -7  10    1.54    6.05
  -3  -7  10    4.34    8.11
   3  -7 -10    7.08    6.78
   3  -7 -10   10.05    8.69
   3  -7  -9  622.82   35.70
   3  -7  -9  643.42   36.95
  -3  -7   9  591.23   34.56
  -3  -7   9  622.00   34.99
   3  -7  -8   97.47   17.97
  -3  -7   8  312.00   17.79
  -3  -7   8  300.23   19.76
  -3  -7   8  295.64   16.75
   3  -7  -8  115.31   15.11
   3  -7  -8  101.32   13.47
  -3  -7   7 1405.90   70.95
  -3  -7   7 1399.36   69.60
   3  -7  -7 1438.86   74.37
   3  -7  -7 1321.96   70.11
  -3  -7   7 1397.67   69.37
  -3  -7   6  291.05   21.39
  -3  -7   6  291.73   21.82
   3  -7  -6  591.73   31.41
  -3  -7   6  277.78   23.04
   3  -7  -6  564.82   25.87
  -3  -7   5  690.49   31.40
  -3  -7   5  695.09   32.72
   3  -7  -5  366.49   29.03
   3  -7  -5  286.94   31.27
  -3  -7   5  679.89   31.35
   3  -7  -4 1276.41   64.01
  -3  -7   4 1301.11   64.28
   3  -7  -4 1089.24   66.05
  -3  -7   4 1282.68   63.11
   3  -7  -4 1361.88   64.98
  -3  -7   4 1195.08   62.53
   3  -7  -3  116.53   11.83
   3  -7  -3   87.25   14.09
  -3  -7   3   36.72    8.58
  -3  -7   3   38.26    7.67
   3  -7  -3  116.91   11.28
  -3  -7   3   41.44    8.48
  -3  -7   2  231.99   17.07
  -3  -7   2  216.78   17.03
   3  -7  -2  317.32   19.72
   3  -7  -2  215.14   20.37
   3  -7  -2  300.36   19.07
  -3  -7   1  327.10   20.50
   3  -7  -1  357.15   22.37
   3  -7  -1  346.17   21.80
  -3  -7   1  314.75   20.29
   3  -7  -1  293.88   20.20
   3  -7   0  437.34   28.08
   3  -7   0  447.60   28.54
   3  -7   0  398.57   29.25
   3  -7   0  503.68   29.44
  -3  -7   0  640.30   29.31
  -3  -7   0  624.93   28.88
   3  -7   0  393.07   25.60
  -3  -7  -1  226.09   16.79
   3  -7   1  293.22   19.98
   3  -7   1  265.51   19.73
   3  -7   1  270.60   17.30
   3  -7   2   67.87    8.99
   3  -7   2   71.71    8.64
   3  -7   2   82.23   12.99
   3  -7   3   55.84   12.88
   3  -7   3   34.30    8.25
   3  -7   3   34.26    6.90
  -3  -7  -3   53.06    7.09
   3  -7   3   30.60    8.53
   3  -7   4  113.91   10.94
   3  -7   4  113.90   12.20
  -3  -7  -4  112.85   11.37
   3  -7   4  108.19   10.64
   3  -7   4  143.56   16.07
   3  -7   4  135.94   13.41
  -3  -7  -4  111.24   10.09
  -3  -7  -5   56.90    7.51
   3  -7   5   70.73   10.74
   3  -7   5   65.89   10.97
  -3  -7  -5   60.29    8.91
   3  -7   5   60.22    8.85
   3  -7   5   64.82    8.46
   3  -7   6   35.65    9.99
   3  -7   6   36.34    9.02
   3  -7   6   35.25    6.81
  -3  -7  -6   36.68    7.69
   3  -7   6   36.93    7.74
  -3  -7  -6   30.22    6.02
   3  -7   7   21.77    6.05
  -3  -7  -7    4.29    6.48
   3  -7   7   26.96    8.87
   3  -7   7   25.03   10.27
   3  -7   7   24.99    7.45
   3  -7   8   63.93   12.20
   3  -7   8   68.13   11.50
   3  -7   8   95.50   16.38
   3  -7   8   64.45    9.11
   3  -7   9  496.56   27.75
   3  -7   9  525.19   33.07
   3  -7   9  493.17   30.90
  -3  -7  -9  394.23   27.36
   3  -7   9  479.56   30.35
   3  -7  10   60.68   13.45
   3  -7  10   80.74   10.50
   3  -7  10   64.93   12.43
   3  -7  11  491.35   34.10
   3  -7  11  553.57   34.83
   3  -7  11  535.87   31.72
  -3  -7 -12  436.03   32.76
  -3  -7 -12  403.83   29.96
   3  -7  12  578.87   34.32
   3  -7  12  637.48   31.41
   3  -7  12  665.82   35.32
   3  -7  13   63.31   11.96
   3  -7  13   79.47   15.80
   3  -7  13   57.17   10.18
  -3  -7 -14  424.76   27.83
  -3  -7 -14  365.09   25.18
   3  -7  14  486.39   29.71
   3  -7  14  455.48   28.18
   3  -7  14  368.06   24.47
  -3  -7 -15   15.99    7.14
  -3  -7 -15   18.43    9.51
   3  -7  15   58.42    9.01
   3  -7  15   48.49   13.20
   3  -7  15   60.77   10.47
  -3  -7 -16   29.10    9.42
   3  -7  16   24.63    7.54
   3  -7  16   33.10    8.73
   3  -7  16   24.82   11.75
  -3  -7 -17   61.83   10.18
   3  -7  17   91.65   11.07
   3  -7  17   95.92   13.56
   3  -7  17   66.95    9.33
   3  -7  17   66.91   13.17
  -3  -7 -18  140.65   11.82
   3  -7  18  111.70   11.22
   3  -7  18  105.89   10.51
   3  -7  18  135.94   14.61
   3  -7  19   41.39   10.32
   3  -7  20   68.67   10.35
   3  -7  21   50.62    8.44
   3  -7  22   26.38    6.35
  -3  -5  27    4.00    3.31
  -3  -5  26   -0.55    4.40
  -3  -5  25    3.68    6.71
  -3  -5  25   10.07    5.59
  -3  -5  24   34.67    8.61
  -3  -5  24   32.22    7.48
  -3  -5  23   28.90    9.73
   3  -5 -23   23.08    5.99
  -3  -5  23   28.03    8.14
  -3  -5  22   24.04   10.35
   3  -5 -22   20.03    6.65
  -3  -5  22   33.61    7.43
  -3  -5  22   30.74    8.85
  -3  -5  21   74.37   12.75
   3  -5 -21   95.87   10.56
  -3  -5  21   83.16   11.36
  -3  -5  21   67.07    7.70
  -3  -5  21   77.28   10.22
  -3  -5  20   -0.68    8.45
  -3  -5  20    1.18    7.59
   3  -5 -20   -1.05    6.70
  -3  -5  20    1.23    4.47
  -3  -5  20   -3.39   10.61
   3  -5 -19   66.38   10.48
  -3  -5  19   67.62   12.79
  -3  -5  19   63.84    8.25
  -3  -5  19   75.25   11.54
  -3  -5  19   65.20   11.29
  -3  -5  18  129.81   12.06
  -3  -5  18  147.59   15.68
   3  -5 -18  135.14   14.21
  -3  -5  18  150.63   14.91
  -3  -5  18  161.17   15.32
  -3  -5  17  194.37   16.78
   3  -5 -17  123.77   14.63
  -3  -5  17  219.00   14.55
  -3  -5  17  204.51   16.15
   3  -5 -17   92.00   12.37
  -3  -5  17  240.66   17.62
  -3  -5  16  932.85   50.88
  -3  -5  16  990.38   50.43
   3  -5 -16  987.53   52.58
   3  -5 -16  834.33   50.54
  -3  -5  16 1061.98   52.83
   3  -5 -16 1153.96   53.00
  -3  -5  16  904.67   50.63
  -3  -5  15  156.67   16.25
  -3  -5  15  145.81   16.00
  -3  -5  15  109.83   13.77
  -3  -5  15  107.41   14.31
   3  -5 -15  337.84   19.14
  -3  -5  15  120.97   12.44
   3  -5 -15  272.14   17.97
   3  -5 -15  261.20   16.81
  -3  -5  14 1083.93   52.03
  -3  -5  14 1055.99   53.46
   3  -5 -14  823.67   52.00
   3  -5 -14  739.46   50.73
  -3  -5  14 1062.16   51.43
  -3  -5  14 1167.44   54.41
  -3  -5  14 1092.79   52.06
   3  -5 -14 1020.48   53.28
  -3  -5  13  538.24   33.82
  -3  -5  13  517.63   33.31
   3  -5 -13  789.77   37.78
   3  -5 -13  742.36   36.43
  -3  -5  13  502.17   35.11
  -3  -5  13  562.04   34.07
  -3  -5  13  629.01   36.63
  -3  -5  12   16.31    9.52
   3  -5 -12    7.65    7.19
  -3  -5  12   14.65    8.31
  -3  -5  12   17.95    5.75
   3  -5 -12   11.39    9.23
   3  -5 -12    3.80    5.76
  -3  -5  12    9.37    8.72
  -3  -5  12   22.14    7.61
  -3  -5  11    5.58    6.22
  -3  -5  11    1.85    4.69
   3  -5 -11   20.12    9.35
  -3  -5  11    7.64    9.78
   3  -5 -11   16.04    7.27
  -3  -5  11    2.21    7.18
   3  -5 -11   12.80    5.91
  -3  -5  11    2.54    8.27
  -3  -5  10  447.11   24.82
   3  -5 -10  420.69   25.24
  -3  -5  10  439.39   24.66
   3  -5 -10  500.22   28.59
  -3  -5  10  453.22   24.74
   3  -5 -10  449.77   26.32
  -3  -5  10  381.76   25.99
  -3  -5  10  348.09   26.38
   3  -5  -9   17.84    6.00
   3  -5  -9   18.22    6.90
   3  -5  -9   16.38    9.48
  -3  -5   9   28.32    8.80
  -3  -5   9   28.68    6.43
  -3  -5   9   32.97    5.62
  -3  -5   9   28.62    6.95
  -3  -5   9   23.76    9.94
   3  -5  -8  228.83   16.65
  -3  -5   8  272.01   16.01
  -3  -5   8  187.18   17.61
  -3  -5   8  263.49   15.88
   3  -5  -8  197.26   32.01
   3  -5  -8  234.06   16.02
  -3  -5   8  270.77   15.93
  -3  -5   7   99.13    8.99
   3  -5  -7  120.63   10.69
   3  -5  -7  113.63    9.61
   3  -5  -7  133.80   24.68
  -3  -5   7  102.75    8.88
  -3  -5   7   95.97    9.20
   3  -5  -6   83.12    8.16
  -3  -5   6   81.04    7.47
   3  -5  -6   77.12   19.18
   3  -5  -6   72.97   11.67
  -3  -5   6   77.77    7.78
  -3  -5   5  123.05   12.95
  -3  -5   5  126.15    9.99
  -3  -5   5  113.00   20.82
   3  -5  -5  184.78   26.69
  -3  -5   5  137.96   11.85
  -3  -5   5  128.17    9.89
   3  -5  -5  171.95   11.27
   3  -5  -5  153.56   14.66
  -3  -5   4  280.55   16.78
   3  -5  -4  250.44   31.88
   3  -5  -4  190.57   17.59
  -3  -5   4  253.02   15.05
   3  -5  -4  237.15   15.61
  -3  -5   4  261.53   15.11
   3  -5  -4  244.35   15.92
  -3  -5   4  262.74   17.79
  -3  -5   4  259.90   26.42
   3  -5  -3  330.77   20.70
  -3  -5   3  430.61   31.16
   3  -5  -3  324.71   36.40
  -3  -5   3  366.04   19.95
   3  -5  -3  323.12   20.32
  -3  -5   3  392.15   22.29
  -3  -5   3  403.27   21.41
  -3  -5   2  287.08   22.54
  -3  -5   2  261.98   17.27
  -3  -5   2  241.58   15.00
   3  -5  -2  265.31   16.07
  -3  -5   2  253.78   16.08
   3  -5  -2  255.32   16.07
  -3  -5   1  967.53   50.09
  -3  -5   1  826.41   42.21
  -3  -5   0  284.44   27.96
  -3  -5   0  244.01   19.65
  -3  -5  -1   39.35   14.91
   3  -5   1   14.36    4.86
  -3  -5  -2 3163.14  174.78
  -3  -5  -2 3178.19  145.70
   3  -5   2 3114.03  146.75
  -3  -5  -2 2909.17  170.15
  -3  -5  -3 1155.61   97.31
   3  -5   3 2210.90   80.30
   3  -5   3 2122.06   79.17
  -3  -5  -3 1194.33   76.53
   3  -5   3 1736.65   79.41
  -3  -5  -3  961.89   95.54
  -3  -5  -4 1523.72  102.29
   3  -5   4 1344.06   66.38
  -3  -5  -4 1579.66   66.21
   3  -5   4 1426.18   67.19
   3  -5   5 1709.13   73.18
   3  -5   5 1661.56   71.00
  -3  -5  -5 1384.67   99.50
   3  -5   5 1303.25   72.73
  -3  -5  -5 1253.47  103.08
  -3  -5  -5 1330.18   70.94
   3  -5   6  166.07   13.23
  -3  -5  -6  122.57   24.82
  -3  -5  -6  129.71   10.57
   3  -5   6  170.30   10.66
   3  -5   6  149.24   10.13
   3  -5   6  137.06   13.80
  -3  -5  -7  188.44   13.40
  -3  -5  -7  227.67   32.64
   3  -5   7  210.60   13.08
   3  -5   7  213.47   15.81
   3  -5   7  223.34   13.43
  -3  -5  -8  524.35   50.41
  -3  -5  -8  458.32   22.11
   3  -5   8  338.44   20.42
   3  -5   8  359.26   20.63
   3  -5   8  323.29   22.71
   3  -5   9   92.50    8.09
   3  -5   9   84.77    8.31
   3  -5   9   67.74   10.39
  -3  -5 -10  959.70   47.73
   3  -5  10 1024.05   50.37
   3  -5  10  915.26   46.78
   3  -5  10  894.28   46.79
   3  -5  11  197.45   14.35
   3  -5  11  222.35   14.36
   3  -5  11  242.83   17.71
   3  -5  11  213.42   14.02
   3  -5  12  109.34   10.80
   3  -5  12  107.32   10.67
   3  -5  12  110.50   10.17
   3  -5  12  134.50   14.05
   3  -5  13   88.29   13.15
  -3  -5 -13   56.53    8.56
   3  -5  13   57.82    9.26
   3  -5  13   73.21    9.80
   3  -5  13   66.58    8.65
   3  -5  13   83.82   12.15
   3  -5  14   38.32   10.75
   3  -5  14   25.94    8.45
   3  -5  14   18.72    7.68
  -3  -5 -14   26.20    6.88
  -3  -5 -14   33.16    8.65
   3  -5  14   32.89   11.20
   3  -5  14   25.19    7.12
  -3  -5 -15    1.23    7.10
   3  -5  15    2.31    8.02
   3  -5  15    9.97    9.69
   3  -5  15    0.47    9.39
   3  -5  15    4.68    6.99
   3  -5  15    7.16    6.69
   3  -5  16   31.06    8.93
   3  -5  16   52.55   11.00
   3  -5  16   45.56   11.23
  -3  -5 -16   62.22    8.98
   3  -5  16   32.14    9.24
   3  -5  16   36.06    8.09
   3  -5  17   94.80   13.39
  -3  -5 -17  102.17   10.22
   3  -5  17   82.01   11.43
   3  -5  17   78.20   11.16
   3  -5  17   93.67   12.32
   3  -5  17   77.45   10.07
   3  -5  18  116.28   12.55
   3  -5  18   99.31   11.05
   3  -5  18  114.93   12.69
   3  -5  18  125.28   14.32
   3  -5  19   79.97   10.68
   3  -5  19   87.50   11.73
   3  -5  19   87.83   10.12
   3  -5  19  101.26   12.59
   3  -5  20  327.43   20.94
   3  -5  20  286.76   19.44
   3  -5  20  290.09   19.77
   3  -5  21  306.96   19.13
   3  -5  21  358.67   20.23
   3  -5  21  232.24   17.21
   3  -5  21  281.85   17.88
   3  -5  22   86.17    9.96
   3  -5  22   82.49    9.87
   3  -5  22   68.27    8.02
   3  -5  23   96.77    9.58
   3  -5  23   96.45    9.36
   3  -5  24   25.09    4.87
   3  -5  24   26.95    6.20
  -3  -3  28    1.63    3.74
  -3  -3  27  132.27   10.08
  -3  -3  26   50.60    7.80
  -3  -3  25   49.10    8.72
  -3  -3  24  161.47   14.11
  -3  -3  23  232.50   16.26
   3  -3 -23  141.69   12.95
  -3  -3  22   31.07    9.63
   3  -3 -22   21.30    6.74
  -3  -3  22   24.50    6.59
  -3  -3  21   25.21    9.85
   3  -3 -21   16.52    7.07
  -3  -3  21   27.19    7.26
  -3  -3  21   24.17   11.52
  -3  -3  20    7.95    9.21
  -3  -3  20    4.16   10.87
  -3  -3  20    6.13    6.63
   3  -3 -20    1.35    6.46
  -3  -3  19  187.98   14.63
  -3  -3  19  216.25   18.56
  -3  -3  19  180.25   13.93
   3  -3 -19  156.09   14.31
   3  -3 -19  178.19   15.45
  -3  -3  19  194.30   16.59
   3  -3 -18   64.19    9.17
  -3  -3  18   86.07   12.05
  -3  -3  18   80.22   13.02
   3  -3 -18   73.83   10.51
  -3  -3  18   84.48    9.67
  -3  -3  18   78.14   10.14
  -3  -3  17    8.14    8.41
  -3  -3  17   15.38    7.34
   3  -3 -17    0.15    6.74
  -3  -3  17   18.51    9.97
   3  -3 -17    2.91    5.67
  -3  -3  17   14.81    6.89
   3  -3 -16  542.57   33.22
  -3  -3  16  643.66   35.49
  -3  -3  16  603.19   33.14
   3  -3 -16  588.20   34.01
  -3  -3  16  611.52   33.71
  -3  -3  16  568.78   31.67
  -3  -3  15   51.32    8.33
  -3  -3  15   53.07    8.01
  -3  -3  15   52.36    8.98
   3  -3 -15   42.16    7.87
  -3  -3  15   54.79    9.24
  -3  -3  15   45.82   10.06
   3  -3 -15   42.84    8.51
   3  -3 -14  337.37   21.42
   3  -3 -14  329.14   22.25
  -3  -3  14  406.41   22.55
  -3  -3  14  304.64   21.18
  -3  -3  14  300.63   22.43
   3  -3 -14  300.47   21.58
  -3  -3  14  389.28   21.03
  -3  -3  14  429.93   22.58
  -3  -3  13 1191.76   53.53
  -3  -3  13 1064.22  101.20
   3  -3 -13 1126.28   53.32
   3  -3 -13  988.28   53.34
   3  -3 -13  925.97   53.01
  -3  -3  13 1069.42   53.96
  -3  -3  13  966.36   52.48
  -3  -3  13 1092.56   52.92
  -3  -3  13 1018.76   51.48
  -3  -3  12  324.30   21.94
  -3  -3  12  392.39   56.27
  -3  -3  12  421.29   22.98
  -3  -3  12  405.59   23.44
   3  -3 -12  250.91   43.37
   3  -3 -12  325.68   22.15
  -3  -3  12  390.51   21.34
  -3  -3  12  428.15   22.48
   3  -3 -12  382.96   22.77
   3  -3 -12  345.37   22.67
  -3  -3  11  799.10   42.07
   3  -3 -11  627.77   68.99
  -3  -3  11  777.20   40.31
  -3  -3  11  890.15   41.63
   3  -3 -11  885.64   42.45
  -3  -3  11  948.25   43.06
   3  -3 -11  999.99   43.27
   3  -3 -11  669.07   51.51
  -3  -3  11  880.31   86.27
  -3  -3  11  566.47   40.51
   3  -3 -11  860.41   42.66
   3  -3 -10  572.83   26.57
   3  -3 -10  503.73   25.64
   3  -3 -10  419.65   33.59
  -3  -3  10  440.86   25.05
   3  -3 -10  379.65   48.36
  -3  -3  10  423.37   23.90
  -3  -3  10  363.12   22.85
  -3  -3  10  370.14   53.50
   3  -3  -9  591.55   40.35
   3  -3  -9  500.62   55.03
  -3  -3   8  687.84   64.79
   3  -3  -8  613.94   40.40
   3  -3  -8  596.67   56.45
   3  -3  -7 1481.79   79.24
  -3  -3   7 1536.25  101.16
   3  -3  -7 1448.58   95.25
   3  -3  -6 1889.26  107.28
   3  -3  -6 1991.05  110.78
  -3  -3   6 1765.66  110.61
   3  -3  -5 3092.28  169.74
   3  -3  -5 3176.10  170.90
   3  -3  -4  655.98   45.84
  -3  -3   4  652.30   44.88
  -3  -3   3  676.92   43.51
   3  -3  -3  692.92   46.19
   3  -3  -2  667.82   44.58
   3  -3  -1  594.87   40.88
  -3  -3   0  913.78   57.18
  -3  -3  -1  205.70   21.91
  -3  -3  -2 1782.00  100.38
  -3  -3  -2 1884.53  102.37
  -3  -3  -3  465.06   37.90
  -3  -3  -3  483.30   38.03
  -3  -3  -4  205.17   23.92
  -3  -3  -4  203.56   24.49
  -3  -3  -5 1258.16   79.24
  -3  -3  -5 1333.35   90.30
  -3  -3  -5 1191.18   77.10
  -3  -3  -6  228.18   37.27
  -3  -3  -6  211.55   26.34
  -3  -3  -7  432.25   39.99
  -3  -3  -7  376.58   50.83
  -3  -3  -8  897.70   85.70
  -3  -3  -8 1046.23   72.33
  -3  -3  -9  170.63   26.02
   3  -3   9  155.26   12.75
   3  -3   9  161.61   13.61
  -3  -3  -9  186.79   39.06
   3  -3  10   23.99    5.29
  -3  -3 -10   47.23   24.72
  -3  -3 -10   32.94   14.35
   3  -3  10   22.83    7.20
   3  -3  10   20.70    6.23
   3  -3  10   23.31    6.11
   3  -3  10   24.54    7.95
   3  -3  11  624.72   32.64
   3  -3  11  570.33   30.79
   3  -3  11  578.60   31.77
   3  -3  11  554.01   30.85
   3  -3  11  644.27   33.00
   3  -3  12  757.70   41.62
   3  -3  12  886.49   43.36
   3  -3  12  847.10   42.96
   3  -3  12  780.10   41.59
   3  -3  12  882.08   43.32
   3  -3  13 1808.80   93.23
   3  -3  13 1828.70   93.29
   3  -3  13 2076.61   94.66
   3  -3  13 2144.51   95.11
   3  -3  13 2036.01   94.85
   3  -3  14  320.53   20.66
   3  -3  14  312.09   20.66
   3  -3  14  309.47   19.84
   3  -3  14  290.63   19.58
   3  -3  14  290.42   18.99
   3  -3  15  379.00   23.73
   3  -3  15  430.36   25.43
   3  -3  15  420.93   25.09
   3  -3  15  390.45   24.19
   3  -3  15  382.30   23.65
   3  -3  16  438.70   26.00
   3  -3  16  417.32   25.63
   3  -3  16  389.36   24.65
   3  -3  16  461.89   27.08
   3  -3  16  412.75   25.05
   3  -3  17  227.50   17.96
   3  -3  17  223.45   17.01
   3  -3  17  204.62   15.85
   3  -3  17  198.08   15.61
   3  -3  17  217.40   17.01
   3  -3  18  432.21   26.45
   3  -3  18  446.98   27.95
   3  -3  18  370.86   24.19
   3  -3  18  451.05   26.17
   3  -3  18  431.75   25.71
   3  -3  19  266.39   18.64
   3  -3  19  254.07   20.54
   3  -3  19  277.54   19.44
   3  -3  19  236.26   17.98
   3  -3  20  261.27   20.57
   3  -3  20  279.92   19.57
   3  -3  20  256.19   18.10
   3  -3  20  245.61   17.91
   3  -3  21   52.95   11.06
   3  -3  21   42.04   10.97
   3  -3  21   52.24    8.84
   3  -3  21   48.45    8.83
   3  -3  22   45.45    7.87
   3  -3  22   47.28   10.67
   3  -3  22   41.82   10.11
   3  -3  22   42.13    7.98
   3  -3  23  126.68   12.51
   3  -3  23  119.55   10.35
   3  -3  23  132.26   13.51
   3  -3  23  116.36   10.68
   3  -3  24    3.88    7.64
   3  -3  24    0.92    7.30
   3  -3  24    7.44    5.24
   3  -3  25   14.59    6.83
   3  -3  25   11.98    4.56
   3  -3  25   10.13    6.82
   3  -3  26    8.37    5.55
   3  -3  27   -0.64    3.88
  -3  -1  29   14.97    4.03
  -3  -1  29   17.14    4.76
  -3  -1  28   27.19    5.55
  -3  -1  28   33.18    6.71
  -3  -1  27   97.15   10.07
  -3  -1  27   86.33    9.14
  -3  -1  26   41.27    9.32
  -3  -1  26   53.33    9.70
  -3  -1  26   48.38    8.59
  -3  -1  25   24.22    9.72
  -3  -1  25   21.73    9.75
  -3  -1  25   25.41    8.61
  -3  -1  25   18.29    5.39
  -3  -1  24    6.71    9.95
  -3  -1  24    9.89    8.64
  -3  -1  24   11.33    5.68
  -3  -1  24    6.31    9.56
  -3  -1  23   79.11   11.76
  -3  -1  23   80.70   13.22
  -3  -1  23   65.00    8.56
  -3  -1  23   80.86   12.92
  -3  -1  22  121.54   14.99
  -3  -1  22   93.52   10.29
  -3  -1  22  119.02   13.46
  -3  -1  22  112.56   14.33
  -3  -1  21  108.06   13.50
  -3  -1  21  110.99   14.39
  -3  -1  21  100.96   10.90
   3  -1 -21  118.21   11.88
  -3  -1  21  128.43   15.40
  -3  -1  20  643.49   36.19
  -3  -1  20  647.13   36.05
   3  -1 -20  547.50   34.93
  -3  -1  20  692.77   38.24
  -3  -1  19  490.40   28.80
  -3  -1  19  482.90   28.93
  -3  -1  19  527.33   30.77
   3  -1 -18  370.55   24.10
  -3  -1  18  424.01   26.49
   3  -1 -18  337.30   23.92
  -3  -1  18  393.40   24.46
  -3  -1  18  401.31   24.90
  -3  -1  17  541.57   30.49
  -3  -1  17  583.02   32.45
  -3  -1  17  553.91   31.23
   3  -1 -17  474.03   30.58
   3  -1 -17  522.32   30.74
  -3  -1  16  156.00   14.67
  -3  -1  16  149.91   13.70
   3  -1 -16  182.00   14.31
   3  -1 -16  163.67   13.89
  -3  -1  16  163.25   13.85
   3  -1 -15   13.77    6.52
  -3  -1  15   12.32    7.46
   3  -1 -15    7.08    5.63
  -3  -1  15   19.19    7.83
  -3  -1  14  126.60   11.18
  -3  -1  14  115.78   11.70
   3  -1 -14   98.93   21.05
   3  -1 -14  123.24   11.31
   3  -1 -14  111.24   11.20
  -3  -1  13   34.55   28.41
   3  -1 -13   22.36   21.53
   3  -1 -13   22.58   11.60
   3  -1 -13   21.06    6.08
  -3  -1  13   40.03    7.70
   3  -1 -13   24.57    6.31
  -3  -1  13   30.07    7.19
   3  -1 -12  699.10   54.13
  -3  -1  12  638.26   34.04
   3  -1 -12  638.24   68.37
   3  -1 -12  677.83   35.37
  -3  -1  12  671.02   35.24
  -3  -1  12  769.52   82.71
  -3  -1  11   59.95   30.16
   3  -1 -11   66.68   15.58
   3  -1 -11   50.80   23.16
   3  -1 -10  944.34   86.84
  -3  -1  10 1026.21   96.44
   3  -1  -9 1206.99   67.27
  -3  -1   9 1180.61   91.16
   3  -1  -8  506.56   54.33
   3  -1  -8  593.05   41.74
   3  -1  -7 1627.53   85.59
  -3  -1   7 1799.31  105.48
   3  -1  -6   41.03   17.77
  -3  -1   6   59.72   19.86
   3  -1  -6   34.53    9.43
   3  -1  -5  306.34   31.51
  -3  -1   5  260.32   27.61
   3  -1  -5  252.79   18.34
   3  -1  -4  228.24   23.12
   3  -1  -4  164.11   11.71
  -3  -1   4  201.10   21.05
  -3  -1   3 1071.01   58.99
   3  -1  -1 1850.25   88.28
  -3  -1   1 1859.40   92.54
  -3  -1   0  476.39   27.43
  -3  -1  -1 1405.24   70.40
  -3  -1  -5 1735.85   96.95
  -3  -1  -6 5144.61  258.01
  -3  -1  -6 4789.42  245.39
  -3  -1  -7  459.32   50.86
  -3  -1  -7  447.91   40.54
  -3  -1  -8 1966.64  133.28
  -3  -1  -8 2050.31  119.62
  -3  -1  -9 1190.56   82.27
  -3  -1  -9 1142.33   95.75
  -3  -1 -10  149.92   26.65
  -3  -1 -10  150.21   35.59
   3  -1  11  282.21   17.00
   3  -1  11  316.26   18.23
  -3  -1 -11  225.55   43.61
  -3  -1 -11  227.39   34.53
   3  -1  12  238.29   15.53
  -3  -1 -12  213.91   34.23
   3  -1  12  229.27   15.65
   3  -1  12  225.32   14.74
   3  -1  13  188.16   13.87
   3  -1  13  189.51   13.81
   3  -1  13  180.56   13.07
   3  -1  14   42.94    7.92
   3  -1  14   40.17    7.36
   3  -1  14   49.00    8.45
   3  -1  15  572.79   31.45
   3  -1  15  559.02   32.46
   3  -1  15  615.90   32.06
   3  -1  15  570.34   31.48
   3  -1  16  478.13   26.94
   3  -1  16  447.42   26.12
   3  -1  16  462.43   27.67
   3  -1  16  451.13   26.51
   3  -1  17  586.38   32.51
   3  -1  17  526.74   30.20
   3  -1  17  540.48   31.00
   3  -1  17  558.18   31.24
   3  -1  18   22.88    9.42
   3  -1  18   29.27    7.16
   3  -1  18   24.29    9.53
   3  -1  18   27.33    8.57
   3  -1  19  181.93   13.89
   3  -1  19  209.56   17.35
   3  -1  19  183.84   15.59
   3  -1  19  191.95   16.31
   3  -1  20   29.15    9.89
   3  -1  20   28.41   10.18
   3  -1  20   22.80    6.28
   3  -1  20   29.69    8.40
   3  -1  21   10.93    9.59
   3  -1  21    9.50    9.53
   3  -1  21   10.71    7.55
   3  -1  22  192.55   17.81
   3  -1  22  190.93   15.34
   3  -1  22  205.73   16.82
   3  -1  23   19.64    7.50
   3  -1  23   20.25    9.98
   3  -1  23   21.00   10.06
   3  -1  24  220.51   16.44
   3  -1  24  227.89   17.55
   3  -1  24  190.89   14.64
   3  -1  25   86.05   10.75
   3  -1  25   83.21    8.63
   3  -1  25   95.75   11.36
   3  -1  26   68.09    9.09
   3  -1  26   74.67    9.10
   3  -1  26   59.02    6.67
   3  -1  27  113.04    9.78
   3  -1  27   89.23    7.38
   3  -1  28    5.39    4.17
   3  -1  28    4.58    4.16
  -3   1  29   13.11    4.49
  -3   1  29    7.89    3.91
  -3   1  28   39.04    6.81
  -3   1  28   43.10    6.27
  -3   1  27   58.80    8.27
  -3   1  27   65.18    8.84
  -3   1  27   57.56    7.91
  -3   1  26   45.29    9.27
  -3   1  26   40.72    8.58
  -3   1  26   31.95    5.61
  -3   1  26   48.71    8.67
  -3   1  25   20.09    8.31
  -3   1  25   13.73    8.97
  -3   1  25   11.82    5.60
  -3   1  25   11.60    8.27
  -3   1  24    9.54    8.72
  -3   1  24    3.40    8.50
  -3   1  24   -0.11    9.24
  -3   1  23   77.01   12.26
  -3   1  23   83.21   12.25
  -3   1  23   81.51   12.38
  -3   1  22   86.08   12.76
  -3   1  22   88.43   12.74
  -3   1  21  127.17   14.12
  -3   1  21  115.32   13.65
  -3   1  20  631.19   35.64
  -3   1  20  636.89   36.85
  -3   1  19  473.81   28.71
  -3   1  19  433.48   27.11
  -3   1  18  448.51   26.67
  -3   1  18  450.75   27.87
  -3   1  17  534.97   30.79
  -3   1  17  503.26   29.08
  -3   1  16  195.96   15.50
  -3   1  16  194.78   14.70
   3   1 -15   11.51    6.27
  -3   1  15    8.64    6.74
   3   1 -15    4.45   11.16
  -3   1  15   15.00    7.24
  -3   1  14  118.09   10.89
   3   1 -14  128.26   11.58
   3   1 -14  104.65   25.40
  -3   1  14  128.60   11.55
  -3   1  13   33.89   26.09
   3   1 -13   31.23    6.97
   3   1 -13   18.16   18.49
  -3   1  13   27.33    6.76
  -3   1  13   34.01    7.19
   3   1 -13   27.77   16.00
   3   1 -13   35.92   18.71
  -3   1  12  821.91   42.12
   3   1 -12  941.63   74.16
   3   1 -12  997.92   74.29
   3   1 -12  905.76   44.95
  -3   1  12  817.60   89.86
  -3   1  11   81.58   34.92
   3   1 -11  141.52   26.52
   3   1 -11  132.08   26.66
   3   1 -11   50.12   23.70
  -3   1  10 1447.20  115.73
   3   1 -10 1696.97   97.09
   3   1 -10 1655.42  100.36
   3   1  -9  790.05   71.27
  -3   1   9  935.96   87.69
  -3   1   8  693.66   53.64
   3   1  -8  670.40   58.34
  -3   1   8  596.02   65.98
  -3   1   7 1553.28   90.84
  -3   1   7 1720.89  109.63
   3   1  -7 1469.56   95.45
  -3   1   6   72.60   24.54
  -3   1   6   55.62   15.64
   3   1  -6   92.07   20.26
   3   1  -5  388.40   33.58
  -3   1   5  341.96   30.15
  -3   1   4   80.62   19.00
  -3   1   4   63.11   12.93
  -3   1   3 1020.94   56.94
  -3   1   3 1201.12   62.59
  -3   1   2 1643.75   86.52
   3   1  -2 1820.49   88.16
   3   1  -1 1985.38  101.75
   3   1  -1 2107.05  104.61
  -3   1   1 2215.48   99.98
  -3   1   0  348.96   24.32
  -3   1   0  351.45   21.06
  -3   1  -1 1200.61   66.73
  -3   1  -2   30.56   13.87
  -3   1  -3  515.01   41.58
   3   1   4  896.64   53.20
  -3   1  -4  869.98   61.91
  -3   1  -5 1567.85  101.28
   3   1   5 1836.87   95.86
  -3   1  -5 1636.48  101.45
   3   1   5 1695.67   93.12
   3   1   6 5319.34  248.31
   3   1   6 4975.22  244.84
  -3   1  -6 5121.98  248.57
  -3   1  -7  505.53   42.57
  -3   1  -7  361.93   46.18
   3   1   7  441.69   39.79
   3   1   7  388.07   37.29
   3   1   8 2020.11  125.53
   3   1   8 2220.35  130.19
  -3   1  -8 2113.88  140.37
  -3   1  -9 1635.16  101.24
  -3   1  -9 1413.66  109.92
   3   1   9 1372.71   99.17
  -3   1 -10  117.48   24.92
   3   1  10  152.93   29.12
  -3   1 -10  134.60   32.70
  -3   1 -10  145.93   29.42
   3   1  11  188.52   13.53
  -3   1 -11  287.09   44.89
  -3   1 -11  301.83   41.37
  -3   1 -11  349.20   40.22
   3   1  12  191.98   13.54
  -3   1 -12  169.74   37.52
  -3   1 -12  227.07   37.46
  -3   1 -12  209.53   33.17
  -3   1 -13  179.54   37.37
   3   1  13  112.66   10.63
  -3   1 -13  239.65   35.91
   3   1  14   40.94    7.86
   3   1  15  611.08   32.94
   3   1  16  378.77   22.99
   3   1  17  448.27   26.61
   3   1  18   14.67    8.90
   3   1  19  138.68   13.87
   3   1  20   10.10    9.14
   3   1  21   13.95    9.71
   3   1  22  213.99   16.22
   3   1  22  205.88   17.00
   3   1  23   14.36    7.57
   3   1  23   20.33    9.52
   3   1  23   23.40    9.80
   3   1  24  231.71   17.07
   3   1  24  221.45   17.45
   3   1  24  218.74   15.71
   3   1  25  111.44   11.98
   3   1  25  116.73   11.67
   3   1  25   97.52    9.85
   3   1  26   77.03    9.59
   3   1  26   63.77    7.51
   3   1  26   81.07    9.09
   3   1  27  114.86    9.92
   3   1  27   93.59    7.91
   3   1  28    8.72    4.45
   3   1  28   15.83    4.59
  -3   3  29   25.24    3.66
  -3   3  28    6.58    4.34
  -3   3  28    6.55    4.37
  -3   3  27   86.05    7.90
  -3   3  27  142.38    9.76
  -3   3  26   32.53    7.59
  -3   3  26   29.06    6.41
  -3   3  25   55.43    8.54
  -3   3  25   62.48    9.69
  -3   3  24  135.13   12.81
  -3   3  24  155.03   13.41
  -3   3  23  221.13   17.24
  -3   3  23  245.70   17.41
  -3   3  22   17.08    9.13
  -3   3  22   17.11    8.18
  -3   3  21   16.08    8.02
  -3   3  21   12.94    8.90
  -3   3  20    3.99    7.47
  -3   3  20   -0.12    8.76
  -3   3  19  215.60   17.08
  -3   3  19  206.94   16.39
  -3   3  18   89.13   11.25
  -3   3  18   84.57   11.25
  -3   3  17   11.08    8.08
  -3   3  16  615.08   34.73
  -3   3  16  689.66   36.18
  -3   3  15   83.07    9.83
  -3   3  15   71.40    9.67
  -3   3  14  332.83   20.85
  -3   3  14  361.57   21.61
  -3   3  13 1059.87   56.49
  -3   3  13 1273.02   58.04
  -3   3  12  460.98   24.20
  -3   3  12  386.28   23.21
  -3   3  12  344.48   42.50
  -3   3  11  912.88   45.49
  -3   3  11  894.28   70.47
  -3   3  10  460.92   44.76
  -3   3   9  716.83   57.26
  -3   3   9  873.80   79.95
  -3   3   8  662.87   52.69
  -3   3   8  728.35   49.13
  -3   3   8  819.25   75.03
  -3   3   7 1604.59  111.47
  -3   3   7 1591.22   83.99
  -3   3   7 1451.10   90.01
  -3   3   6 1884.97  124.48
  -3   3   6 1993.88  100.02
  -3   3   5 2820.66  148.53
  -3   3   5 2429.40  121.93
  -3   3   4  522.88   47.81
   3   3  -4  631.82   46.21
   3   3  -3  651.82   44.31
  -3   3   3  472.93   41.45
  -3   3   2  724.15   39.85
   3   3  -2  907.92   51.50
  -3   3   1  512.52   31.24
   3   3  -1  564.81   37.49
   3   3  -1  576.46   39.58
  -3   3   0 1002.88   57.52
   3   3   0  912.02   59.09
   3   3   0  895.38   57.42
   3   3   1  321.89   28.30
  -3   3  -1  297.07   26.83
  -3   3  -2 1790.82   86.86
  -3   3  -2 1350.12   74.74
  -3   3  -3  464.71   36.11
  -3   3  -3  364.53   29.88
   3   3   4  210.05   23.26
  -3   3  -4  181.88   24.05
   3   3   5 1155.07   70.01
  -3   3  -5 1057.84   71.28
   3   3   6  176.06   22.93
  -3   3  -6  235.59   39.20
  -3   3  -6  191.14   28.46
  -3   3  -7  393.85   51.11
   3   3   7  385.63   36.06
  -3   3  -7  334.02   39.49
   3   3   7  397.02   36.74
   3   3   8  979.57   70.75
  -3   3  -8 1124.84   79.70
   3   3   8  994.49   71.69
  -3   3  -9  148.34   33.83
  -3   3  -9  133.72   27.18
   3   3   9  173.73   26.30
   3   3   9  162.67   11.64
   3   3   9  177.35   26.21
  -3   3 -10   29.18   17.03
   3   3  10   37.37   15.52
   3   3  10   41.91    6.91
   3   3  10   30.18   14.40
  -3   3 -10   22.70   19.43
   3   3  11  671.35   35.22
   3   3  11  650.92   59.62
   3   3  11  655.17   59.69
  -3   3 -11  553.47   59.47
  -3   3 -11  652.09   71.20
  -3   3 -11  668.69   62.50
   3   3  12  553.37   58.43
   3   3  12  625.83   34.41
   3   3  13 1863.89   90.72
   3   3  14  315.36   21.24
   3   3  15  386.31   24.55
   3   3  16  365.35   23.92
   3   3  17  258.67   19.42
   3   3  18  407.44   26.11
   3   3  19  261.06   19.55
   3   3  20  216.79   17.52
   3   3  21   48.18   10.21
   3   3  22   62.53   10.27
   3   3  23  129.54   12.84
   3   3  24   14.91    7.30
   3   3  24   19.33    7.04
   3   3  25    4.99    5.64
   3   3  25    8.50    6.33
   3   3  26    3.19    4.68
   3   3  26    3.71    5.41
   3   3  27   -1.48    3.39
   3   3  27    1.83    4.07
  -3   5  26    0.24    4.15
  -3   5  25    3.59    5.31
  -3   5  24   24.25    7.08
  -3   5  23   41.89    8.35
  -3   5  22   34.27    8.54
  -3   5  21  109.15   11.59
  -3   5  20   -2.18    8.19
  -3   5  19   80.92   10.91
  -3   5  18  161.68   14.33
  -3   5  17  139.14   13.53
  -3   5  16 1058.62   54.14
  -3   5  15  274.98   19.09
  -3   5  14  886.06   46.15
  -3   5  13  739.05   39.26
  -3   5  12    4.96    7.11
  -3   5  11    9.62    7.28
  -3   5  10  395.09   22.80
  -3   5   9   21.64    6.24
   3   5  -7   85.99   22.76
   3   5  -7   82.20   22.92
  -3   5   6   74.53   12.76
   3   5  -6   72.38   21.42
   3   5  -6   48.14   18.22
   3   5  -5  125.75   25.13
  -3   5   5  153.05   17.67
   3   5  -5  126.52   25.56
   3   5  -4  243.83   33.92
   3   5  -4  270.69   34.74
   3   5  -3  337.01   38.20
   3   5  -3  314.10   37.37
   3   5  -2  299.96   34.65
   3   5  -2  283.18   33.78
  -3   5   2  236.37   24.53
   3   5  -1  906.91   65.06
  -3   5   1  711.37   52.62
   3   5  -1  897.92   65.15
   3   5   0  252.58   30.69
  -3   5   0  224.47   25.66
  -3   5  -1    3.93    9.91
  -3   5  -1    9.77    8.61
  -3   5  -2 2890.43  162.12
  -3   5  -3 1930.51  118.80
  -3   5  -4 1265.65   88.96
   3   5   5 1368.61   88.06
   3   5   5 1295.91   63.20
   3   5   6  130.40   22.30
   3   5   6  139.23    9.98
   3   5   7  187.90   26.99
  -3   5  -7  206.90   33.18
   3   5   7  176.88   12.10
   3   5   8  449.50   24.78
   3   5   8  441.51   44.33
   3   5   9   35.71    6.67
   3   5  10 1104.32   55.53
   3   5  11  128.89   12.17
   3   5  11  130.32   12.26
   3   5  12   91.89   11.26
   3   5  12   92.87   11.32
   3   5  13   54.40   10.15
   3   5  13   60.87   10.38
   3   5  14   33.09    9.38
   3   5  14   27.23   10.20
   3   5  15    1.18    7.59
   3   5  15    3.94    9.39
   3   5  16   56.49   10.11
   3   5  16   53.47   11.41
   3   5  17  104.19   13.64
   3   5  17  125.40   13.09
   3   5  18  119.29   12.72
   3   5  18  114.00   13.81
   3   5  19   60.06   11.79
   3   5  19   69.14   10.35
   3   5  20  478.44   28.02
   3   5  20  466.12   28.00
   3   5  21  214.06   16.60
   3   5  21  219.52   16.13
   3   5  22  132.99   12.00
   3   5  22  143.21   12.91
   3   5  23   91.66    9.92
   3   5  23   82.32    9.00
   3   5  24   32.73    7.01
   3   5  24   32.28    5.97
   3   5  25   24.15    5.79
   3   5  25   17.65    4.36
   3   5  25   18.85    4.93
   3   5  26   10.41    3.40
   3   5  26   15.58    4.51
  -3   7  25   92.35    6.71
  -3   7  22   82.87    7.67
  -3   7  21   13.80    6.04
  -3   7  20   61.52    8.46
  -3   7  19   66.84    9.19
  -3   7  18   26.93    8.25
  -3   7  17    0.21    7.64
  -3   7  16   38.49    9.28
  -3   7  15   40.52    9.40
  -3   7  14   90.68   11.73
  -3   7  13   57.62   10.41
  -3   7  12   38.63    9.55
  -3   7  11   73.16   10.61
  -3   7  10    6.89    7.71
  -3   7   9  646.16   35.14
   3   7   3   31.08    5.57
   3   7   4   95.92    8.96
   3   7   5   89.06    8.81
   3   7   6   39.06    6.80
   3   7   7    4.80    5.51
   3   7   8   35.71    7.40
   3   7   9  435.22   26.19
   3   7  10  151.14   13.75
   3   7  11  700.87   37.35
   3   7  11  622.28   36.95
   3   7  12  505.65   29.59
   3   7  12  449.97   28.81
   3   7  13  152.38   14.54
   3   7  13  157.89   15.94
   3   7  14  450.18   27.59
   3   7  14  444.37   28.22
   3   7  15   28.51    8.26
   3   7  15   28.45   11.27
   3   7  16   23.36   10.73
   3   7  16   23.52    7.63
   3   7  17   66.76   11.79
   3   7  17   62.51    8.92
   3   7  18  124.60   11.35
   3   7  18  138.37   13.75
   3   7  19   30.20    9.17
   3   7  19   32.90    6.55
   3   7  20   43.00    8.74
   3   7  21   61.99    8.34
   3   7  22   18.01    5.99
   3   7  23    2.25    4.45
   3   7  24    3.92    2.93
   3   9  10  162.75   16.12
   3   9  11   67.72   12.44
   3   9  12  133.76   14.71
   3   9  13   58.75   11.44
   3   9  14    5.56    9.16
   3   9  15   43.30    9.56
   3   9  16   13.20    7.71
   3   9  17    4.82    6.61
   3   9  18   17.81    5.96
   3   9  19    1.28    4.36
   3  11   6  117.19   12.73
   3  11   7   34.58    9.58
   3  11   8   42.11    9.16
   3  11   9   42.15    8.68
   3  11  10   25.40    7.49
   3  11  11    9.63    6.19
   3  11  12    8.71    5.20
  -4 -12  10   30.34    5.48
  -4 -12  10   19.41    4.86
  -4 -12   9    7.05    4.64
  -4 -12   9   13.00    5.46
  -4 -12   8   26.21    6.17
  -4 -12   8   25.31    6.96
   4 -12  -7   10.51    7.88
  -4 -12   7    4.47    5.25
   4 -12  -7    8.12    5.30
  -4 -12   7    4.12    6.58
   4 -12  -6    4.98    8.25
  -4 -12   6   27.38    7.95
   4 -12  -6    4.21    5.96
  -4 -12   6   24.75    6.23
   4 -12  -5   93.81   10.58
  -4 -12   5   86.55    9.57
  -4 -12   5   89.91   11.04
   4 -12  -4   19.53    9.16
   4 -12  -4   17.92    7.62
  -4 -12   4   21.52    6.44
  -4 -12   3  197.23   14.49
   4 -12  -3  220.31   17.69
   4 -12  -3  207.35   16.21
   4 -12  -2  132.79   13.09
  -4 -12   2   39.44    9.80
   4 -12  -2  104.59   11.23
  -4 -12   2   32.95    7.22
   4 -12  -1   48.61   10.71
  -4 -12   1   63.23    7.65
   4 -12  -1   36.71    9.39
   4 -12   0  168.60   15.06
  -4 -12   0  157.62   14.59
   4 -12   0  169.54   15.25
   4 -12   1    8.70    7.96
   4 -12   1    8.28    8.23
  -4 -12  -1    9.85    8.00
   4 -12   2    8.13    7.82
   4 -12   2    9.02    7.90
  -4 -12  -2   10.16    7.70
  -4 -12  -3    6.17    7.29
  -4 -12  -3   -0.97    4.86
   4 -12   3    3.35    6.92
   4 -12   4    4.25    5.99
  -4 -12  -4    6.89    5.65
  -4 -12  -4   12.85    7.17
  -4 -12  -5    2.69    6.36
   4 -12   5    0.58    4.96
  -4 -12  -5    0.37    5.61
  -4 -12  -6    2.73    6.05
   4 -12   6    7.22    6.60
  -4 -12  -6    2.25    5.78
  -4 -12  -7   17.79    5.43
   4 -12   7    4.68    5.79
   4 -12   8    6.30    5.33
   4 -12   9    8.38    4.57
  -4 -10  18   32.07    5.35
   4 -10 -18   21.16    4.47
  -4 -10  17   11.40    5.50
   4 -10 -17   18.33    5.80
  -4 -10  17   10.94    4.25
   4 -10 -16   14.57    6.72
  -4 -10  16   25.67    6.82
  -4 -10  15   68.38    7.26
  -4 -10  15   75.83   10.04
  -4 -10  14  153.96   11.44
   4 -10 -14  127.64   14.10
   4 -10 -13   42.92    8.41
   4 -10 -13   56.07   11.75
  -4 -10  13   70.90    8.45
   4 -10 -12  169.34   17.27
  -4 -10  12  172.44   13.51
   4 -10 -12  127.93   13.40
  -4 -10  11   75.29   10.71
   4 -10 -11  139.41   13.51
   4 -10 -11  175.44   16.86
  -4 -10  11   66.60   12.38
  -4 -10  10   61.04   11.37
  -4 -10  10   65.85    9.89
   4 -10 -10   22.68    8.96
   4 -10 -10   28.05   12.43
  -4 -10   9   43.36    9.68
  -4 -10   9   50.17   11.25
   4 -10  -9   68.90   11.50
  -4 -10   8    4.20    7.91
   4 -10  -8   18.54    9.63
  -4 -10   8    5.54    9.33
  -4 -10   7    6.44    8.49
  -4 -10   7    4.26    9.07
   4 -10  -7   18.16   10.05
  -4 -10   6  130.22   15.41
   4 -10  -6  159.80   18.37
  -4 -10   6  131.78   14.63
   4 -10  -6  148.66   16.24
   4 -10  -6  180.20   19.36
   4 -10  -5   25.23   13.27
  -4 -10   5   28.96    9.81
  -4 -10   5   29.10    9.83
   4 -10  -5   16.54   10.19
   4 -10  -5   18.92   11.74
   4 -10  -4   13.96   12.71
   4 -10  -4   10.55   10.94
   4 -10  -4   13.44   10.51
  -4 -10   4   14.92    9.04
   4 -10  -3   42.85   12.32
  -4 -10   3   55.79   10.65
   4 -10  -2   99.17   15.43
  -4 -10   2   88.49   13.03
  -4 -10   2  117.64   15.98
   4 -10  -2  104.55   16.29
  -4 -10   2   96.90   12.49
  -4 -10   1   60.22   12.90
   4 -10  -1  116.44   16.76
   4 -10  -1  105.04   15.32
  -4 -10   1   82.26   14.44
  -4 -10   1   80.40   11.50
  -4 -10   0  115.84   15.86
   4 -10   0  125.35   17.33
  -4 -10   0  138.35   16.36
  -4 -10   0  138.75   13.85
   4 -10   0  136.21   17.05
  -4 -10  -1   89.09   14.07
  -4 -10  -1   65.89   14.71
   4 -10   1  106.07   15.60
  -4 -10  -1   78.35   11.01
  -4 -10  -2  119.05   17.70
   4 -10   2  101.58   15.77
  -4 -10  -2  119.14   12.38
  -4 -10  -2  137.57   15.78
  -4 -10  -3  210.98   21.45
  -4 -10  -3  175.16   15.66
  -4 -10  -3  203.31   18.76
  -4 -10  -4  246.77   22.29
  -4 -10  -4  242.95   19.05
  -4 -10  -4  175.40   15.00
   4 -10   4  160.88   18.17
   4 -10   4  181.66   19.86
   4 -10   5   24.97   11.85
  -4 -10  -5    1.80   14.00
   4 -10   5   18.14   10.04
  -4 -10  -5    7.77    9.60
   4 -10   6   91.98   14.14
  -4 -10  -6  192.15   16.43
   4 -10   6   91.55   15.65
  -4 -10  -6  243.38   21.30
  -4 -10  -7  134.57   19.37
   4 -10   7  223.76   19.45
   4 -10   7  193.63   17.07
  -4 -10  -7  137.14   15.13
   4 -10   8   36.60   11.79
   4 -10   8   29.97    9.95
  -4 -10  -8  121.93   17.32
  -4 -10  -8   89.22   11.63
   4 -10   9  109.11   12.32
  -4 -10  -9   87.33   11.80
   4 -10   9  105.50   13.90
  -4 -10 -10   32.84    8.63
   4 -10  10   20.67    9.56
   4 -10  11   39.68    9.83
  -4 -10 -11    6.57    7.26
  -4 -10 -12   67.53   11.97
  -4 -10 -12   45.68    8.17
   4 -10  12   64.93   10.43
  -4 -10 -13   23.49    9.30
   4 -10  13   10.51    7.09
  -4 -10 -14   11.88    8.02
   4 -10  14   19.61    6.47
   4 -10  15   25.91    5.76
  -4 -10 -15   34.39    7.45
  -4  -8  23   49.37    5.36
  -4  -8  22   64.34    7.06
  -4  -8  22   57.56    6.37
  -4  -8  21   39.14    6.49
  -4  -8  21   37.87    7.14
   4  -8 -21   18.04    5.34
  -4  -8  20   59.24    9.07
   4  -8 -20   65.50    8.62
  -4  -8  20   58.77    8.41
  -4  -8  19    5.83    7.45
   4  -8 -19    5.57    6.58
  -4  -8  19    8.20    6.81
  -4  -8  18   26.39    9.13
  -4  -8  18   32.92    9.23
   4  -8 -18   13.81    8.17
  -4  -8  18   21.26    5.52
  -4  -8  17    7.85    5.81
   4  -8 -17   16.13    8.59
  -4  -8  17    7.85    9.20
  -4  -8  17    6.36    8.38
  -4  -8  16  133.35   14.21
   4  -8 -16  117.80   14.31
  -4  -8  16  135.41   11.70
   4  -8 -16   89.47   11.33
  -4  -8  15   25.26   10.40
   4  -8 -15   13.92    7.67
  -4  -8  15   26.40    7.23
   4  -8 -15   23.01   10.76
  -4  -8  14    4.37   10.10
   4  -8 -14   11.14   10.85
  -4  -8  14    8.36    6.59
   4  -8 -14    8.62    7.48
  -4  -8  13   27.71    7.75
   4  -8 -13   10.95    8.02
   4  -8 -13    8.88   11.24
  -4  -8  13   32.17   11.13
  -4  -8  12   15.31   10.47
   4  -8 -12   21.84    8.95
   4  -8 -12   22.73   11.63
  -4  -8  12   13.71    7.32
  -4  -8  11   26.56   11.02
  -4  -8  11   12.76    7.32
   4  -8 -11   20.81   11.63
   4  -8 -11   16.82    8.49
   4  -8 -10  183.38   21.81
   4  -8 -10  130.36   16.65
  -4  -8  10  137.81   13.85
   4  -8 -10  130.21   14.61
  -4  -8  10  145.82   15.59
   4  -8  -9  432.08   32.11
  -4  -8   9  438.49   27.76
  -4  -8   9  437.56   27.04
   4  -8  -9  369.21   27.15
  -4  -8   8  127.88   14.99
   4  -8  -8  167.81   15.70
  -4  -8   8  118.38   13.69
  -4  -8   8  115.28   15.27
   4  -8  -7  607.53   43.21
  -4  -8   7  784.03   40.44
   4  -8  -7  556.56   39.46
  -4  -8   7  825.13   42.59
  -4  -8   7  765.54   40.37
  -4  -8   6  528.18   34.56
   4  -8  -6  719.26   41.28
   4  -8  -6  757.36   39.48
  -4  -8   6  539.53   34.82
  -4  -8   6  542.08   35.70
   4  -8  -6  675.69   37.15
  -4  -8   5  338.24   20.22
  -4  -8   5  351.13   21.27
   4  -8  -5  145.58   17.22
   4  -8  -5  119.70   19.86
   4  -8  -5  166.14   18.87
  -4  -8   5  334.07   20.78
   4  -8  -4  638.05   36.59
  -4  -8   4  562.13   34.22
  -4  -8   4  568.38   34.01
   4  -8  -4  643.14   35.92
   4  -8  -3  119.11   17.57
  -4  -8   3  224.95   16.37
  -4  -8   3  213.28   16.12
   4  -8  -3  138.14   15.66
   4  -8  -3  136.34   16.13
   4  -8  -2  228.44   17.51
   4  -8  -2  176.33   17.90
   4  -8  -2  217.05   17.76
  -4  -8   2  117.19   13.30
  -4  -8   2  107.29   12.72
  -4  -8   1   60.87    9.40
  -4  -8   1   68.14   10.26
   4  -8  -1   67.86   11.65
   4  -8  -1   63.91   12.67
   4  -8  -1   74.59   12.59
  -4  -8   0   13.64    8.06
   4  -8   0    9.94    9.72
   4  -8   0   16.61    9.87
  -4  -8   0   13.75    6.47
   4  -8   0  -14.04   11.91
   4  -8   1  191.82   15.31
   4  -8   1  243.02   19.79
  -4  -8  -1  268.30   17.38
   4  -8   1  184.50   19.01
   4  -8   2  287.03   21.02
   4  -8   2  259.58   21.39
  -4  -8  -2  227.07   16.90
   4  -8   2  214.53   16.72
   4  -8   3  177.91   15.67
   4  -8   3  192.83   17.96
   4  -8   3  203.06   20.20
   4  -8   3  191.00   18.36
  -4  -8  -3  221.21   17.19
  -4  -8  -3  206.01   15.23
   4  -8   4  308.80   23.63
   4  -8   4  306.27   21.98
   4  -8   4  292.58   21.85
  -4  -8  -4  229.46   18.63
  -4  -8  -4  199.23   16.41
   4  -8   4  260.86   19.20
   4  -8   5  134.39   16.21
   4  -8   5  167.58   19.75
  -4  -8  -5  162.01   12.95
   4  -8   5  124.31   14.65
  -4  -8  -6   47.78   10.09
   4  -8   6   76.51   13.27
   4  -8   6   74.55   12.52
   4  -8   7  136.69   16.02
  -4  -8  -7  145.12   14.02
   4  -8   7  132.60   15.50
  -4  -8  -8  252.17   20.07
   4  -8   8  329.87   24.27
   4  -8   8  273.62   22.43
   4  -8   8  353.22   26.51
  -4  -8  -9  470.76   28.82
   4  -8   9  411.97   30.00
   4  -8   9  426.40   30.72
   4  -8  10  256.34   21.46
   4  -8  10  265.15   18.32
   4  -8  10  272.13   21.83
   4  -8  11  183.83   16.43
   4  -8  11  170.78   19.62
   4  -8  11  197.98   19.53
  -4  -8 -12  351.07   26.68
  -4  -8 -12  286.61   22.26
   4  -8  12  383.48   25.98
   4  -8  12  358.30   22.29
   4  -8  12  374.61   26.27
  -4  -8 -13    5.86    6.63
   4  -8  13   19.10   12.33
   4  -8  13   17.73    9.11
  -4  -8 -13    3.70   10.62
   4  -8  13   20.84    7.55
   4  -8  14   69.04   13.93
  -4  -8 -14  102.56   13.49
  -4  -8 -14   67.54    9.52
   4  -8  14   86.83   17.33
   4  -8  14   85.22   11.95
   4  -8  15   52.84   15.98
   4  -8  15   78.18   11.11
  -4  -8 -16   41.94    9.67
   4  -8  16   74.93    9.89
  -4  -8 -17   83.62   10.08
   4  -8  17   52.99    8.25
   4  -8  19   55.48    9.22
   4  -8  20   87.90    9.34
   4  -8  21    6.42    4.82
  -4  -6  26    6.84    3.57
  -4  -6  25   73.51    7.33
  -4  -6  24   20.41    6.24
  -4  -6  24   18.32    4.62
   4  -6 -23   26.44    5.90
  -4  -6  23   63.73    8.60
  -4  -6  22   71.79    9.83
   4  -6 -22   79.65    9.34
  -4  -6  21   13.72    8.28
   4  -6 -21    8.27    6.84
  -4  -6  21   12.95    4.64
   4  -6 -20   56.58    9.64
  -4  -6  20   40.99    9.49
  -4  -6  20   32.58   11.25
  -4  -6  20   41.93   10.16
  -4  -6  20   33.13    6.39
  -4  -6  19   53.49   10.84
  -4  -6  19   53.34   10.69
   4  -6 -19   52.04   10.13
  -4  -6  19   51.04    7.54
  -4  -6  19   47.00   12.10
  -4  -6  18  195.82   14.51
   4  -6 -18  206.75   17.48
  -4  -6  18  212.25   17.68
  -4  -6  18  192.52   17.53
   4  -6 -18  145.94   14.31
  -4  -6  18  199.96   16.87
  -4  -6  17   36.87   11.43
  -4  -6  17   32.92    7.28
  -4  -6  17   39.34   10.77
   4  -6 -17   20.31    9.58
   4  -6 -17   22.65    7.82
  -4  -6  17   22.33   11.18
  -4  -6  16  418.10   24.49
  -4  -6  16  397.01   25.42
  -4  -6  16  444.36   27.54
   4  -6 -16  329.27   24.82
  -4  -6  16  366.85   25.37
   4  -6 -16  376.28   26.87
   4  -6 -15  404.61   23.27
   4  -6 -15  322.17   21.57
  -4  -6  15  175.57   15.78
   4  -6 -15  294.56   19.80
  -4  -6  15  174.33   17.77
  -4  -6  15  163.55   16.99
  -4  -6  15  201.93   19.53
   4  -6 -14  200.92   19.62
  -4  -6  14  229.57   19.88
  -4  -6  14  282.59   18.65
  -4  -6  14  263.90   17.44
   4  -6 -14  165.86   18.57
   4  -6 -14  146.20   16.32
  -4  -6  14  265.59   18.71
  -4  -6  13  158.54   17.89
  -4  -6  13  190.59   15.36
   4  -6 -13  230.21   18.92
   4  -6 -13  209.39   17.33
  -4  -6  13  172.62   16.57
  -4  -6  13  196.87   16.33
   4  -6 -12   54.77    9.55
  -4  -6  12   20.30   10.78
   4  -6 -12   56.46   10.92
  -4  -6  12   24.25    8.84
   4  -6 -12   81.90   13.87
  -4  -6  12   19.94    6.72
  -4  -6  11  181.05   18.91
   4  -6 -11  249.23   19.50
  -4  -6  11  235.48   17.08
   4  -6 -11  241.11   18.24
  -4  -6  11  248.37   17.84
  -4  -6  10  458.35   24.42
   4  -6 -10  307.65   23.55
   4  -6 -10  298.87   24.12
  -4  -6  10  388.37   25.95
  -4  -6  10  491.20   24.89
  -4  -6   9  584.01   30.27
   4  -6  -9  477.49   30.38
   4  -6  -9  490.74   31.52
  -4  -6   9  558.32   30.22
  -4  -6   8   11.06    5.54
  -4  -6   8   19.25    7.36
   4  -6  -7  497.70   32.36
   4  -6  -7  539.73   29.64
   4  -6  -6  743.72   38.45
  -4  -6   6  551.78   33.73
   4  -6  -6  697.54   34.97
  -4  -6   6  455.42   31.43
   4  -6  -6  772.15   35.00
  -4  -6   6  606.40   32.51
   4  -6  -5   30.98   11.91
   4  -6  -5   44.55    7.69
   4  -6  -5   33.35    8.25
  -4  -6   5   97.07    8.43
  -4  -6   5   92.34   10.54
   4  -6  -4  269.36   18.18
  -4  -6   4  280.25   18.28
   4  -6  -4  269.80   17.81
  -4  -6   4  281.50   16.91
   4  -6  -3   50.04   11.29
  -4  -6   3   48.25    6.83
   4  -6  -3   71.99    8.98
   4  -6  -3   64.74    8.38
  -4  -6   2  133.33   10.67
   4  -6  -2  162.66   12.72
   4  -6  -1  112.49   10.59
   4  -6  -1   97.51    9.90
  -4  -6   1   49.62    7.14
   4  -6  -1   69.75   11.00
   4  -6   0 1541.41   73.26
  -4  -6   0 1603.21   72.41
  -4  -6  -1  744.65   41.62
   4  -6   1  915.87   44.34
   4  -6   1  867.00   42.82
   4  -6   1  848.58   44.28
   4  -6   1  908.44   44.32
  -4  -6  -1  729.87   41.99
   4  -6   1  887.01   42.25
   4  -6   2  720.80   40.62
  -4  -6  -2  885.46   41.54
   4  -6   2  743.90   42.19
   4  -6   2  748.67   40.80
  -4  -6  -2  885.45   40.76
   4  -6   2  808.94   42.52
  -4  -6  -3 1037.58   56.28
  -4  -6  -3 1067.89   57.18
   4  -6   3 1362.56   60.14
   4  -6   3 1137.94   58.99
   4  -6   3 1232.78   57.78
   4  -6   3 1158.59   56.78
   4  -6   3 1250.90   58.19
  -4  -6  -4   24.58    5.68
   4  -6   4   33.41    5.69
   4  -6   4   33.97    5.98
   4  -6   4   43.15    7.91
   4  -6   4   34.34    7.93
  -4  -6  -4   24.75    4.81
   4  -6   5  195.45   16.74
   4  -6   5  206.22   15.60
  -4  -6  -5  166.64   13.01
   4  -6   5  189.35   12.95
   4  -6   5  186.07   15.09
   4  -6   6   32.23    6.38
   4  -6   6   36.23    7.96
  -4  -6  -6   49.10    7.03
   4  -6   6   56.18   11.61
   4  -6   6   33.55    8.92
   4  -6   7  119.28   13.22
   4  -6   7  143.09   13.40
   4  -6   7  149.86   15.91
   4  -6   7  128.00   10.32
   4  -6   8  673.53   40.29
  -4  -6  -8  770.10   38.96
   4  -6   8  715.07   41.15
   4  -6   8  776.24   42.40
   4  -6   8  734.42   38.18
   4  -6   9  171.35   17.04
   4  -6   9  165.37   16.12
   4  -6   9  188.31   14.17
   4  -6  10  261.55   20.28
  -4  -6 -10  222.38   16.54
   4  -6  10  255.86   19.49
   4  -6  10  259.83   16.79
   4  -6  11  308.76   22.33
  -4  -6 -11  343.68   19.89
   4  -6  11  266.16   18.22
   4  -6  11  368.23   24.60
   4  -6  11  248.54   17.87
   4  -6  11  233.36   20.31
  -4  -6 -12  242.96   17.97
   4  -6  12  256.83   17.52
   4  -6  12  267.69   17.83
   4  -6  12  249.85   20.30
  -4  -6 -13   85.16    9.99
   4  -6  13  107.27   15.22
   4  -6  13   73.16    9.85
   4  -6  13   79.70   11.73
   4  -6  13   75.08    9.49
  -4  -6 -14  116.49   13.57
   4  -6  14  127.04   13.69
   4  -6  14  162.13   16.87
   4  -6  14  120.08   11.89
   4  -6  14  114.87   11.46
   4  -6  15   38.21    8.72
   4  -6  15   63.58   13.40
  -4  -6 -15   43.38    9.72
   4  -6  15   40.45    7.96
   4  -6  15   53.56    9.58
   4  -6  15   63.37   12.81
   4  -6  16   14.91    7.93
   4  -6  16   13.93   11.55
  -4  -6 -16   13.76    7.46
   4  -6  16   12.36    6.60
   4  -6  16   15.39   10.55
   4  -6  16   24.89    7.73
   4  -6  17  108.75   14.33
   4  -6  17   83.16   10.38
   4  -6  17   83.03   10.03
   4  -6  17   85.71   12.35
   4  -6  17   73.25    9.31
  -4  -6 -17   53.11    9.18
  -4  -6 -18  159.21   12.98
   4  -6  18  153.27   13.51
   4  -6  18  179.01   15.66
   4  -6  18  159.15   12.81
   4  -6  18  199.59   17.16
   4  -6  19  153.37   14.45
   4  -6  19  193.95   16.20
   4  -6  20   46.81    9.36
   4  -6  20   97.68   11.56
   4  -6  21  217.26   15.96
   4  -6  22   40.21    7.69
   4  -6  23   21.14    5.62
   4  -6  24   -0.37    2.92
  -4  -4  28    0.71    3.17
  -4  -4  27   -1.77    4.37
  -4  -4  26   21.13    6.09
  -4  -4  25   37.65    7.65
   4  -4 -24   69.24    8.26
  -4  -4  24   73.51    9.82
   4  -4 -23   39.54    7.67
  -4  -4  23   49.88    6.39
  -4  -4  22    3.65    8.72
   4  -4 -22   -0.95    6.35
  -4  -4  21   36.48   10.20
   4  -4 -21    0.15    8.51
   4  -4 -20   59.28   10.13
   4  -4 -20   42.94    7.98
  -4  -4  20   76.28    9.69
  -4  -4  20   90.40   12.30
  -4  -4  19  270.53   18.62
   4  -4 -19  210.24   17.48
   4  -4 -19  259.27   19.50
  -4  -4  19  269.05   19.51
   4  -4 -18  262.39   20.20
  -4  -4  18  324.48   21.68
   4  -4 -18  290.15   21.57
  -4  -4  18  324.99   21.03
  -4  -4  18  294.28   19.57
  -4  -4  17  169.23   12.90
   4  -4 -17   71.23   10.97
   4  -4 -17   99.59   12.95
  -4  -4  17  177.22   14.61
  -4  -4  17  156.21   14.18
   4  -4 -16  497.81   29.67
  -4  -4  16  452.62   29.73
   4  -4 -16  433.11   28.36
  -4  -4  16  457.37   26.90
  -4  -4  16  494.30   28.91
  -4  -4  16  487.17   28.58
  -4  -4  15  319.15   24.40
   4  -4 -15  427.70   25.26
  -4  -4  15  369.74   24.31
  -4  -4  15  355.46   22.45
  -4  -4  15  359.77   23.90
  -4  -4  14  838.15   41.79
  -4  -4  14  875.95   41.69
   4  -4 -14  740.90   40.80
  -4  -4  14  742.78   40.59
   4  -4 -14  608.32   40.09
   4  -4 -14  570.18   39.42
  -4  -4  14  789.91   38.97
  -4  -4  14  826.91   40.45
   4  -4 -13  582.60   28.25
  -4  -4  13  379.96   23.63
  -4  -4  13  402.78   25.60
  -4  -4  13  430.10   26.44
   4  -4 -13  452.83   26.31
   4  -4 -13  497.48   27.42
  -4  -4  13  376.82   24.40
  -4  -4  13  342.21   24.88
   4  -4 -12  301.24   46.81
   4  -4 -12  578.99   29.83
   4  -4 -12  461.65   28.23
  -4  -4  12  347.17   26.65
   4  -4 -12  462.02   27.76
  -4  -4  12  493.39   26.32
  -4  -4  12  513.73   28.88
  -4  -4  12  532.30   27.35
   4  -4 -11  131.98   29.34
  -4  -4  11  169.08   37.46
   4  -4 -11  278.81   17.28
   4  -4 -11  222.23   15.61
   4  -4 -11  229.96   15.18
  -4  -4  11  175.36   13.04
  -4  -4  11  129.84   13.96
  -4  -4  11  163.71   15.56
   4  -4 -10   11.88   13.94
   4  -4 -10   18.66    6.75
  -4  -4  10    8.84    7.35
   4  -4 -10   27.07    8.12
   4  -4 -10   22.96   13.47
  -4  -4  10    6.72    8.20
  -4  -4  10    5.83    5.51
   4  -4 -10   20.72    5.70
  -4  -4  10   14.17   15.73
   4  -4  -9   86.50   11.00
  -4  -4   9   55.01    9.82
  -4  -4   9   78.40   25.28
   4  -4  -9   72.26    8.85
  -4  -4   9   91.64    8.11
   4  -4  -9   57.02   17.55
   4  -4  -9   72.68    8.20
   4  -4  -9   53.58   18.77
  -4  -4   9   84.57   10.05
   4  -4  -8  300.51   18.78
  -4  -4   8  226.94   35.29
   4  -4  -8  317.79   35.44
   4  -4  -8  262.41   15.98
  -4  -4   8  169.14   16.22
  -4  -4   8  238.44   16.40
  -4  -4   7  470.69   46.93
   4  -4  -7  442.85   42.07
  -4  -4   7  348.79   24.23
  -4  -4   7  454.62   24.35
   4  -4  -7  443.38   23.69
   4  -4  -6 1286.57   82.32
  -4  -4   6 1187.57   81.57
   4  -4  -5  544.10   48.38
  -4  -4   5  822.89   53.38
   4  -4  -4  193.73   24.35
  -4  -4   4  145.68   19.82
  -4  -4   3  561.46   39.93
   4  -4  -3  585.59   45.55
  -4  -4   2  450.89   32.43
  -4  -4  -1  397.65   36.81
  -4  -4  -2 1186.76   77.22
  -4  -4  -3 1897.14  114.51
  -4  -4  -3 2059.99  117.91
  -4  -4  -4 1004.10   75.94
  -4  -4  -4  938.22   67.82
  -4  -4  -4  879.01   66.14
  -4  -4  -5  237.67   37.03
  -4  -4  -5  245.56   30.50
   4  -4   5  182.04   15.21
  -4  -4  -5  235.52   29.63
  -4  -4  -6  417.91   51.50
  -4  -4  -6  428.63   41.86
  -4  -4  -6  406.77   40.32
   4  -4   6  300.48   19.76
   4  -4   7  471.12   26.18
  -4  -4  -7  422.01   44.96
  -4  -4  -7  444.82   46.50
  -4  -4  -7  365.91   53.61
   4  -4   8  111.66   11.49
  -4  -4  -8  125.46   33.58
  -4  -4  -8  136.01   24.91
   4  -4   8  137.26   13.23
  -4  -4  -8   95.49   22.57
  -4  -4  -9   57.26   27.20
   4  -4   9   87.28   11.57
  -4  -4  -9   62.19   18.93
  -4  -4  -9   64.57   20.40
   4  -4   9   88.33    7.50
   4  -4   9   82.07    8.04
  -4  -4 -10  264.42   36.57
   4  -4  10  205.57   15.32
   4  -4  10  234.70   14.51
   4  -4  10  219.27   14.75
   4  -4  10  282.36   18.50
  -4  -4 -10  292.67   50.50
   4  -4  11  721.32   36.92
   4  -4  11  628.62   37.73
   4  -4  11  712.64   36.62
   4  -4  12  950.99   46.75
   4  -4  12  829.68   44.10
   4  -4  12  807.93   44.98
   4  -4  12 1006.99   47.05
   4  -4  12  834.31   43.83
   4  -4  13  297.92   19.42
   4  -4  13  380.62   22.94
   4  -4  13  337.30   21.42
   4  -4  13  365.99   22.52
   4  -4  13  295.28   20.07
   4  -4  14  108.23   12.65
   4  -4  14   96.44   11.71
   4  -4  14   92.15   11.25
   4  -4  14   88.58   10.53
   4  -4  14   90.59    9.57
   4  -4  15  164.40   15.05
   4  -4  15  140.54   13.79
  -4  -4 -15  154.37   12.14
   4  -4  15  148.57   13.76
   4  -4  15  139.64   13.11
   4  -4  15  119.99   11.66
   4  -4  16   80.43   12.25
   4  -4  16   74.75   11.05
   4  -4  16   73.53   10.71
   4  -4  16   71.10    9.20
   4  -4  16   79.30   10.99
   4  -4  17   64.00   10.99
   4  -4  17   66.87   10.49
   4  -4  17   62.43   10.35
   4  -4  17   67.29   11.37
   4  -4  17   52.05    8.45
   4  -4  18  266.81   18.97
   4  -4  18  215.47   18.37
   4  -4  18  240.51   17.70
   4  -4  18  226.84   17.05
   4  -4  18  216.73   16.20
   4  -4  19  199.48   16.99
   4  -4  19  181.82   14.76
   4  -4  19  216.88   16.41
   4  -4  19  213.60   16.84
   4  -4  19  183.81   14.56
   4  -4  20   85.33    9.51
   4  -4  20   94.49   12.39
   4  -4  20  101.41   11.61
   4  -4  20  108.39   12.13
   4  -4  20   79.27    9.68
   4  -4  21  277.82   18.05
   4  -4  21  265.37   17.94
   4  -4  21  251.50   18.65
   4  -4  21  217.03   15.96
   4  -4  22   62.30    9.83
   4  -4  22   62.61    8.97
   4  -4  22   60.19    9.55
   4  -4  22   56.15    7.43
   4  -4  23    2.36    5.75
   4  -4  23   -1.43    6.86
   4  -4  24   22.10    4.98
   4  -4  24   38.07    6.94
   4  -4  25   39.28    5.93
  -4  -2  29   47.27    5.42
  -4  -2  29   40.35    4.78
  -4  -2  28   31.21    5.62
  -4  -2  28   40.01    6.53
  -4  -2  27   71.93    9.01
  -4  -2  27   66.82    8.13
  -4  -2  26   84.70   10.39
  -4  -2  26   68.89    9.11
  -4  -2  25  332.65   19.92
  -4  -2  25  312.10   19.08
  -4  -2  24    5.60    9.89
  -4  -2  24    5.46    9.86
  -4  -2  24    9.47    5.49
  -4  -2  24   11.35    8.72
  -4  -2  23  138.99   14.21
  -4  -2  23  118.50   11.04
  -4  -2  23  142.27   15.81
  -4  -2  23  136.22   14.81
  -4  -2  22   97.30   14.42
  -4  -2  22   75.45    9.45
  -4  -2  22   89.84   12.54
  -4  -2  22   87.81   13.47
   4  -2 -22   77.58   10.13
  -4  -2  21  455.74   28.76
  -4  -2  21  389.44   23.79
  -4  -2  21  439.44   26.90
  -4  -2  21  444.27   26.90
  -4  -2  20  139.14   13.10
   4  -2 -20  171.81   14.45
  -4  -2  20  136.58   15.93
   4  -2 -20  193.41   15.40
  -4  -2  20  148.03   15.53
  -4  -2  19  183.13   16.63
   4  -2 -19  163.96   15.06
  -4  -2  19  166.89   15.70
   4  -2 -19  135.40   13.71
  -4  -2  19  173.03   13.99
  -4  -2  18  197.01   14.51
   4  -2 -18  174.06   15.27
   4  -2 -18  147.27   14.44
  -4  -2  18  197.92   16.52
   4  -2 -17    9.04    6.93
  -4  -2  17   -3.80    9.67
   4  -2 -17    9.21    6.28
  -4  -2  17    2.64    6.81
   4  -2 -16   33.97    7.95
  -4  -2  16   25.48    8.78
   4  -2 -16   34.48    7.66
  -4  -2  16   23.22    7.38
   4  -2 -15  108.24   11.53
   4  -2 -15   95.09   10.90
  -4  -2  15  117.44   11.95
   4  -2 -14  164.78   13.66
   4  -2 -14  157.53   13.17
  -4  -2  14  141.78   12.80
   4  -2 -13  121.72   32.19
  -4  -2  13  164.91   41.95
   4  -2 -13  156.28   13.40
  -4  -2  13  172.95   12.40
   4  -2 -13  168.13   13.62
  -4  -2  13  174.96   13.24
  -4  -2  12  137.39   38.39
   4  -2 -12  250.23   15.53
   4  -2 -12  227.49   15.05
   4  -2 -12  204.69   38.47
  -4  -2  12  140.12   13.08
  -4  -2  11 1255.07  107.22
   4  -2 -11 1264.29   63.81
  -4  -2  11 1356.47   62.44
   4  -2 -10 1254.01   99.39
  -4  -2  10 1584.22  113.77
   4  -2  -9  680.56   65.64
  -4  -2   9 1058.67   79.31
  -4  -2   8  846.87   68.51
   4  -2  -8  866.25   68.78
   4  -2  -7 2318.04  124.91
  -4  -2   7 2515.34  126.08
   4  -2  -6  423.83   23.96
  -4  -2   6  468.73   40.00
  -4  -2   5 1014.94   63.16
  -4  -2   4  410.72   32.18
   4  -2  -3 7255.96  339.76
   4  -2  -2 4295.39  204.48
  -4  -2   0 2311.21  116.86
  -4  -2  -1  257.29   22.00
  -4  -2  -2  190.72   19.16
  -4  -2  -3  199.10   22.07
  -4  -2  -3  190.57   20.26
  -4  -2  -4  315.04   29.98
  -4  -2  -6  232.64   34.08
  -4  -2  -7  386.03   46.75
  -4  -2  -8  410.04   52.12
  -4  -2  -9  276.44   45.43
   4  -2  10  493.85   27.34
  -4  -2 -10  400.23   57.34
   4  -2  11  271.41   17.60
   4  -2  11  266.10   17.45
   4  -2  11  233.74   15.61
   4  -2  11  262.50   16.59
  -4  -2 -11  289.68   49.02
   4  -2  12  121.79   11.52
   4  -2  12  128.22   11.19
   4  -2  12  132.39   11.82
   4  -2  12  119.76   10.69
   4  -2  12  127.15   10.25
   4  -2  13 1012.37   51.32
   4  -2  13  954.76   50.21
   4  -2  13 1036.54   51.34
   4  -2  13 1092.54   51.79
   4  -2  13  979.49   50.29
   4  -2  14  635.51   33.59
   4  -2  14  579.62   32.29
   4  -2  14  617.66   33.25
   4  -2  14  573.66   32.22
   4  -2  14  597.84   32.23
   4  -2  15 1011.15   51.25
   4  -2  15  929.36   50.00
   4  -2  15 1039.63   52.03
   4  -2  15  991.64   50.55
   4  -2  15 1036.06   50.84
   4  -2  16 1172.63   59.13
   4  -2  16 1046.82   57.61
   4  -2  16 1217.83   59.03
   4  -2  16 1240.05   59.26
   4  -2  16 1250.09   60.57
   4  -2  17  147.37   13.40
   4  -2  17  144.24   14.20
   4  -2  17  152.04   14.03
   4  -2  17  147.37   12.97
   4  -2  18  302.40   20.25
   4  -2  18  305.15   21.96
   4  -2  18  322.60   21.36
   4  -2  18  294.96   20.10
   4  -2  19   95.17   12.94
   4  -2  19  103.14   11.18
   4  -2  19  115.46   12.99
   4  -2  19  104.65   11.29
   4  -2  20   87.06    9.99
   4  -2  20   77.22   12.50
   4  -2  20   89.99   12.24
   4  -2  20   79.72   10.16
   4  -2  21  110.31   10.75
   4  -2  21  115.11   14.08
   4  -2  21  134.58   13.45
   4  -2  21  116.33   11.46
   4  -2  22  211.72   15.10
   4  -2  22  254.97   19.16
   4  -2  22  219.60   15.97
   4  -2  22  258.18   17.91
   4  -2  23    6.79    8.66
   4  -2  23    8.03    8.92
   4  -2  23    6.64    5.97
   4  -2  24   11.37    5.32
   4  -2  24   13.54    7.88
   4  -2  24   16.32    8.35
   4  -2  25   13.41    6.98
   4  -2  25    9.17    7.23
   4  -2  25   12.06    4.66
   4  -2  26    7.02    5.92
   4  -2  26    9.28    5.82
   4  -2  27   15.67    4.72
  -4   0  30    4.71    2.59
  -4   0  29   33.73    5.26
  -4   0  29   29.91    4.89
  -4   0  28  128.38   10.21
  -4   0  28  118.90    9.74
  -4   0  27   -1.41    6.23
  -4   0  27   -0.24    6.90
  -4   0  26   -2.48    7.25
  -4   0  26   -0.23    7.45
  -4   0  26    3.48    4.68
  -4   0  26   -4.21    7.88
  -4   0  25   -2.58    8.50
  -4   0  25   -5.11    9.27
  -4   0  25    2.28    8.16
  -4   0  25    0.08    5.32
  -4   0  24   32.32   10.05
  -4   0  24   36.57   10.59
  -4   0  24   21.76    6.94
  -4   0  23    2.75    9.87
  -4   0  23    2.06    9.61
  -4   0  23    1.93    6.83
  -4   0  22  267.02   21.24
  -4   0  22  270.29   20.33
  -4   0  21  211.76   18.92
  -4   0  21  208.16   17.63
  -4   0  20  142.59   15.79
  -4   0  20  147.09   15.31
  -4   0  19 1225.33   61.74
  -4   0  19 1293.57   63.83
   4   0 -19 1140.79   62.19
   4   0 -18  326.11   22.77
  -4   0  18  377.52   24.20
  -4   0  18  344.75   22.52
  -4   0  17  538.23   30.08
  -4   0  17  542.36   31.73
   4   0 -17  520.41   31.08
   4   0 -17  519.80   31.67
   4   0 -16   44.77    8.29
  -4   0  16   44.37    8.75
  -4   0  16   50.36    9.28
   4   0 -16   44.97    8.78
   4   0 -15    0.14    5.54
  -4   0  15    4.59    6.79
   4   0 -15    3.84    5.72
  -4   0  15    5.65    6.91
   4   0 -14 1315.39   92.69
   4   0 -14 1175.99   58.15
  -4   0  14 1172.54   57.82
   4   0 -14 1104.44   58.61
   4   0 -14  974.69   79.52
  -4   0  14 1138.02   56.42
   4   0 -13  154.01   29.04
   4   0 -13  131.79   12.18
   4   0 -13  129.68   12.06
  -4   0  13  155.99   12.32
   4   0 -13  134.16   24.02
  -4   0  13  139.42   11.25
   4   0 -12 2545.49  112.54
   4   0 -12 2477.65  112.82
  -4   0  12 2169.50  111.21
   4   0 -12 2803.46  148.08
   4   0 -12 2541.50  140.44
  -4   0  12 2269.62  110.32
   4   0 -11 1309.61   90.59
   4   0 -11 1376.85   88.75
   4   0 -10 1576.53   98.90
   4   0 -10 1523.76   95.79
   4   0  -9  278.48   32.98
   4   0  -9  276.27   31.32
   4   0  -8  105.28   21.06
   4   0  -8   97.90   20.46
   4   0  -7  106.60   20.54
   4   0  -6  434.73   36.36
   4   0  -5  659.41   44.41
   4   0  -4  168.08   19.01
   4   0  -3   66.21   11.11
   4   0  -3   72.13    8.32
   4   0  -2  650.93   32.36
  -4   0   2  609.57   31.55
  -4   0   1 3811.21  178.39
   4   0   0  223.59   17.84
  -4   0  -1 1376.95   71.72
   4   0   1 1353.16   72.88
  -4   0  -2  180.61   18.66
   4   0   2  153.61   18.92
  -4   0  -3  346.10   26.50
   4   0   3  382.12   31.23
  -4   0  -3  393.06   31.00
  -4   0  -4 4210.74  213.19
   4   0   4 4772.99  222.40
  -4   0  -5    2.51   11.71
  -4   0  -6 7994.31  376.25
  -4   0  -6 7296.77  362.00
  -4   0  -7 6203.12  321.54
  -4   0  -7 6310.25  308.44
  -4   0  -8 1939.38  118.77
  -4   0  -8 2129.88  115.37
  -4   0  -9  835.99   66.53
  -4   0  -9  841.39   62.42
  -4   0 -10 1481.93   98.31
  -4   0 -10 1095.01   99.28
   4   0  11  101.49    9.71
  -4   0 -11   83.78   28.34
  -4   0 -11  131.11   27.67
   4   0  11  100.58    9.08
   4   0  12   61.02    7.88
  -4   0 -12   69.62   28.19
   4   0  12   63.72    8.24
  -4   0 -12   80.67   24.19
   4   0  12   61.63    8.34
   4   0  13    5.31    6.07
   4   0  13    2.66    6.25
   4   0  13    4.44    6.27
   4   0  14    9.31    6.66
   4   0  14    7.87    6.13
   4   0  14    6.17    6.49
   4   0  15   -0.58    6.89
   4   0  15    0.25    7.10
   4   0  15    4.18    5.88
   4   0  16   69.32    8.65
   4   0  16   63.30    9.68
   4   0  16   63.35    9.83
   4   0  17  289.48   20.26
   4   0  17  265.89   17.67
   4   0  17  274.40   18.74
   4   0  18  221.46   17.97
   4   0  18  218.02   15.27
   4   0  18  237.17   17.19
   4   0  19    1.14    7.16
   4   0  19    2.18    8.97
   4   0  19    5.39    8.79
   4   0  20    6.57    7.38
   4   0  20    4.90    9.09
   4   0  20    8.48    9.06
   4   0  21   34.25    8.46
   4   0  21   36.46   10.10
   4   0  21   31.50   10.20
   4   0  22  250.19   20.01
   4   0  22  279.04   19.26
   4   0  22  243.61   17.60
   4   0  23  112.29   12.61
   4   0  23  105.50   13.11
   4   0  23   98.63   10.70
   4   0  24  216.85   15.51
   4   0  24  255.73   17.32
   4   0  25  547.15   25.89
   4   0  25  372.66   23.49
   4   0  26   70.81    8.41
   4   0  26   46.07    6.08
   4   0  27   15.62    5.63
   4   0  28   59.60    5.84
  -4   2  29   37.21    4.59
  -4   2  28   53.65    6.54
  -4   2  27   40.05    5.33
  -4   2  27   52.77    7.53
  -4   2  27   43.84    6.88
  -4   2  26   65.43    8.83
  -4   2  26   83.25    9.73
  -4   2  26   69.39    7.44
  -4   2  25  307.56   20.81
  -4   2  25  344.64   20.89
  -4   2  24    4.07    8.21
  -4   2  24   -3.42    8.00
  -4   2  23  106.05   12.70
  -4   2  23  119.48   12.91
  -4   2  22   77.87   11.63
  -4   2  22   76.97   11.26
  -4   2  21  360.66   23.81
  -4   2  21  342.78   22.91
  -4   2  20  202.72   17.01
  -4   2  20  188.09   16.17
  -4   2  19  207.21   16.96
  -4   2  19  194.41   15.96
  -4   2  18  182.91   15.08
  -4   2  18  190.92   16.01
  -4   2  17    9.16    7.25
  -4   2  17    0.96    7.40
  -4   2  16   38.53    8.40
  -4   2  16   43.53    8.39
  -4   2  15   92.76    9.96
  -4   2  15   88.33   10.33
  -4   2  14  160.49   12.93
  -4   2  14  195.80   14.00
  -4   2  13  203.33   14.18
   4   2 -13  250.59   36.65
   4   2 -13  211.02   36.40
  -4   2  13  166.47   44.55
  -4   2  13  212.49   14.78
  -4   2  12  209.07   13.73
  -4   2  12  181.58   44.28
   4   2 -12  189.06   31.72
   4   2 -12  161.67   32.41
   4   2 -11 1592.78  103.34
  -4   2  11 1345.36  121.33
  -4   2  10 1613.61  125.97
  -4   2  10 1580.67  100.92
  -4   2   9  800.42   60.58
  -4   2   9  810.38   80.50
  -4   2   8  842.34   58.99
  -4   2   8  774.73   76.20
  -4   2   7 2083.45  115.57
  -4   2   7 2191.68  136.79
  -4   2   6  779.15   61.38
  -4   2   6  596.29   43.73
  -4   2   5 1285.83   76.97
  -4   2   5 1011.87   62.61
  -4   2   4  188.83   24.78
   4   2  -3 7634.02  377.29
  -4   2   3 8142.96  378.79
   4   2  -3 8379.28  382.12
   4   2  -2 4028.04  196.55
  -4   2   2 4076.39  187.38
   4   2  -2 4396.74  201.15
  -4   2   1  763.04   52.28
   4   2  -1  821.99   54.75
  -4   2   0 2202.27  126.79
   4   2   0 2527.32  123.03
  -4   2   0 2539.76  120.59
  -4   2  -1  205.38   17.89
  -4   2  -1  193.10   25.57
  -4   2  -2  190.08   28.54
   4   2   3  208.90   22.35
  -4   2  -3  221.25   31.61
   4   2   4  258.60   25.14
  -4   2  -4  164.85   29.69
  -4   2  -4  184.18   26.06
  -4   2  -5  216.53   31.53
   4   2   5  286.68   27.37
   4   2   5  299.42   28.97
  -4   2  -5  254.41   36.04
   4   2   6  207.09   25.06
  -4   2  -6  172.95   31.59
   4   2   6  212.07   25.59
  -4   2  -7  370.76   45.25
   4   2   7  369.65   35.37
   4   2   7  339.56   33.94
  -4   2  -7  248.43   39.23
  -4   2  -8  403.00   42.64
   4   2   8  398.91   39.72
   4   2   8  381.98   38.64
  -4   2  -8  457.67   51.70
  -4   2  -8  338.35   46.48
  -4   2  -9  477.37   53.52
   4   2   9  326.86   39.25
  -4   2  -9  457.99   45.81
   4   2   9  386.22   41.08
  -4   2  -9  423.31   51.47
   4   2  10  456.43   25.46
   4   2  10  442.18   24.70
   4   2  10  485.63   48.23
   4   2  10  435.30   46.99
  -4   2 -10  555.32   58.62
  -4   2 -11  206.41   37.00
   4   2  11  212.91   14.57
   4   2  11  233.25   33.99
   4   2  11  216.53   15.25
  -4   2 -11  222.86   34.57
   4   2  11  225.88   34.97
  -4   2 -12  106.48   29.09
   4   2  12   88.25    9.51
   4   2  12   52.50   20.63
   4   2  12   79.32    9.81
   4   2  13  809.73   41.65
   4   2  13  811.43   43.01
   4   2  14  538.35   30.22
   4   2  14  562.95   31.84
   4   2  15  943.48   48.26
   4   2  15  945.83   49.57
   4   2  16 1102.99   56.76
   4   2  16 1091.11   55.44
   4   2  17   85.98   11.65
   4   2  17   98.63   12.18
   4   2  18  280.42   19.72
   4   2  18  284.75   20.71
   4   2  19   99.15   12.22
   4   2  19   91.85   12.33
   4   2  20   71.69   11.61
   4   2  20   74.18   11.93
   4   2  21  125.46   13.56
   4   2  21  121.68   13.81
   4   2  22  289.86   19.88
   4   2  22  276.30   20.15
   4   2  23   16.38    7.33
   4   2  23   14.48    9.34
   4   2  23   17.80    8.55
   4   2  24   11.98    6.71
   4   2  24   16.95    8.22
   4   2  24   11.80    8.44
   4   2  25   27.20    6.31
   4   2  25   29.78    7.74
   4   2  25   32.44    8.04
   4   2  26    1.25    4.27
   4   2  26    3.17    5.85
   4   2  26    3.09    5.97
   4   2  27   29.31    5.61
   4   2  27   28.16    5.67
   4   2  27   17.19    3.58
   4   2  28    5.23    3.51
   4   2  28    6.73    3.30
  -4   4  27    3.35    4.73
  -4   4  27    3.76    3.97
  -4   4  27    3.34    3.41
  -4   4  26   20.26    6.49
  -4   4  26   20.04    5.86
  -4   4  25   32.27    7.91
  -4   4  25   29.54    7.16
  -4   4  24   92.00   10.32
  -4   4  23   58.10    9.50
  -4   4  22    5.68    6.34
  -4   4  22    3.14    7.96
  -4   4  21   42.17    8.09
  -4   4  21   39.23    9.37
  -4   4  20   61.38    9.20
  -4   4  20   64.26   10.38
  -4   4  19  263.11   18.53
  -4   4  19  266.43   18.72
  -4   4  18  325.37   21.39
  -4   4  18  330.92   21.42
  -4   4  17  131.59   12.97
  -4   4  17  138.87   12.45
  -4   4  16  523.62   29.75
  -4   4  15  463.69   26.83
  -4   4  14  638.49   34.42
  -4   4  13  463.16   26.30
  -4   4  12  458.94   25.95
  -4   4  11  219.46   15.06
  -4   4  10   10.78   12.18
  -4   4  10   12.02    5.74
  -4   4   9   69.20   17.72
  -4   4   8  300.96   33.45
  -4   4   8  296.71   25.38
   4   4  -7  543.91   51.39
  -4   4   7  505.52   34.04
   4   4  -6 1058.65   85.93
   4   4  -6 1116.00   84.01
  -4   4   6 1351.07   67.28
   4   4  -5  796.41   57.74
  -4   4   5  583.87   36.76
   4   4  -4  130.40   22.14
  -4   4   3  456.91   30.84
   4   4  -3  531.08   44.28
   4   4  -2  465.36   42.26
   4   4  -2  495.59   41.61
  -4   4   2  417.91   30.43
  -4   4   1 1012.92   62.99
   4   4  -1 1189.61   73.63
   4   4  -1 1213.50   75.52
   4   4   0 1275.13   79.99
  -4   4   0 1206.10   75.13
  -4   4  -1  389.69   35.23
  -4   4  -2 1228.92   77.49
  -4   4  -3 2582.16  142.17
   4   4   4  750.76   49.65
  -4   4  -4  646.22   49.00
   4   4   5  175.70   24.28
  -4   4  -5  159.20   25.12
  -4   4  -5  218.81   39.85
  -4   4  -5  100.89   15.31
   4   4   6  341.91   34.50
  -4   4  -6  308.56   36.20
   4   4   6  291.49   16.07
  -4   4  -6  333.00   49.93
   4   4   7  433.02   40.81
  -4   4  -7  359.01   35.20
   4   4   7  371.61   20.78
   4   4   8  146.85   24.46
  -4   4  -8  159.68   36.71
   4   4   8  137.13   10.18
  -4   4  -8  105.31   21.00
   4   4   8  139.70   23.78
   4   4   9   58.88    7.31
   4   4   9   42.78   15.97
   4   4  10  299.56   38.13
   4   4  10  298.43   18.65
   4   4  11  736.02   39.13
   4   4  12  768.32   41.33
   4   4  13  342.97   22.69
   4   4  14   59.54   10.47
   4   4  15  161.09   15.11
   4   4  16   87.67   12.37
   4   4  17   92.39   12.21
   4   4  18  204.35   17.10
   4   4  19  244.82   18.98
   4   4  20  125.07   13.25
   4   4  21  192.35   15.99
   4   4  22   75.06   10.45
   4   4  23   12.42    7.16
   4   4  24   26.00    6.49
   4   4  24   32.97    6.93
   4   4  25   48.64    6.89
   4   4  25   48.42    6.34
   4   4  26    8.81    4.20
   4   4  26   12.09    3.76
  -4   6  26    1.24    3.52
  -4   6  25   62.95    6.87
  -4   6  24   39.44    5.92
  -4   6  23   34.02    6.51
  -4   6  22   98.17    9.49
  -4   6  21   13.35    6.88
  -4   6  20   66.36    9.23
  -4   6  19   50.85    9.08
  -4   6  18  223.29   16.49
  -4   6  17   37.15    8.88
  -4   6  16  413.61   25.25
  -4   6  15  303.50   20.54
  -4   6  14  182.58   15.07
  -4   6  13  249.04   17.84
  -4   6  12   38.88    8.74
  -4   6  11  250.80   17.47
  -4   6  10  324.32   20.33
  -4   6   9  429.86   24.65
  -4   6  -1  685.57   55.28
  -4   6  -2  534.95   49.41
  -4   6  -3  925.41   73.22
   4   6   4   32.87    5.51
   4   6   5  167.14   11.78
   4   6   6   33.97    6.09
   4   6   7  102.77    9.54
   4   6   8  806.47   41.78
   4   6   9  264.71   17.84
   4   6  10  231.07   16.85
   4   6  11  348.19   23.84
   4   6  11  416.14   24.35
   4   6  12  263.22   20.00
   4   6  12  293.71   20.26
   4   6  13   88.62   12.92
   4   6  13   80.25   11.89
   4   6  14   96.53   12.68
   4   6  14  112.26   13.96
   4   6  15   45.16   10.10
   4   6  15   39.70   11.85
   4   6  16   12.63   10.82
   4   6  16    8.87    8.19
   4   6  17   62.53   12.16
   4   6  17   56.02   10.00
   4   6  18  181.93   16.76
   4   6  18  202.26   15.71
   4   6  19  227.94   17.47
   4   6  19  217.04   16.30
   4   6  20   55.95    8.72
   4   6  20   53.95   10.27
   4   6  21  189.58   14.14
   4   6  21  159.20   12.64
   4   6  22   30.30    6.03
   4   6  22   27.97    7.65
   4   6  23   18.17    4.59
   4   6  23   27.72    6.49
   4   6  24   -1.42    4.61
   4   6  25    5.95    3.46
   4   8   2  199.80   14.32
   4   8   3  183.49   13.66
   4   8   4  194.96   14.27
   4   8   5  205.48   14.85
   4   8   6   44.28    7.88
   4   8   7  158.43   13.57
   4   8   8  259.43   18.55
   4   8   9  522.34   30.73
   4   8  10  186.29   15.70
   4   8  11  345.61   23.11
   4   8  11  286.09   20.96
   4   8  12  376.44   24.13
   4   8  12  308.15   21.92
   4   8  13   14.57    7.52
   4   8  13    8.40   10.91
   4   8  14   93.91   13.46
   4   8  15  127.42   14.13
   4   8  16   48.13   10.75
   4   8  17   62.37   10.56
   4   8  18    8.44    7.65
   4   8  19   68.60    8.50
   4   8  20   81.66    8.24
   4   8  21    8.59    4.69
   4  10   8   99.92   13.22
   4  10   9  118.13   13.86
   4  10  10   28.13   10.40
   4  10  11   12.47    9.30
   4  10  12   58.06   10.20
   4  10  13   16.84    8.14
   4  10  14   25.20    7.51
   4  10  15   32.66    6.76
   4  10  16   17.81    5.21
   4  12   2    3.10    6.42
   4  12   3    2.94    6.01
   4  12   4    5.72    6.18
   4  12   5    3.60    5.42
   4  12   6    7.51    5.18
   5 -11 -15    9.94    4.43
  -5 -11  14   24.96    5.67
   5 -11 -14   21.28    6.19
  -5 -11  14   28.31    5.93
  -5 -11  13   34.51    7.10
  -5 -11  13   32.71    6.77
   5 -11 -13   36.08    7.83
   5 -11 -12   82.42   10.66
  -5 -11  12   95.28   10.09
  -5 -11  12   79.00    9.33
  -5 -11  11   47.04    8.94
   5 -11 -11   28.58    7.31
  -5 -11  11   33.85    7.95
  -5 -11  10   22.64    7.85
  -5 -11  10   26.24    8.47
   5 -11 -10   15.39    7.32
  -5 -11   9   61.70   10.59
   5 -11  -9   61.37   10.07
  -5 -11   9   66.21    9.97
   5 -11  -8   21.24   10.79
  -5 -11   8   11.89    9.29
   5 -11  -8   14.20    8.48
  -5 -11   8    8.24    7.46
   5 -11  -7   11.48   10.70
   5 -11  -7   12.14    8.68
  -5 -11   7    3.23    9.23
  -5 -11   7    5.75    7.63
   5 -11  -6   64.25   13.70
  -5 -11   6   82.98   10.99
   5 -11  -6   70.20   12.15
   5 -11  -5  213.59   19.72
   5 -11  -5  207.10   18.01
  -5 -11   5  168.08   15.33
  -5 -11   4   12.17    7.61
   5 -11  -4   38.72   12.88
   5 -11  -4   40.60   11.35
  -5 -11   3  214.08   17.56
   5 -11  -3  101.09   15.58
  -5 -11   3  189.76   15.06
   5 -11  -3  123.17   16.90
   5 -11  -2  252.92   21.03
   5 -11  -2  247.89   20.01
  -5 -11   2  209.34   18.54
  -5 -11   1   18.73   10.43
   5 -11  -1   48.80   12.66
  -5 -11   1   20.16    8.49
  -5 -11   1   23.15    7.61
   5 -11  -1   42.52   11.66
   5 -11   0  153.29   17.13
   5 -11   0  151.16   16.96
  -5 -11   0  141.58   13.06
  -5 -11   0  146.40   14.41
  -5 -11   0  178.68   16.57
  -5 -11  -1   77.81   12.39
  -5 -11  -1   76.45   12.56
  -5 -11  -1   62.94    8.98
   5 -11   1  109.17   14.39
   5 -11   2   16.98   10.26
  -5 -11  -2    5.10    9.21
  -5 -11  -2    4.49   10.24
  -5 -11  -3   14.63    9.18
  -5 -11  -3    4.77   10.62
  -5 -11  -4  138.64   15.21
  -5 -11  -4  127.91   13.32
   5 -11   4   87.60   12.75
   5 -11   4   79.99   13.16
  -5 -11  -5   12.59   10.74
   5 -11   5   42.79   10.00
   5 -11   5   43.34   11.18
  -5 -11  -5   11.47    8.31
   5 -11   6   50.47    9.97
   5 -11   6   46.69   11.26
  -5 -11  -6  145.65   14.72
  -5 -11  -6  117.46   11.82
  -5 -11  -7   85.02   12.93
  -5 -11  -7   77.06   10.42
   5 -11   7  101.46   12.76
  -5 -11  -8   26.63   10.20
  -5 -11  -8   14.91    7.21
   5 -11   8   29.51    9.16
  -5 -11  -9   53.61   10.36
  -5 -11  -9   35.82    7.26
   5 -11   9   32.40    8.77
   5 -11  10   20.22    7.52
   5 -11  11   16.43    6.23
   5 -11  12   15.41    5.11
  -5  -9  21    5.56    3.22
   5  -9 -20   20.79    4.79
  -5  -9  20   27.08    5.34
  -5  -9  19    2.54    5.50
  -5  -9  19   -0.86    5.99
   5  -9 -19   12.31    5.63
   5  -9 -18   33.46    7.93
  -5  -9  18   27.13    4.89
  -5  -9  18   36.55    8.06
  -5  -9  18   38.72    7.73
  -5  -9  17    2.40    7.74
   5  -9 -17   10.15    7.68
  -5  -9  17    4.12    6.84
  -5  -9  17    1.01    4.41
   5  -9 -16   70.84    9.06
  -5  -9  16   65.24   10.26
  -5  -9  16  107.60    9.67
   5  -9 -16  127.79   13.35
  -5  -9  16  103.25   12.21
   5  -9 -15  315.19   22.04
  -5  -9  15  298.25   18.44
  -5  -9  15  268.56   19.75
  -5  -9  14   37.36   11.12
  -5  -9  14   37.80    8.18
   5  -9 -14   23.93   11.99
   5  -9 -14   24.32    8.54
   5  -9 -13   66.95   14.17
  -5  -9  13   32.65    8.42
   5  -9 -13   48.39   10.31
  -5  -9  13   43.08   11.90
  -5  -9  12  155.18   16.45
  -5  -9  12  157.29   14.02
   5  -9 -12  110.91   16.61
   5  -9 -12   92.89   13.49
  -5  -9  12  163.06   16.17
  -5  -9  11  140.42   14.31
  -5  -9  11  153.65   16.78
  -5  -9  11  133.14   16.21
   5  -9 -10  213.80   20.44
  -5  -9  10  273.61   20.12
  -5  -9  10  287.42   21.95
  -5  -9  10  277.23   22.12
  -5  -9   9  220.81   18.47
   5  -9  -9  239.85   20.42
  -5  -9   9  234.39   20.47
  -5  -9   9  203.68   19.73
   5  -9  -9  290.10   25.47
  -5  -9   8  238.45   19.07
  -5  -9   8  241.38   20.49
   5  -9  -8  212.51   20.19
   5  -9  -8  239.16   24.21
  -5  -9   7   66.17   11.70
   5  -9  -7  109.97   18.47
   5  -9  -7  115.60   14.70
   5  -9  -7  124.78   17.16
  -5  -9   7   57.30   12.15
   5  -9  -6  180.99   21.17
  -5  -9   6  189.55   17.22
   5  -9  -6  200.79   20.21
   5  -9  -6  189.78   18.66
  -5  -9   6  175.40   17.26
  -5  -9   5  172.90   15.35
   5  -9  -5   52.78   15.47
  -5  -9   5  152.66   14.89
   5  -9  -5   82.87   15.92
   5  -9  -5   75.05   14.08
   5  -9  -4   14.60   12.15
   5  -9  -4   26.91   12.85
  -5  -9   4   14.33    9.27
   5  -9  -4   25.99   11.16
  -5  -9   4    6.93    7.71
  -5  -9   3   94.74   12.71
  -5  -9   3   84.70   11.30
   5  -9  -3   58.53   14.19
   5  -9  -3   58.73   12.93
   5  -9  -3   44.42   12.84
   5  -9  -2   46.86   12.73
   5  -9  -2   49.57   13.57
   5  -9  -2   46.73   11.95
  -5  -9   2   26.81    9.92
  -5  -9   2   22.62    8.15
   5  -9  -1   17.33   11.71
  -5  -9   1   28.48    9.89
  -5  -9   1   22.43    7.67
   5  -9   0   13.87   11.49
  -5  -9   0   31.67    8.12
   5  -9   1   50.77   12.88
  -5  -9  -1   60.81   11.95
  -5  -9  -1   49.90    8.84
   5  -9   2  336.68   25.37
  -5  -9  -2  385.89   24.45
  -5  -9  -2  329.91   21.34
   5  -9   2  362.88   26.65
  -5  -9  -3  422.84   26.19
   5  -9   3  281.89   26.86
   5  -9   3  389.73   27.54
  -5  -9  -3  374.15   23.46
   5  -9   3  441.18   29.42
   5  -9   3  330.30   22.65
   5  -9   4   74.20   10.66
   5  -9   4   72.04   13.09
  -5  -9  -4  111.78   13.34
   5  -9   4   90.40   15.58
  -5  -9  -5  194.24   17.92
   5  -9   5  234.68   20.14
   5  -9   5  172.27   23.41
   5  -9   5  277.81   22.89
   5  -9   5  228.28   17.65
   5  -9   6  162.40   16.18
   5  -9   6  164.72   19.00
   5  -9   6  144.97   16.87
   5  -9   6  108.73   21.99
   5  -9   7  310.94   29.07
  -5  -9  -7  338.66   24.01
   5  -9   7  331.93   24.79
   5  -9   7  369.00   24.69
   5  -9   8  176.42   18.97
   5  -9   8  182.64   16.83
  -5  -9  -8  206.99   16.65
   5  -9   8  181.40   17.15
   5  -9   9  108.24   12.80
  -5  -9  -9  124.51   13.03
   5  -9   9  123.33   15.39
   5  -9   9  105.10   14.67
   5  -9   9   76.44   21.37
   5  -9  10   79.34   13.29
  -5  -9 -10   97.67   11.31
   5  -9  10   90.81   13.73
  -5  -9 -11   77.38   15.22
  -5  -9 -11   57.25   10.01
   5  -9  11  120.23   14.16
   5  -9  11  120.12   14.10
  -5  -9 -12   66.62   13.42
   5  -9  12   52.71   12.32
  -5  -9 -12   42.06    8.22
   5  -9  12   50.94   10.84
   5  -9  13   43.29   11.36
  -5  -9 -13   53.17   11.75
   5  -9  13   38.09    9.44
   5  -9  14   51.52   11.17
  -5  -9 -14   53.57   10.87
   5  -9  14   47.36    8.97
  -5  -9 -15   31.02    8.81
   5  -9  15    9.55    6.40
   5  -9  15    7.44    8.67
   5  -9  16   27.48    8.45
  -5  -9 -16   22.21    7.43
   5  -9  17    9.33    6.83
  -5  -7  25   84.26    6.43
  -5  -7  24   46.86    5.13
  -5  -7  24   73.00    6.87
  -5  -7  23   41.69    6.79
  -5  -7  23   42.20    5.97
   5  -7 -22   45.65    7.07
  -5  -7  22   54.36    8.19
  -5  -7  21   39.25    5.72
  -5  -7  21   51.25    9.21
  -5  -7  20   11.19    8.49
   5  -7 -20   12.49    7.80
  -5  -7  20   12.16    4.95
   5  -7 -19  119.07   13.51
  -5  -7  19  139.95   11.44
  -5  -7  19  146.45   14.06
  -5  -7  18   35.19   10.55
   5  -7 -18   21.89    7.11
   5  -7 -18   30.82   10.11
  -5  -7  18   36.58    6.99
   5  -7 -17  104.90   14.16
  -5  -7  17  127.39   11.54
  -5  -7  17  130.79   14.31
  -5  -7  16   68.79    9.76
   5  -7 -16  125.91   15.13
   5  -7 -16  106.41   12.48
  -5  -7  16   71.11   12.74
  -5  -7  15    2.62    9.95
  -5  -7  15    5.96    6.47
  -5  -7  15    4.55   11.29
   5  -7 -15    6.66   10.58
   5  -7 -15    6.39    7.86
  -5  -7  14   67.69   12.01
  -5  -7  14   58.80   13.38
   5  -7 -14   48.56   12.66
  -5  -7  14   56.62    9.19
   5  -7 -14   49.89   10.23
  -5  -7  13   22.96   10.27
  -5  -7  13    7.29   11.97
   5  -7 -13   24.66   13.16
   5  -7 -13   18.63   11.42
   5  -7 -13   18.43    8.62
  -5  -7  13   13.61    6.96
  -5  -7  12   14.23   11.99
  -5  -7  12    9.88    6.73
  -5  -7  12   14.09    9.56
   5  -7 -12    6.48    8.05
   5  -7 -12    3.99   10.32
  -5  -7  11   40.11   10.57
   5  -7 -11   61.56   10.37
  -5  -7  11   30.68   12.68
   5  -7 -11   73.36   13.57
  -5  -7  11   39.22    8.66
   5  -7 -10   79.78   11.55
  -5  -7  10   44.97    8.84
  -5  -7  10   62.70   11.14
   5  -7  -9  674.96   41.51
  -5  -7   9  657.11   35.86
   5  -7  -9  570.94   36.58
  -5  -7   9  638.39   36.01
   5  -7  -8  148.17   13.87
   5  -7  -8  197.76   19.84
   5  -7  -7  386.90   32.71
   5  -7  -7  452.17   30.93
   5  -7  -7  450.94   30.11
   5  -7  -6  845.43   49.94
   5  -7  -6  937.10   47.88
   5  -7  -6  928.67   47.18
   5  -7  -5  144.05   17.46
  -5  -7   5  116.67   11.98
   5  -7  -5  162.71   14.63
   5  -7  -5  159.67   15.51
   5  -7  -4  174.03   16.24
   5  -7  -4  180.92   15.97
   5  -7  -3  198.54   19.29
  -5  -7   3  184.55   15.30
   5  -7  -3  261.87   18.34
  -5  -7   3  188.24   15.54
   5  -7  -3  278.82   19.05
   5  -7  -2   56.56    9.99
   5  -7  -2   47.20   11.36
  -5  -7   2   22.34    6.39
   5  -7  -1 1405.86   67.18
   5  -7  -1 1252.15   67.26
   5  -7  -1 1254.03   64.31
  -5  -7   1 1280.01   64.48
   5  -7   0  139.88   14.44
   5  -7   0  141.97   14.71
  -5  -7   0  173.39   12.84
   5  -7   0  169.46   15.98
   5  -7   0  142.18   14.93
   5  -7   1 1109.64   57.64
   5  -7   1 1043.02   56.78
   5  -7   1 1138.09   58.02
  -5  -7  -1 1241.18   56.72
  -5  -7  -1 1166.75   55.24
   5  -7   1  949.01   53.94
  -5  -7  -2  656.03   41.44
   5  -7   2 1025.25   45.93
  -5  -7  -2  582.91   40.04
   5  -7   2  980.90   45.45
   5  -7   2  894.65   42.18
   5  -7   2 1069.78   46.87
   5  -7   3   53.71   10.44
   5  -7   3   49.16    9.30
   5  -7   3   50.66   10.12
  -5  -7  -3   93.12    9.94
  -5  -7  -3   92.17    8.41
   5  -7   4  182.50   16.61
  -5  -7  -4  173.60   14.16
   5  -7   4  162.42   14.67
  -5  -7  -5   42.20    7.96
   5  -7   5   47.24    9.98
   5  -7   5   53.22   10.65
   5  -7   6   33.34    7.27
   5  -7   6   31.02   10.04
  -5  -7  -6   49.42    8.23
   5  -7   6   34.94    9.42
   5  -7   7   81.31   12.34
   5  -7   7   90.87   12.28
   5  -7   7   89.35    9.56
   5  -7   8  129.22   14.19
   5  -7   8  113.88   10.79
   5  -7   8  112.58   14.46
  -5  -7  -9  378.78   23.70
   5  -7   9  330.29   25.72
   5  -7   9  340.07   25.92
   5  -7  10   79.18   13.34
   5  -7  10   80.68   12.06
   5  -7  11   24.07   12.42
   5  -7  11   20.38    9.33
  -5  -7 -12  264.68   19.58
   5  -7  12  314.66   22.83
   5  -7  12  337.96   24.37
   5  -7  13   58.03   13.93
  -5  -7 -13   30.48   11.25
   5  -7  13   58.72   10.39
  -5  -7 -14   89.56   12.70
   5  -7  14   91.42   16.14
   5  -7  14   55.25   10.25
   5  -7  15   43.34    9.12
  -5  -7 -15   35.19    9.71
  -5  -7 -16   25.57    8.51
   5  -7  16   57.67    8.98
  -5  -7 -17  323.44   21.77
   5  -7  17  399.49   24.78
   5  -7  18   44.30   10.95
  -5  -7 -18   40.50    7.31
   5  -7  19   86.88   11.23
   5  -7  19   12.93   10.85
   5  -7  20  289.94   19.01
   5  -7  21    3.61    6.37
   5  -7  22   38.20    6.14
   5  -7  23    9.68    3.35
  -5  -5  27    2.98    3.61
  -5  -5  26    8.20    5.02
  -5  -5  25   14.34    6.27
   5  -5 -24    0.93    4.59
  -5  -5  24    3.08    6.69
  -5  -5  23   -5.17    7.73
   5  -5 -23   -3.54    6.11
  -5  -5  23   -1.18    3.86
  -5  -5  22   17.22    5.33
   5  -5 -22   13.97    7.06
  -5  -5  22   15.03    8.78
  -5  -5  21    3.84    9.14
   5  -5 -21    3.43    7.04
  -5  -5  21    0.11    4.83
  -5  -5  20   29.64   10.21
  -5  -5  20   23.78    8.17
   5  -5 -20   36.58    9.07
   5  -5 -20   25.96    6.84
  -5  -5  20   25.13    6.73
   5  -5 -19   59.40    9.38
   5  -5 -19   70.49   11.44
  -5  -5  19   70.96    9.15
  -5  -5  19   75.32   12.22
  -5  -5  19   77.67   10.96
  -5  -5  18  310.15   20.02
   5  -5 -18  273.22   21.83
  -5  -5  18  328.72   21.60
  -5  -5  18  310.15   21.53
   5  -5 -17   98.64   11.78
  -5  -5  17   55.01   11.54
   5  -5 -17  107.66   13.63
  -5  -5  17   65.26   11.94
  -5  -5  16  391.71   22.93
   5  -5 -16  213.15   20.50
   5  -5 -16  192.10   19.32
  -5  -5  16  404.49   22.35
   5  -5 -15  953.28   46.20
  -5  -5  15  734.08   44.09
   5  -5 -15 1057.97   47.74
  -5  -5  15  636.08   42.38
   5  -5 -14   49.98   11.04
   5  -5 -14   35.66    8.95
   5  -5 -14   31.59   10.55
   5  -5 -13  491.64   29.97
   5  -5 -13  479.92   29.35
   5  -5 -12  107.99   12.76
   5  -5 -12   92.78   11.37
   5  -5 -12  122.02   14.47
  -5  -5  12   87.00   12.64
   5  -5 -11  455.79   27.29
   5  -5 -11  447.10   26.59
   5  -5 -10  456.83   29.65
   5  -5 -10  392.23   26.50
  -5  -5  10  446.89   27.78
  -5  -5   9   85.17    9.06
  -5  -5   9   86.28   11.75
   5  -5  -9  113.52   10.71
  -5  -5   8 1037.62   49.55
  -5  -5   8 1077.85   48.24
   5  -5  -8  729.96   69.48
   5  -5  -8  779.94   47.79
   5  -5  -7 1116.07   53.22
   5  -5  -7 1065.44   78.87
  -5  -5   7  903.65   50.73
  -5  -5   7  906.90   51.96
   5  -5  -7 1215.14   55.84
   5  -5  -7 1150.58   52.93
   5  -5  -6  456.57   24.89
   5  -5  -6  376.66   26.65
   5  -5  -6  455.13   25.43
  -5  -5   6  427.96   23.50
   5  -5  -6  442.68   44.19
  -5  -5   6  393.60   23.18
  -5  -5   5  124.26    9.57
  -5  -5   5  122.57    9.39
   5  -5  -5   76.63   12.31
   5  -5  -5  109.87   10.65
   5  -5  -5  116.59   10.31
  -5  -5   5  148.11   21.64
   5  -5  -5  107.67   20.95
  -5  -5   4   30.32    5.64
  -5  -5   4   39.49   11.88
  -5  -5   4   34.69    7.47
   5  -5  -4   24.58    8.81
   5  -5  -4   45.91    7.23
  -5  -5   3   58.99   12.21
   5  -5  -3   23.62    8.59
  -5  -5   3   58.57    6.46
   5  -5  -3   31.12    6.63
   5  -5  -2   88.68   11.41
   5  -5  -2  112.71    9.96
  -5  -5   2  107.31   15.17
  -5  -5   2  106.44    8.35
  -5  -5   2  107.25    8.71
  -5  -5   1  135.69    8.95
   5  -5  -1   82.65    9.31
   5  -5  -1   76.19    8.86
  -5  -5   1  132.71    9.24
   5  -5   0  394.89   22.77
  -5  -5   0  395.43   21.37
  -5  -5   0  367.37   21.23
   5  -5   0  413.05   22.90
   5  -5   1  742.61   38.02
   5  -5   1  853.22   38.33
   5  -5   2  735.72   44.87
   5  -5   2  851.45   44.84
   5  -5   3 2635.01  114.85
  -5  -5  -3 2527.23  150.21
  -5  -5  -3 2197.85  113.51
  -5  -5  -3 2176.62  141.66
   5  -5   3 2212.50  115.50
   5  -5   3 2842.83  116.25
  -5  -5  -4  381.88   46.20
  -5  -5  -4  325.16   38.46
   5  -5   4  261.91   17.62
   5  -5   4  293.48   18.19
  -5  -5  -4  310.66   16.86
   5  -5   4  202.62   18.61
  -5  -5  -5  721.24   71.90
   5  -5   5  679.06   40.10
   5  -5   5  841.12   40.23
  -5  -5  -5  723.92   37.41
  -5  -5  -5  747.92   65.02
   5  -5   5  744.18   39.15
   5  -5   6   55.21    9.04
  -5  -5  -6   39.23    5.65
  -5  -5  -6   30.65   23.11
   5  -5   6   52.90   10.67
   5  -5   6   69.64    8.45
  -5  -5  -6   57.86   18.69
  -5  -5  -7  384.51   20.22
   5  -5   7  338.67   23.22
   5  -5   7  298.77   21.60
   5  -5   7  349.65   22.06
   5  -5   8  364.44   24.16
  -5  -5  -8  393.52   22.03
   5  -5   8  408.90   24.50
   5  -5   9  222.84   16.65
   5  -5   9  225.35   15.89
   5  -5  10  855.99   43.27
   5  -5  10  744.94   39.32
   5  -5  10  941.08   44.43
   5  -5  10  664.55   41.69
   5  -5  11  968.23   45.87
   5  -5  11  833.73   41.41
   5  -5  12    6.06    5.16
   5  -5  12    3.47    6.24
   5  -5  12    9.46    6.54
   5  -5  13  119.74   11.50
   5  -5  13  127.05   12.68
   5  -5  13  115.34   10.71
   5  -5  14  115.75   14.39
   5  -5  14  128.63   14.57
   5  -5  14   81.47   10.19
   5  -5  14   93.97   10.48
   5  -5  14   99.01   11.14
   5  -5  14   92.29    9.49
   5  -5  15    7.65    9.81
   5  -5  15   -0.43    7.10
   5  -5  15   -4.11   10.24
  -5  -5 -15   -0.13    6.22
   5  -5  15    1.28    5.56
   5  -5  15    2.72    6.39
   5  -5  16   11.90    6.03
   5  -5  16    7.04    7.36
   5  -5  16   14.05    9.96
  -5  -5 -16   15.03    6.40
   5  -5  16   13.74    7.28
   5  -5  16   19.41    9.73
   5  -5  17   18.04    7.73
   5  -5  17   20.96    8.09
   5  -5  17   23.64   10.78
   5  -5  17   27.06    9.64
   5  -5  18   71.75   11.91
   5  -5  18   68.15   10.79
   5  -5  18   60.82    9.62
   5  -5  19  100.42   12.87
   5  -5  19   81.53   10.55
   5  -5  19   79.41   10.26
   5  -5  20   36.16    8.09
   5  -5  20   47.76    9.69
   5  -5  20   34.45    7.79
   5  -5  21  147.21   12.04
   5  -5  21  118.02   10.97
   5  -5  22   11.95    5.96
   5  -5  22   10.96    6.87
   5  -5  23   48.13    7.16
   5  -5  24    0.45    3.91
  -5  -3  29   11.92    3.09
  -5  -3  28   13.61    5.19
  -5  -3  28   15.31    4.52
  -5  -3  27   47.06    7.52
  -5  -3  27   37.97    6.40
  -5  -3  26   -1.68    7.55
  -5  -3  26    4.36    6.37
  -5  -3  25   63.53   10.60
  -5  -3  25   54.26    9.30
  -5  -3  24  253.09   18.70
  -5  -3  24  247.17   18.05
   5  -3 -23  192.99   16.25
  -5  -3  23  251.80   18.84
  -5  -3  23  218.79   15.19
  -5  -3  23  261.78   18.40
  -5  -3  22   17.47    9.91
  -5  -3  22   15.32   11.24
   5  -3 -22   11.55    7.26
  -5  -3  22   15.79    7.42
   5  -3 -21  158.16   15.45
  -5  -3  21  244.17   16.17
  -5  -3  21  254.44   19.20
   5  -3 -21  189.80   16.96
  -5  -3  21  253.20   18.82
   5  -3 -20  146.71   13.63
  -5  -3  20  118.06   12.29
   5  -3 -20  168.87   14.82
  -5  -3  20  136.32   15.60
  -5  -3  19  291.30   18.44
   5  -3 -19  225.06   19.14
   5  -3 -19  198.18   17.98
  -5  -3  19  316.04   20.82
  -5  -3  18  147.26   15.13
   5  -3 -18  132.76   14.31
  -5  -3  18  144.58   13.00
   5  -3 -18  123.94   13.18
  -5  -3  17   67.72   11.87
   5  -3 -17  109.04   11.47
   5  -3 -17  106.89   12.53
  -5  -3  17   72.83   10.25
  -5  -3  17   70.45    9.71
  -5  -3  16  631.15   34.02
   5  -3 -16  659.77   36.74
   5  -3 -16  580.69   35.66
  -5  -3  16  620.07   35.04
  -5  -3  16  647.97   34.76
   5  -3 -15   19.00    7.13
   5  -3 -15   11.43    7.38
  -5  -3  15   21.98    9.01
  -5  -3  15   18.16    7.37
  -5  -3  15   23.21    7.43
   5  -3 -14  153.43   14.11
  -5  -3  14  149.00   13.30
   5  -3 -14  148.87   13.42
  -5  -3  14  150.78   12.40
  -5  -3  14  134.62   12.69
   5  -3 -13   51.45    8.85
   5  -3 -13   54.98    9.43
  -5  -3  13   68.63    8.47
  -5  -3  13   66.97    9.11
  -5  -3  13   52.66    8.66
  -5  -3  12   70.73   29.14
  -5  -3  12   45.22    8.00
   5  -3 -12   48.11    8.64
   5  -3 -12   27.17   18.49
   5  -3 -12   59.15    9.07
  -5  -3  12   64.95    8.64
   5  -3 -12   45.93    8.12
  -5  -3  12   57.88    7.81
  -5  -3  12   59.89    8.32
   5  -3 -11  135.45   31.04
  -5  -3  11  252.54   44.62
   5  -3 -11  222.61   16.80
   5  -3 -11  206.73   16.68
   5  -3 -11  200.65   16.01
  -5  -3  11  300.79   16.53
  -5  -3  11  268.99   15.68
  -5  -3  11  212.56   15.87
  -5  -3  11  298.07   16.67
  -5  -3  10  270.08   16.29
  -5  -3  10  228.67   16.83
   5  -3 -10  285.38   18.35
  -5  -3  10  191.46   16.86
   5  -3 -10  294.66   18.14
   5  -3 -10  222.93   35.40
   5  -3 -10  342.41   19.39
  -5  -3  10  296.68   16.87
  -5  -3  10  297.63   17.01
  -5  -3  10  294.52   43.46
  -5  -3   9  327.44   42.66
   5  -3  -9  295.50   20.05
   5  -3  -9  291.60   19.14
  -5  -3   9  335.72   18.37
  -5  -3   9  313.69   18.01
  -5  -3   9  339.00   18.56
  -5  -3   8  347.44   40.64
   5  -3  -7  682.86   54.69
  -5  -3   7 1012.54   66.78
   5  -3  -6 5735.82  279.82
  -5  -3   6 5636.50  282.47
  -5  -3   5 4750.97  230.08
   5  -3  -5 4486.10  227.91
   5  -3  -4 1541.71   82.04
  -5  -3   4 1302.32   79.77
   5  -3  -3 1068.05   63.73
   5  -3  -2 3945.54  194.44
  -5  -3  -1  810.42   56.96
  -5  -3  -1  849.76   55.07
  -5  -3  -2 1627.12   94.06
  -5  -3  -2 1706.23   97.98
  -5  -3  -3  103.32   17.53
  -5  -3  -3  119.82   19.65
  -5  -3  -4  487.58   42.88
  -5  -3  -4  518.62   42.40
  -5  -3  -5  149.15   22.24
  -5  -3  -5  142.70   23.00
  -5  -3  -6  116.77   27.73
  -5  -3  -6  116.53   21.34
  -5  -3  -6  119.69   21.29
   5  -3   7  162.56   13.09
  -5  -3  -7  163.04   34.31
  -5  -3  -7  143.41   24.89
   5  -3   7  187.16   14.70
   5  -3   8  116.23   11.94
  -5  -3  -8   65.27   25.56
  -5  -3  -8   88.85   20.80
  -5  -3  -9   74.31   28.71
  -5  -3  -9  116.43   23.58
   5  -3   9   82.42   10.53
   5  -3  10  356.82   20.89
  -5  -3 -10  205.34   44.82
   5  -3  10  285.92   19.19
   5  -3  10  323.52   18.58
   5  -3  10  360.85   21.91
  -5  -3 -10  228.08   35.64
   5  -3  11   75.61    8.35
   5  -3  11   71.77    8.58
   5  -3  11   79.90   10.21
   5  -3  11   65.65   10.06
   5  -3  12 1480.33   67.61
   5  -3  12 1478.86   67.75
   5  -3  12 1237.52   64.78
   5  -3  12 1400.90   66.56
   5  -3  12 1252.08   65.14
   5  -3  13 1902.24   88.96
   5  -3  13 1645.18   87.01
   5  -3  13 1991.11   89.71
   5  -3  13 1969.69   89.57
   5  -3  13 1775.99   87.63
   5  -3  14  415.01   24.58
   5  -3  14  389.90   23.49
   5  -3  14  397.32   24.30
   5  -3  14  422.82   25.12
   5  -3  14  359.04   22.47
   5  -3  15   90.52   11.11
   5  -3  15  106.93   12.04
   5  -3  15   87.45    9.46
   5  -3  15  100.79   11.35
   5  -3  15   98.20   11.01
   5  -3  16  610.11   33.27
   5  -3  16  634.20   34.63
   5  -3  16  622.79   34.11
   5  -3  16  551.76   32.58
   5  -3  16  566.57   32.19
   5  -3  17  175.32   15.05
   5  -3  17  154.87   14.34
   5  -3  17  162.60   14.91
   5  -3  17  152.61   12.84
   5  -3  17  148.63   13.06
   5  -3  18  127.90   11.88
   5  -3  18  146.71   13.86
   5  -3  18  127.92   14.15
   5  -3  18  128.86   11.81
   5  -3  18  153.46   13.93
   5  -3  19   74.18   11.00
   5  -3  19   76.49   11.83
   5  -3  19   76.44   10.76
   5  -3  19   66.63    8.91
   5  -3  20  370.24   22.15
   5  -3  20  365.41   22.31
   5  -3  20  341.72   23.33
   5  -3  20  290.99   20.12
   5  -3  21   34.34    7.02
   5  -3  21   42.66    8.48
   5  -3  21   42.23    9.63
   5  -3  21   40.06    9.97
   5  -3  22   15.31    8.58
   5  -3  22   15.49    6.84
   5  -3  22   11.47    8.14
   5  -3  23    8.97    5.74
   5  -3  23    8.66    7.37
   5  -3  23    8.15    7.35
   5  -3  24   66.28    9.05
   5  -3  24   63.98    8.27
   5  -3  25   24.10    5.92
   5  -3  25   18.98    6.00
   5  -3  26    2.81    3.89
  -5  -1  29    9.63    4.01
  -5  -1  29    8.15    4.46
  -5  -1  28   75.20    8.03
  -5  -1  28   69.02    7.44
  -5  -1  27   74.82    8.42
  -5  -1  27   56.55    5.96
  -5  -1  27   85.04    9.33
  -5  -1  26   17.13    5.26
  -5  -1  26   21.36    8.19
  -5  -1  25   37.11    6.77
  -5  -1  25   41.25   10.10
  -5  -1  25   41.72   10.01
  -5  -1  24   23.51   10.11
  -5  -1  24   27.98   10.19
  -5  -1  24   21.20    7.01
  -5  -1  23  132.37   15.30
  -5  -1  23  130.21   14.36
  -5  -1  23  117.78   11.64
  -5  -1  22   41.86   11.51
  -5  -1  22   43.94   11.80
  -5  -1  22   37.46    8.93
   5  -1 -21  120.51   13.54
  -5  -1  21  165.78   16.97
  -5  -1  21  169.63   16.15
  -5  -1  21  161.62   13.87
   5  -1 -20  557.39   34.09
  -5  -1  20  614.55   36.20
  -5  -1  20  590.49   34.22
  -5  -1  19  329.51   23.06
   5  -1 -19  360.27   23.47
  -5  -1  19  348.46   24.50
   5  -1 -19  314.34   22.84
   5  -1 -18   16.99    7.33
  -5  -1  18   22.53    9.47
  -5  -1  18   24.91   10.50
   5  -1 -18   21.60    7.99
   5  -1 -17   65.96   10.04
  -5  -1  17   56.27   10.89
   5  -1 -17   53.53    9.48
  -5  -1  17   71.84   10.55
  -5  -1  17   65.18   10.75
  -5  -1  16   24.20    8.74
   5  -1 -16   17.32    7.40
  -5  -1  16   27.32    8.64
  -5  -1  16   27.00    8.11
   5  -1 -16   17.62    6.95
  -5  -1  15   56.34    9.47
  -5  -1  15   63.91   10.37
   5  -1 -15   96.52   10.72
   5  -1 -15  106.29   10.92
  -5  -1  15   67.88    9.60
  -5  -1  14  963.25   52.64
   5  -1 -14 1125.09   53.71
  -5  -1  14 1085.03   52.41
   5  -1 -14 1040.91   53.50
  -5  -1  14  962.78   51.28
   5  -1 -13  165.35   13.23
   5  -1 -13  150.50   21.63
  -5  -1  13  107.45   35.89
  -5  -1  13  158.09   12.59
  -5  -1  13  150.68   12.08
   5  -1 -13  149.09   12.78
   5  -1 -13  114.85   31.53
  -5  -1  13  136.81   12.64
   5  -1 -12 1796.34  109.29
  -5  -1  12 1830.65   92.03
   5  -1 -12 2078.87   94.43
  -5  -1  12 1953.16   93.55
  -5  -1  12 2114.09   93.27
   5  -1 -12 2021.20   94.61
  -5  -1  12 1813.15  142.43
   5  -1 -11 1444.81   84.50
   5  -1 -11 1524.83   70.77
   5  -1 -11 1020.26   96.74
  -5  -1  11 1154.96  105.62
   5  -1 -10  563.53   59.21
  -5  -1  10  717.60   68.10
   5  -1 -10  652.62   44.71
   5  -1  -9  440.17   48.38
  -5  -1   9  519.31   52.13
   5  -1  -9  450.58   33.41
   5  -1  -8  121.20   24.21
  -5  -1   8  103.10   23.49
   5  -1  -8  111.00   13.74
  -5  -1   7   95.60   20.32
   5  -1  -7   62.83    9.80
   5  -1  -6  103.14   10.37
  -5  -1   6  118.24   19.92
  -5  -1   5 2040.29  110.11
  -5  -1   4   17.35   10.71
   5  -1  -2 3029.18  140.83
   5  -1  -2 2992.88  142.78
   5  -1  -1  713.76   41.98
  -5  -1   1  690.17   42.67
   5  -1   0   84.43   15.39
  -5  -1   0  107.25   10.72
  -5  -1   0  105.34   13.53
  -5  -1  -1  145.66   16.56
  -5  -1  -1  146.40   13.28
   5  -1   1  167.75   23.08
   5  -1   2  355.62   35.18
   5  -1   3  130.63   23.97
  -5  -1  -7 2520.34  143.82
  -5  -1  -8  890.22   68.54
  -5  -1  -9  542.56   52.45
   5  -1  10  254.00   17.22
  -5  -1 -10  308.58   39.70
   5  -1  10  273.72   16.84
   5  -1  11  181.86   14.01
  -5  -1 -11  155.63   30.51
   5  -1  11  189.75   13.64
   5  -1  11  191.96   14.11
   5  -1  11  183.61   12.62
  -5  -1 -12   88.26   25.37
   5  -1  12   97.95    9.97
   5  -1  12  102.81   10.23
   5  -1  12  101.69   10.45
   5  -1  12  104.50    9.53
   5  -1  13  208.82   15.15
   5  -1  13  206.85   15.11
   5  -1  13  214.30   14.33
   5  -1  13  185.97   14.16
   5  -1  14  222.51   15.21
   5  -1  14  214.03   16.17
   5  -1  14  234.11   16.64
   5  -1  14  222.08   15.45
   5  -1  15  148.41   13.21
   5  -1  15  152.65   13.78
   5  -1  15  154.20   12.53
   5  -1  15  154.18   13.02
   5  -1  16  791.51   41.15
   5  -1  16  747.54   41.14
   5  -1  16  776.03   42.43
   5  -1  16  817.26   41.41
   5  -1  17   26.50    9.18
   5  -1  17   34.12    8.00
   5  -1  17   35.72    7.88
   5  -1  17   36.49    9.34
   5  -1  18    3.52    6.56
   5  -1  18   -4.79    8.96
   5  -1  18    4.42    6.85
   5  -1  18    3.87    8.34
   5  -1  19   70.85    9.30
   5  -1  19   75.66   11.68
   5  -1  19   82.05   11.62
   5  -1  19   83.06    9.91
   5  -1  20   45.00    8.53
   5  -1  20   54.73   10.43
   5  -1  20   52.90   10.70
   5  -1  20   41.77    7.54
   5  -1  21  108.81   10.24
   5  -1  21  119.53   13.91
   5  -1  21  117.69   11.40
   5  -1  21  139.10   13.47
   5  -1  22  189.05   15.32
   5  -1  22  180.44   16.13
   5  -1  22  157.31   13.17
   5  -1  23  256.59   18.62
   5  -1  23  260.77   17.64
   5  -1  23  207.75   15.35
   5  -1  24   75.14   10.68
   5  -1  24   71.70    9.88
   5  -1  24   58.73    7.31
   5  -1  25  152.95   12.96
   5  -1  25  145.03   11.85
   5  -1  26   39.25    6.61
   5  -1  26   32.24    7.04
   5  -1  27   33.83    5.24
   5  -1  27   33.78    5.84
  -5   1  29    6.19    4.05
  -5   1  28   78.83    7.89
  -5   1  27   49.17    6.11
  -5   1  27   69.30    8.38
  -5   1  26    9.66    7.58
  -5   1  26   18.77    7.38
  -5   1  26   17.20    5.72
  -5   1  25   28.36    8.59
  -5   1  25   32.70    9.55
  -5   1  25   33.69    7.23
  -5   1  24   40.57    9.68
  -5   1  24   49.95   10.62
  -5   1  23  124.66   13.52
  -5   1  23  116.52   13.77
  -5   1  22   52.67   11.71
  -5   1  22   48.98   10.77
  -5   1  22   58.42   11.03
  -5   1  21  120.55   14.15
  -5   1  21  126.41   14.36
  -5   1  21  116.74   13.70
  -5   1  20  643.33   36.56
  -5   1  20  600.49   34.87
  -5   1  19  402.60   25.96
  -5   1  19  383.88   24.54
  -5   1  18   19.85    8.65
  -5   1  18   24.42    8.90
  -5   1  17   69.31   10.26
  -5   1  17   61.19    9.65
  -5   1  16   20.22    7.77
   5   1 -16   23.91    7.84
  -5   1  16   24.09    7.83
  -5   1  15  110.94   10.99
  -5   1  15  109.96   10.50
  -5   1  14 1055.31   54.49
   5   1 -14 1094.26   55.53
   5   1 -14  946.70   81.05
   5   1 -14 1120.15   56.66
  -5   1  14 1078.28   53.40
   5   1 -13   70.26   25.28
   5   1 -13  138.05   26.80
   5   1 -13  155.17   12.64
  -5   1  13  120.03   11.19
  -5   1  13  129.64   10.91
  -5   1  13   92.90   35.61
   5   1 -13  199.78   32.41
   5   1 -13  152.39   13.34
   5   1 -12 2421.22  110.15
   5   1 -12 2428.42  143.57
   5   1 -12 2500.98  111.13
   5   1 -12 2645.33  145.23
  -5   1  12 1905.80  159.24
  -5   1  12 2117.22  107.43
   5   1 -11 1344.35   88.28
   5   1 -11 1076.24   56.43
   5   1 -11 1148.73   57.49
   5   1 -11 1267.44   84.98
  -5   1  11 1131.30  102.30
   5   1 -10  737.75   59.13
  -5   1  10  639.58   70.90
   5   1  -9  537.82   47.69
  -5   1   9  548.83   58.96
   5   1  -8  177.16   26.08
  -5   1   8  185.09   32.07
  -5   1   7   57.48   20.53
  -5   1   6  173.43   22.90
  -5   1   6  209.83   27.16
  -5   1   5 2258.66  110.28
  -5   1   5 1743.15  100.94
  -5   1   4   12.54   11.29
   5   1  -4    6.99    7.80
  -5   1   4   16.10   10.27
  -5   1   3 1350.76   74.08
  -5   1   3 1488.98   79.89
   5   1  -2 3044.51  149.76
  -5   1   2 3059.75  145.52
   5   1  -2 3167.10  154.80
  -5   1   2 3337.88  147.48
   5   1  -1  726.73   39.22
  -5   1   0  101.14   12.17
  -5   1   0   88.44    7.42
   5   1   1  160.94   18.82
  -5   1  -1  247.89   21.73
  -5   1  -2  445.39   36.53
   5   1   2  499.95   35.55
   5   1   3  131.55   16.73
   5   1   3  119.07   17.86
  -5   1  -3  123.81   19.66
  -5   1  -3  148.12   19.25
  -5   1  -4 3666.51  185.65
  -5   1  -4 3325.17  190.48
   5   1   5 1601.73   91.59
  -5   1  -5 1726.39   94.36
  -5   1  -5 1524.38   98.97
  -5   1  -6 1727.83  100.69
  -5   1  -6 1712.30  107.87
   5   1   6 1755.09   99.83
  -5   1  -6 1650.79  107.26
   5   1   7 2780.38  148.72
  -5   1  -7 2848.14  150.30
   5   1   7 2580.18  150.53
  -5   1  -7 2448.56  156.66
  -5   1  -7 2822.93  158.97
  -5   1  -8  960.86   82.91
  -5   1  -8 1298.80   80.40
   5   1   8  912.83   75.22
  -5   1  -8 1189.48   85.68
   5   1   9  536.23   53.53
  -5   1  -9  460.01   56.87
   5   1  10  236.96   14.94
   5   1  10  208.28   34.59
   5   1  10  230.36   15.59
  -5   1 -10  199.00   38.99
  -5   1 -11  210.10   32.49
   5   1  11  164.97   11.96
  -5   1 -11  185.63   37.91
   5   1  11  152.72   12.25
   5   1  11  149.64   12.59
   5   1  11  164.39   32.14
   5   1  12   97.17    9.55
  -5   1 -12   94.68   30.31
  -5   1 -12  121.12   27.10
   5   1  12   87.28    9.38
   5   1  12   94.65   10.33
   5   1  13  153.00   12.22
   5   1  13  146.54   12.06
   5   1  13  146.51   13.08
   5   1  14  154.81   12.82
   5   1  14  170.75   13.19
   5   1  15  202.74   14.98
   5   1  15  192.70   14.42
   5   1  16  643.92   34.74
   5   1  16  633.38   34.14
   5   1  17   20.66    8.94
   5   1  17   17.27    6.41
   5   1  18   -2.60    8.76
   5   1  19   78.02   11.52
   5   1  20   43.30   10.24
   5   1  21   83.04   10.35
   5   1  21   86.45   11.74
   5   1  22  217.72   16.57
   5   1  22  200.16   15.26
   5   1  23  271.33   18.01
   5   1  23  228.31   16.36
   5   1  24   64.68   10.01
   5   1  24   48.54    7.50
   5   1  25  122.37   10.00
   5   1  25  168.88   12.33
   5   1  26   19.40    4.34
   5   1  26   29.16    6.54
   5   1  27   28.36    5.35
   5   1  28    2.76    3.07
  -5   3  29   13.06    3.27
  -5   3  28   22.40    4.86
  -5   3  28   17.46    4.11
  -5   3  28   13.89    3.12
  -5   3  27   51.43    6.46
  -5   3  27   46.10    5.61
  -5   3  27   49.51    7.07
  -5   3  26    5.70    6.55
  -5   3  26    4.91    6.11
  -5   3  25   91.20   10.68
  -5   3  25   66.01    8.40
  -5   3  25   96.22   10.13
  -5   3  24  278.30   18.77
  -5   3  24  285.74   17.92
  -5   3  23  206.67   16.20
  -5   3  23  237.76   16.80
  -5   3  22   11.23    8.52
  -5   3  22   12.12    7.40
  -5   3  21  217.57   17.06
  -5   3  21  221.61   16.94
  -5   3  20  163.31   14.75
  -5   3  20  174.56   14.80
  -5   3  19  256.81   18.73
  -5   3  19  254.74   18.44
  -5   3  18  142.66   13.46
  -5   3  18  152.35   13.51
  -5   3  17  101.01   11.11
  -5   3  17   86.67   10.74
  -5   3  16  758.17   40.57
  -5   3  16  799.30   41.60
  -5   3  15   25.43    7.05
  -5   3  15   22.97    7.50
  -5   3  14  187.35   13.93
  -5   3  13   53.63    8.11
  -5   3  12   68.47    8.24
  -5   3  12   57.45   30.10
  -5   3  12   66.76   20.80
  -5   3  11  202.58   13.49
  -5   3  11  218.19   45.05
  -5   3  11  181.91   29.40
  -5   3  10  308.19   50.77
  -5   3  10  291.89   35.59
  -5   3   9  284.12   32.99
  -5   3   9  329.42   51.10
  -5   3   8  361.01   35.61
  -5   3   8  318.49   47.79
  -5   3   7  692.44   50.62
  -5   3   7  649.04   66.96
   5   3  -6 5611.33  270.55
  -5   3   6 5053.91  254.98
  -5   3   6 5026.30  273.94
   5   3  -5 4999.13  246.10
   5   3  -5 5229.67  252.09
  -5   3   5 4371.74  249.51
   5   3  -4 1426.46   90.12
   5   3  -4 1491.21   94.56
   5   3  -3 1448.75   74.48
  -5   3   3 1374.09   72.59
  -5   3   2 2552.52  160.31
   5   3  -2 3812.56  169.45
   5   3  -2 3195.89  170.11
  -5   3   2 4375.15  166.55
  -5   3   2 3085.21  154.29
   5   3  -1 1650.04   83.95
  -5   3   1 1539.78   75.98
  -5   3   0  964.82   70.69
  -5   3   0 1127.39   62.88
  -5   3  -1  878.19   66.47
  -5   3  -1  878.43   54.49
  -5   3  -2 1598.41   91.07
  -5   3  -2 1753.88  108.19
  -5   3  -3  116.05   19.47
  -5   3  -3  127.79   27.45
  -5   3  -3  122.82   18.40
   5   3   4  522.58   42.38
  -5   3  -4  451.96   42.75
  -5   3  -4  540.09   55.23
   5   3   5  170.65   23.54
  -5   3  -5  113.94   24.32
  -5   3  -5  188.32   34.45
   5   3   6  111.61   20.17
  -5   3  -6   96.81   27.70
  -5   3  -6   57.77   20.30
   5   3   6  104.55   19.24
   5   3   7  170.62   24.71
   5   3   7  144.37   10.15
   5   3   7  149.86   23.69
  -5   3  -7  203.46   32.06
  -5   3  -8  120.10   26.53
   5   3   8  105.99   20.84
   5   3   8  101.30   20.90
   5   3   8   90.49    8.23
  -5   3  -9   53.47   21.45
   5   3   9  110.51    9.25
  -5   3  -9   70.01   25.77
   5   3   9  118.67   23.39
   5   3   9  131.03   24.08
   5   3  10  306.01   19.16
   5   3  10  302.33   18.56
  -5   3 -10  392.26   46.73
  -5   3 -10  448.23   47.39
  -5   3 -10  492.35   58.20
   5   3  10  275.19   36.62
   5   3  10  290.49   37.90
   5   3  11   83.59    9.51
   5   3  11   79.22    9.24
   5   3  12 1049.19   52.21
   5   3  12 1028.70   53.21
   5   3  13 1722.92   82.90
   5   3  13 1694.15   84.17
   5   3  14  316.31   20.58
   5   3  14  294.44   20.96
   5   3  15   75.52   11.09
   5   3  15   82.49   11.56
   5   3  16  577.24   33.37
   5   3  16  613.58   34.73
   5   3  17  152.60   14.71
   5   3  17  156.95   15.29
   5   3  18  135.64   13.91
   5   3  18  124.26   13.80
   5   3  19   71.96   11.73
   5   3  19   75.65   11.49
   5   3  20  326.99   21.52
   5   3  20  297.39   21.57
   5   3  21   63.23   11.18
   5   3  21   64.79   10.84
   5   3  22   16.57    9.11
   5   3  22   15.05    8.44
   5   3  23   10.45    6.51
   5   3  23   10.95    7.66
   5   3  23    7.89    8.15
   5   3  24   81.79    9.66
   5   3  24   82.33    9.75
   5   3  24   72.23    8.12
   5   3  25   19.94    6.33
   5   3  25   21.69    6.74
   5   3  25   19.30    5.04
   5   3  26    1.31    3.25
   5   3  26    2.18    5.06
   5   3  26    1.20    4.68
   5   3  27    2.90    3.97
   5   3  27    3.89    3.49
  -5   5  27    6.08    3.81
  -5   5  26    8.16    5.05
  -5   5  25   16.96    6.24
  -5   5  25   14.74    5.05
  -5   5  24   -2.66    5.91
  -5   5  23   -3.59    6.71
  -5   5  22   21.94    7.42
  -5   5  21    0.59    7.29
  -5   5  20   34.89    8.57
  -5   5  19   86.56   10.63
  -5   5  18  357.07   22.41
  -5   5  17  100.77   11.67
  -5   5  16  276.54   18.84
  -5   5  15 1094.02   55.21
  -5   5  14   47.70    8.93
  -5   5  13  507.56   28.65
  -5   5  12  107.98   10.92
  -5   5  11  386.04   22.67
  -5   5   8  702.41   58.73
   5   5  -7  862.46   74.37
   5   5  -6  385.27   44.78
   5   5  -5  124.36   24.78
   5   5  -4   27.67   14.40
   5   5  -4   43.12   15.98
   5   5  -3   44.41   15.65
   5   5  -3   65.85   18.06
  -5   5   2   97.85   13.71
   5   5  -2  121.59   23.23
   5   5  -2  132.37   22.91
  -5   5   1   65.17   12.39
   5   5  -1  177.31   26.42
  -5   5   0  330.17   30.77
  -5   5  -1  775.14   59.85
  -5   5  -2  901.31   67.34
  -5   5  -3 2571.66  148.78
   5   5   4  339.74   36.89
  -5   5  -4  249.18   33.59
  -5   5  -4  288.38   47.41
   5   5   5  697.55   58.50
  -5   5  -5  827.14   64.45
   5   5   5  659.40   34.38
  -5   5  -5  830.74   81.02
  -5   5  -6   78.79   28.87
   5   5   6   59.24    6.93
  -5   5  -6   73.61   21.17
   5   5   6   51.16   16.96
   5   5   7  403.24   22.58
   5   5   8  387.15   22.22
   5   5   9  202.10   14.52
   5   5  10 1069.84   54.25
   5   5  11  738.89   40.02
   5   5  12   26.16    8.70
   5   5  13  133.92   13.97
   5   5  14   79.48   11.90
   5   5  15   -1.41    8.65
   5   5  16    9.75    8.63
   5   5  17   38.73    9.93
   5   5  18   79.30   11.38
   5   5  19   95.86   11.80
   5   5  20   55.17    9.75
   5   5  21  142.75   12.76
   5   5  22   19.97    6.94
   5   5  23   24.51    6.39
   5   5  24    1.98    4.43
   5   5  24    0.87    4.35
   5   5  25   20.33    3.81
   5   5  25   22.59    4.08
  -5   7  24   88.25    7.53
   5   7   3   94.38    9.10
   5   7   4  166.64   12.60
   5   7   5   44.18    7.39
   5   7   7   39.74    7.70
   5   7   8   72.77    9.58
   5   7   9  446.04   26.94
   5   7  10   46.62    9.54
   5   7  11  104.23   13.39
   5   7  11   86.96   11.96
   5   7  12  370.82   24.18
   5   7  12  312.95   23.13
   5   7  13   37.48   11.76
   5   7  13   34.14    9.81
   5   7  14  107.12   14.62
   5   7  14  103.07   12.46
   5   7  15   31.31   11.85
   5   7  15   25.48    9.08
   5   7  16   43.16   11.49
   5   7  16   30.70    8.65
   5   7  17  374.80   23.74
   5   7  17  352.36   22.49
   5   7  18   36.38   10.30
   5   7  18   42.74    7.96
   5   7  19  118.63   12.01
   5   7  19  106.67   10.03
   5   7  20  240.36   15.16
   5   7  20  191.09   13.48
   5   7  21    4.46    3.75
   5   7  21    2.73    6.12
   5   7  22   64.22    7.07
   5   7  23    2.75    3.82
   5   9  -1   12.02    6.06
   5   9   0   24.00    6.72
   5   9   1   59.74    8.44
   5   9   2  326.10   20.75
   5   9  10  144.84   15.89
   5   9  11   97.65   14.01
   5   9  12   61.76   12.13
   5   9  13   36.68   11.14
   5   9  14   51.77   10.62
   5   9  15   24.45    8.83
   5   9  16   14.58    7.72
   5   9  17   29.08    7.14
   5   9  18   17.68    5.60
   5   9  19   15.07    4.60
   5  11   6  138.14   13.70
   5  11   7   89.25   11.52
   5  11   8   28.76    8.96
   5  11   9   50.21    9.27
   5  11  10   32.26    8.07
   5  11  11   22.06    6.77
   5  11  12   25.93    5.78
  -6 -12  10   17.97    4.65
   6 -12 -10    8.38    4.73
  -6 -12   9    3.25    4.73
   6 -12  -9    4.42    5.39
  -6 -12   8   -1.98    3.98
   6 -12  -8    4.05    6.26
  -6 -12   8    0.10    5.54
   6 -12  -8    0.95    4.41
   6 -12  -7    5.90    5.43
   6 -12  -7    8.88    7.07
  -6 -12   7    5.89    4.19
   6 -12  -6    3.22    7.38
   6 -12  -6    5.66    6.30
  -6 -12   6    7.96    4.42
   6 -12  -5  149.17   13.69
   6 -12  -5  131.74   12.77
  -6 -12   5  131.35   10.48
   6 -12  -4  170.80   13.01
   6 -12  -4  159.30   12.27
  -6 -12   4   50.78    9.17
   6 -12  -3   56.66   10.55
   6 -12  -3   55.10   10.27
   6 -12  -2  201.99   16.42
  -6 -12   2  208.52   15.95
   6 -12  -2  229.03   17.13
   6 -12  -1   91.54   11.02
   6 -12  -1  104.46   11.62
  -6 -12   0   45.29    8.51
   6 -12   0   21.14    7.95
  -6 -12  -1    3.11    6.53
   6 -12   1    3.52    6.46
  -6 -12  -2    2.01    4.36
   6 -12   2    2.64    5.77
  -6 -12  -2    2.77    6.57
  -6 -12  -3   20.14    5.55
  -6 -12  -3   37.39    7.52
   6 -12   3   35.05    8.54
  -6 -12  -4    9.44    5.71
  -6 -12  -4    0.93    5.10
   6 -12   4   13.41    7.13
  -6 -12  -5   22.72    5.55
  -6 -12  -5   28.99    6.30
   6 -12   5   22.33    7.12
  -6 -12  -6    8.42    5.71
   6 -12   6   14.67    6.09
  -6 -12  -7    9.12    4.72
   6 -12   7    8.41    5.11
  -6 -10  18   15.43    4.58
   6 -10 -18    8.03    4.17
   6 -10 -17    0.19    5.03
   6 -10 -16    6.38    6.59
  -6 -10  16    5.51    3.77
   6 -10 -15  104.79   11.53
  -6 -10  15   92.56    8.39
   6 -10 -14  173.41   15.77
  -6 -10  14  201.67   13.28
  -6 -10  14  179.00   14.54
  -6 -10  13   11.68    6.58
  -6 -10  13   14.92    8.10
  -6 -10  12   98.52   11.70
  -6 -10  12   97.40   10.51
  -6 -10  11  142.89   14.67
  -6 -10  11  149.42   14.17
   6 -10 -10   41.80   10.64
  -6 -10  10   37.71    9.07
  -6 -10  10   29.17    9.36
   6 -10  -9   57.64   11.63
   6 -10  -9   75.50   14.73
  -6 -10   9   53.86   10.18
  -6 -10   9   55.35   11.20
   6 -10  -8   32.65   13.56
  -6 -10   8   70.46   10.88
   6 -10  -8   31.58   11.15
  -6 -10   8   58.87   11.14
  -6 -10   7  153.60   16.07
   6 -10  -7  271.87   22.32
   6 -10  -7  250.12   20.23
  -6 -10   7  131.30   15.52
  -6 -10   6  247.91   19.40
   6 -10  -6  225.77   22.56
  -6 -10   6  279.48   20.34
   6 -10  -6  210.19   20.76
  -6 -10   5   19.56    8.67
   6 -10  -5   28.21   13.93
  -6 -10   5   15.82    9.41
   6 -10  -5   16.46   11.08
   6 -10  -4   63.60   14.88
  -6 -10   4   64.66   10.54
   6 -10  -4   57.44   13.42
  -6 -10   4   69.87   11.98
   6 -10  -3   35.39   13.31
  -6 -10   3   27.30    8.21
   6 -10  -3   32.77   12.74
   6 -10  -2   84.54   15.51
  -6 -10   2  110.60   14.63
  -6 -10   2   83.69   10.92
   6 -10  -2   78.01   15.02
  -6 -10   1   25.95    7.91
  -6 -10   1   34.96   11.25
  -6 -10   0   28.31   11.14
   6 -10   0   14.53   11.65
  -6 -10   0   25.00    7.28
  -6 -10  -1   83.84   12.87
   6 -10   1   64.79   13.63
  -6 -10  -1   58.38    8.92
   6 -10   2   48.49   12.54
   6 -10   2   62.02   13.95
  -6 -10  -3  152.69   15.63
   6 -10   3  157.09   17.14
   6 -10   3  182.69   19.34
   6 -10   4  137.41   17.49
   6 -10   4  118.77   15.34
  -6 -10  -5   75.47   16.18
   6 -10   5   89.29   12.80
  -6 -10  -5   71.06   11.81
   6 -10   5  109.91   15.46
   6 -10   6   32.66   10.15
   6 -10   6   38.49   12.73
  -6 -10  -7  367.65   26.28
   6 -10   7  300.46   21.54
   6 -10   7  297.82   23.71
  -6 -10  -7  285.75   20.91
  -6 -10  -8  130.23   17.19
  -6 -10  -8   94.60   11.56
   6 -10   8   91.56   13.79
  -6 -10  -9  142.49   13.15
   6 -10   9  160.39   16.03
  -6 -10 -10   28.67    7.17
   6 -10  10   15.09    8.76
  -6 -10 -11  111.59   14.23
   6 -10  11  131.06   12.99
  -6 -10 -12   71.02   11.19
   6 -10  12   51.41    8.86
  -6 -10 -13    5.92    7.88
   6 -10  13    6.10    5.73
  -6 -10 -14   40.31    7.84
   6 -10  14   16.39    4.73
  -6 -10 -15   36.54    6.24
  -6  -8  23    5.84    3.91
  -6  -8  22   39.07    5.61
  -6  -8  22   48.21    6.59
  -6  -8  21   13.22    6.26
   6  -8 -21   15.52    5.52
  -6  -8  21   14.01    5.53
  -6  -8  20   31.55    8.20
  -6  -8  20   32.99    5.21
  -6  -8  20   39.42    7.80
  -6  -8  19   32.31    6.13
   6  -8 -19   27.71    8.57
  -6  -8  19   40.82    9.17
  -6  -8  19   37.50    8.58
  -6  -8  18   22.66    9.33
   6  -8 -18   31.58    7.09
  -6  -8  18   20.77    6.22
  -6  -8  17  123.63   11.16
   6  -8 -17   86.26   11.11
   6  -8 -17  121.18   14.29
  -6  -8  17  136.34   13.95
  -6  -8  16  139.48   12.41
   6  -8 -16  134.09   15.74
   6  -8 -16  103.49   12.80
  -6  -8  16  128.55   14.98
  -6  -8  15   59.32   12.09
  -6  -8  15   52.56    8.74
   6  -8 -15   21.37   11.75
   6  -8 -15   12.53    8.49
  -6  -8  14  130.23   15.32
   6  -8 -14  141.21   17.42
   6  -8 -14  111.26   14.20
  -6  -8  14  117.31   12.72
  -6  -8  13   10.63    7.55
  -6  -8  13   13.97   11.34
   6  -8 -13   35.12   13.59
   6  -8 -13   28.45    9.82
   6  -8 -12   34.89   10.76
  -6  -8  12   75.58   13.33
  -6  -8  12   59.22   10.15
   6  -8 -11  103.18   14.19
  -6  -8  11  108.11   12.67
  -6  -8  10  155.94   15.57
   6  -8 -10  180.14   17.97
   6  -8  -9  101.82   18.46
   6  -8  -9  106.97   16.92
  -6  -8   9  147.01   14.16
   6  -8  -9  103.65   14.47
   6  -8  -8  436.31   31.63
  -6  -8   8  344.25   25.15
   6  -8  -8  436.45   29.73
   6  -8  -8  399.08   28.02
   6  -8  -7   26.08   12.55
   6  -8  -7    9.18   13.34
   6  -8  -7   26.45   10.70
  -6  -8   6  410.68   24.88
   6  -8  -6  334.60   26.13
   6  -8  -6  337.43   25.75
  -6  -8   6  397.79   25.24
  -6  -8   5   19.56    8.50
   6  -8  -5   69.96   13.60
  -6  -8   5   21.87    8.70
   6  -8  -5   71.72   12.46
   6  -8  -5   53.30   14.59
  -6  -8   4  242.32   18.33
   6  -8  -4  176.06   20.86
   6  -8  -4  229.90   20.89
   6  -8  -4  218.68   19.73
  -6  -8   4  226.52   18.02
   6  -8  -3   21.70   10.94
   6  -8  -3   11.41   11.34
   6  -8  -2  355.10   24.21
   6  -8  -2  319.58   23.40
   6  -8  -1  231.63   20.84
   6  -8  -1  243.66   21.79
  -6  -8   0  310.15   23.92
   6  -8   0  514.44   29.23
   6  -8   0  544.10   30.14
  -6  -8   0  282.39   22.18
   6  -8   0  434.88   26.24
  -6  -8  -1  298.21   18.71
  -6  -8  -1  264.82   16.53
   6  -8   1  189.96   19.57
   6  -8   1  142.27   18.10
   6  -8   1  143.06   17.60
  -6  -8  -2  614.54   35.46
  -6  -8  -2  717.82   37.97
   6  -8   2  752.95   41.49
   6  -8   2  657.95   39.65
   6  -8   2  676.65   39.32
   6  -8   2  613.06   35.41
   6  -8   3   51.36   12.22
   6  -8   3   33.74    8.85
  -6  -8  -3   27.38    8.70
   6  -8   3   36.34   10.79
  -6  -8  -4  504.80   28.14
   6  -8   4  386.62   28.59
   6  -8   4  509.28   32.35
   6  -8   4  440.54   30.60
   6  -8   4  400.94   26.74
   6  -8   5  296.86   23.45
  -6  -8  -5  252.08   19.44
   6  -8   5  263.50   21.37
   6  -8   5  267.37   20.17
   6  -8   6   36.72   10.42
  -6  -8  -6   19.41    7.86
   6  -8   6   23.08    9.21
   6  -8   6   34.95   11.30
  -6  -8  -7   69.29   10.07
   6  -8   7   56.91   10.81
   6  -8   7   72.78   13.38
   6  -8   7   72.48   12.54
  -6  -8  -8  294.20   21.60
   6  -8   8  311.26   25.19
   6  -8   8  314.35   23.64
  -6  -8  -9   85.86   10.97
   6  -8   9   86.78   13.78
   6  -8   9   86.63   14.15
  -6  -8 -10  124.75   12.63
   6  -8  10  116.01   15.12
   6  -8  10  117.33   15.60
   6  -8  11   61.66   13.41
  -6  -8 -11   29.68    7.82
   6  -8  11   67.94   11.98
  -6  -8 -12  123.10   15.76
   6  -8  12   84.29   12.43
   6  -8  12   93.12   14.92
   6  -8  13    5.58   11.30
  -6  -8 -13    5.34   10.43
   6  -8  13    8.58    7.92
  -6  -8 -14   83.36   12.36
   6  -8  14   68.79   10.24
   6  -8  14   78.30   13.32
   6  -8  15   35.02   16.27
   6  -8  15   65.83   12.56
   6  -8  15   61.43    9.29
  -6  -8 -16   93.19   10.85
   6  -8  16   69.05   16.13
  -6  -8 -17  176.83   11.71
   6  -8  17   -4.46   15.08
   6  -8  18   48.53   11.80
   6  -8  20   92.76    8.66
   6  -8  21    9.85    4.06
  -6  -6  26   11.78    3.91
  -6  -6  25   39.57    4.96
  -6  -6  25   48.33    6.42
   6  -6 -24   60.60    7.04
  -6  -6  24   67.68    8.09
  -6  -6  23    7.14    6.98
  -6  -6  23    3.59    3.42
   6  -6 -23    3.53    5.43
  -6  -6  22   19.72    8.05
   6  -6 -22   29.42    7.51
  -6  -6  22   14.90    4.74
  -6  -6  21   45.40    9.97
   6  -6 -21   41.51    9.03
  -6  -6  21   39.70    6.74
   6  -6 -20   58.89   10.57
  -6  -6  20   77.56    8.69
  -6  -6  20   89.26   11.77
   6  -6 -20   48.08    8.36
   6  -6 -19   79.98   12.46
  -6  -6  19   93.96    9.90
  -6  -6  19   89.65   12.75
   6  -6 -19   57.10    9.66
   6  -6 -18  159.63   16.75
  -6  -6  18  168.75   13.73
   6  -6 -18  134.38   14.36
  -6  -6  18  180.48   16.45
   6  -6 -17  145.57   16.39
  -6  -6  17  171.63   14.01
   6  -6 -17  125.02   14.13
   6  -6 -16  214.90   19.32
  -6  -6  16  183.21   15.41
   6  -6 -16  185.71   17.19
  -6  -6  16  173.66   17.24
   6  -6 -15  354.66   24.48
   6  -6 -15  389.13   26.43
  -6  -6  14    3.44   10.27
   6  -6 -14    3.87    8.31
   6  -6 -14    9.57   10.23
  -6  -6  14   10.84    6.73
  -6  -6  13   40.16   12.24
   6  -6 -13   72.99   11.34
   6  -6 -13   83.40   13.86
  -6  -6  13   65.61    9.80
  -6  -6  12   57.53    9.25
  -6  -6  12   38.47   11.90
   6  -6 -12   71.71   10.99
  -6  -6  11   89.68   14.14
  -6  -6  11  130.67   12.33
   6  -6 -10  742.70   41.57
  -6  -6  10  806.88   40.54
  -6  -6   9  372.31   21.92
  -6  -6   9  328.06   23.57
   6  -6  -9  308.89   22.55
  -6  -6   8  488.91   26.47
   6  -6  -8  432.82   30.70
   6  -6  -8  421.24   28.15
   6  -6  -8  417.54   27.31
   6  -6  -7  571.04   32.85
   6  -6  -7  542.30   34.76
  -6  -6   7  514.87   30.07
  -6  -6   7  521.04   30.23
   6  -6  -7  593.12   32.48
   6  -6  -6  244.76   22.57
   6  -6  -6  314.98   21.30
  -6  -6   6  279.89   18.75
   6  -6  -6  321.97   21.26
  -6  -6   6  352.51   20.03
   6  -6  -5  125.29   16.07
   6  -6  -5  180.24   14.91
   6  -6  -5  173.55   14.10
  -6  -6   5  140.99   12.17
  -6  -6   4   38.29    7.18
   6  -6  -4   31.85   11.35
   6  -6  -4   46.74    8.98
   6  -6  -3  231.85   19.63
  -6  -6   3  226.93   16.04
   6  -6  -2   47.51   11.10
   6  -6  -2   62.88    9.58
  -6  -6   2   92.57    8.48
   6  -6  -2   54.82    9.02
  -6  -6   2   96.95    9.26
  -6  -6   1  935.97   49.09
   6  -6  -1  928.29   51.52
   6  -6  -1  966.18   49.49
   6  -6  -1 1037.96   51.32
   6  -6  -1 1046.10   51.56
  -6  -6   0  982.29   50.97
   6  -6   0 1031.35   53.20
   6  -6   0 1087.00   53.17
   6  -6   0 1005.68   51.82
   6  -6   0 1133.28   53.65
  -6  -6   0  953.32   50.35
   6  -6   1  691.05   38.22
   6  -6   1  630.19   37.57
  -6  -6  -1  761.96   37.00
   6  -6   1  720.27   38.67
  -6  -6  -1  739.32   35.99
   6  -6   1  648.33   35.80
   6  -6   2  908.71   46.28
  -6  -6  -2  777.68   45.73
   6  -6   2 1087.43   49.74
   6  -6   2 1025.34   48.65
   6  -6   2  895.06   48.16
  -6  -6  -3  884.42   43.05
   6  -6   3  791.97   43.84
   6  -6   3  840.52   43.06
   6  -6   3  737.74   44.19
   6  -6   3  877.70   45.27
   6  -6   4  374.87   21.35
   6  -6   4  331.25   22.89
   6  -6   4  393.76   22.82
   6  -6   5   14.51    8.03
  -6  -6  -5   22.38    5.52
   6  -6   5   28.41   11.54
   6  -6   5   10.30    7.00
   6  -6   6   57.03   10.48
  -6  -6  -6   63.29    7.54
   6  -6   6   82.08   13.39
   6  -6   6   62.27    9.91
   6  -6   7  207.33   16.22
   6  -6   7  219.66   16.04
   6  -6   7  233.17   18.32
   6  -6   8 1346.36   66.28
   6  -6   8 1150.41   64.14
  -6  -6  -8 1411.35   62.87
   6  -6   8 1104.61   64.40
   6  -6   9  258.40   18.79
   6  -6   9  289.40   19.83
   6  -6  10  165.97   16.48
   6  -6  10  120.76   13.46
   6  -6  11  603.30   33.54
   6  -6  11  451.72   31.01
   6  -6  12  105.70   14.59
   6  -6  12   79.51   11.51
   6  -6  13   72.97   14.58
   6  -6  13   24.11    7.71
   6  -6  14   58.96   14.48
   6  -6  14   18.18    6.98
   6  -6  15   73.56   14.06
  -6  -6 -15   22.27    8.23
  -6  -6 -16   79.29   10.34
   6  -6  16  127.95   14.69
  -6  -6 -17   97.39   10.26
   6  -6  17   95.46   14.34
   6  -6  17  125.18   14.00
   6  -6  18  306.92   21.40
   6  -6  18  328.03   22.53
   6  -6  19   46.81   10.40
   6  -6  19   23.09    9.32
   6  -6  20  117.26   12.49
   6  -6  20  189.65   14.49
   6  -6  21    8.13    6.68
   6  -6  21   69.63    8.98
   6  -6  22   12.74    6.06
   6  -6  23    7.91    4.35
  -6  -4  28    5.29    3.47
  -6  -4  27    1.58    4.50
  -6  -4  26    1.48    6.50
  -6  -4  26    1.65    5.49
  -6  -4  25   55.19    9.29
  -6  -4  25   46.77    7.94
  -6  -4  25   31.79    4.91
   6  -4 -24  183.58   13.67
  -6  -4  24  141.14   11.43
  -6  -4  24  184.01   15.05
  -6  -4  24  188.57   14.51
  -6  -4  23   26.12    9.40
   6  -4 -23   30.47    7.68
  -6  -4  23   20.52   10.74
   6  -4 -22   29.00    8.44
  -6  -4  22   28.53   11.31
   6  -4 -22   28.21    6.90
   6  -4 -21   69.88   11.04
   6  -4 -21   64.04    9.57
   6  -4 -20  200.29   17.22
   6  -4 -20  171.81   15.45
  -6  -4  20  199.00   17.99
   6  -4 -19  138.19   14.55
   6  -4 -19  157.56   16.25
  -6  -4  19  186.69   15.01
  -6  -4  19  191.58   17.04
  -6  -4  19  176.08   14.12
   6  -4 -18  298.67   22.14
  -6  -4  18  303.65   19.84
   6  -4 -18  241.34   20.09
  -6  -4  18  294.54   21.63
  -6  -4  18  292.51   19.76
  -6  -4  17   71.47   12.79
   6  -4 -17   95.35   12.97
   6  -4 -17   86.63   11.70
  -6  -4  17   79.63   10.96
  -6  -4  17   86.07   11.29
  -6  -4  16  147.60   14.12
   6  -4 -16  157.65   14.93
  -6  -4  16  119.46   14.42
  -6  -4  16  135.03   13.30
  -6  -4  15  576.06   32.60
   6  -4 -15  676.77   36.40
   6  -4 -15  646.76   35.79
  -6  -4  15  559.02   33.29
  -6  -4  15  539.31   33.40
   6  -4 -14  125.37   13.99
  -6  -4  14  121.19   13.23
   6  -4 -14  115.07   13.13
  -6  -4  14  140.25   13.25
  -6  -4  14  137.93   12.21
  -6  -4  13   33.85    8.22
  -6  -4  13   25.76    9.27
   6  -4 -13   58.40   10.54
  -6  -4  13   46.69    9.35
   6  -4 -13   50.79    9.21
  -6  -4  13   39.76    8.06
  -6  -4  12  270.04   16.19
   6  -4 -12  189.09   17.01
   6  -4 -12  155.56   16.09
   6  -4 -12  165.19   15.51
  -6  -4  12  245.62   15.33
  -6  -4  12  163.35   15.64
  -6  -4  12  267.53   16.30
  -6  -4  11  171.78   37.45
   6  -4 -11  237.35   16.98
   6  -4 -11  292.36   19.08
   6  -4 -11  177.64   30.99
  -6  -4  11  218.53   15.00
  -6  -4  11  240.98   15.67
  -6  -4  11  218.45   15.41
  -6  -4  11  168.91   15.78
   6  -4 -10  458.82   48.84
   6  -4 -10  602.52   32.00
   6  -4 -10  531.72   29.98
  -6  -4  10  468.72   27.56
  -6  -4  10  457.30   55.89
  -6  -4  10  547.96   28.26
  -6  -4  10  468.30   29.10
  -6  -4  10  543.29   28.42
  -6  -4   9  154.12   11.70
   6  -4  -9  191.96   15.32
   6  -4  -9  163.72   25.98
  -6  -4   9  142.71   11.35
  -6  -4   9  164.76   30.34
   6  -4  -9  162.86   12.81
  -6  -4   9  133.46   12.74
  -6  -4   9  153.62   11.52
  -6  -4   8  457.15   21.77
   6  -4  -8  241.17   33.11
   6  -4  -8  262.13   21.91
   6  -4  -8  284.21   21.72
  -6  -4   8  479.36   46.80
  -6  -4   8  475.56   23.75
  -6  -4   8  473.71   22.05
  -6  -4   7 1845.34  109.46
   6  -4  -7 1747.50   82.88
   6  -4  -7 1713.49  105.04
  -6  -4   7 1651.89   80.78
   6  -4  -7 1755.57   83.34
  -6  -4   7 1767.01   82.59
  -6  -4   7 1667.97   80.97
   6  -4  -6 2738.46  120.53
   6  -4  -6 2551.74  141.49
  -6  -4   6 2854.24  144.85
  -6  -4   6 2906.97  120.12
  -6  -4   6 2630.00  118.27
   6  -4  -5  414.30   23.65
   6  -4  -5  379.97   36.51
  -6  -4   5  437.29   22.28
  -6  -4   5  468.18   38.49
  -6  -4   5  492.54   23.78
  -6  -4   5  444.11   21.92
  -6  -4   4  923.27   65.52
   6  -4  -4 1095.70   52.80
   6  -4  -4 1060.46   69.54
  -6  -4   3  262.70   26.09
  -6  -4  -2  552.45   47.51
  -6  -4  -2  623.23   52.51
  -6  -4  -3  526.72   46.66
  -6  -4  -3  538.07   49.36
  -6  -4  -4  288.98   35.16
  -6  -4  -4  241.87   31.22
   6  -4   4  275.27   19.26
   6  -4   5  130.92   11.68
  -6  -4  -5  124.46   23.02
   6  -4   5  151.88   14.19
  -6  -4  -5  163.21   26.56
  -6  -4  -6   25.08   13.13
  -6  -4  -6   22.79   18.32
   6  -4   6    7.68    6.90
  -6  -4  -6   32.29   14.62
   6  -4   6    9.26    4.79
  -6  -4  -7  278.86   45.53
   6  -4   7  280.78   19.08
  -6  -4  -7  330.53   39.29
  -6  -4  -7  332.00   40.24
   6  -4   7  289.61   18.25
   6  -4   8  464.43   26.82
  -6  -4  -8  416.04   47.83
  -6  -4  -8  402.68   57.86
   6  -4   8  451.05   25.92
   6  -4   9  520.90   28.70
   6  -4   9  567.30   29.98
   6  -4  10  151.99   15.17
   6  -4  11 1202.76   56.83
   6  -4  11 1013.10   52.61
   6  -4  12  680.72   36.89
   6  -4  12  643.75   35.62
   6  -4  13  116.32   13.35
   6  -4  13  105.54   11.03
   6  -4  13  113.39   13.11
   6  -4  13   80.99    9.96
   6  -4  14  242.14   18.76
   6  -4  14  234.92   18.00
   6  -4  14  223.97   16.67
   6  -4  14  195.41   15.29
   6  -4  15   40.52   10.53
   6  -4  15   24.76    7.89
   6  -4  15   27.69    8.11
   6  -4  15   38.06    9.70
   6  -4  16   13.53    7.80
   6  -4  16    4.97    9.08
   6  -4  16   11.41    7.39
   6  -4  16   11.78    8.14
   6  -4  17   74.38   12.06
   6  -4  17   70.07   10.00
   6  -4  17   60.36   10.07
   6  -4  17   75.23   10.66
   6  -4  18   67.48   11.51
   6  -4  18   65.60   10.26
   6  -4  18   62.94    9.86
   6  -4  18   65.72    9.75
   6  -4  19   11.68    8.98
   6  -4  19   17.84    8.00
   6  -4  19   17.14    8.19
   6  -4  19   16.72    7.27
   6  -4  20   71.19   10.59
   6  -4  20   56.02    8.13
   6  -4  20   64.49    9.45
   6  -4  20   61.44    9.88
   6  -4  21   34.68    8.15
   6  -4  21   46.29    8.90
   6  -4  21   40.56    8.04
   6  -4  22   36.40    7.43
   6  -4  22   50.61    8.25
   6  -4  22   34.17    7.59
   6  -4  23   18.04    5.98
   6  -4  23   15.97    5.66
   6  -4  24    9.57    4.16
  -6  -2  29    1.91    3.45
  -6  -2  29    1.40    3.79
  -6  -2  28   45.22    6.77
  -6  -2  28   41.94    6.31
  -6  -2  27   41.52    7.62
  -6  -2  26   89.56   10.40
  -6  -2  25   93.97    9.14
  -6  -2  25  111.98   12.08
  -6  -2  24   40.11   10.38
  -6  -2  24   29.77    7.31
  -6  -2  23  316.20   20.08
   6  -2 -23  278.10   20.82
   6  -2 -22   76.21   10.77
  -6  -2  22   56.81   12.86
  -6  -2  22   71.73   12.68
  -6  -2  22   55.91    9.86
   6  -2 -21  254.94   20.67
  -6  -2  21  356.92   24.25
   6  -2 -21  214.36   19.52
  -6  -2  21  354.50   22.49
  -6  -2  21  329.94   20.26
   6  -2 -20  424.03   27.04
  -6  -2  20  421.63   28.62
   6  -2 -20  385.86   26.54
  -6  -2  20  425.85   26.85
  -6  -2  20  412.75   25.28
  -6  -2  19  100.15   14.57
   6  -2 -19   98.21   12.37
  -6  -2  19  109.31   13.63
   6  -2 -19   89.13   11.84
  -6  -2  19  108.83   11.76
  -6  -2  19   93.74   12.80
   6  -2 -18   46.09    9.95
  -6  -2  18   41.35   10.36
  -6  -2  18   32.62   10.61
  -6  -2  18   35.96   11.31
   6  -2 -18   35.80    8.71
  -6  -2  18   48.74    9.49
  -6  -2  17  224.41   18.89
   6  -2 -17  214.75   17.92
   6  -2 -17  183.54   16.86
  -6  -2  17  239.91   17.82
  -6  -2  17  235.48   16.75
  -6  -2  17  241.78   18.04
  -6  -2  16   13.70    8.02
   6  -2 -16   21.19    7.75
  -6  -2  16   11.51    8.71
  -6  -2  16    8.08    8.55
   6  -2 -16   34.74    8.78
  -6  -2  16   17.14    7.52
  -6  -2  15  231.98   19.05
   6  -2 -15  317.28   20.53
   6  -2 -15  281.55   19.90
  -6  -2  15  259.68   17.69
  -6  -2  15  247.82   17.98
  -6  -2  15  259.42   18.41
   6  -2 -14  479.90   27.01
  -6  -2  14  391.57   25.61
   6  -2 -14  432.18   26.39
  -6  -2  14  390.77   24.36
  -6  -2  14  420.97   24.91
   6  -2 -13  114.35   11.59
  -6  -2  13   90.23   10.79
   6  -2 -13  111.46   11.11
  -6  -2  13   79.80    9.89
  -6  -2  13   81.50    9.54
  -6  -2  12   76.43    8.85
  -6  -2  12   65.78   27.45
   6  -2 -12   98.22   10.63
  -6  -2  12   85.30    9.95
  -6  -2  12   70.32    8.92
   6  -2 -12   81.55    9.84
  -6  -2  11  111.42   30.59
  -6  -2  11  144.11   11.27
   6  -2 -11   91.86   10.76
   6  -2 -11   94.09   10.61
  -6  -2  11  113.90    9.95
  -6  -2  11  115.52   10.03
   6  -2 -10  337.57   16.94
  -6  -2  10  348.67   15.97
  -6  -2  10  336.10   42.86
  -6  -2  10  320.75   14.82
  -6  -2   9  696.14   61.46
  -6  -2   8  539.17   49.33
  -6  -2   7  602.69   49.84
  -6  -2   6   30.21   12.85
  -6  -2   5 2549.24  135.31
   6  -2  -4 1029.73   57.78
   6  -2  -3 1431.00   74.64
  -6  -2   1 2574.20  134.30
  -6  -2   0 2124.80  110.33
  -6  -2   0 2204.69  116.23
  -6  -2  -1  832.07   54.40
  -6  -2  -1  813.33   49.55
  -6  -2  -2  473.06   34.31
  -6  -2  -3 2289.62  120.04
  -6  -2  -4  918.35   58.79
  -6  -2  -8   41.91   22.85
   6  -2   8   54.67   10.27
  -6  -2  -9  270.05   44.63
   6  -2   9  271.97   18.36
   6  -2   9  279.91   19.38
   6  -2  10  166.21   13.32
  -6  -2 -10  115.04   33.09
   6  -2  10  153.94   13.75
   6  -2  10  155.24   11.74
   6  -2  10  132.22   10.53
   6  -2  11    7.96    7.14
   6  -2  11    6.98    5.64
   6  -2  11    8.27    5.84
   6  -2  11    5.48    7.82
   6  -2  12  287.67   18.37
   6  -2  12  300.01   19.57
   6  -2  12  284.22   19.28
   6  -2  12  267.30   17.36
   6  -2  13  519.19   29.32
   6  -2  13  529.82   28.97
   6  -2  13  485.84   28.78
   6  -2  13  477.51   27.56
   6  -2  14  770.95   42.56
   6  -2  14  830.68   43.32
   6  -2  14  850.61   43.27
   6  -2  14  799.46   41.94
   6  -2  15  122.34   12.47
   6  -2  15  104.98   11.31
   6  -2  15  117.21   12.04
   6  -2  15  112.83   11.50
   6  -2  15  105.00   10.26
   6  -2  16  933.74   47.11
   6  -2  16  938.71   47.52
   6  -2  16  832.31   45.49
   6  -2  16  956.31   46.46
   6  -2  16  818.33   45.20
   6  -2  17  274.22   19.27
   6  -2  17  268.11   19.65
   6  -2  17  239.79   17.00
   6  -2  17  293.42   19.30
   6  -2  17  268.33   17.73
   6  -2  18  104.27   11.54
   6  -2  18   92.64   12.24
   6  -2  18   89.13    9.89
   6  -2  18  102.55   11.94
   6  -2  19   34.01    8.52
   6  -2  19   40.41    9.77
   6  -2  19   34.05    9.94
   6  -2  19   32.22    7.12
   6  -2  20  198.48   15.05
   6  -2  20  215.50   17.30
   6  -2  20  215.73   16.16
   6  -2  20  171.37   13.81
   6  -2  21  268.82   18.50
   6  -2  21  300.12   21.09
   6  -2  21  315.38   19.96
   6  -2  22  168.87   13.12
   6  -2  22  196.60   16.01
   6  -2  22  191.11   14.80
   6  -2  23    8.75    7.50
   6  -2  23    9.50    5.43
   6  -2  23    8.44    7.24
   6  -2  24   88.51    9.23
   6  -2  24   84.45   10.30
   6  -2  25   16.41    5.72
   6  -2  25   18.30    6.55
   6  -2  26    1.28    3.94
   6  -2  26    0.82    4.63
  -6   0  29  190.75   11.40
  -6   0  28   32.82    4.55
  -6   0  28   48.85    6.79
  -6   0  27   27.17    7.10
  -6   0  27   22.67    5.11
  -6   0  26   -0.09    7.53
  -6   0  26    1.18    5.26
  -6   0  25    0.35    6.24
  -6   0  25    2.80    8.17
  -6   0  25   -0.13    7.97
  -6   0  24   -2.20    9.05
  -6   0  24   -2.32    8.43
  -6   0  24   -5.63    9.18
  -6   0  24   -1.70    7.24
  -6   0  23    3.45    9.59
  -6   0  23    1.48    9.45
  -6   0  23    3.62    9.29
  -6   0  23    7.11    7.80
  -6   0  22   73.43   12.19
  -6   0  22   69.08   11.94
  -6   0  22   65.40   11.92
  -6   0  21   67.12   12.09
  -6   0  21   56.85   11.70
  -6   0  21   75.88   12.32
  -6   0  20   16.06   10.02
  -6   0  20    6.82    9.98
  -6   0  20   17.52   10.08
  -6   0  19  829.12   43.60
   6   0 -19  725.04   43.32
  -6   0  19  758.73   44.08
  -6   0  19  835.95   42.99
  -6   0  18   10.84    8.47
   6   0 -18   10.16    7.89
  -6   0  18    7.36    8.65
  -6   0  18   10.50    9.06
   6   0 -18   12.41    7.85
   6   0 -17    2.86    7.07
  -6   0  17    2.75    7.83
  -6   0  17    2.42    8.00
   6   0 -17    3.25    7.07
   6   0 -16   19.45    7.78
  -6   0  16   19.81    7.96
  -6   0  16   21.53    8.20
   6   0 -16   18.93    7.67
  -6   0  15   10.42    7.56
  -6   0  15   12.02    7.16
   6   0 -15   10.38    7.19
   6   0 -15    4.81    6.69
   6   0 -14 1950.27   85.62
  -6   0  14 1530.56   83.47
   6   0 -14 1777.95   85.53
  -6   0  14 1707.49   82.55
   6   0 -13  526.67   49.85
   6   0 -13  461.79   24.35
  -6   0  13  280.63   21.45
   6   0 -13  415.50   24.10
   6   0 -13  421.54   40.15
  -6   0  13  350.17   21.15
  -6   0  12  568.30   33.98
   6   0 -12  816.03   62.94
   6   0 -12  732.74   35.99
   6   0 -12  728.50   36.32
   6   0 -12  670.23   53.51
  -6   0  12  599.07   33.00
   6   0 -11 6183.94  283.66
   6   0 -11 5200.18  272.57
   6   0 -11 5352.63  250.67
   6   0 -11 5414.88  251.19
   6   0 -10   41.31   13.90
   6   0 -10   53.91   17.32
   6   0  -9  136.66   21.61
   6   0  -9  145.38   24.11
   6   0  -8  180.57   24.85
   6   0  -7  226.43   25.79
   6   0  -6   79.79   12.21
   6   0  -6   65.28   15.42
   6   0  -5  114.65   13.04
   6   0  -5   95.66   15.80
   6   0  -4    1.53    8.30
   6   0  -4    3.24    5.77
   6   0  -3  385.50   23.46
  -6   0   2  184.40   15.38
   6   0  -1 1552.56   77.93
  -6   0   1 1381.58   74.56
   6   0   0   18.00    9.88
   6   0   1  215.15   22.26
   6   0   2   48.32   14.63
  -6   0  -3 1018.38   63.69
   6   0   3  984.27   64.81
  -6   0  -4 5600.66  279.17
   6   0   4 5705.48  281.84
   6   0   5 4722.33  241.10
  -6   0  -5 4614.54  238.42
  -6   0  -6  595.54   51.86
   6   0   6  627.49   54.80
  -6   0  -7 5967.25  318.34
   6   0   7 6679.19  326.33
  -6   0  -8  233.90   37.09
  -6   0  -9    6.73   16.94
   6   0  10  405.73   23.96
   6   0  10  418.14   24.26
   6   0  10  437.36   22.89
  -6   0 -11   25.82   21.91
   6   0  11   34.79    7.62
  -6   0 -11   42.97   19.96
   6   0  11   38.39    6.85
   6   0  11   36.08    7.36
   6   0  12 1222.20   58.58
   6   0  12 1176.32   59.71
   6   0  12 1192.42   59.89
   6   0  13  520.05   28.06
   6   0  13  504.00   29.01
   6   0  13  512.89   29.21
   6   0  14   62.17    8.81
   6   0  14   54.85    9.07
   6   0  14   53.38    9.16
   6   0  15  385.54   24.14
   6   0  15  404.01   25.11
   6   0  15  418.73   23.88
   6   0  16   30.12    8.63
   6   0  16   27.10    8.74
   6   0  17  120.37   11.78
   6   0  17  122.03   13.09
   6   0  17  126.90   12.64
   6   0  18  109.77   11.31
   6   0  18  106.64   10.81
   6   0  18  106.06   12.92
   6   0  18  106.30   12.15
   6   0  19   63.28    8.50
   6   0  19   59.56   11.14
   6   0  19   65.81   10.60
   6   0  19   62.55    9.16
   6   0  20    3.57    8.66
   6   0  20    5.27    5.38
   6   0  20    2.77    8.56
   6   0  20    5.32    6.55
   6   0  21   61.02   11.38
   6   0  21   63.30    8.70
   6   0  21   66.26   10.80
   6   0  22   81.79   11.68
   6   0  22   74.55    9.05
   6   0  22   92.61   11.45
   6   0  23  237.26   16.72
   6   0  23  222.40   15.66
   6   0  24   -0.70    7.70
   6   0  24    1.78    7.48
   6   0  25  321.92   18.69
   6   0  25  299.27   19.39
   6   0  26    2.03    5.44
   6   0  26    1.72    5.27
   6   0  27    4.50    3.88
   6   0  27    5.13    4.37
   6   0  28    2.20    2.64
  -6   2  29    4.44    3.65
  -6   2  28   40.24    5.39
  -6   2  28   35.48    4.52
  -6   2  28   45.80    6.20
  -6   2  27   37.93    7.06
  -6   2  27   35.06    6.43
  -6   2  27   30.73    5.55
  -6   2  26   95.34    9.83
  -6   2  26   94.91    9.13
  -6   2  26   91.70   10.21
  -6   2  25   95.26   10.48
  -6   2  25  114.05   11.35
  -6   2  25  107.53   11.70
  -6   2  24   45.11    9.25
  -6   2  24   34.11    8.41
  -6   2  24   47.68   10.13
  -6   2  23  300.74   21.43
  -6   2  23  340.84   22.43
  -6   2  23  333.23   21.36
  -6   2  22   80.21   11.34
  -6   2  22   90.67   11.78
  -6   2  21  291.05   21.38
  -6   2  21  313.34   20.82
  -6   2  20  441.17   27.83
  -6   2  20  438.36   26.84
  -6   2  19  119.11   12.95
  -6   2  19  113.32   12.48
  -6   2  18   46.34    9.39
  -6   2  18   47.56    9.41
  -6   2  17  244.56   17.77
  -6   2  17  228.05   16.83
  -6   2  16   19.62    7.75
  -6   2  16   18.13    7.18
  -6   2  15  279.98   18.84
  -6   2  15  282.22   18.12
  -6   2  14  441.09   25.80
  -6   2  14  474.26   25.26
  -6   2  13  121.60   10.20
   6   2 -13   82.12   23.83
   6   2 -13  121.57   27.16
  -6   2  13  101.41   10.08
  -6   2  12  103.57    9.20
   6   2 -12  109.97   25.71
  -6   2  12   59.49   30.10
  -6   2  11   53.60   28.86
   6   2 -11  122.17   24.89
  -6   2  10  259.16   46.26
  -6   2   9  618.07   52.34
  -6   2   9  676.68   68.04
  -6   2   8  435.89   40.76
  -6   2   8  534.52   54.77
  -6   2   7  531.81   43.78
  -6   2   7  636.97   56.04
  -6   2   6   40.12   17.55
  -6   2   6   28.90   12.59
   6   2  -6   27.58   12.15
   6   2  -5 2889.44  137.05
  -6   2   5 2544.92  134.92
   6   2  -4  933.79   60.66
  -6   2   4 1023.73   58.77
  -6   2   4 1169.74   66.70
   6   2  -4 1002.14   65.25
   6   2  -3 1709.64   89.44
   6   2  -3 1571.06   83.19
   6   2  -2 4692.64  233.25
   6   2  -2 5140.36  240.74
   6   2  -1 2781.25  148.76
  -6   2   1 3243.93  147.32
  -6   2   0 2382.06  117.85
  -6   2   0 2494.55  123.99
  -6   2  -1  575.65   34.95
  -6   2  -1  573.08   42.59
  -6   2  -2  476.67   30.62
  -6   2  -2  460.04   39.25
  -6   2  -3 1646.82  100.61
   6   2   4  950.34   55.79
  -6   2  -4  659.61   60.30
   6   2   5  291.07   29.38
  -6   2  -5  311.13   38.28
  -6   2  -6  381.14   42.99
   6   2   6  366.80   36.65
  -6   2  -6  433.04   47.31
  -6   2  -6  398.70   39.74
   6   2   6  383.37   38.52
  -6   2  -7  234.02   38.08
  -6   2  -7  291.82   36.05
   6   2   7  310.14   34.02
   6   2   7  372.84   37.50
  -6   2  -7  244.22   38.20
  -6   2  -8   24.52   19.56
  -6   2  -8   55.00   19.13
   6   2   8   32.39   15.70
   6   2   8   31.32   14.76
  -6   2  -8   67.90   24.14
   6   2   9  262.14   16.35
   6   2   9  274.83   36.56
   6   2   9  299.24   36.38
  -6   2  -9  349.33   39.74
  -6   2  -9  366.69   47.58
  -6   2  -9  240.63   40.31
  -6   2 -10   93.75   29.13
   6   2  10  141.79   11.35
   6   2  10  137.01   26.93
  -6   2 -10  148.82   32.80
   6   2  10  160.76   29.54
  -6   2 -10  183.06   30.58
   6   2  11   14.97    6.74
  -6   2 -11    2.96   13.07
   6   2  11    8.00    6.12
  -6   2 -11    2.62   15.29
   6   2  12  168.63   13.09
   6   2  12  156.17   12.69
   6   2  13  460.71   25.75
   6   2  13  432.63   25.80
   6   2  14  636.32   33.42
   6   2  14  582.98   33.12
   6   2  15  155.41   13.61
   6   2  15  154.52   12.77
   6   2  16 1008.78   51.63
   6   2  17  265.23   18.88
   6   2  18   77.52   11.23
   6   2  19   50.62   10.45
   6   2  20  139.05   13.83
   6   2  21  386.82   24.13
   6   2  22  207.10   15.24
   6   2  22  228.07   16.58
   6   2  23    5.17    5.70
   6   2  23    1.12    8.29
   6   2  24   84.17    9.84
   6   2  24   70.13    7.73
   6   2  25   13.75    4.40
   6   2  25   13.16    6.61
   6   2  26   -1.56    5.23
   6   2  26    1.04    5.18
   6   2  27   -3.76    3.86
   6   2  27   -0.57    3.87
  -6   4  28    1.89    3.28
  -6   4  27   10.36    4.72
  -6   4  27    8.31    4.05
  -6   4  26    7.09    5.87
  -6   4  26    2.77    4.43
  -6   4  25   59.78    8.75
  -6   4  25   57.69    7.56
  -6   4  24  215.71   15.87
  -6   4  24  207.53   14.50
  -6   4  23   23.41    7.84
  -6   4  22   33.48    8.40
  -6   4  21   93.05   11.02
  -6   4  20  226.76   16.67
  -6   4  19  180.70   14.68
  -6   4  18  347.02   21.96
  -6   4  17   83.16   10.70
  -6   4  16  174.93   14.15
  -6   4  15  727.04   38.27
  -6   4  14  126.83   11.56
  -6   4  13   45.83    7.75
  -6   4  10  576.98   66.59
  -6   4  10  512.18   49.89
   6   4  -9  181.03   31.30
  -6   4   9  168.78   36.22
   6   4  -9  165.79   31.89
  -6   4   9  167.56   26.26
  -6   4   8  223.27   30.30
  -6   4   8  270.94   42.83
   6   4  -8  479.36   50.47
   6   4  -8  537.41   49.72
   6   4  -7 1650.67  110.04
  -6   4   7 1482.94   93.84
   6   4  -7 1625.07  104.72
  -6   4   7 1416.39  108.23
   6   4  -6 2995.15  162.16
   6   4  -6 3083.51  168.53
   6   4  -5  528.19   49.60
   6   4  -5  492.90   45.31
  -6   4   4  803.51   63.91
   6   4  -4  970.56   71.33
   6   4  -4  940.57   66.76
   6   4  -3  326.86   32.75
  -6   4   3  186.04   19.79
  -6   4   3  191.50   25.56
   6   4  -3  339.17   36.20
  -6   4   2  351.27   25.68
  -6   4   2  345.20   33.38
  -6   4   2  439.13   33.51
  -6   4   1  808.64   44.27
  -6   4   1  678.15   43.45
  -6   4   0  327.04   40.40
  -6   4   0  496.88   29.28
  -6   4  -1  325.83   41.70
  -6   4  -1  389.02   34.30
  -6   4  -1  386.45   24.31
  -6   4  -1  367.55   26.45
  -6   4  -2  594.77   58.18
  -6   4  -2  468.04   36.33
  -6   4  -3  561.84   58.94
  -6   4  -3  575.24   45.42
  -6   4  -3  472.21   38.05
   6   4   4  269.57   32.80
  -6   4  -4  258.20   29.06
  -6   4  -4  321.95   33.74
  -6   4  -5  175.07   35.09
  -6   4  -5  164.30   24.42
   6   4   5   91.55    7.78
  -6   4  -5  109.60   19.76
   6   4   5  123.79   21.92
  -6   4  -6   16.04   12.91
  -6   4  -6   26.15   19.99
   6   4   6   48.69   15.93
   6   4   6   44.47    5.64
  -6   4  -6   17.66   12.03
   6   4   7  380.69   39.84
   6   4   7  341.03   19.94
  -6   4  -7  383.93   42.29
  -6   4  -7  456.45   56.73
   6   4   7  387.25   41.78
   6   4   8  442.72   46.03
   6   4   8  451.57   24.96
   6   4   9  464.31   25.89
   6   4  10  228.36   15.95
   6   4  11  843.39   44.79
   6   4  11  859.95   44.16
   6   4  12  647.66   35.01
   6   4  12  627.71   35.78
   6   4  13  141.32   13.96
   6   4  13  153.96   14.55
   6   4  14  150.16   14.92
   6   4  14  153.16   14.81
   6   4  15   19.52    9.80
   6   4  15   19.90    9.74
   6   4  16   14.25    9.25
   6   4  16   10.39    9.57
   6   4  17   67.70   11.81
   6   4  17   66.66   11.52
   6   4  18   84.09   12.47
   6   4  18   87.23   12.36
   6   4  19   35.13   10.70
   6   4  19   36.01   10.22
   6   4  20   66.98   11.31
   6   4  20   59.82   10.49
   6   4  21   17.62    9.13
   6   4  21   23.24    8.64
   6   4  22   29.40    8.20
   6   4  22   31.15    8.88
   6   4  23    9.61    6.93
   6   4  23   11.01    6.48
   6   4  24   11.77    4.70
   6   4  24    6.69    5.94
   6   4  24   10.18    5.52
   6   4  25   31.18    5.78
   6   4  25   25.61    4.01
   6   4  26   41.92    5.02
   6   4  26   55.78    5.53
  -6   6  26    9.71    3.49
  -6   6  25   38.31    5.85
   6   6   4  276.06   17.14
   6   6   5   24.87    5.91
   6   6   6   67.15    8.15
   6   6   7   81.94    9.27
   6   6   8 1493.29   73.34
   6   6   9  213.41   15.98
   6   6  10  257.89   18.60
   6   6  11  605.52   34.77
   6   6  12   67.48   11.21
   6   6  13   24.95    9.46
   6   6  14    8.69    9.21
   6   6  15   30.85    9.88
   6   6  16   77.01   11.68
   6   6  17   88.66   11.64
   6   6  18  274.57   19.31
   6   6  19   60.19    9.37
   6   6  20  124.62   11.48
   6   6  21   46.40    7.36
   6   6  22    8.50    4.92
   6   6  23    4.05    3.67
   6   8   2  622.86   34.02
   6   8   3   28.24    7.46
   6   8   4  482.35   27.96
   6   8   5  228.21   16.65
   6   8   6   16.74    7.47
   6   8   7   86.65   10.77
   6   8   8  345.62   22.84
   6   8   9  102.57   12.24
   6   8  10  134.53   14.09
   6   8  10  151.34   16.29
   6   8  11   38.03    9.81
   6   8  11   48.20   12.72
   6   8  12  129.35   15.33
   6   8  12  113.07   12.99
   6   8  13    6.92   11.33
   6   8  13    6.22    7.69
   6   8  14   65.29   12.74
   6   8  14   64.94   10.08
   6   8  15   81.55   10.00
   6   8  15   94.04   12.94
   6   8  16  107.28   12.52
   6   8  16   91.21    9.74
   6   8  17  164.59   13.59
   6   8  17  141.27   11.24
   6   8  18  135.08   11.82
   6   8  19   23.69    6.85
   6   8  20  140.33   10.00
   6   8  21    4.31    3.89
   6  10   8  116.78   14.08
   6  10   9  184.01   16.57
   6  10  10   26.02   10.52
   6  10  11  102.36   12.61
   6  10  12   69.50   10.44
   6  10  13    3.51    7.60
   6  10  14   38.49    7.61
   6  10  15   43.35    6.75
   6  10  16    8.80    4.45
   6  12   2    1.41    6.67
   6  12   3   46.38    8.23
   6  12   4    5.16    6.38
   6  12   5   38.46    7.01
   6  12   6   15.03    5.66
  -7 -11  15    7.38    3.48
  -7 -11  14   17.58    5.08
  -7 -11  14   17.61    4.73
  -7 -11  13   44.50    7.11
  -7 -11  13   36.00    6.36
  -7 -11  12   22.95    6.99
   7 -11 -12    0.93    5.20
  -7 -11  12   19.24    6.06
  -7 -11  11   36.73    8.40
   7 -11 -11   43.46    9.81
   7 -11 -11   24.79    7.22
  -7 -11  11   31.08    7.07
  -7 -11  10   14.58    7.48
   7 -11 -10   53.01   10.69
   7 -11 -10   39.88    8.59
  -7 -11  10   17.65    6.92
   7 -11  -9   15.20    9.84
   7 -11  -9   18.04    8.44
  -7 -11   9   16.98    7.02
   7 -11  -8   16.40    9.08
   7 -11  -8   19.76   10.86
  -7 -11   8   38.38    7.92
   7 -11  -7  158.07   16.66
   7 -11  -7  157.90   15.53
  -7 -11   7  130.52   12.61
  -7 -11   6   62.01   11.51
   7 -11  -6   98.59   14.44
  -7 -11   6   46.37    8.62
   7 -11  -6   91.16   12.95
  -7 -11   5  172.12   13.97
   7 -11  -5  157.38   17.54
   7 -11  -5  142.58   16.63
   7 -11  -4  227.30   19.03
  -7 -11   4  149.49   15.41
   7 -11  -4  210.19   17.99
  -7 -11   4  114.17   12.33
  -7 -11   3   30.70   10.19
   7 -11  -3   15.98   11.15
  -7 -11   3   15.04    6.35
   7 -11  -3    8.65   10.84
  -7 -11   2  129.75   13.58
   7 -11  -2  100.27   14.79
  -7 -11   2   88.74    9.74
  -7 -11   1   47.86    9.69
  -7 -11   1   81.23   11.78
  -7 -11   0   40.45   10.16
   7 -11   0   40.84   11.68
  -7 -11   0   46.15   10.09
  -7 -11  -1   10.61    9.15
   7 -11   1   -0.18    8.72
  -7 -11  -1    6.15    8.46
   7 -11   1    3.41    9.68
  -7 -11  -2    9.41    9.75
   7 -11   2    5.63    8.55
  -7 -11  -2    4.52    7.94
   7 -11   2    2.38    9.59
  -7 -11  -3  148.71   15.32
   7 -11   3  118.65   13.37
  -7 -11  -3  136.02   13.33
   7 -11   3  143.56   15.63
  -7 -11  -4  109.43   14.21
   7 -11   4   77.15   10.52
  -7 -11  -4   78.39   10.51
   7 -11   4   87.79   12.87
  -7 -11  -5   88.81   13.33
  -7 -11  -5   73.61    9.86
   7 -11   5   68.44   11.67
  -7 -11  -6  107.30   13.14
   7 -11   6   77.41   11.83
  -7 -11  -6   73.46    9.48
  -7 -11  -7   70.15    8.76
   7 -11   7  104.01   12.08
  -7 -11  -7  110.91   12.79
  -7 -11  -8   74.99   10.97
   7 -11   8   46.57    9.19
   7 -11   9   45.10    8.06
   7 -11  10    1.64    5.03
  -7 -11 -12   60.00    7.01
  -7  -9  21    2.75    2.92
   7  -9 -20    9.67    4.49
  -7  -9  20    5.66    4.31
  -7  -9  19    9.46    3.55
  -7  -9  19   10.84    6.31
   7  -9 -19    8.09    5.78
  -7  -9  19   12.48    5.59
  -7  -9  18    8.97    7.12
   7  -9 -18    3.44    6.74
  -7  -9  18    4.22    4.35
  -7  -9  18    6.01    5.88
  -7  -9  17   18.50    7.97
   7  -9 -17   19.78    8.50
  -7  -9  17   20.08    5.77
   7  -9 -17   11.52    5.81
  -7  -9  16  164.04   13.06
  -7  -9  16  152.50   14.76
   7  -9 -16  161.08   14.03
   7  -9 -15  109.09   14.95
   7  -9 -15   75.98   11.84
  -7  -9  15  183.81   13.31
  -7  -9  15  176.95   15.36
  -7  -9  14   84.70   10.59
  -7  -9  14   93.56   12.41
   7  -9 -14   59.85   11.23
  -7  -9  14   89.13   13.13
  -7  -9  13  132.78   13.36
  -7  -9  13  123.56   14.66
  -7  -9  12   51.06    9.72
  -7  -9  12   58.36   11.26
   7  -9 -11  168.02   17.90
  -7  -9  11  189.57   16.19
  -7  -9  11  161.30   16.73
   7  -9 -10  234.01   22.07
   7  -9 -10  262.91   25.44
  -7  -9  10  324.57   21.82
  -7  -9  10  288.04   22.16
   7  -9  -9  288.64   22.48
   7  -9  -9  320.33   24.67
  -7  -9   9  187.48   17.80
  -7  -9   9  176.49   18.20
  -7  -9   8   77.08   11.81
   7  -9  -8   19.81   14.35
  -7  -9   8   79.72   11.99
   7  -9  -8   16.04   11.29
   7  -9  -7  289.36   25.12
  -7  -9   7  264.22   20.77
   7  -9  -7  274.95   23.48
  -7  -9   7  233.92   20.00
   7  -9  -6   16.21   12.85
   7  -9  -6   11.86   11.35
  -7  -9   6   20.82    9.45
  -7  -9   6   11.27    8.44
   7  -9  -5  114.43   17.15
  -7  -9   5  103.59   13.60
   7  -9  -5  105.84   16.28
  -7  -9   5   73.10   11.35
   7  -9  -4   61.85   15.20
  -7  -9   4  107.15   12.15
   7  -9  -3  148.69   18.10
  -7  -9   3  129.94   13.33
   7  -9  -2  202.65   20.23
  -7  -9   2  164.20   14.85
   7  -9  -1   65.45   14.81
   7  -9  -1   64.07   14.21
  -7  -9   1   68.61    9.49
   7  -9   0   33.36   12.48
  -7  -9   0   21.85    9.51
  -7  -9   0   20.30    6.77
  -7  -9  -1   77.20    8.94
   7  -9   1   39.02   12.33
  -7  -9  -1   96.05   12.43
   7  -9   1   39.38   13.32
   7  -9   2  518.97   33.61
  -7  -9  -2  486.02   30.96
   7  -9   2  442.00   31.96
   7  -9   3  110.50   15.16
   7  -9   3   75.13   18.20
   7  -9   3  122.21   17.35
   7  -9   4   36.14    8.50
  -7  -9  -4   60.43   10.30
   7  -9   4   27.88   10.82
   7  -9   4   31.33   12.57
   7  -9   5  249.77   21.07
  -7  -9  -5  273.39   19.91
   7  -9   5  217.68   25.61
   7  -9   5  260.98   19.04
   7  -9   6    6.12    8.52
   7  -9   6   12.24    8.37
  -7  -9  -6   10.07    7.86
   7  -9   6   10.70   19.69
   7  -9   6    3.04   10.37
   7  -9   7   68.33   13.50
   7  -9   7   57.96   11.19
  -7  -9  -7   85.78   10.74
   7  -9   7   61.29   20.11
  -7  -9  -8  166.53   13.93
   7  -9   8  123.13   23.42
   7  -9   8  141.97   16.52
   7  -9   8  127.73   14.68
  -7  -9  -9   84.91   10.69
   7  -9   9   96.18   22.20
   7  -9   9  127.82   14.96
   7  -9   9  126.51   13.97
   7  -9  10   11.42    9.77
  -7  -9 -10   41.77   13.53
   7  -9  10   12.78    9.30
  -7  -9 -11  174.33   17.74
   7  -9  11  162.30   15.26
   7  -9  11  135.62   14.86
   7  -9  12    9.49    9.59
  -7  -9 -12    0.80   10.26
   7  -9  12    4.04    7.19
  -7  -9 -13  225.43   17.60
   7  -9  13  188.46   15.67
   7  -9  13  200.03   16.88
   7  -9  14   34.76    9.77
  -7  -9 -14   77.91   10.59
  -7  -9 -15   59.39    9.13
   7  -9  15   66.80   10.07
  -7  -9 -16   74.43    8.09
   7  -9  16   68.47    9.23
   7  -9  17    9.89    6.14
   7  -9  18   24.75    5.33
  -7  -7  25   12.65    3.52
  -7  -7  24   60.28    6.45
  -7  -7  24   46.25    5.37
  -7  -7  23   25.80    6.35
   7  -7 -23   18.11    5.17
  -7  -7  23   23.53    5.50
  -7  -7  22   24.15    6.99
  -7  -7  22   17.22    4.37
  -7  -7  21    6.93    7.15
  -7  -7  21    7.58    4.54
   7  -7 -21    0.12    6.68
  -7  -7  20   12.46    8.80
   7  -7 -20   30.99    8.98
  -7  -7  20    7.71    5.19
   7  -7 -20   22.30    6.79
   7  -7 -19  338.06   22.37
  -7  -7  19  330.81   19.31
   7  -7 -18  141.86   14.82
   7  -7 -18  104.85   11.89
   7  -7 -17   83.53   14.20
   7  -7 -17   72.01   11.87
  -7  -7  16  361.85   24.41
   7  -7 -16  442.00   29.36
   7  -7 -16  380.03   26.66
   7  -7 -15   21.01    9.61
   7  -7 -15   31.27   12.00
  -7  -7  15    6.06    7.08
   7  -7 -14   15.25    9.60
   7  -7 -14   26.10   13.01
  -7  -7  14   40.41    8.92
   7  -7 -13   10.06    9.44
  -7  -7  13    3.75    7.24
  -7  -7  12   29.02    8.71
   7  -7 -12   72.74   12.49
   7  -7 -11  157.36   16.20
  -7  -7  11  111.63   12.56
   7  -7 -10  115.52   16.05
  -7  -7  10   80.81   10.95
   7  -7 -10   99.17   13.91
   7  -7  -9  202.91   19.28
   7  -7  -9  187.61   22.08
   7  -7  -9  204.45   20.44
  -7  -7   9  249.17   17.83
  -7  -7   9  246.54   18.59
  -7  -7   8  218.68   17.14
   7  -7  -8  224.46   22.70
   7  -7  -8  240.43   21.07
   7  -7  -8  229.62   19.32
  -7  -7   8  221.76   17.98
   7  -7  -7   65.97   15.54
  -7  -7   7  124.75   11.90
   7  -7  -7   76.87   12.54
   7  -7  -7   84.11   14.10
  -7  -7   7  133.97   13.23
   7  -7  -6  295.61   22.09
   7  -7  -6  291.29   21.28
  -7  -7   6  247.99   18.82
   7  -7  -5   33.14   12.89
   7  -7  -5   55.65   11.83
  -7  -7   5   65.39   10.36
   7  -7  -4   53.50   12.99
  -7  -7   4   31.54    9.16
   7  -7  -4   59.95   11.58
   7  -7  -3   23.77   11.14
  -7  -7   3   39.15    7.94
   7  -7  -3   24.57    9.61
  -7  -7   3   49.96    7.78
   7  -7  -2  389.41   24.82
   7  -7  -2  440.85   24.98
  -7  -7   2  237.79   19.30
   7  -7  -2  448.23   25.12
  -7  -7   2  230.60   18.62
   7  -7  -1 1222.82   69.79
  -7  -7   1 1576.64   69.15
   7  -7  -1 1223.94   67.55
   7  -7  -1 1282.57   70.23
  -7  -7   1 1498.68   67.94
  -7  -7   0  826.06   48.28
   7  -7   0 1147.87   52.82
   7  -7   0 1082.73   50.93
  -7  -7   0  769.20   46.91
   7  -7   0 1178.43   53.44
   7  -7   1   74.44   13.53
  -7  -7  -1  294.67   16.55
  -7  -7  -1  276.51   14.49
   7  -7   1   86.76   14.30
   7  -7   1  194.43   18.07
  -7  -7  -2 1386.29   74.80
   7  -7   2 1512.15   77.17
   7  -7   2 1598.02   76.70
   7  -7   2 1466.32   73.98
   7  -7   3  199.69   16.62
   7  -7   3  232.66   18.10
   7  -7   3  202.17   14.92
   7  -7   4   87.27   12.34
   7  -7   4  116.17   14.08
   7  -7   4   91.10   11.83
   7  -7   5   23.07    8.86
  -7  -7  -5   13.83    6.12
   7  -7   5   19.63    7.89
   7  -7   5   24.42    9.48
   7  -7   6   82.05   12.43
   7  -7   6   88.07   13.29
  -7  -7  -6  109.75   10.69
   7  -7   7  301.74   21.74
   7  -7   7  303.29   22.72
   7  -7   8   58.07   12.26
  -7  -7  -8   62.25    8.63
   7  -7   8   56.35   11.13
   7  -7   9   35.93   11.99
  -7  -7  -9   30.30    6.90
   7  -7   9   35.24    9.85
   7  -7  10   20.59   11.63
   7  -7  10   15.87    9.08
   7  -7  11   11.13   11.53
   7  -7  11   11.14    8.02
   7  -7  12   35.45   12.60
   7  -7  12   33.37    9.08
   7  -7  13   26.14   12.36
   7  -7  13   22.96    8.16
   7  -7  14    6.48   11.60
  -7  -7 -14    5.14    8.96
  -7  -7 -15   37.48    9.40
   7  -7  15  117.24   16.30
  -7  -7 -16   81.43   11.11
   7  -7  16  294.83   19.10
  -7  -7 -17  268.43   17.28
   7  -7  17  252.09   20.60
   7  -7  18  127.89   14.61
   7  -7  19  -13.75   10.88
   7  -7  19   56.56    9.43
   7  -7  20   71.40   10.59
   7  -7  20  179.16   11.95
   7  -7  21   60.23    7.44
   7  -7  22    6.19    4.13
  -7  -5  27   20.06    4.23
  -7  -5  26   23.10    5.43
  -7  -5  25   54.65    5.38
  -7  -5  25   72.53    7.91
   7  -5 -24    2.54    5.40
  -7  -5  24    2.20    3.69
  -7  -5  23   10.87    4.93
   7  -5 -23   17.21    6.95
   7  -5 -22    3.40    6.97
  -7  -5  22   -5.61   10.36
  -7  -5  22    1.41    5.09
   7  -5 -22    5.41    5.45
  -7  -5  21   -3.60   10.69
   7  -5 -21    1.58    7.69
  -7  -5  21    2.81    5.65
   7  -5 -21    0.43    5.81
   7  -5 -20   65.93   11.70
  -7  -5  20   60.48    8.88
   7  -5 -20   57.66    9.42
  -7  -5  20   60.41   12.93
   7  -5 -19    9.72    7.38
  -7  -5  19   19.38   11.46
   7  -5 -19    9.04    9.49
  -7  -5  19   15.04    6.91
   7  -5 -18   63.66   12.74
  -7  -5  18   76.92   13.43
   7  -5 -18   64.16   10.66
   7  -5 -17  192.18   18.36
  -7  -5  17  172.07   17.00
   7  -5 -17  163.50   16.27
  -7  -5  16   16.66   11.01
   7  -5 -16   49.87   11.38
   7  -5 -16   31.75    9.98
   7  -5 -15  407.32   29.27
   7  -5 -15  471.60   30.96
  -7  -5  15  471.88   28.42
  -7  -5  15  448.02   28.76
  -7  -5  15  478.71   28.52
  -7  -5  14   95.27   12.76
   7  -5 -14  180.63   16.55
   7  -5 -14  164.62   15.39
  -7  -5  14   73.23   12.76
  -7  -5  14   93.89   12.20
  -7  -5  13   50.70    9.53
   7  -5 -13   46.26   10.16
  -7  -5  13   30.50   10.53
  -7  -5  13   52.28   10.53
  -7  -5  12  209.16   15.77
   7  -5 -12  194.70   17.02
  -7  -5  12  217.16   15.63
   7  -5 -11  335.41   24.78
  -7  -5  11  443.32   24.07
  -7  -5  11  314.25   24.22
  -7  -5  11  439.69   24.11
   7  -5 -10  896.31   52.29
   7  -5 -10  940.61   53.33
  -7  -5  10 1104.99   51.75
  -7  -5  10  933.10   52.00
  -7  -5  10 1077.17   51.13
  -7  -5   9  818.30   49.35
  -7  -5   9  929.96   51.25
  -7  -5   9  985.32   49.88
   7  -5  -8  134.07   17.44
   7  -5  -8  198.26   16.79
   7  -5  -8  212.37   17.89
   7  -5  -8  121.73   26.51
   7  -5  -7 1478.91   84.63
   7  -5  -7 1795.13   84.07
   7  -5  -7 1867.41   84.83
   7  -5  -7 1641.62  109.34
  -7  -5   7 1676.50   81.45
  -7  -5   6   26.78    6.21
   7  -5  -6   43.94   10.96
   7  -5  -6   53.64   15.67
   7  -5  -6   53.14    9.10
  -7  -5   5   35.24    6.14
   7  -5  -5   18.11    9.29
  -7  -5   5   35.26    5.52
   7  -5  -5   29.91    7.83
  -7  -5   4   26.74    5.74
  -7  -5   4   25.83    5.06
   7  -5  -4   31.46    6.86
   7  -5  -4   22.87    9.50
   7  -5  -4   31.28    7.34
  -7  -5   3   65.69   13.84
   7  -5  -3   48.49    9.85
   7  -5  -3   54.77    8.61
  -7  -5   3   62.68    6.60
   7  -5  -3   63.89    8.30
  -7  -5   3   66.65    7.24
   7  -5  -2  241.15   16.49
  -7  -5   2  228.97   14.43
   7  -5  -2  228.28   17.45
   7  -5  -2  250.61   16.54
  -7  -5   2  226.77   14.58
  -7  -5   1   30.05    5.69
   7  -5  -1   31.92    6.86
   7  -5  -1   27.91    7.79
  -7  -5   1   25.56    4.66
   7  -5  -1   18.95    7.32
   7  -5  -1   30.52    6.76
   7  -5   0  219.26   17.08
  -7  -5   0  277.74   15.46
   7  -5   0  230.57   16.68
   7  -5   0  255.13   17.12
   7  -5   1  488.34   26.64
   7  -5   1  498.94   28.23
  -7  -5  -1  499.01   26.59
   7  -5   1  455.43   28.90
   7  -5   1  575.00   29.25
   7  -5   2  176.41   11.40
   7  -5   2  161.94   11.74
   7  -5   2  193.11   12.82
  -7  -5  -3  700.68   61.02
   7  -5   3  678.90   35.65
   7  -5   3  590.81   37.38
  -7  -5  -3  663.37   34.65
   7  -5   3  768.68   37.36
   7  -5   4   69.46    9.28
  -7  -5  -4   61.55    6.74
  -7  -5  -4   58.85   18.39
   7  -5   4   75.52    9.01
   7  -5   4   54.83   11.20
   7  -5   5  371.47   22.57
   7  -5   5  369.57   24.68
  -7  -5  -5  338.52   20.03
   7  -5   5  402.13   23.33
   7  -5   6  405.21   25.06
   7  -5   6  440.13   27.44
   7  -5   6  407.04   25.18
   7  -5   7  155.04   14.24
   7  -5   7  159.61   15.69
   7  -5   7  169.43   13.79
   7  -5   8  472.75   26.57
   7  -5   8  367.22   24.85
   7  -5   9 1476.53   65.88
   7  -5   9 1119.04   63.83
   7  -5  10   41.44   10.63
   7  -5  10   21.73    6.90
   7  -5  11 1333.95   68.99
   7  -5  11 1367.91   69.61
   7  -5  12  220.45   19.30
   7  -5  13  169.59   17.06
   7  -5  14   95.42   14.12
  -7  -5 -15   79.44    9.73
   7  -5  15  113.05   14.17
   7  -5  16   60.47   12.32
   7  -5  16   65.03   12.18
   7  -5  17   80.93   13.02
   7  -5  17   97.65   12.63
   7  -5  18   69.58   10.85
   7  -5  18   61.31   12.05
   7  -5  19    5.50    8.98
   7  -5  19    0.55    7.41
   7  -5  20   24.75    8.76
   7  -5  20    9.66    7.24
   7  -5  21   25.40    7.86
   7  -5  21    1.67    6.00
   7  -5  22   -0.33    6.30
   7  -5  23   10.99    5.04
   7  -5  24    6.72    3.31
  -7  -3  27   39.43    6.93
  -7  -3  27   20.62    3.47
  -7  -3  26   38.94    5.25
  -7  -3  26   59.38    8.71
  -7  -3  25    1.63    8.19
   7  -3 -24  265.51   19.01
  -7  -3  24  314.91   20.22
  -7  -3  23  234.11   16.19
  -7  -3  23  240.32   18.42
   7  -3 -23  220.24   17.63
   7  -3 -22  105.92   12.41
   7  -3 -22   81.22   10.77
  -7  -3  22   96.46   13.55
  -7  -3  22   97.34   11.14
   7  -3 -21  113.19   13.14
   7  -3 -21  121.42   14.33
  -7  -3  21  183.72   14.25
  -7  -3  21  178.72   16.28
   7  -3 -20  384.69   26.48
  -7  -3  20  386.52   24.24
   7  -3 -20  342.92   25.19
  -7  -3  20  418.70   26.05
  -7  -3  20  418.40   26.14
  -7  -3  19  313.85   21.61
  -7  -3  19  295.11   19.98
   7  -3 -19  266.66   21.51
   7  -3 -19  245.26   20.57
  -7  -3  19  322.29   21.63
   7  -3 -18  120.41   14.06
  -7  -3  18  103.31   11.94
   7  -3 -18  106.63   12.90
  -7  -3  18   97.20   13.77
  -7  -3  18  110.90   13.36
   7  -3 -17  223.95   17.65
   7  -3 -17  246.44   18.56
  -7  -3  17  178.09   15.13
  -7  -3  17  155.26   15.76
  -7  -3  17  158.01   15.93
   7  -3 -16  380.25   24.82
   7  -3 -16  341.62   23.65
  -7  -3  16  327.78   22.52
  -7  -3  16  303.00   21.98
  -7  -3  16  361.23   22.07
   7  -3 -15  214.23   17.49
   7  -3 -15  194.33   16.83
  -7  -3  15  171.80   15.45
  -7  -3  15  205.13   15.31
  -7  -3  15  189.57   14.70
  -7  -3  15  192.70   15.81
   7  -3 -14  107.20   12.89
   7  -3 -14  101.97   12.63
  -7  -3  14  135.62   12.43
  -7  -3  14  128.93   12.49
  -7  -3  14  137.24   11.88
  -7  -3  14  103.24   11.09
  -7  -3  13    0.22    6.29
   7  -3 -13    3.69    7.49
  -7  -3  13    8.68    7.55
   7  -3 -13    2.76    6.83
  -7  -3  13    8.44    6.97
  -7  -3  13    7.14    6.53
  -7  -3  12   56.90    8.63
  -7  -3  12   85.76    9.60
   7  -3 -12   71.62   10.04
  -7  -3  12   79.41    9.06
  -7  -3  12   85.80    9.32
  -7  -3  11  229.57   39.25
  -7  -3  11  253.86   15.64
  -7  -3  11  220.55   15.12
  -7  -3  11  196.43   15.39
  -7  -3  11  245.28   15.72
   7  -3 -11  252.91   17.50
   7  -3 -10  162.50   14.96
   7  -3 -10  197.97   14.99
  -7  -3  10  208.60   13.47
  -7  -3  10  195.99   33.83
  -7  -3  10  168.92   13.44
  -7  -3  10  209.51   13.50
   7  -3  -9  205.82   14.58
  -7  -3   9  133.85   27.01
  -7  -3   9  140.47   11.16
   7  -3  -9  197.08   13.75
  -7  -3   9  145.33   11.99
  -7  -3   9  146.76   11.18
   7  -3  -8  665.77   52.06
   7  -3  -8  688.87   37.24
  -7  -3   8  678.87   34.53
  -7  -3   8  727.42   59.63
  -7  -3   8  701.47   34.83
   7  -3  -7  382.61   34.50
  -7  -3   7  366.91   38.09
   7  -3  -6 3139.58  167.05
  -7  -3   6 3413.06  174.12
  -7  -3   5 2527.63  137.61
   7  -3  -5 2552.22  133.21
   7  -3  -4 1700.52   93.05
  -7  -3   0 1557.03   94.90
  -7  -3  -1  241.97   25.64
  -7  -3  -2 2022.19  112.56
  -7  -3  -3 1149.23   73.46
  -7  -3  -4  164.57   25.78
  -7  -3  -4  180.50   24.03
  -7  -3  -5   10.97   10.44
  -7  -3  -5    8.26    9.04
   7  -3   6  648.46   34.98
  -7  -3  -6  637.27   53.60
  -7  -3  -6  679.21   58.62
  -7  -3  -7  472.12   55.44
   7  -3   7  438.91   26.13
   7  -3   7  469.40   28.08
  -7  -3  -7  433.15   44.36
  -7  -3  -7  460.65   48.27
  -7  -3  -8  365.42   51.15
   7  -3   8  385.58   23.78
  -7  -3  -8  357.16   41.51
   7  -3   8  407.58   25.30
  -7  -3  -8  367.66   44.69
  -7  -3  -9  352.10   45.16
   7  -3   9  522.26   30.03
   7  -3  10   25.06    9.53
   7  -3  11  142.06   11.96
   7  -3  11  168.02   14.80
   7  -3  12 1098.44   52.89
   7  -3  12 1084.62   53.32
   7  -3  12  987.38   50.99
   7  -3  12  930.56   49.78
   7  -3  13  295.53   20.28
   7  -3  13  277.71   18.55
   7  -3  13  291.05   20.20
   7  -3  13  254.93   17.60
   7  -3  14  295.16   20.14
   7  -3  14  257.47   17.79
   7  -3  14  278.61   18.88
   7  -3  14  257.59   19.45
   7  -3  15  119.67   11.79
   7  -3  15  103.17   11.21
   7  -3  15  105.34   12.21
   7  -3  15  102.30   13.04
   7  -3  16  293.50   20.58
   7  -3  16  292.57   20.13
   7  -3  16  273.66   19.46
   7  -3  16  277.19   19.06
   7  -3  17  197.77   16.30
   7  -3  17  183.92   15.70
   7  -3  17  169.10   14.23
   7  -3  17  183.17   14.79
   7  -3  18  322.47   21.36
   7  -3  18  315.68   21.31
   7  -3  18  267.14   18.81
   7  -3  18  317.00   20.03
   7  -3  19   61.07   10.43
   7  -3  19   66.22   10.53
   7  -3  19   49.89    8.08
   7  -3  19   60.01    9.50
   7  -3  20  417.76   24.56
   7  -3  20  393.06   23.79
   7  -3  20  384.64   24.97
   7  -3  21  141.11   12.49
   7  -3  21  131.06   13.03
   7  -3  21  132.36   12.02
   7  -3  22   53.29    8.11
   7  -3  22   49.00    8.15
   7  -3  22   42.64    8.50
   7  -3  23   21.89    6.23
   7  -3  23   15.05    6.06
   7  -3  23   19.91    6.79
   7  -3  24  102.78    9.40
   7  -3  24  105.24    8.16
   7  -3  24   94.04    7.59
  -7  -1  29   58.84    5.81
  -7  -1  28   30.96    6.16
  -7  -1  27   33.42    7.23
  -7  -1  27   30.64    7.00
  -7  -1  27   27.82    5.28
  -7  -1  26   18.06    7.75
  -7  -1  26   23.01    7.70
  -7  -1  26   22.31    5.84
  -7  -1  25   26.62    8.82
  -7  -1  25   22.41    8.73
  -7  -1  25   22.82    7.02
  -7  -1  24    7.35    9.16
  -7  -1  24    3.08    8.75
  -7  -1  24    6.14    7.06
  -7  -1  23  112.01   13.95
  -7  -1  23  124.32   13.72
  -7  -1  23  109.68   11.77
  -7  -1  23  120.64   13.93
  -7  -1  22   93.51   12.97
  -7  -1  22   97.11   13.14
  -7  -1  22   85.25   13.39
  -7  -1  22   88.74   11.58
  -7  -1  21   25.23   10.64
  -7  -1  21   27.87    9.45
  -7  -1  21   27.96   10.88
   7  -1 -21   57.15   10.58
  -7  -1  21   34.58   11.33
  -7  -1  20  835.09   43.75
   7  -1 -20  778.91   44.08
  -7  -1  20  806.51   44.79
  -7  -1  20  790.50   42.94
  -7  -1  20  791.85   42.17
   7  -1 -20  698.81   43.77
  -7  -1  19   16.83    9.52
  -7  -1  19   17.28   10.24
   7  -1 -19   19.17    8.95
  -7  -1  19   10.11   10.37
   7  -1 -19    9.22    7.79
  -7  -1  18    7.45    8.40
  -7  -1  18    2.51    8.90
   7  -1 -18    9.08    7.94
  -7  -1  18    2.33    9.18
   7  -1 -18    4.30    7.15
   7  -1 -17   74.03   10.93
   7  -1 -17   84.53   11.66
  -7  -1  17   72.00   10.86
  -7  -1  17   65.50   11.66
  -7  -1  17   82.72   11.18
  -7  -1  16  197.47   15.72
   7  -1 -16  216.35   17.18
  -7  -1  16  174.21   16.54
   7  -1 -16  196.70   17.15
  -7  -1  16  214.47   16.37
   7  -1 -15  243.04   17.89
   7  -1 -15  266.83   18.21
  -7  -1  15  158.47   15.83
  -7  -1  15  195.94   15.44
  -7  -1  15  219.31   16.06
   7  -1 -14 1081.62   52.53
  -7  -1  14  838.75   50.32
   7  -1 -14 1039.66   52.50
  -7  -1  14  924.47   49.46
  -7  -1  14 1102.50   50.96
  -7  -1  13 1108.15   57.18
   7  -1 -13 1546.07   61.10
   7  -1 -13 1484.63   61.14
  -7  -1  13 1015.44   57.48
  -7  -1  13  967.36   56.12
  -7  -1  12  364.66   22.69
  -7  -1  12  436.48   24.40
   7  -1 -12  486.39   26.24
  -7  -1  12  395.77   23.46
  -7  -1  12  398.93   54.52
   7  -1 -11 1322.20   84.59
   7  -1 -11 1782.88   80.16
  -7  -1  11 1745.66   78.26
  -7  -1  11 1531.95  115.34
  -7  -1  11 1513.90   76.97
   7  -1 -10  523.40   28.42
  -7  -1  10  471.43   52.19
   7  -1 -10  422.29   31.10
   7  -1  -9  119.57   12.42
   7  -1  -9  135.28   13.03
  -7  -1   9  160.55   28.10
   7  -1  -8   67.77    7.73
   7  -1  -8   75.89    8.63
  -7  -1   7    8.03   11.41
   7  -1  -7   16.11    3.41
  -7  -1   6  274.18   29.45
  -7  -1   5  740.16   51.45
   7  -1  -4  855.47   43.54
   7  -1  -3  244.27   18.03
   7  -1  -3  217.79   13.63
  -7  -1   2 1129.42   70.37
   7  -1  -2 1440.73   70.55
  -7  -1   1 1183.59   68.60
   7  -1  -1 1243.13   69.58
  -7  -1   0  159.22   19.02
   7  -1   0  187.59   22.51
  -7  -1  -1  196.83   21.12
  -7  -1  -1  170.25   14.84
   7  -1   1  147.00   22.94
  -7  -1  -2  177.79   16.50
   7  -1   2  228.55   28.67
   7  -1   3 1063.06   75.70
   7  -1   4 1876.77  117.64
   7  -1   8  516.25   28.99
   7  -1   9   71.90    9.60
   7  -1   9   67.47   10.27
   7  -1   9   73.39    8.43
   7  -1  10  254.81   17.93
   7  -1  10  255.05   15.53
   7  -1  10  244.76   18.20
   7  -1  10  273.54   16.97
   7  -1  11  166.52   14.06
   7  -1  11  180.28   13.52
   7  -1  11  150.92   14.48
   7  -1  11  181.79   12.33
   7  -1  12  396.90   24.87
   7  -1  12  417.89   24.90
   7  -1  12  407.47   24.03
   7  -1  12  403.05   22.82
   7  -1  13  675.08   36.92
   7  -1  13  703.70   36.57
   7  -1  13  618.50   36.02
   7  -1  13  679.44   35.06
   7  -1  14  296.94   20.11
   7  -1  14  298.35   19.85
   7  -1  14  271.15   18.95
   7  -1  14  289.43   18.54
   7  -1  15  422.36   26.16
   7  -1  15  423.33   26.33
   7  -1  15  412.49   25.10
   7  -1  15  462.62   25.41
   7  -1  16  512.21   30.55
   7  -1  16  546.40   31.52
   7  -1  16  545.05   30.19
   7  -1  17   90.95   11.17
   7  -1  17   88.82   11.64
   7  -1  17   87.01   11.29
   7  -1  18   69.98    9.93
   7  -1  18   69.11   11.05
   7  -1  18   64.51   10.51
   7  -1  19    6.21    6.95
   7  -1  19    8.14    8.47
   7  -1  19    2.55    8.04
   7  -1  20  104.75   10.60
   7  -1  20  102.04   12.77
   7  -1  20  123.21   12.57
   7  -1  21  150.77   12.24
   7  -1  21  160.33   14.82
   7  -1  21  166.73   14.17
   7  -1  22  116.17   10.21
   7  -1  22  138.96   13.56
   7  -1  22  145.71   12.83
   7  -1  23  127.13   12.24
   7  -1  23  108.01   11.18
   7  -1  24   86.33   10.31
   7  -1  24   92.67    9.49
   7  -1  25   12.96    5.55
   7  -1  25   15.34    6.50
   7  -1  26   24.96    4.61
   7  -1  26   25.47    5.71
   7  -1  27    4.62    3.49
  -7   1  29   74.33    6.49
  -7   1  28   37.69    6.23
  -7   1  28   41.14    5.73
  -7   1  28   29.27    4.68
  -7   1  27   41.17    7.30
  -7   1  27   39.58    6.72
  -7   1  27   33.65    5.91
  -7   1  26   11.53    6.99
  -7   1  26    7.06    7.27
  -7   1  26   14.92    6.26
  -7   1  25   15.87    8.14
  -7   1  25   14.74    7.98
  -7   1  25   17.20    7.08
  -7   1  24    2.54    8.30
  -7   1  24    4.77    8.24
  -7   1  24    5.95    7.52
  -7   1  23  107.39   12.50
  -7   1  23  114.49   12.68
  -7   1  23  115.89   13.45
  -7   1  22   93.43   12.80
  -7   1  22   92.62   12.41
  -7   1  22   86.27   12.14
  -7   1  21   43.41   11.04
  -7   1  21   49.12   10.73
  -7   1  21   56.15   11.07
  -7   1  20  869.70   45.77
  -7   1  20  798.83   45.96
  -7   1  20  835.37   44.58
  -7   1  19   16.06    9.16
  -7   1  19   14.60    9.02
  -7   1  18    7.50    7.95
  -7   1  18    5.84    7.99
  -7   1  17   92.67   11.91
  -7   1  17  103.81   11.27
   7   1 -16  239.65   18.76
  -7   1  16  217.67   17.34
  -7   1  16  245.79   16.85
   7   1 -15  249.88   18.46
   7   1 -15  228.73   18.73
  -7   1  15  208.04   16.61
  -7   1  15  235.83   16.10
   7   1 -14 1223.96   55.19
   7   1 -14 1243.81   56.20
  -7   1  13  926.75   55.56
   7   1 -13 1235.40   58.61
   7   1 -13 1004.10   81.43
   7   1 -13 1210.28   59.39
  -7   1  13 1211.20   55.56
   7   1 -13 1415.78   92.93
   7   1 -12  405.40   25.53
   7   1 -12  392.76   24.67
   7   1 -12  426.11   44.87
   7   1 -12  481.53   47.69
  -7   1  12  354.72   56.01
   7   1 -11 1773.59  110.12
  -7   1  11 1567.89  123.95
   7   1 -10  530.50   48.95
  -7   1  10  535.99   59.32
   7   1  -9  163.86   26.20
  -7   1   9  166.28   31.23
   7   1  -8  150.83   22.02
  -7   1   8  114.93   24.92
   7   1  -8  167.24   25.23
  -7   1   7   21.09   14.75
   7   1  -7   25.75   14.50
   7   1  -7   23.30   11.50
   7   1  -6  351.10   30.86
  -7   1   6  314.34   33.69
   7   1  -5  888.02   54.99
  -7   1   5  799.39   57.10
  -7   1   4  897.19   61.95
   7   1  -4 1143.98   63.00
   7   1  -3  316.84   22.10
   7   1  -2 1422.73   73.95
  -7   1   2 1545.01   73.96
   7   1   0  197.40   22.04
  -7   1  -1  141.18   17.85
  -7   1  -1  114.03    9.28
  -7   1  -1  119.86   10.58
   7   1   2  242.98   26.43
   7   1   2  233.99   20.92
  -7   1  -2  271.03   26.79
  -7   1  -2  227.41   18.67
  -7   1  -3 1141.91   68.86
   7   1   3  942.68   59.11
  -7   1  -3  940.48   56.88
   7   1   3 1098.37   67.87
  -7   1  -4 1622.10   99.87
   7   1   4 1740.28   93.29
  -7   1  -4 1404.92   89.00
   7   1   5 3056.67  156.44
  -7   1  -5 2777.84  163.42
   7   1   5 3301.56  165.09
  -7   1  -5 2779.63  153.07
  -7   1  -6  495.50   48.15
  -7   1  -6  557.59   43.20
   7   1   6  391.93   40.48
   7   1   6  418.06   43.34
  -7   1  -7 1844.03  107.39
  -7   1  -7 1701.74  116.13
  -7   1  -7 1777.23  117.86
  -7   1  -8  403.61   48.97
  -7   1  -8  501.63   45.00
   7   1   8  385.73   22.00
  -7   1  -8  454.06   50.48
   7   1   9   93.03    8.66
  -7   1  -9   48.43   24.22
   7   1   9  102.57    9.83
  -7   1  -9   52.95   19.22
   7   1   9   96.43    9.25
  -7   1  -9   28.79   18.39
   7   1  10  206.99   13.83
   7   1  10  180.68   34.47
  -7   1 -10  346.32   39.24
   7   1  10  187.23   14.56
  -7   1 -10  349.79   45.96
   7   1  10  193.58   14.49
  -7   1 -10  208.95   39.67
   7   1  11  106.73    9.62
   7   1  11   79.39   10.15
   7   1  11   83.56    9.60
   7   1  12  478.54   25.44
   7   1  12  433.36   26.35
   7   1  12  426.63   26.34
   7   1  13  598.46   30.46
   7   1  13  575.45   31.49
   7   1  14  257.70   17.16
   7   1  14  244.83   17.70
   7   1  14  256.36   18.47
   7   1  15  405.91   24.10
   7   1  15  394.39   24.50
   7   1  15  411.68   25.67
   7   1  16  460.22   26.44
   7   1  16  440.02   26.34
   7   1  16  435.55   27.56
   7   1  17   71.49   10.62
   7   1  17   62.71   10.92
   7   1  17   69.79    9.37
   7   1  18   37.30   10.28
   7   1  18   41.83    7.68
   7   1  18   42.88    9.59
   7   1  19    3.01    6.14
   7   1  19    3.00    5.46
   7   1  19    2.38    8.37
   7   1  19    0.14    8.65
   7   1  20   93.99   12.62
   7   1  20   81.70    9.72
   7   1  20   85.24   11.42
   7   1  21  123.11   13.77
   7   1  21  131.65   12.77
   7   1  21  114.17   10.89
   7   1  22  148.32   13.94
   7   1  22  157.28   13.35
   7   1  22  119.78   10.97
   7   1  23  132.91   13.05
   7   1  23  138.97   12.53
   7   1  24   48.33    8.18
   7   1  24   37.68    8.28
   7   1  25   47.61    7.27
   7   1  25   33.86    7.01
   7   1  26    8.45    4.78
   7   1  26    8.39    5.19
   7   1  27    3.40    3.10
   7   1  27    3.40    3.68
  -7   3  28    1.55    3.94
  -7   3  28   -0.47    3.18
  -7   3  27   38.20    6.34
  -7   3  27   34.93    4.98
  -7   3  27   35.50    5.55
  -7   3  26   75.18    8.76
  -7   3  26   65.78    7.43
  -7   3  25    5.65    7.36
  -7   3  25    4.63    6.48
  -7   3  24  311.90   20.23
  -7   3  24  294.47   18.97
  -7   3  23  263.65   18.72
  -7   3  23  243.45   17.11
  -7   3  22  118.60   12.12
  -7   3  21  145.57   13.41
  -7   3  20  401.67   24.76
  -7   3  19  321.06   21.05
  -7   3  18  114.99   11.86
  -7   3  17  228.08   16.55
  -7   3  16  392.00   23.38
  -7   3  15  236.57   16.15
  -7   3  14  129.14   11.10
  -7   3  12   54.01   28.81
  -7   3  11  236.20   33.49
  -7   3  11  236.17   47.94
   7   3 -11  244.40   37.97
  -7   3  10  134.90   37.45
  -7   3  10  142.93   26.06
   7   3 -10  182.87   31.64
   7   3  -9  153.42   29.25
  -7   3   9  202.86   27.66
  -7   3   9  195.69   39.02
   7   3  -8  749.24   63.06
  -7   3   8  656.39   66.87
  -7   3   8  652.79   52.68
   7   3  -7  409.32   40.69
  -7   3   7  361.16   35.02
  -7   3   7  389.94   46.49
   7   3  -7  415.62   43.58
   7   3  -6 3668.87  185.21
   7   3  -6 3742.04  192.04
  -7   3   6 3609.42  191.94
  -7   3   6 3080.14  174.89
  -7   3   5 2781.12  151.00
   7   3  -5 3173.08  166.68
   7   3  -5 2947.84  159.00
  -7   3   5 3150.26  165.10
   7   3  -4 1826.24  110.40
   7   3  -4 1714.52  103.21
  -7   3   4 1967.65  107.53
  -7   3   3   33.88   12.07
   7   3  -3   75.93   15.05
   7   3  -3   77.47   17.41
  -7   3   2  818.59   50.10
   7   3  -2 1315.60   66.93
   7   3  -2 1351.91   74.54
  -7   3   2 1008.94   60.63
  -7   3   1 2088.52  108.78
  -7   3   1 2137.12  110.81
  -7   3   0 1722.85   96.39
  -7   3  -1  241.57   22.00
  -7   3  -1  205.60   27.23
  -7   3  -2 2024.83  100.40
  -7   3  -2 1525.47  107.13
  -7   3  -3 1196.37   67.83
  -7   3  -3  905.02   74.93
  -7   3  -4  200.87   23.59
  -7   3  -4  196.63   33.24
  -7   3  -5    6.34   12.95
  -7   3  -5    0.98   14.38
   7   3   5    9.24   11.27
   7   3   5   16.85   11.58
   7   3   5   12.53    3.84
  -7   3  -6  539.31   55.92
   7   3   6  637.85   51.40
  -7   3  -6  738.95   68.00
   7   3   6  649.24   55.30
  -7   3  -7  502.91   56.02
   7   3   7  444.24   42.88
   7   3   7  441.59   44.91
  -7   3  -7  322.94   44.49
  -7   3  -8  438.97   46.38
   7   3   8  358.66   40.03
   7   3   8  364.69   42.12
  -7   3  -8  398.00   52.10
  -7   3  -8  311.24   44.05
   7   3   9  379.85   22.15
   7   3   9  376.60   42.96
  -7   3  -9  448.33   53.01
   7   3  10   20.89    6.97
  -7   3 -10   19.35   15.39
   7   3  11   95.61   10.35
   7   3  12  790.29   41.23
   7   3  12  779.54   41.18
   7   3  13  283.09   19.56
   7   3  13  296.34   19.21
   7   3  14  230.77   17.25
   7   3  14  222.28   16.30
   7   3  15   66.35   10.84
   7   3  15   61.92    8.77
   7   3  16  324.43   21.64
   7   3  17  230.07   19.00
   7   3  17  250.44   18.23
   7   3  18  307.28   20.72
   7   3  18  293.13   21.67
   7   3  19   54.31   11.19
   7   3  19   47.14   10.57
   7   3  20  401.45   26.34
   7   3  20  429.77   25.48
   7   3  21  175.74   15.68
   7   3  21  179.35   14.84
   7   3  22   47.89    7.49
   7   3  22   49.36    9.47
   7   3  22   53.75    9.38
   7   3  23   14.24    5.49
   7   3  23   12.89    7.34
   7   3  23   20.36    7.49
   7   3  24  131.00   11.56
   7   3  24  160.63   11.68
   7   3  25   46.78    6.95
   7   3  25   58.30    6.95
   7   3  26   23.24    4.62
   7   3  26   15.87    4.47
  -7   5  27   17.44    3.64
  -7   5  27   20.11    3.63
  -7   5  26    3.05    4.47
  -7   5  25  129.52   10.39
  -7   5  24    3.50    6.36
  -7   5  20   73.34    9.19
  -7   5  19    9.42    6.87
  -7   5   8  126.48   25.11
  -7   5   7 1612.32  102.80
   7   5  -6   62.72   19.78
   7   5  -5   24.55   14.28
   7   5  -4   19.61   12.26
   7   5  -3  143.46   24.82
   7   5   0  263.70   16.08
   7   5   1  539.18   27.73
  -7   5  -1  302.33   44.00
  -7   5  -2  220.50   27.99
  -7   5  -2  140.94   30.27
  -7   5  -3  580.38   64.19
  -7   5  -3  714.64   56.71
  -7   5  -4   52.69   23.06
  -7   5  -4   66.11   17.95
  -7   5  -5  339.46   39.50
  -7   5  -5  342.16   50.72
   7   5   5  318.98   18.76
  -7   5  -6  367.72   43.38
   7   5   6  381.65   21.71
   7   5   7  128.86   10.82
   7   5   8  612.89   33.08
   7   5   9 1385.81   68.42
   7   5  10  132.79   12.57
   7   5  11 1234.21   63.62
   7   5  11 1272.13   63.06
   7   5  12  208.33   16.88
   7   5  12  182.72   16.26
   7   5  13   85.46   12.71
   7   5  13   86.70   12.37
   7   5  14   42.41   11.32
   7   5  14   52.31   11.51
   7   5  15   81.68   12.79
   7   5  15   77.21   12.25
   7   5  16   46.97   11.75
   7   5  16   45.48   11.20
   7   5  17   91.48   13.06
   7   5  17   89.22   12.56
   7   5  18   77.64   12.38
   7   5  18   79.67   12.05
   7   5  19    1.61    9.15
   7   5  19    0.26    7.92
   7   5  20    7.50    7.73
   7   5  20   14.60    8.91
   7   5  21    5.59    7.71
   7   5  21    7.99    7.09
   7   5  22   -1.67    6.45
   7   5  22    3.84    5.90
   7   5  23    5.77    3.95
   7   5  23    3.35    5.63
   7   5  23    8.14    5.24
   7   5  24   24.22    5.21
   7   5  24   17.00    4.59
   7   5  25   14.61    3.77
  -7   7  24   38.59    4.86
   7   7   3   82.35    9.52
   7   7   4  160.28   13.06
   7   7   5   20.03    6.89
   7   7   6  105.91   11.04
   7   7   7  209.30   15.98
   7   7   8   67.19    9.72
   7   7   9   41.28    9.30
   7   7  10   27.38    9.23
   7   7  11   13.20    8.83
   7   7  12   32.11   10.27
   7   7  13   27.94    9.83
   7   7  14    2.97    8.63
   7   7  15   36.38    9.67
   7   7  16  122.28   12.86
   7   7  17  293.68   19.51
   7   7  18  157.84   12.82
   7   7  19   19.56    6.39
   7   7  20  152.74   10.89
   7   7  21   34.34    4.74
   7   9  -1   72.08    9.79
   7   9   0   17.87    7.41
   7   9   1   89.35   10.58
   7   9   2  532.77   30.55
   7   9   3  202.09   15.74
   7   9   4   62.62    9.67
   7   9   5  285.58   19.77
   7   9   6   10.33    7.56
   7   9   7   77.43   10.68
   7   9   8  187.14   15.79
   7   9   9  108.69   12.38
   7   9   9  119.21   15.15
   7   9  10   25.87    8.65
   7   9  10   35.57   12.32
   7   9  11  158.89   15.97
   7   9  11  137.90   13.21
   7   9  12    9.83    6.74
   7   9  12    2.61   10.26
   7   9  13  213.05   17.42
   7   9  14   74.24   11.05
   7   9  15   69.01    9.95
   7   9  16   82.53    9.42
   7   9  17   15.96    6.11
   7   9  18   30.50    5.41
   7  11   6   96.17   11.77
   7  11   7  124.61   12.52
   7  11   8   68.24   10.23
   7  11   9   42.67    8.60
   7  11  10    7.45    6.94
   7  11  11   40.64    7.02
   7  11  12   56.84    6.34
  -8 -12   8    1.14    4.23
   8 -12  -7   10.78    5.56
  -8 -12   7   17.10    5.53
   8 -12  -7    9.03    5.48
  -8 -12   6    9.51    5.74
   8 -12  -6   26.16    6.64
   8 -12  -6   20.86    6.54
   8 -12  -5   10.75    6.21
   8 -12  -5   10.48    6.68
   8 -12  -4   94.42   10.65
   8 -12  -4   90.99    9.51
  -8 -12   4   65.05    8.55
   8 -12  -3   18.21    6.44
  -8 -12   3   21.01    6.53
   8 -12  -3   21.85    7.61
  -8 -12   2   61.86    7.88
   8 -12  -2   21.01    6.16
  -8 -12   1   29.17    6.81
  -8 -12   0    1.32    5.26
   8 -12   0    3.64    7.21
  -8 -12  -1   33.23    6.20
   8 -12   1   22.83    7.59
  -8 -12  -2   10.42    4.62
   8 -12   2   39.85    7.81
   8 -12   3   57.35    8.38
   8 -12   4  122.87   10.80
   8 -12   5    6.13    4.76
   8 -10 -18    1.71    3.48
  -8 -10  17    7.39    3.04
   8 -10 -17    6.76    5.16
  -8 -10  17    4.38    4.58
  -8 -10  16   28.11    4.98
   8 -10 -16   38.74    7.78
   8 -10 -16   17.25    4.42
  -8 -10  16   31.26    6.46
  -8 -10  15   30.29    6.08
   8 -10 -15   44.34    7.11
  -8 -10  15   30.35    7.18
  -8 -10  14   94.47   10.08
  -8 -10  14  100.38    9.29
  -8 -10  13  108.33   10.78
   8 -10 -13  108.07   12.09
  -8 -10  13   89.96   10.96
   8 -10 -12   44.12   11.40
  -8 -10  12   17.41    7.50
   8 -10 -12   36.15    9.57
  -8 -10  12   17.55    7.85
   8 -10 -11  117.61   14.39
  -8 -10  11  130.98   13.08
   8 -10 -11  132.42   16.47
  -8 -10  11  137.72   13.01
   8 -10 -10   94.76   15.57
  -8 -10  10   91.79   11.54
   8 -10 -10   70.19   13.13
  -8 -10  10   83.04   11.17
   8 -10  -9  136.25   17.82
  -8 -10   9  140.43   13.77
   8 -10  -9  120.03   15.54
  -8 -10   9  113.90   12.76
   8 -10  -8   61.68   14.76
  -8 -10   8   39.22    9.89
   8 -10  -8   56.61   12.62
  -8 -10   8   27.33    8.50
  -8 -10   7  345.02   23.79
   8 -10  -7  412.20   28.66
   8 -10  -7  378.83   26.74
  -8 -10   6  222.56   17.15
   8 -10  -6  110.96   17.93
   8 -10  -6   97.59   16.58
  -8 -10   6  210.19   15.90
   8 -10  -5  176.42   18.86
  -8 -10   5   97.33   13.43
   8 -10  -5  169.02   18.54
  -8 -10   5   97.56   11.87
   8 -10  -4   32.31   13.27
  -8 -10   4   26.13    7.82
  -8 -10   3   91.35   13.41
   8 -10  -3  105.56   15.83
  -8 -10   3   73.21    9.84
  -8 -10   2    1.39    5.52
  -8 -10   2    2.14    9.32
   8 -10  -2   -0.69   11.26
  -8 -10   1   -0.35    8.78
   8 -10  -1    1.81   11.15
   8 -10  -1   -5.75   12.49
  -8 -10   0   21.88    9.62
   8 -10   0   13.69   10.83
   8 -10   0   13.16   12.35
  -8 -10  -1   12.50    8.93
   8 -10   1   25.47   10.92
   8 -10   1   24.24   12.35
   8 -10   2   35.65   10.96
  -8 -10  -2   15.06    8.80
   8 -10   2   30.77   12.02
   8 -10   3   59.40   11.58
  -8 -10  -3   49.25   10.26
   8 -10   3   80.67   14.33
   8 -10   4   64.15   11.31
  -8 -10  -4  106.94   11.99
   8 -10   4   88.99   14.85
  -8 -10  -5  108.43   11.82
   8 -10   5   95.61   14.66
   8 -10   6   79.20   13.00
  -8 -10  -6   68.11    9.85
  -8 -10  -7  112.68   11.60
   8 -10   7  125.84   15.09
   8 -10   8   39.99   10.51
   8 -10   9  104.72   12.41
  -8 -10 -10   29.40   10.55
   8 -10  10   54.75    9.28
  -8 -10 -11  134.47   13.51
   8 -10  11  105.95   10.90
  -8 -10 -12  119.87   12.32
  -8 -10 -13   87.43    9.76
  -8 -10 -14   -0.53    4.90
  -8  -8  23    3.90    3.62
   8  -8 -22    9.45    4.03
  -8  -8  22   13.38    5.19
  -8  -8  22   15.69    4.53
  -8  -8  21    3.99    6.27
  -8  -8  21    6.04    3.41
   8  -8 -21   12.11    5.51
  -8  -8  21    3.70    4.95
   8  -8 -20   41.09    8.04
  -8  -8  20   30.86    5.43
  -8  -8  20   32.67    7.20
   8  -8 -19   50.48    9.82
   8  -8 -19   41.57    7.76
  -8  -8  18  138.47   12.34
   8  -8 -18  159.44   13.61
   8  -8 -17   74.72   12.71
   8  -8 -17   50.15   10.27
   8  -8 -16  266.24   21.85
  -8  -8  16  268.39   18.02
  -8  -8  15   25.16    8.30
   8  -8 -15   55.22   11.33
  -8  -8  14  102.47   11.78
   8  -8 -14   75.56   13.09
  -8  -8  13   23.55    8.48
   8  -8 -13   43.88   11.80
   8  -8 -12    2.65   13.34
  -8  -8  12    1.99    7.69
   8  -8 -12   -0.22   10.44
  -8  -8  11   11.73   11.15
  -8  -8  11   10.10    8.50
   8  -8 -11   22.20   13.48
   8  -8 -11   18.10   11.39
  -8  -8  10  139.25   14.24
   8  -8 -10  100.79   17.45
   8  -8 -10   82.30   14.70
  -8  -8  10  147.03   15.99
  -8  -8   9  212.69   18.39
   8  -8  -9  260.71   23.94
   8  -8  -9  250.59   22.16
  -8  -8   9  231.86   19.95
  -8  -8   8   30.10   11.42
   8  -8  -8   30.45   12.12
   8  -8  -8   29.21   13.98
  -8  -8   8   34.61    9.54
  -8  -8   7   36.04   11.47
   8  -8  -7   53.85   13.78
   8  -8  -7   49.60   12.71
   8  -8  -6   34.59   13.20
  -8  -8   6   27.73    8.63
   8  -8  -5   15.10   11.50
  -8  -8   5   -1.33    6.56
  -8  -8   4  135.31   12.84
   8  -8  -4  108.87   16.00
   8  -8  -3  250.88   22.70
  -8  -8   3  273.88   20.24
   8  -8  -3  277.93   23.31
  -8  -8   3  264.59   18.91
  -8  -8   2  406.49   27.08
   8  -8  -2  551.35   32.65
   8  -8  -2  587.19   33.09
  -8  -8   2  351.86   25.08
  -8  -8   1  411.59   22.89
   8  -8  -1  174.91   21.26
   8  -8  -1  195.68   22.18
  -8  -8   1  362.65   20.24
   8  -8   0  986.49   49.19
  -8  -8   0  820.42   44.14
   8  -8   0  859.39   47.24
   8  -8   0  821.27   44.15
  -8  -8   0  668.29   41.26
   8  -8   1  140.27   17.07
  -8  -8  -1  110.42   12.98
   8  -8   1  116.47   15.37
   8  -8   2  457.01   28.85
  -8  -8  -2  436.99   25.31
  -8  -8  -2  405.14   24.99
   8  -8   3  109.39   14.14
   8  -8   3  141.53   16.55
   8  -8   3  113.88   11.80
   8  -8   4  113.58   15.16
   8  -8   4  158.50   18.02
   8  -8   4  148.84   14.40
   8  -8   5    9.78    8.58
  -8  -8  -5    8.70    6.85
   8  -8   5   20.18   10.57
   8  -8   6   42.54   10.63
  -8  -8  -6   47.88    8.66
   8  -8   6   50.74   12.21
   8  -8   7   33.66   10.41
   8  -8   7   33.97   10.98
   8  -8   8   22.13   10.05
   8  -8   8   26.11   10.61
   8  -8   9   59.52   12.84
   8  -8   9   62.13   12.35
   8  -8  10   18.60   11.03
   8  -8  10   21.49    9.53
   8  -8  11   29.66   11.56
   8  -8  11   34.89   10.05
   8  -8  12   59.30   12.67
   8  -8  12   56.17    9.93
   8  -8  13   58.63   12.19
  -8  -8 -13   56.65   11.33
  -8  -8 -14  147.82   14.09
   8  -8  14  130.19   14.83
  -8  -8 -15  146.76   12.69
   8  -8  15   97.14   18.13
   8  -8  15  117.31   13.83
   8  -8  16  225.21   19.83
   8  -8  16  257.59   17.18
   8  -8  17   29.84    7.82
  -8  -8 -17   32.14    5.37
   8  -8  18   83.97   11.71
  -8  -6  26   25.43    4.38
   8  -6 -24    7.85    4.93
  -8  -6  24    6.96    3.22
   8  -6 -23    0.63    5.82
  -8  -6  23    3.45    3.87
   8  -6 -22   47.21    8.77
  -8  -6  22   24.54    5.76
   8  -6 -22   35.16    6.73
   8  -6 -21  171.51   14.23
   8  -6 -21  210.68   16.47
  -8  -6  21  171.47   13.26
  -8  -6  20   27.18    7.08
   8  -6 -20   16.83    9.74
   8  -6 -20   18.95    7.36
   8  -6 -19  131.76   15.42
   8  -6 -19  102.82   12.91
   8  -6 -18  203.39   18.06
  -8  -6  18  200.86   16.42
  -8  -6  17   55.05   11.93
  -8  -6  17   60.46    9.53
   8  -6 -17   44.33   12.64
   8  -6 -17   32.55   10.13
  -8  -6  16  273.49   20.01
   8  -6 -16  296.86   23.85
   8  -6 -16  254.54   21.86
  -8  -6  16  279.19   21.14
   8  -6 -15   87.80   13.36
  -8  -6  15   82.05   11.14
  -8  -6  15   80.84   12.36
  -8  -6  14   60.08   11.37
  -8  -6  14   46.40    9.33
   8  -6 -14   39.13   11.50
  -8  -6  13    8.16    9.25
  -8  -6  13    7.76    7.10
   8  -6 -13    8.38    8.74
  -8  -6  12   34.19    9.78
  -8  -6  12   23.80    7.93
   8  -6 -12   33.32   10.57
   8  -6 -11  302.68   21.86
   8  -6 -11  325.00   23.29
  -8  -6  11  207.32   17.41
  -8  -6  11  212.63   17.81
   8  -6 -10  726.22   46.92
  -8  -6  10  929.72   45.29
   8  -6 -10  690.04   45.84
  -8  -6  10  953.35   45.21
   8  -6  -9  556.69   32.48
   8  -6  -9  534.42   31.13
   8  -6  -8  130.10   14.43
   8  -6  -8  153.28   15.69
  -8  -6   8  111.84   12.32
   8  -6  -7  924.79   51.78
  -8  -6   7  954.90   48.75
  -8  -6   6  133.95   12.28
  -8  -6   6  144.70   13.07
  -8  -6   5   40.34    7.94
   8  -6  -5   22.17    8.77
  -8  -6   5   39.18    6.84
  -8  -6   4   25.12    7.35
   8  -6  -4   37.40    9.41
  -8  -6   4   23.94    6.03
   8  -6  -4   34.67    8.33
  -8  -6   3  414.91   25.34
   8  -6  -3  510.17   29.14
  -8  -6   3  415.10   25.49
   8  -6  -3  501.86   28.80
  -8  -6   2  264.69   17.78
   8  -6  -2  293.83   20.80
  -8  -6   2  254.48   17.93
   8  -6  -1  496.95   31.56
   8  -6  -1  469.27   29.94
   8  -6  -1  529.50   32.05
   8  -6   0 1534.55   73.50
  -8  -6   0 1335.82   70.54
   8  -6   0 1377.16   71.74
   8  -6   1   80.28   11.61
   8  -6   1   94.89   10.70
   8  -6   1   96.27   11.18
   8  -6   2  847.81   42.08
   8  -6   2  765.60   43.56
  -8  -6  -2  800.15   42.04
   8  -6   2  744.19   43.89
   8  -6   2  905.06   45.63
   8  -6   3  191.50   13.98
   8  -6   3  159.51   16.05
   8  -6   3  195.92   15.76
  -8  -6  -4   21.39    5.65
   8  -6   4   29.64    8.57
   8  -6   4   14.19   10.46
   8  -6   4   32.47    8.30
   8  -6   5   96.41   11.59
  -8  -6  -5   64.62    7.93
   8  -6   5   80.52   13.86
   8  -6   5   98.70   11.59
   8  -6   6   10.62    8.60
  -8  -6  -6   24.87    5.61
   8  -6   6    6.58   11.56
   8  -6   6    4.73    6.97
   8  -6   7  972.40   52.26
   8  -6   7 1067.68   54.44
   8  -6   7  930.47   52.80
   8  -6   8  554.27   32.78
   8  -6   8  664.78   35.57
   8  -6   9  610.91   32.59
   8  -6   9  417.66   29.84
   8  -6  10  383.72   24.59
   8  -6  10  271.38   21.70
   8  -6  11  200.36   18.27
   8  -6  11  157.45   15.23
   8  -6  12   99.63   15.32
   8  -6  12  185.79   19.31
   8  -6  13    9.34   11.41
   8  -6  13  112.81   16.36
   8  -6  14   99.95   16.67
   8  -6  15  292.29   20.12
  -8  -6 -15  126.08   13.04
  -8  -6 -16  156.41   14.10
   8  -6  16  318.20   20.23
   8  -6  17   93.56   13.55
   8  -6  18  298.96   20.26
   8  -6  18  267.22   20.15
   8  -6  19   66.83   10.97
   8  -6  19   69.15   10.90
   8  -6  20   28.64    8.05
   8  -6  20   10.82    8.12
   8  -6  21   -8.89    5.91
   8  -6  21   46.13    7.41
   8  -6  22   -1.03    4.86
   8  -6  23    6.34    3.44
  -8  -4  26    1.70    2.92
  -8  -4  25  156.63   11.30
  -8  -4  25  195.24   13.75
   8  -4 -24  110.92   11.33
  -8  -4  24  108.07    9.78
  -8  -4  23   19.62    9.12
  -8  -4  23   16.06    9.73
   8  -4 -23   20.45    7.98
   8  -4 -23   10.67    6.09
  -8  -4  22   29.20    9.87
  -8  -4  22   24.24   10.49
   8  -4 -22   37.42    9.28
  -8  -4  21   17.54    9.96
  -8  -4  21    8.28   10.76
   8  -4 -21    2.89    8.24
   8  -4 -21    5.19    6.75
   8  -4 -20   90.48   13.25
  -8  -4  20  111.67   14.10
   8  -4 -20   78.16   11.70
  -8  -4  20  106.42   13.49
   8  -4 -19   91.25   12.36
  -8  -4  19   71.99   13.07
   8  -4 -19   97.07   13.74
  -8  -4  19   85.87   11.89
  -8  -4  19   92.46   12.86
  -8  -4  18  160.76   14.83
  -8  -4  18  157.85   15.78
   8  -4 -18  161.68   17.02
   8  -4 -18  138.46   15.49
  -8  -4  18  163.32   15.54
   8  -4 -17   37.91   11.48
  -8  -4  17   17.33   10.56
  -8  -4  17   16.69    9.42
  -8  -4  17   16.85    9.11
   8  -4 -17   35.25    9.80
   8  -4 -16  284.69   21.63
  -8  -4  16  235.77   19.22
  -8  -4  16  256.69   18.84
  -8  -4  16  233.13   18.87
  -8  -4  15   83.81   11.69
   8  -4 -15   88.17   13.38
   8  -4 -15   73.59   11.97
  -8  -4  15   85.72   11.10
  -8  -4  15   90.78   11.66
  -8  -4  14  110.40   12.00
   8  -4 -14  140.95   14.70
  -8  -4  14  112.47   12.55
  -8  -4  14  110.68   12.30
   8  -4 -13  297.44   23.31
  -8  -4  13  355.50   21.71
  -8  -4  13  326.79   21.09
  -8  -4  13  341.38   21.62
  -8  -4  12  607.21   33.34
   8  -4 -12  549.20   35.56
  -8  -4  12  653.71   33.88
  -8  -4  12  638.83   33.87
   8  -4 -11  353.04   22.26
   8  -4 -11  356.74   21.78
  -8  -4  11  240.09   17.75
  -8  -4  11  246.66   17.65
   8  -4 -10  721.95   45.13
   8  -4 -10  759.20   44.90
  -8  -4  10  888.35   42.92
  -8  -4  10  866.25   76.75
  -8  -4  10  921.32   43.34
   8  -4  -9  854.24   68.32
   8  -4  -9 1049.73   50.75
  -8  -4   9  902.84   46.44
  -8  -4   9  919.50   46.70
  -8  -4   9  852.63   74.55
  -8  -4   8   68.43   19.17
  -8  -4   8   69.88    8.27
   8  -4  -7 1047.64   48.79
   8  -4  -7  986.50   66.56
  -8  -4   7  849.94   67.38
  -8  -4   7  836.55   44.52
   8  -4  -6  800.50   42.73
  -8  -4   6  826.97   61.64
   8  -4  -6  734.34   56.73
   8  -4  -6  840.48   42.62
  -8  -4   6  789.10   39.88
   8  -4  -5  428.97   26.21
  -8  -4   5  479.16   24.35
  -8  -4   5  449.94   40.74
   8  -4  -5  442.72   26.03
  -8  -4   5  433.44   23.58
   8  -4  -4  409.04   23.80
  -8  -4   4  394.09   21.30
  -8  -4   4  368.00   35.51
   8  -4  -4  434.75   23.64
  -8  -4   4  362.70   20.85
  -8  -4   3   92.33    7.43
   8  -4  -3   90.87    9.11
  -8  -4   3   90.67    7.54
  -8  -4   2   64.37    6.01
   8  -4  -2   80.27    8.24
  -8  -4   1  918.28   42.96
   8  -4  -1  817.35   44.58
  -8  -4   0  986.00   50.80
   8  -4   0 1210.98   53.65
  -8  -4  -1   75.13    6.97
   8  -4   1  116.22   12.99
  -8  -4  -2  539.33   29.71
   8  -4   2  583.89   34.15
  -8  -4  -3   34.21   14.39
  -8  -4  -3   28.51   12.46
   8  -4   3   68.75    8.51
  -8  -4  -3   34.94    4.76
   8  -4   3   69.99   11.44
   8  -4   3   81.51    7.86
  -8  -4  -4  543.88   53.66
   8  -4   4  508.25   28.75
   8  -4   4  548.92   31.60
  -8  -4  -4  465.50   26.40
  -8  -4  -4  495.09   47.47
   8  -4   4  610.12   29.38
   8  -4   5  582.35   34.07
  -8  -4  -5  752.67   59.59
   8  -4   5  695.20   37.39
   8  -4   5  620.81   33.81
  -8  -4  -5  707.41   63.30
   8  -4   6 1077.14   55.35
  -8  -4  -6 1114.83   82.60
   8  -4   6 1145.51   57.69
   8  -4   6 1064.73   54.64
   8  -4   7  759.73   39.67
  -8  -4  -7  569.29   59.80
   8  -4   8  309.49   21.16
   8  -4   9  768.82   43.25
   8  -4   9  845.38   45.26
   8  -4  10  164.21   15.44
   8  -4  10  161.02   16.68
   8  -4  11 1035.70   55.26
   8  -4  12  285.83   21.52
   8  -4  13   91.51   13.11
   8  -4  14   63.80   12.03
   8  -4  14   57.22   11.37
   8  -4  15   92.93   12.88
   8  -4  15   74.25    9.89
   8  -4  16   42.78   10.82
   8  -4  16   39.45    8.33
   8  -4  16   59.63   10.45
   8  -4  17  134.48   14.38
   8  -4  17  122.16   12.49
   8  -4  18  194.17   16.53
   8  -4  18  170.76   14.07
   8  -4  18  150.33   13.92
   8  -4  19  115.98   12.50
   8  -4  19   89.01   10.38
   8  -4  19   91.20   10.30
   8  -4  20   61.70    8.53
   8  -4  20   60.13    8.16
   8  -4  21   20.30    7.75
   8  -4  21    9.19    5.82
   8  -4  22  104.27   10.17
   8  -4  23    2.25    4.83
   8  -4  24   18.42    3.97
  -8  -2  29    4.93    3.33
  -8  -2  28    2.64    4.54
  -8  -2  28   -0.16    4.84
  -8  -2  28    1.50    2.29
  -8  -2  27    0.86    5.46
  -8  -2  27   -1.09    5.87
  -8  -2  26   66.56    8.97
  -8  -2  26   62.21    7.38
  -8  -2  26   69.45    9.05
  -8  -2  25   29.88    8.44
  -8  -2  25   34.92    8.93
  -8  -2  25   30.69    6.95
  -8  -2  24   33.21    9.56
  -8  -2  24   30.68    9.48
  -8  -2  24   29.08    7.80
  -8  -2  23  223.22   15.95
  -8  -2  23  236.74   17.38
  -8  -2  23  240.02   17.71
   8  -2 -22  335.88   23.88
  -8  -2  22  345.77   23.12
  -8  -2  22  331.26   21.97
  -8  -2  22  354.74   23.60
  -8  -2  21  133.48   13.42
   8  -2 -21   90.50   13.09
  -8  -2  21  149.72   14.73
   8  -2 -21   77.43   12.14
  -8  -2  21  149.55   14.87
   8  -2 -20  378.79   26.50
   8  -2 -20  430.03   27.64
  -8  -2  20  389.52   25.82
  -8  -2  20  403.57   25.18
  -8  -2  20  395.24   26.23
   8  -2 -19  428.68   29.33
  -8  -2  19  457.20   27.96
  -8  -2  19  477.25   27.65
  -8  -2  19  507.01   28.88
  -8  -2  18  166.74   16.60
  -8  -2  18  184.45   16.31
  -8  -2  18  193.76   17.18
   8  -2 -17  162.15   15.94
  -8  -2  17  169.70   14.60
  -8  -2  17  140.72   15.31
  -8  -2  17  131.65   14.15
   8  -2 -17  146.33   14.87
  -8  -2  17  157.00   14.93
  -8  -2  16   46.09    9.84
   8  -2 -16   63.20   10.96
   8  -2 -16   56.79   10.35
  -8  -2  16   35.70   10.25
  -8  -2  16   64.19   10.13
  -8  -2  16   53.95    9.76
   8  -2 -15  945.37   47.55
  -8  -2  15  728.54   44.82
   8  -2 -15  846.92   46.67
  -8  -2  15  769.96   43.64
  -8  -2  15  945.25   44.65
  -8  -2  15  867.41   44.91
  -8  -2  14  625.76   34.14
  -8  -2  14  638.76   35.70
  -8  -2  14  548.18   33.64
  -8  -2  14  663.62   35.00
  -8  -2  13  266.88   18.23
  -8  -2  13  268.01   18.57
   8  -2 -12  279.32   19.25
  -8  -2  12  227.77   15.87
  -8  -2  12  246.13   16.39
  -8  -2  11   35.38    6.57
  -8  -2  11   33.75    6.69
   8  -2 -11   22.00    7.77
  -8  -2  11   35.22   18.75
   8  -2 -11   16.32    7.25
  -8  -2  10   66.32   21.70
   8  -2 -10   85.44   10.43
  -8  -2  10   92.97    8.45
  -8  -2  10   74.05    8.63
  -8  -2  10   90.29    8.43
  -8  -2   9   20.43   14.70
   8  -2  -9   56.42    8.48
  -8  -2   9   26.77    6.29
   8  -2  -8  115.90   10.96
  -8  -2   8  133.07   23.84
  -8  -2   7  268.70   31.80
   8  -2  -6  661.40   43.46
  -8  -2   6  716.01   53.04
   8  -2  -5  809.49   49.83
  -8  -2   5 1032.72   62.99
   8  -2  -4 3298.07  158.89
  -8  -2   1 1837.17  103.86
  -8  -2   0 1840.28  104.98
  -8  -2  -1  178.56   23.53
  -8  -2  -1  201.98   19.86
  -8  -2  -2  389.58   36.54
  -8  -2  -2  384.15   30.65
  -8  -2  -3 2581.97  134.72
  -8  -2  -3 2575.13  143.80
  -8  -2  -4 2200.24  120.30
  -8  -2  -4 2228.10  129.82
  -8  -2  -5   66.07   14.46
  -8  -2  -5   49.40   16.76
   8  -2   6  941.78   47.58
   8  -2   6  905.09   48.85
   8  -2   7  203.23   15.29
   8  -2   7  178.67   16.30
  -8  -2  -8   40.97   20.54
   8  -2   8   31.10    9.83
   8  -2   9   87.83    8.95
   8  -2   9   88.63   12.44
   8  -2  10   38.22    6.97
   8  -2  10   42.49   10.43
   8  -2  11   85.83   11.37
   8  -2  11   83.79    9.15
   8  -2  11   79.22   11.78
   8  -2  12  312.73   21.11
   8  -2  12  317.55   19.65
   8  -2  12  298.47   21.20
   8  -2  12  290.92   18.28
   8  -2  13    8.32    6.63
   8  -2  13    7.53    8.63
   8  -2  13    2.04    6.34
   8  -2  13    7.89    8.26
   8  -2  14  318.44   21.80
   8  -2  14  326.00   20.84
   8  -2  14  304.00   21.11
   8  -2  14  309.03   19.71
   8  -2  15  182.38   15.71
   8  -2  15  172.52   14.46
   8  -2  15  160.45   14.38
   8  -2  15  164.67   13.70
   8  -2  16  292.61   20.44
   8  -2  16  286.42   19.97
   8  -2  16  257.53   18.70
   8  -2  16  298.09   19.11
   8  -2  17  183.39   15.17
   8  -2  17  150.42   13.10
   8  -2  17  175.51   14.32
   8  -2  18  199.19   15.64
   8  -2  18  179.80   15.57
   8  -2  18  160.32   12.94
   8  -2  18  200.15   15.25
   8  -2  19  137.15   13.24
   8  -2  19  146.83   13.96
   8  -2  19  155.97   13.30
   8  -2  20  206.40   15.62
   8  -2  20  209.26   16.60
   8  -2  20  209.25   15.52
   8  -2  21  200.68   14.74
   8  -2  21  194.54   15.94
   8  -2  21  203.31   14.86
   8  -2  22  211.03   14.56
   8  -2  22  210.96   16.07
   8  -2  22  210.81   14.76
   8  -2  23   46.83    6.64
   8  -2  23   44.49    8.29
   8  -2  23   49.79    7.28
   8  -2  24   37.27    5.81
   8  -2  24   38.24    7.06
   8  -2  25   32.26    5.62
  -8   0  29  129.63    8.76
  -8   0  28    5.22    4.87
  -8   0  28    3.25    4.56
  -8   0  28    3.78    3.79
  -8   0  27    1.68    5.90
  -8   0  27    3.29    5.74
  -8   0  27    2.68    4.83
  -8   0  26   -0.20    6.81
  -8   0  26   -0.17    6.61
  -8   0  26   -0.31    5.82
  -8   0  25   -4.84    7.94
  -8   0  25   -4.56    7.73
  -8   0  25    1.10    6.93
  -8   0  24   63.77   10.55
  -8   0  24   62.73   10.30
  -8   0  24   58.72    9.79
  -8   0  23   -5.20    9.07
  -8   0  23    2.59    8.67
  -8   0  23    1.03    8.40
  -8   0  22    2.44    9.35
  -8   0  22    3.35    9.22
  -8   0  22    4.44    8.79
  -8   0  21  403.15   26.98
  -8   0  21  393.26   25.60
  -8   0  21  425.72   26.59
  -8   0  20   71.35   11.90
  -8   0  20   66.35   11.66
  -8   0  20   65.06   11.78
   8   0 -19   70.65   11.68
  -8   0  19   61.89   10.99
  -8   0  19   58.71   11.24
  -8   0  19   65.95   11.34
  -8   0  18   52.72   10.42
  -8   0  18   47.22    9.67
   8   0 -18   55.51   11.14
  -8   0  18   48.58   10.60
   8   0 -18   44.32   10.14
  -8   0  17   14.48    8.40
  -8   0  17   12.09    8.41
   8   0 -17    7.98    7.91
  -8   0  17   10.13    8.28
   8   0 -17    7.03    8.34
  -8   0  16   82.94   10.72
   8   0 -16   67.56   11.04
   8   0 -16   71.35   10.99
  -8   0  16   63.56   10.48
  -8   0  16   76.60   10.24
  -8   0  15   26.60    8.00
  -8   0  15   24.83    7.84
   8   0 -15   30.26    8.79
  -8   0  15   15.48    7.87
   8   0 -15   23.61    8.79
  -8   0  14 1030.48   47.74
   8   0 -14 1070.46   50.42
   8   0 -14 1081.55   50.02
  -8   0  14  720.46   46.41
  -8   0  14  835.03   45.74
  -8   0  13 1247.35   62.03
  -8   0  13 1117.87   60.33
  -8   0  12  557.52   28.26
  -8   0  12  456.46   26.39
   8   0 -11 4228.79  180.51
   8   0 -11 3653.57  198.02
   8   0 -10    6.75   11.28
   8   0 -10    1.08    8.13
   8   0 -10    7.29    6.11
   8   0 -10    8.27    6.27
   8   0 -10    7.49    7.88
   8   0  -9   37.69   13.95
   8   0  -9   29.92    9.69
  -8   0   8   43.66   17.25
   8   0  -8   45.29   10.24
   8   0  -8   48.91   13.96
  -8   0   7   26.81   13.37
   8   0  -7   26.04   11.39
   8   0  -7   26.07    8.57
   8   0  -6 2227.88  114.71
  -8   0   6 2223.48  125.09
  -8   0   5 1946.21  109.55
   8   0  -3 4087.98  199.37
   8   0  -2   36.94   10.76
  -8   0   2   30.73    8.30
   8   0  -1  243.15   23.33
  -8   0   1  189.55   18.95
  -8   0   0   82.88   13.54
   8   0   0   90.28   16.40
   8   0   1   16.93   11.23
   8   0   2   15.12   11.97
   8   0   3  849.52   62.37
   8   0   4   77.70   20.07
   8   0   5 2631.26  153.23
  -8   0  -6  508.11   48.93
   8   0   6  455.49   49.80
   8   0   7 2728.84  128.39
  -8   0  -7 2684.48  161.22
   8   0   7 2735.78  166.26
   8   0   8  148.89   11.44
   8   0   8  133.98   12.20
  -8   0  -8  153.38   31.30
   8   0   8  124.04   29.94
  -8   0  -8  137.70   28.08
   8   0   8  130.15   10.96
   8   0   9  199.20   14.66
   8   0   9  205.04   14.56
   8   0   9  208.18   15.70
  -8   0  -9  226.11   36.12
  -8   0  -9  215.57   38.08
   8   0   9  263.51   42.12
   8   0  10  385.48   20.82
   8   0  10  352.45   22.63
   8   0  10  355.26   22.08
   8   0  11  409.69   22.05
   8   0  11  386.89   24.07
   8   0  11  383.69   23.48
   8   0  11  356.50   23.81
   8   0  12  949.45   45.19
   8   0  12  883.66   47.03
   8   0  12  823.14   46.61
   8   0  12  901.54   46.62
   8   0  13 2382.50  106.06
   8   0  13 2156.18  107.37
   8   0  13 2284.71  107.64
   8   0  13 2079.65  107.11
   8   0  14  250.31   16.77
   8   0  14  242.94   18.12
   8   0  14  233.77   17.95
   8   0  15 1181.20   61.47
   8   0  15 1190.82   61.93
   8   0  15 1256.67   60.43
   8   0  16  208.16   16.42
   8   0  16  191.37   16.78
   8   0  16  224.40   16.03
   8   0  17  216.48   16.57
   8   0  17  213.50   17.69
   8   0  17  226.32   16.47
   8   0  18   53.04    8.82
   8   0  18   57.49    9.76
   8   0  18   48.21   10.15
   8   0  19   24.82    7.12
   8   0  19   25.69    8.84
   8   0  19   21.55    9.16
   8   0  20    7.64    8.66
   8   0  20   10.84    6.07
   8   0  20   10.74    8.38
   8   0  21   42.62    6.97
   8   0  21   44.22    9.40
   8   0  21   38.59    9.64
   8   0  22    3.06    7.49
   8   0  22    3.26    7.87
   8   0  23   47.42    8.99
   8   0  23   45.58    8.47
   8   0  24   17.82    6.43
   8   0  24   21.74    7.28
   8   0  25   59.04    8.08
   8   0  25   62.28    6.85
   8   0  26    5.44    4.34
   8   0  26    9.27    3.62
   8   0  27    3.04    2.82
  -8   2  29    4.23    3.09
  -8   2  28    0.06    4.29
  -8   2  28    4.14    3.77
  -8   2  27    1.39    5.41
  -8   2  27    3.60    4.68
  -8   2  27    2.21    4.79
  -8   2  26   52.42    7.42
  -8   2  26   60.38    7.86
  -8   2  26   59.90    8.40
  -8   2  25   24.41    8.11
  -8   2  25   26.43    7.52
  -8   2  24   21.41    7.77
  -8   2  24   23.53    8.82
  -8   2  23  139.52   13.20
  -8   2  23  179.04   14.28
  -8   2  23  190.33   15.63
  -8   2  22  363.78   23.32
  -8   2  22  377.75   22.33
  -8   2  21  108.10   13.35
  -8   2  21   88.88   11.50
  -8   2  21  105.37   12.17
  -8   2  20  364.60   24.54
  -8   2  20  408.01   24.54
  -8   2  19  416.66   26.83
  -8   2  19  451.64   26.30
  -8   2  18  216.81   17.37
  -8   2  18  256.31   17.41
  -8   2  17  127.04   12.80
  -8   2  17  150.27   12.77
  -8   2  16   49.89    8.51
  -8   2  15  891.89   45.41
  -8   2  14  695.79   36.11
   8   2 -13  340.81   42.02
   8   2 -13  148.83   32.07
  -8   2  12  139.01   38.58
   8   2 -12  233.59   33.90
   8   2 -12  139.49   28.49
  -8   2  11    8.52   18.82
   8   2 -11   19.64   13.01
   8   2 -11   26.38   15.03
  -8   2  10   57.05   24.99
   8   2 -10  100.71   21.62
   8   2 -10   67.33   19.27
   8   2  -9   37.18   15.53
   8   2  -9   25.75    7.73
  -8   2   8  107.65   24.77
   8   2  -8  119.36   22.47
   8   2  -7  306.21   33.27
  -8   2   7  199.51   32.05
  -8   2   6  622.94   47.52
   8   2  -6  763.51   51.99
   8   2  -6  775.60   56.24
  -8   2   6  713.32   56.79
   8   2  -5 1170.10   62.18
  -8   2   5  733.07   53.88
  -8   2   5  837.73   62.57
   8   2  -5 1146.67   68.26
   8   2  -4 3606.99  177.19
  -8   2   4 3237.12  171.44
  -8   2   4 3661.41  183.81
   8   2  -3  677.44   43.19
  -8   2   3  672.21   47.62
  -8   2   3  637.26   38.17
  -8   2   0 2046.67  107.36
  -8   2  -1   70.87    9.21
  -8   2  -1   70.79   15.17
  -8   2  -2  460.73   39.07
   8   2   2  387.85   38.27
  -8   2  -2  430.74   28.67
  -8   2  -3 2116.03  131.37
   8   2   3 2689.23  136.69
   8   2   3 2535.95  125.56
  -8   2  -3 2136.75  122.52
  -8   2  -4 2119.37  134.74
   8   2   4 2325.99  134.35
  -8   2  -4 2480.90  127.38
   8   2   4 2311.96  126.02
  -8   2  -5   72.80   18.41
   8   2   5   73.54   17.29
   8   2   5   74.85   18.84
  -8   2  -5   54.54   19.57
  -8   2  -6  986.67   66.93
   8   2   6  915.11   44.32
   8   2   6  873.73   43.73
   8   2   6  964.42   67.11
  -8   2  -7  170.78   31.90
  -8   2  -7  138.09   28.62
   8   2   7  114.63    9.30
   8   2   7  147.75   24.65
   8   2   7  123.90    9.62
  -8   2  -7  202.51   28.31
  -8   2  -8   24.05   18.62
   8   2   8   67.99    7.50
   8   2   8   71.86   20.36
  -8   2  -8   15.93   14.95
  -8   2  -8   16.42   16.30
   8   2   8   67.49    7.38
   8   2   9   70.94    7.09
  -8   2  -9   74.58   26.61
   8   2   9   72.26    8.51
  -8   2  -9  110.21   24.75
  -8   2  -9  105.92   28.67
   8   2   9   76.08    8.44
  -8   2 -10   34.53   21.44
  -8   2 -10   31.52   17.36
   8   2  10   13.26    6.46
   8   2  10   13.16    6.63
   8   2  11  108.14   10.67
   8   2  11  102.59   11.30
   8   2  11   97.20   10.73
   8   2  12  354.27   21.14
   8   2  12  325.56   21.86
   8   2  12  328.34   21.46
   8   2  13   11.42    7.78
   8   2  13   14.33    7.75
   8   2  13   15.58    8.51
   8   2  14  297.16   19.30
   8   2  14  269.85   19.28
   8   2  14  279.99   20.63
   8   2  15  252.49   17.63
   8   2  15  224.99   17.19
   8   2  15  234.05   18.91
   8   2  16  259.62   17.96
   8   2  16  231.50   17.17
   8   2  16  231.51   19.18
   8   2  17  138.06   13.17
   8   2  17  123.65   11.72
   8   2  17  114.81   14.33
   8   2  18  248.49   17.61
   8   2  18  224.91   15.80
   8   2  19  115.39   12.59
   8   2  20  198.28   15.70
   8   2  21  262.48   17.27
   8   2  21  213.20   15.29
   8   2  22  253.00   17.22
   8   2  23   51.65    8.52
   8   2  24   61.32    8.08
   8   2  25   27.98    5.87
   8   2  26   13.89    4.01
  -8   4  27   43.72    5.40
  -8   4  27   43.14    5.53
  -8   4  26    2.10    5.22
  -8   4  25  198.53   13.95
  -8   4  24  122.74   11.63
  -8   4  23   18.32    8.20
  -8   4  21   11.03    7.01
  -8   4  20   91.71   10.31
  -8   4  19  100.71   10.66
   8   4  -9  935.41   76.81
  -8   4   9  871.00   68.04
   8   4  -8   56.31    6.96
   8   4  -8   66.00   21.68
   8   4  -8   77.52   21.21
   8   4  -7  792.99   43.08
   8   4  -7 1064.79   80.06
   8   4  -7 1046.42   74.09
  -8   4   7  938.08   79.24
  -8   4   7 1100.02   67.33
   8   4  -6  860.74   69.62
  -8   4   6  671.21   53.08
   8   4  -6  829.88   63.40
  -8   4   6  653.65   63.31
   8   4  -5  508.21   46.90
   8   4  -5  524.57   51.69
  -8   4   5  454.47   47.45
   8   4  -4  440.97   42.02
   8   4  -4  458.08   47.37
  -8   4   4  445.53   42.66
   8   4  -3  124.28   21.00
   8   4  -3  109.97   23.17
  -8   4   3   97.81   18.46
  -8   4   2   63.40    8.43
  -8   4   2   43.76    6.38
  -8   4   1  877.24   52.50
  -8   4   1  671.20   47.47
  -8   4   0 1178.14   65.36
  -8   4   0  946.87   67.11
  -8   4  -1  148.36   16.46
  -8   4  -1  123.58   21.07
  -8   4  -2  692.35   47.71
   8   4   2  604.74   31.05
  -8   4  -3   64.38   16.66
  -8   4  -3   87.93   15.78
  -8   4  -3   76.76   21.23
   8   4   3   42.36    5.94
   8   4   4  514.74   51.01
  -8   4  -4  602.47   47.04
   8   4   4  535.48   29.07
  -8   4  -4  488.11   54.59
  -8   4  -5  723.34   56.55
   8   4   5  724.76   36.23
   8   4   6 1219.90   80.71
  -8   4  -6  984.34   74.82
   8   4   6 1056.82   52.25
  -8   4  -6 1063.68   91.91
   8   4   7  522.55   28.46
   8   4   7  572.94   29.61
   8   4   8  328.06   19.89
   8   4   9  780.51   40.78
   8   4  10   89.43   10.53
   8   4  10   78.15   10.02
   8   4  11  771.33   40.78
   8   4  11  766.45   41.62
   8   4  12  251.06   18.40
   8   4  12  241.47   18.71
   8   4  13   65.87    9.54
   8   4  13   56.04   10.94
   8   4  13   61.74   11.33
   8   4  14   32.99    8.02
   8   4  14   30.04   10.66
   8   4  14   32.59   10.31
   8   4  15   39.98   10.88
   8   4  15   42.15   10.83
   8   4  16   24.10   10.36
   8   4  16   20.77   10.34
   8   4  17  117.90   13.35
   8   4  17  116.16   14.29
   8   4  18  210.49   16.82
   8   4  18  192.05   17.43
   8   4  19   89.19   11.88
   8   4  19   89.20   12.36
   8   4  20   90.07   11.75
   8   4  20  100.15   11.77
   8   4  21    3.35    7.82
   8   4  21    7.99    7.60
   8   4  22   82.05    8.04
   8   4  22   93.32   10.20
   8   4  22  104.91   10.15
   8   4  23    4.03    5.99
   8   4  23    2.70    5.65
   8   4  24   27.44    5.85
   8   4  24   38.90    6.16
   8   4  25   34.84    5.07
   8   4  25   44.65    5.21
  -8   6  25   39.55    5.08
  -8   6  24    3.83    4.85
   8   6   4   22.08    6.48
   8   6   5   63.73    8.50
   8   6   6   31.88    7.44
   8   6   7  857.05   44.88
   8   6   8  825.13   43.79
   8   6   9  732.69   40.02
   8   6  10  247.04   18.72
   8   6  11  289.62   21.31
   8   6  11  310.91   21.72
   8   6  12   75.62   12.80
   8   6  12   60.91   11.68
   8   6  13    6.38    9.44
   8   6  13    5.16   10.84
   8   6  14   12.54    9.60
   8   6  14   12.59   11.17
   8   6  15  160.03   16.30
   8   6  15  131.27   15.00
   8   6  16  196.21   16.87
   8   6  16  152.26   15.71
   8   6  17   15.03    9.10
   8   6  17   11.91   10.28
   8   6  18  219.92   16.90
   8   6  18  220.34   16.97
   8   6  19   46.76    8.68
   8   6  19   53.35    9.82
   8   6  20   37.07    7.82
   8   6  20   30.99    7.23
   8   6  21   35.49    6.86
   8   6  21   33.97    6.41
   8   6  22   -2.29    5.17
   8   6  22    1.58    4.27
   8   6  23    4.80    4.12
   8   6  23    4.92    3.19
   8   8   1   92.47   10.72
   8   8   2  369.08   23.20
   8   8   3   46.12    8.92
   8   8   4  231.60   17.26
   8   8   5    7.84    7.40
   8   8   6   55.44    9.54
   8   8   7   25.66    8.66
   8   8   8   23.36    8.84
   8   8   9   82.67   11.63
   8   8  10   12.28    8.79
   8   8  11   20.37    9.13
   8   8  12   51.81   10.42
   8   8  13   52.81   10.24
   8   8  14  125.41   12.72
   8   8  15  124.65   11.94
   8   8  16  201.43   14.40
   8   8  17   44.97    6.81
   8   8  18  170.61   11.08
   8  10  -4   18.69    6.91
   8  10  -3   77.86    9.87
   8  10  -2    0.23    6.15
   8  10  -1    4.61    6.47
   8  10   0   15.31    6.86
   8  10   1   10.52    6.88
   8  10   2   15.98    7.04
   8  10   3   63.16    9.15
   8  10   4  105.52   11.14
   8  10   8   49.79   12.05
   8  10   9  169.32   15.71
   8  10  10   26.50   10.29
   8  10  11  127.39   12.83
   8  10  12   98.36   10.91
   8  10  13   83.79    9.64
   8  10  14    6.01    5.76
   8  10  15   43.17    5.91
   8  12   2   12.12    6.96
   8  12   3  167.84   12.19
   8  12   4  133.76   10.51
   8  12   5   24.07    5.86
  -9 -11  14   15.47    4.17
   9 -11 -13   33.68    6.52
  -9 -11  13   40.40    6.13
  -9 -11  13   23.91    4.66
   9 -11 -12   28.63    7.17
   9 -11 -12   21.83    5.88
  -9 -11  12   12.19    4.66
   9 -11 -11   15.40    7.09
  -9 -11  11   19.42    5.40
   9 -11 -10   37.74    9.13
   9 -11 -10   23.98    7.69
  -9 -11  10   19.04    5.66
   9 -11  -9   26.00    9.24
  -9 -11   9   18.59    7.88
   9 -11  -9   16.89    8.41
  -9 -11   9   23.67    5.88
   9 -11  -8   20.84    9.65
  -9 -11   8   17.55    8.11
   9 -11  -8   15.34    8.93
  -9 -11   8   18.93    5.75
   9 -11  -7   81.15   12.19
   9 -11  -7   85.46   12.68
  -9 -11   7   90.35   11.03
  -9 -11   7   62.14    8.04
   9 -11  -6   93.68   13.36
  -9 -11   6  108.88   12.00
   9 -11  -6  103.80   13.63
  -9 -11   6   78.15    8.76
   9 -11  -5   98.66   13.74
  -9 -11   5   99.99   12.06
  -9 -11   4  106.21   11.92
   9 -11  -4   62.16   11.97
  -9 -11   3   28.36    8.75
   9 -11  -3   34.39   10.61
  -9 -11   2    7.86    7.75
   9 -11  -2   20.40    9.70
  -9 -11   2    7.08    6.54
   9 -11  -2   18.42    9.93
  -9 -11   1    9.58    7.76
   9 -11  -1   11.46    8.92
  -9 -11   1   11.06    7.90
   9 -11  -1   10.99    9.78
   9 -11   0   12.08    8.50
  -9 -11   0   25.43    9.48
  -9 -11   0   20.19    7.82
   9 -11   0   15.01   10.14
  -9 -11  -1   90.80   12.08
  -9 -11  -1   73.95    9.91
  -9 -11  -2   65.40   11.77
  -9 -11  -2   64.62    9.50
  -9 -11  -3   88.23   12.53
  -9 -11  -3   70.86    9.30
  -9 -11  -4  163.47   13.02
   9 -11   4  170.19   16.08
  -9 -11  -5  139.00   14.17
   9 -11   5  110.68   12.93
  -9 -11  -6   61.15   10.90
   9 -11   6   64.04   10.13
  -9 -11  -7   86.68   10.53
   9 -11   7   53.88    8.76
   9 -11   8   29.54    6.53
  -9 -11  -8   43.68    8.42
  -9 -11 -11   28.63    5.28
   9  -9 -20   21.61    4.78
   9  -9 -19   21.00    6.14
  -9  -9  19   13.86    3.97
   9  -9 -18   10.80    6.87
  -9  -9  18   11.75    4.79
   9  -9 -18    9.74    5.44
  -9  -9  17    4.48    5.26
  -9  -9  17    7.03    6.81
  -9  -9  16  255.75   16.14
  -9  -9  16  230.16   16.95
   9  -9 -15   31.89    9.12
  -9  -9  15   35.39    7.82
  -9  -9  15   16.10    8.23
  -9  -9  14   11.00    7.20
   9  -9 -14    0.91    8.73
  -9  -9  14   10.43    8.12
  -9  -9  13   79.61   13.28
   9  -9 -13   92.43   15.05
  -9  -9  13   84.67   10.80
  -9  -9  13   82.50   11.56
   9  -9 -13   70.06   12.46
  -9  -9  12   13.15    8.18
   9  -9 -12   30.54   13.46
[truncated: 336,913 more chars]
