# Supplementary material for: Halogenation engineered metal cluster assemblies
Source: Natl Sci Rev. 2026 Mar 11;13(10):nwag154. doi: 10.1093/nsr/nwag154 (PMC13245388; doi:10.1093/nsr/nwag154)
Supplement: nwag154_Supplemental_Files [file nwag154_supplemental_files.zip › (Au4-RCl)n.cif]

data_au4-rcl
_audit_creation_date               2025-06-03
_audit_creation_method
;
Olex2 1.5
(compiled 2025.05.31 svn.r86d253d1 for OlexSys, GUI svn.r7254)
;
_shelxl_version_number             2013-2
_audit_contact_author_address      ?
_audit_contact_author_email        ?
_audit_contact_author_name         ''
_audit_contact_author_phone        ?
_publ_contact_author_id_orcid      ?
_publ_section_references
;
Dolomanov, O.V., Bourhis, L.J., Gildea, R.J, Howard, J.A.K. & Puschmann, H.
 (2009), J. Appl. Cryst. 42, 339-341.

Sheldrick, G.M. (2015). Acta Cryst. C71, 3-8.
;
_chemical_name_common              ?
_chemical_name_systematic
;
 ?
;
_chemical_formula_moiety           'C36 H28 Au4 Cl4 N4 S8'
_chemical_formula_sum              'C36 H0.12 Au4 Cl4 N4 S8'
_chemical_formula_weight           1674.67
_chemical_absolute_configuration   syn
_chemical_melting_point            ?
loop_
  _atom_type_symbol
  _atom_type_description
  _atom_type_scat_dispersion_real
  _atom_type_scat_dispersion_imag
  _atom_type_scat_source
 'C' 'C' 0.0181 0.0091 'International Tables Vol C Tables 4.2.6.8 and 6.1.1.4'
 'Au' 'Au' -4.4197 7.2980
 'International Tables Vol C Tables 4.2.6.8 and 6.1.1.4'
 'Cl' 'Cl' 0.3639 0.7018 'International Tables Vol C Tables 4.2.6.8 and 6.1.1.4'
 'N' 'N' 0.0311 0.0180 'International Tables Vol C Tables 4.2.6.8 and 6.1.1.4'
 'S' 'S' 0.3331 0.5567 'International Tables Vol C Tables 4.2.6.8 and 6.1.1.4'
 'H' 'H' 0.0000 0.0000 'International Tables Vol C Tables 4.2.6.8 and 6.1.1.4'

_shelx_space_group_comment
;
The symmetry employed for this shelxl refinement is uniquely defined
by the following loop, which should always be used as a source of
symmetry information in preference to the above space-group names.
They are only intended as comments.
;
_space_group_crystal_system        'orthorhombic'
_space_group_IT_number             19
_space_group_name_H-M_alt          'P 21 21 21'
_space_group_name_Hall             'P 2ac 2ab'
loop_
  _space_group_symop_operation_xyz
 'x, y, z'
 '-x+1/2, -y, z+1/2'
 '-x, y+1/2, -z+1/2'
 'x+1/2, -y+1/2, -z'

_cell_length_a                     17.67260(10)
_cell_length_b                     17.85840(10)
_cell_length_c                     30.98550(10)
_cell_angle_alpha                  90
_cell_angle_beta                   90
_cell_angle_gamma                  90
_cell_volume                       9779.16(8)
_cell_formula_units_Z              8
_cell_measurement_reflns_used      198970
_cell_measurement_temperature      200
_cell_measurement_theta_max        74.8700
_cell_measurement_theta_min        2.8280
_shelx_estimated_absorpt_T_max     0.170
_shelx_estimated_absorpt_T_min     0.032
_exptl_absorpt_coefficient_mu      27.507
_exptl_absorpt_correction_T_max    1.00000
_exptl_absorpt_correction_T_min    0.02050
_exptl_absorpt_correction_type     multi-scan
_exptl_absorpt_process_details     ?
_exptl_crystal_colour              yellow
_exptl_crystal_colour_primary      yellow
_exptl_crystal_density_diffrn      2.275
_exptl_crystal_density_meas        ?
_exptl_crystal_density_method      ?
_exptl_crystal_description         needle
_exptl_crystal_F_000               6049
_exptl_crystal_size_max            0.4
_exptl_crystal_size_mid            0.1
_exptl_crystal_size_min            0.1
_exptl_special_details
;
 ?
;
_exptl_transmission_factor_max     ?
_exptl_transmission_factor_min     ?
_diffrn_reflns_av_R_equivalents    0.0870
_diffrn_reflns_av_unetI/netI       0.0273
_diffrn_reflns_Laue_measured_fraction_full  0.999
_diffrn_reflns_Laue_measured_fraction_max  0.996
_diffrn_reflns_limit_h_max         22
_diffrn_reflns_limit_h_min         -22
_diffrn_reflns_limit_k_max         22
_diffrn_reflns_limit_k_min         -22
_diffrn_reflns_limit_l_max         38
_diffrn_reflns_limit_l_min         -38
_diffrn_reflns_number              258746
_diffrn_reflns_point_group_measured_fraction_full  1.000
_diffrn_reflns_point_group_measured_fraction_max  0.991
_diffrn_reflns_theta_full          67.684
_diffrn_reflns_theta_max           74.973
_diffrn_reflns_theta_min           2.852
_diffrn_ambient_environment        N~2~
_diffrn_ambient_temperature        200
_diffrn_detector                   'Hybrid Pixel Array Detector'
_diffrn_detector_area_resol_mean   10.0000
_diffrn_detector_type              HyPix
_diffrn_measured_fraction_theta_full  0.999
_diffrn_measured_fraction_theta_max  0.996
_diffrn_measurement_details
;
List of Runs (angles in degrees, time in seconds):

  # Type    Start    End  Width  t~exp~   \w     \q     \k     \f   Frames
--------------------------------------------------------------------------
  1  \w      5.00  80.00   0.50    0.05    --   37.00  77.00 120.00  150
  2  \w      2.00 113.00   0.50    0.05    --   37.00  77.00  60.00  222
  3  \w      5.00  56.00   0.50    0.05    --   37.00  77.00 -30.00  102
  4  \w      2.00 113.00   0.50    0.05    --   37.00  77.00-120.00  222
  5  \w     21.00 113.00   0.50    0.05    --   37.00  57.00-150.00  184
  6  \w     22.00 113.00   0.50    0.05    --   37.00  57.00 -30.00  182
  7  \w     27.00  87.00   0.50    0.05    --   37.00  57.00  60.00  120
  8  \w      9.00  75.00   0.50    0.05    --   37.00  51.00  29.00  132
  9  \w     51.00  99.00   0.50    0.05    --  107.81 -95.00 150.00   96
 10  \w     78.00 111.00   0.50    0.05    --  107.81-125.00 150.00   66
 11  \w     33.00  66.00   0.50    0.05    --  107.81-125.00 150.00   66
 12  \w     29.00  65.00   0.50    0.05    --  107.81 -95.00 -30.00   72
 13  \w     30.00 108.00   0.50    0.05    --  107.81-109.00 -74.78  156
 14  \w     80.00 105.00   0.50    0.05    --  107.81 -95.00 -30.00   50
 15  \w     38.00  97.00   0.50    0.05    --  107.81 -95.00 -60.00  118
 16  \w     45.00  93.00   0.50    0.05    --  107.81 -95.00  90.00   96
 17  \w     32.00 110.00   0.50    0.05    --  107.81-125.00 -90.00  156
 18  \w     47.00 111.00   0.50    0.05    --  107.81-125.00-120.00  128
 19  \w    -11.00  81.00   0.50    0.05    --   37.00 -99.00-180.00  184
 20  \w    -11.00  46.00   0.50    0.05    --   37.00 -51.00-116.00  114
 21  \w     40.00  66.00   0.50    0.05    --  107.81 -61.00-180.00   52
 22  \w     45.00 102.00   0.50    0.05    --  107.81 -77.00 -60.00  114
 23  \w     41.00  67.00   0.50    0.05    --  107.81 -61.00  30.00   52
 24  \w     70.00 159.00   0.50    0.05    --  107.81  30.00 120.00  178
 25  \w     73.00 175.00   0.50    0.05    --  107.81  77.00 120.00  204
 26  \w     73.00 170.00   0.50    0.05    --  107.81  77.00  60.00  194
 27  \w     73.00 175.00   0.50    0.05    --  107.81  77.00 150.00  204
 28  \w     73.00 174.00   0.50    0.05    --  107.81  77.00 -60.00  202
 29  \w     76.00 169.00   0.50    0.05    --  107.81  77.00 -90.00  186
 30  \w     79.00 175.00   0.50    0.05    --  107.81  77.00-120.00  192
 31  \w    104.00 174.00   0.50    0.05    --  107.81  77.00-150.00  140
 32  \w     75.00 101.00   0.50    0.05    --  107.81  77.00-150.00   52
 33  \w     85.00 174.00   0.50    0.05    --  107.81  61.00 -30.00  178
 34  \w     83.00 175.00   0.50    0.05    --  107.81  51.00  29.00  184
 35  \w    138.00 172.00   0.50    0.05    --  107.81 125.00 150.00   68
 36  \w     78.00 133.00   0.50    0.05    --  107.81 125.00 150.00  110
 37  \w     81.00 173.00   0.50    0.05    --  107.81 125.00-180.00  184
 38  \w    -40.00  41.00   0.50    0.05    --  -37.00  51.00  29.00  162
 39  \w    -46.00  28.00   0.50    0.05    --  -37.00  38.00   0.00  148
 40  \w    -60.00 -33.00   0.50    0.05    --  -97.00  51.00  29.00   54
 41  \w   -127.00-102.00   0.50    0.05    --  -97.00 146.00 -33.50   50
 42  \w   -127.00 -54.00   0.50    0.05    --  -97.00 146.00  57.96  146
 43  \w    -89.00 -53.00   0.50    0.05    --  -97.00 146.00 -33.50   72
 44  \w    -83.00 -23.00   0.50    0.05    --  -37.00 125.00-180.00  120
 45  \w   -146.00-121.00   0.50    0.05    --  -97.00 -51.00-116.00   50
 46  \w   -154.00-128.00   0.50    0.05    --  -97.00 -78.00 -43.88   52
 47  \w   -125.00 -62.00   0.50    0.05    --  -97.00 -78.00 -43.88  126
 48  \w    -87.00 -62.00   0.50    0.05    --  -97.00 -78.00 142.50   50
 49  \w   -163.00-113.00   0.50    0.05    --  -97.00 -78.00 142.50  100
 50  \w   -143.00-116.00   0.50    0.05    --  -97.00 -77.00  90.00   54
 51  \w   -139.00-114.00   0.50    0.05    --  -97.00 -77.00  60.00   50
 52  \w    -90.00 -62.00   0.50    0.05    --  -97.00 -77.00 150.00   56
 53  \w    -87.00 -62.00   0.50    0.05    --  -97.00 -77.00  60.00   50
 54  \w    -87.00 -62.00   0.50    0.05    --  -97.00 -77.00   0.00   50
 55  \w   -136.00-110.00   0.50    0.05    --  -97.00 -77.00 -30.00   52
 56  \w   -152.00-126.00   0.50    0.05    --  -97.00 -77.00   0.00   52
 57  \w   -172.00-118.00   0.50    0.05    --  -97.00 -77.00  -8.03  108
 58  \w    -90.00 -62.00   0.50    0.05    --  -97.00 -77.00-120.00   56
 59  \w    -93.00 -62.00   0.50    0.05    --  -97.00 -77.00-180.00   62
 60  \w    -99.00 -62.00   0.50    0.05    --  -97.00 -77.00-103.19   74
 61  \w    -88.00 -62.00   0.50    0.05    --  -97.00 -77.00  90.00   52
 62  \w    -96.00 -62.00   0.50    0.05    --  -97.00 -77.00 112.92   68
 63  \w    -87.00 -62.00   0.50    0.05    --  -97.00 -77.00 170.81   50
 64  \w   -140.00-114.00   0.50    0.05    --  -97.00 -77.00 170.81   52
 65  \w    -87.00 -62.00   0.50    0.05    --  -97.00 -77.00  30.00   50
 66  \w    -88.00 -62.00   0.50    0.05    --  -97.00 -77.00  -8.03   52
 67  \w    -92.00 -62.00   0.50    0.05    --  -97.00 -77.00 -60.00   60
 68  \w    -95.00 -62.00   0.50    0.05    --  -97.00 -77.00 -30.00   66
 69  \w   -138.00-112.00   0.50    0.05    --  -97.00 -77.00 -60.00   52
 70  \w   -159.00-134.00   0.50    0.05    --  -97.00 -76.00  19.21   50
 71  \w   -172.00-125.00   0.50    0.05    --  -97.00 -76.00  44.72   94
 72  \w   -111.00 -63.00   0.50    0.05    --  -97.00 -76.00  19.21   96
 73  \w    -90.00 -63.00   0.50    0.05    --  -97.00 -76.00 -17.29   54
 74  \w    -99.00 -63.00   0.50    0.05    --  -97.00 -76.00 -82.56   72
 75  \w    -95.00 -63.00   0.50    0.05    --  -97.00 -76.00  44.72   64
 76  \w    -99.00 -63.00   0.50    0.05    --  -97.00 -75.00 128.11   72
 77  \w   -100.00 -63.00   0.50    0.05    --  -97.00 -76.00 161.44   74
 78  \w   -155.00-110.00   0.50    0.05    --  -97.00 -75.00 128.11   90
 79  \w   -169.00-143.00   0.50    0.05    --  -97.00 -76.00 161.44   52
 80  \w   -155.00-128.00   0.50    0.05    --  -97.00 -75.00  76.39   54
 81  \w   -172.00-102.00   0.50    0.05    --  -97.00 -77.00 112.92  140
 82  \w    -88.00 -63.00   0.50    0.05    --  -97.00 -75.00  76.39   50
 83  \w   -108.00 -63.00   0.50    0.05    --  -97.00 -74.00-100.18   90
 84  \w    -89.00 -63.00   0.50    0.05    --  -97.00 -74.00-159.88   52
 85  \w    -91.00 -63.00   0.50    0.05    --  -97.00 -74.00-173.78   56
 86  \w   -161.00 -96.00   0.50    0.05    --  -97.00 -74.00-159.88  130
 87  \w   -156.00-114.00   0.50    0.05    --  -97.00 -74.00-173.78   84
 88  \w   -166.00-140.00   0.50    0.05    --  -97.00 -74.00-100.18   52
 89  \w   -106.00 -64.00   0.50    0.05    --  -97.00 -72.00 -75.18   84
 90  \w   -106.00 -64.00   0.50    0.05    --  -97.00 -72.00-151.49   84
 91  \w   -166.00-141.00   0.50    0.05    --  -97.00 -72.00-151.49   50
 92  \w   -132.00-107.00   0.50    0.05    --  -97.00 -72.00 -75.18   50
 93  \w    -99.00 -63.00   0.50    0.05    --  -97.00 -74.00   6.53   72
 94  \w    -91.00 -64.00   0.50    0.05    --  -97.00 -72.00  92.02   54
 95  \w   -125.00 -64.00   0.50    0.05    --  -97.00 -73.00  30.99  122
 96  \w   -167.00-141.00   0.50    0.05    --  -97.00 -73.00  30.99   52
 97  \w   -144.00 -68.00   0.50    0.05    --  -97.00 -61.00  46.90  152
 98  \w    -97.00 -67.00   0.50    0.05    --  -37.00 -51.00-116.00   60
 99  \w    -34.00  -9.00   0.50    0.05    --  -37.00 -51.00-116.00   50
100  \w   -101.00 -65.00   0.50    0.05    --  -97.00 -71.00-140.79   72
101  \w   -171.00-146.00   0.50    0.05    --  -97.00 -71.00-140.79   50
;
_diffrn_measurement_device         'four-circle diffractometer'
_diffrn_measurement_device_type    'ROD, Synergy Custom system, HyPix'
_diffrn_measurement_method         '\w scans'
_diffrn_orient_matrix_type        
 'CrysAlisPro convention (1999,Acta A55,543-557)'
_diffrn_orient_matrix_UB_11        0.0460003000
_diffrn_orient_matrix_UB_12        0.0622561000
_diffrn_orient_matrix_UB_13        -0.0222815000
_diffrn_orient_matrix_UB_21        -0.0508115000
_diffrn_orient_matrix_UB_22        0.0596703000
_diffrn_orient_matrix_UB_23        0.0212411000
_diffrn_orient_matrix_UB_31        0.0538728000
_diffrn_orient_matrix_UB_32        0.0030869000
_diffrn_orient_matrix_UB_33        0.0390215000
_diffrn_oxdiff_ac3_digest_hkl      419d3bcff79025eab692796df0a561ab315beb
_diffrn_radiation_monochromator    mirror
_diffrn_radiation_probe            x-ray
_diffrn_radiation_type             'Cu K\a'
_diffrn_radiation_wavelength       1.54184
_diffrn_source                     'Rotating-anode X-ray tube'
_diffrn_source_type                'Rigaku (Cu) X-ray Source'
_reflns_Friedel_coverage           0.835
_reflns_Friedel_fraction_full      1.000
_reflns_Friedel_fraction_max       0.986
_reflns_number_gt                  19401
_reflns_number_total               19951
_reflns_special_details
;
 Reflections were merged by SHELXL according to the crystal
 class for the calculation of statistics and refinement.
 
 _reflns_Friedel_fraction is defined as the number of unique
 Friedel pairs measured divided by the number that would be
 possible theoretically, ignoring centric projections and
 systematic absences.
;
_reflns_threshold_expression       'I > 2\s(I)'
_computing_cell_refinement         'CrysAlisPro 1.171.42.92a (Rigaku OD, 2023)'
_computing_data_collection         'CrysAlisPro 1.171.42.92a (Rigaku OD, 2023)'
_computing_data_reduction          'CrysAlisPro 1.171.42.92a (Rigaku OD, 2023)'
_computing_molecular_graphics      'Olex2 1.5 (Dolomanov et al., 2009)'
_computing_publication_material    'Olex2 1.5 (Dolomanov et al., 2009)'
_computing_structure_refinement    'SHELXL 2013/2 (Sheldrick, 2015)'
_computing_structure_solution      'SHELXT 2014/5 (Sheldrick, 2014)'
_refine_diff_density_max           2.895
_refine_diff_density_min           -3.523
_refine_diff_density_rms           0.317
_refine_ls_abs_structure_details
;
 Flack x determined using 8725 quotients [(I+)-(I-)]/[(I+)+(I-)]
 (Parsons and Flack (2004), Acta Cryst. A60, s61).
;
_refine_ls_abs_structure_Flack     -0.031(4)
_refine_ls_extinction_coef         .
_refine_ls_extinction_method       none
_refine_ls_goodness_of_fit_ref     1.061
_refine_ls_hydrogen_treatment      constr
_refine_ls_matrix_type             full
_refine_ls_number_parameters       1009
_refine_ls_number_reflns           19951
_refine_ls_number_restraints       6
_refine_ls_R_factor_all            0.0413
_refine_ls_R_factor_gt             0.0405
_refine_ls_restrained_S_all        1.061
_refine_ls_shift/su_max            0.002
_refine_ls_shift/su_mean           0.000
_refine_ls_structure_factor_coef   Fsqd
_refine_ls_weighting_details
;
 w=1/[\s^2^(Fo^2^)+(0.0779P)^2^+54.3973P]
 where P=(Fo^2^+2Fc^2^)/3
;
_refine_ls_weighting_scheme        calc
_refine_ls_wR_factor_gt            0.1155
_refine_ls_wR_factor_ref           0.1163
_refine_special_details
;
 ?
;
_olex2_refinement_description
;
1. Uiso/Uaniso restraints and constraints
Uanis(C02Z) \\sim Ueq: with sigma of 0.01 and sigma for terminal atoms of 0.01
2.a Ternary CH refined with riding coordinates:
 C013(H013), C018(H018), C01C(H01C), C01L(H01L), C01X(H01X), C01Y(H01Y),
 C02G(H02H), C02I(H02I)
2.b Secondary CH2 refined with riding coordinates:
 C01B(H01A,H01B), C01U(H01D,H01G), C01Z(H01J,H01M), C025(H02A,H02B), C027(H02C,
 H02D), C02A(H02E,H02F), C02O(H02L,H02N), C02W(H02O,H02S)
2.c Aromatic/amide H refined with riding coordinates:
 C014(H014), C01E(H01E), C01F(H01F), C01H(H01H), C01I(H01I), C01K(H01K),
 C01N(H01N), C01P(H01P), C3(H3), C01R(H01R), C01S(H01S), C020(H020), C022(H022),
  C026(H026), C1(H1), C029(H029), C02D(H02G), C02J(H02J), C02K(H02K),
 C02M(H02M), C02P(H02P), C02Q(H02Q), C02R(H02R), C02T(H02T), C02U(H02U),
 C02V(H02V), C02Y(H02Y), C02Z(H02Z), C032(H032), C033(H033), C2(H2), C4(H4)
;
_atom_sites_solution_hydrogens     geom
_atom_sites_solution_primary       dual
_atom_sites_solution_secondary     ?
loop_
  _atom_site_label
  _atom_site_type_symbol
  _atom_site_fract_x
  _atom_site_fract_y
  _atom_site_fract_z
  _atom_site_U_iso_or_equiv
  _atom_site_adp_type
  _atom_site_occupancy
  _atom_site_site_symmetry_order
  _atom_site_calc_flag
  _atom_site_refinement_flags_posn
  _atom_site_refinement_flags_adp
  _atom_site_refinement_flags_occupancy
  _atom_site_disorder_assembly
  _atom_site_disorder_group
 Au01 Au 0.78629(3) 0.57597(3) 0.10872(2) 0.02295(11) Uani 1 1 d . . . . .
 Au02 Au 0.71855(3) 0.58397(3) 0.39610(2) 0.02308(11) Uani 1 1 d . . . . .
 Au03 Au 0.80247(3) 0.43033(3) 0.35816(2) 0.02395(11) Uani 1 1 d . . . . .
 Au04 Au 0.78930(3) 0.46911(3) 0.45214(2) 0.02464(11) Uani 1 1 d . . . . .
 Au05 Au 0.70571(3) 0.47505(3) 0.04788(2) 0.02541(11) Uani 1 1 d . . . . .
 Au06 Au 0.67781(3) 0.43316(3) 0.14079(2) 0.02524(12) Uani 1 1 d . . . . .
 Au07 Au 0.74079(3) 0.55045(3) 0.30170(2) 0.02779(12) Uani 1 1 d . . . . .
 Au08 Au 0.75149(3) 0.54147(3) 0.20185(2) 0.02934(12) Uani 1 1 d . . . . .
 S009 S 0.57047(19) 0.3330(2) 0.32312(12) 0.0376(7) Uani 1 1 d . . . . .
 S00A S 0.6692(2) 0.6417(2) 0.19931(12) 0.0385(7) Uani 1 1 d . . . . .
 S00B S 0.59054(17) 0.53498(18) 0.04916(10) 0.0289(6) Uani 1 1 d . . . . .
 S00C S 0.67026(17) 0.41975(18) 0.46216(10) 0.0295(6) Uani 1 1 d . . . . .
 S00D S 0.51325(18) 0.4426(2) 0.43514(12) 0.0380(7) Uani 1 1 d . . . . .
 S00E S 0.81647(18) 0.40825(18) 0.04158(10) 0.0299(6) Uani 1 1 d . . . . .
 S00F S 0.91193(17) 0.51171(18) 0.44754(10) 0.0290(6) Uani 1 1 d . . . . .
 S00G S 0.8921(2) 0.3041(2) 0.17915(13) 0.0415(8) Uani 1 1 d . . . . .
 S00H S 1.03291(19) 0.5390(2) 0.38513(12) 0.0413(8) Uani 1 1 d . . . . .
 S00I S 0.63780(18) 0.47306(19) 0.29216(11) 0.0344(7) Uani 1 1 d . . . . .
 S00J S 0.8364(2) 0.6384(2) 0.30407(12) 0.0373(7) Uani 1 1 d . . . . .
 S00K S 0.97157(19) 0.4061(2) 0.07401(13) 0.0417(8) Uani 1 1 d . . . . .
 S00L S 0.6010(2) 0.7478(2) 0.14002(17) 0.0533(10) Uani 1 1 d . . . . .
 S00M S 0.46790(19) 0.5741(2) 0.10767(12) 0.0424(8) Uani 1 1 d . . . . .
 S00N S 0.8406(2) 0.4492(2) 0.21242(11) 0.0385(7) Uani 1 1 d . . . . .
 Cl0O Cl 0.4511(3) 0.8451(2) 0.47406(15) 0.0608(11) Uani 1 1 d . . . . .
 S00P S 0.9249(2) 0.7293(2) 0.36361(15) 0.0496(10) Uani 1 1 d . . . . .
 Cl0Q Cl 1.1113(3) 0.7901(3) 0.04147(19) 0.0721(14) Uani 1 1 d . . . . .
 Cl0R Cl 0.9422(3) 0.8946(3) 0.0159(2) 0.0763(15) Uani 1 1 d . . . . .
 Cl0S Cl 0.8638(4) 0.0617(3) 0.26781(19) 0.0863(17) Uani 1 1 d . . . . .
 Cl0T Cl 1.1000(4) 0.1695(3) 0.30020(16) 0.084(2) Uani 1 1 d . . . . .
 Cl0U Cl 0.3740(4) 0.1977(3) 0.19231(15) 0.0756(17) Uani 1 1 d . . . . .
 Cl0V Cl 0.5689(4) 0.0637(3) 0.22653(16) 0.0815(16) Uani 1 1 d . . . . .
 N00X N 0.8770(6) 0.5070(6) 0.0999(3) 0.026(2) Uani 1 1 d . . . . .
 N00Y N 0.5811(6) 0.4955(6) 0.1338(4) 0.029(2) Uani 1 1 d . . . . .
 N00Z N 0.7031(7) 0.6549(6) 0.1138(4) 0.034(2) Uani 1 1 d . . . . .
 N010 N 0.7024(6) 0.3748(6) 0.3485(3) 0.028(2) Uani 1 1 d . . . . .
 N011 N 0.6206(6) 0.5265(6) 0.4060(3) 0.029(2) Uani 1 1 d . . . . .
 N012 N 0.9074(6) 0.4765(6) 0.3618(4) 0.031(2) Uani 1 1 d . . . . .
 C013 C 0.5512(7) 0.5598(7) 0.3873(4) 0.027(2) Uani 1 1 d . . . . .
 H013 H 0.5612 0.5723 0.3564 0.033 Uiso 1 1 calc R U . . .
 C014 C 0.4488(10) 0.7419(10) 0.4125(6) 0.054(4) Uani 1 1 d . . . . .
 H014 H 0.4113 0.7722 0.3992 0.064 Uiso 1 1 calc R U . . .
 C015 C 0.7186(8) 0.2323(7) 0.1597(4) 0.035(3) Uani 1 1 d . . . . .
 C016 C 0.7509(7) 0.7475(6) 0.0610(5) 0.033(3) Uani 1 1 d . . . . .
 C017 C 0.9874(7) 0.3927(8) 0.3175(4) 0.033(3) Uani 1 1 d . . . . .
 C018 C 0.9547(7) 0.4715(8) 0.3220(4) 0.032(3) Uani 1 1 d . . . . .
 H018 H 0.9232 0.4837 0.2961 0.038 Uiso 1 1 calc R U . . .
 N019 N 0.8102(7) 0.6514(6) 0.3901(4) 0.035(3) Uani 1 1 d . . . . .
 C01A C 0.9877(7) 0.5936(7) 0.0981(4) 0.032(3) Uani 1 1 d . . . . .
 C01B C 0.4752(9) 0.5609(9) 0.1659(5) 0.044(3) Uani 1 1 d . . . . .
 H01A H 0.4942 0.6069 0.1800 0.053 Uiso 1 1 calc R U . . .
 H01B H 0.4251 0.5483 0.1784 0.053 Uiso 1 1 calc R U . . .
 C01C C 0.7666(8) 0.2866(7) 0.1342(4) 0.034(3) Uani 1 1 d . . . . .
 H01C H 0.7456 0.2900 0.1043 0.041 Uiso 1 1 calc R U . . .
 C01D C 0.7842(9) 0.7493(8) 0.4456(5) 0.041(3) Uani 1 1 d . . . . .
 C01E C 1.0475(8) 0.6256(9) 0.1197(6) 0.046(4) Uani 1 1 d . . . . .
 H01E H 1.0623 0.6064 0.1470 0.055 Uiso 1 1 calc R U . . .
 C01F C 0.4199(11) 0.3168(11) 0.1468(5) 0.059(5) Uani 1 1 d . . . . .
 H01F H 0.3955 0.2937 0.1230 0.071 Uiso 1 1 calc R U . . .
 C01G C 0.4188(9) 0.2834(9) 0.1868(5) 0.045(4) Uani 1 1 d . . . . .
 C01H C 0.7765(8) 0.2601(8) 0.3040(4) 0.037(3) Uani 1 1 d . . . . .
 H01H H 0.7799 0.3108 0.2949 0.045 Uiso 1 1 calc R U . . .
 C01I C 0.6784(9) 0.2528(10) 0.1959(5) 0.046(3) Uani 1 1 d . . . . .
 H01I H 0.6828 0.3024 0.2068 0.055 Uiso 1 1 calc R U . . .
 C01J C 0.5278(7) 0.6320(7) 0.4110(4) 0.031(3) Uani 1 1 d . . . . .
 C01K C 0.7171(10) 0.1571(8) 0.1466(5) 0.045(3) Uani 1 1 d . . . . .
 H01K H 0.7467 0.1419 0.1226 0.054 Uiso 1 1 calc R U . . .
 C01L C 0.9486(7) 0.5279(7) 0.1217(4) 0.030(3) Uani 1 1 d . . . . .
 H01L H 0.9376 0.5429 0.1521 0.036 Uiso 1 1 calc R U . . .
 C01M C 0.5556(6) 0.5283(7) 0.1005(4) 0.027(2) Uani 1 1 d . . . . .
 C01N C 1.0865(8) 0.6858(9) 0.1018(6) 0.049(4) Uani 1 1 d . . . . .
 H01N H 1.1276 0.7082 0.1167 0.059 Uiso 1 1 calc R U . . .
 N01O N 0.7679(6) 0.3636(6) 0.1533(4) 0.033(2) Uani 1 1 d . . . . .
 C01P C 1.0079(9) 0.3489(9) 0.3525(5) 0.042(3) Uani 1 1 d . . . . .
 H01P H 0.9972 0.3662 0.3808 0.051 Uiso 1 1 calc R U . . .
 C3 C 0.4748(9) 0.6773(9) 0.3921(5) 0.047(4) Uani 1 1 d . . . . .
 H3 H 0.4553 0.6643 0.3646 0.057 Uiso 1 1 calc R U . . .
 C01R C 0.7659(10) 0.1097(8) 0.3304(5) 0.050(4) Uani 1 1 d . . . . .
 H01R H 0.7611 0.0586 0.3385 0.060 Uiso 1 1 calc R U . . .
 C01S C 0.7815(10) 0.8016(9) 0.0877(5) 0.049(4) Uani 1 1 d . . . . .
 H01S H 0.7623 0.8073 0.1161 0.058 Uiso 1 1 calc R U . . .
 C01T C 0.7341(7) 0.2407(7) 0.3403(4) 0.030(3) Uani 1 1 d . . . . .
 C01U C 0.9981(8) 0.4579(8) 0.1218(5) 0.042(3) Uani 1 1 d . . . . .
 H01D H 0.9888 0.4278 0.1481 0.050 Uiso 1 1 calc R U . . .
 H01G H 1.0524 0.4716 0.1208 0.050 Uiso 1 1 calc R U . . .
 C01V C 0.9406(6) 0.5050(7) 0.3953(4) 0.026(2) Uani 1 1 d . . . . .
 C01W C 0.4774(8) 0.7608(7) 0.4510(5) 0.039(3) Uani 1 1 d . . . . .
 C01X C 0.5306(7) 0.4964(8) 0.1724(4) 0.033(3) Uani 1 1 d . . . . .
 H01X H 0.5617 0.5063 0.1987 0.039 Uiso 1 1 calc R U . . .
 C01Y C 0.8377(8) 0.6897(7) 0.4304(5) 0.036(3) Uani 1 1 d . . . . .
 H01Y H 0.8419 0.6511 0.4537 0.043 Uiso 1 1 calc R U . . .
 C01Z C 0.6097(9) 0.7409(9) 0.0819(6) 0.049(4) Uani 1 1 d . . . . .
 H01J H 0.5666 0.7129 0.0695 0.058 Uiso 1 1 calc R U . . .
 H01M H 0.6115 0.7913 0.0686 0.058 Uiso 1 1 calc R U . . .
 C020 C 0.7617(10) 0.7517(9) 0.4877(6) 0.052(4) Uani 1 1 d . . . . .
 H020 H 0.7787 0.7141 0.5071 0.062 Uiso 1 1 calc R U . . .
 C022 C 1.0428(10) 0.2825(9) 0.3473(5) 0.048(4) Uani 1 1 d . . . . .
 H022 H 1.0595 0.2548 0.3716 0.058 Uiso 1 1 calc R U . . .
 C023 C 0.6471(7) 0.3945(7) 0.3243(4) 0.027(2) Uani 1 1 d . . . . .
 C024 C 0.4924(7) 0.4188(8) 0.1769(4) 0.032(3) Uani 1 1 d . . . . .
 C025 C 0.6086(8) 0.2856(8) 0.3698(5) 0.037(3) Uani 1 1 d . . . . .
 H02A H 0.5878 0.3069 0.3968 0.045 Uiso 1 1 calc R U . . .
 H02B H 0.5970 0.2313 0.3688 0.045 Uiso 1 1 calc R U . . .
 C026 C 0.4572(10) 0.3854(10) 0.1418(5) 0.052(4) Uani 1 1 d . . . . .
 H026 H 0.4584 0.4090 0.1143 0.062 Uiso 1 1 calc R U . . .
 C027 C 0.9181(9) 0.7199(9) 0.4210(6) 0.051(4) Uani 1 1 d . . . . .
 H02C H 0.9568 0.6845 0.4318 0.061 Uiso 1 1 calc R U . . .
 H02D H 0.9257 0.7689 0.4352 0.061 Uiso 1 1 calc R U . . .
 C1 C 0.7793(9) 0.7410(9) 0.0190(5) 0.045(3) Uani 1 1 d . . . . .
 H1 H 0.7585 0.7052 -0.0003 0.054 Uiso 1 1 calc R U . . .
 C029 C 0.7294(8) 0.1660(7) 0.3532(5) 0.039(3) Uani 1 1 d . . . . .
 H029 H 0.7007 0.1535 0.3781 0.047 Uiso 1 1 calc R U . . .
 C02A C 1.0176(8) 0.5314(10) 0.3278(4) 0.042(3) Uani 1 1 d . . . . .
 H02E H 1.0012 0.5801 0.3157 0.051 Uiso 1 1 calc R U . . .
 H02F H 1.0647 0.5156 0.3130 0.051 Uiso 1 1 calc R U . . .
 C02B C 0.6322(10) 0.1265(10) 0.2022(5) 0.054(4) Uani 1 1 d . . . . .
 C02C C 1.0643(8) 0.7118(8) 0.0626(5) 0.041(3) Uani 1 1 d . . . . .
 C02D C 0.7559(12) 0.8057(10) 0.4184(6) 0.062(5) Uani 1 1 d . . . . .
 H02G H 0.7686 0.8055 0.3886 0.074 Uiso 1 1 calc R U . . .
 C02E C 0.8233(7) 0.3746(7) 0.1788(4) 0.030(3) Uani 1 1 d . . . . .
 C02F C 0.6076(7) 0.4703(7) 0.4312(4) 0.025(2) Uani 1 1 d . . . . .
 C02G C 0.6855(7) 0.6982(7) 0.0744(5) 0.034(3) Uani 1 1 d . . . . .
 H02H H 0.6768 0.6614 0.0506 0.041 Uiso 1 1 calc R U . . .
 C02H C 0.8107(10) 0.1313(10) 0.2945(5) 0.053(4) Uani 1 1 d . . . . .
 C02I C 0.6930(7) 0.2992(6) 0.3667(4) 0.026(2) Uani 1 1 d . . . . .
 H02I H 0.7145 0.2990 0.3965 0.031 Uiso 1 1 calc R U . . .
 C02J C 0.5318(9) 0.7176(8) 0.4711(5) 0.040(3) Uani 1 1 d . . . . .
 H02J H 0.5514 0.7321 0.4984 0.048 Uiso 1 1 calc R U . . .
 C02K C 0.9974(10) 0.3623(11) 0.2759(5) 0.054(5) Uani 1 1 d . . . . .
 H02K H 0.9804 0.3892 0.2513 0.064 Uiso 1 1 calc R U . . .
 C02L C 0.6660(7) 0.6732(8) 0.1485(5) 0.034(3) Uani 1 1 d . . . . .
 C02M C 0.7117(16) 0.8588(12) 0.4339(8) 0.084(7) Uani 1 1 d . . . . .
 H02M H 0.6940 0.8967 0.4149 0.100 Uiso 1 1 calc R U . . .
 C02N C 0.8820(7) 0.4488(7) 0.0742(4) 0.029(3) Uani 1 1 d . . . . .
 C02O C 0.8513(9) 0.2633(8) 0.1310(5) 0.042(3) Uani 1 1 d . . . . .
 H02L H 0.8751 0.2839 0.1046 0.051 Uiso 1 1 calc R U . . .
 H02N H 0.8568 0.2081 0.1310 0.051 Uiso 1 1 calc R U . . .
 C02P C 1.0056(8) 0.6815(8) 0.0408(5) 0.041(3) Uani 1 1 d . . . . .
 H02P H 0.9903 0.7011 0.0136 0.050 Uiso 1 1 calc R U . . .
 C02Q C 0.6739(10) 0.1052(9) 0.1679(5) 0.051(4) Uani 1 1 d . . . . .
 H02Q H 0.6733 0.0546 0.1586 0.061 Uiso 1 1 calc R U . . .
 C02R C 0.4901(10) 0.3842(8) 0.2160(5) 0.041(3) Uani 1 1 d . . . . .
 H02R H 0.5137 0.4071 0.2402 0.049 Uiso 1 1 calc R U . . .
 C02T C 0.8387(11) 0.7876(11) 0.0055(7) 0.064(5) Uani 1 1 d . . . . .
 H02T H 0.8580 0.7830 -0.0230 0.076 Uiso 1 1 calc R U . . .
 C02U C 0.8398(9) 0.8475(10) 0.0738(6) 0.052(4) Uani 1 1 d . . . . .
 H02U H 0.8599 0.8847 0.0924 0.063 Uiso 1 1 calc R U . . .
 C02V C 0.9670(9) 0.6192(8) 0.0596(5) 0.040(3) Uani 1 1 d . . . . .
 H02V H 0.9263 0.5961 0.0446 0.049 Uiso 1 1 calc R U . . .
 C02W C 0.4899(8) 0.4991(8) 0.3891(5) 0.038(3) Uani 1 1 d . . . . .
 H02O H 0.4904 0.4686 0.3624 0.045 Uiso 1 1 calc R U . . .
 H02S H 0.4392 0.5218 0.3925 0.045 Uiso 1 1 calc R U . . .
 C02X C 0.8484(7) 0.6670(7) 0.3556(5) 0.032(3) Uani 1 1 d . . . . .
 C02Y C 1.0314(13) 0.2941(12) 0.2710(5) 0.064(6) Uani 1 1 d . . . . .
 H02Y H 1.0391 0.2743 0.2428 0.077 Uiso 1 1 calc R U . . .
 C02Z C 0.7161(14) 0.8063(13) 0.5024(8) 0.077(6) Uani 1 1 d . U . . .
 H02Z H 0.7012 0.8067 0.5318 0.092 Uiso 1 1 calc R U . . .
 C030 C 0.8686(8) 0.8386(8) 0.0324(5) 0.043(3) Uani 1 1 d . . . . .
 C031 C 1.0539(10) 0.2550(10) 0.3055(6) 0.053(4) Uani 1 1 d . . . . .
 C032 C 0.4539(11) 0.3167(10) 0.2209(5) 0.051(4) Uani 1 1 d . . . . .
 H032 H 0.4534 0.2930 0.2483 0.061 Uiso 1 1 calc R U . . .
 C033 C 0.5579(8) 0.6520(8) 0.4510(4) 0.034(3) Uani 1 1 d . . . . .
 H033 H 0.5955 0.6219 0.4643 0.041 Uiso 1 1 calc R U . . .
 C2 C 0.8151(10) 0.2015(10) 0.2808(5) 0.050(4) Uani 1 1 d . . . . .
 H2 H 0.8436 0.2131 0.2557 0.060 Uiso 1 1 calc R U . . .
 C4 C 0.6314(11) 0.2014(11) 0.2167(5) 0.053(4) Uani 1 1 d . . . . .
 H4 H 0.5997 0.2164 0.2400 0.064 Uiso 1 1 calc R U . . .
 C5 C 0.6910(11) 0.8614(12) 0.4750(9) 0.075(7) Uani 1 1 d . . . . .
 Cl1 Cl 0.6343(3) 0.9372(4) 0.4942(3) 0.118(3) Uani 1 1 d . . . . .

loop_
  _atom_site_aniso_label
  _atom_site_aniso_U_11
  _atom_site_aniso_U_22
  _atom_site_aniso_U_33
  _atom_site_aniso_U_23
  _atom_site_aniso_U_13
  _atom_site_aniso_U_12
 Au01 0.0197(2) 0.0228(2) 0.0263(2) -0.00074(17) 0.00052(18) -0.00053(17)
 Au02 0.0230(2) 0.0215(2) 0.0248(2) 0.00043(17) 0.00191(18) -0.00020(17)
 Au03 0.0220(2) 0.0269(2) 0.0229(2) -0.00187(18) -0.00094(17) 0.00070(18)
 Au04 0.0249(2) 0.0266(2) 0.0225(2) -0.00038(17) 0.00143(19) 0.00385(18)
 Au05 0.0242(2) 0.0290(2) 0.0231(2) -0.00055(18) 0.00024(19) -0.00296(19)
 Au06 0.0242(2) 0.0272(2) 0.0243(2) 0.00250(19) -0.00137(18) -0.00123(18)
 Au07 0.0306(3) 0.0287(2) 0.0241(2) 0.00151(18) 0.00048(19) 0.00283(19)
 Au08 0.0287(2) 0.0340(3) 0.0254(2) -0.0027(2) 0.0000(2) -0.0023(2)
 S009 0.0254(15) 0.0377(16) 0.050(2) -0.0018(14) -0.0047(14) -0.0071(13)
 S00A 0.0396(17) 0.0349(17) 0.0412(19) -0.0104(14) 0.0060(15) 0.0038(14)
 S00B 0.0243(13) 0.0358(15) 0.0264(14) 0.0006(12) -0.0034(11) 0.0010(11)
 S00C 0.0277(14) 0.0296(14) 0.0310(15) 0.0053(12) 0.0047(11) 0.0006(12)
 S00D 0.0236(14) 0.0382(17) 0.0524(19) 0.0045(15) 0.0066(13) -0.0044(13)
 S00E 0.0290(14) 0.0308(15) 0.0299(15) -0.0062(11) 0.0043(12) 0.0019(11)
 S00F 0.0253(13) 0.0355(15) 0.0264(14) -0.0038(12) -0.0009(11) -0.0007(12)
 S00G 0.0313(16) 0.0399(18) 0.053(2) 0.0106(15) -0.0008(15) 0.0087(14)
 S00H 0.0272(15) 0.050(2) 0.0464(19) -0.0016(16) 0.0028(14) -0.0109(14)
 S00I 0.0304(15) 0.0387(16) 0.0342(16) 0.0026(13) -0.0093(13) -0.0033(13)
 S00J 0.0390(18) 0.0370(17) 0.0358(17) 0.0076(14) 0.0060(15) -0.0057(14)
 S00K 0.0262(15) 0.0375(17) 0.061(2) -0.0027(16) 0.0072(15) 0.0084(13)
 S00L 0.0384(19) 0.0395(19) 0.082(3) 0.000(2) 0.008(2) 0.0146(16)
 S00M 0.0300(16) 0.049(2) 0.048(2) 0.0025(16) 0.0018(14) 0.0132(15)
 S00N 0.0344(16) 0.0449(18) 0.0361(16) -0.0007(14) -0.0098(13) 0.0067(14)
 Cl0O 0.071(3) 0.0378(18) 0.073(3) -0.0080(18) 0.021(2) 0.0209(19)
 S00P 0.043(2) 0.044(2) 0.063(2) 0.0080(18) 0.0039(19) -0.0210(16)
 Cl0Q 0.061(3) 0.055(2) 0.100(4) 0.017(2) 0.020(3) -0.024(2)
 Cl0R 0.039(2) 0.068(3) 0.121(4) 0.031(3) 0.003(2) -0.021(2)
 Cl0S 0.104(4) 0.070(3) 0.085(3) -0.029(3) 0.033(3) 0.025(3)
 Cl0T 0.124(5) 0.073(3) 0.055(3) 0.015(2) 0.036(3) 0.059(3)
 Cl0U 0.110(4) 0.066(3) 0.051(2) -0.012(2) 0.023(3) -0.059(3)
 Cl0V 0.098(4) 0.083(3) 0.064(3) 0.020(3) 0.006(3) -0.045(3)
 N00X 0.023(5) 0.026(5) 0.029(5) 0.000(4) 0.007(4) -0.001(4)
 N00Y 0.026(5) 0.028(5) 0.033(6) -0.006(4) -0.001(4) -0.009(4)
 N00Z 0.028(5) 0.028(5) 0.046(6) 0.001(5) -0.002(5) -0.008(4)
 N010 0.024(5) 0.025(5) 0.034(5) -0.001(4) -0.004(4) 0.005(4)
 N011 0.025(5) 0.034(5) 0.027(5) -0.004(4) 0.008(4) 0.003(4)
 N012 0.031(5) 0.031(5) 0.032(6) 0.003(4) 0.005(5) 0.010(4)
 C013 0.022(5) 0.028(6) 0.031(6) -0.003(5) -0.001(5) -0.001(5)
 C014 0.042(9) 0.051(9) 0.067(11) -0.001(8) -0.015(8) 0.025(7)
 C015 0.035(7) 0.031(6) 0.041(7) 0.007(5) 0.000(6) -0.004(5)
 C016 0.026(6) 0.015(5) 0.056(8) 0.003(5) -0.003(6) 0.000(5)
 C017 0.025(6) 0.048(8) 0.025(6) -0.004(5) 0.002(5) 0.007(6)
 C018 0.022(5) 0.047(8) 0.027(6) 0.003(5) 0.003(5) 0.001(5)
 N019 0.038(6) 0.027(5) 0.041(6) -0.005(5) -0.005(5) 0.006(5)
 C01A 0.024(6) 0.028(6) 0.043(7) -0.001(5) 0.000(5) -0.001(5)
 C01B 0.046(8) 0.045(8) 0.041(8) -0.002(6) 0.019(7) 0.006(7)
 C01C 0.041(7) 0.032(6) 0.029(6) 0.010(5) -0.002(6) 0.004(6)
 C01D 0.039(8) 0.029(6) 0.056(9) -0.009(6) 0.002(7) -0.007(6)
 C01E 0.030(7) 0.043(8) 0.065(10) 0.011(7) -0.016(7) -0.008(6)
 C01F 0.062(10) 0.083(13) 0.034(8) -0.015(8) -0.003(8) -0.043(10)
 C01G 0.046(9) 0.053(9) 0.036(7) -0.010(6) 0.014(6) -0.028(7)
 C01H 0.038(7) 0.042(7) 0.031(6) 0.005(5) 0.001(6) 0.004(6)
 C01I 0.045(8) 0.051(9) 0.041(8) 0.013(7) 0.006(7) 0.002(7)
 C01J 0.026(6) 0.031(6) 0.037(7) -0.005(5) -0.001(5) 0.004(5)
 C01K 0.052(9) 0.032(7) 0.051(8) 0.003(6) -0.001(7) -0.002(6)
 C01L 0.016(5) 0.034(6) 0.038(7) 0.004(5) -0.003(5) 0.001(5)
 C01M 0.018(5) 0.028(6) 0.036(7) 0.001(5) 0.003(5) -0.002(4)
 C01N 0.031(7) 0.042(8) 0.074(11) 0.003(8) -0.016(7) -0.018(6)
 N01O 0.034(6) 0.030(5) 0.035(6) 0.005(4) -0.004(5) -0.003(4)
 C01P 0.049(8) 0.048(8) 0.030(7) 0.002(6) 0.003(6) 0.006(7)
 C3 0.043(8) 0.044(8) 0.054(9) -0.006(7) -0.026(7) 0.013(7)
 C01R 0.055(9) 0.034(7) 0.061(9) -0.014(7) 0.009(8) 0.002(7)
 C01S 0.051(9) 0.054(9) 0.041(8) -0.005(7) -0.011(7) -0.015(8)
 C01T 0.022(6) 0.031(6) 0.038(6) -0.007(5) -0.008(5) 0.001(5)
 C01U 0.031(7) 0.042(8) 0.052(8) 0.011(6) -0.006(6) 0.004(6)
 C01V 0.018(5) 0.029(6) 0.032(6) 0.004(5) -0.003(5) -0.002(4)
 C01W 0.032(7) 0.028(6) 0.057(9) -0.001(6) 0.016(6) 0.008(5)
 C01X 0.025(6) 0.037(7) 0.036(7) -0.006(5) -0.001(5) 0.000(5)
 C01Y 0.033(7) 0.026(6) 0.048(8) -0.012(5) -0.014(6) -0.004(5)
 C01Z 0.032(7) 0.043(8) 0.070(11) 0.024(8) -0.004(7) 0.003(6)
 C020 0.054(10) 0.044(8) 0.058(9) -0.009(7) 0.016(8) -0.013(7)
 C022 0.066(11) 0.054(9) 0.025(7) 0.005(6) 0.002(7) 0.020(8)
 C023 0.025(6) 0.028(6) 0.028(6) -0.002(5) 0.000(5) -0.005(5)
 C024 0.028(6) 0.038(7) 0.030(6) -0.008(5) 0.001(5) -0.004(5)
 C025 0.034(7) 0.032(6) 0.045(8) 0.003(6) 0.008(6) -0.003(5)
 C026 0.064(10) 0.062(10) 0.030(7) 0.009(7) -0.011(7) -0.033(8)
 C027 0.039(8) 0.043(8) 0.070(11) -0.008(8) 0.000(8) -0.013(7)
 C1 0.042(8) 0.047(8) 0.045(8) -0.013(6) 0.006(7) -0.013(7)
 C029 0.040(7) 0.026(6) 0.051(8) -0.008(5) 0.006(6) -0.005(5)
 C02A 0.035(7) 0.061(10) 0.031(7) 0.006(6) 0.010(6) -0.004(7)
 C02B 0.055(10) 0.065(10) 0.043(9) 0.020(8) -0.013(8) -0.021(8)
 C02C 0.032(7) 0.035(7) 0.057(9) 0.006(6) 0.008(6) -0.009(6)
 C02D 0.076(13) 0.049(9) 0.060(10) -0.012(8) -0.007(10) 0.016(9)
 C02E 0.030(6) 0.027(6) 0.033(6) 0.007(5) -0.001(5) 0.001(5)
 C02F 0.022(5) 0.030(6) 0.024(6) 0.001(5) 0.005(4) 0.004(5)
 C02G 0.025(6) 0.028(6) 0.049(8) 0.020(6) -0.009(6) -0.004(5)
 C02H 0.061(11) 0.056(9) 0.042(8) -0.027(7) 0.001(8) 0.018(8)
 C02I 0.024(6) 0.024(5) 0.031(6) 0.000(5) -0.005(5) -0.002(4)
 C02J 0.044(8) 0.044(8) 0.031(7) -0.004(6) 0.001(6) 0.009(6)
 C02K 0.057(10) 0.073(12) 0.032(8) 0.007(7) 0.007(7) 0.030(9)
 C02L 0.023(6) 0.034(7) 0.045(8) -0.010(6) 0.012(6) -0.001(5)
 C02M 0.107(19) 0.063(12) 0.080(14) -0.016(11) -0.021(14) 0.035(13)
 C02N 0.028(6) 0.031(6) 0.028(6) 0.006(5) 0.009(5) -0.005(5)
 C02O 0.038(8) 0.031(7) 0.057(9) 0.001(6) 0.002(7) -0.001(6)
 C02P 0.036(7) 0.044(8) 0.045(8) 0.010(6) 0.005(6) -0.005(6)
 C02Q 0.063(10) 0.041(8) 0.050(9) 0.008(7) -0.019(8) -0.013(7)
 C02R 0.059(9) 0.038(7) 0.026(7) -0.001(5) -0.011(6) -0.009(7)
 C02T 0.048(10) 0.064(11) 0.079(13) -0.004(10) 0.026(9) -0.013(9)
 C02U 0.042(8) 0.050(9) 0.065(10) 0.006(8) -0.011(8) -0.016(7)
 C02V 0.040(8) 0.041(8) 0.041(8) -0.012(6) -0.003(6) -0.008(6)
 C02W 0.031(7) 0.035(7) 0.047(8) -0.004(6) -0.003(6) 0.000(5)
 C02X 0.027(6) 0.030(6) 0.041(7) 0.017(5) 0.008(6) -0.006(5)
 C02Y 0.086(14) 0.084(14) 0.023(7) 0.003(8) 0.007(8) 0.041(12)
 C02Z 0.068(10) 0.085(11) 0.078(10) -0.023(9) 0.007(9) -0.008(9)
 C030 0.029(7) 0.038(7) 0.061(9) 0.012(7) -0.002(6) -0.001(6)
 C031 0.055(10) 0.049(9) 0.056(10) 0.003(8) 0.014(8) 0.021(8)
 C032 0.069(11) 0.054(9) 0.029(7) 0.002(7) 0.000(7) -0.018(8)
 C033 0.034(7) 0.036(7) 0.033(7) 0.000(5) -0.004(6) 0.008(5)
 C2 0.057(10) 0.056(9) 0.037(8) -0.003(7) 0.020(7) 0.007(8)
 C4 0.058(10) 0.068(11) 0.033(8) 0.006(7) 0.003(7) -0.024(9)
 C5 0.044(10) 0.064(12) 0.117(18) -0.042(12) -0.011(11) 0.010(9)
 Cl1 0.062(3) 0.104(5) 0.188(7) -0.080(5) -0.004(4) 0.027(3)

_geom_special_details
;
 All esds (except the esd in the dihedral angle between two l.s. planes)
 are estimated using the full covariance matrix.  The cell esds are taken
 into account individually in the estimation of esds in distances, angles
 and torsion angles; correlations between esds in cell parameters are only
 used when they are defined by crystal symmetry.  An approximate (isotropic)
 treatment of cell esds is used for estimating esds involving l.s. planes.
;
loop_
  _geom_bond_atom_site_label_1
  _geom_bond_atom_site_label_2
  _geom_bond_distance
  _geom_bond_site_symmetry_2
  _geom_bond_publ_flag
 Au01 Au05 2.9714(7) . ?
 Au01 Au06 3.3418(7) . ?
 Au01 Au08 3.0141(7) . ?
 Au01 N00X 2.039(10) . ?
 Au01 N00Z 2.043(12) . ?
 Au02 Au03 3.3331(6) . ?
 Au02 Au04 2.9641(7) . ?
 Au02 Au07 3.0113(7) . ?
 Au02 N011 2.036(11) . ?
 Au02 N019 2.028(13) . ?
 Au03 Au04 3.0021(6) . ?
 Au03 Au07 2.9750(7) . ?
 Au03 N010 2.049(11) . ?
 Au03 N012 2.032(11) . ?
 Au04 Au05 3.1312(8) 2_665 ?
 Au04 S00C 2.302(3) . ?
 Au04 S00F 2.301(3) . ?
 Au05 Au04 3.1311(8) 2_664 ?
 Au05 Au06 3.0149(7) . ?
 Au05 S00B 2.300(3) . ?
 Au05 S00E 2.301(3) . ?
 Au06 Au08 3.0028(7) . ?
 Au06 N00Y 2.051(11) . ?
 Au06 N01O 2.056(11) . ?
 Au07 Au08 3.1039(8) . ?
 Au07 S00I 2.304(3) . ?
 Au07 S00J 2.308(4) . ?
 Au08 S00A 2.308(4) . ?
 Au08 S00N 2.303(3) . ?
 S009 C023 1.744(12) . ?
 S009 C025 1.807(15) . ?
 S00A C02L 1.672(16) . ?
 S00B C01M 1.711(13) . ?
 S00C C02F 1.721(12) . ?
 S00D C02F 1.743(12) . ?
 S00D C02W 1.796(15) . ?
 S00E C02N 1.700(13) . ?
 S00F C01V 1.700(13) . ?
 S00G C02E 1.751(13) . ?
 S00G C02O 1.810(16) . ?
 S00H C01V 1.769(12) . ?
 S00H C02A 1.802(14) . ?
 S00I C023 1.728(13) . ?
 S00J C02X 1.689(16) . ?
 S00K C01U 1.809(16) . ?
 S00K C02N 1.757(13) . ?
 S00L C01Z 1.812(19) . ?
 S00L C02L 1.778(15) . ?
 S00M C01B 1.825(15) . ?
 S00M C01M 1.767(12) . ?
 S00N C02E 1.718(14) . ?
 Cl0O C01W 1.730(13) . ?
 S00P C027 1.789(19) . ?
 S00P C02X 1.768(14) . ?
 Cl0Q C02C 1.752(14) . ?
 Cl0R C030 1.719(15) . ?
 Cl0S C02H 1.765(15) . ?
 Cl0T C031 1.739(16) . ?
 Cl0U C01G 1.732(15) . ?
 Cl0V C02B 1.753(16) . ?
 N00X C01L 1.482(15) . ?
 N00X C02N 1.312(16) . ?
 N00Y C01M 1.269(17) . ?
 N00Y C01X 1.492(17) . ?
 N00Z C02G 1.477(17) . ?
 N00Z C02L 1.301(18) . ?
 N010 C023 1.281(16) . ?
 N010 C02I 1.472(15) . ?
 N011 C013 1.480(16) . ?
 N011 C02F 1.292(16) . ?
 N012 C018 1.492(16) . ?
 N012 C01V 1.296(17) . ?
 C013 H013 1.0000 . ?
 C013 C01J 1.540(17) . ?
 C013 C02W 1.533(17) . ?
 C014 H014 0.9500 . ?
 C014 C3 1.39(2) . ?
 C014 C01W 1.34(2) . ?
 C015 C01C 1.512(18) . ?
 C015 C01I 1.38(2) . ?
 C015 C01K 1.403(19) . ?
 C016 C01S 1.38(2) . ?
 C016 C1 1.40(2) . ?
 C016 C02G 1.512(17) . ?
 C017 C018 1.527(19) . ?
 C017 C01P 1.38(2) . ?
 C017 C02K 1.41(2) . ?
 C018 H018 1.0000 . ?
 C018 C02A 1.55(2) . ?
 N019 C01Y 1.504(17) . ?
 N019 C02X 1.295(18) . ?
 C01A C01E 1.374(19) . ?
 C01A C01L 1.545(17) . ?
 C01A C02V 1.33(2) . ?
 C01B H01A 0.9900 . ?
 C01B H01B 0.9900 . ?
 C01B C01X 1.53(2) . ?
 C01C H01C 1.0000 . ?
 C01C N01O 1.497(17) . ?
 C01C C02O 1.56(2) . ?
 C01D C01Y 1.500(19) . ?
 C01D C020 1.36(2) . ?
 C01D C02D 1.41(2) . ?
 C01E H01E 0.9500 . ?
 C01E C01N 1.39(2) . ?
 C01F H01F 0.9500 . ?
 C01F C01G 1.37(2) . ?
 C01F C026 1.40(2) . ?
 C01G C032 1.36(2) . ?
 C01H H01H 0.9500 . ?
 C01H C01T 1.395(19) . ?
 C01H C2 1.44(2) . ?
 C01I H01I 0.9500 . ?
 C01I C4 1.40(2) . ?
 C01J C3 1.369(18) . ?
 C01J C033 1.394(18) . ?
 C01K H01K 0.9500 . ?
 C01K C02Q 1.37(2) . ?
 C01L H01L 1.0000 . ?
 C01L C01U 1.525(18) . ?
 C01N H01N 0.9500 . ?
 C01N C02C 1.36(2) . ?
 N01O C02E 1.275(17) . ?
 C01P H01P 0.9500 . ?
 C01P C022 1.35(2) . ?
 C3 H3 0.9500 . ?
 C01R H01R 0.9500 . ?
 C01R C029 1.390(19) . ?
 C01R C02H 1.42(2) . ?
 C01S H01S 0.9500 . ?
 C01S C02U 1.38(2) . ?
 C01T C029 1.394(18) . ?
 C01T C02I 1.512(17) . ?
 C01U H01D 0.9900 . ?
 C01U H01G 0.9900 . ?
 C01W C02J 1.38(2) . ?
 C01X H01X 1.0000 . ?
 C01X C024 1.547(18) . ?
 C01Y H01Y 1.0000 . ?
 C01Y C027 1.55(2) . ?
 C01Z H01J 0.9900 . ?
 C01Z H01M 0.9900 . ?
 C01Z C02G 1.56(2) . ?
 C020 H020 0.9500 . ?
 C020 C02Z 1.34(3) . ?
 C022 H022 0.9500 . ?
 C022 C031 1.40(2) . ?
 C024 C026 1.388(19) . ?
 C024 C02R 1.361(19) . ?
 C025 H02A 0.9900 . ?
 C025 H02B 0.9900 . ?
 C025 C02I 1.515(17) . ?
 C026 H026 0.9500 . ?
 C027 H02C 0.9900 . ?
 C027 H02D 0.9900 . ?
 C1 H1 0.9500 . ?
 C1 C02T 1.40(2) . ?
 C029 H029 0.9500 . ?
 C02A H02E 0.9900 . ?
 C02A H02F 0.9900 . ?
 C02B C02Q 1.35(3) . ?
 C02B C4 1.41(3) . ?
 C02C C02P 1.35(2) . ?
 C02D H02G 0.9500 . ?
 C02D C02M 1.32(3) . ?
 C02G H02H 1.0000 . ?
 C02H C2 1.33(2) . ?
 C02I H02I 1.0000 . ?
 C02J H02J 0.9500 . ?
 C02J C033 1.405(19) . ?
 C02K H02K 0.9500 . ?
 C02K C02Y 1.37(3) . ?
 C02M H02M 0.9500 . ?
 C02M C5 1.32(3) . ?
 C02O H02L 0.9900 . ?
 C02O H02N 0.9900 . ?
 C02P H02P 0.9500 . ?
 C02P C02V 1.43(2) . ?
 C02Q H02Q 0.9500 . ?
 C02R H02R 0.9500 . ?
 C02R C032 1.37(2) . ?
 C02T H02T 0.9500 . ?
 C02T C030 1.34(3) . ?
 C02U H02U 0.9500 . ?
 C02U C030 1.39(2) . ?
 C02V H02V 0.9500 . ?
 C02W H02O 0.9900 . ?
 C02W H02S 0.9900 . ?
 C02Y H02Y 0.9500 . ?
 C02Y C031 1.34(2) . ?
 C02Z H02Z 0.9500 . ?
 C02Z C5 1.37(3) . ?
 C032 H032 0.9500 . ?
 C033 H033 0.9500 . ?
 C2 H2 0.9500 . ?
 C4 H4 0.9500 . ?
 C5 Cl1 1.787(19) . ?

loop_
  _geom_angle_atom_site_label_1
  _geom_angle_atom_site_label_2
  _geom_angle_atom_site_label_3
  _geom_angle
  _geom_angle_site_symmetry_1
  _geom_angle_site_symmetry_3
  _geom_angle_publ_flag
 Au05 Au01 Au06 56.685(15) . . ?
 Au05 Au01 Au08 112.68(2) . . ?
 Au08 Au01 Au06 56.100(15) . . ?
 N00X Au01 Au05 85.7(3) . . ?
 N00X Au01 Au06 91.7(3) . . ?
 N00X Au01 Au08 99.5(3) . . ?
 N00X Au01 N00Z 173.0(4) . . ?
 N00Z Au01 Au05 97.0(3) . . ?
 N00Z Au01 Au06 95.2(3) . . ?
 N00Z Au01 Au08 85.4(3) . . ?
 Au04 Au02 Au03 56.579(14) . . ?
 Au04 Au02 Au07 112.108(19) . . ?
 Au07 Au02 Au03 55.649(15) . . ?
 N011 Au02 Au03 90.9(3) . . ?
 N011 Au02 Au04 85.5(3) . . ?
 N011 Au02 Au07 99.0(3) . . ?
 N019 Au02 Au03 95.8(3) . . ?
 N019 Au02 Au04 97.3(3) . . ?
 N019 Au02 Au07 85.7(3) . . ?
 N019 Au02 N011 173.2(4) . . ?
 Au04 Au03 Au02 55.497(14) . . ?
 Au07 Au03 Au02 56.686(15) . . ?
 Au07 Au03 Au04 112.06(2) . . ?
 N010 Au03 Au02 93.7(3) . . ?
 N010 Au03 Au04 100.7(3) . . ?
 N010 Au03 Au07 87.0(3) . . ?
 N012 Au03 Au02 93.0(3) . . ?
 N012 Au03 Au04 85.6(3) . . ?
 N012 Au03 Au07 94.3(3) . . ?
 N012 Au03 N010 172.6(4) . . ?
 Au02 Au04 Au03 67.924(16) . . ?
 Au02 Au04 Au05 110.28(2) . 2_665 ?
 Au03 Au04 Au05 172.02(2) . 2_665 ?
 S00C Au04 Au02 87.62(8) . . ?
 S00C Au04 Au03 96.51(8) . . ?
 S00C Au04 Au05 91.13(8) . 2_665 ?
 S00F Au04 Au02 97.60(8) . . ?
 S00F Au04 Au03 86.75(8) . . ?
 S00F Au04 Au05 85.81(8) . 2_665 ?
 S00F Au04 S00C 174.61(11) . . ?
 Au01 Au05 Au04 113.23(2) . 2_664 ?
 Au01 Au05 Au06 67.864(16) . . ?
 Au06 Au05 Au04 171.24(2) . 2_664 ?
 S00B Au05 Au01 97.52(8) . . ?
 S00B Au05 Au04 83.86(8) . 2_664 ?
 S00B Au05 Au06 87.38(8) . . ?
 S00B Au05 S00E 174.69(11) . . ?
 S00E Au05 Au01 87.74(8) . . ?
 S00E Au05 Au04 93.48(8) . 2_664 ?
 S00E Au05 Au06 95.25(8) . . ?
 Au05 Au06 Au01 55.450(14) . . ?
 Au08 Au06 Au01 56.424(15) . . ?
 Au08 Au06 Au05 111.77(2) . . ?
 N00Y Au06 Au01 91.8(3) . . ?
 N00Y Au06 Au05 84.3(3) . . ?
 N00Y Au06 Au08 94.5(3) . . ?
 N00Y Au06 N01O 173.2(4) . . ?
 N01O Au06 Au01 94.2(3) . . ?
 N01O Au06 Au05 101.7(3) . . ?
 N01O Au06 Au08 86.3(3) . . ?
 Au02 Au07 Au08 170.55(2) . . ?
 Au03 Au07 Au02 67.665(16) . . ?
 Au03 Au07 Au08 121.78(2) . . ?
 S00I Au07 Au02 98.09(9) . . ?
 S00I Au07 Au03 86.12(8) . . ?
 S00I Au07 Au08 83.64(9) . . ?
 S00I Au07 S00J 172.05(12) . . ?
 S00J Au07 Au02 85.94(9) . . ?
 S00J Au07 Au03 101.77(9) . . ?
 S00J Au07 Au08 91.28(9) . . ?
 Au01 Au08 Au07 162.98(2) . . ?
 Au06 Au08 Au01 67.477(17) . . ?
 Au06 Au08 Au07 129.42(2) . . ?
 S00A Au08 Au01 86.40(10) . . ?
 S00A Au08 Au06 101.84(9) . . ?
 S00A Au08 Au07 87.45(10) . . ?
 S00N Au08 Au01 98.21(9) . . ?
 S00N Au08 Au06 85.72(9) . . ?
 S00N Au08 Au07 86.38(9) . . ?
 S00N Au08 S00A 172.25(13) . . ?
 C023 S009 C025 89.4(6) . . ?
 C02L S00A Au08 108.3(5) . . ?
 C01M S00B Au05 107.6(4) . . ?
 C02F S00C Au04 108.2(4) . . ?
 C02F S00D C02W 90.2(6) . . ?
 C02N S00E Au05 108.0(5) . . ?
 C01V S00F Au04 108.4(4) . . ?
 C02E S00G C02O 90.4(7) . . ?
 C01V S00H C02A 90.7(6) . . ?
 C023 S00I Au07 109.7(4) . . ?
 C02X S00J Au07 109.2(4) . . ?
 C02N S00K C01U 90.5(6) . . ?
 C02L S00L C01Z 92.4(7) . . ?
 C01M S00M C01B 90.1(7) . . ?
 C02E S00N Au08 110.3(5) . . ?
 C02X S00P C027 91.7(7) . . ?
 C01L N00X Au01 117.3(8) . . ?
 C02N N00X Au01 127.8(9) . . ?
 C02N N00X C01L 114.6(10) . . ?
 C01M N00Y Au06 129.2(9) . . ?
 C01M N00Y C01X 115.7(11) . . ?
 C01X N00Y Au06 114.8(8) . . ?
 C02G N00Z Au01 116.6(9) . . ?
 C02L N00Z Au01 126.8(10) . . ?
 C02L N00Z C02G 116.5(12) . . ?
 C023 N010 Au03 127.7(9) . . ?
 C023 N010 C02I 112.9(10) . . ?
 C02I N010 Au03 119.0(8) . . ?
 C013 N011 Au02 116.3(8) . . ?
 C02F N011 Au02 129.4(9) . . ?
 C02F N011 C013 113.6(10) . . ?
 C018 N012 Au03 116.1(8) . . ?
 C01V N012 Au03 128.1(9) . . ?
 C01V N012 C018 115.5(11) . . ?
 N011 C013 H013 108.5 . . ?
 N011 C013 C01J 111.9(10) . . ?
 N011 C013 C02W 106.7(10) . . ?
 C01J C013 H013 108.5 . . ?
 C02W C013 H013 108.5 . . ?
 C02W C013 C01J 112.6(10) . . ?
 C3 C014 H014 120.4 . . ?
 C01W C014 H014 120.4 . . ?
 C01W C014 C3 119.2(14) . . ?
 C01I C015 C01C 123.0(13) . . ?
 C01I C015 C01K 118.7(14) . . ?
 C01K C015 C01C 118.2(13) . . ?
 C01S C016 C1 118.3(13) . . ?
 C01S C016 C02G 122.8(14) . . ?
 C1 C016 C02G 118.8(13) . . ?
 C01P C017 C018 123.3(12) . . ?
 C01P C017 C02K 117.7(13) . . ?
 C02K C017 C018 119.0(13) . . ?
 N012 C018 C017 110.0(11) . . ?
 N012 C018 H018 109.8 . . ?
 N012 C018 C02A 105.4(11) . . ?
 C017 C018 H018 109.8 . . ?
 C017 C018 C02A 112.0(11) . . ?
 C02A C018 H018 109.8 . . ?
 C01Y N019 Au02 116.9(9) . . ?
 C02X N019 Au02 128.3(10) . . ?
 C02X N019 C01Y 114.8(12) . . ?
 C01E C01A C01L 115.4(12) . . ?
 C02V C01A C01E 120.4(13) . . ?
 C02V C01A C01L 124.2(12) . . ?
 S00M C01B H01A 110.6 . . ?
 S00M C01B H01B 110.6 . . ?
 H01A C01B H01B 108.7 . . ?
 C01X C01B S00M 105.8(9) . . ?
 C01X C01B H01A 110.6 . . ?
 C01X C01B H01B 110.6 . . ?
 C015 C01C H01C 108.4 . . ?
 C015 C01C C02O 113.7(11) . . ?
 N01O C01C C015 113.0(11) . . ?
 N01O C01C H01C 108.4 . . ?
 N01O C01C C02O 104.8(11) . . ?
 C02O C01C H01C 108.4 . . ?
 C020 C01D C01Y 120.4(15) . . ?
 C020 C01D C02D 116.5(16) . . ?
 C02D C01D C01Y 123.1(15) . . ?
 C01A C01E H01E 119.8 . . ?
 C01A C01E C01N 120.5(14) . . ?
 C01N C01E H01E 119.8 . . ?
 C01G C01F H01F 120.4 . . ?
 C01G C01F C026 119.2(14) . . ?
 C026 C01F H01F 120.4 . . ?
 C01F C01G Cl0U 118.6(12) . . ?
 C032 C01G Cl0U 121.2(13) . . ?
 C032 C01G C01F 120.2(14) . . ?
 C01T C01H H01H 120.8 . . ?
 C01T C01H C2 118.4(13) . . ?
 C2 C01H H01H 120.8 . . ?
 C015 C01I H01I 119.8 . . ?
 C015 C01I C4 120.5(16) . . ?
 C4 C01I H01I 119.8 . . ?
 C3 C01J C013 118.4(12) . . ?
 C3 C01J C033 119.2(13) . . ?
 C033 C01J C013 122.4(12) . . ?
 C015 C01K H01K 119.4 . . ?
 C02Q C01K C015 121.2(15) . . ?
 C02Q C01K H01K 119.4 . . ?
 N00X C01L C01A 111.0(10) . . ?
 N00X C01L H01L 109.2 . . ?
 N00X C01L C01U 106.6(11) . . ?
 C01A C01L H01L 109.2 . . ?
 C01U C01L C01A 111.6(11) . . ?
 C01U C01L H01L 109.2 . . ?
 S00B C01M S00M 113.6(7) . . ?
 N00Y C01M S00B 131.3(10) . . ?
 N00Y C01M S00M 115.1(10) . . ?
 C01E C01N H01N 120.7 . . ?
 C02C C01N C01E 118.6(13) . . ?
 C02C C01N H01N 120.7 . . ?
 C01C N01O Au06 118.0(8) . . ?
 C02E N01O Au06 128.2(9) . . ?
 C02E N01O C01C 113.5(11) . . ?
 C017 C01P H01P 119.2 . . ?
 C022 C01P C017 121.7(14) . . ?
 C022 C01P H01P 119.2 . . ?
 C014 C3 H3 119.3 . . ?
 C01J C3 C014 121.5(14) . . ?
 C01J C3 H3 119.3 . . ?
 C029 C01R H01R 121.3 . . ?
 C029 C01R C02H 117.5(14) . . ?
 C02H C01R H01R 121.3 . . ?
 C016 C01S H01S 119.4 . . ?
 C016 C01S C02U 121.2(16) . . ?
 C02U C01S H01S 119.4 . . ?
 C01H C01T C02I 121.4(11) . . ?
 C029 C01T C01H 120.1(12) . . ?
 C029 C01T C02I 118.6(12) . . ?
 S00K C01U H01D 110.6 . . ?
 S00K C01U H01G 110.6 . . ?
 C01L C01U S00K 105.5(9) . . ?
 C01L C01U H01D 110.6 . . ?
 C01L C01U H01G 110.6 . . ?
 H01D C01U H01G 108.8 . . ?
 S00F C01V S00H 114.8(7) . . ?
 N012 C01V S00F 130.9(10) . . ?
 N012 C01V S00H 114.2(10) . . ?
 C014 C01W Cl0O 119.1(12) . . ?
 C014 C01W C02J 121.6(13) . . ?
 C02J C01W Cl0O 119.1(12) . . ?
 N00Y C01X C01B 106.6(11) . . ?
 N00Y C01X H01X 109.0 . . ?
 N00Y C01X C024 108.9(10) . . ?
 C01B C01X H01X 109.0 . . ?
 C01B C01X C024 114.1(11) . . ?
 C024 C01X H01X 109.0 . . ?
 N019 C01Y H01Y 108.0 . . ?
 N019 C01Y C027 107.3(13) . . ?
 C01D C01Y N019 112.3(11) . . ?
 C01D C01Y H01Y 108.0 . . ?
 C01D C01Y C027 113.0(12) . . ?
 C027 C01Y H01Y 108.0 . . ?
 S00L C01Z H01J 110.8 . . ?
 S00L C01Z H01M 110.8 . . ?
 H01J C01Z H01M 108.9 . . ?
 C02G C01Z S00L 104.7(10) . . ?
 C02G C01Z H01J 110.8 . . ?
 C02G C01Z H01M 110.8 . . ?
 C01D C020 H020 119.3 . . ?
 C02Z C020 C01D 121.4(19) . . ?
 C02Z C020 H020 119.3 . . ?
 C01P C022 H022 120.5 . . ?
 C01P C022 C031 118.9(14) . . ?
 C031 C022 H022 120.5 . . ?
 S00I C023 S009 115.1(7) . . ?
 N010 C023 S009 115.6(10) . . ?
 N010 C023 S00I 129.3(10) . . ?
 C026 C024 C01X 120.7(12) . . ?
 C02R C024 C01X 120.0(12) . . ?
 C02R C024 C026 119.3(13) . . ?
 S009 C025 H02A 111.0 . . ?
 S009 C025 H02B 111.0 . . ?
 H02A C025 H02B 109.0 . . ?
 C02I C025 S009 103.9(9) . . ?
 C02I C025 H02A 111.0 . . ?
 C02I C025 H02B 111.0 . . ?
 C01F C026 H026 120.0 . . ?
 C024 C026 C01F 120.0(14) . . ?
 C024 C026 H026 120.0 . . ?
 S00P C027 H02C 110.4 . . ?
 S00P C027 H02D 110.4 . . ?
 C01Y C027 S00P 106.4(11) . . ?
 C01Y C027 H02C 110.4 . . ?
 C01Y C027 H02D 110.4 . . ?
 H02C C027 H02D 108.6 . . ?
 C016 C1 H1 120.1 . . ?
 C016 C1 C02T 119.8(15) . . ?
 C02T C1 H1 120.1 . . ?
 C01R C029 C01T 121.3(14) . . ?
 C01R C029 H029 119.4 . . ?
 C01T C029 H029 119.4 . . ?
 S00H C02A H02E 110.6 . . ?
 S00H C02A H02F 110.6 . . ?
 C018 C02A S00H 105.8(9) . . ?
 C018 C02A H02E 110.6 . . ?
 C018 C02A H02F 110.6 . . ?
 H02E C02A H02F 108.7 . . ?
 C02Q C02B Cl0V 120.5(14) . . ?
 C02Q C02B C4 121.6(15) . . ?
 C4 C02B Cl0V 117.6(14) . . ?
 C01N C02C Cl0Q 118.1(11) . . ?
 C02P C02C Cl0Q 119.8(12) . . ?
 C02P C02C C01N 122.1(13) . . ?
 C01D C02D H02G 119.7 . . ?
 C02M C02D C01D 120.5(19) . . ?
 C02M C02D H02G 119.7 . . ?
 S00N C02E S00G 115.5(8) . . ?
 N01O C02E S00G 115.2(10) . . ?
 N01O C02E S00N 129.3(10) . . ?
 S00C C02F S00D 115.3(7) . . ?
 N011 C02F S00C 129.0(10) . . ?
 N011 C02F S00D 115.7(9) . . ?
 N00Z C02G C016 111.8(10) . . ?
 N00Z C02G C01Z 108.3(12) . . ?
 N00Z C02G H02H 107.4 . . ?
 C016 C02G C01Z 114.3(11) . . ?
 C016 C02G H02H 107.4 . . ?
 C01Z C02G H02H 107.4 . . ?
 C01R C02H Cl0S 118.2(13) . . ?
 C2 C02H Cl0S 119.0(14) . . ?
 C2 C02H C01R 122.8(14) . . ?
 N010 C02I C01T 112.0(10) . . ?
 N010 C02I C025 106.4(10) . . ?
 N010 C02I H02I 108.3 . . ?
 C01T C02I C025 113.3(10) . . ?
 C01T C02I H02I 108.3 . . ?
 C025 C02I H02I 108.3 . . ?
 C01W C02J H02J 120.2 . . ?
 C01W C02J C033 119.5(13) . . ?
 C033 C02J H02J 120.2 . . ?
 C017 C02K H02K 120.0 . . ?
 C02Y C02K C017 120.1(15) . . ?
 C02Y C02K H02K 120.0 . . ?
 S00A C02L S00L 114.4(8) . . ?
 N00Z C02L S00A 132.6(11) . . ?
 N00Z C02L S00L 113.0(11) . . ?
 C02D C02M H02M 118.7 . . ?
 C02D C02M C5 123(2) . . ?
 C5 C02M H02M 118.7 . . ?
 S00E C02N S00K 115.2(7) . . ?
 N00X C02N S00E 130.7(10) . . ?
 N00X C02N S00K 114.1(10) . . ?
 S00G C02O H02L 111.2 . . ?
 S00G C02O H02N 111.2 . . ?
 C01C C02O S00G 102.9(10) . . ?
 C01C C02O H02L 111.2 . . ?
 C01C C02O H02N 111.2 . . ?
 H02L C02O H02N 109.1 . . ?
 C02C C02P H02P 120.9 . . ?
 C02C C02P C02V 118.3(14) . . ?
 C02V C02P H02P 120.9 . . ?
 C01K C02Q H02Q 120.2 . . ?
 C02B C02Q C01K 119.6(16) . . ?
 C02B C02Q H02Q 120.2 . . ?
 C024 C02R H02R 119.6 . . ?
 C024 C02R C032 120.7(13) . . ?
 C032 C02R H02R 119.6 . . ?
 C1 C02T H02T 119.6 . . ?
 C030 C02T C1 120.8(17) . . ?
 C030 C02T H02T 119.6 . . ?
 C01S C02U H02U 120.2 . . ?
 C01S C02U C030 119.5(16) . . ?
 C030 C02U H02U 120.2 . . ?
 C01A C02V C02P 120.2(13) . . ?
 C01A C02V H02V 119.9 . . ?
 C02P C02V H02V 119.9 . . ?
 S00D C02W H02O 110.7 . . ?
 S00D C02W H02S 110.7 . . ?
 C013 C02W S00D 105.3(9) . . ?
 C013 C02W H02O 110.7 . . ?
 C013 C02W H02S 110.7 . . ?
 H02O C02W H02S 108.8 . . ?
 S00J C02X S00P 114.8(7) . . ?
 N019 C02X S00J 130.5(11) . . ?
 N019 C02X S00P 114.7(11) . . ?
 C02K C02Y H02Y 119.8 . . ?
 C031 C02Y C02K 120.3(16) . . ?
 C031 C02Y H02Y 119.8 . . ?
 C020 C02Z H02Z 119.9 . . ?
 C020 C02Z C5 120(2) . . ?
 C5 C02Z H02Z 119.9 . . ?
 C02T C030 Cl0R 120.5(14) . . ?
 C02T C030 C02U 120.4(15) . . ?
 C02U C030 Cl0R 119.1(12) . . ?
 C022 C031 Cl0T 117.5(13) . . ?
 C02Y C031 Cl0T 121.4(14) . . ?
 C02Y C031 C022 121.1(15) . . ?
 C01G C032 C02R 120.7(15) . . ?
 C01G C032 H032 119.7 . . ?
 C02R C032 H032 119.7 . . ?
 C01J C033 C02J 119.0(12) . . ?
 C01J C033 H033 120.5 . . ?
 C02J C033 H033 120.5 . . ?
 C01H C2 H2 120.0 . . ?
 C02H C2 C01H 120.0(14) . . ?
 C02H C2 H2 120.0 . . ?
 C01I C4 C02B 118.1(16) . . ?
 C01I C4 H4 121.0 . . ?
 C02B C4 H4 121.0 . . ?
 C02M C5 C02Z 118.7(19) . . ?
 C02M C5 Cl1 120(2) . . ?
 C02Z C5 Cl1 121(2) . . ?

loop_
  _geom_torsion_atom_site_label_1
  _geom_torsion_atom_site_label_2
  _geom_torsion_atom_site_label_3
  _geom_torsion_atom_site_label_4
  _geom_torsion
  _geom_torsion_site_symmetry_1
  _geom_torsion_site_symmetry_2
  _geom_torsion_site_symmetry_3
  _geom_torsion_site_symmetry_4
  _geom_torsion_publ_flag
 Au01 N00X C01L C01A -75.5(11) . . . . ?
 Au01 N00X C01L C01U 162.9(9) . . . . ?
 Au01 N00X C02N S00E -2.9(17) . . . . ?
 Au01 N00X C02N S00K 177.4(6) . . . . ?
 Au01 N00Z C02G C016 -66.1(13) . . . . ?
 Au01 N00Z C02G C01Z 167.0(9) . . . . ?
 Au01 N00Z C02L S00A -1(2) . . . . ?
 Au01 N00Z C02L S00L 177.2(6) . . . . ?
 Au02 N011 C013 C01J -69.8(11) . . . . ?
 Au02 N011 C013 C02W 166.5(8) . . . . ?
 Au02 N011 C02F S00C -5.5(18) . . . . ?
 Au02 N011 C02F S00D 173.3(6) . . . . ?
 Au02 N019 C01Y C01D -70.0(13) . . . . ?
 Au02 N019 C01Y C027 165.2(10) . . . . ?
 Au02 N019 C02X S00J 0(2) . . . . ?
 Au02 N019 C02X S00P 179.6(6) . . . . ?
 Au03 N010 C023 S009 179.1(6) . . . . ?
 Au03 N010 C023 S00I -0.1(18) . . . . ?
 Au03 N010 C02I C01T -76.9(11) . . . . ?
 Au03 N010 C02I C025 158.7(8) . . . . ?
 Au03 N012 C018 C017 -77.4(11) . . . . ?
 Au03 N012 C018 C02A 161.7(9) . . . . ?
 Au03 N012 C01V S00F 2.6(18) . . . . ?
 Au03 N012 C01V S00H 179.5(6) . . . . ?
 Au04 S00C C02F S00D -178.8(5) . . . . ?
 Au04 S00C C02F N011 0.0(13) . . . . ?
 Au04 S00F C01V S00H 177.6(5) . . . . ?
 Au04 S00F C01V N012 -5.5(13) . . . . ?
 Au05 S00B C01M S00M 178.3(5) . . . . ?
 Au05 S00B C01M N00Y -3.0(14) . . . . ?
 Au05 S00E C02N S00K -179.8(5) . . . . ?
 Au05 S00E C02N N00X 0.4(13) . . . . ?
 Au06 N00Y C01M S00B -0.7(19) . . . . ?
 Au06 N00Y C01M S00M 178.0(6) . . . . ?
 Au06 N00Y C01X C01B 164.6(9) . . . . ?
 Au06 N00Y C01X C024 -71.8(11) . . . . ?
 Au06 N01O C02E S00G -177.1(6) . . . . ?
 Au06 N01O C02E S00N 2.1(19) . . . . ?
 Au07 S00I C023 S009 176.3(5) . . . . ?
 Au07 S00I C023 N010 -4.4(13) . . . . ?
 Au07 S00J C02X S00P 175.2(6) . . . . ?
 Au07 S00J C02X N019 -5.7(15) . . . . ?
 Au08 S00A C02L S00L 176.7(6) . . . . ?
 Au08 S00A C02L N00Z -4.9(16) . . . . ?
 Au08 S00N C02E S00G 173.7(5) . . . . ?
 Au08 S00N C02E N01O -5.6(14) . . . . ?
 S009 C025 C02I N010 35.1(12) . . . . ?
 S009 C025 C02I C01T -88.4(11) . . . . ?
 S00L C01Z C02G N00Z 22.6(13) . . . . ?
 S00L C01Z C02G C016 -102.8(12) . . . . ?
 S00M C01B C01X N00Y 26.2(13) . . . . ?
 S00M C01B C01X C024 -94.1(12) . . . . ?
 Cl0O C01W C02J C033 -175.0(11) . . . . ?
 Cl0Q C02C C02P C02V -178.0(11) . . . . ?
 Cl0S C02H C2 C01H -175.6(13) . . . . ?
 Cl0U C01G C032 C02R 179.1(15) . . . . ?
 Cl0V C02B C02Q C01K 173.3(13) . . . . ?
 Cl0V C02B C4 C01I -176.4(13) . . . . ?
 N00X C01L C01U S00K 30.0(12) . . . . ?
 N00Y C01X C024 C026 -49.5(18) . . . . ?
 N00Y C01X C024 C02R 133.6(14) . . . . ?
 N011 C013 C01J C3 166.5(13) . . . . ?
 N011 C013 C01J C033 -14.3(17) . . . . ?
 N011 C013 C02W S00D 29.8(12) . . . . ?
 N012 C018 C02A S00H 29.5(13) . . . . ?
 C013 N011 C02F S00C -175.1(9) . . . . ?
 C013 N011 C02F S00D 3.7(14) . . . . ?
 C013 C01J C3 C014 177.5(15) . . . . ?
 C013 C01J C033 C02J -178.0(13) . . . . ?
 C014 C01W C02J C033 0(2) . . . . ?
 C015 C01C N01O Au06 -80.7(12) . . . . ?
 C015 C01C N01O C02E 93.4(14) . . . . ?
 C015 C01C C02O S00G -87.5(12) . . . . ?
 C015 C01I C4 C02B 6(3) . . . . ?
 C015 C01K C02Q C02B 0(3) . . . . ?
 C016 C01S C02U C030 -1(3) . . . . ?
 C016 C1 C02T C030 0(3) . . . . ?
 C017 C018 C02A S00H -90.0(12) . . . . ?
 C017 C01P C022 C031 -4(3) . . . . ?
 C017 C02K C02Y C031 1(3) . . . . ?
 C018 N012 C01V S00F -172.0(10) . . . . ?
 C018 N012 C01V S00H 4.9(14) . . . . ?
 C018 C017 C01P C022 -174.0(15) . . . . ?
 C018 C017 C02K C02Y 175.4(18) . . . . ?
 N019 C01Y C027 S00P 22.8(14) . . . . ?
 C01A C01E C01N C02C 0(3) . . . . ?
 C01A C01L C01U S00K -91.2(12) . . . . ?
 C01B S00M C01M S00B -170.2(8) . . . . ?
 C01B S00M C01M N00Y 10.9(11) . . . . ?
 C01B C01X C024 C026 69.6(18) . . . . ?
 C01B C01X C024 C02R -107.4(16) . . . . ?
 C01C C015 C01I C4 176.1(14) . . . . ?
 C01C C015 C01K C02Q -179.0(14) . . . . ?
 C01C N01O C02E S00G 9.5(14) . . . . ?
 C01C N01O C02E S00N -171.3(10) . . . . ?
 C01D C01Y C027 S00P -101.6(13) . . . . ?
 C01D C020 C02Z C5 0(3) . . . . ?
 C01D C02D C02M C5 -1(4) . . . . ?
 C01E C01A C01L N00X 169.3(12) . . . . ?
 C01E C01A C01L C01U -72.0(16) . . . . ?
 C01E C01A C02V C02P -1(2) . . . . ?
 C01E C01N C02C Cl0Q 177.4(13) . . . . ?
 C01E C01N C02C C02P 1(3) . . . . ?
 C01F C01G C032 C02R 1(3) . . . . ?
 C01G C01F C026 C024 0(3) . . . . ?
 C01H C01T C029 C01R -1(2) . . . . ?
 C01H C01T C02I N010 1.5(16) . . . . ?
 C01H C01T C02I C025 121.9(13) . . . . ?
 C01I C015 C01C N01O 2.0(19) . . . . ?
 C01I C015 C01C C02O 121.3(15) . . . . ?
 C01I C015 C01K C02Q 3(2) . . . . ?
 C01J C013 C02W S00D -93.3(11) . . . . ?
 C01K C015 C01C N01O -175.8(13) . . . . ?
 C01K C015 C01C C02O -56.4(18) . . . . ?
 C01K C015 C01I C4 -6(2) . . . . ?
 C01L N00X C02N S00E -176.9(9) . . . . ?
 C01L N00X C02N S00K 3.3(13) . . . . ?
 C01L C01A C01E C01N -179.3(14) . . . . ?
 C01L C01A C02V C02P 178.6(13) . . . . ?
 C01M S00M C01B C01X -21.2(11) . . . . ?
 C01M N00Y C01X C01B -20.6(15) . . . . ?
 C01M N00Y C01X C024 103.0(13) . . . . ?
 C01N C02C C02P C02V -1(2) . . . . ?
 N01O C01C C02O S00G 36.4(11) . . . . ?
 C01P C017 C018 N012 -33.7(18) . . . . ?
 C01P C017 C018 C02A 83.1(16) . . . . ?
 C01P C017 C02K C02Y -5(3) . . . . ?
 C01P C022 C031 Cl0T 179.4(15) . . . . ?
 C01P C022 C031 C02Y 1(3) . . . . ?
 C3 C014 C01W Cl0O 174.6(14) . . . . ?
 C3 C014 C01W C02J 0(3) . . . . ?
 C3 C01J C033 C02J 1(2) . . . . ?
 C01R C02H C2 C01H 3(3) . . . . ?
 C01S C016 C1 C02T 2(2) . . . . ?
 C01S C016 C02G N00Z -58.0(18) . . . . ?
 C01S C016 C02G C01Z 65.6(19) . . . . ?
 C01S C02U C030 Cl0R -178.7(13) . . . . ?
 C01S C02U C030 C02T 2(3) . . . . ?
 C01T C01H C2 C02H -1(2) . . . . ?
 C01U S00K C02N S00E -166.3(8) . . . . ?
 C01U S00K C02N N00X 13.5(10) . . . . ?
 C01V S00H C02A C018 -24.0(10) . . . . ?
 C01V N012 C018 C017 97.9(13) . . . . ?
 C01V N012 C018 C02A -23.0(15) . . . . ?
 C01W C014 C3 C01J 1(3) . . . . ?
 C01W C02J C033 C01J 0(2) . . . . ?
 C01X N00Y C01M S00B -174.6(10) . . . . ?
 C01X N00Y C01M S00M 4.2(15) . . . . ?
 C01X C024 C026 C01F -177.0(16) . . . . ?
 C01X C024 C02R C032 177.5(15) . . . . ?
 C01Y N019 C02X S00J -178.6(10) . . . . ?
 C01Y N019 C02X S00P 0.5(15) . . . . ?
 C01Y C01D C020 C02Z 177.4(17) . . . . ?
 C01Y C01D C02D C02M -177(2) . . . . ?
 C01Z S00L C02L S00A -168.8(9) . . . . ?
 C01Z S00L C02L N00Z 12.5(11) . . . . ?
 C020 C01D C01Y N019 130.9(15) . . . . ?
 C020 C01D C01Y C027 -107.5(17) . . . . ?
 C020 C01D C02D C02M 2(3) . . . . ?
 C020 C02Z C5 C02M 1(3) . . . . ?
 C020 C02Z C5 Cl1 -176.7(16) . . . . ?
 C023 S009 C025 C02I -27.4(9) . . . . ?
 C023 N010 C02I C01T 96.3(12) . . . . ?
 C023 N010 C02I C025 -28.1(14) . . . . ?
 C024 C02R C032 C01G -1(3) . . . . ?
 C025 S009 C023 S00I -167.2(8) . . . . ?
 C025 S009 C023 N010 13.5(11) . . . . ?
 C026 C01F C01G Cl0U -178.7(16) . . . . ?
 C026 C01F C01G C032 0(3) . . . . ?
 C026 C024 C02R C032 1(3) . . . . ?
 C027 S00P C02X S00J -168.6(9) . . . . ?
 C027 S00P C02X N019 12.2(12) . . . . ?
 C1 C016 C01S C02U -1(2) . . . . ?
 C1 C016 C02G N00Z 125.3(15) . . . . ?
 C1 C016 C02G C01Z -111.2(16) . . . . ?
 C1 C02T C030 Cl0R 179.2(15) . . . . ?
 C1 C02T C030 C02U -2(3) . . . . ?
 C029 C01R C02H Cl0S 174.8(13) . . . . ?
 C029 C01R C02H C2 -4(3) . . . . ?
 C029 C01T C02I N010 -179.1(11) . . . . ?
 C029 C01T C02I C025 -58.7(16) . . . . ?
 C02A S00H C01V S00F -170.2(8) . . . . ?
 C02A S00H C01V N012 12.3(11) . . . . ?
 C02C C02P C02V C01A 2(2) . . . . ?
 C02D C01D C01Y N019 -50(2) . . . . ?
 C02D C01D C01Y C027 71(2) . . . . ?
 C02D C01D C020 C02Z -1(3) . . . . ?
 C02D C02M C5 C02Z 0(4) . . . . ?
 C02D C02M C5 Cl1 177(2) . . . . ?
 C02E S00G C02O C01C -27.9(9) . . . . ?
 C02F S00D C02W C013 -24.2(9) . . . . ?
 C02F N011 C013 C01J 101.2(12) . . . . ?
 C02F N011 C013 C02W -22.4(14) . . . . ?
 C02G N00Z C02L S00A -178.2(11) . . . . ?
 C02G N00Z C02L S00L 0.2(15) . . . . ?
 C02G C016 C01S C02U -177.8(14) . . . . ?
 C02G C016 C1 C02T 178.4(15) . . . . ?
 C02H C01R C029 C01T 3(2) . . . . ?
 C02I N010 C023 S009 6.6(14) . . . . ?
 C02I N010 C023 S00I -172.7(10) . . . . ?
 C02I C01T C029 C01R -180.0(13) . . . . ?
 C02K C017 C018 N012 146.2(14) . . . . ?
 C02K C017 C018 C02A -97.0(16) . . . . ?
 C02K C017 C01P C022 6(2) . . . . ?
 C02K C02Y C031 Cl0T -178.0(18) . . . . ?
 C02K C02Y C031 C022 1(3) . . . . ?
 C02L S00L C01Z C02G -19.6(10) . . . . ?
 C02L N00Z C02G C016 111.1(14) . . . . ?
 C02L N00Z C02G C01Z -15.7(16) . . . . ?
 C02N S00K C01U C01L -24.8(10) . . . . ?
 C02N N00X C01L C01A 99.2(12) . . . . ?
 C02N N00X C01L C01U -22.4(15) . . . . ?
 C02O S00G C02E S00N -166.9(8) . . . . ?
 C02O S00G C02E N01O 12.4(11) . . . . ?
 C02O C01C N01O Au06 155.0(9) . . . . ?
 C02O C01C N01O C02E -30.9(14) . . . . ?
 C02Q C02B C4 C01I -3(3) . . . . ?
 C02R C024 C026 C01F 0(3) . . . . ?
 C02V C01A C01E C01N 1(2) . . . . ?
 C02V C01A C01L N00X -10.8(18) . . . . ?
 C02V C01A C01L C01U 107.9(15) . . . . ?
 C02W S00D C02F S00C -167.8(8) . . . . ?
 C02W S00D C02F N011 13.2(10) . . . . ?
 C02W C013 C01J C3 -73.3(17) . . . . ?
 C02W C013 C01J C033 105.9(15) . . . . ?
 C02X S00P C027 C01Y -19.7(11) . . . . ?
 C02X N019 C01Y C01D 109.2(14) . . . . ?
 C02X N019 C01Y C027 -15.6(16) . . . . ?
 C033 C01J C3 C014 -2(2) . . . . ?
 C2 C01H C01T C029 0(2) . . . . ?
 C2 C01H C01T C02I 179.1(13) . . . . ?
 C4 C02B C02Q C01K 1(3) . . . . ?

_shelx_res_file
;
TITL au4-rcl_a.res in P2(1)2(1)2(1)
REM Old TITL hy_a.res in P2(1)2(1)2(1)
REM SHELXT solution in P2(1)2(1)2(1)
REM R1 0.081, Rweak 0.012, Alpha 0.011, Orientation as input
REM Flack x = -0.005 ( 0.006 ) from Parsons' quotients
REM Formula found by SHELXT: C71 Au8 Cl8 N9 S16
CELL 1.54184 17.6726 17.8584 30.9855 90 90 90
ZERR 8 0.0001 0.0001 0.0001 0 0 0
LATT -1
SYMM 0.5-X,-Y,0.5+Z
SYMM -X,0.5+Y,0.5-Z
SYMM 0.5+X,0.5-Y,-Z
SFAC C Au Cl N S H
UNIT 288 32 32 32 64 1
ISOR 0.01 0.01 C02Z

L.S. 4 0 0
PLAN  38
SIZE 0.1 0.1 0.4
TEMP -73.15
CONF
list 4
MORE -1
BOND $H
fmap 2 53
acta
OMIT -3 3 38
OMIT -3 7 36
OMIT 0 1 4
OMIT 0 2 0
OMIT 1 1 0
OMIT 2 0 0
OMIT 3 0 4
REM <olex2.extras>
REM <HklSrc "%.\\Au4-RCl.hkl">
REM </olex2.extras>

WGHT    0.077900   54.397301
FVAR       0.08261
AU01  2    0.786291    0.575972    0.108716    11.00000    0.01967    0.02285 =
         0.02634   -0.00074    0.00052   -0.00053
AU02  2    0.718549    0.583973    0.396097    11.00000    0.02300    0.02148 =
         0.02475    0.00043    0.00191   -0.00020
AU03  2    0.802465    0.430328    0.358162    11.00000    0.02202    0.02687 =
         0.02295   -0.00187   -0.00094    0.00070
AU04  2    0.789304    0.469113    0.452135    11.00000    0.02485    0.02663 =
         0.02245   -0.00038    0.00143    0.00385
AU05  2    0.705710    0.475049    0.047883    11.00000    0.02415    0.02902 =
         0.02306   -0.00055    0.00024   -0.00296
AU06  2    0.677811    0.433156    0.140786    11.00000    0.02423    0.02716 =
         0.02434    0.00250   -0.00137   -0.00123
AU07  2    0.740792    0.550451    0.301700    11.00000    0.03059    0.02870 =
         0.02408    0.00151    0.00048    0.00283
AU08  2    0.751485    0.541474    0.201846    11.00000    0.02869    0.03395 =
         0.02538   -0.00271    0.00002   -0.00227
S009  5    0.570475    0.333014    0.323117    11.00000    0.02544    0.03775 =
         0.04971   -0.00176   -0.00472   -0.00709
S00A  5    0.669228    0.641747    0.199306    11.00000    0.03956    0.03486 =
         0.04118   -0.01039    0.00600    0.00380
S00B  5    0.590541    0.534975    0.049163    11.00000    0.02432    0.03583 =
         0.02644    0.00061   -0.00338    0.00096
S00C  5    0.670258    0.419752    0.462163    11.00000    0.02773    0.02962 =
         0.03103    0.00531    0.00470    0.00057
S00D  5    0.513247    0.442597    0.435143    11.00000    0.02360    0.03818 =
         0.05235    0.00447    0.00662   -0.00444
S00E  5    0.816467    0.408254    0.041577    11.00000    0.02903    0.03079 =
         0.02988   -0.00615    0.00431    0.00191
S00F  5    0.911932    0.511707    0.447536    11.00000    0.02528    0.03548 =
         0.02638   -0.00377   -0.00093   -0.00066
S00G  5    0.892110    0.304062    0.179153    11.00000    0.03135    0.03995 =
         0.05317    0.01059   -0.00077    0.00871
S00H  5    1.032905    0.538972    0.385128    11.00000    0.02723    0.05023 =
         0.04644   -0.00163    0.00278   -0.01094
S00I  5    0.637802    0.473055    0.292155    11.00000    0.03043    0.03869 =
         0.03418    0.00262   -0.00933   -0.00327
S00J  5    0.836378    0.638428    0.304074    11.00000    0.03902    0.03698 =
         0.03582    0.00759    0.00604   -0.00571
S00K  5    0.971573    0.406072    0.074015    11.00000    0.02623    0.03753 =
         0.06132   -0.00270    0.00723    0.00845
S00L  5    0.601033    0.747777    0.140019    11.00000    0.03838    0.03953 =
         0.08189    0.00017    0.00830    0.01458
S00M  5    0.467899    0.574117    0.107668    11.00000    0.03004    0.04922 =
         0.04802    0.00252    0.00175    0.01322
S00N  5    0.840607    0.449221    0.212415    11.00000    0.03444    0.04488 =
         0.03607   -0.00072   -0.00978    0.00674
CL0O  3    0.451078    0.845111    0.474060    11.00000    0.07140    0.03779 =
         0.07326   -0.00797    0.02062    0.02090
S00P  5    0.924904    0.729262    0.363609    11.00000    0.04253    0.04361 =
         0.06274    0.00796    0.00389   -0.02096
CL0Q  3    1.111305    0.790054    0.041471    11.00000    0.06099    0.05516 =
         0.10021    0.01688    0.02018   -0.02363
CL0R  3    0.942190    0.894572    0.015878    11.00000    0.03946    0.06840 =
         0.12117    0.03118    0.00320   -0.02060
CL0S  3    0.863829    0.061661    0.267808    11.00000    0.10375    0.06968 =
         0.08543   -0.02866    0.03283    0.02517
CL0T  3    1.099986    0.169464    0.300199    11.00000    0.12387    0.07321 =
         0.05549    0.01530    0.03552    0.05947
CL0U  3    0.374034    0.197670    0.192314    11.00000    0.10962    0.06574 =
         0.05140   -0.01214    0.02309   -0.05853
CL0V  3    0.568948    0.063742    0.226533    11.00000    0.09770    0.08321 =
         0.06350    0.02018    0.00645   -0.04496
N00X  4    0.876970    0.507024    0.099894    11.00000    0.02282    0.02605 =
         0.02915    0.00031    0.00740   -0.00078
N00Y  4    0.581109    0.495529    0.133818    11.00000    0.02608    0.02824 =
         0.03287   -0.00608   -0.00111   -0.00881
N00Z  4    0.703072    0.654918    0.113812    11.00000    0.02769    0.02755 =
         0.04618    0.00064   -0.00179   -0.00753
N010  4    0.702395    0.374847    0.348543    11.00000    0.02384    0.02494 =
         0.03378   -0.00091   -0.00388    0.00489
N011  4    0.620590    0.526466    0.405997    11.00000    0.02481    0.03416 =
         0.02656   -0.00377    0.00792    0.00315
N012  4    0.907380    0.476453    0.361832    11.00000    0.03079    0.03053 =
         0.03160    0.00288    0.00496    0.00983
C013  1    0.551206    0.559763    0.387327    11.00000    0.02214    0.02822 =
         0.03142   -0.00338   -0.00091   -0.00099
AFIX  13
H013  6    0.561245    0.572283    0.356396    11.00000   -1.20000
AFIX   0
C014  1    0.448838    0.741888    0.412474    11.00000    0.04208    0.05140 =
         0.06726   -0.00062   -0.01486    0.02451
AFIX  43
H014  6    0.411316    0.772204    0.399181    11.00000   -1.20000
AFIX   0
C015  1    0.718569    0.232300    0.159722    11.00000    0.03471    0.03098 =
         0.04057    0.00665    0.00045   -0.00421
C016  1    0.750873    0.747538    0.060989    11.00000    0.02641    0.01530 =
         0.05642    0.00264   -0.00347    0.00024
C017  1    0.987381    0.392712    0.317546    11.00000    0.02455    0.04811 =
         0.02540   -0.00367    0.00167    0.00733
C018  1    0.954669    0.471463    0.322032    11.00000    0.02163    0.04703 =
         0.02661    0.00257    0.00319    0.00080
AFIX  13
H018  6    0.923239    0.483716    0.296141    11.00000   -1.20000
AFIX   0
N019  4    0.810225    0.651434    0.390096    11.00000    0.03805    0.02678 =
         0.04084   -0.00527   -0.00521    0.00603
C01A  1    0.987718    0.593576    0.098111    11.00000    0.02370    0.02801 =
         0.04291   -0.00092    0.00000   -0.00126
C01B  1    0.475158    0.560878    0.165936    11.00000    0.04636    0.04493 =
         0.04054   -0.00187    0.01871    0.00563
AFIX  23
H01A  6    0.494238    0.606944    0.179989    11.00000   -1.20000
H01B  6    0.425133    0.548341    0.178367    11.00000   -1.20000
AFIX   0
C01C  1    0.766609    0.286560    0.134191    11.00000    0.04098    0.03235 =
         0.02883    0.00959   -0.00167    0.00404
AFIX  13
H01C  6    0.745567    0.289990    0.104297    11.00000   -1.20000
AFIX   0
C01D  1    0.784224    0.749289    0.445599    11.00000    0.03879    0.02867 =
         0.05595   -0.00875    0.00248   -0.00700
C01E  1    1.047478    0.625556    0.119690    11.00000    0.03030    0.04289 =
         0.06532    0.01064   -0.01576   -0.00777
AFIX  43
H01E  6    1.062303    0.606438    0.147023    11.00000   -1.20000
AFIX   0
C01F  1    0.419851    0.316825    0.146847    11.00000    0.06167    0.08306 =
         0.03367   -0.01456   -0.00311   -0.04258
AFIX  43
H01F  6    0.395543    0.293673    0.122977    11.00000   -1.20000
AFIX   0
C01G  1    0.418818    0.283425    0.186798    11.00000    0.04641    0.05321 =
         0.03611   -0.00981    0.01391   -0.02804
C01H  1    0.776486    0.260123    0.304046    11.00000    0.03780    0.04225 =
         0.03132    0.00506    0.00146    0.00363
AFIX  43
H01H  6    0.779859    0.310764    0.294858    11.00000   -1.20000
AFIX   0
C01I  1    0.678430    0.252840    0.195907    11.00000    0.04499    0.05145 =
         0.04076    0.01336    0.00596    0.00157
AFIX  43
H01I  6    0.682758    0.302374    0.206809    11.00000   -1.20000
AFIX   0
C01J  1    0.527773    0.631954    0.411019    11.00000    0.02643    0.03082 =
         0.03662   -0.00528   -0.00080    0.00417
C01K  1    0.717111    0.157118    0.146643    11.00000    0.05207    0.03209 =
         0.05108    0.00265   -0.00067   -0.00170
AFIX  43
H01K  6    0.746651    0.141897    0.122577    11.00000   -1.20000
AFIX   0
C01L  1    0.948637    0.527855    0.121662    11.00000    0.01639    0.03422 =
         0.03847    0.00424   -0.00319    0.00101
AFIX  13
H01L  6    0.937552    0.542886    0.152101    11.00000   -1.20000
AFIX   0
C01M  1    0.555625    0.528343    0.100535    11.00000    0.01760    0.02832 =
         0.03642    0.00072    0.00256   -0.00237
C01N  1    1.086455    0.685770    0.101786    11.00000    0.03079    0.04186 =
         0.07374    0.00293   -0.01622   -0.01814
AFIX  43
H01N  6    1.127649    0.708152    0.116672    11.00000   -1.20000
AFIX   0
N01O  4    0.767858    0.363583    0.153282    11.00000    0.03390    0.02963 =
         0.03472    0.00515   -0.00427   -0.00280
C01P  1    1.007936    0.348910    0.352475    11.00000    0.04896    0.04793 =
         0.02950    0.00178    0.00270    0.00588
AFIX  43
H01P  6    0.997177    0.366151    0.380823    11.00000   -1.20000
AFIX   0
C3    1    0.474787    0.677262    0.392145    11.00000    0.04285    0.04447 =
         0.05405   -0.00566   -0.02619    0.01290
AFIX  43
H3    6    0.455281    0.664331    0.364564    11.00000   -1.20000
AFIX   0
C01R  1    0.765941    0.109676    0.330384    11.00000    0.05459    0.03386 =
         0.06059   -0.01441    0.00857    0.00198
AFIX  43
H01R  6    0.761083    0.058597    0.338487    11.00000   -1.20000
AFIX   0
C01S  1    0.781545    0.801568    0.087690    11.00000    0.05146    0.05351 =
         0.04116   -0.00547   -0.01062   -0.01487
AFIX  43
H01S  6    0.762311    0.807337    0.116126    11.00000   -1.20000
AFIX   0
C01T  1    0.734066    0.240676    0.340323    11.00000    0.02179    0.03075 =
         0.03773   -0.00667   -0.00765    0.00080
C01U  1    0.998109    0.457902    0.121825    11.00000    0.03076    0.04194 =
         0.05200    0.01085   -0.00629    0.00373
AFIX  23
H01D  6    0.988762    0.427770    0.148108    11.00000   -1.20000
H01G  6    1.052357    0.471622    0.120835    11.00000   -1.20000
AFIX   0
C01V  1    0.940574    0.505000    0.395298    11.00000    0.01823    0.02859 =
         0.03223    0.00435   -0.00293   -0.00151
C01W  1    0.477435    0.760792    0.451008    11.00000    0.03187    0.02815 =
         0.05661   -0.00129    0.01603    0.00804
C01X  1    0.530569    0.496350    0.172398    11.00000    0.02486    0.03698 =
         0.03593   -0.00624   -0.00119   -0.00042
AFIX  13
H01X  6    0.561705    0.506310    0.198727    11.00000   -1.20000
AFIX   0
C01Y  1    0.837731    0.689690    0.430409    11.00000    0.03259    0.02588 =
         0.04842   -0.01174   -0.01356   -0.00391
AFIX  13
H01Y  6    0.841888    0.651098    0.453673    11.00000   -1.20000
AFIX   0
C01Z  1    0.609709    0.740936    0.081880    11.00000    0.03180    0.04330 =
         0.07041    0.02351   -0.00401    0.00257
AFIX  23
H01J  6    0.566598    0.712851    0.069461    11.00000   -1.20000
H01M  6    0.611535    0.791306    0.068576    11.00000   -1.20000
AFIX   0
C020  1    0.761748    0.751749    0.487698    11.00000    0.05378    0.04388 =
         0.05816   -0.00919    0.01571   -0.01337
AFIX  43
H020  6    0.778719    0.714074    0.507058    11.00000   -1.20000
AFIX   0
C022  1    1.042775    0.282523    0.347298    11.00000    0.06578    0.05444 =
         0.02491    0.00546    0.00247    0.02007
AFIX  43
H022  6    1.059543    0.254758    0.371639    11.00000   -1.20000
AFIX   0
C023  1    0.647102    0.394533    0.324334    11.00000    0.02541    0.02812 =
         0.02846   -0.00166    0.00014   -0.00475
C024  1    0.492406    0.418810    0.176881    11.00000    0.02775    0.03779 =
         0.02966   -0.00789    0.00129   -0.00420
C025  1    0.608567    0.285567    0.369804    11.00000    0.03437    0.03173 =
         0.04545    0.00265    0.00834   -0.00290
AFIX  23
H02A  6    0.587774    0.306891    0.396807    11.00000   -1.20000
H02B  6    0.597039    0.231343    0.368845    11.00000   -1.20000
AFIX   0
C026  1    0.457177    0.385390    0.141772    11.00000    0.06363    0.06173 =
         0.02960    0.00945   -0.01093   -0.03318
AFIX  43
H026  6    0.458401    0.409043    0.114319    11.00000   -1.20000
AFIX   0
C027  1    0.918052    0.719855    0.420952    11.00000    0.03939    0.04285 =
         0.06980   -0.00754    0.00023   -0.01340
AFIX  23
H02C  6    0.956828    0.684519    0.431767    11.00000   -1.20000
H02D  6    0.925682    0.768934    0.435156    11.00000   -1.20000
AFIX   0
C1    1    0.779327    0.741020    0.019005    11.00000    0.04214    0.04739 =
         0.04462   -0.01326    0.00644   -0.01336
AFIX  43
H1    6    0.758495    0.705192   -0.000294    11.00000   -1.20000
AFIX   0
C029  1    0.729429    0.166043    0.353230    11.00000    0.04029    0.02621 =
         0.05062   -0.00793    0.00622   -0.00480
AFIX  43
H029  6    0.700749    0.153474    0.378129    11.00000   -1.20000
AFIX   0
C02A  1    1.017626    0.531414    0.327782    11.00000    0.03477    0.06120 =
         0.03123    0.00625    0.00996   -0.00447
AFIX  23
H02E  6    1.001214    0.580081    0.315680    11.00000   -1.20000
H02F  6    1.064656    0.515609    0.313004    11.00000   -1.20000
AFIX   0
C02B  1    0.632184    0.126497    0.202233    11.00000    0.05462    0.06474 =
         0.04321    0.01969   -0.01270   -0.02147
C02C  1    1.064323    0.711836    0.062579    11.00000    0.03194    0.03480 =
         0.05709    0.00636    0.00759   -0.00879
C02D  1    0.755868    0.805675    0.418419    11.00000    0.07595    0.04927 =
         0.05982   -0.01212   -0.00651    0.01627
AFIX  43
H02G  6    0.768614    0.805540    0.388634    11.00000   -1.20000
AFIX   0
C02E  1    0.823304    0.374632    0.178808    11.00000    0.02991    0.02693 =
         0.03274    0.00697   -0.00146    0.00143
C02F  1    0.607581    0.470297    0.431181    11.00000    0.02185    0.02976 =
         0.02442    0.00055    0.00530    0.00425
C02G  1    0.685505    0.698168    0.074428    11.00000    0.02510    0.02831 =
         0.04863    0.02041   -0.00898   -0.00432
AFIX  13
H02H  6    0.676753    0.661367    0.050621    11.00000   -1.20000
AFIX   0
C02H  1    0.810700    0.131282    0.294539    11.00000    0.06131    0.05630 =
         0.04233   -0.02733    0.00112    0.01843
C02I  1    0.693017    0.299211    0.366663    11.00000    0.02380    0.02360 =
         0.03109   -0.00008   -0.00494   -0.00178
AFIX  13
H02I  6    0.714514    0.298964    0.396516    11.00000   -1.20000
AFIX   0
C02J  1    0.531823    0.717568    0.471150    11.00000    0.04364    0.04438 =
         0.03092   -0.00438    0.00069    0.00936
AFIX  43
H02J  6    0.551432    0.732061    0.498447    11.00000   -1.20000
AFIX   0
C02K  1    0.997360    0.362290    0.275934    11.00000    0.05652    0.07303 =
         0.03162    0.00707    0.00731    0.03004
AFIX  43
H02K  6    0.980415    0.389229    0.251326    11.00000   -1.20000
AFIX   0
C02L  1    0.666046    0.673246    0.148514    11.00000    0.02327    0.03427 =
         0.04515   -0.00979    0.01160   -0.00106
C02M  1    0.711662    0.858837    0.433933    11.00000    0.10729    0.06348 =
         0.08009   -0.01640   -0.02110    0.03540
AFIX  43
H02M  6    0.693983    0.896712    0.414911    11.00000   -1.20000
AFIX   0
C02N  1    0.882026    0.448826    0.074236    11.00000    0.02799    0.03103 =
         0.02783    0.00611    0.00886   -0.00495
C02O  1    0.851284    0.263284    0.131001    11.00000    0.03789    0.03105 =
         0.05733    0.00082    0.00184   -0.00083
AFIX  23
H02L  6    0.875071    0.283912    0.104631    11.00000   -1.20000
H02N  6    0.856848    0.208122    0.130977    11.00000   -1.20000
AFIX   0
C02P  1    1.005571    0.681523    0.040756    11.00000    0.03556    0.04371 =
         0.04454    0.00966    0.00480   -0.00487
AFIX  43
H02P  6    0.990339    0.701106    0.013605    11.00000   -1.20000
AFIX   0
C02Q  1    0.673878    0.105212    0.167926    11.00000    0.06263    0.04104 =
         0.04951    0.00813   -0.01890   -0.01289
AFIX  43
H02Q  6    0.673292    0.054559    0.158565    11.00000   -1.20000
AFIX   0
C02R  1    0.490090    0.384245    0.215988    11.00000    0.05862    0.03762 =
         0.02648   -0.00124   -0.01148   -0.00950
AFIX  43
H02R  6    0.513749    0.407071    0.240171    11.00000   -1.20000
AFIX   0
C02T  1    0.838674    0.787552    0.005536    11.00000    0.04813    0.06389 =
         0.07882   -0.00442    0.02590   -0.01278
AFIX  43
H02T  6    0.857964    0.782951   -0.022958    11.00000   -1.20000
AFIX   0
C02U  1    0.839785    0.847453    0.073774    11.00000    0.04181    0.04989 =
         0.06458    0.00628   -0.01130   -0.01596
AFIX  43
H02U  6    0.859869    0.884748    0.092396    11.00000   -1.20000
AFIX   0
C02V  1    0.966952    0.619200    0.059615    11.00000    0.03991    0.04059 =
         0.04091   -0.01220   -0.00268   -0.00796
AFIX  43
H02V  6    0.926349    0.596059    0.044587    11.00000   -1.20000
AFIX   0
C02W  1    0.489940    0.499071    0.389079    11.00000    0.03074    0.03477 =
         0.04719   -0.00380   -0.00301    0.00028
AFIX  23
H02O  6    0.490399    0.468595    0.362391    11.00000   -1.20000
H02S  6    0.439206    0.521817    0.392491    11.00000   -1.20000
AFIX   0
C02X  1    0.848426    0.667012    0.355577    11.00000    0.02679    0.02988 =
         0.04055    0.01655    0.00790   -0.00593
C02Y  1    1.031399    0.294053    0.270956    11.00000    0.08562    0.08402 =
         0.02319    0.00283    0.00718    0.04051
AFIX  43
H02Y  6    1.039093    0.274270    0.242836    11.00000   -1.20000
AFIX   0
C02Z  1    0.716127    0.806298    0.502378    11.00000    0.06760    0.08462 =
         0.07823   -0.02278    0.00725   -0.00776
AFIX  43
H02Z  6    0.701183    0.806747    0.531828    11.00000   -1.20000
AFIX   0
C030  1    0.868611    0.838581    0.032438    11.00000    0.02908    0.03769 =
         0.06125    0.01247   -0.00175   -0.00148
C031  1    1.053910    0.255042    0.305507    11.00000    0.05527    0.04920 =
         0.05555    0.00257    0.01426    0.02093
C032  1    0.453927    0.316728    0.220881    11.00000    0.06854    0.05432 =
         0.02945    0.00161   -0.00034   -0.01803
AFIX  43
H032  6    0.453396    0.293011    0.248322    11.00000   -1.20000
AFIX   0
C033  1    0.557900    0.652044    0.450965    11.00000    0.03372    0.03604 =
         0.03318    0.00024   -0.00353    0.00774
AFIX  43
H033  6    0.595481    0.621882    0.464322    11.00000   -1.20000
AFIX   0
C2    1    0.815089    0.201489    0.280836    11.00000    0.05676    0.05636 =
         0.03729   -0.00319    0.01986    0.00741
AFIX  43
H2    6    0.843645    0.213148    0.255744    11.00000   -1.20000
AFIX   0
C4    1    0.631362    0.201368    0.216723    11.00000    0.05812    0.06784 =
         0.03319    0.00613    0.00299   -0.02403
AFIX  43
H4    6    0.599732    0.216367    0.239957    11.00000   -1.20000
AFIX   0
C5    1    0.691022    0.861398    0.474975    11.00000    0.04422    0.06447 =
         0.11688   -0.04245   -0.01068    0.01015
CL1   3    0.634333    0.937241    0.494240    11.00000    0.06209    0.10365 =
         0.18784   -0.07989   -0.00390    0.02681
HKLF 4

REM  au4-rcl_a.res in P2(1)2(1)2(1)
REM R1 =  0.0405 for   19401 Fo > 4sig(Fo)  and  0.0413 for all   19951 data
REM   1009 parameters refined using      6 restraints

END

WGHT      0.0779     54.3741

REM Highest difference peak  2.895,  deepest hole -3.523,  1-sigma level  0.317
Q1    1   0.8308  0.9986  0.5080  11.00000  0.05    2.90
Q2    1   0.2551  0.3800  0.2372  11.00000  0.05    2.87
Q3    1   0.3031  0.5085  0.4231  11.00000  0.05    2.57
Q4    1   0.2980  0.4815  0.4565  11.00000  0.05    2.31
Q5    1   0.3766  0.5673  0.4934  11.00000  0.05    1.98
Q6    1   1.1678  0.5376  0.0249  11.00000  0.05    1.79
Q7    1   1.2411  0.3209  0.2599  11.00000  0.05    1.68
Q8    1   0.7745 -0.0803  0.3371  11.00000  0.05    1.62
Q9    1   0.7013 -0.0575  0.2632  11.00000  0.05    1.50
Q10   1   0.7111  0.5361  0.1739  11.00000  0.05    1.43
Q11   1   0.7608  0.5798  0.4249  11.00000  0.05    1.42
Q12   1   0.7181  0.3935  0.4156  11.00000  0.05    1.36
Q13   1   0.6391  0.4358  0.1646  11.00000  0.05    1.36
Q14   1   0.7848  0.5545  0.3262  11.00000  0.05    1.32
Q15   1   0.7171  0.5007  0.0819  11.00000  0.05    1.30
Q16   1   0.8586  0.5039  0.4994  11.00000  0.05    1.27
Q17   1   0.8360  0.3578  0.3578  11.00000  0.05    1.25
Q18   1   0.6859  0.5868  0.4247  11.00000  0.05    1.22
Q19   1   0.7985  0.4733  0.1970  11.00000  0.05    1.22
Q20   1   0.7798  0.4991  0.4181  11.00000  0.05    1.17
Q21   1   0.7045  0.4769  0.3033  11.00000  0.05    1.16
Q22   1   0.6870  0.4876  0.4205  11.00000  0.05    1.16
Q23   1   0.6849  0.5908  0.2522  11.00000  0.05    1.14
Q24   1   0.6483  0.3595  0.1428  11.00000  0.05    1.13
Q25   1   0.7812  0.4611  0.1947  11.00000  0.05    1.09
Q26   1   0.6923  0.3536  0.1417  11.00000  0.05    1.04
Q27   1   0.8166  0.6007  0.2448  11.00000  0.05    1.04
Q28   1   0.8222  0.4879  0.0802  11.00000  0.05    1.02
Q29   1   0.6613  0.4059  0.0790  11.00000  0.05    1.01
Q30   1   0.8279  0.6220  0.5149  11.00000  0.05    0.98
Q31   1   0.8764  0.5149  0.4199  11.00000  0.05    0.98
Q32   1   0.6261  0.5437  0.0145  11.00000  0.05    0.96
Q33   1   0.5427  0.4975  0.0023  11.00000  0.05    0.94
Q34   1   0.7809  0.3968  0.0867  11.00000  0.05    0.93
Q35   1   0.7931  0.4389  0.4178  11.00000  0.05    0.92
Q36   1   0.7226  0.5050  0.1422  11.00000  0.05    0.91
Q37   1   0.7613  0.4334  0.3316  11.00000  0.05    0.91
Q38   1   1.1244  0.8797  0.0816  11.00000  0.05    0.90
;
_shelx_res_checksum                2334
_shelx_hkl_file
;
   0   0  -2   52.21    1.45
   0   0   2   56.01    1.66
   0   0  -3    3.04    0.33
   0   0   3    3.12    0.51
   0   0  -3    2.29    0.21
   0   0   3    3.40    0.34
   0   0  -4 2714.42   60.75
   0   0   4 2630.13   60.71
   0   0  -5    1.64    0.57
   0   0   5    2.93    0.75
   0   0   5    3.06    0.46
   0   0  -5    1.10    0.25
   0   0  -6  248.92    6.18
   0   0   6  267.22    6.97
   0   0  -6  253.96    5.78
   0   0  -7    1.88    0.47
   0   0  -7    3.40    0.83
   0   0   7    1.44    0.92
   0   0  -8 1174.99   25.99
   0   0  -8 1316.21   27.18
   0   0   8 1442.97   27.68
   0   0  -8 1251.48   25.47
   0   0   8 1081.64   26.70
   0   0  -9    3.15    0.60
   0   0  -9    1.00    0.45
   0   0  -9    1.91    0.39
   0   0   9    1.83    0.86
   0   0   9    1.89    1.12
   0   0 -10   79.24    2.87
   0   0  10   74.25    3.47
   0   0  10   74.02    3.76
   0   0 -10   80.06    2.52
   0   0 -11   12.43    1.60
   0   0 -11    1.00    0.52
   0   0  11    3.24    1.10
   0   0  11    1.22    1.15
   0   0 -11   11.69    0.82
   0   0 -12 6018.19  167.81
   0   0 -12 6255.80  169.21
   0   0  12 6410.83  169.12
   0   0 -13    2.06    1.14
   0   0 -13    2.33    0.66
   0   0  13    2.93    1.16
   0   0  13    2.85    1.42
   0   0 -14   14.51    1.90
   0   0 -14    9.43    1.09
   0   0  14   12.14    1.78
   0   0  14   15.09    2.23
   0   0 -15    1.24    1.04
   0   0  15    2.18    1.07
   0   0  15    0.48    1.41
   0   0 -16   15.10    2.03
   0   0  16   14.65    2.00
   0   0 -17    2.09    1.24
   0   0  17    4.50    1.42
   0   0 -18   73.52    4.56
   0   0  18   58.29    4.07
   0   0 -19    2.28    1.38
   0   0  19    2.45    1.73
   0   0  19    0.59    1.66
   0   0  19    1.05    1.27
   0   0  19    5.17    1.87
   0   0 -20 5482.49  143.47
   0   0  20 8583.23  148.40
   0   0  20 9075.51  149.12
   0   0  20 6276.80  144.30
   0   0  20 6695.00  144.86
   0   0  20 7348.26  146.42
   0   0  21    0.75    1.77
   0   0 -21    1.70    1.64
   0   0  21    0.69    2.26
   0   0  21    1.21    2.14
   0   0  21    0.75    1.67
   0   0  21    2.51    1.97
   0   0  21   -0.25    2.08
   0   0  22  208.79    9.22
   0   0 -22  225.61    9.36
   0   0  22  216.83   10.36
   0   0  22  207.88   10.37
   0   0  22  213.93    9.28
   0   0  22  193.22    9.12
   0   0  22  211.96   10.08
   0   0  23    4.54    1.81
   0   0  23    2.71    1.81
   0   0  23    0.37    1.52
   0   0 -23    0.94    1.26
   0   0  23    1.84    1.99
   0   0  23    4.14    2.40
   0   0 -24  360.04   13.12
   0   0  24  350.72   13.23
   0   0  24  396.09   16.05
   0   0  24  395.17   14.30
   0   0  24  379.29   14.05
   0   0 -25    2.13    1.52
   0   0  25   -0.14    1.31
   0   0  25    1.18    1.96
   0   0  25   -0.74    1.83
   0   0  25   -0.14    1.75
   0   0  25    3.44    3.15
   0   0 -26    2.32    1.50
   0   0  26    3.39    3.27
   0   0  26    0.77    1.67
   0   0  26    3.86    1.97
   0   0  26    5.57    2.85
   0   0  26    3.96    1.79
   0   0 -27    0.21    2.66
   0   0  27    0.90    2.99
   0   0  27    0.80    1.86
   0   0  27    0.65    2.25
   0   0  27    0.61    2.32
   0   0  27    0.81    1.67
   0   0  28  254.41   11.69
   0   0  28  268.50   12.07
   0   0  28  240.05   12.78
   0   0  28  260.74   13.62
   0   0 -29    0.96    2.32
   0   0  29    2.67    3.03
   0   0  29    0.23    2.56
   0   0  29    5.58    2.51
   0   0  30   79.52    6.63
   0   0  30   76.65    7.70
   0   0  30   80.34    7.97
   0   0  30   64.10    6.35
   0   0  31    5.69    3.18
   0   0  31    6.67    4.29
   0   0 -31    0.37    2.76
   0   0  31    7.76    4.04
   0   0  31    8.00    3.51
   0   0  32 4951.87   83.61
   0   0  32 5172.49   79.70
   0   0  32 5095.47   76.87
   0   0  33    4.33    4.44
   0   0  33    6.78    3.05
   0   0 -33    0.82    1.65
   0   0  33    0.20    3.50
   0   0 -33   -0.15    2.27
   0   0 -33   -0.83    2.77
   0   0 -34   49.95    4.78
   0   0 -34   48.28    5.08
   0   0  34  170.04   12.04
   0   0  34  169.74    9.12
   0   0 -34   73.92    4.49
   0   0 -34   45.44    4.91
   0   0  34  125.97    8.84
   0   0  35    0.58    4.33
   0   0 -35    0.76    1.19
   0   0  35   -0.38    2.93
   0   0 -35   -2.35    2.83
   0   0 -35    0.36    1.83
   0   0 -35    0.72    1.46
   0   0  36  560.99   19.90
   0   0  36  784.82   27.43
   0   0  37    3.47    4.56
   0   0  38   66.53   11.68
   0  -1   0    0.42    0.18
   0  -1   0    0.34    0.21
   0   1   0    0.46    0.23
   0   1   0    0.05    0.32
   0  -1  -1    5.31    0.38
   0   1   1    5.26    0.44
   0  -1  -1    6.45    0.45
   0  -1  -1    3.49    0.39
   0   1  -1    4.27    0.41
   0  -1   1    5.51    0.37
   0  -1  -1    6.06    0.47
   0   1  -1    5.06    0.52
   0  -1  -2    1.38    0.32
   0  -1   2    1.15    0.29
   0   1  -2    1.12    0.28
   0  -1  -2    0.80    0.27
   0  -1   2    1.43    0.33
   0   1   2    1.64    0.23
   0  -1  -2    2.03    0.40
   0   1  -2    2.23    0.41
   0   1  -2    1.99    0.22
   0  -1   3    3.97    0.52
   0  -1  -3    5.50    0.61
   0   1  -3    5.86    0.45
   0  -1  -3    4.51    0.49
   0   1  -3    3.13    0.39
   0   1   3    3.33    0.39
   0  -1  -3    2.58    0.36
   0   1   3    3.99    0.27
   0  -1   3    4.12    0.56
   0   1   3    4.59    0.44
   0   1  -4   55.71    1.72
   0  -1  -4   50.09    1.80
   0  -1  -4   50.60    1.94
   0  -1  -4   44.83    1.58
   0   1   4   27.75    1.19
   0   1  -4   28.67    1.19
   0   1   4   47.09    1.61
   0  -1   4   46.03    1.83
   0  -1   4   37.27    1.62
   0   1   5   14.21    0.62
   0  -1  -5   14.55    0.92
   0  -1   5   15.39    1.19
   0   1   5   15.54    1.04
   0  -1   5   12.35    1.08
   0   1  -5   18.34    1.09
   0   1  -5   15.24    0.62
   0  -1  -5   15.52    1.25
   0  -1  -5   16.34    1.10
   0   1  -6   13.52    1.09
   0  -1  -6   13.16    1.08
   0   1  -6   13.48    0.66
   0  -1  -6   14.34    1.30
   0  -1  -6   13.66    0.93
   0   1  -6   13.34    0.84
   0   1   6   13.27    0.81
   0   1   6   13.68    1.11
   0  -1   6   13.12    1.23
   0  -1   6   15.75    1.26
   0  -1   7    4.18    0.90
   0   1  -7    4.99    0.83
   0  -1  -7    4.09    0.74
   0  -1  -7    4.25    0.97
   0   1  -7    4.45    0.43
   0  -1  -7    3.91    0.59
   0  -1   7    3.17    0.30
   0  -1  -7    3.32    0.33
   0   1  -7    3.02    0.51
   0   1   7    3.13    0.46
   0  -1   7    5.01    1.03
   0   1   7    4.52    0.80
   0  -1  -8   11.18    1.36
   0  -1  -8    9.67    1.01
   0   1  -8   11.36    1.19
   0   1  -8    9.16    0.65
   0  -1  -8    8.93    0.83
   0   1   8    9.13    1.12
   0   1   8   10.42    1.52
   0  -1   8    7.86    1.26
   0  -1  -9   12.32    1.16
   0  -1  -9   11.12    1.44
   0   1  -9   11.57    0.78
   0   1  -9   13.89    1.36
   0  -1  -9   12.86    1.02
   0   1   9   10.68    1.27
   0  -1   9   11.57    1.46
   0  -1 -10  220.60    6.36
   0  -1 -10  240.33    7.28
   0   1 -10  225.83    5.46
   0   1 -10  242.08    6.92
   0  -1 -10  225.23    5.78
   0   1  10  194.75    6.43
   0  -1  10  183.54    6.71
   0  -1 -11  178.35    5.47
   0  -1 -11  196.63    6.49
   0   1 -11  189.15    6.05
   0   1 -11  170.92    4.54
   0  -1 -11  164.93    4.77
   0   1  11  154.21    5.66
   0  -1  11  151.46    5.99
   0  -1 -12   31.01    2.03
   0   1 -12   36.65    2.51
   0  -1 -12   35.77    2.75
   0   1 -12   30.71    1.51
   0  -1 -12   28.40    1.62
   0   1  12   24.98    2.15
   0  -1  12   19.30    2.31
   0   1  13    0.39    0.94
   0   1 -13    0.47    0.39
   0  -1 -13    1.15    0.65
   0   1 -13    0.93    0.90
   0  -1 -13    1.47    1.17
   0  -1  13    0.80    1.17
   0   1  14   19.89    2.05
   0  -1  14   16.39    2.11
   0  -1 -14   22.15    2.33
   0  -1 -14   20.34    1.75
   0   1 -14   21.36    2.14
   0  -1  14   15.89    2.28
   0   1  15    1.12    1.02
   0  -1  15    1.73    1.24
   0  -1 -15    1.97    0.75
   0   1 -15    1.03    1.00
   0  -1 -15    1.48    1.19
   0  -1  15    1.17    1.39
   0  -1  16    2.71    1.29
   0   1  16    4.60    1.31
   0  -1 -16    5.83    1.52
   0   1 -16    4.87    1.34
   0  -1 -16    4.79    1.05
   0  -1  16    3.23    1.63
   0   1  17    5.01    1.40
   0  -1  17    4.45    1.45
   0   1 -17    4.66    1.40
   0  -1 -17    3.39    1.42
   0  -1  17    4.59    1.76
   0  -1  18   -0.09    1.19
   0   1  18    0.08    1.20
   0   1 -18    0.51    1.11
   0  -1 -18    0.76    1.13
   0  -1  18   -0.12    1.37
   0  -1 -19   53.62    4.09
   0   1 -19   53.08    3.89
   0   1  19   33.18    3.61
   0  -1  19   38.72    3.79
   0  -1  19   44.00    4.21
   0   1  19   45.91    4.31
   0  -1  19   43.05    4.11
   0   1  19   46.99    3.67
   0  -1  19   46.10    3.94
   0  -1  19   37.79    4.11
   0  -1  19   41.94    3.94
   0   1  19   44.09    4.05
   0   1  19   39.81    3.76
   0  -1 -20  116.05    6.30
   0   1 -20  122.29    6.12
   0   1  20   78.53    5.74
   0  -1  20   72.96    5.75
   0  -1  20   81.68    6.16
   0  -1  20   94.35    6.33
   0   1  20   93.12    6.54
   0  -1  20  108.40    6.26
   0   1  20   95.03    5.61
   0  -1  20   74.16    6.02
   0   1  20   99.32    6.34
   0  -1  20   91.81    5.99
   0  -1  20   86.26    5.50
   0   1  20   80.41    5.64
   0   1 -21   36.61    3.54
   0  -1 -21   33.20    3.63
   0   1  21   27.34    3.41
   0  -1  21   25.18    3.77
   0  -1  21   29.76    3.64
   0   1  21   24.08    3.68
   0  -1  21   22.05    3.74
   0  -1  21   27.34    3.84
   0   1  21   31.64    3.38
   0  -1  21   26.95    3.48
   0  -1  21   29.04    4.12
   0   1  21   26.59    3.45
   0  -1  21   27.40    3.41
   0  -1  21   31.65    3.84
   0   1  21   28.99    3.89
   0  -1 -22  170.54    8.15
   0   1 -22  174.60    7.86
   0  -1  22  170.00    8.16
   0   1  22  136.66    8.12
   0  -1  22  126.96    7.92
   0  -1  22  158.99    8.91
   0  -1  22  149.86    8.58
   0  -1  22  164.30    8.13
   0   1  22  165.16    7.71
   0  -1  22  152.56    8.81
   0  -1  22  165.70    8.62
   0  -1  22  134.57    7.52
   0   1  22  144.85    7.87
   0  -1 -23    1.61    1.50
   0   1 -23    4.11    1.54
   0   1  23    2.43    2.14
   0  -1  23    1.60    1.63
   0  -1  23    0.95    2.01
   0   1  23    3.23    1.58
   0  -1  23    3.31    1.90
   0  -1  23    2.47    2.12
   0  -1  23    0.96    2.11
   0  -1  23    0.16    2.20
   0   1  23    1.32    1.81
   0  -1  23    0.25    1.79
   0  -1  23    2.32    2.03
   0  -1  24   14.97    3.54
   0   1  24   13.99    3.20
   0  -1  24   10.42    3.21
   0  -1  24   10.64    2.55
   0   1  24    9.63    2.70
   0  -1  24   15.02    4.05
   0  -1 -24   19.35    2.94
   0   1 -24   21.19    3.01
   0   1  24   11.27    2.96
   0  -1  24   12.38    3.22
   0  -1  24   16.93    2.90
   0   1  24   14.00    4.14
   0  -1  24   14.86    3.82
   0  -1  24   12.49    3.06
   0  -1  24   14.31    3.34
   0  -1  24   14.55    2.75
   0   1  24   15.56    2.64
   0   1  24   14.48    2.99
   0  -1  24   17.38    3.03
   0   1  25   25.40    4.25
   0  -1  25   31.22    4.76
   0  -1  25   24.17    3.37
   0  -1  25   23.81    4.26
   0  -1  25   22.29    4.18
   0   1  25   22.67    3.58
   0  -1  25   21.60    3.38
   0  -1  25   26.34    4.26
   0   1  25   23.16    4.01
   0   1  25   20.93    4.93
   0  -1  25   23.27    4.61
   0   1 -25   24.35    3.94
   0  -1 -25   25.83    3.38
   0   1 -25   28.70    3.43
   0  -1  25   31.68    3.86
   0   1  25   25.96    3.29
   0  -1  25   24.46    5.07
   0  -1  25   25.30    3.65
   0   1  25   24.86    3.86
   0   1 -26   18.62    4.19
   0  -1  26   19.46    3.35
   0   1  26   23.92    3.70
   0  -1  26   20.90    3.94
   0   1  26   19.41    4.85
   0   1 -26   25.87    3.25
   0   1  26   24.57    4.13
   0  -1  26   28.07    3.56
   0  -1  26   27.28    4.65
   0   1  26   21.85    3.07
   0  -1  26   26.59    3.74
   0   1  26   26.54    3.79
   0  -1  26   24.43    5.28
   0  -1  27    0.63    2.41
   0  -1  27    0.15    1.77
   0   1  27    0.84    1.82
   0  -1  27    0.30    3.16
   0   1 -27    0.22    2.42
   0   1  27    0.97    1.78
   0  -1  27    0.47    1.65
   0   1  27    0.95    2.82
   0   1  27    0.61    2.22
   0  -1  27    1.11    1.47
   0  -1  27   -0.23    2.14
   0  -1  28    2.81    2.62
   0   1 -28   -0.43    2.58
   0   1  28   -0.34    3.08
   0  -1 -28   -1.42    2.73
   0   1 -28   -0.21    2.31
   0  -1  28    1.84    1.91
   0   1  28    0.69    1.84
   0  -1  28    0.96    2.51
   0  -1  28   -0.28    1.47
   0   1  28    1.26    2.43
   0   1  28   -0.17    1.94
   0  -1  28   -0.16    1.93
   0  -1  29    0.69    2.70
   0  -1  29    0.81    2.07
   0   1  29    0.90    2.33
   0   1 -29    0.41    2.67
   0  -1 -29   -0.78    2.90
   0   1  29    0.18    1.97
   0  -1  29   -0.34    2.32
   0  -1  29    2.99    2.88
   0   1  29    0.64    2.36
   0  -1  30  101.64    8.74
   0   1 -30   36.60    5.26
   0   1  30  115.86    8.12
   0  -1  30  118.69    7.80
   0  -1 -30   49.28    5.87
   0   1  30  102.55    7.80
   0  -1  30  102.78    7.69
   0  -1  30  126.76   10.06
   0   1  30  110.44    8.76
   0  -1  31   35.64    6.54
   0   1 -31   16.81    3.82
   0  -1  31   30.97    5.12
   0   1  31   44.10    5.68
   0  -1  31   46.43    5.35
   0  -1 -31   19.66    4.09
   0   1 -31   12.36    3.77
   0  -1 -31   17.11    4.41
   0   1  31   41.07    5.99
   0   1  31   38.36    5.51
   0  -1  31   38.56    5.44
   0  -1 -32   25.67    4.36
   0   1 -32   17.48    4.13
   0  -1 -32   38.96    5.47
   0   1  32   50.53    6.10
   0  -1  32   61.14    7.17
   0  -1  32   63.27    6.40
   0  -1  32   85.66    7.21
   0   1  32   74.36    7.12
   0   1 -32   21.22    4.08
   0  -1  32   69.10    8.99
   0   1 -32   47.88    4.08
   0  -1  32   73.72    7.39
   0   1  32   70.91    7.31
   0  -1  33    8.08    4.48
   0   1  33    9.66    3.42
   0  -1  33   11.47    3.34
   0  -1 -33    1.48    2.80
   0  -1  33    4.45    2.99
   0   1  33    5.08    3.56
   0   1 -33   -1.04    3.24
   0  -1 -33    1.23    2.57
   0  -1 -33    3.57    2.36
   0   1 -33    2.54    2.43
   0  -1 -34    4.51    2.45
   0   1 -34    0.45    2.18
   0   1 -34    3.13    2.20
   0  -1  34   13.34    5.07
   0   1  34   13.66    3.47
   0  -1 -34    3.50    2.50
   0  -1 -34    4.35    1.67
   0   1  34    6.65    3.86
   0   1  34   10.81    3.76
   0   1 -35    6.18    2.09
   0   1 -35    4.75    2.28
   0  -1 -35    8.91    2.37
   0  -1  35   33.18    6.72
   0   1  35   28.98    4.38
   0  -1 -35   11.17    1.93
   0   1 -35    2.78    2.13
   0  -1 -35    7.76    2.46
   0   1  35   24.05    4.81
   0   1  35   22.01    5.06
   0  -1  36    2.47    5.10
   0   1 -36    0.09    1.41
   0   1 -36   -0.31    1.51
   0  -1 -36    0.88    1.46
   0  -1 -36   -0.06    0.97
   0   1  36    1.33    3.17
   0   1  36    0.83    3.46
   0   1 -36   -0.81    2.06
   0  -1 -36   -0.54    1.77
   0   1  37   25.84    4.85
   0   1  37   29.79    5.83
   0   1 -38   -0.90    1.05
   0   1  38    2.51    4.79
   0   2   0 2947.66   60.53
   0  -2  -1  358.99    6.98
   0   2  -1  347.81    7.06
   0  -2   1  338.64    6.41
   0  -2   1  353.54    6.54
   0  -2  -2  188.30    4.82
   0  -2   2  191.27    4.43
   0   2   2  159.00    4.82
   0   2  -2  187.30    4.80
   0  -2   2  184.23    4.58
   0   2  -2  168.33    5.09
   0  -2  -2  201.97    4.96
   0  -2   2  191.37    4.22
   0  -2  -3  113.18    3.39
   0  -2   3  116.09    2.83
   0   2   3  116.01    3.32
   0   2  -3  115.94    3.31
   0   2   3  120.09    2.73
   0  -2   3  123.78    3.38
   0   2  -3  106.43    2.80
   0  -2   3  102.63    2.54
   0  -2  -3  123.11    3.61
   0   2  -3  104.99    3.55
   0  -2  -4  223.01    5.81
   0  -2   4  202.40    4.90
   0   2  -4  274.07    5.87
   0   2   4  276.80    5.88
   0  -2   4  226.64    5.87
   0   2   4  229.03    5.23
   0   2  -4  208.09    5.19
   0  -2  -4  235.84    6.05
   0   2  -4  209.93    5.97
   0   2  -5   17.75    1.46
   0   2  -5   17.86    0.99
   0  -2  -5   19.40    1.43
   0   2   5   17.76    1.01
   0  -2   5   15.36    1.31
   0  -2  -5   16.48    1.22
   0  -2   5   16.93    0.59
   0   2   5   15.20    1.09
   0   2  -5   14.74    1.07
   0  -2   5   13.18    1.18
   0  -2  -6  327.36    8.71
   0  -2  -6  387.46    9.22
   0   2  -6  350.57    8.43
   0   2   6  357.21    7.78
   0  -2   6  406.07    9.21
   0  -2   6  346.08    9.07
   0   2   6  366.95    8.48
   0  -2  -7 2838.25   62.34
   0  -2  -7 3001.30   63.15
   0   2  -7 2829.62   62.16
   0  -2  -7 2912.26   62.85
   0   2   7 3013.26   62.25
   0  -2   7 2916.01   62.98
   0   2   8  518.60   12.41
   0  -2   8  491.56   13.07
   0  -2  -8  523.84   12.45
   0  -2  -8  567.06   13.44
   0  -2  -8  516.26   12.90
   0   2  -8  509.13   12.41
   0  -2   8  578.32   13.24
   0   2  -8  572.45   12.43
   0   2   8  536.21   12.26
   0   2   9 5308.35  106.84
   0  -2   9 4997.11  107.58
   0  -2  -9 4955.30  106.53
   0  -2  -9 5168.85  107.25
   0   2  -9 4639.11  106.64
   0  -2  -9 5352.41  107.90
   0   2  -9 5420.77  106.43
   0   2   9 5307.77  106.30
   0   2  10    9.75    1.23
   0  -2  10   10.96    1.61
   0  -2 -10    9.40    1.11
   0   2 -10    9.50    0.45
   0  -2 -10   11.80    1.68
   0  -2 -10    7.37    1.23
   0   2 -10   11.33    1.25
   0  -2  10   11.07    1.61
   0   2  10   12.00    0.98
   0   2 -10   10.66    1.00
   0  -2  11 4465.56   87.17
   0   2  11 4589.73   86.15
   0  -2 -11 4190.06   83.58
   0  -2 -11 4509.68   85.50
   0  -2 -11 4695.30   87.55
   0   2 -11 4190.94   86.02
   0  -2 -11 4396.38   86.43
   0   2 -11 4486.15   83.81
   0  -2  12 3996.75   87.46
   0   2  12 4182.04   86.62
   0  -2 -12 4065.10   86.74
   0   2 -12 3916.07   86.58
   0  -2 -12 4157.32   85.84
   0   2  13 1132.23   27.07
   0  -2 -13 1196.09   27.20
   0  -2 -13 1256.44   28.52
   0   2 -13 1245.60   27.43
   0  -2 -13 1178.48   26.23
   0  -2  13 1216.55   28.49
   0   2  14  137.65    5.55
   0   2 -14  161.61    5.97
   0  -2 -14  158.74    6.57
   0  -2 -14  161.60    5.78
   0  -2 -14  151.40    4.96
   0  -2  14  139.29    6.48
   0  -2 -15  993.34   23.44
   0   2 -15 1005.49   23.84
   0  -2 -15 1046.34   25.08
   0  -2  15  983.86   25.24
   0   2  15  959.87   23.53
   0  -2 -16    2.14    1.28
   0   2 -16    2.01    0.98
   0  -2 -16    3.19    1.03
   0  -2  16    2.02    1.36
   0  -2 -17  493.28   14.66
   0  -2 -17  467.52   12.92
   0   2 -17  505.55   13.79
   0  -2  17  445.02   14.96
   0   2  17  439.99   13.16
   0  -2 -18  247.03    9.41
   0   2 -18  240.38    8.56
   0  -2  18  201.05    9.50
   0   2  18  214.61    8.13
   0   2  19   49.33    4.22
   0  -2  19   62.87    5.22
   0  -2  19   45.25    4.16
   0  -2  19   58.83    5.04
   0  -2 -19   55.45    4.33
   0   2 -19   59.70    4.05
   0   2  19   62.88    4.86
   0   2  19   58.61    4.34
   0  -2  19   58.68    4.85
   0   2  19   54.63    3.90
   0  -2  19   54.30    4.36
   0   2  20 3345.64   86.39
   0  -2  20 5039.72   89.01
   0   2  20 4170.06   89.30
   0  -2  20 3439.43   87.17
   0  -2  20 4082.24   90.05
   0  -2  20 4712.20   90.51
   0  -2 -20 3586.12   86.69
   0   2 -20 3780.88   85.70
   0  -2  20 3895.04   86.74
   0   2  20 4082.49   87.34
   0   2  20 4789.34   89.69
   0  -2  20 4336.42   88.29
   0  -2  20 4468.99   89.54
   0   2  20 3801.08   85.56
   0  -2  20 3793.63   87.33
   0  -2  21 3265.26   62.50
   0   2  21 2904.01   63.53
   0  -2  21 2338.97   61.02
   0   2  21 2246.20   60.24
   0  -2  21 3013.72   63.87
   0   2 -21 2663.36   59.64
   0  -2 -21 2552.00   60.73
   0  -2  21 2894.92   62.09
   0   2  21 2776.95   61.24
   0  -2  21 2659.29   60.45
   0  -2  21 2874.42   62.95
   0   2  21 2557.20   59.35
   0  -2  21 2518.41   60.88
   0  -2  22   79.78    5.66
   0  -2  22   59.49    5.48
   0   2  22   65.44    6.13
   0   2  22   70.20    5.61
   0  -2  22   71.21    5.50
   0   2  22   67.50    4.65
   0  -2  22   70.37    6.13
   0   2 -22   73.89    4.96
   0   2 -22   82.44    6.30
   0  -2 -22   75.06    5.41
   0  -2  22   77.63    6.17
   0   2  22   70.28    5.49
   0  -2  22   71.26    5.63
   0  -2  22   72.98    5.29
   0  -2  23  602.03   18.67
   0  -2  23  519.58   17.01
   0   2  23  521.46   17.40
   0   2  23  413.22   19.92
   0   2  23  532.03   20.07
   0  -2  23  499.45   20.36
   0   2  23  474.14   17.45
   0  -2  23  503.61   18.34
   0   2  23  519.77   16.03
   0  -2  23  489.81   17.32
   0  -2  23  515.83   19.64
   0  -2  23  589.93   19.65
   0  -2  23  613.90   19.45
   0   2 -23  561.78   16.47
   0   2 -23  569.90   19.15
   0  -2 -23  499.85   16.95
   0  -2  24    4.02    2.41
   0  -2  24    5.00    2.60
   0  -2  24    6.99    2.19
   0  -2  24    0.62    2.17
   0   2  24    5.38    2.16
   0  -2  24    3.77    2.90
   0   2  24    2.37    2.90
   0  -2 -24    5.84    1.96
   0   2 -24    3.75    1.66
   0   2 -24    4.12    2.29
   0  -2  24    1.03    2.01
   0   2  24    2.96    2.31
   0   2  24    6.96    3.38
   0  -2  24    3.24    1.84
   0   2  24    3.61    2.14
   0  -2  24    7.05    2.91
   0  -2  24    1.64    1.49
   0  -2  24    4.22    1.94
   0   2  24    3.89    1.53
   0  -2  24    8.92    2.43
   0   2  24    2.12    1.92
   0  -2  25  484.38   17.60
   0  -2  25  454.32   17.78
   0  -2  25  464.87   20.13
   0   2  25  340.93   18.65
   0  -2 -25  384.57   14.78
   0   2 -25  442.05   16.97
   0  -2  25  409.96   16.90
   0   2  25  379.15   15.89
   0   2  25  386.33   19.65
   0  -2  25  446.92   16.14
   0   2  25  396.81   13.94
   0  -2  25  409.36   14.42
   0   2  25  416.07   16.36
   0  -2  25  472.78   15.94
   0  -2  25  449.62   18.54
   0  -2  25  454.86   15.94
   0   2  25  439.59   16.83
   0   2 -25  387.94   16.99
   0  -2  25  432.25   15.49
   0   2  25  472.07   16.41
   0  -2  26    8.84    2.45
   0   2  26   11.84    2.86
   0   2 -26    8.01    2.99
   0   2  26    7.91    3.97
   0  -2  26   12.95    3.75
   0   2  26    6.26    2.70
   0  -2  26    9.04    3.27
   0  -2  26   11.69    2.47
   0   2  26    6.74    2.00
   0   2  26    7.43    3.78
   0  -2  26    8.25    2.55
   0  -2  26    7.56    3.25
   0   2  26    8.35    2.75
   0   2  26    5.34    2.45
   0  -2  26    8.72    2.42
   0   2 -27   83.72    7.94
   0   2  27  116.98    8.33
   0  -2  27  111.43    9.18
   0  -2  27  120.14    7.66
   0  -2  27  107.19    8.37
   0   2  27  106.97    7.99
   0   2  27  101.23   10.28
   0  -2  27  106.90    6.66
   0   2  27   88.76    9.69
   0  -2 -27   81.47    7.27
   0   2  27  110.63    7.54
   0  -2  27  122.46    7.66
   0   2  27  116.46    8.13
   0  -2  27  125.46    7.64
   0  -2 -28    4.24    2.62
   0  -2  28    7.12    2.99
   0   2  28    6.90    3.13
   0   2  28    5.85    3.98
   0   2  28    6.64    3.96
   0   2  28    5.59    2.61
   0  -2  28    5.56    2.24
   0  -2  28    7.57    3.47
   0   2  28   13.61    3.21
   0  -2  28    6.14    2.45
   0   2 -28    4.90    2.98
   0   2  28    5.93    2.44
   0  -2  28    8.38    2.64
   0  -2  29  562.53   18.83
   0   2  29  585.82   19.50
   0  -2 -29  376.01   17.44
   0  -2 -29  383.69   16.79
   0  -2  29  567.78   21.64
   0   2  29  534.74   19.81
   0   2  29  473.67   24.24
   0   2  29  528.89   25.32
   0   2  29  589.40   20.26
   0  -2  29  561.93   18.25
   0  -2  29  628.91   23.49
   0   2 -29  293.09   16.51
   0   2 -29  322.43   16.95
   0   2  29  547.91   19.59
   0  -2  29  628.60   19.26
   0  -2 -30    0.33    2.45
   0  -2 -30    1.51    3.06
   0  -2  30    0.24    3.44
   0   2  30    1.05    3.01
   0  -2  30    3.73    2.46
   0   2  30    3.29    2.71
   0   2  30    2.68    4.24
   0   2 -30    5.25    2.87
   0  -2  30    1.97    2.42
   0   2  30    7.61    3.19
   0   2 -30    2.45    2.77
   0  -2  30    3.18    2.15
   0   2  30    4.72    3.03
   0  -2  31  202.67   12.93
   0   2  31  186.79   11.44
   0   2 -31   84.36    7.84
   0  -2  31  159.86   10.47
   0  -2  31  237.40   11.07
   0   2  31  190.74   10.88
   0  -2 -31  117.78    8.67
   0   2  31  214.16   11.43
   0   2  31  231.11   11.92
   0  -2  32 2003.47   44.88
   0  -2  32 2641.00   52.44
   0   2  32 2423.58   48.25
   0   2  32 2453.47   46.52
   0   2  33   17.17    3.92
   0  -2  33   20.78    5.16
   0  -2  33   37.04    6.77
   0   2  33   28.08    5.57
   0  -2 -33   10.74    3.19
   0   2 -33    6.10    2.46
   0   2 -33    5.42    2.99
   0  -2 -33   16.12    3.28
   0   2  33   31.70    4.85
   0   2  34   45.07    5.17
   0  -2  34   42.27    6.47
   0   2  34   48.09    6.43
   0  -2  34   53.38    7.51
   0  -2 -34   21.13    3.36
   0   2 -34    9.55    2.48
   0   2 -34   15.74    3.41
   0   2 -34    9.75    2.71
   0  -2 -34   18.64    3.14
   0   2  34   52.80    5.63
   0   2  35   86.72    6.87
   0   2  35   57.34    5.95
   0   2  35   51.09    7.14
   0  -2  35   91.92    9.00
   0  -2 -35   28.00    2.81
   0  -2 -35   31.10    3.61
   0   2 -35   21.07    3.42
   0   2 -35   13.10    2.71
   0  -2 -35   32.34    3.39
   0   2  35   76.66    7.77
   0  -2  35  100.65   10.43
   0  -2  36  172.62   14.04
   0   2  36  122.08    9.88
   0   2  36   94.71    7.26
   0   2  36  102.00    9.26
   0  -2  36  139.13   11.50
   0  -2 -36   30.39    3.11
   0   2 -36    8.63    2.33
   0  -2 -36   29.96    2.57
   0   2 -36   15.85    2.48
   0   2 -36   22.47    3.00
   0  -2 -36   36.95    4.24
   0   2  37    2.34    3.70
   0   2  37    3.14    3.05
   0  -2 -37    0.59    0.72
   0   2 -37   -0.33    1.28
   0   2  38    8.95    4.14
   0   2 -38    0.71    0.91
   0   3   0    0.72    0.68
   0  -3   0    0.47    0.22
   0   3   0    1.64    1.13
   0  -3   0    0.34    0.48
   0   3   0    0.79    1.27
   0   3  -1    1.08    0.67
   0   3   1    2.07    1.01
   0  -3   1    2.90    0.57
   0   3  -1    3.57    1.53
   0   3   1    2.70    1.05
   0   3  -1    3.73    1.35
   0  -3   1    3.11    0.45
   0  -3   1    3.97    0.66
   0   3  -2    1.03    0.70
   0   3   2   -0.18    1.05
   0   3  -2    1.39    1.28
   0  -3   2    1.61    0.45
   0   3  -2    1.46    1.24
   0  -3   2    1.16    0.46
   0  -3  -2    0.91    0.59
   0  -3   2    0.91    0.51
   0   3  -3    1.04    0.71
   0   3   3    0.62    0.69
   0  -3  -3    2.35    0.79
   0   3  -3    0.80    1.22
   0  -3   3    2.58    0.41
   0   3   3    1.36    1.05
   0   3  -3    2.02    1.30
   0  -3   3    2.57    0.63
   0  -3  -3    1.60    0.67
   0  -3   3    1.86    0.51
   0   3  -4   11.76    1.20
   0   3   4   11.45    1.21
   0   3  -4   15.27    1.52
   0  -3   4   15.56    0.72
   0   3   4   12.31    1.66
   0  -3  -4   16.34    1.45
   0   3  -4   18.14    1.98
   0   3   4   14.59    0.68
   0  -3   4   15.58    1.23
   0  -3   4   15.86    0.94
   0  -3  -4   17.63    1.39
   0   3   5    5.90    1.00
   0   3  -5    7.13    1.06
   0   3  -5   15.24    1.57
   0   3   5   11.88    1.84
   0  -3   5   14.29    0.59
   0  -3  -5   15.27    1.49
   0   3  -5   13.87    0.88
   0  -3   5   11.39    1.20
   0   3   5   11.74    0.75
   0  -3   5   12.80    0.78
   0  -3  -5   12.68    1.26
   0   3  -6   47.92    2.36
   0   3   6   48.89    2.37
   0  -3  -6   58.00    2.62
   0  -3   6   52.26    1.62
   0   3  -6   52.89    2.75
   0   3   6   46.98    3.21
   0   3  -6   53.24    1.97
   0  -3  -6   59.88    2.85
   0  -3   6   52.11    2.59
   0   3   6   53.37    1.91
   0  -3  -7   24.17    1.74
   0  -3   7   22.99    1.89
   0   3  -7   27.14    2.06
   0  -3  -7   23.79    1.88
   0   3   7   20.55    2.44
   0   3  -7   24.20    1.35
   0  -3   7   22.81    1.83
   0   3   7   23.30    1.33
   0  -3  -8    4.30    0.99
   0  -3   8    4.19    1.14
   0  -3  -8    4.22    1.15
   0   3  -8    6.04    1.27
   0   3  -8    4.55    0.73
   0  -3   8    3.23    1.08
   0   3   8    3.70    0.73
   0   3  -9   23.85    1.87
   0   3   9   21.12    1.80
   0  -3  -9   24.11    1.86
   0  -3   9   26.89    2.21
   0  -3  -9   24.17    2.13
   0   3  -9   25.15    2.21
   0   3  -9   25.01    1.58
   0   3   9   22.75    1.56
   0  -3   9   22.48    2.07
   0   3  10   36.23    2.32
   0   3 -10   39.62    2.39
   0  -3 -10   42.81    2.44
   0  -3  10   35.91    2.71
   0   3 -10   44.11    3.04
   0   3 -10   44.61    2.29
   0  -3 -10   39.43    2.75
   0  -3  10   37.68    2.71
   0   3  10   41.92    2.22
   0   3  11   73.42    3.49
   0   3 -11   73.50    3.51
   0  -3 -11  107.87    4.13
   0  -3  11   84.23    4.39
   0  -3 -11  114.14    4.67
   0   3 -11  109.66    4.93
   0  -3 -11  110.88    4.93
   0   3 -11  119.72    4.09
   0  -3  11   94.36    4.54
   0   3  11   93.95    3.79
   0   3  12    0.56    0.77
   0  -3  12    0.49    1.27
   0   3  12   -0.04    0.94
   0  -3  12    0.14    1.29
   0  -3 -12    0.59    0.92
   0  -3 -12    0.43    1.25
   0   3 -12    0.43    1.38
   0  -3 -12    0.59    0.97
   0   3 -12    0.67    0.80
   0  -3  13   77.17    4.72
   0   3  13   92.15    4.06
   0  -3  13   93.80    4.94
   0  -3 -13   97.37    4.11
   0  -3 -13  108.83    5.33
   0   3 -13  113.54    4.42
   0  -3 -13  116.33    4.91
   0  -3  14    4.93    1.72
   0  -3  14    3.98    1.46
   0   3  14    6.73    1.23
   0  -3 -14    5.12    1.11
   0  -3 -14    5.99    1.34
   0  -3 -14    6.18    1.70
   0   3 -14    5.12    1.18
   0  -3  15    0.19    1.19
   0   3  15   -0.23    0.91
   0  -3  15    0.52    1.25
   0  -3 -15   -0.15    0.76
   0   3 -15    1.34    1.53
   0  -3 -15    0.07    0.96
   0  -3 -15    0.09    1.18
   0   3 -15    0.78    0.89
   0  -3 -16   11.91    2.12
   0  -3 -16   10.56    1.75
   0   3 -16    9.16    2.17
   0   3 -16   11.81    1.65
   0  -3  16    7.82    1.83
   0   3  16    8.57    1.46
   0  -3  16    6.90    1.92
   0  -3 -17   88.81    4.64
   0   3 -17   94.89    5.80
   0  -3 -17   84.34    5.27
   0   3 -17   85.06    4.44
   0   3  17   77.36    4.24
   0  -3  17   82.03    5.21
   0  -3  18   20.76    3.16
   0  -3  18   18.71    3.00
   0   3 -18   26.65    2.58
   0   3 -18   25.04    3.29
   0  -3 -18   24.73    2.49
   0  -3 -18   26.86    3.14
   0   3  18   21.28    2.77
   0   3  18   23.48    2.31
   0  -3  19   17.08    3.30
   0  -3  19   23.04    3.53
   0  -3  19   28.21    3.48
   0   3  19   17.58    2.70
   0   3  19   22.44    3.41
   0  -3  19   19.13    2.96
   0  -3  19   20.65    3.23
   0  -3 -19   23.71    3.14
   0   3 -19   30.81    2.84
   0   3 -19   25.92    3.48
   0   3  19   20.69    2.91
   0   3  19   27.27    2.66
   0  -3  20    2.50    2.65
   0   3  20    3.42    2.47
   0  -3  20    4.98    2.27
   0   3  20    3.64    2.02
   0  -3  20    4.22    2.26
   0  -3  20    4.08    2.20
   0   3 -20    7.69    1.79
   0   3 -20    7.20    2.48
   0  -3 -20    4.74    2.10
   0   3  20    6.48    2.19
   0  -3  20    5.68    1.91
   0  -3  20    5.44    2.06
   0   3  20    4.90    1.58
   0  -3  21   48.30    5.34
   0  -3  21   46.10    4.85
   0   3  21   44.51    4.55
   0   3  21   51.36    5.38
   0  -3  21   53.72    5.26
   0   3 -21   83.10    4.83
   0  -3 -21   65.96    5.23
   0   3 -21   79.32    6.12
   0   3  21   58.96    4.87
   0  -3  21   55.38    4.85
   0  -3  21   53.57    4.38
   0   3  21   59.99    4.18
   0  -3  22    2.50    2.35
   0   3  22    1.85    2.00
   0   3  22    2.72    2.50
   0  -3  22    0.31    2.05
   0  -3 -22    3.22    1.93
   0   3 -22    1.12    2.02
   0   3 -22    1.64    1.39
   0  -3  22    1.69    2.08
   0  -3  22    1.90    1.95
   0   3  22    1.03    2.03
   0  -3  22    2.12    1.85
   0   3  22    1.66    1.36
   0  -3 -23    2.79    1.83
   0   3 -23    3.70    2.30
   0   3 -23    2.18    3.04
   0  -3  23    3.59    2.36
   0  -3  23    1.59    2.41
   0  -3  23    1.97    1.76
   0   3  23    3.03    2.27
   0  -3  23    4.06    1.98
   0   3  23    2.17    2.58
   0   3  23    4.63    3.17
   0   3  23    2.43    2.28
   0   3  23    2.22    2.49
   0  -3  23    0.32    2.43
   0   3  23    2.52    2.80
   0   3  23    3.28    2.28
   0  -3  23    2.11    2.07
   0   3  23    2.84    1.47
   0   3  24   13.30    3.17
   0  -3  24   16.91    3.04
   0  -3 -24   13.22    2.73
   0   3 -24   16.73    3.51
   0  -3  24   12.96    3.35
   0  -3  24    9.51    3.31
   0  -3  24   13.61    3.12
   0  -3  24   10.72    2.50
   0   3  24   10.56    2.85
   0  -3 -24    7.90    2.87
   0  -3  24   10.49    3.08
   0   3  24   10.68    2.85
   0   3  24   13.29    3.62
   0   3  24   13.89    4.14
   0  -3  24   13.39    3.07
   0   3  24   10.99    2.94
   0  -3  24   10.48    2.52
   0  -3  24    9.93    2.70
   0   3  24   11.85    4.09
   0   3  24   12.73    3.90
   0  -3  25    6.00    2.78
   0  -3  25    5.31    2.76
   0  -3  25    5.09    2.04
   0   3  25    6.50    2.66
   0   3  25    7.93    3.98
   0  -3 -25    8.44    2.35
   0   3 -25    8.94    2.87
   0  -3  25    7.20    2.86
   0   3  25    6.46    2.60
   0   3  25    6.44    3.64
   0   3  25    7.36    2.75
   0  -3  25    8.54    2.52
   0  -3  25    9.90    2.66
   0  -3  25    6.42    2.10
   0  -3  25    6.58    2.59
   0   3  25    4.81    2.31
   0  -3  26    3.82    2.03
   0   3 -26    4.89    2.96
   0   3  26    6.08    2.39
   0   3  26    3.44    3.00
   0  -3  26    4.12    2.95
   0  -3  26    4.90    2.64
   0   3  26    5.99    2.68
   0   3  26    7.21    4.00
   0  -3  26    3.82    2.78
   0   3  26    5.34    2.34
   0  -3  26    2.60    2.76
   0  -3  26    5.76    2.40
   0  -3  26    8.52    2.46
   0   3  26    5.24    2.47
   0  -3  26    4.73    1.95
   0  -3  27   14.19    2.93
   0   3  27   11.68    3.42
   0  -3  27   10.55    3.59
   0  -3  27   10.46    2.95
   0   3  27    9.20    2.74
   0  -3  27   14.50    4.09
   0   3  27    8.13    2.89
   0  -3  27   11.80    3.55
   0   3  27   11.70    4.43
   0  -3 -27    5.54    3.13
   0   3 -27    4.47    2.85
   0   3  27    9.70    2.85
   0  -3  27   11.35    2.56
   0   3  27    8.95    4.46
   0  -3  28    2.55    2.17
   0   3  28    2.26    1.97
   0  -3  28    4.45    3.11
   0   3  28    2.24    2.45
   0  -3  28    0.43    2.67
   0   3  28    2.83    3.71
   0  -3  28    3.44    1.93
   0  -3 -28    0.38    2.75
   0   3 -28    2.52    2.84
   0   3  28    2.41    2.21
   0   3 -28    1.25    2.29
   0  -3  28    6.92    2.51
   0   3  28    3.05    2.35
   0   3  28    2.79    3.78
   0   3  29    0.70    2.15
   0  -3  29    0.17    2.47
   0  -3  29    1.37    3.22
   0  -3 -29   -0.36    2.60
   0   3  29    1.87    2.87
   0  -3  29   -0.46    3.45
   0   3  29   -0.37    3.61
   0  -3  29    0.44    1.84
   0   3  29    2.19    4.22
   0   3  29    0.42    2.35
   0  -3  29    0.96    2.18
   0   3  29    0.18    2.40
   0   3 -29   -1.20    3.16
   0   3 -29   -0.44    3.02
   0   3  30   22.64    4.40
   0   3 -30   11.31    3.65
   0  -3 -30   14.95    3.93
   0  -3  30   27.40    5.48
   0   3  30   22.42    4.34
   0   3  30   22.43    6.75
   0   3  30   29.54    6.78
   0  -3  30   14.75    4.00
   0  -3  30   23.32    4.07
   0   3  30   23.26    4.09
   0   3  30   18.75    4.20
   0   3 -30   10.08    3.63
   0  -3 -30   11.92    3.63
   0   3  31  191.79   10.70
   0  -3 -31  123.80    8.19
   0  -3  31  193.95   12.19
   0   3  31  168.92   10.44
   0   3  31  173.24   14.91
   0   3  31  195.47   11.34
   0  -3  31  162.89   10.29
   0   3  31  194.18   10.19
   0  -3  31  169.67    9.41
   0  -3 -31  109.80    7.91
   0   3 -31   72.71    7.37
   0   3 -31   85.62    7.76
   0  -3  32   -1.26    3.87
   0   3  32   -2.01    4.22
   0  -3 -32    0.28    2.75
   0   3 -32   -0.17    3.08
   0  -3  32    3.09    4.31
   0   3  32   -1.79    4.19
   0  -3 -32   -0.98    2.85
   0   3 -32   -1.67    3.64
   0   3 -32    1.72    2.54
   0   3 -33   10.42    2.89
   0  -3 -33   17.15    3.22
   0   3  33   31.98    4.98
   0   3  33   26.33    4.85
   0  -3  33   38.04    6.35
   0  -3 -33   16.95    3.15
   0   3 -33    8.26    3.18
   0  -3  33   20.95    5.01
   0   3  33   19.72    3.60
   0   3  34   -0.99    2.61
   0  -3  34   -2.32    4.12
   0   3  34    0.57    2.56
   0  -3 -34   -0.86    2.08
   0   3 -34   -1.28    2.04
   0   3  34   -1.21    3.77
   0  -3  34   -2.51    4.48
   0   3 -34   -1.68    2.76
   0  -3 -34   -2.57    3.43
   0   3  35   43.32    4.64
   0   3  35   43.84    6.91
   0  -3  35   60.76    7.77
   0   3  35   47.70    5.45
   0  -3 -35   21.16    2.82
   0   3 -35    9.94    2.26
   0   3  35   46.36    5.79
   0  -3  35   72.54    8.72
   0   3 -35   14.48    3.05
   0   3 -35   16.60    2.91
   0  -3 -35   22.34    3.94
   0   3 -36    0.19    1.45
   0   3 -36    0.21    1.76
   0   3  36    1.52    3.18
   0  -3 -36    1.64    2.34
   0   3  36    5.52    2.54
   0   3  36    3.93    4.31
   0   3  36    2.52    2.36
   0  -3  36    6.10    4.95
   0  -3 -36   -0.07    1.24
   0   3 -36    0.38    1.41
   0   3 -36   -0.99    2.06
   0  -3  37    0.38    6.15
   0   3  37   -0.59    4.38
   0   3 -37   -0.77    1.32
   0  -3 -37   -0.36    0.80
   0  -3  38   24.08   17.68
   0   4   0 1557.92   27.96
   0  -4   0 1313.83   26.92
   0  -4   0 1076.80   25.42
   0   4   0 1276.69   28.10
   0  -4   0 1362.59   27.18
   0   4  -1  327.53    8.82
   0  -4   1  331.59    8.18
   0   4  -1  500.43   10.57
   0   4  -1  451.16   10.13
   0   4   1  298.78    8.90
   0  -4  -1  338.21    8.57
   0  -4   1  294.20    7.41
   0  -4   1  325.90    8.39
   0   4  -2  626.12   13.59
   0   4  -2  443.95   13.62
   0   4   2  460.24   13.32
   0   4  -2  535.94   13.85
   0  -4   2  594.90   12.47
   0  -4   2  555.99   12.20
   0  -4   2  569.70   12.74
   0   4  -3 1065.98   21.03
   0   4   3 1104.77   21.12
   0   4   3  797.36   21.00
   0  -4   3  955.30   19.53
   0   4  -3  727.11   20.97
   0  -4   3  980.98   19.89
   0  -4   3  997.01   20.02
   0  -4  -3  961.55   20.72
   0   4   4  570.93   12.83
   0   4  -4  561.44   12.81
   0  -4   4  497.86   11.20
   0   4   4  448.16   13.20
   0   4  -4  478.85   13.30
   0   4  -4  440.07   12.72
   0  -4  -4  527.96   12.82
   0  -4   4  504.03   12.01
   0  -4  -4  538.51   12.75
   0  -4   4  538.49   11.77
   0   4  -5    9.87    1.31
   0  -4   5    4.44    0.51
   0   4  -5    4.21    1.47
   0  -4  -5    5.25    1.17
   0   4   5    4.49    1.61
   0   4  -5    6.44    1.41
   0  -4   5    5.12    0.93
   0   4   5    6.52    0.43
   0  -4  -5   10.09    1.36
   0  -4   5    6.89    0.79
   0   4  -6   34.41    2.18
   0   4   6   35.95    2.28
   0  -4   6   30.05    1.41
   0  -4  -6   26.57    2.03
   0   4   6   23.91    2.71
   0   4  -6   27.92    2.73
   0  -4  -6   29.80    2.22
   0  -4   6   24.29    1.01
   0   4  -6   28.58    2.25
   0   4   6   29.39    1.16
   0  -4   6   26.42    1.95
   0  -4  -7 2514.14   49.79
   0  -4   7 2271.05   47.61
   0  -4  -7 2454.37   50.23
   0   4  -7 2131.55   47.96
   0   4   7 2236.98   51.52
   0   4  -7 2299.88   49.91
   0   4   7 2499.82   47.80
   0  -4   7 2379.38   49.54
   0  -4  -8 1706.93   35.97
   0   4  -8 1625.21   36.24
   0   4   8 1497.91   38.03
   0  -4  -8 1667.08   36.25
   0   4  -8 1546.63   34.32
   0  -4  -8 1716.30   36.47
   0  -4   8 1864.48   36.94
   0  -4   8 1563.30   35.84
   0   4   8 1665.17   34.18
   0  -4  -9 5057.59  103.56
   0   4  -9 4751.97  103.94
   0  -4  -9 5158.52  104.21
   0   4   9 5330.88  102.03
   0  -4   9 4981.03  103.81
   0   4  10  920.16   21.61
   0   4 -10  923.90   21.60
   0  -4 -10  933.67   21.62
   0  -4 -10  907.59   22.22
   0   4 -10  910.19   22.29
   0   4 -10  907.81   20.35
   0  -4  10  964.54   22.64
   0   4  10  917.18   20.23
   0  -4  10  867.07   21.86
   0   4 -11 4904.37  100.23
   0   4  11 5083.72  100.42
   0  -4 -11 4703.44  100.01
   0   4 -11 4836.08  101.17
   0  -4 -11 4853.95  100.91
   0   4 -11 4445.54   98.76
   0  -4  11 4633.00  100.74
   0   4  11 4921.88   98.89
   0   4  12 1331.66   31.44
   0   4 -12 1269.16   31.14
   0  -4 -12 1419.39   31.54
   0   4 -12 1454.38   30.65
   0   4 -12 1516.27   33.10
   0  -4 -12 1489.47   32.53
   0  -4  12 1407.26   33.03
   0   4  12 1398.43   30.39
   0  -4  12 1343.17   32.32
   0   4  13 3866.45   79.37
   0  -4  13 4047.37   81.94
   0  -4 -13 3702.45   79.43
   0  -4 -13 3892.93   80.73
   0   4 -13 3628.31   78.61
   0   4 -13 4061.29   81.56
   0   4  13 3754.50   78.50
   0  -4  13 3624.63   80.60
   0  -4  14   63.52    4.54
   0  -4 -14   63.80    3.61
   0  -4 -14   72.98    4.24
   0   4 -14   64.99    4.50
   0   4 -14   67.14    3.41
   0   4  14   66.67    3.30
   0  -4  14   65.85    4.27
   0  -4  15  729.48   20.92
   0  -4 -15  733.99   18.62
   0   4 -15  812.84   21.15
   0  -4 -15  736.34   19.66
   0   4 -15  797.47   18.63
   0  -4 -15  783.06   20.79
   0  -4  15  682.29   20.02
   0   4  15  744.57   18.19
   0  -4  16  267.44   10.92
   0   4 -16  324.71   11.49
   0   4 -16  324.34    9.35
   0  -4 -16  290.29   10.84
   0  -4 -16  292.03   10.05
   0  -4  16  275.43   10.48
   0   4  16  274.64    8.70
   0  -4 -16  282.01    9.06
   0  -4  17  348.54   13.55
   0  -4 -17  419.28   13.63
   0   4 -17  427.32   11.70
   0   4 -17  438.59   14.19
   0  -4 -17  401.06   12.44
   0   4  17  357.86   12.59
   0  -4  17  362.03   12.85
   0   4  17  362.34   10.96
   0  -4  18   22.25    3.33
   0   4  18   26.65    3.43
   0  -4  18   28.19    3.53
   0  -4  18   24.56    3.51
   0  -4  18   21.89    3.05
   0   4  18   26.06    2.36
   0  -4 -18   25.16    2.76
   0  -4 -18   27.15    3.25
   0   4 -18   29.14    3.54
   0   4 -18   26.53    2.53
   0  -4  18   27.61    3.81
   0  -4  19  567.74   18.95
   0  -4  19  476.15   16.68
   0  -4  19  508.25   18.38
   0   4  19  567.06   18.41
   0   4  19  464.99   15.94
   0  -4  19  555.76   18.27
   0  -4 -19  583.43   16.45
   0   4 -19  632.02   16.00
   0  -4 -19  582.96   17.89
   0   4 -19  678.17   19.36
   0  -4  19  576.45   17.25
   0  -4  19  537.99   17.49
   0   4  19  547.69   15.04
   0  -4  20  496.27   17.50
   0  -4  20  424.24   15.44
   0   4  20  395.59   14.34
   0   4  20  497.22   17.07
   0  -4  20  487.20   16.76
   0   4 -20  550.50   17.47
   0  -4 -20  463.42   15.86
   0  -4  20  486.60   15.65
   0   4  20  456.90   13.38
   0  -4  20  441.68   15.54
   0  -4  21 1751.37   42.93
   0   4  21 1365.49   38.46
   0   4  21 1758.88   42.42
   0  -4  21 1426.61   39.51
   0  -4  21 1792.25   42.12
   0  -4 -21 1539.08   40.03
   0   4 -21 1817.53   42.32
   0  -4  21 1750.55   40.50
   0   4  21 1585.41   37.03
   0  -4  21 1539.37   40.16
   0  -4  22  323.38   14.32
   0   4  22  259.17   11.52
   0  -4  22  283.07   12.55
   0   4  22  349.89   14.56
   0   4 -22  373.88   14.45
   0  -4 -22  303.85   12.65
   0  -4  22  322.97   13.69
   0  -4  22  342.78   12.96
   0  -4  22  306.83   12.90
   0  -4  23  796.96   26.66
   0  -4  23  826.15   25.01
   0  -4 -23  710.39   23.40
   0   4 -23  889.55   26.13
   0   4  23  714.75   25.42
   0  -4  23  929.80   24.64
   0  -4  23  873.35   26.03
   0   4  23  867.36   24.41
   0  -4  23  899.26   24.81
   0  -4  23  874.69   26.74
   0  -4  23  756.77   24.49
   0   4  23  699.19   22.88
   0   4  23  945.70   27.45
   0   4  23  768.91   28.31
   0   4  23  737.87   28.51
   0   4  23  837.20   28.62
   0  -4  23  733.13   23.18
   0   4  24  638.47   26.42
   0   4  24  687.17   26.14
   0   4  24  634.19   23.50
   0  -4  24  884.64   23.09
   0   4  24  659.07   21.22
   0  -4  24  677.66   24.50
   0  -4  24  725.99   22.83
   0  -4 -24  667.32   21.62
   0   4 -24  764.21   23.81
   0   4 -24  687.21   24.37
   0  -4  24  722.88   23.41
   0   4  24  729.49   22.15
   0  -4  24  746.33   22.50
   0  -4 -24  618.68   21.94
   0  -4  24  627.87   22.01
   0   4  24  612.74   20.87
   0   4  24  787.85   25.29
   0  -4  24  649.02   21.09
   0   4  24  639.51   25.94
   0  -4  24  711.89   24.11
   0   4 -25  540.88   21.16
   0  -4  25  700.92   20.15
   0   4  25  517.85   20.68
   0  -4  25  592.24   20.79
   0   4  25  549.98   23.39
   0   4  25  499.21   23.51
   0  -4  25  565.85   19.83
   0   4  25  536.52   18.45
   0   4  25  600.55   19.61
   0  -4 -25  467.92   18.66
   0  -4  25  515.01   19.66
   0   4  25  512.22   18.49
   0   4  25  660.08   22.92
   0  -4  25  519.43   18.23
   0   4  25  538.61   23.79
   0  -4  25  578.08   21.41
   0   4 -26   12.82    3.66
   0   4  26   14.40    2.99
   0  -4  26   13.39    3.27
   0   4  26   10.48    3.29
   0  -4  26   16.77    3.16
   0  -4  26   13.39    3.74
   0   4 -26   10.60    3.61
   0   4  26   18.86    3.46
   0  -4 -26   12.55    3.36
   0   4  26   11.94    3.08
   0  -4  26   15.79    3.65
   0   4  26   15.55    4.86
   0  -4  26   15.89    3.73
   0  -4  26   15.33    3.02
   0   4  26   13.36    4.75
   0  -4  27   54.38    5.80
   0   4  27   51.76    5.10
   0  -4  27   66.61    5.73
   0   4  27   46.47    6.02
   0  -4  27   49.62    6.10
   0  -4  27   55.41    6.03
   0   4 -27   39.26    5.53
   0   4  27   50.81    5.40
   0  -4 -27   41.44    5.15
   0   4  27   45.81    5.21
   0  -4  27   49.70    5.89
   0   4  27   39.94    6.82
   0  -4  27   47.22    4.88
   0   4  27   40.04    6.90
   0  -4 -28  515.67   19.42
   0   4  28  657.03   20.48
   0  -4  28  650.10   21.70
   0   4  28  617.05   22.91
   0  -4  28  687.38   24.06
   0   4 -28  560.55   22.26
   0   4  28  718.20   22.08
   0   4 -28  498.39   20.90
   0  -4 -28  562.94   20.02
   0  -4  28  651.95   22.97
   0   4  28  619.84   21.05
   0  -4  28  457.87   18.97
   0   4  28  622.03   27.33
   0   4  28  620.65   27.33
   0  -4  28  604.00   20.05
   0   4 -29  545.68   22.64
   0  -4  29  747.36   23.62
   0   4  29  737.76   22.01
   0  -4 -29  570.87   20.79
   0   4 -29  527.24   21.81
   0   4  29  836.09   24.31
   0  -4 -29  628.20   21.30
   0   4  29  693.00   22.58
   0  -4  29  748.17   25.41
   0   4  29  769.00   31.04
   0  -4  29  565.54   21.44
   0  -4  29  692.42   21.73
   0   4  29  759.52   30.72
   0   4  29  693.36   24.61
   0   4 -30   79.16    7.32
   0   4  30  134.58    8.85
   0   4  30  117.88    9.25
   0  -4  30  115.64    7.65
   0   4  30  111.87    8.09
   0  -4  30  124.84    9.50
   0   4  30  128.56   12.59
   0   4 -30   75.20    7.44
   0  -4  30  121.71    8.42
   0  -4  30   94.04    7.80
   0   4  30  128.52   12.60
   0   4 -30   72.09    7.37
   0  -4 -30   86.62    6.85
   0   4 -31   59.01    6.61
   0  -4 -31   75.92    6.20
   0  -4  31  100.26    7.63
   0  -4  31  121.12    9.66
   0   4  31   99.15    7.69
   0   4  31  112.28   11.83
   0   4  31  104.00    8.89
   0   4 -31   63.74    6.33
   0   4 -31   62.46    6.54
   0  -4  31   92.98    7.79
   0  -4  32  146.29   10.43
   0   4  32  103.48    7.96
   0  -4  32  112.36    8.73
   0   4  32  120.05    9.19
   0  -4  32  116.31    8.02
   0  -4 -32   80.33    6.02
   0   4 -32   54.83    6.02
   0   4 -32   60.43    6.21
   0   4  33   20.47    3.33
   0  -4  33   29.08    5.24
   0   4  33   25.37    4.68
   0  -4 -33   14.80    2.96
   0   4 -33   11.69    2.92
   0  -4  33   41.43    6.22
   0   4  33   24.93    4.30
   0   4 -33   12.99    3.34
   0  -4 -33   18.17    4.28
   0   4 -33   14.52    3.12
   0   4  34   11.97    2.80
   0  -4  34   22.44    5.11
   0   4  34   17.80    3.87
   0   4 -34    4.66    2.30
   0  -4 -34    9.62    2.42
   0   4  34   16.16    3.90
   0  -4  34   28.71    5.66
   0   4 -34    5.46    2.58
   0   4 -34    6.47    2.48
   0   4 -34    7.86    2.27
   0  -4 -34    8.53    3.25
   0   4 -35   -1.38    2.38
   0   4 -35   -0.71    2.01
   0  -4  35    2.16    4.12
   0   4  35    1.12    2.39
   0   4 -35   -0.11    1.76
   0  -4 -35   -1.57    1.94
   0  -4 -35    1.20    2.58
   0   4 -35   -0.78    1.64
   0   4  35    1.04    2.55
   0   4  36   11.66    3.39
   0   4  36   11.95    5.09
   0  -4 -36    3.95    2.33
   0   4  36    9.08    3.03
   0   4 -36    4.34    1.39
   0  -4 -36    2.65    1.15
   0   4 -36    2.87    1.74
   0   4 -36    3.82    1.65
   0  -4 -37    1.08    0.82
   0   4 -37    0.73    0.99
   0  -4  38   64.26   17.99
   0   5   0    1.23    1.05
   0  -5   0    0.50    0.28
   0  -5   0    0.59    0.73
   0   5   0    1.93    1.47
   0  -5   0    0.21    0.77
   0   5  -1   75.03    3.69
   0  -5   1   69.43    2.37
   0  -5  -1   80.75    3.46
   0  -5   1   79.19    3.18
   0   5   1   84.43    3.97
   0  -5   1   72.16    3.29
   0   5  -2   69.58    3.59
   0  -5   2   74.23    2.69
   0   5  -2   94.40    4.31
   0  -5   2   87.13    3.21
   0  -5  -2   91.36    3.79
   0   5   2   75.57    4.04
   0  -5   2   83.64    3.40
   0   5   3  128.58    4.97
   0   5  -3  131.06    5.03
   0  -5   3  129.59    4.07
   0  -5   3  136.57    4.11
   0   5  -3  120.24    5.22
   0   5  -3  107.61    5.18
   0   5   3  121.03    5.28
   0  -5  -3  142.70    5.06
   0  -5   3  142.20    4.53
   0   5   4   56.90    3.18
   0   5  -4   58.80    3.16
   0  -5   4   54.90    2.51
   0  -5   4   55.96    2.22
   0   5   4   51.59    3.47
   0   5  -4   46.97    3.34
   0  -5   4   55.21    2.57
   0  -5  -4   54.76    3.05
   0   5   5   42.28    2.88
   0   5  -5   46.92    2.96
   0  -5   5   50.63    2.58
   0   5  -5   44.64    3.09
   0   5  -5   50.36    3.47
   0   5   5   55.94    3.78
   0  -5  -5   56.60    3.25
   0  -5   5   55.20    2.07
   0  -5  -5   58.26    3.22
   0  -5   5   58.67    2.48
   0   5   6   22.43    2.15
   0   5  -6   22.19    2.04
   0  -5   6   26.45    1.92
   0   5   6   21.31    0.70
   0  -5  -6   27.23    2.42
   0  -5   6   25.07    1.23
   0   5  -6   22.99    2.33
   0   5   6   25.82    2.91
   0   5  -6   24.64    2.62
   0  -5   6   26.61    1.57
   0  -5  -6   27.18    2.25
   0  -5   7   11.48    1.51
   0   5   7   11.10    0.63
   0   5   7   15.09    2.60
   0  -5   7   11.58    0.77
   0   5  -7   13.83    2.17
   0  -5  -7   14.87    1.90
   0   5  -7   11.32    1.91
   0  -5   7   13.54    1.08
   0   5   7    8.21    0.60
   0  -5  -7   10.22    1.60
   0  -5   8    0.33    1.05
   0   5   8    1.42    0.41
   0  -5   8    0.88    0.49
   0  -5  -8    1.07    1.08
   0   5  -8    1.84    1.66
   0   5  -8    1.09    1.29
   0  -5  -8    0.91    1.21
   0   5   8    0.72    1.82
   0  -5  -8    0.39    1.19
   0  -5   9   44.31    3.05
   0   5   9   46.51    1.91
   0  -5   9   44.00    3.54
   0  -5  -9   52.16    3.28
   0  -5  -9   52.18    3.49
   0   5  -9   49.54    3.43
   0   5  -9   61.50    4.33
   0  -5  -9   54.43    3.45
   0   5   9   48.93    4.40
   0  -5  10    1.56    1.23
   0   5  10    2.80    0.62
   0   5 -10    1.11    1.11
   0   5  10    0.85    1.20
   0  -5  10    2.97    1.55
   0  -5 -10    2.24    1.20
   0  -5 -10    2.51    1.39
   0   5 -10    1.88    1.50
   0  -5 -10    3.70    1.43
   0   5 -10    3.24    0.79
   0   5 -10    2.93    1.91
   0  -5  11  201.58    7.64
   0   5  11  206.44    5.92
   0   5  11  189.85    7.46
   0   5 -11  182.96    7.30
   0  -5  11  190.90    8.26
   0  -5 -11  229.65    7.81
   0   5 -11  236.12    6.46
   0   5 -11  259.90   10.04
   0  -5 -11  232.98    8.40
   0   5 -11  238.59    8.42
   0  -5 -11  249.61    8.55
   0  -5  12   55.65    3.82
   0   5  12   60.51    2.68
   0   5 -12   55.12    3.60
   0   5  12   58.46    3.77
   0  -5  12   58.76    4.34
   0  -5 -12   60.31    3.71
   0   5 -12   67.06    3.03
   0  -5 -12   66.68    4.15
   0  -5 -12   63.92    4.20
   0   5 -12   60.91    4.22
   0   5  13   16.47    1.48
   0  -5  13   12.62    2.13
   0   5  13   12.32    1.99
   0  -5  13   14.56    2.49
   0  -5 -13   16.05    2.07
   0   5 -13   18.41    2.53
   0  -5 -13   18.86    2.51
   0  -5 -13   19.51    2.43
   0   5 -13   19.65    1.71
   0  -5 -14   29.13    2.70
   0  -5  14   24.07    3.07
   0  -5  14   26.88    2.88
   0   5  14   25.99    1.90
   0   5 -14   27.36    2.08
   0  -5 -14   27.92    2.87
   0   5 -14   27.02    3.06
   0  -5 -15   46.20    3.31
   0  -5  15   41.84    4.07
   0   5  15   44.59    2.62
   0  -5  15   44.34    3.76
   0  -5 -15   47.33    3.78
   0   5 -15   51.64    2.96
   0   5 -15   49.57    4.12
   0  -5 -16   26.16    2.56
   0  -5  16   19.89    3.18
   0   5 -16   31.31    2.37
   0  -5 -16   26.33    2.94
   0   5 -16   27.48    3.36
   0  -5  16   23.92    2.91
   0   5  16   22.87    1.94
   0  -5 -17    4.36    1.54
   0   5 -17    4.21    1.92
   0  -5  17    2.96    1.61
   0   5  17    3.56    1.02
   0  -5  17    3.32    1.78
   0   5  17    3.13    1.84
   0  -5  17    3.95    2.00
   0   5  17    2.95    1.51
   0  -5 -18  100.54    5.69
   0   5 -18  108.21    6.66
   0  -5  18   86.69    5.77
   0  -5  18   67.66    6.03
   0   5  18   65.62    4.58
   0   5  18   78.73    5.83
   0   5  18   77.87    6.66
   0  -5  18   79.15    6.45
   0  -5  18   75.94    5.90
   0   5  18   86.86    5.58
   0  -5 -19   86.00    5.33
   0   5 -19   92.35    6.41
   0  -5 -19   77.47    5.74
   0  -5  19   70.05    5.39
   0  -5  19   56.90    4.75
   0  -5  19   64.89    6.11
   0   5  19   59.98    4.54
   0   5  19   72.12    5.88
   0  -5  19   75.31    6.41
   0  -5  19   75.11    6.06
   0   5  19   81.71    5.59
   0   5  20   14.72    2.84
   0  -5  20   16.33    2.92
   0  -5 -20   16.37    2.53
   0   5 -20   18.11    3.35
   0  -5 -20   15.66    2.95
   0  -5  20    8.06    3.21
   0  -5  20   13.67    2.65
   0   5  20    9.14    2.19
   0   5  20   14.39    3.32
   0  -5  20   14.36    3.33
   0  -5  20   11.19    3.45
   0   5 -20   16.70    3.63
   0   5  21   17.16    3.13
   0   5 -21   26.63    3.91
   0  -5 -21   24.36    3.56
   0  -5  21   13.02    2.96
   0   5  21   15.96    3.59
   0   5  21   14.45    2.84
   0  -5  21   23.79    3.63
   0  -5  21   19.86    3.65
   0  -5  21   16.78    3.74
   0  -5  21   12.92    3.48
   0   5 -21   14.60    3.57
   0  -5  22   49.81    5.20
   0  -5  22   51.85    6.00
   0  -5  22   46.76    5.76
   0   5  22   50.26    6.70
   0   5  22   47.09    6.56
   0  -5  22   68.34    5.46
   0   5 -22   58.61    5.73
   0   5 -22   68.08    7.56
   0  -5 -22   55.01    5.13
   0   5  22   54.24    5.81
   0   5  22   44.99    4.43
   0  -5  22   47.04    4.86
   0   5  22   55.37    6.56
   0  -5  22   47.57    5.29
   0  -5  22   43.54    5.60
   0  -5  22   54.65    5.28
   0   5 -22   46.90    5.66
   0  -5  23   28.22    4.73
   0  -5  23   26.85    4.30
   0  -5  23   29.50    4.86
   0   5  23   27.28    5.53
   0   5  23   26.00    5.51
   0  -5 -23   30.50    4.09
   0   5 -23   44.38    6.57
   0   5 -23   36.48    4.71
   0   5  23   22.83    3.55
   0  -5  23   27.33    4.08
   0   5  23   29.74    4.87
   0   5  23   29.77    5.31
   0  -5  23   26.59    4.69
   0  -5  23   37.70    4.82
   0  -5  23   25.88    3.98
   0  -5  23   28.44    3.96
   0   5  23   26.80    4.78
   0  -5  23   45.38    4.65
   0  -5  24   29.14    5.08
   0  -5  24   32.60    4.77
   0  -5  24   26.07    4.96
   0  -5  24   30.92    4.62
   0  -5  24   29.32    5.05
   0   5  24   30.30    5.99
   0   5  24   27.54    5.79
   0   5  24   26.59    4.82
   0   5 -24   39.16    5.00
   0  -5 -24   34.86    4.35
   0   5 -24   35.51    6.01
   0   5  24   28.54    4.97
   0  -5  24   25.50    4.13
   0   5  24   23.45    3.70
   0   5  24   27.28    5.51
   0   5 -24   22.89    4.77
   0  -5  24   30.77    4.21
   0  -5  24   33.12    4.50
   0  -5  25    3.45    3.07
   0  -5  25    2.34    2.42
   0  -5  25    3.08    3.14
   0  -5  25    1.67    2.50
   0   5  25    1.22    3.52
   0   5  25    2.12    3.29
   0   5  25    2.65    2.97
   0   5 -25   -0.67    3.29
   0  -5  25    0.22    3.07
   0   5  25    0.90    2.12
   0  -5  25    0.35    2.72
   0   5  25    2.93    2.94
   0   5  25    1.14    3.42
   0  -5 -25    1.86    2.72
   0  -5  25    4.10    2.23
   0  -5 -26   -1.88    2.99
   0  -5  26    0.19    2.58
   0  -5  26    1.00    2.74
   0   5  26    0.32    3.37
   0   5  26    1.58    3.24
   0   5  26    0.24    2.77
   0  -5  26    1.43    2.70
   0  -5  26    1.41    2.26
   0   5 -26   -0.22    2.90
   0  -5  26   -0.45    2.87
   0  -5  26   -1.12    2.49
   0   5  26    1.67    2.04
   0   5  26   -1.51    3.52
   0  -5  26   -0.77    2.56
   0   5 -26    0.23    2.94
   0  -5  26    0.67    1.83
   0  -5 -27    1.71    2.59
   0  -5  27    6.08    3.16
   0   5  27    5.92    4.02
   0   5  27    3.49    2.77
   0  -5  27    5.19    2.93
   0   5 -27    4.57    3.01
   0  -5  27    5.15    3.12
   0   5  27    4.61    2.52
   0  -5  27    2.57    2.66
   0   5  27    7.97    4.38
   0  -5  27    6.04    2.83
   0   5 -27    4.02    2.94
   0  -5  27    7.66    2.63
   0  -5 -28   34.05    4.60
   0   5  28   41.96    7.11
   0   5  28   38.68    5.82
   0   5 -28   25.26    4.87
   0   5  28   36.12    5.17
   0  -5  28   41.25    6.20
   0  -5  28   41.18    5.51
   0   5  28   35.38    4.73
   0  -5  28   35.08    4.74
   0   5  28   58.41    8.04
   0  -5  28   42.26    5.50
   0   5 -28   20.88    4.80
   0  -5  28   42.95    5.04
   0  -5  29   12.68    3.75
   0   5  29   11.02    5.17
   0   5  29   14.16    4.22
   0  -5  29    8.24    3.87
   0   5  29   12.68    3.36
   0  -5  29   11.16    3.85
   0   5  29   11.44    5.21
   0  -5  29   10.80    3.35
   0  -5 -29   11.07    3.26
   0  -5  29   13.43    3.29
   0   5 -29    7.28    3.63
   0   5  29   12.54    3.61
   0   5 -29    7.40    3.50
   0   5 -30   -0.19    2.97
   0   5 -30    2.71    3.25
   0   5  30    5.81    3.44
   0   5  30    4.43    2.62
   0  -5  30    1.22    3.12
   0  -5  30    1.29    3.48
   0   5  30    5.37    4.99
   0   5  30    3.84    4.59
   0  -5 -30    2.71    2.58
   0  -5  30    4.58    2.41
   0  -5  30    5.47    3.24
   0   5  31  101.98   11.05
   0  -5  31  115.33    8.82
   0   5  31   83.23    6.71
   0   5  31  115.79   11.88
   0  -5  31  107.95    8.20
   0   5 -31   50.72    6.05
   0  -5 -31   68.36    5.50
   0  -5  31   90.42    7.49
   0   5 -31   49.61    5.97
   0  -5 -31   72.97    7.21
   0   5 -31   46.87    5.64
   0   5  31   93.45    8.43
   0  -5  32   39.29    5.58
   0   5  32   24.71    4.16
   0  -5  32   35.93    5.24
   0   5  32   17.85    2.91
   0  -5  32   22.37    4.12
   0   5  32   31.14    7.19
   0   5  32   17.91    4.61
   0  -5 -32   19.01    4.51
   0   5 -32   14.06    3.15
   0   5 -32   12.62    3.19
   0  -5 -32   19.13    3.12
   0   5 -32   13.22    3.37
   0   5 -33    2.27    1.98
   0  -5 -33    0.29    3.19
   0   5 -33    2.25    2.19
   0  -5 -33    2.77    1.79
   0  -5  33    5.58    3.47
   0   5 -33    1.08    2.45
   0   5  33    3.24    2.30
   0   5 -33   -1.03    2.15
   0   5  33    3.64    3.17
   0  -5 -34    6.00    2.97
   0   5 -34    3.29    1.84
   0   5  34    5.16    2.65
   0   5 -34    1.41    1.82
   0  -5  34   12.47    4.30
   0   5 -34    1.20    2.29
   0   5 -34    1.52    1.68
   0   5  34    4.69    3.06
   0  -5 -35    1.72    2.57
   0   5 -35    1.56    1.39
   0  -5 -35    0.53    2.58
   0   5 -35   -0.31    1.89
   0  -5  35    4.74    4.14
   0   5  35    4.71    2.89
   0   5 -35    1.17    1.97
   0   5 -35    1.56    1.83
   0   5  35    3.11    2.43
   0   5 -36   -0.52    1.16
   0  -5 -36   -0.26    1.13
   0   5  36   -1.37    2.36
   0   5  36    0.72    4.09
   0  -5  36    3.71    4.84
   0  -5 -37   -0.15    0.78
   0   5  37   -1.00    4.10
   0  -5  37   -2.93    7.18
   0  -6   0 3193.46   55.49
   0   6   0 3902.22   57.57
   0  -6   0 3429.15   56.16
   0   6   1  186.29    6.55
   0  -6   1  182.41    5.81
   0  -6  -1  184.02    6.19
   0   6  -1  170.18    6.49
   0  -6   1  189.01    6.18
   0  -6  -1  191.96    6.42
   0  -6   2  107.52    4.13
   0  -6  -2  112.69    4.70
   0   6  -2  184.93    5.95
   0   6   2   99.02    4.91
   0   6  -2  185.98    6.23
   0   6  -2  115.63    5.08
   0  -6   2   97.20    3.38
   0  -6   2  110.08    4.44
   0  -6   3 1915.74   43.28
   0   6   3 1992.22   45.43
   0   6  -3 2134.49   45.47
   0  -6  -3 2051.28   44.76
   0   6   3 2177.84   45.42
   0   6  -3 2260.10   45.51
   0  -6   3 1855.10   42.82
   0  -6   3 2031.62   44.00
   0  -6   4 2924.52   67.98
   0   6  -4 3433.81   70.61
   0   6  -4 2857.13   70.07
   0   6   4 3393.58   71.37
   0   6   4 3875.61   70.98
   0   6  -4 3844.05   70.90
   0  -6   4 3225.10   68.36
   0  -6  -4 3578.36   70.41
   0  -6   4 3426.15   69.01
   0  -6   5   77.71    2.94
   0   6  -5   54.39    3.96
   0   6   5   76.23    4.78
   0   6  -5   48.82    3.64
   0   6   5   90.97    4.43
   0   6  -5   96.78    4.50
   0  -6  -5   82.72    4.21
   0  -6   5   82.59    3.43
   0  -6   5   76.12    3.32
   0  -6  -6    0.73    1.14
   0  -6   6    4.66    0.95
   0   6   6    4.47    1.92
   0   6  -6    4.23    1.80
   0   6  -6    4.37    1.70
   0  -6   6    4.90    0.75
   0  -6   6    3.69    1.04
   0  -6  -7  264.41    8.51
   0  -6   7  239.38    6.69
   0  -6  -7  268.73    8.72
   0   6  -7  229.71    8.71
   0   6   7  269.50   10.11
   0   6  -7  206.64    8.03
   0  -6   7  210.87    5.89
   0  -6   7  267.52    7.77
   0  -6   8 2963.64   60.95
   0  -6  -8 3158.61   63.86
   0  -6  -8 3079.92   63.47
   0   6  -8 2742.95   64.22
   0  -6  -8 3164.75   64.24
   0   6  -8 2534.12   63.01
   0   6   8 3349.26   67.18
   0  -6   8 2855.11   62.54
   0  -6  -9 2796.21   57.12
   0   6   9 2996.25   61.00
   0   6  -9 2588.71   58.12
   0  -6  -9 2728.10   57.02
   0   6  -9 2293.78   56.57
   0  -6  -9 2816.97   57.62
   0  -6   9 2527.47   56.04
   0   6   9 2571.60   52.68
   0  -6  10  360.99   12.48
   0  -6 -10  360.49   11.62
   0   6 -10  328.49   11.08
   0   6  10  400.73   14.08
   0  -6 -10  369.72   11.36
   0   6 -10  346.96   12.17
   0  -6  10  341.94   10.66
   0   6  10  333.35    7.88
   0  -6 -10  357.16   11.14
   0   6 -10  334.32   11.01
   0   6  10  365.90   11.23
   0  -6  11 1722.67   40.27
   0  -6 -11 1670.54   38.80
   0  -6 -11 1755.45   38.82
   0   6 -11 1644.44   40.12
   0   6 -11 1573.21   38.27
   0  -6  11 1635.70   37.81
   0  -6 -11 1684.07   38.14
   0   6  11 1630.56   38.16
   0   6 -11 1604.09   38.04
   0  -6  12   23.50    3.20
   0   6 -12   17.12    3.06
   0   6 -12   22.87    2.76
   0  -6 -12   18.44    2.57
   0  -6 -12   16.87    2.41
   0  -6  12   17.46    2.29
   0  -6 -12   25.27    2.63
   0   6 -12   14.16    2.18
   0   6  12   14.19    2.33
   0  -6  13  672.38   20.69
   0  -6 -13  715.38   19.74
   0   6 -13  703.98   19.57
   0  -6 -13  734.81   19.72
   0   6 -13  783.04   22.00
   0  -6  13  640.56   18.63
   0  -6 -13  676.49   18.74
   0   6  13  680.17   19.11
   0  -6 -14   41.11    3.41
   0  -6  14   34.74    3.99
   0   6 -14   45.92    4.01
   0  -6 -14   43.05    3.76
   0  -6 -14   44.23    3.92
   0   6 -14   39.59    4.62
   0  -6  14   36.58    3.42
   0  -6 -15  187.59    7.80
   0  -6  15  179.32    8.12
   0  -6 -15  185.02    8.63
   0   6 -15  208.13    8.99
   0   6 -15  198.83   10.27
   0  -6 -15  206.13    8.70
   0  -6  15  159.72    8.93
   0  -6 -16  111.26    6.62
   0   6 -16  113.30    6.72
   0   6 -16  124.88    8.21
   0  -6 -16  119.67    6.54
   0  -6  16   94.58    6.95
   0   6  16  108.90    6.64
   0  -6  16  103.94    6.16
   0  -6  16   96.05    8.56
   0   6  16  106.92    7.31
   0  -6  16  108.04    7.59
   0  -6  16  105.71    7.63
   0  -6 -16  108.16    5.69
   0   6  16  102.94    5.96
   0   6  17  450.18   14.30
   0   6  17  322.90   12.04
   0  -6  17  375.44   15.48
   0   6  17  409.96   14.75
   0  -6 -17  397.57   12.92
   0  -6  17  391.46   14.06
   0  -6 -17  430.64   14.87
   0   6 -17  467.42   15.33
   0  -6 -17  400.07   13.97
   0   6 -17  479.08   17.67
   0  -6  17  419.65   16.59
   0   6  17  445.93   16.53
   0   6 -17  435.73   15.47
   0   6 -18  161.65   10.01
   0   6 -18  155.80    8.39
   0  -6 -18  148.78    7.60
   0   6 -18  146.47    8.48
   0  -6  18  143.71    9.22
   0   6  18  153.55    9.41
   0   6  18  111.93    6.16
   0  -6  18  133.58    8.65
   0   6  18  148.95    8.27
   0   6  18  151.06    7.69
   0  -6  18  121.79    7.16
   0  -6 -18  114.63    6.63
   0   6 -19   76.73    7.30
   0   6 -19   85.77    6.31
   0  -6 -19   73.59    5.29
   0  -6  19   46.71    4.32
   0   6  19   47.98    4.12
   0   6  19   66.34    5.79
   0   6 -19   58.44    5.67
   0  -6  19   57.38    6.08
   0  -6  19   64.34    5.74
   0   6  19   62.82    5.10
   0  -6 -19   47.73    4.47
   0  -6  19   59.73    5.14
   0  -6 -20  129.79    7.34
   0   6 -20  143.91    9.16
   0  -6  20  145.61    9.76
   0  -6  20  144.33    8.88
   0   6  20  167.36    8.53
   0  -6 -20  143.98    7.71
   0   6 -20  175.26    9.36
   0   6 -20  165.81   10.87
   0  -6  20  124.50    7.30
   0   6  20  125.78    6.89
   0   6  20  139.65    8.66
   0  -6  20  152.08    8.42
   0   6 -20  158.53    9.19
   0  -6  20  138.20    9.45
   0  -6  21  575.21   21.99
   0  -6  21  617.47   20.81
   0  -6  21  558.65   19.75
   0  -6  21  602.72   21.50
   0  -6 -21  517.97   17.75
   0   6  21  646.26   19.81
   0   6 -21  665.35   21.00
   0   6 -21  651.59   23.86
   0   6  21  626.93   20.97
   0  -6  21  518.33   18.20
   0   6  21  508.02   17.20
   0  -6  21  577.92   19.55
   0   6  21  595.59   21.70
   0  -6  21  596.89   21.75
   0   6 -21  633.16   21.52
   0   6  21  529.79   23.75
   0  -6  22   55.84    6.61
   0  -6  22   52.68    5.71
   0  -6  22   37.96    5.41
   0  -6  22   46.36    5.31
   0  -6 -22   37.85    4.53
   0   6  22   61.79    5.46
   0   6 -22   50.81    5.44
   0   6 -22   48.19    6.49
   0  -6  22   38.23    4.42
   0   6  22   41.53    4.18
   0   6  22   52.42    5.76
   0   6  22   46.77    5.83
   0  -6  22   40.92    4.69
   0  -6  22   65.70    6.72
   0   6 -22   60.06    6.48
   0   6  22   49.71    6.74
   0  -6  22   47.71    5.07
   0   6  22   43.80    7.08
   0   6 -23  981.07   29.74
   0  -6  23  997.06   30.73
   0  -6 -23  856.60   25.75
   0  -6  23  928.02   30.84
   0  -6  23  989.56   29.19
   0  -6  23  949.99   28.68
   0  -6  23  966.32   30.42
   0   6  23 1040.91   27.88
   0   6 -23  947.60   31.93
   0   6 -23 1024.25   29.23
   0   6  23  820.20   25.12
   0   6  23 1049.23   30.31
   0  -6  23  905.70   26.77
   0  -6  23  729.46   24.50
   0   6  23  919.15   32.43
   0  -6  23  974.72   27.75
   0   6  23  841.97   32.94
   0   6  23  972.07   30.74
   0  -6  23  908.99   27.64
   0  -6 -24 1265.00   34.31
   0  -6  24 1293.93   37.20
   0  -6  24 1467.13   40.30
   0   6  24 1184.29   42.02
   0   6  24 1339.20   41.96
   0   6  24 1185.07   39.53
   0  -6  24 1422.60   37.98
   0  -6  24 1316.37   39.67
   0   6  24 1474.20   36.65
   0  -6  24 1383.96   39.40
   0  -6  24 1361.93   35.92
   0   6  24 1505.76   39.57
   0   6  24 1186.28   33.58
   0  -6  24 1098.98   33.12
   0   6 -24 1388.09   39.06
   0   6 -24 1413.46   38.49
   0  -6  24 1290.95   36.19
   0  -6 -25  456.12   16.84
   0  -6  25  541.95   19.95
   0   6  25  466.69   23.40
   0   6  25  500.29   22.85
   0   6  25  450.04   21.18
   0  -6  25  540.46   19.99
   0  -6  25  501.69   21.34
   0   6  25  575.35   19.20
   0  -6  25  500.18   20.73
   0   6  25  451.28   16.53
   0  -6  25  548.89   19.09
   0   6  25  585.91   21.75
   0  -6  25  460.08   16.98
   0   6  25  504.14   22.18
   0   6 -25  514.57   20.72
   0  -6  25  494.79   18.76
   0  -6 -26    3.27    2.63
   0  -6  26    5.69    2.86
   0   6  26    2.48    3.36
   0   6  26    8.74    4.35
   0   6  26    4.45    3.24
   0  -6  26    0.77    2.98
   0  -6  26    8.68    3.29
   0   6 -26    3.91    3.12
   0  -6  26    5.27    3.27
   0  -6  26    3.10    2.42
   0   6  26    3.33    2.32
   0  -6  26    1.39    2.30
   0   6  26    4.33    3.50
   0   6 -26    2.73    2.75
   0  -6  26    2.77    2.43
   0  -6 -27   28.53    4.26
   0  -6  27   36.39    5.18
   0   6  27   33.43    6.40
   0   6  27   31.14    6.66
   0   6  27   34.57    5.83
   0  -6  27   36.19    5.26
   0  -6  27   26.23    5.16
   0   6 -27   29.81    5.07
   0  -6  27   27.81    5.26
   0  -6  27   38.74    5.11
   0   6  27   28.17    3.90
   0  -6  27   31.25    4.44
   0   6  27   34.95    6.41
   0   6 -27   29.84    5.06
   0  -6  27   28.01    4.40
   0  -6 -28 1011.83   28.89
   0  -6  28 1134.57   33.37
   0   6  28 1224.45   39.30
   0   6  28  969.82   34.71
   0  -6  28 1066.41   35.45
   0  -6 -28 1179.00   33.14
   0   6 -28  965.35   32.05
   0  -6  28 1148.91   35.17
   0   6  28 1015.32   29.67
   0  -6  28 1320.28   33.22
   0  -6  28 1150.52   31.35
   0   6  28 1191.96   38.57
   0   6 -28  938.39   32.05
   0  -6  28 1002.32   31.27
   0  -6 -29  563.21   18.59
   0  -6  29  667.84   23.08
   0   6  29  705.42   27.84
   0   6  29  560.78   23.89
   0   6 -29  551.91   21.85
   0  -6  29  587.10   24.30
   0  -6 -29  627.86   21.87
   0   6 -29  508.82   20.81
   0  -6  29  654.15   24.52
   0   6  29  597.65   19.83
   0  -6  29  822.94   23.65
   0  -6  29  701.97   21.77
   0   6  29  670.72   27.41
   0  -6  29  515.21   20.17
   0   6 -29  516.02   21.01
   0   6 -30  304.77   15.21
   0  -6  30  378.01   18.47
   0   6 -30  302.00   14.72
   0  -6 -30  370.92   15.70
   0   6  30  459.21   21.70
   0   6  30  356.27   17.86
   0  -6  30  559.98   18.45
   0   6  30  365.45   14.24
   0  -6  30  473.80   16.87
   0   6  30  458.88   22.02
   0  -6  30  411.86   17.06
   0   6 -30  282.23   14.34
   0  -6  30  337.38   15.04
   0  -6 -30  343.58   13.04
   0  -6  31   30.84    5.01
   0   6 -31   15.35    3.93
   0   6 -31   16.00    3.94
   0  -6 -31   26.99    4.95
   0   6 -31   22.09    4.12
   0   6 -31   19.28    2.98
   0   6  31   28.75    4.14
   0  -6  31   40.69    5.41
   0   6  31   37.97    7.08
   0   6  31   22.76    4.93
   0  -6  31   21.56    3.84
   0   6  31   44.45    7.49
   0  -6 -32  203.82   10.30
   0   6 -32  145.63    8.86
   0   6 -32  157.03    7.43
   0   6  32  213.44    9.87
   0  -6  32  343.48   13.63
   0   6  32  299.53   16.67
   0   6 -32  140.32    9.00
   0  -6  32  230.05   11.95
   0   6  32  183.24   11.89
   0   6 -32  151.30    9.36
   0   6 -33   11.66    2.67
   0  -6 -33   12.38    3.63
   0   6 -33   12.22    2.89
   0   6 -33   10.65    2.97
   0   6  33   16.31    3.15
   0   6  33   14.47    4.04
   0  -6  33   18.69    3.84
   0   6 -33   11.35    2.90
   0   6 -33   10.26    2.23
   0   6 -34   10.38    2.66
   0   6  34   23.97    3.46
   0   6  34   19.17    4.16
   0   6 -34   15.94    2.76
   0  -6 -34   14.65    3.34
   0  -6 -34    9.85    3.15
   0   6 -34   10.87    1.98
   0   6 -34    8.73    2.52
   0  -6 -35   38.74    3.96
   0  -6 -35   19.66    3.34
   0  -6 -35   41.67    3.97
   0   6 -35   26.30    2.49
   0   6  35   45.56    5.40
   0   6 -35   34.57    3.58
   0   6 -35   31.26    3.48
   0  -6 -36   66.61    4.03
   0   6 -36   86.64    3.85
   0  -6 -37   23.54    1.94
   0   6  37  225.33   11.36
   0   7   0   -0.61    1.53
   0  -7   0   -0.51    1.24
   0   7   0    1.04    1.33
   0  -7   0    0.44    0.96
   0   7  -1   69.76    4.18
   0  -7   1   71.25    3.77
   0  -7  -1   70.95    3.92
   0   7   1   75.77    4.09
   0  -7  -1   73.98    3.78
   0  -7   1   70.09    3.49
   0   7  -2    1.22    1.31
   0  -7   2    1.22    0.53
   0  -7   2    1.46    1.06
   0  -7  -2    1.98    1.22
   0  -7   2    1.99    0.92
   0   7   2    1.98    1.43
   0  -7  -2    1.71    1.17
   0   7   3    0.69    1.40
   0   7  -3    0.31    1.41
   0  -7   3    0.91    0.68
   0  -7   3    0.79    1.15
   0  -7   3    1.48    0.87
   0  -7  -3    1.54    1.22
   0   7   3    1.50    1.38
   0   7  -3    4.15    1.71
   0   7  -3    3.80    1.60
   0   7  -4    1.78    1.44
   0  -7   4    0.81    1.05
   0  -7   4    0.64    0.84
   0   7  -4    1.99    1.58
   0  -7  -4    1.92    1.34
   0   7  -4    2.29    1.70
   0   7   4    1.13    1.50
   0  -7   4    2.53    0.91
   0  -7  -5   10.66    1.93
   0  -7   5   10.14    1.53
   0  -7   5   10.97    1.39
   0  -7   5   10.13    1.24
   0   7  -5   13.04    2.29
   0   7  -5    6.49    2.00
   0  -7  -5   10.39    1.90
   0   7   5   11.81    2.15
   0  -7   6  300.33    8.38
   0  -7  -6  299.98    9.82
   0  -7   6  258.73    8.00
   0   7  -6  246.62    9.13
   0   7   6  333.71   11.24
   0   7  -6  228.27    9.07
   0  -7   6  271.00    7.43
   0  -7   7  412.53   10.59
   0  -7  -7  446.38   12.79
   0  -7   7  411.36   11.12
   0  -7   7  388.92    9.68
   0   7   7  485.83   14.68
   0   7  -7  289.91   11.26
   0   7  -7  359.65   12.18
   0  -7  -8   87.17    4.95
   0  -7   8   84.43    3.57
   0  -7   8   82.65    4.15
   0   7   8   99.84    6.31
   0   7  -8   56.38    4.26
   0  -7  -8   91.41    4.78
   0  -7  -8   90.34    5.09
   0   7  -8   69.05    4.73
   0  -7  -9   10.23    2.10
   0  -7   9    7.97    1.14
   0  -7   9    9.02    1.66
   0   7  -9    9.10    2.18
   0  -7  -9   10.10    2.05
   0   7  -9    8.62    2.25
   0  -7  -9   10.60    1.95
   0   7   9   10.89    2.74
   0   7  10   16.27    2.39
   0   7 -10   14.02    2.23
   0  -7 -10   15.63    2.34
   0  -7  10   15.07    2.07
   0   7 -10   14.68    2.55
   0  -7 -10   15.71    2.31
   0  -7 -10   16.92    2.49
   0   7  10   18.67    3.43
   0   7 -10   14.73    2.80
   0  -7  11   28.08    2.77
   0   7  11   29.52    3.10
   0   7 -11   24.30    2.91
   0   7 -11   36.40    3.82
   0   7 -11   31.82    3.38
   0  -7 -11   39.26    3.65
   0  -7 -11   37.54    3.42
   0  -7 -11   33.14    3.23
   0  -7  11   24.92    3.64
   0  -7  12    2.55    1.37
   0   7 -12    2.38    1.46
   0   7  12    1.14    1.35
   0  -7 -12    2.27    1.59
   0   7 -12    2.02    1.96
   0  -7 -12    2.96    1.57
   0   7 -12    1.33    1.70
   0  -7 -12    2.46    1.47
   0  -7  12    3.03    2.05
   0  -7  13   17.36    2.43
   0   7 -13   18.16    2.91
   0  -7 -13   16.41    2.62
   0   7 -13   18.52    3.13
   0  -7 -13   21.21    2.83
   0   7  13   13.76    2.47
   0  -7  13   11.27    2.85
   0  -7 -13   18.77    2.60
   0  -7  14   10.22    2.14
   0   7  14    9.95    2.72
   0  -7 -14   11.62    2.29
   0   7 -14   11.17    2.81
   0  -7 -14   14.90    2.66
   0   7 -14   12.06    2.61
   0  -7 -14   12.74    2.25
   0  -7  14    8.38    3.50
   0  -7  14   10.40    2.77
   0   7  14    8.20    2.29
   0   7  15   10.84    2.29
   0  -7 -15   12.22    2.30
   0  -7  15   10.93    3.06
   0  -7  15   11.55    2.31
   0  -7  15    7.56    2.93
   0   7  15   11.41    2.96
   0  -7 -15   11.47    2.47
   0   7 -15   11.76    2.60
   0  -7 -15   10.72    2.31
   0   7 -15   14.03    3.28
   0  -7  15    6.62    2.85
   0  -7  15   10.06    3.81
   0  -7  16   92.84    9.39
   0   7 -16  109.30    7.39
   0   7  16  116.05    8.39
   0   7  16  127.49    6.97
   0  -7  16  103.20    8.62
   0  -7  16  102.72    7.87
   0  -7  16  109.92    6.48
   0   7 -16  132.28    7.43
   0   7 -16  136.52    8.59
   0  -7 -16  141.43    7.51
   0  -7 -16  123.07    7.29
   0  -7  16  106.28    8.32
   0   7  16  110.99    7.80
   0  -7  16  109.03    8.56
   0   7 -16  110.67    7.32
   0  -7 -16  125.57    6.63
   0  -7  17   17.93    4.18
   0   7 -17   19.54    3.54
   0   7  17   16.45    3.58
   0  -7  17   19.94    4.17
   0   7  17   18.17    2.51
   0   7  17   17.88    3.44
   0  -7  17   17.72    3.98
   0   7 -17   20.90    3.77
   0  -7  17   19.98    5.10
   0  -7 -17   32.05    3.44
   0   7  17   27.30    3.58
   0  -7  17   25.46    3.40
   0   7 -17   35.06    4.18
   0  -7 -17   30.27    3.82
   0   7 -17   34.35    4.86
   0  -7 -17   32.46    3.87
   0   7 -18  112.81    7.23
   0   7 -18  117.60    8.56
   0  -7 -18   97.57    6.81
   0  -7 -18  100.89    6.64
   0   7  18   77.26    5.04
   0   7  18   94.39    6.86
   0  -7  18   79.75    7.36
   0   7  18  110.08    6.77
   0   7 -18  102.52    7.53
   0  -7  18   94.63    6.41
   0  -7  18   89.32    7.91
   0   7  18   97.26    7.90
   0   7 -19  151.29    8.70
   0   7 -19  159.62   10.25
   0  -7 -19  145.24    8.01
   0  -7 -19  138.34    8.34
   0   7  19  128.71    8.29
   0   7  19   99.11    5.99
   0   7 -19  140.52    8.82
   0   7  19  139.70    7.86
   0  -7  19  136.96    7.95
   0  -7  19  129.15    8.57
   0  -7  19  119.97    9.52
   0  -7  20  135.11   10.19
   0  -7  20  134.91    8.86
   0  -7  20  141.53    8.26
   0   7  20  150.85   10.18
   0   7 -20  142.21    9.34
   0   7  20  138.48    8.24
   0   7  20  137.38    9.29
   0   7  20  112.55    6.57
   0   7  20  135.90    8.84
   0   7 -20  130.36    8.83
   0  -7  20  129.27    8.45
   0  -7  20  142.00    9.41
   0  -7 -20  153.82    8.37
   0  -7 -20  147.21    8.75
   0   7 -20  165.07    9.30
   0   7 -20  179.13   11.10
   0   7 -21    4.08    2.79
   0  -7  21    8.04    2.94
   0   7  21    8.97    3.76
   0  -7  21    5.75    2.85
   0  -7  21    4.66    3.46
   0   7 -21    6.36    3.07
   0  -7  21    3.39    3.17
   0   7  21    7.68    2.71
   0   7  21    7.55    3.04
   0  -7  21    5.62    2.19
   0   7  21    7.72    2.11
   0   7  21    4.95    2.71
   0   7  21    6.65    3.26
   0  -7  21    7.16    2.42
   0   7  21    5.50    3.80
   0   7 -21    6.70    3.01
   0   7 -21   12.53    3.71
   0  -7 -21    6.64    2.47
   0  -7 -21    7.19    2.21
   0   7 -22   46.90    5.53
   0   7 -22   43.79    5.71
   0  -7  22   46.45    6.25
   0   7  22   53.16    5.36
   0   7  22   51.04    6.16
   0  -7  22   47.15    4.49
   0   7  22   47.88    5.70
   0   7  22   38.95    4.06
   0  -7  22   51.44    5.32
   0   7  22   48.89    6.45
   0  -7  22   38.31    6.14
   0  -7  22   49.88    5.73
   0  -7  22   49.54    5.51
   0   7  22   48.72    6.71
   0   7  22   44.72    7.16
   0   7 -22   62.41    7.11
   0   7 -22   58.13    6.08
   0  -7 -22   47.51    5.21
   0   7 -23    6.33    3.46
   0   7  23   11.28    4.21
   0  -7  23   13.33    3.47
   0  -7  23   14.66    4.70
   0  -7  23   11.45    3.40
   0  -7 -23   10.66    4.25
   0   7  23   15.96    3.61
   0   7  23   19.60    4.45
   0  -7  23   14.80    2.98
   0   7  23   11.90    3.84
   0   7  23   10.51    2.57
   0   7  23   10.85    4.23
   0   7  23   13.21    4.18
   0  -7  23    8.88    3.79
   0  -7  24    1.88    3.52
   0  -7  24    2.23    2.66
   0   7  24    0.31    3.25
   0  -7  24   -0.40    3.10
   0   7  24    1.35    2.59
   0  -7 -24   -0.57    4.39
   0  -7  24    0.74    3.03
   0   7  24    0.43    3.30
   0   7  24    0.64    2.04
   0  -7  24   -0.42    2.45
   0   7  24    0.75    3.14
   0   7 -24   -0.21    3.74
   0   7 -24   -0.90    3.66
   0  -7  24   -0.73    3.06
   0   7  24   -0.74    3.87
   0   7  24    0.85    2.93
   0  -7  24   -0.20    2.55
   0   7  24    0.52    2.86
   0  -7  25    7.83    3.00
   0  -7  25    4.38    3.82
   0   7  25    4.06    3.61
   0  -7  25    6.83    3.18
   0   7  25    6.96    2.83
   0  -7 -25    4.40    4.23
   0  -7  25    3.24    3.20
   0   7  25    5.46    2.23
   0  -7  25    5.79    2.62
   0   7 -25    7.05    3.84
   0   7 -25    5.61    3.26
   0   7  25    7.16    4.72
   0  -7  25    5.66    2.76
   0   7  25    9.53    4.02
   0  -7  25    9.62    3.26
   0   7  25   11.70    4.15
   0  -7  26   13.87    4.34
   0  -7  26   16.29    3.85
   0   7  26   14.88    4.74
   0  -7  26   15.24    3.73
   0  -7 -26   15.69    4.73
   0   7  26   17.84    3.86
   0   7 -26   12.67    3.79
   0  -7  26    8.58    3.77
   0   7  26   12.52    2.74
   0  -7  26   15.61    3.39
   0   7 -26   12.48    3.86
   0   7 -26   12.81    3.70
   0   7  26   15.79    4.81
   0   7  26   11.47    4.88
   0  -7  26   15.13    3.59
   0   7  26   17.70    4.57
   0  -7  27   45.54    5.64
   0  -7  27   47.32    6.85
   0   7  27   35.35    6.67
   0  -7  27   45.63    5.91
   0   7 -27   33.05    5.33
   0  -7 -27   51.35    6.29
   0  -7  27   35.60    6.03
   0   7  27   37.75    4.30
   0  -7  27   54.53    5.37
   0   7 -27   32.24    5.47
   0   7  27   45.55    7.13
   0   7  27   39.71    7.45
   0  -7  27   44.64    5.69
   0   7  28   35.90    6.54
   0   7  28   17.36    6.04
   0  -7  28   19.30    5.28
   0   7  28   26.88    5.82
   0  -7  28   25.94    5.16
   0   7 -28   20.79    4.78
   0  -7 -28   30.33    5.55
   0   7 -28   18.93    4.67
   0   7 -28   26.61    3.48
   0   7  28   23.93    3.74
   0  -7  28   26.45    4.65
   0   7 -28   12.87    4.28
   0  -7  28   31.54    4.51
   0  -7  28   22.93    5.26
   0   7  29  112.41   10.35
   0  -7  29   79.18    8.58
   0   7 -29   64.88    6.94
   0   7  29   72.39    8.44
   0  -7  29  104.34    8.54
   0   7 -29   75.83    7.26
   0  -7 -29   88.78    7.74
   0   7 -29   79.41    5.52
   0   7  29   84.22    6.11
   0  -7  29   81.52    7.30
   0   7 -29   64.88    6.95
   0  -7  29  130.12    8.19
   0  -7  29   97.63    8.89
   0   7 -30   41.16    5.47
   0  -7  30   72.54    7.30
   0   7  30   52.94    7.18
   0  -7  30   50.62    7.11
   0   7 -30   38.81    5.38
   0  -7 -30   63.90    6.51
   0   7 -30   44.17    5.64
   0   7 -30   54.07    4.49
   0   7  30   52.91    4.97
   0  -7  30   93.18    7.00
   0   7  30   80.11    9.00
   0   7  30   75.45    8.57
   0  -7  30   55.51    6.10
   0   7 -31    3.28    2.50
   0   7 -31    0.51    2.96
   0  -7 -31    2.56    3.85
   0  -7  31    5.69    3.34
   0   7 -31    3.16    2.71
   0   7 -31    2.81    2.56
   0  -7 -31    3.13    3.61
   0   7 -31    2.87    2.05
   0   7  31    4.03    2.19
   0  -7  31    7.05    3.34
   0   7  31    9.97    4.65
   0   7  31    3.09    2.86
   0   7  31    6.72    3.96
   0  -7  31    3.89    2.51
   0   7 -32   46.78    5.23
   0  -7  32   78.35    7.22
   0   7 -32   47.12    5.30
   0  -7 -32   76.64    6.28
   0   7 -32   50.15    5.15
   0   7 -32   60.32    4.30
   0   7  32   78.18    5.54
   0   7  32   65.29    7.33
   0  -7 -32   67.82    6.12
   0   7  32  107.47    9.47
   0   7  33    5.96    3.27
   0  -7  33   13.00    3.56
   0   7  33    8.58    2.30
   0  -7 -33    2.62    3.23
   0   7 -33    2.87    2.31
   0  -7 -33    8.10    3.05
   0   7 -33    6.39    2.40
   0   7 -33    4.81    2.05
   0  -7 -33    0.67    3.18
   0   7 -33    3.52    1.64
   0   7 -33    4.19    2.32
   0   7  34    3.35    2.80
   0   7 -34    1.79    2.26
   0   7 -34    2.33    2.16
   0   7  34    8.21    2.18
   0  -7 -34    3.16    2.58
   0   7 -34    5.32    2.03
   0  -7 -34    2.96    2.60
   0  -7 -34    4.11    2.49
   0   7 -34    4.00    1.90
   0   7 -34    4.88    1.52
   0   7 -35   10.07    1.57
   0   7  35   13.34    3.26
   0  -7 -36    0.39    1.02
   0   7  36    1.53    1.90
   0   7  36    4.25    2.92
   0  -8   0 4781.07  111.36
   0  -8   0 5274.71  112.29
   0   8   1  216.78    7.92
   0  -8   1  198.00    7.20
   0  -8  -1  202.92    7.60
   0  -8   1  196.19    7.66
   0  -8  -1  195.35    7.85
   0  -8  -2  824.18   21.44
   0  -8   2  808.86   20.57
   0   8   2  822.82   21.74
   0  -8   2  807.32   21.26
   0  -8  -2  826.17   21.90
   0  -8  -3 2463.91   56.81
   0   8   3 2443.24   57.30
   0  -8   3 2438.31   56.22
   0   8   4 1395.00   33.23
   0  -8  -4 1308.07   32.31
   0  -8   4 1218.43   30.32
   0  -8   4 1316.02   31.43
   0  -8   4 1117.39   29.43
   0  -8  -5 1180.82   28.57
   0   8   5 1261.69   29.91
   0  -8   5 1035.79   25.95
   0   8  -5 1242.61   28.07
   0  -8   5 1145.63   27.12
   0  -8  -5 1198.07   28.87
   0  -8   5  995.15   25.70
   0  -8   6   38.89    2.42
   0  -8  -6   38.98    3.50
   0   8  -6   31.15    3.43
   0   8   6   45.72    4.13
   0  -8  -6   45.48    3.73
   0  -8   6   41.56    2.89
   0  -8   6   39.39    2.58
   0  -8  -7  206.78    7.85
   0   8   7  227.59    9.71
   0   8  -7  216.34    8.29
   0  -8   7  202.05    6.94
   0  -8  -7  215.36    8.62
   0  -8   7  189.62    6.81
   0   8  -8  461.08   14.66
   0   8   8  623.52   18.19
   0  -8  -8  537.49   15.30
   0   8  -8  413.73   14.67
   0  -8   8  521.82   13.47
   0  -8  -8  568.25   16.13
   0  -8   8  509.14   13.88
   0  -8  -9  342.68   11.58
   0  -8   9  317.23    8.93
   0   8   9  304.17   11.16
   0   8  -9  313.29   11.30
   0  -8  -9  336.34   11.11
   0   8  -9  223.38    9.84
   0   8  -9  227.90   10.27
   0   8   9  380.43   13.65
   0  -8  -9  341.76   11.69
   0  -8   9  287.61    9.58
   0  -8 -10  390.16   12.73
   0   8  10  347.46   12.26
   0   8 -10  334.97   12.14
   0  -8  10  351.58   10.94
   0   8  10  432.86   15.35
   0   8 -10  295.59   11.72
   0   8 -10  235.52   10.56
   0  -8 -10  384.41   12.83
   0  -8 -10  388.94   12.46
   0  -8  11   85.17    4.87
   0  -8 -11  106.77    6.12
   0   8  11   90.65    5.75
   0   8 -11   88.58    5.70
   0  -8  11   76.54    6.61
   0   8 -11   63.99    4.91
   0  -8 -11   95.92    5.75
   0  -8 -11  111.48    6.37
   0   8 -11   89.37    5.88
   0  -8  12  429.00   13.33
   0   8 -12  406.24   14.06
   0   8  12  416.04   14.41
   0  -8 -12  460.08   14.75
   0   8 -12  414.72   14.81
   0   8 -12  350.83   13.44
   0  -8 -12  492.89   15.42
   0  -8 -12  499.94   15.18
   0  -8  12  361.60   16.17
   0   8 -13  321.76   13.09
   0  -8 -13  382.74   13.25
   0  -8 -13  399.96   13.64
   0   8 -13  289.73   11.97
   0  -8 -13  376.13   12.95
   0  -8  13  291.27   14.39
   0   8  13  347.48   12.93
   0   8  13  320.01   12.41
   0  -8  13  333.41   11.67
   0   8  13  364.92   14.51
   0  -8  13  284.25   17.33
   0   8 -13  365.74   13.94
   0  -8  13  277.92   15.04
   0  -8  14  160.28    9.66
   0  -8  14  127.72   10.06
   0   8 -14  168.14    9.12
   0  -8 -14  166.18    8.17
   0  -8  14  120.92    9.04
   0   8  14  153.00    8.22
   0  -8  14  163.00   10.21
   0  -8  14  128.62   11.52
   0   8  14  158.67    9.06
   0   8  14  151.12    9.32
   0  -8 -14  146.53    7.71
   0   8  14  184.42    8.30
   0  -8  14  148.86    7.37
   0  -8 -14  168.96    8.59
   0   8 -14  172.09    9.12
   0  -8 -14  165.71    8.41
   0   8 -14  127.64    7.49
   0   8 -15 1021.66   28.12
   0  -8  15  984.84   29.56
   0  -8  15  842.93   30.51
   0  -8 -15  975.35   26.07
   0  -8  15  765.67   28.41
   0   8  15  852.36   29.41
   0   8  15  943.06   26.63
   0  -8  15  783.86   32.89
   0  -8  15  989.01   31.03
   0   8  15 1002.12   28.49
   0   8 -15 1009.94   28.16
   0   8  15 1023.60   29.51
   0   8  15 1097.30   26.74
   0  -8 -15  898.08   25.41
   0  -8  15  856.88   24.82
   0  -8 -15 1015.51   27.07
   0  -8 -15  969.18   26.84
   0   8 -15  828.62   25.48
   0   8 -15  916.27   27.49
   0  -8  16   16.95    4.45
   0   8 -16   12.18    3.33
   0  -8 -16    6.14    2.20
   0   8  16   10.03    3.31
   0   8  16   10.04    3.03
   0  -8  16    7.63    3.24
   0  -8  16    8.56    4.64
   0   8  16    7.64    3.22
   0  -8  16    8.71    3.64
   0   8 -16    7.29    3.31
   0   8  16    8.51    2.68
   0  -8 -16   12.72    3.35
   0  -8  16    5.45    2.11
   0  -8 -16    8.84    2.72
   0   8 -16   13.70    3.07
   0   8 -16   14.02    3.64
   0  -8 -16   10.40    2.77
   0  -8  17 2202.48   63.11
   0   8 -17 2766.08   60.23
   0  -8 -17 2363.46   56.46
   0  -8  17 1952.46   60.23
   0  -8  17 2252.90   56.01
   0   8 -17 2723.59   60.32
   0  -8 -17 2373.24   57.67
   0  -8 -17 2299.62   57.83
   0   8 -17 2474.89   60.19
   0   8 -17 2193.21   56.94
   0  -8  17 2115.96   66.83
   0   8  17 2649.25   61.14
   0  -8  17 2627.52   64.22
   0  -8 -17 2554.76   57.46
   0   8  17 3050.61   59.05
   0  -8 -18  338.68   13.61
   0   8  18  418.61   14.71
   0   8 -18  346.60   15.57
   0  -8 -18  335.94   13.73
   0   8 -18  318.65   13.77
   0  -8 -18  315.99   13.84
   0  -8  18  283.52   18.66
   0  -8  18  299.70   12.64
   0   8 -18  385.28   15.58
   0   8 -18  379.13   15.33
   0  -8  18  369.58   17.66
   0  -8  19  301.09   16.44
   0   8 -19  332.71   14.49
   0  -8 -19  319.47   13.46
   0   8  19  285.74   13.74
   0  -8  19  292.51   13.53
   0   8 -19  322.93   14.46
   0  -8  19  319.38   14.05
   0   8 -19  336.73   15.03
   0  -8  19  304.11   12.76
   0   8  19  331.32   16.27
   0  -8 -19  341.35   13.71
   0   8 -19  311.08   13.65
   0   8 -19  333.03   15.44
   0  -8 -19  312.45   13.75
   0  -8  20  463.72   18.14
   0   8  20  414.61   23.04
   0  -8  20  526.30   19.46
   0  -8  20  495.43   21.86
   0   8  20  517.72   21.41
   0  -8  20  482.69   17.45
   0  -8 -20  521.98   18.28
   0   8  20  611.42   19.01
   0   8  20  443.13   18.47
   0   8  20  496.83   18.76
   0   8 -20  570.35   20.56
   0   8  20  495.67   20.94
   0  -8  20  502.72   18.99
   0   8 -20  526.04   19.53
   0  -8 -20  453.76   17.85
   0   8 -20  489.89   18.35
   0   8 -20  521.52   20.50
   0  -8 -20  487.92   17.63
   0   8 -21   12.75    3.76
   0  -8  21   19.58    4.05
   0   8  21   14.81    4.11
   0   8 -21   15.37    3.83
   0  -8  21    9.21    3.32
   0  -8  21   16.97    4.63
   0  -8  21   15.35    4.76
   0  -8  21   12.53    3.42
   0  -8 -21   13.41    4.38
   0   8  21    7.93    3.14
   0   8  21    9.41    3.32
   0   8  21    9.66    2.28
   0   8  21   11.88    3.72
   0  -8 -21   12.66    3.21
   0   8  21   14.64    4.38
   0  -8  21   10.26    2.82
   0  -8 -21    8.17    2.48
   0  -8 -21   10.88    2.84
   0   8 -21   10.78    3.57
   0   8 -21    9.56    3.31
   0   8  21    8.42    4.60
   0  -8  22   31.34    5.61
   0  -8  22   21.76    4.17
   0   8 -22   23.47    4.39
   0   8  22   25.52    5.37
   0  -8  22   20.37    4.25
   0   8 -22   23.98    4.64
   0  -8  22   20.80    4.26
   0  -8  22   21.43    5.27
   0   8  22   29.92    4.50
   0  -8 -22   22.41    4.83
   0   8 -22   16.81    2.92
   0   8  22   18.59    2.80
   0   8  22   23.86    4.50
   0   8  22   21.54    4.81
   0   8  22   11.81    5.23
   0  -8  22   15.65    2.93
   0   8  22   18.09    3.99
   0  -8  23  395.96   18.63
   0  -8  23  381.99   16.60
   0  -8  23  380.48   19.44
   0  -8  23  396.82   16.78
   0   8 -23  398.94   17.38
   0   8 -23  381.06   17.37
   0  -8  23  373.54   16.34
   0   8  23  380.88   18.46
   0   8 -23  374.15   16.55
   0   8  23  499.94   17.31
   0  -8 -23  425.72   16.67
   0   8 -23  356.02   13.04
   0   8  23  331.12   12.95
   0   8  23  395.95   17.13
   0   8  23  410.90   19.37
   0   8  23  328.10   19.73
   0   8  23  362.00   17.00
   0  -8  23  392.92   14.28
   0  -8  24  683.69   26.00
   0  -8  24  696.26   23.97
   0  -8  24  637.89   26.66
   0   8 -24  669.80   24.32
   0   8 -24  679.41   24.70
   0   8  24  708.82   26.48
   0  -8  24  688.07   23.54
   0   8  24  835.84   24.41
   0  -8 -24  747.96   23.56
   0   8 -24  602.13   19.26
   0   8  24  574.65   19.42
   0   8  24  751.55   25.19
   0   8  24  679.39   26.67
   0   8  24  582.76   27.22
   0   8  24  632.04   24.28
   0  -8  24  717.08   21.16
   0   8  25   36.22    6.08
   0  -8  25   33.34    4.95
   0   8  25   17.98    5.49
   0  -8 -25   38.89    5.78
   0   8 -25   29.17    3.66
   0   8  25   32.45    3.69
   0  -8  25   27.66    4.84
   0   8  25   38.54    6.38
   0  -8  25   38.40    5.14
   0  -8  25   32.92    6.09
   0   8 -25   35.58    5.69
   0   8 -25   36.05    5.37
   0  -8  25   37.03    4.24
   0   8  25   35.82    5.59
   0  -8  25   31.65    5.70
   0  -8  26   16.91    3.73
   0   8  26   13.89    4.56
   0   8  26    9.87    4.58
   0  -8  26   17.11    3.80
   0  -8  26    6.81    4.21
   0   8 -26   11.64    3.84
   0   8 -26   13.07    3.84
   0   8 -26   12.19    3.72
   0  -8 -26   12.67    4.27
   0   8 -26   13.40    2.85
   0   8  26   14.50    2.67
   0  -8  26   14.63    3.83
   0   8  26   18.19    4.70
   0  -8  26   20.19    3.55
   0   8  26   15.01    4.48
   0  -8  26   12.00    4.21
   0   8  27   15.04    4.54
   0  -8  27    6.24    2.87
   0   8  27    3.63    4.04
   0  -8  27   11.83    3.50
   0  -8  27    7.07    4.13
   0   8 -27    6.95    3.64
   0   8 -27    4.74    2.95
   0  -8  27   12.99    3.98
   0   8 -27    7.59    3.60
   0  -8 -27   15.65    4.46
   0   8 -27    8.98    2.51
   0   8  27    9.01    2.43
   0  -8  27    6.06    3.23
   0   8  27    9.95    3.96
   0  -8  27   11.45    3.04
   0  -8  27   14.14    4.33
   0   8  28  636.99   23.94
   0   8  28  332.18   22.09
   0   8  28  355.32   20.93
   0  -8  28  525.72   23.40
   0   8 -28  512.94   20.26
   0   8 -28  499.76   20.15
   0  -8  28  585.51   21.58
   0  -8 -28  621.17   20.29
   0   8 -28  505.75   19.81
   0   8 -28  489.09   16.13
   0   8  28  522.57   16.89
   0  -8  28  520.56   20.52
   0  -8  28  777.15   20.53
   0  -8 -28  591.06   20.19
   0  -8  28  566.76   22.73
   0   8  29  476.79   19.62
   0   8  29  254.43   16.63
   0  -8  29  421.80   17.59
   0   8 -29  342.57   15.69
   0  -8  29  370.75   18.78
   0   8 -29  354.52   15.80
   0   8 -29  343.88   15.47
   0  -8 -29  422.00   15.75
   0   8 -29  295.61   11.81
   0   8  29  363.25   13.18
   0  -8  29  316.45   15.46
   0  -8  29  535.05   16.35
   0  -8 -29  410.09   15.86
   0  -8  29  407.85   18.39
   0   8  30  263.95   13.93
   0   8  30  129.06   11.02
   0   8 -30  174.01   10.22
   0   8 -30  147.08    9.42
   0  -8  30  215.27   12.03
   0   8 -30  179.68   10.36
   0  -8  30  181.19   12.68
   0  -8 -30  203.98   10.34
   0  -8 -30  131.32    8.81
   0   8 -30  166.01    9.85
   0   8 -30  159.81    7.61
   0   8  30  190.00    8.51
   0  -8  30  161.51   10.40
   0  -8  30  322.01   11.88
   0  -8 -30  206.06   10.51
   0   8 -31   14.17    3.27
   0   8  31   13.26    4.22
   0   8 -31    8.16    3.07
   0  -8 -31   13.02    4.05
   0  -8  31   14.47    3.92
   0  -8 -31    5.41    3.60
   0   8 -31    9.57    2.98
   0   8 -31   11.18    3.36
   0  -8 -31   11.63    3.66
   0   8 -31   11.17    2.39
   0   8  31   15.00    2.64
   0   8  31    4.98    3.32
   0  -8  31   12.43    3.37
   0   8 -32  378.33   14.61
   0  -8  32  536.16   18.95
   0   8 -32  412.82   15.25
   0  -8 -32  300.30   13.14
   0   8 -32  394.95   14.71
   0  -8 -32  495.22   15.26
   0   8 -32  309.07   11.53
   0   8  32  507.73   14.22
   0   8 -32  403.97   14.74
   0  -8 -32  461.84   15.23
   0   8  32  283.18   16.04
   0  -8 -33   10.03    3.10
   0   8 -33    8.39    2.43
   0  -8 -33   11.26    2.99
   0  -8 -33    7.47    2.97
   0   8 -33    7.17    2.25
   0   8 -33    6.45    2.29
   0   8 -33    5.54    1.62
   0   8  33    6.49    3.20
   0  -8 -34    6.06    2.51
   0   8 -34    6.20    1.94
   0   8  34    1.80    2.26
   0   8 -34    2.38    1.93
   0   8 -34    3.00    1.88
   0   8  35  226.67   10.72
   0   8  36  295.43    9.83
   0  -8 -36   68.82    3.55
   0   9   0   -0.37    1.55
   0  -9   0   -0.31    1.32
   0  -9   0   -1.28    1.76
   0  -9  -1    0.33    1.23
   0  -9   1    1.99    1.23
   0   9   1    0.55    1.59
   0   9  -1    2.13    1.53
   0  -9   1    2.20    1.40
   0  -9  -1    1.41    1.46
   0   9   2   25.40    2.83
   0  -9  -2   27.36    2.84
   0   9  -2   33.33    2.93
   0  -9   2   26.16    2.51
   0  -9   2   25.65    2.79
   0  -9  -2   22.58    2.84
   0   9   3  183.83    7.77
   0  -9   3  166.05    6.56
   0  -9  -3  164.65    7.37
   0  -9  -3  163.32    7.69
   0  -9   3  162.82    7.11
   0  -9  -4    1.90    1.46
   0   9   4    4.03    1.79
   0   9  -4    5.54    1.79
   0  -9   4    3.29    1.19
   0  -9   4    3.30    1.40
   0   9  -5  397.38   11.34
   0  -9  -5  280.22   10.47
   0   9   5  279.46   10.84
   0  -9   5  228.54    8.35
   0   9  -5  385.24   10.66
   0  -9   5  247.91    9.24
   0  -9   6   98.62    4.58
   0   9   6  122.29    6.84
   0  -9  -6  107.23    6.23
   0  -9   6  106.02    5.30
   0  -9  -6  111.91    6.44
   0  -9  -7  256.76   10.27
   0  -9  -7  263.13    9.61
   0  -9  -7  250.98   10.32
   0  -9   7  240.62    8.63
   0  -9   8   11.20    1.73
   0  -9  -8   14.61    2.30
   0   9  -8    8.98    2.30
   0   9   8   16.55    3.01
   0   9  -8   17.47    2.66
   0  -9   8   12.44    1.79
   0  -9  -8   12.26    2.49
   0   9  -8   10.42    2.38
   0   9   8   12.66    2.54
   0  -9   9    0.52    1.02
   0   9   9   -0.12    1.58
   0   9  -9    0.25    1.58
   0   9   9    0.30    1.81
   0   9  -9   -0.20    1.60
   0  -9  -9    0.54    1.31
   0   9  -9   -0.80    1.99
   0  -9  -9    0.12    1.63
   0  -9 -10  320.37   11.97
   0  -9  10  270.03    9.52
   0   9  10  243.48   10.83
   0   9 -10  236.64   10.74
   0   9  10  358.03   13.75
   0   9 -10  216.84   10.07
   0   9 -10  281.20   10.66
   0  -9 -10  320.33   11.49
   0  -9 -10  330.82   12.11
   0   9 -10  291.92   12.42
   0   9  10  272.82   11.87
   0   9 -11   58.08    5.49
   0  -9 -11   56.59    4.95
   0  -9  11   33.37    5.74
   0   9  11   62.27    5.50
   0   9  11   67.63    5.96
   0  -9 -11   69.75    5.19
   0   9 -11   52.11    4.79
   0  -9 -11   76.92    5.60
   0   9 -11   58.38    4.66
   0  -9 -11   34.91    4.12
   0  -9  11   57.96    7.11
   0   9  11   69.63    5.23
   0  -9  11   61.15    4.09
   0  -9  11   31.71    6.75
   0   9  11   57.67    4.90
   0   9 -11   59.97    4.91
   0  -9 -11   76.24    5.52
   0  -9  12   50.32    5.63
   0  -9 -12   46.42    4.63
   0  -9  12   31.15    5.63
   0   9 -12   55.96    5.49
   0   9  12   49.08    5.16
   0   9 -12   60.68    5.09
   0  -9 -12   28.88    3.91
   0  -9  12   48.42    6.70
   0  -9  12   29.07    4.87
   0   9  12   58.88    5.00
   0  -9  12   45.10    3.70
   0   9  12   50.70    4.75
   0   9 -12   46.41    4.50
   0   9 -12   38.90    4.43
   0  -9 -12   59.83    5.12
   0   9 -12   38.92    4.13
   0  -9 -12   56.32    4.79
   0  -9  12   28.06    6.68
   0  -9  12   56.07    5.92
   0   9 -12   59.49    5.49
   0   9  12   53.63    5.53
   0  -9 -12   54.21    4.78
   0   9  13    1.25    2.56
   0   9 -13    0.98    2.63
   0  -9 -13    5.75    2.66
   0  -9 -13    7.93    2.49
   0  -9  13    2.92    2.70
   0   9  13    3.75    2.13
   0   9  13    2.40    1.90
   0  -9  13    1.50    3.99
   0  -9  13    2.20    2.40
   0  -9 -13    5.63    2.18
   0   9 -13    4.87    2.30
   0  -9 -13    6.95    2.19
   0   9 -13    5.41    2.36
   0   9 -13    4.22    2.09
   0  -9 -13    3.21    2.60
   0  -9 -13    8.62    2.72
   0   9  13    5.78    2.16
   0  -9  13    6.63    1.81
   0   9 -13    5.28    2.63
   0  -9  13    4.56    2.62
   0  -9  13   -0.28    3.24
   0   9 -14   89.47    7.12
   0  -9 -14   85.33    6.25
   0  -9  14   44.67    6.96
   0  -9  14   81.90    7.55
   0  -9 -14  103.91    6.76
   0   9  14   62.36    7.63
   0  -9  14   59.76    7.19
   0   9  14   86.79    6.43
   0   9  14   83.93    7.26
   0   9 -14   85.27    6.93
   0  -9  14   47.54    8.64
   0  -9  14   79.49    7.32
   0   9  14  112.73    6.83
   0  -9 -14   95.22    6.22
   0   9 -14   92.99    6.43
   0  -9  14   84.81    5.47
   0   9 -14   72.68    6.12
   0  -9 -14  101.00    6.82
   0   9 -14   62.79    5.45
   0  -9 -14   97.45    6.61
   0  -9 -15   80.03    6.22
   0   9 -15   89.26    7.25
   0  -9  15   74.20    7.45
   0  -9  15   55.51    7.84
   0  -9 -15   95.74    6.63
   0   9  15   83.34    6.55
   0   9  15   61.62    7.55
   0  -9  15   55.77    7.25
   0   9  15   76.96    7.35
   0   9 -15   82.81    7.06
   0  -9  15   83.44    8.59
   0  -9  15   47.70    8.61
   0   9  15  109.34    6.92
   0  -9 -15   87.07    6.17
   0  -9  15   90.39    5.82
   0  -9 -15   97.48    6.98
   0   9 -15   67.06    5.66
   0   9 -15   85.49    6.69
   0  -9 -15  102.20    6.90
   0  -9  16    2.83    3.80
   0   9 -16    4.52    3.10
   0  -9 -16   10.96    2.72
   0  -9  16    3.85    2.89
   0   9  16    6.06    3.25
   0   9  16    7.56    2.98
   0   9 -16    6.39    3.29
   0  -9 -16    7.23    3.41
   0   9  16    5.74    3.14
   0  -9  16   10.27    4.33
   0  -9  16    3.26    4.67
   0  -9 -16    9.11    3.34
   0   9  16    9.77    3.15
   0  -9  16    9.45    2.38
   0   9 -16   11.89    3.22
   0  -9 -16   13.65    3.04
   0   9 -16    6.73    2.78
   0  -9 -16   12.43    3.15
   0   9 -17   65.95    6.79
   0  -9 -17   80.64    6.80
   0  -9  17   44.84    7.49
   0   9  17   70.96    7.21
   0  -9  17   72.83    8.39
   0  -9  17   85.45    6.07
   0   9  17   96.76    7.01
   0  -9 -17   86.41    6.65
   0  -9 -17   83.04    6.40
   0   9  17   72.74    6.59
   0   9 -17   68.11    6.90
   0   9 -17   73.07    7.10
   0  -9  17   42.13    8.41
   0   9 -17   70.65    6.05
   0  -9 -17  106.17    7.38
   0   9 -17   91.18    7.37
   0  -9 -17  101.81    7.27
   0  -9 -18   21.00    4.57
   0   9 -18   17.86    4.39
   0  -9  18   15.79    4.01
   0   9 -18   16.58    4.35
   0  -9  18    9.81    5.95
   0  -9  18   20.28    3.96
   0   9 -18    8.76    3.68
   0  -9  18   11.51    5.06
   0  -9  18   16.53    5.22
   0  -9 -18   22.67    4.42
   0   9  18   24.43    4.15
   0  -9 -18   21.20    3.45
   0   9  18   20.91    3.90
   0   9  18   18.08    3.94
   0   9 -18   20.64    4.13
   0  -9 -18   22.95    3.79
   0  -9 -18   20.34    3.80
   0   9 -18   17.23    3.65
   0   9  18   12.74    5.55
   0   9  18   23.39    5.06
   0  -9  18   19.07    3.34
   0   9 -19   21.69    4.64
   0  -9  19   20.51    3.99
   0   9  19   18.26    4.29
   0   9 -19   20.42    4.31
   0  -9  19   15.31    3.55
   0  -9  19   16.66    5.06
   0  -9  19   19.00    4.74
   0   9  19   29.07    4.38
   0  -9 -19   20.07    4.63
   0   9  19   20.98    3.96
   0   9  19   17.61    4.52
   0  -9  19   15.72    3.17
   0  -9 -19   23.14    4.01
   0  -9 -19   24.56    3.97
   0   9 -19   15.47    3.86
   0   9 -19   21.52    4.17
   0   9  19   10.70    5.20
   0   9 -19   17.16    4.20
   0   9 -20   61.89    6.75
   0   9  20   57.15    6.66
   0  -9  20   60.44    6.54
   0   9 -20   56.95    6.18
   0  -9  20   57.27    6.01
   0  -9  20   56.31    6.20
   0  -9  20   54.73    7.63
   0  -9  20   44.66    6.73
   0   9  20   77.06    6.56
   0  -9 -20   64.34    6.59
   0   9  20   68.91    6.51
   0  -9 -20   70.35    6.25
   0   9 -20   65.77    6.89
   0  -9 -20   70.72    6.42
   0   9 -20   53.83    5.80
   0   9  20   66.49    7.79
   0  -9  20   59.98    5.57
   0   9 -20   53.29    6.36
   0   9  20   40.22    8.13
   0  -9  21   15.72    3.84
   0  -9  21    9.88    3.77
   0  -9  21   15.08    5.09
   0  -9  21   11.52    3.38
   0  -9 -21   13.65    4.43
   0   9 -21    8.91    3.77
   0  -9  21   12.64    3.55
   0   9  21   16.47    4.31
   0  -9 -21   13.06    4.42
   0   9 -21   13.55    2.75
   0   9  21    7.52    4.74
   0   9  21   14.49    4.85
   0  -9 -21   11.54    3.39
   0   9 -21   11.36    4.01
   0   9  21   13.43    3.47
   0  -9  22   -1.10    4.13
   0  -9  22    0.20    2.64
   0  -9 -22   -4.08    4.69
   0   9 -22    0.84    2.73
   0   9  22    0.48    2.71
   0  -9  22   -0.21    2.78
   0   9 -22   -1.11    3.19
   0  -9  22    1.22    2.51
   0  -9  22   -0.95    3.25
   0  -9 -22   -2.04    4.08
   0   9 -22   -0.79    2.08
   0   9  22   -0.41    2.71
   0  -9 -22   -0.76    2.29
   0   9  22   -0.58    3.71
   0   9  22   -2.05    5.63
   0   9  22   -0.41    2.56
   0  -9  23    1.37    3.55
   0  -9  23    6.21    3.09
   0  -9 -23    7.22    4.25
   0   9 -23    4.19    3.03
   0  -9  23    4.65    2.92
   0   9  23    8.04    3.55
   0   9 -23    6.02    3.25
   0   9 -23    3.61    3.23
   0  -9  23    4.15    4.13
   0  -9  23    3.47    2.64
   0  -9 -23    7.09    4.01
   0   9 -23    5.84    2.38
   0  -9 -23    3.67    2.67
   0   9  23    6.39    3.48
   0   9  23    8.55    3.13
   0   9  23    1.20    4.08
   0  -9 -23    3.84    2.22
   0   9  23    5.63    3.65
   0   9 -24   -1.03    3.02
   0  -9 -24   -2.18    4.02
   0   9  24   -0.49    2.64
   0  -9  24   -0.42    3.03
   0  -9  24    0.21    2.72
   0   9 -24   -0.45    3.50
   0   9 -24   -0.89    3.07
   0  -9  24    1.59    3.34
   0  -9  24    0.20    2.15
   0  -9 -24   -0.17    3.66
   0  -9 -24   -0.88    2.76
   0   9 -24   -0.69    2.19
   0   9  24   -1.50    3.46
   0   9  24   -2.65    4.15
   0   9  24    0.66    2.44
   0  -9  24   -0.27    3.05
   0   9 -25    1.20    2.64
   0  -9 -25   -0.72    3.96
   0   9  25    2.41    2.94
   0  -9  25    2.32    2.50
   0  -9  25    0.85    2.76
   0   9  25   -1.48    4.78
   0   9 -25    0.45    3.27
   0   9 -25    2.40    2.78
   0  -9  25    3.01    2.29
   0  -9  25    1.26    3.89
   0  -9 -25    0.86    3.61
   0   9 -25    0.41    3.20
   0   9 -25    1.83    2.06
   0  -9 -25    1.01    2.24
   0  -9  25    3.48    2.88
   0   9  25    0.90    2.67
   0   9  25    1.07    3.57
   0   9  25    1.80    2.27
   0  -9  25    0.54    3.28
   0   9 -26    4.36    3.26
   0   9 -26    6.35    3.29
   0  -9  26    7.80    3.34
   0   9  26    9.90    3.74
   0  -9  26    9.24    3.10
   0  -9  26    2.49    3.67
   0   9  26    0.36    4.14
   0  -9  26    9.89    3.73
   0  -9 -26   10.51    4.01
   0   9 -26    7.71    3.45
   0   9 -26    6.94    2.47
   0  -9  26   10.35    3.65
   0   9  26   13.19    4.37
   0  -9  26   11.94    2.87
   0   9  26    7.28    3.19
   0  -9  26    7.90    4.02
   0  -9 -26    5.67    3.88
   0   9 -27   51.77    6.23
   0   9 -27   53.14    6.54
   0   9 -27   52.91    6.23
   0  -9 -27   62.69    6.46
   0  -9 -27   47.08    6.02
   0   9 -27   45.12    4.32
   0  -9  27   61.96    7.02
   0   9  27   69.95    8.34
   0   9  27   67.63    7.16
   0  -9  27   98.04    6.43
   0  -9  27   53.34    7.74
   0  -9  27   66.58    6.43
   0   9  27   22.86    5.93
   0  -9 -27   71.31    6.92
   0  -9  27   48.69    6.78
   0   9  27   64.65    7.17
   0  -9  27   66.34    6.63
   0   9 -28   13.47    3.70
   0   9 -28   13.65    4.08
   0   9  28   17.89    4.51
   0   9 -28   11.51    3.70
   0  -9 -28   15.97    4.25
   0  -9 -28   12.54    4.13
   0   9 -28   11.57    3.74
   0   9 -28    9.84    2.54
   0  -9  28   14.14    4.07
   0   9  28   15.67    4.34
   0  -9  28   26.48    3.78
   0  -9  28    8.79    4.33
   0   9  28    8.41    4.36
   0  -9  28   14.02    4.38
   0  -9 -28   21.37    4.82
   0   9 -29   42.88    5.64
   0   9 -29   43.65    5.59
   0  -9  29   45.20    6.97
   0   9  29   32.09    6.07
   0   9 -29   42.66    5.32
   0  -9 -29   69.55    6.24
   0  -9 -29   41.03    5.45
   0   9 -29   43.55    4.05
   0  -9  29   50.36    6.24
   0  -9  29  106.18    6.42
   0   9  29   72.97    7.49
   0  -9 -29   64.96    6.37
   0  -9  29   53.69    6.78
   0   9  29   74.13    7.08
   0  -9  30   21.28    5.08
   0   9 -30   17.17    3.56
   0  -9 -30   30.81    4.48
   0   9 -30   19.66    3.90
   0  -9 -30   14.70    4.09
   0   9 -30   16.04    2.58
   0  -9  30   27.08    4.50
   0  -9 -30   27.74    4.76
   0   9  30   11.20    4.26
   0  -9  30   26.78    4.72
   0   9 -30   18.17    3.70
   0  -9  30   52.79    4.80
   0   9  30   36.86    5.76
   0  -9  31    9.48    3.24
   0   9 -31    8.35    2.67
   0   9  31    3.49    3.13
   0   9 -31    7.69    2.72
   0  -9 -31   12.01    3.84
   0  -9 -31    9.07    3.51
   0   9 -31    8.63    2.91
   0  -9 -31   11.09    3.31
   0   9 -31    9.31    2.78
   0  -9  31   14.40    3.86
   0   9 -32    6.20    2.32
   0   9 -32    7.01    2.43
   0  -9 -32    3.79    2.50
   0  -9 -32    5.42    3.09
   0   9  32    1.53    2.98
   0   9 -32    5.86    2.48
   0   9 -32    6.43    2.42
   0  -9 -32    9.90    3.17
   0  -9 -32    7.66    2.83
   0   9 -32    7.41    2.34
   0   9 -33    4.99    1.94
   0  -9 -33    3.59    2.52
   0  -9 -33    2.62    2.14
   0   9 -33    2.91    1.71
   0  -9 -33    4.71    2.55
   0   9 -33    5.43    1.92
   0   9  33   -0.19    2.34
   0   9 -33    1.16    1.99
   0   9  34   -0.92    1.97
   0 -10   0 2083.96   48.24
   0  10   0 2182.01   46.90
   0 -10  -1    2.66    1.73
   0 -10   1    3.24    1.71
   0 -10   1    4.80    1.51
   0 -10  -1    5.55    1.79
   0  10  -1    4.11    1.69
   0  10   1    0.26    1.82
   0 -10  -2  964.36   25.70
   0 -10   2  957.72   24.95
   0  10   2  941.18   24.42
   0 -10  -2  882.12   24.41
   0 -10   2  886.61   23.59
   0 -10   3  911.27   25.40
   0 -10  -3 1025.84   26.89
   0 -10   3  898.18   24.25
   0 -10  -3  970.48   25.90
   0  10   3 1029.42   25.92
   0 -10  -4   53.13    4.68
   0 -10   4   52.37    4.12
   0  10   4   59.47    4.58
   0 -10   4   51.84    3.59
   0 -10  -4   57.62    4.51
   0 -10   5 1832.12   44.47
   0 -10  -5 1867.47   45.79
   0 -10  -5 1894.55   44.29
   0 -10  -6  566.69   16.99
   0  10   6  558.91   18.11
   0 -10  -6  521.45   17.58
   0 -10  -6  522.69   16.56
   0  10  -6  742.03   17.22
   0 -10   6  523.11   16.33
   0  10  -6  738.49   18.16
   0 -10  -7  208.13    9.77
   0 -10   7  187.80    7.94
   0 -10   7  129.36   10.44
   0  10  -7  232.37   10.62
   0  10   7  219.46   10.79
   0 -10  -7  185.32    9.19
   0 -10  -7  195.84    8.52
   0  10  -7  269.28    8.99
   0  10   7  216.46    9.84
   0  10  -7  272.41    9.60
   0 -10  -7  200.25    8.51
   0  10   7  213.38   10.76
   0  10  -7  230.01   10.42
   0 -10  -7  223.05    9.13
   0  10  -7  174.47    9.40
   0  10   7  185.14    9.48
   0 -10  -8  372.40   12.50
   0  10  -8  364.68   14.00
   0 -10   8  388.70   17.87
   0 -10   8  165.47   13.24
   0  10  -8  366.79   14.68
   0 -10  -8  353.78   12.70
   0  10  -8  307.64   13.24
   0  10   8  324.37   13.28
   0  10  -8  460.72   13.02
   0 -10  -8  370.49   13.62
   0  10   8  382.63   14.24
   0 -10  -8  358.46   12.55
   0  10  -8  499.33   13.63
   0 -10  -8  298.88   11.57
   0  10   8  357.20   14.07
   0  10  -8  357.19   14.19
   0  10   8  335.83   14.30
   0 -10   8  347.48   11.40
   0 -10  -8  368.85   13.79
   0  10   9  139.81    8.81
   0  10  -9  167.21    8.78
   0 -10  -9  142.09    7.21
   0 -10   9  167.55   11.66
   0  10   9  145.65    7.80
   0  10   9  130.71    7.85
   0  10  -9  132.01    7.91
   0  10  -9  197.52    8.21
   0  10   9  165.06    8.87
   0 -10  -9  143.00    7.45
   0  10  -9  137.87    6.84
   0 -10  -9  122.02    6.73
   0  10   9  153.68    8.70
   0 -10   9   61.79    7.81
   0 -10  -9  106.63    6.95
   0  10  -9  172.49    9.51
   0 -10  -9  137.95    7.96
   0 -10 -10    3.51    2.76
   0  10 -10   15.78    3.03
   0 -10 -10   13.77    3.19
   0 -10  10   11.94    4.17
   0  10  10   13.22    2.85
   0  10  10    9.61    2.53
   0  10 -10    9.96    2.63
   0  10 -10    9.91    2.53
   0  10 -10   17.27    2.82
   0  10  10   15.60    3.13
   0 -10 -10   15.33    2.68
   0 -10  10   13.90    3.36
   0 -10 -10   10.86    2.71
   0  10  10   13.87    3.23
   0  10 -10   16.58    3.54
   0 -10  10    4.65    3.30
   0 -10  10   11.90    3.31
   0 -10 -10   12.22    2.67
   0  10 -11  528.96   18.05
   0  10 -11  548.12   17.39
   0 -10 -11  420.33   14.40
   0 -10 -11  349.36   13.61
   0 -10  11  515.24   22.20
   0  10  11  505.82   16.48
   0  10 -11  415.15   15.65
   0  10  11  434.36   15.99
   0  10 -11  585.39   16.15
   0 -10 -11  558.98   16.73
   0 -10 -11  528.31   17.10
   0  10 -11  433.28   14.67
   0 -10  11  515.81   18.49
   0 -10  11  286.80   20.30
   0 -10 -11  315.77   13.25
   0  10  11  489.31   17.47
   0  10 -11  557.60   18.72
   0 -10  11  236.90   16.82
   0 -10 -11  317.16   13.76
   0 -10  11  467.37   18.76
   0 -10 -11  540.55   17.34
   0  10  12 1207.20   33.12
   0  10 -12 1306.18   33.08
   0 -10 -12 1005.74   27.97
   0  10 -12 1299.52   31.83
   0 -10 -12  901.68   27.40
   0 -10  12 1209.88   38.06
   0 -10  12  740.17   31.81
   0  10  12 1231.91   30.90
   0  10  12 1037.93   30.00
   0  10 -12 1006.14   29.60
   0  10  12 1189.99   32.22
   0  10 -12 1246.05   33.03
   0 -10  12 1151.32   34.31
   0 -10 -12  930.34   28.23
   0 -10 -12 1283.58   31.78
   0  10 -12  968.83   28.21
   0 -10 -12 1287.49   31.01
   0  10 -12 1382.15   30.40
   0 -10  12 1229.24   33.52
   0 -10 -12 1305.74   31.87
   0 -10  13  460.67   18.12
   0 -10  13  199.12   18.10
   0 -10 -13  492.57   16.88
   0  10  13  456.53   16.18
   0 -10  13  229.32   15.88
   0  10  13  413.53   15.65
   0 -10 -13  324.96   13.48
   0 -10 -13  417.53   14.40
   0  10 -13  484.10   16.66
   0  10 -13  384.55   14.45
   0  10 -13  484.99   15.45
   0 -10 -13  479.55   16.71
   0 -10 -13  504.73   16.63
   0 -10  13  258.30   17.76
   0 -10 -13  391.31   14.65
   0 -10  13  433.85   18.78
   0  10 -13  496.03   18.01
   0  10 -13  485.62   17.80
   0  10  13  422.69   17.45
   0  10  13  455.58   17.28
   0  10  14 1003.05   27.84
   0 -10  14  552.81   28.10
   0 -10  14  912.43   29.57
   0  10 -14 1017.73   28.03
   0 -10 -14  820.20   23.80
   0  10  14  925.16   25.78
   0  10 -14 1016.21   27.93
   0  10  14  969.57   28.48
   0  10 -14  974.78   26.04
   0 -10 -14  579.44   21.37
   0 -10 -14  887.62   23.61
   0 -10 -14  975.67   26.19
   0 -10 -14 1009.57   26.65
   0  10 -14  741.74   23.60
   0 -10 -14  965.37   25.85
   0  10 -14  908.46   24.18
   0 -10  14  914.92   28.03
   0 -10  15 2342.31   59.38
   0 -10 -15 2126.38   48.47
   0  10 -15 2434.92   53.39
   0 -10  15 1450.64   54.39
   0 -10  15 2451.90   56.72
   0 -10 -15 2174.17   47.99
   0  10 -15 2442.68   50.85
   0 -10 -15 2280.47   50.55
   0  10  15 2371.76   51.05
   0  10 -15 2480.24   53.39
   0  10 -15 2620.58   54.17
   0 -10 -15 2365.56   51.21
   0 -10 -15 2312.13   50.66
   0  10 -15 1766.71   47.79
   0  10 -15 2104.53   48.20
   0  10 -16  102.32    8.48
   0 -10  16   38.43    8.93
   0 -10  16   91.90    7.77
   0  10  16   80.16   10.77
   0 -10  16   92.45    7.15
   0 -10  16   55.69    8.83
   0 -10 -16   89.73    7.25
   0  10 -16  101.55    8.41
   0 -10  16   95.94   10.27
   0 -10 -16   64.54    6.17
   0 -10 -16   91.79    6.94
   0 -10 -16  101.76    7.34
   0  10  16   56.23    7.87
   0 -10  16   43.79    7.05
   0  10  16  103.37    7.74
   0  10 -16   97.57    8.40
   0  10  16   97.91   12.21
   0 -10 -16  101.59    7.59
   0  10 -16   74.36    6.70
   0  10 -16   92.59    6.72
   0 -10 -16  103.75    7.52
   0  10 -17 3044.39   64.95
   0 -10  17 2761.57   63.12
   0  10  17 2728.75   63.82
   0  10  17 2284.35   72.04
   0 -10  17 1897.99   66.83
   0  10 -17 3034.04   64.83
   0 -10 -17 2733.13   60.60
   0  10 -17 3092.17   65.60
   0 -10  17 2519.98   60.81
   0 -10  17 2898.56   71.86
   0 -10  17 2347.10   67.32
   0 -10 -17 2925.08   60.43
   0 -10 -17 1794.75   56.69
   0 -10 -17 2699.83   61.33
   0  10  17 2292.26   59.35
   0  10  17 2901.67   62.87
   0 -10  17 2477.75   58.44
   0  10  17 2712.16   77.33
   0  10 -17 2400.87   59.13
   0 -10 -17 2623.35   61.69
   0 -10 -17 2699.57   62.08
   0  10 -17 2360.17   60.25
   0  10 -18  776.49   25.44
   0  10  18  591.41   30.41
   0 -10  18  741.83   24.80
   0  10  18  766.22   25.38
   0 -10 -18  762.80   23.20
   0  10 -18  818.20   25.75
   0 -10  18  547.78   27.84
   0  10 -18  840.23   26.45
   0 -10  18  379.63   26.91
   0 -10  18  705.62   23.29
   0 -10  18  778.83   30.62
   0 -10  18  598.40   27.06
   0 -10 -18  823.74   23.13
   0 -10 -18  538.96   20.49
   0 -10 -18  703.73   22.88
   0  10  18  667.02   22.52
   0  10  18  799.33   24.74
   0 -10  18  727.00   21.77
   0  10  18  789.56   28.74
   0  10  18  597.56   31.44
   0 -10 -18  716.73   23.73
   0  10 -18  645.01   21.78
   0  10 -18  691.09   23.37
   0 -10 -18  793.07   24.43
   0  10 -19  227.33   12.43
   0  10  19  206.10   11.96
   0 -10  19  216.79   12.09
   0  10 -19  222.60   12.36
   0 -10 -19  207.97   11.15
   0 -10  19   92.16   12.89
   0  10 -19  225.91   12.80
   0 -10  19  217.72   11.41
   0 -10  19  224.97   15.41
   0 -10  19  131.31   12.10
   0 -10 -19  148.42    9.48
   0 -10 -19  218.00   10.80
   0  10  19  190.93   10.50
   0  10  19  214.59   11.72
   0 -10  19  190.31    9.76
   0  10  19  217.66   14.24
   0  10  19  128.18   14.55
   0  10 -19  192.34   10.48
   0 -10 -19  213.93   11.25
   0 -10 -19  205.14   11.24
   0  10 -19  192.37   11.23
   0  10 -20  586.44   21.87
   0  10  20  550.90   21.05
   0 -10  20  579.00   21.16
   0  10 -20  571.58   21.22
   0 -10  20  537.54   19.86
   0 -10  20  313.90   19.91
   0 -10  20  566.81   25.69
   0 -10 -20  609.58   19.38
   0 -10 -20  401.93   17.12
   0  10  20  500.66   18.99
   0  10  20  571.41   20.75
   0  10  20  290.95   22.50
   0  10 -20  590.75   21.26
   0 -10 -20  584.51   19.78
   0  10  20  586.72   24.51
   0 -10  21  425.77   17.37
   0 -10  21  263.44   17.74
   0  10 -21  484.96   19.29
   0 -10  21  453.20   18.66
   0  10  21  460.74   18.64
   0 -10  21  455.91   22.67
   0 -10 -21  317.73   14.81
   0 -10 -21  512.52   17.39
   0  10 -21  467.38   18.50
   0 -10 -21  471.72   17.55
   0  10  21  464.40   21.64
   0  10  21  406.54   16.71
   0  10 -21  471.82   18.76
   0  10  21  178.64   17.68
   0  10 -22  106.96    8.67
   0 -10  22  123.98    9.33
   0  10  22  109.44    8.78
   0 -10  22  115.44    8.74
   0 -10  22   57.67    8.04
   0 -10  22  117.56   11.23
   0  10 -22  120.44    9.38
   0  10 -22  122.53    9.44
   0 -10 -22  133.82    8.74
   0 -10 -22   78.77    7.40
   0 -10 -22   89.92    7.70
   0  10  22  122.01   10.89
   0  10  22   65.33   10.15
   0  10  22  116.12    8.38
   0 -10  22  130.02   10.79
   0 -10 -22  134.36    9.13
   0  10 -23   15.92    4.18
   0 -10 -23   21.23    4.94
   0 -10  23   21.89    4.34
   0  10  23   19.87    4.12
   0 -10  23   15.00    5.53
   0  10 -23   23.67    4.67
   0  10 -23   19.99    4.71
   0 -10  23   21.89    4.14
   0 -10 -23   22.54    4.67
   0 -10 -23   11.00    4.21
   0 -10 -23   21.99    4.18
   0 -10 -23   13.48    3.38
   0  10  23   18.73    5.09
   0  10  23    8.91    4.57
   0  10  23   19.10    3.88
   0 -10  23   19.46    4.91
   0 -10 -24   15.62    4.52
   0  10 -24   12.22    3.72
   0  10  24    9.87    3.34
   0 -10  24   18.60    4.17
   0 -10  24    6.37    4.03
   0  10 -24    8.42    3.37
   0  10 -24    9.76    3.68
   0 -10  24    9.62    3.41
   0 -10 -24   13.01    4.17
   0  10 -24   12.24    3.72
   0 -10 -24   10.47    4.21
   0 -10 -24   10.70    3.41
   0  10  24   10.27    4.28
   0 -10 -24    6.35    2.67
   0  10  24    5.23    3.91
   0  10  24   19.81    4.04
   0 -10  24   13.22    4.30
   0 -10 -25    0.35    3.62
   0  10 -25    5.34    3.07
   0 -10  25    1.74    2.70
   0  10  25    2.30    2.70
   0 -10  25    1.68    2.72
   0  10 -25    0.87    3.12
   0  10 -25    3.01    2.78
   0 -10  25   -1.30    4.63
   0  10 -25    5.59    3.18
   0 -10 -25    2.90    4.09
   0 -10 -25    1.78    3.30
   0 -10 -25    1.39    2.43
   0 -10  25    3.60    3.18
   0  10  25    3.08    3.45
   0  10  25    4.12    4.37
   0  10  25    1.42    2.21
   0 -10  25   -1.86    3.50
   0  10 -26   16.56    3.74
   0 -10 -26   16.02    4.57
   0 -10  26   16.30    4.18
   0  10  26   15.83    4.00
   0  10  26    5.01    4.57
   0 -10  26   11.99    4.74
   0  10 -26   18.30    4.37
   0  10 -26   11.87    4.13
   0 -10  26   18.30    4.24
   0 -10 -26   21.83    4.53
   0  10 -26   16.97    4.30
   0 -10 -26   13.89    4.36
   0 -10 -26   16.27    3.37
   0  10  26   19.00    5.15
   0 -10  26   11.52    4.00
   0  10  26   13.35    4.71
   0 -10  26   16.13    4.51
   0  10  26   23.54    4.20
   0 -10  27  309.22   14.69
   0  10  27  329.00   14.70
   0 -10  27  273.84   14.44
   0  10  27  270.43   16.12
   0 -10  27  258.19   14.50
   0 -10 -27  290.39   13.22
   0 -10 -27  314.75   13.01
   0  10 -27  266.00   13.04
   0 -10 -27  253.39   12.03
   0 -10  27  264.92   16.12
   0  10  27  335.07   14.39
   0 -10  27  278.07   13.80
   0  10 -27  262.42   13.19
   0  10 -27  254.18   13.32
   0 -10  28  155.60   11.98
   0  10  28  183.28   10.79
   0 -10  28  155.17   10.58
   0 -10 -28  168.79    9.78
   0 -10  28  175.76   11.33
   0  10 -28  138.13    9.12
   0 -10 -28  167.84    9.31
   0 -10 -28  167.80    9.09
   0  10 -28  149.92    9.67
   0  10 -28  166.05    9.82
   0 -10  28  187.12   11.08
   0 -10 -29  130.58    7.80
   0  10 -29  111.42    7.68
   0 -10 -29  110.51    7.21
   0 -10  29  110.08    8.72
   0 -10 -29  101.64    6.73
   0  10 -29  116.90    8.16
   0 -10 -29   98.60    7.40
   0 -10  29  127.97    9.40
   0  10  29  149.52    9.53
   0  10 -29  112.66    7.80
   0 -10  29  101.02    9.58
   0  10 -29  103.35    7.27
   0 -10  30   39.91    5.29
   0  10 -30   39.69    4.68
   0 -10 -30   38.01    4.24
   0 -10 -30   26.42    4.55
   0  10 -30   41.82    4.69
   0 -10  30   44.33    6.48
   0 -10 -30   52.26    5.12
   0 -10 -30   36.45    4.38
   0  10 -30   40.08    4.57
   0  10 -31   -0.77    2.29
   0 -10  31    1.25    2.51
   0  10 -31    1.42    2.06
   0 -10 -31    1.28    2.45
   0  10 -31    2.98    2.10
   0  10 -31    1.66    2.04
   0 -10 -31    1.49    2.88
   0  10  31   -0.22    3.26
   0 -10 -31    0.66    2.85
   0 -10  32  129.97    8.75
   0 -10 -32  222.55    8.54
   0 -10 -32  193.54    7.68
   0  10 -32  183.97    8.27
   0  10 -32  175.14    8.12
   0 -10 -32  244.90    8.69
   0  10  32  101.34    8.51
   0  10 -32  169.28    7.66
   0  10 -32  176.09    8.29
   0  10  33   25.27    3.86
   0  10  34   89.69    4.78
   0  10  34   92.56    5.98
   0 -11   0   -0.24    2.27
   0 -11   0    0.89    2.19
   0  11   0   -0.32    2.21
   0  11   0   -0.36    1.44
   0 -11   0   -0.21    1.30
   0  11   0   -0.31    2.27
   0  11   0   -0.73    2.20
   0 -11   0   -0.13    1.50
   0 -11   0    1.85    1.76
   0 -11  -1    2.06    1.93
   0  11  -1    1.53    1.37
   0 -11   1    1.97    1.36
   0 -11  -1    2.36    1.61
   0  11   1    3.11    1.55
   0 -11   1    3.48    2.51
   0 -11  -1    1.37    1.97
   0  11  -1    2.62    2.26
   0  11  -1    0.49    2.24
   0  11   1    0.65    2.21
   0  11  -1    1.85    2.12
   0  11  -1    2.36    2.13
   0  11   1    1.89    2.17
   0  11   1    3.11    2.24
   0 -11   1    2.36    1.85
   0 -11  -1    2.79    1.89
   0 -11  -1    1.68    1.72
   0 -11   1    1.58    1.65
   0 -11  -2    0.88    1.90
   0  11   2    2.67    1.48
   0  11  -2    3.85    1.58
   0 -11  -2    2.01    1.54
   0 -11   2    4.27    1.59
   0 -11  -2    3.19    2.19
   0  11  -2    1.50    2.02
   0 -11   2    0.52    2.64
   0  11   2    1.98    2.21
   0  11  -2    1.29    2.30
   0  11  -2   -0.31    2.25
   0 -11  -2    4.04    1.88
   0 -11   2    1.38    1.95
   0  11   2    0.78    2.22
   0 -11   2    3.44    1.75
   0 -11  -2    2.39    1.65
   0  11   3   35.18    4.63
   0 -11   3   30.37    4.08
   0 -11  -3   44.40    4.05
   0 -11  -3   48.35    4.16
   0  11  -3   47.59    3.51
   0 -11   3   39.37    3.41
   0 -11  -3   41.09    4.01
   0  11   3   42.84    3.79
   0  11   3   36.08    4.54
   0  11  -3   34.08    4.44
   0  11  -3   37.95    4.80
   0 -11  -3   42.69    4.14
   0  11  -3   37.43    4.57
   0  11  -3   34.43    4.52
   0 -11   3   55.52    5.97
   0 -11  -3   47.17    4.44
   0 -11  -3   39.95    4.29
   0 -11   3   40.62    3.90
   0  11   4    0.66    2.61
   0  11  -4    0.43    2.34
   0 -11   4    0.63    1.97
   0 -11  -4    5.44    1.86
   0  11  -4    2.93    2.50
   0  11  -4    2.48    2.40
   0 -11  -4    3.65    1.86
   0  11   4    2.82    1.64
   0 -11  -4    1.34    1.67
   0  11  -4    4.23    1.68
   0  11   4    2.11    2.30
   0  11  -4    0.83    2.31
   0 -11  -4    3.12    2.10
   0  11  -4    3.53    2.70
   0 -11  -4    4.11    2.11
   0  11  -4    1.12    2.38
   0 -11   4    5.52    2.81
   0 -11   4    2.71    1.58
   0 -11  -4    1.83    1.99
   0  11   5  242.86   11.44
   0  11  -5  244.52   11.45
   0  11   5  237.26   12.01
   0 -11   5  157.03   10.15
   0 -11   5  337.75   15.03
   0 -11  -5  296.74   10.41
   0 -11  -5  299.27   11.12
   0  11  -5  252.20   12.18
   0 -11   5  276.26   14.25
   0  11  -5  257.39   11.90
   0  11  -5  250.83   11.88
   0 -11  -5  273.49   11.13
   0  11   5  289.07   11.09
   0  11  -5  333.29   10.00
   0 -11  -5  267.65    9.92
   0  11  -5  247.48   11.26
   0 -11  -5  288.09   10.59
   0  11  -5  243.47   11.78
   0  11   5  235.86   12.05
   0 -11   5  261.57   10.33
   0  11   5  275.19   12.94
   0  11  -5  227.62   11.60
   0  11   5  225.16   11.40
   0 -11  -6    8.97    2.90
   0  11  -6   11.68    3.17
   0  11  -6   14.15    3.22
   0 -11  -6   10.50    2.38
   0 -11   6   13.93    3.90
   0 -11   6   13.85    3.99
   0 -11  -6   14.32    2.78
   0 -11   6    7.58    2.65
   0  11  -6   11.68    3.45
   0  11   6    7.61    2.63
   0  11  -6    6.82    2.71
   0  11   6    7.56    2.20
   0 -11  -6    7.19    1.84
   0 -11  -6    6.51    2.24
   0  11  -6    9.10    1.94
   0 -11  -6   12.16    2.76
   0  11   6    9.32    3.17
   0  11  -6   12.40    3.31
   0  11   6    8.89    2.86
   0  11   6    9.54    3.42
   0  11  -6    9.28    3.06
   0 -11   6    6.32    1.84
   0  11   7   12.49    3.44
   0  11  -7   20.17    3.81
   0 -11  -7   19.18    3.63
   0  11  -7   19.24    3.68
   0  11  -7   18.04    3.53
   0 -11  -7   15.46    3.17
   0 -11  -7   17.92    2.77
   0 -11   7   20.10    4.55
   0  11   7   14.98    2.92
   0  11   7   14.77    3.21
   0  11  -7   11.83    3.08
   0 -11  -7   13.67    2.46
   0  11   7   15.99    2.95
   0 -11  -7   14.79    2.97
   0  11  -7   25.25    2.94
   0 -11  -7   15.67    3.02
   0  11  -7   15.33    3.39
   0  11   7   14.18    3.35
   0 -11   7   15.24    4.28
   0 -11   7   11.78    3.22
   0 -11   7   14.14    2.32
   0 -11  -7   13.43    2.95
   0  11   8   26.61    4.63
   0  11  -8   32.44    4.60
   0 -11  -8   40.50    4.56
   0  11  -8   38.23    4.49
   0 -11  -8   42.19    4.45
   0  11  -8   34.19    4.62
   0 -11  -8   38.96    3.70
   0 -11   8   35.88    5.88
   0  11   8   31.07    4.01
   0  11  -8   28.22    4.17
   0  11   8   26.25    4.02
   0 -11  -8   35.52    4.28
   0  11   8   41.67    4.44
   0 -11  -8   38.01    3.84
   0  11  -8   45.70    3.82
   0 -11  -8   35.94    3.91
   0  11  -8   31.84    4.28
   0  11   8   25.65    4.37
   0 -11   8   25.18    5.62
   0 -11   8   24.73    4.40
   0  11  -8   48.19    4.12
   0 -11  -8   34.70    4.38
   0  11   9   19.65    4.14
   0 -11  -9   25.87    4.02
   0  11  -9   14.01    3.62
   0  11  -9   20.61    3.64
   0  11  -9   23.29    4.11
   0 -11  -9   27.04    3.74
   0 -11   9   17.90    5.19
   0  11   9   16.06    3.21
   0  11   9   16.69    3.33
   0  11  -9   13.66    3.13
   0 -11  -9   21.77    3.07
   0  11  -9   33.26    3.40
   0 -11  -9   21.40    3.54
   0  11  -9   28.11    3.55
   0  11   9   19.52    3.36
   0 -11  -9   21.13    3.37
   0  11   9   15.79    3.59
   0  11  -9   17.15    3.98
   0 -11   9   11.07    3.62
   0 -11   9    3.92    4.16
   0 -11  -9   21.00    3.64
   0  11  10   37.78    5.22
   0 -11 -10   53.84    5.03
   0  11 -10   45.31    4.85
   0 -11 -10   52.92    4.97
   0  11 -10   47.28    5.24
   0 -11  10   42.93    7.10
   0  11  10   40.47    4.69
   0  11 -10   37.74    4.63
   0  11  10   37.09    4.69
   0  11  10   55.48    5.33
   0 -11 -10   51.76    4.78
   0 -11 -10   48.73    5.02
   0  11 -10   66.88    5.04
   0  11 -10   61.78    4.55
   0 -11 -10   42.00    4.48
   0  11  10   38.79    5.02
   0 -11  10   37.09    5.49
   0 -11  10   18.18    5.80
   0  11 -10   49.82    5.93
   0 -11 -10   53.53    5.36
   0 -11 -11   -1.67    3.10
   0  11 -11    2.26    2.43
   0 -11 -11   -0.35    2.85
   0 -11  11   -1.21    5.01
   0  11  11    0.31    2.25
   0  11 -11    1.00    1.99
   0  11  11   -0.17    2.09
   0  11 -11    2.41    2.05
   0 -11 -11    1.46    1.55
   0  11 -11    1.57    1.92
   0 -11 -11    0.65    2.62
   0 -11  11   -2.20    5.39
   0 -11  11    0.75    2.36
   0  11  11    1.11    2.48
   0 -11  11    0.49    2.86
   0 -11  11   -1.39    4.73
   0  11 -11    2.38    2.80
   0 -11 -11    1.91    1.99
   0 -11 -12   15.54    3.81
   0  11 -12   18.06    4.31
   0  11 -12   18.95    3.89
   0 -11 -12   14.26    3.69
   0 -11  12   16.52    5.44
   0 -11  12   11.90    4.22
   0  11  12   17.41    3.71
   0  11  12   13.98    3.21
   0  11  12   17.36    3.86
   0 -11  12    7.21    4.64
   0 -11  12   15.75    4.46
   0  11 -12   17.91    4.20
   0 -11 -12   17.75    3.66
   0  11 -12   23.50    3.47
   0 -11 -12   14.05    2.97
   0  11 -12   14.36    2.93
   0  11 -12   17.51    4.04
   0 -11  12   16.16    3.66
   0 -11 -12   11.96    3.30
   0 -11  12    9.20    5.92
   0 -11 -13    8.39    3.44
   0  11 -13    5.66    2.91
   0 -11 -13    9.26    2.91
   0  11  13    7.38    3.09
   0 -11  13    4.61    3.69
   0  11  13    7.94    3.48
   0  11 -13    8.49    3.87
   0 -11 -13    4.73    3.63
   0  11  13    8.30    3.40
   0 -11  13    3.04    4.56
   0  11 -13    6.66    3.52
   0 -11  13    6.36    3.54
   0 -11  13    9.87    3.36
   0 -11 -13    6.15    3.03
   0  11 -13    9.26    3.47
   0 -11  13    1.91    6.09
   0  11 -13   12.16    2.94
   0 -11 -13   10.55    2.68
   0 -11 -13    9.68    2.91
   0  11 -13    8.16    2.58
   0 -11  14   39.29    9.26
   0 -11 -14   65.51    5.83
   0 -11  14   61.21    6.65
   0  11  14   79.75   10.42
   0 -11  14   73.70    6.99
   0  11  14   76.08    7.31
   0  11 -14   83.11    7.03
   0 -11 -14   62.71    5.85
   0 -11 -14   79.87    6.40
   0 -11 -14   90.34    7.30
   0  11  14   80.69    6.97
   0  11  14   16.84    5.81
   0 -11  14   32.32    6.63
   0  11  14  100.60   11.83
   0 -11  14   66.36    7.94
   0 -11 -14   42.20    5.69
   0  11 -14   67.88    7.24
   0 -11  14   44.89    8.22
   0  11 -14   74.95    7.45
   0  11 -14   74.38    5.85
   0 -11 -14  101.61    7.28
   0 -11 -14  107.32    7.72
   0  11 -14  117.78    7.02
   0 -11  15   51.85   10.40
   0 -11 -15   70.76    6.14
   0  11  15   94.38   11.23
   0 -11  15   88.63    7.80
   0  11 -15   95.35    8.54
   0 -11  15   63.73    9.61
   0 -11 -15   56.97    6.51
   0 -11  15  106.21    9.90
   0 -11 -15   91.47    7.13
   0  11 -15  102.55    7.75
   0 -11 -15   64.77    6.19
   0 -11 -15   99.95    7.72
   0  11  15   79.14    6.20
   0  11  15  105.09    7.98
   0  11  15   42.60    7.42
   0 -11  15   31.09    6.43
   0  11 -15  103.87    8.75
   0 -11  15   96.28    7.15
   0  11  15  125.20   13.66
   0  11 -15  130.82    7.60
   0 -11 -15   99.30    7.70
   0  11 -15   85.88    6.75
   0 -11 -15  106.71    7.57
   0 -11 -16    4.22    3.31
   0 -11  16    2.05    6.41
   0  11 -16    3.07    3.83
   0  11  16    9.69    3.17
   0  11  16    9.32    5.57
   0 -11  16   11.48    3.38
   0  11 -16    3.50    3.96
   0 -11  16   -0.42    4.68
   0 -11  16   11.51    5.43
   0 -11 -16    9.92    3.79
   0 -11 -16    7.87    3.54
   0 -11 -16    9.28    3.05
   0  11  16    7.88    2.52
   0  11  16    8.11    4.24
   0  11  16    6.34    3.21
   0  11 -16    3.24    4.07
   0 -11 -16    6.59    3.93
   0  11  16   10.16    6.21
   0 -11 -16   16.91    3.80
   0 -11 -16   15.92    3.39
   0  11 -16    9.65    3.21
   0  11 -16   17.54    3.46
   0 -11  17   65.75   11.96
   0 -11 -17   84.66    6.98
   0  11 -17  125.51    9.81
   0  11  17  118.99    8.69
   0  11  17  140.09   14.02
   0 -11 -17  104.10    8.23
   0 -11  17   69.81   10.38
   0  11 -17  113.90    9.43
   0 -11  17  114.97    8.26
   0 -11  17   99.29   11.20
   0 -11  17  113.12   11.40
   0 -11 -17  120.68    8.10
   0 -11 -17  106.64    7.89
   0 -11 -17  138.55    9.03
   0  11  17  112.40    7.68
   0  11  17  125.35    9.04
   0  11 -17  127.56    9.76
   0  11  17  144.34   15.11
   0  11 -17  180.84    9.13
   0 -11 -17  146.78    9.48
   0  11 -17  127.79    8.37
   0 -11 -17  143.61    9.08
   0 -11 -18   17.10    4.04
   0  11 -18   22.08    5.18
   0 -11  18    8.33    6.65
   0 -11  18   21.99    4.84
   0  11  18   20.04    4.10
   0  11  18   24.86    7.34
   0 -11 -18   24.24    5.28
   0  11 -18   22.04    5.11
   0 -11  18   23.77    4.24
   0 -11  18   19.55    5.75
   0 -11  18   21.13    5.92
   0 -11 -18   23.16    4.82
   0 -11 -18   20.50    4.55
   0  11  18   21.81    3.75
   0  11  18   20.48    4.45
   0  11  18   22.78    7.37
   0  11  18   26.20    5.83
   0 -11  18    9.76    5.38
   0  11 -18   19.53    4.95
   0 -11  19   -1.56    6.63
   0  11 -19   -1.38    3.47
   0  11  19    0.90    4.72
   0  11  19    0.59    2.28
   0 -11  19   -0.22    2.95
   0  11 -19   -0.67    3.29
   0 -11 -19   -1.01    3.95
   0 -11  19   -0.38    2.88
   0 -11  19   -2.18    4.15
   0 -11  19    1.86    4.04
   0 -11 -19    2.46    3.30
   0 -11 -19   -0.30    3.80
   0  11  19    0.85    1.98
   0  11  19    0.40    2.71
   0  11  19    0.49    5.44
   0  11  19    3.14    3.67
   0  11 -19    0.44    3.23
   0  11 -20   33.32    5.54
   0 -11  20   36.28    5.56
   0  11  20   41.83    8.70
   0  11  20   38.82    5.13
   0  11 -20   35.55    5.71
   0 -11  20   33.88    4.95
   0 -11  20   16.56    5.15
   0 -11  20   46.41    8.04
   0 -11 -20   32.29    5.38
   0 -11 -20   38.79    5.29
   0  11  20   33.97    4.57
   0  11  20   40.49    5.52
   0  11  20   21.67    7.26
   0 -11 -20   33.96    5.79
   0  11 -20   31.93    5.34
   0  11  20   35.33    6.67
   0 -11 -21    6.28    4.01
   0  11 -21    5.77    3.48
   0  11  21    5.31    2.74
   0 -11  21    5.90    3.41
   0 -11  21    5.14    2.92
   0 -11  21    2.81    3.27
   0  11 -21    5.77    3.49
   0  11 -21    4.04    3.47
   0 -11  21    5.88    4.07
   0 -11 -21    7.28    3.59
   0 -11 -21    5.82    3.85
   0 -11 -21    6.12    3.11
   0  11  21    5.77    3.91
   0  11  21    0.47    5.14
   0  11  21    6.95    2.72
   0  11 -21    3.25    3.10
   0 -11 -22    1.40    3.77
   0  11 -22    2.83    3.23
   0  11  22    8.72    2.99
   0 -11  22    5.90    3.16
   0 -11  22    5.42    2.78
   0 -11  22    2.71    3.15
   0 -11  22    4.68    4.04
   0  11 -22    3.79    3.27
   0 -11 -22    2.73    3.15
   0  11 -22    4.80    3.22
   0 -11 -22    6.79    4.21
   0 -11 -22    4.91    3.56
   0 -11 -22    7.19    3.29
   0  11  22    8.31    4.11
   0 -11 -22    4.61    2.74
   0  11  22    2.75    4.12
   0  11  22    5.42    2.60
   0 -11  22    3.74    3.22
   0  11 -22    4.64    2.84
   0 -11 -23   14.79    4.51
   0  11 -23   13.78    4.02
   0  11  23   14.92    3.56
   0 -11  23   10.22    3.55
   0 -11  23   10.16    4.92
   0  11 -23   11.65    4.02
   0 -11 -23    8.43    3.79
   0  11 -23   16.12    4.32
   0 -11  23   16.19    3.77
   0 -11 -23   13.35    4.01
   0 -11 -23   13.81    4.24
   0 -11 -23   15.62    3.91
   0 -11 -23    9.69    3.21
   0  11  23   14.25    4.68
   0  11  23    7.74    4.97
   0  11  23   12.76    3.25
   0 -11  23   12.51    4.08
   0  11 -24   23.32    4.47
   0 -11 -24   19.13    4.75
   0  11  24   31.17    4.53
   0 -11  24   25.63    4.81
   0 -11  24   21.98    5.75
   0  11 -24   18.23    4.48
   0 -11 -24   24.98    4.61
   0  11 -24   21.85    4.66
   0 -11  24   28.76    4.91
   0 -11 -24   28.08    4.95
   0 -11 -24   20.75    4.40
   0 -11 -24   31.07    4.77
   0 -11 -24   13.02    3.36
   0  11  24   24.54    5.77
   0  11  24    3.22    3.59
   0  11  24   28.99    4.30
   0 -11  24   21.28    4.85
   0 -11 -25    1.31    3.75
   0  11 -25    1.73    2.79
   0 -11  25    1.96    3.35
   0  11  25    2.43    2.54
   0 -11  25    2.79    2.92
   0  11 -25    1.65    3.31
   0  11 -25    3.73    3.11
   0 -11 -25    2.72    3.06
   0 -11  25    2.26    3.80
   0 -11 -25    5.39    3.99
   0 -11 -25    2.36    3.27
   0 -11 -25    3.13    2.53
   0 -11 -25    1.83    1.98
   0  11  25    0.91    3.66
   0 -11  25    2.39    3.26
   0  11  25    3.32    3.91
   0  11  25    3.61    2.35
   0 -11  25    2.77    2.99
   0 -11 -26    7.03    4.04
   0  11 -26   19.02    3.96
   0 -11  26   16.50    4.35
   0  11  26    9.41    4.62
   0 -11  26   18.99    5.50
   0 -11 -26   17.30    3.97
   0  11 -26   13.49    4.15
   0  11 -26   16.03    4.06
   0 -11  26   14.72    4.17
   0 -11 -26   22.22    4.56
   0 -11 -26    9.63    3.70
   0  11 -26   13.22    3.84
   0  11 -26   13.68    4.01
   0 -11 -26   17.87    3.64
   0  11  26   20.06    5.43
   0 -11  26   14.47    4.31
   0  11  26    6.93    4.00
   0  11  26   18.94    3.79
   0 -11  26   13.49    4.36
   0 -11 -27  136.76    7.84
   0  11 -27  111.42    8.35
   0  11 -27  105.04    8.18
   0  11  27   67.28    8.75
   0  11 -27  104.36    7.72
   0 -11  27   93.48    9.70
   0 -11  27  132.64    9.21
   0 -11 -27  129.53    7.84
   0 -11 -27  156.99    8.74
   0  11 -27  106.94    7.93
   0 -11 -27  101.52    7.04
   0  11  27  103.04    9.98
   0 -11  27  115.86    9.27
   0 -11 -27   87.52    7.44
   0 -11  27  103.60    8.79
   0 -11  27  106.44    8.52
   0  11  27  136.46    8.65
   0 -11  28   92.76    9.28
   0 -11  28  141.05    9.35
   0 -11 -28  123.76    8.14
   0  11 -28  103.65    7.64
   0 -11 -28  157.24    8.39
   0  11  28  144.87    8.73
   0 -11  28  108.80    8.83
   0  11  28   67.18    8.49
   0  11 -28  106.65    7.75
   0 -11 -28  155.03    7.83
   0  11 -28  102.71    7.92
   0  11 -28   96.36    7.00
   0 -11 -29    1.11    3.02
   0  11 -29   -0.70    2.62
   0  11  29    0.78    2.54
   0 -11  29    1.74    2.92
   0 -11 -29    2.15    3.36
   0  11  29    1.99    3.20
   0 -11  29   -0.74    3.48
   0 -11  29    0.70    3.16
   0  11 -29   -1.50    2.71
   0 -11 -29    1.93    2.81
   0  11 -29    0.64    2.18
   0 -11  30   13.36    3.59
   0  11 -30   13.20    3.04
   0 -11 -30   14.66    2.96
   0 -11 -30   20.40    3.65
   0 -11  30   11.78    4.03
   0 -11 -30   20.25    3.56
   0  11 -30   11.83    2.82
   0  11  30    6.47    3.34
   0  11 -30   10.04    2.58
   0 -11 -31   54.34    4.23
   0  11 -31   30.25    3.52
   0  11 -31   27.62    3.14
   0 -11 -31   43.56    3.41
   0 -11  31   23.61    3.97
   0 -11 -31   48.96    4.25
   0 -11 -31   40.72    3.71
   0  11 -31   32.30    3.65
   0  11  31   29.23    4.72
   0  11 -31   26.13    3.14
   0  11  32    1.05    2.27
   0 -11  32    0.69    2.18
   0  11  33    1.14    1.71
   0 -12   0    0.76    2.45
   0  12   0    7.65    2.82
   0  12   0    2.28    1.74
   0 -12   0    4.06    2.33
   0 -12   0    3.12    1.51
   0  12   0    2.23    1.45
   0  12   0    2.67    2.39
   0  12   0    5.46    2.94
   0 -12   0    2.39    2.81
   0  12   0    5.29    2.55
   0 -12   0    3.16    2.17
   0 -12   0    4.03    1.92
   0 -12   1   86.50    6.15
   0 -12  -1   82.72    6.20
   0 -12  -1  105.56    6.51
   0  12   1   73.84    4.94
   0 -12   1   78.56    5.31
   0 -12  -1   75.18    5.36
   0  12  -1   86.48    5.07
   0  12  -1   73.40    6.70
   0  12  -1   81.82    7.10
   0  12   1   78.60    7.01
   0 -12  -1   85.39    5.97
   0 -12   1   82.21    6.29
   0  12  -1   74.90    5.90
   0  12   1   82.31    6.87
   0  12  -1   78.88    6.43
   0 -12  -1   96.91    6.40
   0 -12   1   78.13    6.10
   0  12   1   72.87    6.21
   0 -12   1  101.69    7.51
   0  12  -1   83.80    6.70
   0 -12  -1   99.68    7.10
   0 -12   1   81.02    6.06
   0 -12  -1   78.48    5.61
   0 -12  -2  485.21   15.16
   0 -12   2  360.79   14.61
   0  12  -2  393.13   15.34
   0  12   2  432.35   16.98
   0 -12  -2  467.80   15.34
   0 -12   2  392.09   15.49
   0  12  -2  452.46   17.27
   0 -12  -2  460.32   15.12
   0  12  -2  438.64   13.39
   0 -12  -2  414.92   14.61
   0  12   2  414.57   13.87
   0 -12   2  363.37   13.41
   0  12  -2  388.05   16.68
   0  12   2  446.51   17.59
   0  12  -2  450.31   17.53
   0 -12  -2  524.77   16.69
   0 -12  -2  513.11   15.91
   0  12   2  386.27   15.44
   0  12  -2  413.21   16.45
   0 -12   2  402.13   15.79
   0 -12   2  521.93   18.47
   0 -12   2  411.99   15.09
   0 -12  -2  428.93   15.95
   0  12   3    7.23    2.73
   0 -12   3    4.63    2.36
   0 -12  -3    4.87    2.10
   0  12  -3    3.99    2.55
   0  12   3    7.83    3.22
   0 -12   3    0.96    2.74
   0 -12  -3    5.30    2.38
   0  12  -3    2.69    3.04
   0 -12  -3   -0.58    2.63
   0 -12  -3    4.94    2.01
   0  12   3    2.65    2.55
   0  12  -3    1.14    1.67
   0  12   3    1.67    1.67
   0  12   3    6.02    2.82
   0  12  -3    6.33    2.93
   0  12  -3    5.41    3.12
   0  12   3    8.61    3.46
   0  12  -3    3.87    2.12
   0  12   3    3.91    2.47
   0 -12  -3   10.24    2.46
   0 -12   3    4.24    3.30
   0  12  -3    6.16    3.06
   0 -12  -3    3.68    2.48
   0 -12   3    1.77    2.50
   0 -12  -3    3.13    2.19
   0 -12   3    3.07    1.88
   0  12   4 2370.55   58.31
   0  12   4 2397.20   60.06
   0  12  -4 2388.42   58.36
   0 -12   4 2000.60   57.30
   0 -12  -4 2700.53   56.50
   0  12  -4 2552.46   60.10
   0  12  -4 2430.37   59.59
   0 -12  -4 2596.78   56.12
   0 -12   4 3287.32   64.63
   0 -12  -4 2150.58   56.29
   0  12   4 2325.80   55.69
   0  12  -4 2455.80   54.20
   0  12  -4 2075.27   58.73
   0  12   4 2165.40   58.76
   0  12  -4 2315.52   57.34
   0 -12  -4 2750.46   57.01
   0  12  -4 2549.48   60.40
   0 -12  -4 2905.48   58.17
   0 -12   4 2907.98   64.24
   0  12  -4 2358.59   59.57
   0 -12   4 1929.68   57.15
   0 -12   4 2319.08   56.33
   0 -12  -4 2436.32   58.50
   0  12   4 2841.00   61.00
   0  12   5 1561.98   40.14
   0  12   5 1499.09   41.23
   0  12  -5 1532.20   40.00
   0 -12  -5 1661.15   37.52
   0  12  -5 1597.54   41.09
   0  12  -5 1583.16   41.09
   0 -12  -5 1612.43   37.12
   0 -12   5 1998.83   45.85
   0  12  -5 1477.18   35.29
   0 -12  -5 1363.66   37.69
   0  12   5 1425.61   37.15
   0  12  -5 1334.77   39.92
   0  12   5 1286.48   39.38
   0  12  -5 1601.29   41.34
   0 -12  -5 1618.44   37.51
   0  12  -5 1542.68   39.35
   0 -12   5 1749.47   45.10
   0 -12  -5 1719.24   38.72
   0  12  -5 1548.91   41.41
   0 -12   5 1073.98   38.00
   0 -12   5 1353.94   36.99
   0 -12  -5 1404.06   39.20
   0  12   6  119.28    8.36
   0  12  -6  132.20    8.80
   0  12   6  121.95    9.03
   0 -12  -6  132.76    7.16
   0 -12  -6  126.45    6.87
   0 -12   6  160.29   11.01
   0 -12   6   88.57    7.82
   0 -12  -6  133.38    7.52
   0 -12   6  135.34   10.77
   0  12  -6  137.98    9.53
   0  12   6  104.72    8.03
   0  12  -6  106.30    8.19
   0  12  -6  126.72    6.11
   0 -12  -6  112.43    7.36
   0  12   6  105.84    6.83
   0 -12  -6  129.46    7.30
   0  12  -6  122.16    8.18
   0  12  -6  138.80    9.09
   0  12  -6  134.59    8.89
   0  12  -6  132.13    9.01
   0 -12   6  119.71    6.94
   0  12  -7  303.37   13.71
   0  12  -7  305.89   13.98
   0 -12  -7  332.38   12.11
   0 -12  -7  278.70   10.80
   0 -12   7  338.23   16.45
   0  12   7  292.92   12.10
   0  12  -7  247.16   12.81
   0  12   7  222.92   12.23
   0  12   7  274.13   11.77
   0 -12  -7  255.98   12.02
   0  12  -7  288.21   10.20
   0  12  -7  304.11   13.80
   0 -12  -7  314.10   11.61
   0  12  -7  291.12   13.20
   0  12   7  283.48   13.38
   0 -12   7  275.44   16.05
   0 -12  -7  313.52   11.95
   0  12  -7  290.77   14.28
   0 -12   7  217.32   12.82
   0  12   7  292.32   14.28
   0  12  -7  306.08   13.92
   0  12  -8 2852.99   68.39
   0  12   8 2716.39   68.97
   0  12  -8 2944.14   68.14
   0  12  -8 2998.58   68.94
   0 -12  -8 3331.76   65.38
   0 -12  -8 2938.39   63.63
   0 -12   8 3342.05   74.91
   0  12   8 2802.82   65.69
   0  12  -8 2371.63   66.48
   0  12   8 2371.55   66.23
   0 -12  -8 2637.34   65.87
   0  12  -8 3207.83   63.09
   0  12   8 2814.51   65.67
   0  12  -8 2812.63   67.85
   0 -12  -8 3007.21   64.23
   0  12  -8 2929.12   68.23
   0  12   8 2794.66   68.11
   0 -12   8 2183.64   67.30
   0 -12   8 2548.33   73.10
   0 -12  -8 2876.83   64.67
   0 -12  -8 2825.37   67.77
   0 -12  -9  665.93   19.49
   0  12   9  534.64   21.22
   0  12  -9  554.10   20.89
   0  12  -9  584.00   21.13
   0 -12  -9  646.39   18.66
   0 -12  -9  550.16   17.16
   0 -12   9  624.85   24.78
   0  12   9  534.73   18.96
   0  12   9  455.02   18.97
   0  12  -9  468.88   19.24
   0  12   9  560.78   19.11
   0 -12  -9  555.23   19.53
   0  12  -9  653.89   17.38
   0 -12  -9  586.57   17.71
   0  12  -9  555.21   20.01
   0  12  -9  598.96   21.04
   0  12   9  534.83   20.50
   0 -12   9  441.25   23.31
   0 -12   9  447.54   20.54
   0  12  -9  563.03   21.53
   0 -12  -9  541.84   20.23
   0  12  -9  752.67   19.22
   0  12 -10    4.47    3.17
   0 -12 -10    4.50    3.05
   0  12  10    2.37    3.20
   0  12  10    4.12    3.03
   0 -12 -10    0.57    2.48
   0  12 -10    2.36    3.10
   0  12 -10    5.36    2.10
   0  12 -10    4.60    2.33
   0  12  10    2.57    2.05
   0 -12 -10    6.19    2.43
   0  12 -10    2.34    2.67
   0 -12 -10    3.06    2.85
   0 -12 -10    5.46    2.44
   0 -12  10    4.96    3.92
   0  12  10   -0.16    2.09
   0  12 -10    2.06    2.19
   0  12  10    6.26    2.60
   0 -12  10    2.51    3.14
   0  12 -10    1.52    3.37
   0 -12  10   -1.74    5.24
   0 -12 -10    3.80    2.34
   0  12  11  356.54   16.96
   0 -12 -11  460.70   15.52
   0  12  11  424.02   21.19
   0 -12  11  340.98   15.49
   0  12  11  384.40   16.77
   0 -12 -11  408.78   14.02
   0 -12  11  440.11   25.27
   0  12 -11  419.98   17.33
   0 -12 -11  379.50   15.77
   0  12 -11  484.77   14.08
   0 -12 -11  438.48   14.64
   0  12 -11  424.51   17.20
   0 -12 -11  371.85   13.34
   0 -12  11  438.33   20.90
   0  12  11  394.63   15.70
   0 -12  11  279.81   17.72
   0  12 -11  316.08   14.99
   0  12  11  315.82   14.91
   0  12  11  476.60   22.58
   0 -12  11  231.57   17.62
   0  12 -11  419.37   18.15
   0 -12  11  344.69   17.83
   0  12 -11  535.81   15.50
   0 -12 -11  402.14   16.65
   0 -12 -12  642.40   19.23
   0 -12  12  479.59   19.28
   0  12  12  565.44   25.82
   0  12 -12  701.50   18.16
   0  12 -12  735.68   19.37
   0 -12 -12  558.10   18.88
   0 -12 -12  538.03   17.25
   0  12 -12  575.19   21.31
   0 -12  12  536.15   29.08
   0  12  12  513.23   20.51
   0 -12 -12  586.37   18.07
   0  12 -12  543.19   20.33
   0 -12 -12  508.73   16.52
   0 -12  12  576.93   24.81
   0  12  12  427.23   18.29
   0  12  12  674.93   28.06
   0 -12  12  262.05   20.41
   0  12 -12  517.06   21.11
   0 -12  12  462.75   21.73
   0 -12 -12  510.59   19.86
   0 -12  12  315.29   20.49
   0  12  12  553.24   19.57
   0 -12 -13   13.90    3.65
   0  12 -13   13.71    4.07
   0 -12  13   16.90    7.16
   0 -12  13   13.46    3.84
   0  12  13   13.89    5.71
   0  12 -13   16.01    4.16
   0 -12 -13   17.07    3.94
   0 -12 -13   20.06    4.08
   0  12  13   11.73    3.36
   0  12  13   13.06    3.61
   0 -12  13    7.16    4.38
   0  12  13    7.67    5.13
   0 -12  13    3.69    5.07
   0 -12  13    9.98    4.46
   0  12 -13   15.15    4.40
   0 -12  13   14.61    3.26
   0  12 -13   20.05    4.76
   0 -12 -13   13.00    4.11
   0  12 -13   17.21    3.36
   0  12 -13   24.28    3.42
   0 -12 -13   23.26    3.66
   0 -12  14  397.24   25.33
   0  12 -14  442.28   18.35
   0 -12 -14  345.90   13.72
   0  12  14  403.16   22.60
   0 -12  14  352.93   16.24
   0 -12  14  231.70   18.79
   0  12 -14  431.09   18.58
   0 -12  14  400.37   19.72
   0 -12 -14  429.55   15.03
   0 -12 -14  386.84   16.71
   0  12  14  187.12   16.20
   0  12  14  411.68   16.49
   0 -12 -14  412.77   15.37
   0  12 -14  423.12   18.03
   0 -12  14  344.29   14.65
   0  12  14  446.15   24.22
   0 -12 -14  331.33   14.87
   0  12 -14  431.61   14.29
   0 -12 -14  374.18   16.11
   0  12 -14  495.96   15.69
   0 -12 -15 1207.52   32.47
   0 -12  15 1122.89   47.46
   0 -12  15 1244.77   36.61
   0  12  15 1376.00   46.44
   0 -12  15 1257.73   44.11
   0 -12 -15 1365.27   34.52
   0  12 -15 1372.35   38.89
   0 -12  15 1290.58   40.93
   0 -12  15  763.94   39.44
   0 -12 -15 1432.55   34.24
   0 -12 -15 1290.24   36.59
   0  12  15 1022.85   31.92
   0  12  15 1351.99   36.57
   0  12 -15 1375.12   38.59
   0 -12  15 1209.29   34.26
   0  12  15 1631.43   50.58
   0 -12 -15 1216.35   34.80
   0  12 -15 1505.94   33.68
   0 -12 -15 1180.61   35.65
   0  12 -15 1767.75   35.78
   0 -12  16  215.94   11.33
   0  12 -16  211.80   12.84
   0 -12  16  212.12   12.39
   0  12  16  248.52   17.91
   0 -12  16  201.54   15.88
   0 -12 -16  246.97   11.20
   0  12  16  202.67   10.14
   0  12  16  105.57   11.39
   0  12  16  235.72   12.45
   0  12  16  254.21   19.02
   0 -12  16  168.86   17.54
   0 -12 -16  220.92   10.36
   0 -12  16  131.55   14.34
   0  12 -16  227.98   13.32
   0 -12 -16  227.05   11.38
   0 -12  17  523.46   19.13
   0 -12  17  423.57   23.79
   0  12 -17  566.39   21.71
   0  12  17  560.20   27.86
   0  12  17  499.60   18.59
   0 -12  17  504.99   25.55
   0 -12 -17  566.48   18.48
   0  12  17  423.37   16.82
   0  12  17  565.13   20.58
   0  12  17  622.12   30.47
   0 -12  17  413.95   27.34
   0 -12 -17  507.36   17.41
   0  12 -17  584.56   22.30
   0 -12  17  324.53   23.04
   0  12 -17  560.09   21.85
   0 -12 -17  524.82   18.84
   0 -12 -18  128.84    8.16
   0 -12  18  108.54   14.35
   0  12 -18  159.21   10.80
   0  12 -18  154.39   10.96
   0  12  18  133.01   13.71
   0  12  18  126.07    8.45
   0  12 -18  169.21   11.22
   0 -12  18  132.48    9.02
   0 -12  18  101.89   11.47
   0 -12  18  153.04   13.75
   0 -12 -18  150.26    9.06
   0  12  18  119.79    7.85
   0  12  18  149.17    9.98
   0  12  18  143.11   14.84
   0  12 -18  141.84   10.46
   0 -12 -18  128.75    9.11
   0 -12  18   74.49   11.23
   0  12  18  130.50   11.50
   0 -12  19    9.59    3.12
   0 -12  19    1.53    4.16
   0  12 -19    6.37    3.69
   0  12 -19    6.49    3.85
   0 -12 -19    9.31    3.64
   0 -12  19   -0.52    6.56
   0  12  19   23.64    6.71
   0 -12  19   11.17    3.91
   0  12  19    9.14    2.70
   0 -12  19   10.08    5.36
   0 -12 -19   14.84    4.30
   0  12 -19    7.38    3.62
   0  12  19   10.32    4.49
   0  12  19    8.83    2.59
   0 -12 -19    8.13    4.20
   0  12 -19    7.62    3.68
   0  12  19    9.05    5.72
   0  12 -20   44.79    6.17
   0  12  20   34.85    8.06
   0  12  20   36.78    4.66
   0 -12  20   40.72    5.74
   0 -12  20   38.31    5.12
   0 -12  20   24.67    6.10
   0  12 -20   45.08    6.20
   0 -12 -20   43.38    5.31
   0  12 -20   46.15    6.37
   0 -12  20   35.04    7.12
   0 -12 -20   46.82    5.79
   0 -12 -20   44.05    6.09
   0  12  20   37.41    6.83
   0  12  20   35.87    8.15
   0  12  20   29.99    4.24
   0 -12 -20   34.80    5.63
   0  12 -20   42.66    5.90
   0  12 -21   86.61    7.97
   0 -12  21   86.62    8.04
   0  12  21   86.57   11.17
   0  12  21   83.94    6.73
   0 -12  21   94.34    7.57
   0 -12 -21   81.36    6.78
   0  12 -21   92.99    8.35
   0 -12  21   75.68    9.82
   0  12 -21   87.02    7.54
   0 -12 -21   97.85    7.57
   0 -12 -21   86.88    7.91
   0 -12 -21   63.46    6.94
   0  12  21   90.59    9.58
   0  12  21   60.08   10.22
   0  12  21   77.91    6.38
   0  12 -21   87.99    7.82
   0 -12 -21   85.72    7.49
   0 -12  21   84.46    8.80
   0  12 -22   14.03    3.93
   0 -12 -22   19.90    4.79
   0  12  22   12.56    5.49
   0  12  22   11.64    2.95
   0 -12  22   12.53    3.87
   0 -12  22   11.12    3.38
   0 -12  22    4.71    3.94
   0 -12  22   14.67    5.25
   0  12 -22   14.41    4.08
   0 -12 -22   17.44    3.94
   0 -12 -22   15.86    4.27
   0  12 -22   11.47    3.59
   0 -12 -22   15.48    4.03
   0  12  22   14.47    4.97
   0 -12 -22    9.76    3.21
   0  12  22    6.11    4.85
   0  12  22   14.94    3.17
   0  12 -22   14.46    3.78
   0 -12  22   13.95    4.16
   0  12 -23   60.54    6.60
   0 -12  23   77.44    7.58
   0  12  23   72.85    9.82
   0 -12  23   59.11    8.53
   0 -12 -23   80.80    6.48
   0  12 -23   63.04    6.90
   0  12 -23   71.72    7.20
   0 -12  23   80.32    7.06
   0  12 -23   65.81    6.53
   0 -12 -23   94.32    7.11
   0 -12 -23   81.23    7.19
   0 -12 -23   46.09    5.69
   0  12  23   70.21    8.53
   0  12  23   35.70    7.63
   0  12  23   72.83    6.16
   0 -12  23   59.46    7.28
   0  12 -23   68.44    6.70
   0 -12 -23   82.57    7.35
   0  12 -24  801.64   26.20
   0 -12  24  841.16   27.70
   0 -12  24  762.25   30.60
   0  12 -24  835.01   25.76
   0  12 -24  829.22   27.04
   0  12 -24  827.03   26.87
   0 -12 -24  940.93   24.59
   0 -12  24  968.48   27.63
   0  12 -24  843.22   26.09
   0 -12 -24 1088.87   26.21
   0 -12 -24  882.16   26.50
   0  12  24  858.11   31.03
   0  12  24  450.95   26.95
   0  12  24  805.64   24.69
   0 -12  24  773.84   27.77
   0 -12 -24 1017.58   26.58
   0  12 -25   96.81    7.63
   0 -12  25   79.95    7.64
   0 -12  25   93.60    7.68
   0 -12 -25   99.95    6.74
   0  12 -25   93.64    7.93
   0  12 -25   90.30    7.84
   0 -12  25   72.89    8.79
   0  12 -25   94.49    7.27
   0 -12 -25  113.25    7.63
   0  12 -25   84.81    7.14
   0 -12 -25   83.87    6.94
   0 -12 -25   34.80    4.71
   0  12  25   88.44    9.23
   0  12  25   48.86    7.82
   0  12  25   83.72    6.51
   0 -12  25   82.46    7.95
   0 -12 -25  109.97    7.73
   0  12 -26   24.55    4.64
   0 -12 -26   32.48    4.43
   0  12 -26   25.15    4.72
   0 -12  26   23.95    4.81
   0 -12  26   27.92    4.97
   0  12  26   19.19    5.28
   0 -12  26   21.81    5.39
   0  12 -26   25.81    4.35
   0 -12 -26   41.65    5.23
   0 -12 -26   25.36    4.14
   0 -12 -26   10.07    2.65
   0  12  26   25.53    5.60
   0  12  26   30.37    4.21
   0  12  26   14.17    4.94
   0  12 -26   23.85    4.25
   0 -12 -26   41.31    5.35
   0  12 -27  570.72   20.30
   0 -12  27  869.83   24.86
   0 -12  27  570.78   24.75
   0  12 -27  631.47   21.47
   0  12  27  565.75   24.91
   0 -12 -27 1005.43   23.04
   0 -12 -27  615.31   20.68
   0 -12  27  617.08   23.57
   0  12  27  741.02   22.22
   0 -12  27  653.29   23.36
   0  12 -27  680.62   21.76
   0 -12 -27 1008.83   23.77
   0 -12 -27  887.03   21.76
   0  12 -27  653.93   22.52
   0  12 -27  697.10   22.94
   0  12 -28  758.61   24.44
   0  12  28  776.84   29.31
   0 -12 -28 1302.00   26.98
   0 -12 -28 1090.38   24.74
   0 -12  28  812.60   27.75
   0  12  28  975.61   26.51
   0  12 -28  860.64   26.43
   0 -12 -28 1154.02   25.77
   0 -12 -28 1302.48   27.66
   0  12 -28  817.74   25.43
   0 -12  28  750.42   28.84
   0 -12 -28  694.40   23.55
   0  12 -29    1.65    2.26
   0  12 -29    2.63    2.28
   0 -12 -29    3.02    2.83
   0 -12  29   -0.51    2.72
   0 -12 -29    2.95    2.86
   0 -12 -29    2.63    2.42
   0  12 -29    1.31    2.43
   0 -12  29   -0.21    3.05
   0  12  29    2.66    3.21
   0  12 -29    2.52    1.87
   0 -12 -29    2.28    1.97
   0  12 -29    3.19    2.12
   0 -12 -30   11.32    2.13
   0 -12  30    6.94    2.84
   0 -12 -30   11.89    2.54
   0  12 -30    8.18    2.49
   0  12  30    6.69    3.05
   0  12 -30    9.77    2.22
   0 -12 -30   12.79    2.74
   0  12 -30    8.96    2.36
   0  12 -30   11.01    2.49
   0 -12  30    9.08    3.41
   0  12  31   -0.28    2.43
   0 -12  31    1.93    2.27
   0  12  32    2.29    1.70
   0 -12  32    1.04    1.70
   0 -13   0   -0.16    1.80
   0 -13   0   -1.88    2.76
   0  13   0   -0.44    1.85
   0  13   0    0.19    2.44
   0  13   0    0.43    2.67
   0 -13   0   -0.25    1.32
   0 -13   0   -0.27    2.58
   0  13   0   -0.18    2.24
   0 -13   0   -1.03    2.43
   0  13  -1   37.58    5.03
   0 -13  -1   43.96    5.07
   0 -13   1   32.70    4.35
   0 -13   1   42.58    5.53
   0 -13  -1   42.75    4.54
   0  13   1   43.40    5.06
   0 -13  -1   37.83    4.59
   0 -13   1   36.58    4.39
   0 -13  -1   33.64    4.11
   0 -13   1   34.78    4.45
   0  13  -1   37.88    4.90
   0  13  -1   40.41    4.60
   0  13   1   41.38    5.32
   0  13   1   42.42    5.69
   0  13  -1   42.26    5.74
   0 -13  -1   31.34    3.72
   0 -13   1   31.59    4.11
   0 -13  -1   35.29    4.08
   0  13  -1   30.83    4.89
   0 -13   2   -1.91    2.75
   0 -13  -2    0.25    2.17
   0  13   2    1.19    2.38
   0  13  -2   -0.48    2.07
   0 -13  -2   -1.82    3.12
   0 -13  -2   -0.51    2.13
   0 -13   2   -0.93    1.94
   0  13  -2   -0.22    2.72
   0  13  -2    0.43    3.51
   0  13   2   -1.16    2.74
   0 -13  -2    0.82    1.52
   0 -13  -2   -0.53    2.20
   0 -13   2   -1.61    3.04
   0 -13  -2   -0.41    1.85
   0 -13   2   -0.65    2.57
   0 -13   2   -0.20    2.93
   0 -13  -2   -1.24    2.79
   0  13   2    0.85    2.17
   0  13  -2    1.14    2.52
   0 -13  -3  347.05   12.58
   0  13  -3  275.62   13.20
   0  13   3  303.43   14.83
   0 -13  -3  343.72   12.78
   0 -13   3  415.61   16.39
   0  13   3  400.71   15.39
   0 -13  -3  336.20   14.31
   0 -13   3  342.88   13.53
   0  13   3  265.38   14.21
   0  13  -3  284.44   14.72
   0  13  -3  311.87   15.22
   0  13  -3  282.12   12.63
   0 -13  -3  324.46   12.95
   0 -13   3  297.86   13.53
   0 -13  -3  337.36   12.68
   0 -13   3  270.07   13.12
   0 -13  -3  359.35   13.80
   0  13  -3  285.66   14.28
   0  13   3  275.77   13.13
   0 -13  -3  353.36   13.11
   0 -13   3  366.54   16.29
   0 -13  -4   53.74    4.62
   0  13  -4   38.93    5.28
   0  13   4   41.25    5.94
   0 -13  -4   45.88    4.60
   0 -13   4   59.65    6.65
   0 -13   4   46.14    4.77
   0 -13  -4   47.31    5.48
   0  13  -4   32.81    5.33
   0  13   4   33.24    5.34
   0  13  -4   39.97    5.01
   0  13  -4   44.31    6.27
   0 -13  -4   41.27    4.58
   0 -13  -4   52.88    4.74
   0 -13   4   54.18    6.75
   0 -13   4   38.86    5.21
   0 -13  -4   55.49    5.33
   0 -13  -4   55.74    4.94
   0  13  -4   40.88    5.85
   0 -13  -5  653.01   18.14
   0 -13  -5  543.80   18.82
   0 -13  -5  590.38   17.79
   0 -13   5  701.73   23.49
   0 -13   5  524.79   18.16
   0 -13  -5  570.21   20.40
   0  13   5  486.28   20.07
   0  13  -5  465.74   20.01
   0 -13  -5  595.23   17.90
   0  13  -5  504.19   18.89
   0  13  -5  533.52   20.98
   0  13   5  526.86   21.06
   0  13  -5  499.66   19.57
   0  13  -5  510.19   20.69
   0 -13   5  401.71   18.48
   0 -13  -5  598.94   18.73
   0 -13  -5  680.07   18.97
   0 -13   5  610.92   23.48
   0 -13  -6   26.96    4.02
   0 -13  -6   24.85    3.56
   0 -13   6   29.77    5.46
   0 -13  -6   26.12    4.53
   0  13   6   16.05    3.96
   0  13   6   24.92    4.88
   0  13  -6   17.86    4.28
   0  13   6   31.91    5.28
   0 -13  -6   28.59    3.71
   0  13  -6   19.57    4.67
   0 -13  -6   25.69    4.00
   0  13  -6   24.69    4.55
   0 -13   6   26.63    6.00
   0  13  -6   17.98    4.93
   0 -13   6   13.26    3.67
   0 -13  -6   29.20    4.23
   0  13  -6   24.65    4.71
   0  13   6   23.19    5.03
   0 -13  -7   10.82    2.84
   0 -13   7    7.21    4.07
   0  13   7    5.35    3.84
   0  13  -7    4.81    3.74
   0  13   7    9.41    3.96
   0  13  -7   11.76    2.64
   0 -13  -7    6.45    3.72
   0 -13   7    8.71    3.83
   0 -13   7    3.60    3.06
   0  13  -7    7.80    3.81
   0 -13  -7    8.43    3.07
   0  13  -7    4.64    3.42
   0 -13  -7    8.69    2.60
   0  13   7   10.86    4.05
   0  13  -7    7.05    3.30
   0  13   7    6.00    3.18
   0 -13  -7    5.46    2.60
   0 -13   7    6.52    3.22
   0 -13   7    7.06    4.47
   0  13  -7    3.57    3.85
   0 -13  -7   11.88    3.09
   0 -13   8    5.47    4.07
   0 -13  -8    3.55    2.15
   0  13  -8   -1.25    4.25
   0  13   8   -1.36    4.06
   0  13   8    3.89    3.41
   0 -13   8    0.19    3.81
   0 -13   8   -0.41    3.77
   0 -13  -8   -1.47    4.06
   0 -13  -8    4.01    2.85
   0  13  -8    2.42    2.99
   0  13  -8   -1.55    4.07
   0 -13  -8    7.98    2.55
   0  13  -8   -0.21    3.34
   0  13   8   -0.62    3.33
   0  13   8    0.80    3.18
   0 -13  -8    1.37    2.41
   0 -13   8    2.13    2.94
   0 -13  -8    5.48    2.57
   0 -13   8    2.50    4.20
   0  13  -9    1.50    3.58
   0  13   9   -0.92    3.80
   0 -13  -9    2.72    3.11
   0 -13   9    2.10    2.85
   0 -13   9    2.49    3.18
   0  13   9    1.38    3.56
   0  13  -9    2.23    3.38
   0 -13  -9    3.42    2.67
   0 -13  -9    5.75    2.57
   0 -13  -9    2.51    2.43
   0 -13   9    5.45    4.78
   0 -13   9    4.66    4.16
   0  13   9    3.67    3.00
   0  13   9    0.61    2.50
   0  13  -9    0.42    2.61
   0  13   9    4.83    3.84
   0 -13  -9    3.91    2.56
   0 -13  -9    4.52    2.84
   0 -13   9    0.34    5.00
   0 -13  -9    4.84    2.54
   0 -13   9    0.25    2.99
   0  13 -10    2.21    3.36
   0  13  10    3.26    4.08
   0 -13  10    4.79    3.12
   0 -13 -10    4.35    2.87
   0 -13  10    5.49    3.09
   0 -13 -10    2.09    3.39
   0 -13  10    0.57    5.59
   0 -13 -10    4.36    2.45
   0 -13  10   10.80    5.55
   0  13  10    8.36    2.93
   0  13 -10    5.96    3.01
   0  13  10   11.61    4.85
   0  13  10    1.82    2.41
   0 -13 -10    4.97    2.34
   0 -13 -10    3.93    2.81
   0  13 -10    4.42    3.46
   0 -13 -10    4.84    2.79
   0 -13 -10    6.93    2.91
   0 -13  10    6.05    3.78
   0  13 -10    6.69    3.85
   0 -13  10    4.02    4.84
   0  13 -11   34.50    5.62
   0 -13  11   26.12    5.04
   0  13  11   36.12    6.80
   0 -13  11   30.58    4.88
   0 -13 -11   41.71    4.99
   0 -13 -11   42.82    4.33
   0 -13  11   27.95    6.43
   0  13  11   36.55    4.89
   0  13  11   41.77    7.54
   0 -13 -11   41.00    5.15
   0  13 -11   27.24    5.05
   0 -13 -11   39.89    4.64
   0 -13  11   42.10    8.88
   0 -13 -11   40.11    5.44
   0  13 -11   59.71    5.10
   0 -13 -11   37.17    4.62
   0  13 -11   34.75    5.99
   0 -13  11   24.90    6.60
   0 -13  11   23.15    5.27
   0 -13 -12   44.63    5.61
   0 -13  12   35.85    5.34
   0 -13  12   39.14    5.78
   0  13  12   39.67    7.18
   0 -13 -12   46.62    5.14
   0 -13 -12   38.40    4.31
   0  13  12   38.25    5.18
   0  13  12   37.05    5.09
   0  13  12   47.54    8.04
   0 -13 -12   40.45    5.18
   0 -13  12   24.58    5.55
   0 -13  12   25.23    6.92
   0  13 -12   34.71    6.09
   0 -13 -12   46.59    5.88
   0  13 -12   60.18    5.09
   0 -13 -12   44.03    4.80
   0 -13  12   43.26    9.39
   0  13 -12   33.20    5.69
   0 -13 -13    3.15    3.24
   0  13  13    2.06    2.88
   0  13  13    4.62    2.94
   0  13  13    7.83    5.05
   0 -13  13    4.63    3.03
   0  13  13    1.74    4.75
   0 -13 -13    4.14    2.61
   0  13 -13    2.98    3.62
   0 -13  13    3.52    3.55
   0 -13  13    1.26    4.46
   0 -13 -13    2.91    3.41
   0  13 -13    3.91    3.33
   0 -13  13    0.98    6.16
   0 -13 -13    5.13    2.97
   0 -13 -14   23.05    4.24
   0 -13 -14   19.70    3.44
   0  13  14   12.81    4.89
   0  13  14   20.35    6.31
   0  13  14   18.58    5.72
   0 -13  14   16.96    4.28
   0 -13  14   12.23    4.59
   0 -13  14    5.70    5.08
   0  13 -14   11.72    4.66
   0  13 -14   13.12    4.64
   0 -13 -14   20.83    3.87
   0 -13  14   10.04    6.95
   0  13 -14   12.63    4.72
   0 -13 -14   20.96    4.70
   0 -13  15  243.06   11.77
   0  13 -15  217.27   13.75
   0 -13  15  134.42   14.61
   0 -13 -15  296.62   12.13
   0 -13 -15  249.07   10.54
   0  13  15  159.38   13.82
   0 -13 -15  265.38   11.23
   0  13 -15  226.23   13.53
   0 -13  15  245.96   19.91
   0  13 -15  228.69   12.94
   0 -13  15  199.08   12.26
   0  13  15  271.08   17.82
   0 -13  15  216.10   16.46
   0  13  15  290.97   19.41
   0  13 -15  217.20   13.55
   0 -13 -15  296.29   12.75
   0 -13  16   77.37    6.69
   0 -13  16   31.22    8.02
   0  13 -16   63.40    7.82
   0 -13  16   60.15    9.16
   0 -13 -16  108.10    7.36
   0 -13 -16   91.52    6.17
   0  13  16   29.18    6.57
   0  13  16   93.10   11.47
   0 -13  16   70.32    7.57
   0  13  16   80.78   10.23
   0  13 -16   69.74    7.89
   0 -13 -16  109.54    7.82
   0 -13 -16   91.39    6.68
   0  13 -16   55.70    6.82
   0 -13  16   68.30   11.54
   0 -13  17  131.22    8.56
   0 -13  17  106.56   11.73
   0 -13 -17  166.96    9.63
   0  13 -17  114.96    9.72
   0  13  17  142.69   13.31
   0 -13  17  103.25    8.91
   0 -13  17   97.83   11.42
   0 -13 -17  154.99    8.81
   0 -13 -17  134.94    7.60
   0  13  17  109.04    7.21
   0  13  17  144.11   13.95
   0 -13  17   73.35   11.02
   0  13 -17  110.09    9.59
   0 -13 -17  132.45    8.03
   0 -13  17  100.20   13.78
   0  13 -17  119.55    9.58
   0  13 -18   50.88    6.87
   0 -13  18   28.53    7.58
   0 -13 -18   66.34    5.99
   0  13 -18   47.09    6.38
   0 -13  18   59.59   10.81
   0  13  18   62.05    9.22
   0 -13 -18   87.10    7.33
   0  13 -18   50.47    6.65
   0 -13  18   61.16    6.08
   0 -13  18   37.46    7.37
   0 -13  18   48.94    8.37
   0 -13 -18   74.51    6.56
   0 -13 -18   63.40    5.54
   0  13  18   65.58    8.53
   0  13  18   52.85    5.06
   0  13  18   61.04    9.82
   0 -13 -18   56.42    6.95
   0  13 -19  114.67    9.39
   0 -13 -19  147.15    8.45
   0 -13  19  116.52   14.29
   0  13 -19  123.84    9.51
   0  13 -19  134.71   10.20
   0  13  19  131.12   12.62
   0 -13 -19  182.77    9.88
   0  13 -19  117.16    9.77
   0 -13  19  139.23    8.98
   0 -13  19   86.53   10.48
   0 -13  19  109.49   11.76
   0 -13 -19  191.45    9.60
   0  13 -19  110.70    8.58
   0 -13 -19  143.20    7.83
   0  13  19  128.61   11.26
   0  13  19  118.66    7.58
   0  13  19  133.06   13.68
   0 -13 -19  129.12    9.74
   0  13 -20   19.15    4.40
   0 -13 -20   24.45    4.29
   0  13 -20   21.96    4.95
   0  13 -20   15.36    4.43
   0  13  20   17.81    6.02
   0 -13 -20   29.87    4.94
   0  13 -20   16.72    4.48
   0 -13  20   22.05    4.25
   0 -13  20   13.06    5.27
   0 -13  20   15.82    5.63
   0  13 -20   21.53    4.29
   0 -13 -20   31.07    4.74
   0 -13 -20   27.18    3.85
   0  13  20   28.27    6.05
   0  13  20   21.11    3.46
   0  13  20   14.18    5.87
   0 -13 -20   21.30    4.83
   0 -13  21   -1.30    3.44
   0  13 -21   -0.86    2.87
   0  13 -21   -0.45    3.47
   0 -13 -21    0.27    3.03
   0  13 -21   -1.69    3.60
   0 -13  21   -1.12    3.39
   0  13  21   -0.37    4.94
   0  13 -21   -1.31    3.78
   0 -13 -21   -0.48    3.37
   0 -13  21    0.90    2.36
   0 -13  21   -1.70    4.70
   0 -13  21   -1.41    4.19
   0  13 -21   -0.56    2.94
   0 -13 -21   -0.14    3.33
   0 -13 -21   -1.09    2.58
   0 -13 -21    0.22    2.80
   0  13  21   -1.52    3.64
   0  13  21   -0.29    1.90
   0  13  21   -3.28    6.04
   0 -13 -21    1.26    3.29
   0  13 -22    2.02    2.55
   0 -13  22   -1.70    3.91
   0 -13  22   -0.18    2.50
   0  13 -22   -0.21    3.16
   0 -13 -22   -1.25    3.82
   0  13  22   -2.11    5.08
   0 -13  22    1.31    2.91
   0  13 -22   -0.22    2.88
   0 -13 -22   -0.65    3.02
   0  13 -22    0.61    2.87
   0 -13  22   -1.67    4.00
   0  13 -22    1.45    2.52
   0 -13 -22    0.70    3.52
   0 -13 -22    0.47    2.37
   0 -13 -22    0.62    2.37
   0  13  22    0.29    3.45
   0  13  22    0.29    1.82
   0  13  22   -1.17    4.58
   0 -13 -22   -0.40    2.95
   0  13 -23    5.97    3.20
   0 -13 -23    8.35    4.19
   0  13 -23    1.17    2.86
   0  13  23    5.32    4.56
   0 -13  23    4.89    3.46
   0 -13  23   -2.81    4.77
   0 -13 -23    5.77    3.24
   0  13 -23    2.67    3.34
   0 -13  23    5.73    3.05
   0  13 -23    3.63    2.86
   0 -13 -23    6.05    3.51
   0  13 -23    4.31    2.72
   0 -13 -23    6.03    2.76
   0 -13 -23    1.89    2.56
   0  13  23    1.96    3.57
   0  13  23    5.05    2.15
   0  13  23    0.72    4.09
   0 -13 -23    5.63    3.37
   0  13 -24   18.54    4.26
   0 -13 -24   42.08    5.35
   0 -13  24   20.57    4.75
   0  13  24   31.04    6.59
   0 -13  24   16.47    5.02
   0  13 -24   21.22    4.75
   0 -13 -24   39.33    4.69
   0 -13  24   33.91    4.98
   0  13 -24   19.80    4.04
   0  13 -24   20.14    4.13
   0 -13 -24   44.74    5.17
   0 -13 -24   34.60    4.06
   0 -13  24   21.14    4.94
   0  13  24   22.29    5.33
   0 -13 -24   14.32    3.43
   0  13  24   23.63    3.52
   0  13  24   23.95    5.99
   0 -13 -24   23.04    4.46
   0  13 -25   12.13    3.80
   0 -13 -25   16.42    3.49
   0  13 -25   10.79    3.81
   0 -13  25   15.01    4.21
   0  13  25   12.84    5.04
   0 -13  25   14.77    3.81
   0 -13  25   11.12    4.36
   0  13 -25   12.46    3.38
   0 -13 -25   20.02    3.97
   0  13 -25   12.26    3.46
   0 -13 -25   18.84    3.23
   0  13  25   13.39    4.58
   0  13  25   13.42    4.87
   0 -13 -25   16.06    4.14
   0  13 -25   12.81    3.74
   0 -13 -25    4.99    2.46
   0 -13 -25   11.90    3.45
   0  13 -26   -0.36    2.49
   0  13  26    2.19    3.47
   0 -13 -26    3.54    3.34
   0  13 -26    0.73    2.68
   0 -13  26    1.44    3.13
   0  13  26    1.04    3.95
   0 -13  26    1.43    3.30
   0 -13 -26    3.91    3.20
   0  13 -26    0.27    2.62
   0  13 -26   -1.40    2.97
   0 -13 -26    4.01    2.34
   0  13  26   -0.23    3.69
   0  13  26    1.46    3.39
   0  13 -26    1.63    2.78
   0  13 -26   -1.42    3.17
   0 -13 -26    1.67    2.66
   0 -13 -26   -0.49    1.93
   0 -13 -26    0.41    2.50
   0  13 -27    9.57    3.28
   0  13 -27    8.59    2.92
   0 -13 -27   13.66    3.37
   0 -13 -27   12.44    2.69
   0  13 -27    7.47    2.55
   0  13  27   11.78    4.03
   0 -13 -27   14.11    3.58
   0  13 -27    7.03    2.93
   0 -13 -27   11.19    3.04
   0  13 -27    5.96    3.17
   0  13  27   10.40    4.52
   0 -13  27    5.95    3.43
   0 -13 -27    7.40    2.56
   0 -13  27   10.67    3.96
   0 -13 -28   54.71    3.87
   0 -13  28   25.39    4.66
   0  13 -28   44.94    4.42
   0  13  28   51.09    6.41
   0  13 -28   39.19    4.65
   0 -13 -28   53.82    4.26
   0  13  28   50.58    5.94
   0  13 -28   35.20    3.70
   0 -13 -28   28.81    3.42
   0 -13 -28   68.62    4.81
   0  13 -28   33.79    4.11
   0 -13 -29    0.07    1.97
   0  13 -29    0.65    2.11
   0  13 -29    0.28    1.81
   0 -13 -29   -1.01    2.13
   0  13  29    0.16    2.60
   0 -13  29    0.86    2.02
   0 -13  29   -0.96    2.76
   0  13  30   -0.62    2.39
   0 -13  30   -0.47    2.37
   0 -13  30    0.37    1.61
   0  13  31    6.33    2.09
   0 -13  31    6.35    1.97
   0  14   0  150.40    8.54
   0 -14   0  108.73    7.81
   0  14   0   88.79    8.37
   0  14   0  122.84    7.90
   0 -14   0   95.49    6.79
   0  14   0   91.03    7.72
   0 -14   0  152.54    9.53
   0 -14   0   99.30    7.18
   0 -14   0  114.30    9.07
   0  14   0  112.42    7.34
   0 -14   0  103.66    7.32
   0  14   1   22.87    3.85
   0 -14   1   13.08    2.94
   0 -14  -1   13.60    3.37
   0  14  -1   13.93    3.11
   0  14   1   19.30    3.55
   0  14  -1   10.64    2.93
   0 -14   1    6.02    2.48
   0 -14  -1   10.01    2.82
   0 -14  -1    7.86    3.63
   0  14  -1    9.25    3.28
   0 -14   1   13.31    3.74
   0 -14   1    9.58    3.05
   0  14   1   11.32    3.38
   0 -14  -1    9.35    2.89
   0  14  -1   10.45    2.86
   0 -14  -1   10.62    3.91
   0  14   1    7.76    2.86
   0 -14   1    7.08    2.94
   0 -14  -1   13.63    3.19
   0 -14  -2   13.18    3.25
   0 -14   2    7.32    3.26
   0 -14   2   11.59    3.51
   0 -14  -2   15.18    3.11
   0  14  -2   18.09    4.29
   0  14   2   13.38    3.42
   0 -14   2   18.67    4.37
   0 -14  -2   13.93    3.80
   0 -14  -2   12.83    3.10
   0 -14   2   15.02    3.79
   0 -14  -2   14.52    3.38
   0 -14   2   15.64    3.27
   0 -14  -2   14.53    4.32
   0  14  -2   12.64    3.09
   0  14   2   13.29    3.36
   0  14  -2   17.69    3.66
   0 -14  -2   12.24    2.95
   0  14  -2   12.20    2.92
   0  14   2   15.49    3.53
   0 -14  -2   12.49    2.73
   0  14   2   16.81    3.62
   0 -14  -3  419.20   14.52
   0  14  -3  380.93   17.29
   0 -14   3  337.34   15.47
   0 -14  -3  411.20   14.90
   0  14   3  348.91   15.46
   0 -14  -3  440.83   16.29
   0 -14   3  428.18   18.43
   0  14  -3  371.13   15.76
   0 -14  -3  359.23   15.06
   0 -14  -3  396.39   14.51
   0 -14   3  476.98   18.19
   0 -14  -3  405.38   16.68
   0 -14   3  387.96   15.48
   0  14  -3  387.39   14.20
   0 -14  -3  401.79   18.04
   0 -14   3  393.41   17.68
   0 -14  -3  395.66   14.58
   0 -14  -3  390.70   14.97
   0 -14  -4 1890.26   45.08
   0 -14  -4 2065.32   46.52
   0 -14  -4 2150.49   48.14
   0 -14   4 2125.20   52.62
   0 -14   4 1613.39   47.40
   0  14  -4 1850.07   50.30
   0  14  -4 1799.37   48.23
   0 -14   4 1854.01   50.49
   0  14  -4 1792.03   44.85
   0 -14  -4 1908.60   51.27
   0  14   4 2044.23   50.33
   0 -14  -4 1727.55   47.02
   0 -14  -4 1894.61   45.49
   0 -14   4 2295.52   52.08
   0 -14  -4 1777.87   48.55
   0  14  -4 1751.31   46.80
   0 -14  -4 1899.45   45.70
   0 -14  -4 1641.60   45.80
   0 -14  -5  805.83   23.17
   0 -14  -5  877.53   24.77
   0 -14   5  683.53   25.29
   0  14  -5  801.52   27.62
   0 -14   5  889.61   29.88
   0 -14  -5  880.15   23.88
   0 -14  -5  841.45   22.96
   0  14   5  762.45   26.97
   0 -14  -5  729.31   24.52
   0 -14   5  975.18   29.04
   0 -14  -5  791.22   22.94
   0 -14  -5  779.61   26.13
   0  14  -5  783.87   25.09
   0 -14   5  652.43   24.00
   0  14   5  853.85   27.40
   0 -14   5  792.90   27.23
   0 -14  -5  830.90   28.03
   0  14  -5  721.78   22.21
   0  14  -5  787.18   26.05
   0 -14  -5  699.45   23.65
   0 -14  -6    8.21    2.92
   0  14  -6    7.20    4.32
   0  14  -6    4.65    2.89
   0 -14   6    5.59    3.43
   0 -14   6    4.72    4.46
   0 -14  -6    4.64    4.81
   0  14   6    7.89    4.05
   0  14  -6    5.73    3.86
   0 -14  -6    8.14    2.96
   0 -14   6    8.97    4.63
   0 -14  -6    5.61    3.23
   0 -14  -6    7.30    3.46
   0  14   6   18.20    5.05
   0 -14  -6   13.73    3.38
   0 -14  -6    9.13    3.97
   0  14  -6    4.72    4.79
   0 -14  -6   11.48    3.46
   0 -14   6    4.19    5.40
   0 -14   6    4.12    3.66
   0 -14  -7 2075.27   45.82
   0 -14  -7 1706.08   47.27
   0 -14  -7 1853.67   45.35
   0 -14   7 2243.35   54.00
   0 -14  -7 1864.31   50.03
   0  14   7 2005.50   53.20
   0 -14   7 1832.94   50.61
   0 -14   7 1624.54   47.82
   0 -14  -7 1908.01   51.50
   0  14   7 2093.68   53.06
   0  14  -7 1758.91   44.87
   0  14  -7 1885.86   49.27
   0 -14  -7 1949.99   45.84
   0  14  -7 1892.77   52.03
   0 -14  -7 2199.85   47.00
   0 -14  -7 2054.64   47.47
   0 -14   7 1455.99   48.44
   0 -14   7 1989.20   55.47
   0  14  -7 1824.04   50.01
   0 -14   8 2861.83   64.97
   0 -14  -8 2398.20   55.47
   0 -14  -8 2096.54   57.49
   0  14   8 2558.16   64.25
   0  14  -8 2304.92   54.99
   0 -14  -8 2388.68   61.37
   0  14   8 2628.31   64.07
   0 -14   8 2360.25   60.99
   0 -14   8 2098.76   58.16
   0  14  -8 2340.72   60.68
   0 -14  -8 2505.32   55.60
   0  14  -8 2242.88   57.22
   0  14  -8 2401.22   59.94
   0 -14  -8 2536.72   56.09
   0 -14   8 1875.60   59.30
   0  14  -8 2416.19   62.66
   0 -14  -8 2625.95   57.38
   0 -14   8 2645.71   67.70
   0 -14   9  152.80   13.27
   0 -14  -9  157.21    8.84
   0 -14   9  117.50   10.01
   0  14   9  152.92   11.97
   0 -14   9  123.45    9.27
   0  14  -9  136.10    7.71
   0 -14   9  147.47   10.57
   0 -14  -9  162.03   11.01
   0  14   9  169.62   12.09
   0  14  -9  154.61   10.84
   0 -14  -9  156.56    8.12
   0 -14  -9  145.27    8.19
   0  14  -9  148.82   10.12
   0  14  -9  136.21    9.11
   0 -14   9  184.27   12.40
   0 -14   9  178.96   14.52
   0 -14  -9  144.46    7.92
   0 -14  10    5.40    4.63
   0 -14  10    0.54    4.54
   0 -14 -10    4.23    2.39
   0  14 -10    4.42    3.18
   0  14  10    2.80    2.88
   0  14  10    5.70    4.20
   0  14 -10    6.43    2.60
   0  14  10    3.68    3.97
   0 -14  10    6.84    3.73
   0 -14 -10    5.00    3.49
   0 -14  10    3.71    2.98
   0  14 -10    9.59    4.13
   0 -14 -10    1.84    2.04
   0 -14 -10    3.74    2.75
   0 -14  10    5.86    3.48
   0 -14  10    5.78    4.71
   0 -14 -10    0.13    2.87
   0 -14  10   10.53    6.09
   0  14 -10    9.30    3.19
   0  14 -10    5.05    3.24
   0 -14 -11   39.30    4.28
   0 -14  11   34.19    6.32
   0 -14  11   40.91    8.19
   0  14 -11   30.58    5.05
   0  14  11   30.20    4.94
   0  14  11   44.49    7.51
   0 -14  11   32.17    5.05
   0 -14  11   33.85    5.48
   0 -14 -11   39.25    5.87
   0  14  11   52.49    7.41
   0  14 -11   44.20    6.37
   0 -14 -11   43.16    4.40
   0 -14  11   29.96    5.69
   0 -14 -11   40.54    4.89
   0  14 -11   36.64    6.15
   0 -14  11   38.03    7.69
   0  14 -11   40.51    5.90
   0  14 -11   37.82    5.19
   0 -14  11   56.46    9.50
   0 -14 -11   39.08    4.65
   0 -14  12  152.42   14.43
   0 -14 -12  154.42    7.98
   0  14 -12  132.63    9.17
   0  14  12  142.18    9.60
   0  14 -12  159.47   11.57
   0 -14  12  118.17   10.39
   0 -14  12  116.55   12.80
   0 -14 -12  155.17    8.90
   0  14  12  174.17   13.57
   0  14  12  144.38   12.27
   0 -14  12  130.05    9.72
   0 -14  12  164.50   11.01
   0 -14 -12  160.01    8.19
   0  14 -12  134.84    9.53
   0 -14 -12  151.44    8.33
   0  14 -12  141.69   10.46
   0 -14  12  170.97   15.88
   0  14 -12  145.61   10.85
   0 -14  13  412.63   18.43
   0  14  13  466.76   22.28
   0 -14  13  343.90   16.91
   0  14  13  499.32   23.81
   0  14 -13  398.20   16.15
   0 -14 -13  427.38   14.71
   0 -14 -13  448.68   15.42
   0 -14  13  547.09   28.12
   0  14 -13  409.84   17.52
   0  14 -13  423.33   18.86
   0  14  13  464.72   22.86
   0  14  13  398.25   16.79
   0  14 -13  444.55   20.05
   0 -14 -13  432.88   16.03
   0 -14  13  386.17   23.14
   0 -14  13  361.06   18.94
   0  14  14   27.91    6.47
   0 -14  14   17.11    4.42
   0  14  14   29.28    6.28
   0  14  14   36.98    7.62
   0  14 -14   28.26    4.54
   0 -14 -14   35.36    4.79
   0 -14 -14   24.18    3.80
   0  14 -14   31.31    5.71
   0  14 -14   24.63    4.69
   0 -14 -14   30.98    4.40
   0 -14  14   39.96    9.42
   0  14 -14   22.13    5.57
   0 -14 -14   34.67    4.71
   0 -14  14   16.08    6.14
   0 -14  14   14.92    4.70
   0 -14  15  134.34   10.02
   0  14  15  151.53   12.89
   0 -14  15  131.16   12.72
   0 -14 -15  179.59    9.44
   0  14 -15  146.48    9.38
   0 -14 -15  156.13    8.13
   0  14  15  135.49   12.05
   0  14  15  187.31   14.88
   0  14 -15  162.45   11.45
   0 -14  15  200.64   17.24
   0  14 -15  162.12   10.71
   0 -14 -15  167.01    8.82
   0 -14 -15  165.12    9.24
   0  14 -15  147.57   11.35
   0 -14  15  115.91   12.95
   0 -14  16   68.21    6.28
   0 -14  16   62.84    9.18
   0 -14 -16   80.86    6.17
   0  14 -16   63.08    7.07
   0  14 -16   72.72    7.86
   0 -14  16   87.52   12.50
   0  14  16   89.10   10.04
   0 -14  16   55.18    6.69
   0 -14  16   61.44    9.20
   0  14 -16   73.28    6.82
   0 -14 -16   83.40    6.61
   0 -14 -16   67.72    5.43
   0 -14 -16   77.53    6.34
   0  14 -16   67.31    8.01
   0 -14  16   60.10   10.00
   0  14 -16   67.06    7.85
   0 -14 -16   73.67    7.66
   0  14  16   94.68   11.07
   0 -14  17   78.07    6.62
   0 -14  17   61.61    9.09
   0  14 -17   69.24    7.72
   0 -14  17   83.88   12.16
   0 -14 -17   84.83    6.35
   0  14 -17   65.10    7.21
   0 -14  17   66.57    7.17
   0  14  17   75.69    9.45
   0 -14  17   60.95    8.65
   0 -14 -17   90.65    6.89
   0  14 -17   69.11    6.62
   0 -14 -17   91.75    6.11
   0  14 -17   71.58    7.77
   0 -14  17   48.04    9.09
   0  14  17   95.03   10.93
   0  14 -17   68.90    7.91
   0 -14 -17   70.27    7.45
   0  14 -18   69.18    7.72
   0 -14  18   60.79    6.95
   0  14  18   77.31    9.55
   0 -14  18   83.22    6.81
   0 -14  18   66.03    9.24
   0  14 -18   68.25    7.25
   0 -14 -18   86.89    6.51
   0 -14  18   81.90   11.85
   0 -14  18   66.62    9.23
   0 -14 -18   93.03    6.88
   0  14 -18   60.72    6.20
   0 -14 -18   83.19    5.99
   0  14  18   72.03    8.44
   0  14  18   76.68   10.43
   0  14 -18   60.70    7.38
   0 -14 -18   74.72    7.70
   0  14 -19  169.83   11.48
   0 -14  19  157.95   10.88
   0  14  19  180.92   13.90
   0 -14  19  202.72   10.60
   0 -14  19  157.09   13.50
   0 -14 -19  209.05    9.72
   0  14 -19  175.50   11.12
   0 -14  19  147.19   12.97
   0 -14 -19  232.90   10.57
   0  14 -19  176.60   10.34
   0 -14 -19  188.22    8.99
   0  14  19  171.96   12.71
   0  14  19  180.17   14.84
   0  14 -19  145.94   10.86
   0 -14 -19  184.52   11.47
   0  14 -20   29.20    5.53
   0  14  20   40.04    7.25
   0 -14  20   35.50    4.75
   0 -14  20   30.37    6.33
   0 -14  20   25.55    6.18
   0  14 -20   27.39    4.33
   0 -14 -20   39.07    4.68
   0  14 -20   26.63    4.81
   0  14 -20   31.10    5.46
   0 -14 -20   43.58    5.23
   0  14 -20   25.77    4.44
   0 -14 -20   40.13    4.23
   0  14  20   38.18    6.34
   0  14  20   36.16    7.74
   0  14 -20   29.12    5.04
   0 -14  20   24.56    4.92
   0 -14 -20   31.75    5.37
   0  14 -21    9.66    3.80
   0  14  21   10.42    4.99
   0 -14  21    6.55    4.40
   0  14 -21   10.77    3.78
   0  14 -21    8.55    3.42
   0 -14 -21   12.40    3.49
   0 -14  21   11.44    3.19
   0 -14 -21    9.80    2.88
   0 -14 -21    9.55    3.41
   0  14  21    7.87    3.91
   0  14  21    5.55    4.74
   0  14 -21   10.79    3.60
   0 -14 -21   12.57    3.70
   0  14 -21    9.42    3.01
   0  14 -21   11.19    3.00
   0 -14 -21    7.12    3.29
   0  14 -22    0.93    2.63
   0 -14 -22    2.03    2.64
   0  14 -22    1.80    3.00
   0  14  22   -1.16    3.91
   0 -14  22    3.03    3.17
   0  14 -22    2.09    2.30
   0  14 -22    2.56    2.28
   0 -14 -22   -0.89    3.41
   0 -14 -22   -0.54    2.41
   0  14  22   -0.26    3.59
   0 -14 -22    0.19    2.62
   0  14  22   -0.97    4.10
   0 -14  22    3.47    3.95
   0  14 -22    1.69    2.61
   0  14 -22    1.54    2.74
   0 -14 -22   -0.37    2.90
   0  14  23  173.41   12.79
   0 -14 -23  208.65    9.31
   0  14 -23  145.61    8.65
   0 -14 -23  188.66    8.16
   0  14  23  135.70   10.54
   0 -14  23  149.00    9.99
   0  14 -23  143.37    9.31
   0  14  23  175.56   12.29
   0 -14  23  131.12    9.32
   0  14 -23  142.17    8.35
   0 -14  23  117.09   10.38
   0 -14 -23  194.84    8.70
   0  14 -23  142.04    9.16
   0  14 -23  158.60    9.95
   0 -14 -23  156.00    9.51
   0 -14 -23   81.75    7.32
   0  14 -24  725.02   22.88
   0  14  24  985.32   31.69
   0 -14 -24 1282.54   26.39
   0  14 -24  839.13   24.88
   0 -14 -24 1069.10   24.05
   0 -14  24  796.43   26.59
   0  14  24  838.08   28.53
   0  14 -24  877.80   26.21
   0 -14  24  850.19   27.00
   0  14  24 1049.25   31.73
   0  14 -24  841.90   24.47
   0 -14  24  693.37   27.48
   0 -14 -24 1114.33   24.89
   0  14 -24  842.48   25.98
   0  14 -24  876.24   26.80
   0 -14 -24  872.36   25.93
   0 -14 -24  479.44   22.29
   0  14  25  174.37   10.99
   0  14  25  161.88   10.98
   0  14 -25  145.35    7.92
   0 -14  25  122.98    9.46
   0 -14 -25  208.93    8.78
   0  14 -25  144.04    8.10
   0 -14 -25  173.10    7.41
   0 -14  25  130.83    8.91
   0  14  25  150.35   10.15
   0  14 -25  161.85    8.90
   0 -14  25  139.36    9.18
   0  14  25  183.41   11.61
   0 -14 -25  195.85    8.26
   0 -14 -25  145.89    8.40
   0 -14 -25   83.57    6.49
   0 -14 -26    4.55    2.10
   0  14  26    2.81    2.98
   0  14  26    1.10    3.10
   0 -14 -26    5.77    2.25
   0 -14  26    2.35    2.78
   0  14 -26    4.87    2.64
   0 -14  26    3.57    3.10
   0  14  26    4.91    3.87
   0  14 -26    3.98    2.61
   0  14 -26    4.34    2.38
   0 -14 -26    1.97    1.91
   0 -14 -26    3.11    2.40
   0 -14  26    4.50    3.34
   0 -14 -26    2.94    2.50
   0  14  27  665.98   21.19
   0 -14 -27  717.65   17.52
   0  14 -27  590.00   17.48
   0 -14  27  524.14   19.60
   0 -14 -27  690.53   16.81
   0  14 -27  569.14   17.66
   0 -14 -27  513.23   17.04
   0 -14  27  543.03   18.98
   0  14  27  727.15   22.29
   0  14  28  899.31   23.22
   0 -14  28  896.98   21.30
   0  14  29   75.56    5.24
   0 -14  29   77.13    4.74
   0  14  30   70.01    4.30
   0 -14  30   62.26    4.33
   0  15   0   -1.33    2.62
   0  15   0   -0.62    2.64
   0 -15   0   -1.79    2.87
   0 -15   0   -0.96    2.95
   0 -15   0   -1.72    3.61
   0  15   0   -1.18    3.23
   0 -15   0   -2.57    3.37
   0 -15   0    0.76    1.88
   0  15  -1   45.02    5.01
   0  15   1   35.47    5.34
   0  15   1   47.23    5.29
   0 -15   1   46.98    5.62
   0 -15  -1   34.49    4.63
   0 -15   1   37.59    4.92
   0 -15   1   44.94    5.90
   0 -15  -1   43.67    5.50
   0 -15  -1   37.62    4.54
   0  15  -1   38.29    5.55
   0  15   1   40.83    5.33
   0 -15   1   31.85    4.48
   0  15  -1   41.13    4.61
   0 -15  -1   43.74    6.54
   0  15  -1   30.57    4.44
   0  15  -2   59.44    5.68
   0  15   2   56.94    5.94
   0 -15   2   59.01    6.24
   0 -15  -2   44.21    4.90
   0  15   2   46.91    5.63
   0 -15   2   59.24    6.72
   0 -15  -2   50.12    5.69
   0 -15   2   42.39    5.19
   0 -15  -2   48.18    4.99
   0  15  -2   46.51    6.14
   0 -15  -2   52.59    6.70
   0  15  -2   40.05    4.62
   0  15  -2   40.11    5.11
   0 -15  -3  123.71    8.33
   0  15  -3  143.42    8.45
   0 -15   3  154.08    9.85
   0 -15  -3  124.26    7.73
   0  15   3  111.93    8.27
   0 -15   3  143.23   10.31
   0  15  -3  108.77    9.19
   0 -15  -3  128.61    8.56
   0 -15  -3  126.16    7.70
   0 -15   3   98.72    7.98
   0  15   3  134.55    9.13
   0 -15  -3  131.06   10.37
   0 -15   3  134.41   10.44
   0  15  -3  120.66    7.45
   0  15  -3  104.24    8.21
   0 -15  -4    8.25    3.13
   0  15  -4    1.18    4.23
   0 -15  -4    7.09    3.19
   0 -15   4    4.35    2.88
   0 -15   4    6.04    3.95
   0 -15  -4    9.58    2.70
   0  15  -4    5.47    3.24
   0 -15  -4   11.11    3.07
   0 -15   4   12.35    4.06
   0 -15  -4    8.71    4.43
   0 -15   4    7.73    4.23
   0  15   4    9.66    3.36
   0  15  -4    8.78    2.71
   0  15  -4   12.35    3.22
   0 -15  -5   39.53    5.22
   0 -15   5   46.68    6.21
   0 -15  -5   45.29    4.73
   0 -15  -5   45.01    5.24
   0 -15  -5   43.05    4.60
   0 -15   5   51.41    7.07
   0  15  -5   43.50    6.73
   0 -15   5   33.87    5.07
   0  15  -5   41.65    5.88
   0  15   5   49.41    6.04
   0 -15  -5   49.00    6.91
   0 -15   5   45.18    6.49
   0  15  -5   40.56    4.46
   0 -15  -5   39.90    4.48
   0  15  -5   39.92    5.35
   0  15   5   46.98    6.34
   0 -15  -6  277.27   13.30
   0 -15   6  300.78   14.83
   0 -15  -6  269.92   11.39
   0 -15  -6  293.78   12.67
   0 -15   6  218.42   12.82
   0 -15   6  276.62   15.97
   0  15  -6  260.78   15.10
   0 -15  -6  281.21   11.65
   0 -15  -6  266.51   10.88
   0  15  -6  249.42   13.63
   0  15  -6  258.94   11.10
   0 -15  -6  270.85   15.07
   0 -15   6  279.50   15.12
   0  15   6  287.97   14.47
   0 -15   6  233.51   12.60
   0 -15  -6  271.40   11.39
   0  15  -6  249.90   12.87
   0  15   6  268.76   14.86
   0 -15  -7    1.93    3.09
   0 -15   7    6.64    3.68
   0 -15  -7    4.50    2.66
   0 -15   7    3.22    3.05
   0 -15  -7    6.79    3.13
   0 -15  -7    6.69    2.71
   0 -15   7    1.77    4.13
   0  15  -7    3.07    4.48
   0  15   7    6.35    4.03
   0 -15  -7    0.25    5.02
   0  15   7    7.67    3.64
   0  15  -7    5.10    2.54
   0 -15   7    0.98    3.67
   0 -15   7    1.69    4.76
   0 -15  -7    7.54    2.65
   0  15  -7    2.43    3.67
   0 -15  -7    5.03    2.31
   0  15  -7   -0.39    3.72
   0 -15  -8    1.31    1.82
   0  15  -8    0.46    4.09
   0 -15   8   -2.88    4.53
   0  15  -8    1.01    2.03
   0  15   8    0.48    2.96
   0 -15   8   -1.59    3.76
   0 -15  -8   -1.48    4.30
   0 -15  -8    0.38    2.02
   0 -15  -8   -0.99    3.30
   0 -15   8    0.47    3.51
   0 -15   8    4.39    4.61
   0 -15  -8   -0.13    2.45
   0  15  -8   -1.10    3.83
   0  15   8   -0.86    3.47
   0  15   8    0.27    3.44
   0 -15   8   -0.24    2.81
   0 -15  -8    0.53    2.07
   0  15  -8   -2.35    5.19
   0 -15   8    1.54    4.15
   0 -15  -8    0.60    2.68
   0  15  -8   -0.41    3.56
   0 -15  -9   88.77    5.86
   0  15  -9   69.24    7.79
   0 -15   9   77.70    8.15
   0  15   9  102.01    9.13
   0  15  -9   82.56    5.95
   0 -15  -9   78.31    8.15
   0 -15   9   73.10    7.16
   0 -15  -9   84.65    6.03
   0 -15  -9   93.65    7.98
   0 -15  -9   82.12    5.98
   0 -15   9  107.03   11.20
   0 -15   9   90.31    8.42
   0  15  -9   83.71    7.68
   0  15   9   65.55    6.91
   0  15   9   91.27    9.11
   0 -15   9   60.36    7.16
   0 -15  -9   90.59    6.25
   0 -15   9   83.08    9.74
   0 -15  -9   87.96    6.71
   0  15  -9   80.80    8.89
   0  15  -9   72.96    7.38
   0 -15   9  101.25   11.74
   0 -15 -10    4.45    2.12
   0  15 -10    0.96    3.35
   0 -15  10    1.89    3.35
   0 -15 -10    3.78    3.37
   0 -15  10    4.13    3.08
   0  15  10    1.85    3.41
   0  15 -10    0.63    2.31
   0 -15 -10    2.50    2.06
   0 -15 -10    2.08    2.89
   0 -15 -10    1.12    2.35
   0 -15  10   -1.24    4.80
   0 -15  10    1.85    4.56
   0  15  10    3.91    2.70
   0  15 -10    2.68    2.73
   0  15  10    0.29    4.19
   0 -15  10    1.02    3.14
   0 -15 -10    2.50    2.27
   0 -15 -10    2.70    2.71
   0 -15  10    3.08    4.00
   0  15 -10    2.42    2.78
   0  15 -10    1.61    2.47
   0 -15  10    4.31    5.23
   0 -15 -11    2.11    1.84
   0 -15 -11    2.75    3.02
   0 -15  11    2.31    4.86
   0 -15 -11    0.87    2.62
   0  15 -11    1.19    2.62
   0  15  11    1.40    2.64
   0  15  11   -0.30    4.36
   0 -15 -11    0.93    2.96
   0 -15  11    4.60    3.08
   0  15 -11    1.25    2.27
   0  15  11    0.27    4.02
   0 -15  11    1.42    3.00
   0  15 -11    1.70    3.40
   0 -15 -11    1.25    2.05
   0 -15  11    1.08    4.33
   0 -15 -11    1.03    2.49
   0 -15  11   -0.26    3.37
   0  15 -11    0.56    2.39
   0  15 -11    3.17    3.02
   0 -15  11   -0.40    5.04
   0 -15 -12   41.02    5.77
   0 -15 -12   34.78    4.19
   0 -15  12   36.45    7.75
   0  15 -12   28.17    4.69
   0  15  12   32.98    5.03
   0  15  12   45.23    7.33
   0  15 -12   34.47    4.13
   0 -15  12   33.79    5.23
   0  15  12   36.91    6.53
   0 -15  12   32.21    5.58
   0  15 -12   32.58    6.03
   0 -15 -12   37.26    4.14
   0 -15 -12   42.39    4.88
   0 -15  12   32.22    7.02
   0  15 -12   41.59    6.83
   0 -15  12   28.36    5.50
   0 -15 -12   35.41    4.50
   0  15 -12   38.50    5.90
   0 -15  12   48.95    9.30
   0  15 -12   34.04    5.10
   0  15 -13    5.71    3.58
   0  15 -13    6.77    4.03
   0 -15  13    6.24    5.63
   0 -15 -13    7.40    3.09
   0  15  13   11.58    4.19
   0  15 -13    7.32    2.60
   0 -15  13    2.33    4.39
   0 -15  13    2.58    3.53
   0  15 -13    1.23    4.11
   0  15 -13    5.52    2.74
   0 -15  13   11.73    6.04
   0 -15 -13    5.00    2.74
   0  15  13    8.96    4.39
   0  15  13    5.26    3.29
   0  15  13    7.36    4.71
   0 -15 -13    8.54    2.67
   0 -15 -13    7.37    3.09
   0  15 -13   -0.53    4.89
   0 -15  13    7.28    5.54
   0 -15  13    6.81    3.65
   0 -15 -13    5.64    3.68
   0  15 -14   30.69    5.27
   0 -15 -14   35.68    4.49
   0  15 -14   28.83    5.70
   0 -15  14   37.60    8.55
   0  15 -14   41.06    4.38
   0 -15  14   31.18    5.38
   0  15  14   37.74    6.49
   0  15 -14   26.54    4.30
   0 -15  14   36.88    8.52
   0 -15 -14   32.22    4.01
   0  15  14   35.54    6.18
   0  15 -14   32.00    6.29
   0 -15 -14   35.22    4.64
   0 -15  14   31.62    7.36
   0 -15 -14   40.53    4.29
   0 -15  14   32.93    6.83
   0 -15 -14   35.52    5.73
   0  15  14   44.12    7.47
   0 -15  15   65.13    9.05
   0 -15 -15   89.32    6.05
   0 -15  15   80.36   10.75
   0 -15 -15   98.02    7.03
   0  15 -15   89.87    8.95
   0  15 -15   83.19    8.44
   0  15 -15   80.40    7.62
   0 -15 -15   93.92    6.58
   0 -15  15  101.99   12.17
   0  15  15   98.13    9.81
   0  15 -15   93.12    6.25
   0 -15  15   81.04    7.86
   0  15 -15   71.67    6.54
   0 -15 -15  109.73    6.63
   0  15  15  106.32   10.76
   0 -15  16  167.92   13.78
   0 -15  16  244.42   16.37
   0  15 -16  229.00   10.02
   0 -15  16  201.38   12.28
   0  15  16  267.42   15.78
   0  15 -16  195.53   10.73
   0 -15 -16  247.60   10.24
   0 -15  16  182.86   15.62
   0 -15 -16  243.63   11.11
   0  15 -16  195.40   12.92
   0  15  16  265.58   16.82
   0  15 -16  209.00   12.79
   0 -15 -16  243.75   10.59
   0 -15  16  256.32   18.47
   0  15 -16  193.98   11.66
   0 -15 -16  243.09   10.18
   0 -15 -17   13.15    3.42
   0  15 -17    8.10    3.78
   0 -15  17   15.90    6.72
   0  15 -17    8.83    4.20
   0  15  17   13.34    4.93
   0 -15  17   11.54    4.23
   0  15 -17   12.19    3.05
   0  15 -17    6.89    4.40
   0 -15 -17   14.36    3.01
   0 -15  17   16.88    5.63
   0 -15  17    8.21    4.67
   0  15 -17   11.94    3.45
   0 -15 -17   10.37    2.92
   0  15  17   14.37    4.65
   0  15  17   14.93    5.48
   0 -15 -17   14.00    3.59
   0  15 -17   10.79    4.84
   0 -15  17    7.09    5.57
   0 -15 -17   10.59    3.88
   0 -15  18   25.61    7.26
   0 -15 -18   29.78    4.18
   0  15 -18   16.84    4.37
   0  15 -18   22.02    5.00
   0 -15  18   23.64    4.99
   0  15  18   28.92    6.21
   0  15 -18   15.05    4.83
   0 -15 -18   33.26    3.83
   0 -15  18   38.46    7.01
   0 -15  18   21.40    5.74
   0  15 -18   23.04    4.27
   0 -15 -18   31.55    3.87
   0  15  18   24.28    5.32
   0  15  18   31.13    6.85
   0  15 -18   21.73    5.01
   0 -15 -18   31.58    4.39
   0 -15 -18   23.52    5.11
   0 -15 -19   32.51    4.19
   0  15 -19   22.34    4.59
   0 -15  19   21.19    4.71
   0  15  19   31.29    6.11
   0  15 -19   20.10    4.85
   0 -15 -19   34.08    3.89
   0 -15  19   34.91    6.52
   0 -15  19   18.75    5.56
   0  15 -19   22.29    4.07
   0 -15 -19   34.37    3.89
   0  15  19   27.94    5.53
   0  15  19   29.23    6.71
   0 -15 -19   33.78    4.56
   0  15 -19   24.17    4.96
   0 -15 -19   34.61    5.45
   0  15 -20   17.03    4.11
   0 -15 -20   21.16    3.66
   0 -15  20   18.90    4.45
   0  15  20   19.45    5.33
   0  15 -20   15.00    4.32
   0 -15 -20   21.79    3.25
   0 -15  20   20.88    5.09
   0 -15  20   10.28    4.35
   0  15 -20   16.49    3.47
   0 -15 -20   16.37    3.04
   0 -15 -20   13.74    3.88
   0  15  20   15.96    4.39
   0  15  20   23.75    6.20
   0  15 -20   20.73    4.49
   0 -15 -20   15.74    4.19
   0 -15 -21   25.18    3.76
   0  15 -21   23.16    4.32
   0  15  21   27.42    5.75
   0  15 -21   28.81    3.58
   0 -15  21   19.44    5.12
   0  15 -21   23.95    4.52
   0 -15 -21   29.99    3.54
   0  15 -21   23.02    3.79
   0 -15 -21   29.26    3.61
   0 -15 -21   13.26    3.67
   0  15  21   23.69    4.91
   0  15  21   32.42    6.22
   0  15 -21   20.17    4.11
   0 -15 -21   30.85    4.80
   0 -15 -22    1.97    1.93
   0  15 -22    1.89    2.89
   0  15  22   -2.02    3.92
   0  15 -22    0.85    1.99
   0  15 -22    0.67    2.12
   0 -15 -22   -0.76    2.51
   0 -15 -22   -0.34    2.69
   0  15  22   -0.21    3.19
   0 -15  22   -0.87    3.04
   0  15  22    2.29    3.59
   0 -15  22   -1.62    3.52
   0  15 -22    2.24    2.65
   0  15 -22    3.38    2.92
   0 -15 -22   -1.81    3.15
   0 -15 -22    3.47    2.74
   0 -15 -23   25.00    3.06
   0  15 -23   17.61    3.66
   0 -15  23   22.34    4.16
   0  15  23   22.11    4.76
   0  15 -23   30.74    3.33
   0  15 -23   22.13    3.52
   0 -15 -23   26.03    3.20
   0  15  23   20.59    4.39
   0 -15 -23   15.87    3.38
   0 -15  23   20.97    3.99
   0  15  23   27.74    5.31
   0 -15  23   14.51    4.16
   0 -15 -23   24.42    3.56
   0  15 -23   21.21    3.90
   0  15 -23   20.46    3.95
   0 -15 -23   23.91    4.15
   0 -15 -24   32.61    3.20
   0  15 -24   23.35    3.95
   0  15 -24   30.74    3.13
   0 -15  24   24.19    4.28
   0  15  24   31.26    5.07
   0  15 -24   21.16    3.42
   0 -15 -24   30.45    3.15
   0 -15  24   23.51    3.97
   0  15  24   25.79    4.51
   0  15  24   24.66    5.01
   0 -15  24   20.44    4.19
   0 -15 -24   27.50    3.53
   0  15 -24   20.06    3.71
   0 -15 -24   17.67    3.27
   0 -15 -24   24.92    3.92
   0  15  25   39.83    4.94
   0  15 -25   28.76    3.86
   0 -15  25   27.32    4.24
   0  15 -25   33.21    3.75
   0  15  25   37.10    4.91
   0 -15  25   33.40    4.49
   0  15 -25   39.49    3.30
   0  15 -25   31.03    3.99
   0 -15 -25   41.49    3.78
   0 -15  25   37.37    4.47
   0  15  25   36.16    4.84
   0 -15 -25   22.58    3.14
   0 -15 -25   40.06    4.23
   0  15  25   34.82    4.72
   0 -15 -25   40.03    3.36
   0  15  26   82.81    6.29
   0 -15 -26   71.79    4.90
   0 -15 -26   77.21    4.56
   0  15 -26   63.12    4.96
   0 -15  26   72.28    5.51
   0  15  26   82.19    6.09
   0  15  27   44.63    4.38
   0  15  27   41.69    4.08
   0 -15  27   37.55    3.84
   0 -15 -27   31.00    3.05
   0  15  28    0.70    1.55
   0 -15  28    0.58    1.67
   0 -15  28   -0.42    1.86
   0 -16   0   37.66    5.69
   0  16   0   42.10    5.65
   0 -16   0   33.21    4.72
   0 -16   0   32.80    4.81
   0 -16   0   31.32    4.70
   0  16   0   35.78    5.35
   0  16   0   41.15    4.94
   0 -16  -1  162.55   10.22
   0 -16   1  166.38   10.59
   0 -16  -1  144.83    8.82
   0  16   1  151.40    9.98
   0  16  -1  149.04   10.29
   0 -16   1  140.75    9.11
   0  16  -1  152.44    8.70
   0 -16  -1  169.77   12.04
   0 -16   1  180.45   10.34
   0  16  -1  194.25   10.08
   0  16  -1  152.90   10.34
   0  16   1  177.27   11.01
   0  16   1  198.26   10.33
   0 -16  -1  139.78    8.77
   0  16  -2  694.70   21.26
   0  16   2  699.42   21.78
   0 -16   2  640.46   23.24
   0 -16   2  524.53   20.09
   0 -16  -2  618.37   21.47
   0 -16  -2  553.79   19.47
   0  16  -2  577.24   22.52
   0 -16   2  676.02   22.15
   0  16  -2  566.30   19.13
   0  16   2  634.40   21.72
   0 -16  -2  623.59   24.61
   0 -16  -2  531.60   19.08
   0  16  -2  555.49   20.23
   0  16  -3  179.09   10.60
   0  16  -3  196.80   10.27
   0 -16  -3  197.19   10.47
   0  16   3  193.23   11.10
   0 -16   3  196.66   13.00
   0 -16  -3  204.07   13.38
   0  16  -3  179.17    9.39
   0 -16   3  208.78   11.53
   0  16  -3  174.41   11.70
   0 -16   3  165.86   10.29
   0 -16  -3  167.93    9.22
   0 -16  -3  206.57   11.11
   0 -16   3  200.75   12.25
   0 -16  -3  168.35    9.34
   0 -16  -4  308.75   13.05
   0  16   4  327.56   16.68
   0  16  -4  353.10   17.34
   0  16  -4  353.67   14.17
   0 -16  -4  341.56   14.51
   0  16   4  363.18   15.77
   0 -16   4  329.43   16.95
   0  16  -4  305.86   12.74
   0 -16  -4  349.66   17.70
   0 -16   4  355.75   15.62
   0 -16  -4  351.22   14.54
   0 -16  -4  314.72   13.07
   0 -16   4  369.47   17.28
   0  16  -4  325.96   16.43
   0  16  -4  313.24   14.70
   0 -16  -5   20.29    3.57
   0 -16   5   18.99    4.60
   0  16  -5   23.06    5.20
   0  16   5   20.28    4.98
   0  16  -5   27.10    4.25
   0 -16  -5   23.18    4.22
   0  16  -5   21.18    3.67
   0 -16  -5   31.70    6.33
   0 -16   5   22.03    5.34
   0  16   5   24.62    4.97
   0  16  -5   20.55    4.65
   0 -16  -5   23.60    4.40
   0 -16  -5   15.62    3.26
   0 -16   5   15.26    5.06
   0  16  -5   17.56    5.20
   0 -16  -6  241.68   10.95
   0 -16   6  267.03   13.68
   0  16  -6  266.89   14.68
   0  16   6  231.32   13.67
   0  16   6  260.33   14.47
   0  16  -6  265.30   12.01
   0  16   6  278.51   14.03
   0 -16   6  259.06   14.63
   0 -16  -6  264.72   15.16
   0 -16   6  239.52   12.53
   0  16  -6  239.13   10.86
   0 -16  -6  255.96   12.65
   0  16  -6  245.88   12.41
   0  16  -6  250.57   13.36
   0 -16  -6  265.87   12.35
   0 -16  -6  251.81   11.05
   0  16  -6  256.00   14.76
   0 -16   6  279.96   15.84
   0 -16  -7 1070.70   29.94
   0 -16   7 1195.86   34.82
   0  16  -7 1093.66   34.87
   0  16   7 1057.81   34.28
   0  16   7 1214.53   36.61
   0  16  -7 1065.05   29.76
   0 -16   7 1057.53   32.55
   0  16   7 1210.90   35.20
   0 -16  -7 1116.13   36.08
   0 -16   7 1143.70   35.80
   0 -16  -7 1162.26   33.26
   0  16  -7 1077.62   32.65
   0  16  -7 1057.39   33.85
   0 -16  -7 1168.82   31.87
   0 -16   7 1219.04   38.05
   0  16  -7 1154.76   36.74
   0 -16  -7 1114.90   30.13
   0 -16  -8  504.23   17.19
   0 -16   8  667.86   26.71
   0 -16   8  545.72   21.10
   0 -16  -8  509.16   17.21
   0  16  -8  524.37   21.00
   0  16   8  520.26   20.82
   0  16   8  578.95   23.04
   0  16   8  566.54   21.88
   0 -16   8  507.86   19.78
   0 -16   8  528.64   21.95
   0 -16  -8  559.30   22.81
   0  16  -8  523.04   17.42
   0 -16  -8  552.59   20.32
   0 -16   8  711.50   27.95
   0  16  -8  490.32   19.60
   0  16  -8  513.10   20.90
   0  16  -8  539.29   22.79
   0 -16  -8  522.44   17.37
   0 -16   8  585.75   24.44
   0 -16  -8  559.49   18.98
   0 -16  -9  106.42    6.84
   0 -16   9  120.30    9.24
   0 -16  -9  104.03    6.83
   0 -16   9  142.37   12.48
   0  16   9   98.47    8.46
   0  16  -9  115.84    9.21
   0  16   9  126.69   10.53
   0 -16  -9  113.00    9.77
   0 -16   9  104.35    8.30
   0 -16   9  108.09    9.31
   0  16   9  114.54    9.41
   0  16  -9  111.53    6.90
   0 -16  -9  117.14    8.77
   0  16  -9  104.91    8.50
   0 -16   9  145.68   12.55
   0  16  -9  106.25    9.18
   0 -16   9  106.40   10.34
   0 -16  -9  119.22    7.11
   0  16  -9  114.13   10.05
   0 -16  -9  114.78    7.80
   0 -16 -10    2.85    2.12
   0 -16  10    2.38    4.18
   0 -16 -10    1.24    2.35
   0  16 -10    4.46    2.90
   0  16  10    5.24    3.06
   0  16  10    0.81    3.53
   0  16 -10   -0.38    2.36
   0 -16 -10    4.52    3.57
   0 -16  10    4.99    3.01
   0  16  10    3.12    3.27
   0 -16  10    2.37    3.14
   0 -16 -10    3.59    3.21
   0  16 -10    4.20    2.99
   0 -16  10    1.05    4.82
   0  16 -10    4.89    3.63
   0 -16 -10    1.26    2.05
   0 -16 -10    0.29    2.89
   0 -16  10    5.08    4.51
   0 -16 -11   81.07    5.77
   0 -16 -11   73.81    5.57
   0 -16  11   99.86   10.58
   0  16  11   78.71    7.09
   0  16 -11   68.83    6.77
   0  16  11   84.55    8.87
   0 -16 -11   70.17    7.48
   0 -16  11   70.49    7.60
   0 -16  11   75.46    7.20
   0  16 -11   79.87    5.83
   0  16  11   81.04    8.21
   0 -16 -11   84.32    7.49
   0  16 -11   71.14    7.38
   0 -16  11  103.03   11.29
   0  16 -11   69.68    6.33
   0  16 -11   69.39    7.73
   0 -16 -11   77.45    6.32
   0 -16  11   78.39    9.43
   0 -16 -11   81.80    5.82
   0 -16 -12  195.19    9.15
   0 -16 -12  226.22   12.27
   0 -16  12  262.23   16.96
   0 -16 -12  198.15    9.33
   0  16  12  180.62   10.68
   0  16  12  252.60   14.58
   0  16 -12  178.06   10.56
   0  16  12  219.55   14.29
   0 -16 -12  185.81   11.72
   0 -16  12  188.39   12.18
   0 -16  12  194.42   11.46
   0  16 -12  192.59    9.28
   0  16  12  226.28   13.46
   0 -16  12  270.59   17.72
   0  16 -12  199.40   10.81
   0  16 -12  212.29   12.42
   0  16 -12  206.59   12.76
   0 -16 -12  216.48    9.64
   0 -16  12  202.80   14.85
   0 -16 -12  216.79   10.51
   0 -16 -13 1026.80   27.34
   0  16 -13  987.35   31.97
   0 -16  13 1293.33   41.47
   0  16 -13  943.44   29.67
   0  16 -13  990.07   27.43
   0  16  13 1077.73   34.21
   0 -16  13  910.39   30.52
   0 -16 -13 1101.34   32.37
   0 -16 -13 1014.14   27.48
   0 -16  13 1262.79   40.96
   0  16  13 1118.92   34.98
   0  16  13  973.48   29.85
   0 -16  13  954.12   31.61
   0  16  13 1173.69   36.92
   0 -16  13  994.68   35.41
   0  16 -13  954.27   32.41
   0 -16 -13 1085.69   27.95
   0 -16 -13 1061.81   29.17
   0  16 -13 1005.47   33.89
   0 -16  13 1026.99   37.24
   0 -16 -14  745.04   21.55
   0  16 -14  704.12   25.69
   0 -16  14  923.43   33.80
   0  16 -14  685.67   23.78
   0  16  14  804.65   28.14
   0  16 -14  730.23   21.66
   0 -16  14  701.16   24.85
   0 -16  14  711.11   28.75
   0 -16 -14  791.22   26.00
   0 -16  14  861.99   33.14
   0 -16 -14  736.23   21.62
   0  16  14  783.25   27.67
   0  16  14  854.01   30.25
   0 -16  14  725.71   30.18
   0  16 -14  727.62   27.53
   0 -16 -14  809.32   23.47
   0 -16 -14  803.45   22.16
   0  16 -14  693.14   26.11
   0 -16  15  100.83   10.04
   0 -16  15  161.32   12.55
   0  16 -15  115.82    9.45
   0  16 -15  107.14    8.21
   0 -16  15  144.07   13.10
   0  16  15  128.05   10.31
   0  16 -15  136.44    7.42
   0 -16  15  110.76    8.72
   0 -16 -15  132.91    9.45
   0 -16 -15  120.83    6.98
   0 -16  15  128.87   12.59
   0  16 -15  117.86    9.69
   0 -16 -15  135.96    7.30
   0 -16  15  118.53   11.60
   0  16 -15  111.57    9.82
   0 -16 -15  131.09    7.98
   0  16  15  151.84   11.83
   0 -16 -15  131.78    7.13
   0 -16  16   15.03    5.24
   0 -16  16   19.60    6.01
   0 -16 -16   17.86    3.29
   0  16  16   19.05    4.67
   0  16  16   23.88    5.82
   0  16 -16   12.70    4.52
   0 -16  16   23.87    6.87
   0  16 -16   10.32    3.77
   0 -16 -16   21.39    3.28
   0  16 -16   15.01    5.24
   0 -16 -16   24.12    4.18
   0 -16  16   11.55    5.35
   0  16 -16   22.57    3.54
   0  16  16   21.12    5.15
   0 -16  16   18.23    4.59
   0 -16 -16   18.94    3.18
   0 -16  17  356.05   18.25
   0 -16  17  449.87   20.43
   0  16 -17  352.72   15.38
   0  16 -17  403.45   17.40
   0 -16  17  460.97   22.29
   0  16 -17  359.21   17.23
   0 -16 -17  413.79   14.75
   0 -16 -17  420.26   13.80
   0 -16 -17  392.95   13.46
   0  16  17  386.48   17.63
   0 -16 -17  385.42   13.22
   0 -16  17  344.21   15.86
   0  16  17  406.46   18.34
   0  16 -17  389.46   13.49
   0  16  17  430.84   20.11
   0 -16 -18  426.43   13.98
   0 -16  18  527.07   21.53
   0  16 -18  428.80   17.76
   0  16 -18  394.97   16.21
   0  16 -18  434.05   14.25
   0 -16  18  393.59   16.78
   0  16  18  442.47   18.91
   0 -16  18  384.27   18.75
   0 -16 -18  444.39   17.72
   0 -16 -18  443.70   14.30
   0  16  18  404.63   18.12
   0  16  18  509.10   21.42
   0  16 -18  412.76   17.78
   0  16 -18  429.63   18.24
   0 -16 -18  470.55   15.67
   0 -16 -19  672.39   18.89
   0 -16  19  847.82   27.13
   0  16 -19  601.92   21.20
   0  16 -19  654.46   22.95
   0  16  19  737.57   24.91
   0  16 -19  695.97   19.28
   0 -16  19  616.89   22.12
   0 -16 -19  566.39   22.52
   0 -16 -19  750.62   23.36
   0 -16 -19  701.04   19.28
   0  16  19  622.82   23.23
   0  16  19  785.55   27.13
   0 -16  19  565.84   23.55
   0  16 -19  610.06   22.45
   0 -16 -19  753.91   20.89
   0  16 -19  610.35   22.66
   0 -16 -20  102.44    5.69
   0  16 -20  101.48    7.80
   0  16 -20   91.26    6.98
   0  16 -20   97.82    5.74
   0 -16  20   90.81    7.35
   0  16  20   98.89    8.22
   0 -16 -20   87.33    7.44
   0 -16 -20  102.70    7.70
   0 -16 -20  101.96    5.82
   0  16  20  106.80    8.25
   0  16  20  112.35    9.33
   0 -16  20   85.93    8.07
   0  16 -20   94.44    7.70
   0 -16 -20  107.40    6.65
   0 -16 -21   76.47    4.72
   0 -16  21   63.27    6.62
   0  16 -21   80.69    6.29
   0  16 -21   82.22    5.03
   0  16  21   76.86    7.11
   0 -16  21   75.09    6.47
   0 -16 -21   74.36    4.91
   0  16  21   83.66    7.09
   0 -16  21   68.27    6.00
   0  16  21  103.37    8.52
   0 -16 -21   84.16    6.59
   0 -16 -21   70.59    6.31
   0  16 -21   71.21    6.39
   0 -16 -21   86.06    5.81
   0 -16  22   -0.51    2.69
   0 -16 -22    3.75    2.65
   0 -16  22    0.95    2.14
   0  16  22    1.62    2.82
   0 -16 -22    2.43    2.57
   0  16  22    0.95    3.27
   0  16  22    0.17    3.11
   0  16 -22    1.98    1.74
   0 -16 -22    0.73    1.84
   0  16 -22    3.49    2.36
   0 -16 -22    1.86    2.15
   0  16 -22    4.93    2.61
   0 -16 -23    6.56    2.72
   0 -16 -23    4.36    2.26
   0 -16 -23    3.88    1.85
   0 -16  23    5.55    2.56
   0  16  23    5.47    2.70
   0  16  23    5.22    3.01
   0  16 -23    4.88    1.86
   0  16  23    3.40    2.72
   0  16 -23    4.71    2.43
   0  16 -23    4.51    2.48
   0 -16 -23    4.70    2.22
   0 -16 -24  320.49   10.61
   0  16 -24  263.14   10.93
   0  16  24  326.26   12.33
   0 -16  24  301.46   11.40
   0 -16  24  328.75   11.08
   0  16 -24  279.35   10.91
   0  16  24  331.49   12.40
   0  16  24  309.76   12.38
   0 -16 -24  237.37   10.14
   0 -16 -24  318.35   11.53
   0 -16  24  283.29   11.62
   0  16  24  318.85   12.36
   0  16  25  135.67    7.17
   0  16  25  118.67    6.44
   0  16  25  138.34    7.02
   0 -16  25  145.66    6.47
   0 -16  25  129.25    6.56
   0 -16 -25  136.04    6.54
   0  16  26    3.46    1.73
   0 -16 -26    0.91    1.45
   0 -16  26    1.68    1.58
   0 -16  26    3.12    1.60
   0  16  26    0.98    1.79
   0 -16  27   95.90    4.63
   0 -17   0    0.56    2.80
   0 -17   0   -1.03    4.19
   0  17   0    0.50    2.32
   0 -17   0    0.17    2.45
   0  17   0   -1.26    4.80
   0  17   0   -0.21    2.90
   0  17   0   -1.11    2.72
   0 -17   1   -1.39    3.30
   0 -17  -1    0.37    2.93
   0 -17  -1   -2.32    4.53
   0  17   1    0.69    2.53
   0 -17   1   -0.51    2.62
   0 -17  -1   -0.16    2.63
   0  17   1    0.32    2.52
   0  17  -1   -2.20    3.05
   0  17   1   -0.84    3.22
   0  17  -1    0.20    2.97
   0  17  -1   -0.50    4.24
   0  17  -2   23.92    4.11
   0  17   2   21.16    4.69
   0  17  -2   21.93    4.69
   0 -17   2   25.00    4.87
   0 -17  -2   25.73    4.60
   0  17  -2   19.44    4.67
   0 -17  -2   16.51    5.43
   0  17   2   27.50    4.44
   0 -17   2   21.01    4.08
   0 -17  -2   30.83    4.42
   0 -17  -2   18.88    3.68
   0  17  -2   25.57    5.64
   0  17  -3   59.49    7.55
   0  17   3   47.28    6.87
   0  17  -3   60.85    5.69
   0  17  -3   55.41    6.20
   0  17  -3   45.30    6.34
   0 -17   3   47.37    6.36
   0 -17  -3   45.91    5.41
   0 -17   3   55.36    5.90
   0 -17  -3   60.77    7.83
   0  17   3   54.33    5.80
   0 -17   3   45.29    6.97
   0  17  -3   43.09    4.64
   0  17  -3   40.45    5.21
   0 -17  -3   40.23    4.64
   0 -17  -4   31.46    4.18
   0  17   4   34.84    6.13
   0  17  -4   28.26    5.77
   0  17  -4   35.88    5.40
   0  17  -4   41.21    4.85
   0 -17  -4   39.02    4.83
   0 -17  -4   34.44    6.69
   0 -17   4   32.49    6.18
   0  17   4   47.24    5.64
   0  17  -4   35.65    4.25
   0 -17   4   37.92    5.15
   0 -17   4   39.41    6.08
   0  17  -4   36.17    5.98
   0 -17  -4   36.04    4.89
   0  17  -4   34.60    4.98
   0 -17  -5  119.37    7.39
   0  17   5  136.03   10.24
   0  17  -5  134.39   10.27
   0  17  -5  154.29    8.77
   0  17  -5  142.23    9.55
   0 -17  -5  154.07    9.08
   0  17   5  140.61    9.37
   0 -17   5  137.98   10.83
   0  17  -5  134.67    7.73
   0 -17  -5  140.53   11.16
   0 -17   5  133.70    8.98
   0  17  -5  130.11   10.21
   0 -17   5  127.58   10.06
   0 -17  -5  136.09    8.63
   0  17  -5  117.00    8.73
   0 -17  -6  110.74    6.96
   0 -17   6  120.40    8.56
   0 -17   6  148.27   11.36
   0  17   6  110.77    9.45
   0  17  -6  112.85    9.60
   0  17   6  117.71    9.51
   0  17  -6  124.62    7.92
   0 -17  -6  132.91    8.69
   0 -17  -6  130.51   10.78
   0  17  -6  120.01    7.27
   0 -17   6  129.29   10.46
   0  17   6  123.03    8.87
   0  17  -6  112.70    8.59
   0  17  -6  113.47    9.74
   0 -17   6  126.37   10.30
   0 -17  -6  131.49    8.22
   0 -17  -7   66.31    5.33
   0 -17   7   66.95    6.72
   0 -17   7   76.49    8.66
   0  17  -7   64.11    7.41
   0  17   7   67.04    7.35
   0  17  -7   84.40    6.53
   0  17   7   74.39    7.81
   0  17  -7   66.20    5.48
   0 -17   7   78.14    6.85
   0  17   7   70.28    6.98
   0 -17  -7   67.71    7.99
   0 -17   7   68.86    7.96
   0 -17  -7   79.72    6.91
   0 -17   7   90.73    9.80
   0  17  -7   64.86    6.97
   0  17  -7   74.22    8.37
   0 -17  -7   69.77    6.09
   0 -17  -7   70.95    5.45
   0 -17   7   70.85    8.17
   0 -17  -8    0.98    2.07
   0 -17   8   -0.29    4.08
   0 -17   8    0.38    2.95
   0  17  -8   -0.42    3.22
   0  17   8   -1.86    3.34
   0  17   8    0.24    3.57
   0  17  -8    0.91    2.40
   0 -17  -8   -0.97    4.10
   0  17   8    1.01    3.06
   0  17  -8   -1.62    2.68
   0 -17   8    0.18    2.81
   0 -17   8   -2.57    4.36
   0 -17  -8   -0.70    3.06
   0 -17   8    2.37    4.78
   0  17  -8   -0.18    2.82
   0  17  -8   -1.25    3.73
   0 -17   8    1.05    3.69
   0  17  -8    1.01    3.63
   0 -17  -8    0.60    1.86
   0 -17  -8   -0.15    2.94
   0 -17  -9  134.81    7.55
   0 -17   9  195.34   13.40
   0  17   9  140.54    9.74
   0  17  -9  144.69    9.91
   0  17  -9  170.83    9.30
   0 -17  -9  156.89   11.21
   0 -17   9  159.11   11.03
   0  17   9  170.30   11.34
   0  17   9  162.11   10.50
   0 -17   9  151.85    9.53
   0  17  -9  145.75    7.95
   0 -17  -9  176.17   10.14
   0  17  -9  147.62    9.47
   0 -17   9  194.01   13.69
   0  17  -9  147.58   10.30
   0 -17  -9  160.42    9.02
   0 -17   9  153.80   11.78
   0  17  -9  160.76   11.51
   0 -17  -9  147.72    7.72
   0 -17 -10   25.55    3.48
   0 -17  10   33.83    6.50
   0  17 -10   28.70    4.62
   0  17  10   31.05    4.76
   0  17 -10   32.99    4.37
   0  17  10   34.16    5.88
   0 -17  10   29.62    5.15
   0 -17  10   27.58    4.50
   0 -17 -10   27.98    5.27
   0  17 -10   23.10    3.50
   0  17  10   32.52    5.07
   0 -17 -10   28.05    4.52
   0  17 -10   25.18    4.46
   0 -17  10   38.06    6.88
   0  17 -10   25.88    4.89
   0 -17  10   20.35    5.40
   0  17 -10   23.02    5.40
   0 -17 -10   24.39    3.34
   0 -17 -10   27.13    4.16
   0 -17 -11   -0.11    2.00
   0 -17 -11    2.00    2.80
   0 -17  11   -0.30    4.22
   0  17 -11   -0.53    2.63
   0  17  11    1.41    2.51
   0  17  11    1.15    2.90
   0  17  11    3.15    3.42
   0 -17  11    0.91    2.56
   0  17 -11   -0.59    2.40
   0  17  11    0.21    2.93
   0 -17 -11    1.48    3.06
   0 -17  11    1.29    3.04
   0  17 -11    0.38    2.63
   0 -17  11   -0.90    4.68
   0  17 -11   -0.43    3.14
   0 -17  11   -0.28    4.07
   0 -17 -12   -0.11    1.89
   0 -17  12    1.20    4.65
   0  17 -12   -0.39    3.06
   0  17 -12    1.61    1.98
   0 -17  12   -1.05    4.01
   0 -17 -12   -1.79    3.81
   0  17  12    1.46    2.89
   0 -17  12    0.36    3.06
   0 -17 -12    1.82    3.19
   0 -17  12   -0.30    4.52
   0  17 -12   -0.48    2.83
   0  17  12    1.32    2.69
   0  17  12   -1.33    3.03
   0  17 -12    0.22    3.71
   0  17  12    1.96    3.47
   0 -17  12    2.82    3.44
   0 -17  12    1.40    3.82
   0 -17 -12   -0.14    2.57
   0 -17  13    1.76    3.35
   0  17 -13   -1.74    3.54
   0 -17  13    1.47    4.54
   0 -17  13   -2.14    3.47
   0  17 -13    1.68    2.17
   0  17  13   -0.83    2.92
   0 -17 -13   -1.09    3.66
   0 -17  13   -0.89    4.29
   0 -17 -13   -1.10    2.52
   0  17 -13   -2.56    4.27
   0  17  13    1.21    3.57
   0 -17 -13    1.71    1.95
   0 -17 -13    1.49    2.50
   0 -17  13    0.84    4.02
   0  17 -13   -1.68    4.54
   0 -17  14   49.47    6.79
   0 -17  14   86.54    8.83
   0  17 -14   61.65    6.52
   0 -17  14   64.21    8.54
   0  17 -14   64.76    5.03
   0  17  14   71.49    7.13
   0 -17  14   59.73    6.34
   0 -17 -14   77.04    7.08
   0 -17 -14   67.31    5.10
   0 -17  14   84.06    9.20
   0  17 -14   57.32    6.85
   0  17  14   76.48    7.92
   0 -17 -14   64.69    4.77
   0  17 -14   60.62    7.49
   0 -17 -14   63.64    5.61
   0 -17  14   49.33    7.28
   0 -17 -15    1.09    1.81
   0 -17  15    0.50    3.56
   0 -17  15    3.04    4.24
   0  17 -15    1.50    3.02
   0 -17  15   -1.20    3.36
   0  17 -15    1.05    2.07
   0  17  15    1.79    3.09
   0 -17  15    1.87    3.29
   0 -17 -15    1.05    3.54
   0 -17  15   -0.28    4.56
   0 -17 -15    0.10    2.34
   0  17  15    1.61    2.74
   0  17  15    1.64    3.76
   0  17 -15   -0.20    3.89
   0  17 -15   -3.10    4.53
   0 -17 -15    1.94    2.52
   0 -17  15    1.85    3.96
   0 -17 -16   49.13    4.12
   0 -17  16   66.08    7.48
   0  17 -16   50.65    5.97
   0 -17  16   53.24    7.60
   0 -17 -16   47.89    5.65
   0 -17 -16   47.10    4.23
   0  17  16   50.17    5.88
   0  17  16   58.39    7.04
   0  17 -16   50.05    4.38
   0  17  16   58.00    6.28
   0 -17  16   43.33    5.38
   0 -17 -16   48.29    4.78
   0  17 -16   47.72    6.61
   0  17 -16   47.36    6.10
   0 -17  16   46.71    6.23
   0 -17 -17    3.85    2.57
   0  17  17    5.27    3.09
   0 -17  17    4.31    3.11
   0 -17  17    5.63    3.74
   0 -17  17    3.85    3.23
   0  17  17    6.19    3.48
   0  17 -17    3.17    2.26
   0 -17 -17    2.94    2.34
   0 -17 -17    3.98    1.85
   0  17  17    5.20    3.85
   0 -17 -18   13.49    2.71
   0  17  18   16.82    3.78
   0 -17 -18   16.50    4.10
   0  17  18   19.32    4.64
   0 -17  18   16.14    4.36
   0  17  18   19.12    3.93
   0 -17  18   11.77    3.64
   0  17 -18   13.46    2.77
   0 -17 -18   16.72    3.29
   0 -17  18   14.09    3.86
   0 -17 -19    2.79    1.99
   0 -17 -19    7.45    3.11
   0  17  19    6.28    2.97
   0 -17  19    7.62    2.66
   0  17 -19    2.85    3.22
   0  17 -19    5.55    2.11
   0  17  19    4.60    2.89
   0 -17  19    3.18    2.99
   0  17  19    3.96    3.20
   0  17 -19    0.62    2.66
   0 -17  19    3.73    3.06
   0 -17 -19    5.62    2.44
   0 -17 -20    1.35    2.55
   0 -17 -20    0.60    2.41
   0 -17  20    1.77    2.13
   0  17  20    2.28    2.46
   0 -17  20    0.59    2.07
   0  17  20    0.34    2.71
   0 -17  20    0.94    2.41
   0  17 -20    0.62    1.72
   0  17  20    0.87    2.62
   0 -17 -20    0.94    1.79
   0  17 -20   -1.38    2.41
   0 -17 -20   -0.91    2.29
   0  17 -20   -0.58    2.69
   0 -17 -21   39.60    4.30
   0 -17 -21   29.70    4.06
   0 -17  21   32.43    3.70
   0  17  21   32.38    4.10
   0 -17  21   34.91    3.53
   0  17  21   33.92    4.51
   0  17  21   33.32    4.15
   0 -17  21   33.35    4.04
   0 -17 -21   31.89    3.03
   0  17 -21   35.06    3.72
   0 -17 -21   33.88    3.60
   0  17 -21   30.73    4.01
   0 -17  22    4.23    2.00
   0  17  22    4.46    2.15
   0 -17  22    5.43    1.96
   0  17 -22    6.77    2.13
   0  17  22    4.78    2.40
   0  17  22    2.41    2.10
   0 -17 -22    4.02    2.31
   0 -17 -22    3.84    2.20
   0 -17 -22    4.09    1.95
   0  17 -22    3.80    2.20
   0  17  23   94.77    5.74
   0  17  23   97.41    5.84
   0  17 -23  110.36    5.47
   0  17  23  100.77    5.84
   0 -17 -23   86.67    5.31
   0 -17 -23  114.44    6.04
   0 -17  23   93.42    5.30
   0 -17  23  107.70    5.37
   0  17  24   67.65    4.33
   0  17 -24   66.31    3.97
   0  17  24   67.17    4.30
   0 -17 -24   67.58    4.34
   0 -17  24   63.36    4.02
   0 -17  24   75.54    4.12
   0 -17  25    1.54    1.17
   0 -17  25    0.38    1.14
   0  17  25    0.06    1.08
   0 -18   0  617.17   22.46
   0 -18   0  755.12   26.94
   0  18   0  684.87   22.29
   0  18   0  766.85   26.47
   0 -18   0  665.09   21.83
   0  18   0  747.48   22.08
   0  18   0  713.11   24.32
   0 -18  -1  258.41   13.09
   0 -18   1  278.54   13.80
   0 -18  -1  333.44   16.69
   0  18  -1  302.46   13.01
   0  18   1  302.76   13.24
   0  18  -1  334.77   16.43
   0 -18   1  280.57   12.69
   0 -18  -1  283.08   12.66
   0  18  -1  305.69   14.34
   0  18  -1  320.02   12.87
   0  18   1  298.81   14.45
   0 -18  -2  501.80   18.91
   0 -18   2  534.34   19.98
   0 -18  -2  597.70   23.05
   0  18  -2  504.61   18.04
   0  18   2  512.55   18.52
   0  18  -2  575.89   22.33
   0 -18   2  512.32   18.35
   0 -18  -2  487.43   17.71
   0  18  -2  550.93   18.07
   0  18   2  522.33   20.19
   0  18  -2  536.27   20.05
   0 -18   3   71.37    7.37
   0 -18  -3   81.60    6.87
   0 -18   3   85.88    8.49
   0 -18  -3   88.03    8.74
   0  18   3   80.24    6.96
   0  18  -3   81.78    6.48
   0  18   3   83.00    8.26
   0  18  -3   79.20    8.29
   0 -18  -3   83.47    6.52
   0 -18   3   73.32    6.62
   0  18  -3   80.33    7.37
   0  18  -3   93.19    6.61
   0 -18  -4   51.08    5.63
   0 -18   4   44.95    6.24
   0 -18   4   59.36    7.41
   0 -18  -4   65.00    7.77
   0  18   4   56.81    6.05
   0  18  -4   62.58    7.44
   0  18   4   59.68    7.11
   0  18  -4   66.53    5.71
   0  18  -4   59.35    6.37
   0 -18  -4   56.86    5.49
   0 -18   4   47.07    5.48
   0 -18   4   65.14    7.31
   0 -18  -5  309.10   12.62
   0 -18   5  262.58   12.57
   0 -18   5  337.18   16.26
   0  18   5  297.05   14.87
   0  18  -5  311.45   15.41
   0 -18  -5  319.88   16.22
   0  18  -5  309.46   14.12
   0  18  -5  339.05   12.98
   0 -18   5  299.04   15.40
   0 -18   5  281.60   14.32
   0 -18  -5  281.63   12.64
   0  18   5  301.39   13.55
   0  18  -5  286.88   12.87
   0 -18  -5  239.46   10.85
   0 -18   6  323.59   13.99
   0 -18   6  402.02   18.02
   0  18  -6  367.28   16.60
   0  18   6  366.48   16.33
   0  18  -6  342.01   14.52
   0  18   6  352.24   14.89
   0  18  -6  317.33   12.54
   0  18   6  353.62   16.15
   0 -18   6  371.75   17.05
   0 -18  -6  409.07   18.07
   0  18  -6  385.16   14.15
   0  18  -6  351.57   15.24
   0 -18   6  437.01   19.01
   0 -18  -6  292.50   12.15
   0 -18  -6  328.43   13.70
   0 -18   6  358.30   16.46
   0 -18  -7   76.33    5.64
   0 -18   7  112.67    9.37
   0 -18   7   86.41    6.85
   0  18   7   97.24    8.08
   0  18  -7  102.63    8.47
   0  18   7   93.03    8.22
   0 -18   7   96.39    8.50
   0  18  -7   88.87    7.38
   0 -18  -7  100.17    8.91
   0  18  -7  102.60    6.85
   0  18  -7   88.62    6.00
   0  18   7   94.83    7.55
   0 -18  -7  111.63    7.38
   0 -18   7  111.91    9.64
   0  18  -7   99.06    7.66
   0 -18   7   98.40    8.47
   0 -18  -7   88.83    6.73
   0 -18  -8    9.17    2.37
   0 -18   8   10.74    4.22
   0  18  -8    9.71    3.60
   0  18   8    8.68    3.46
   0  18  -8   11.61    3.32
   0  18   8    7.27    3.66
   0  18  -8    9.80    2.77
   0  18  -8    6.45    2.38
   0 -18   8   11.66    4.04
   0 -18   8    9.06    2.96
   0 -18  -8   11.22    4.23
   0  18   8    7.17    3.09
   0 -18  -8   10.08    3.03
   0 -18   8   13.76    4.78
   0  18  -8   10.98    3.40
   0 -18   8    8.36    3.51
   0  18  -8   12.26    4.58
   0 -18  -8   10.81    2.92
   0 -18  -9   10.64    2.41
   0 -18   9   14.01    4.49
   0  18  -9   13.02    3.62
   0  18   9    8.02    3.41
   0  18  -9   16.15    3.62
   0  18   9    9.81    3.84
   0  18  -9   12.87    3.00
   0 -18  -9   10.23    3.99
   0 -18   9   14.97    3.47
   0  18   9    8.20    3.11
   0  18  -9    7.43    2.40
   0 -18   9    8.35    3.79
   0 -18  -9   12.52    3.20
   0 -18   9   12.50    4.40
   0  18  -9   14.67    3.82
   0 -18  -9    9.48    2.95
   0 -18   9   11.11    3.75
   0  18  -9   12.95    4.46
   0 -18 -10   10.09    2.34
   0 -18 -10   12.92    3.23
   0 -18  10   14.74    4.45
   0  18 -10   10.23    3.23
   0  18  10   11.43    3.34
   0  18 -10    9.24    3.03
   0  18  10    5.99    3.53
   0  18 -10    8.54    2.75
   0 -18 -10    8.59    3.70
   0  18 -10    6.91    2.39
   0  18  10    9.25    3.20
   0 -18  10   12.48    3.93
   0 -18  10    7.51    2.95
   0 -18  10    8.91    4.20
   0  18 -10   11.29    3.67
   0  18 -10   11.73    4.41
   0 -18 -10   12.04    3.15
   0 -18  10   10.80    3.90
   0 -18 -11    0.41    1.68
   0 -18  11    4.63    3.70
   0  18  11    2.92    2.68
   0 -18  11   -2.05    3.55
   0 -18 -11   -1.47    3.41
   0 -18  11    1.37    2.66
   0  18 -11   -0.43    2.20
   0 -18 -11    1.54    2.42
   0 -18  11    0.24    3.57
   0  18  11   -1.67    2.83
   0  18 -11    1.85    2.90
   0  18  11    0.62    3.09
   0  18 -11    2.54    2.30
   0  18 -11   -0.31    2.36
   0 -18  11    0.82    2.79
   0 -18 -11    0.39    2.52
   0 -18  11    2.95    3.34
   0 -18  12  168.30   10.68
   0 -18  12  211.54   12.79
   0  18 -12  165.35    8.02
   0 -18  12  166.91    9.42
   0  18  12  183.04   10.27
   0 -18 -12  203.03   10.20
   0 -18  12  212.56   12.95
   0  18 -12  187.72   10.76
   0  18 -12  180.44    9.50
   0  18 -12  200.76    9.52
   0 -18 -12  179.98   10.11
   0  18  12  191.97   11.41
   0 -18 -12  156.31    7.57
   0 -18  12  170.36   11.37
   0 -18 -12  185.59    9.09
   0 -18 -13  381.21   13.28
   0 -18  13  410.31   17.26
   0 -18 -13  415.79   14.89
   0 -18  13  401.35   18.01
   0 -18 -13  508.37   17.18
   0 -18  13  475.26   19.83
   0 -18  13  453.09   14.35
   0  18  13  453.99   17.10
   0 -18  13  461.12   19.50
   0 -18  13  424.31   15.94
   0  18 -13  405.14   13.80
   0  18  13  429.44   16.67
   0 -18  13  554.84   20.38
   0  18  13  463.64   18.37
   0  18 -13  478.72   15.83
   0  18 -13  441.85   17.44
   0 -18  14  532.87   20.01
   0 -18 -14  635.70   19.90
   0 -18  14  610.05   22.70
   0 -18  14  574.86   17.00
   0  18  14  580.93   19.79
   0  18 -14  613.87   18.49
   0  18  14  591.69   21.24
   0 -18  14  532.02   18.58
   0  18  14  555.38   19.44
   0  18 -14  517.82   16.38
   0 -18  14  515.84   20.84
   0 -18 -14  560.52   17.78
   0 -18  14  619.49   22.72
   0 -18  14  689.03   22.91
   0  18  14  520.25   19.08
   0  18 -14  572.60   20.27
   0  18 -15  162.83    9.90
   0  18  15  166.63    9.45
   0  18 -15  166.46    7.59
   0 -18  15  166.09    9.11
   0 -18  15  177.23    7.96
   0  18  15  182.24    9.80
   0  18 -15  203.46    9.22
   0  18  15  183.78   10.74
   0 -18 -15  163.34    8.33
   0 -18  15  169.25   11.00
   0 -18 -15  193.44    9.85
   0 -18  15  224.65   11.79
   0  18  16   32.44    4.48
   0 -18  16   34.35    3.63
   0  18  16   30.51    5.10
   0  18 -16   38.40    4.19
   0 -18 -16   27.46    3.74
   0 -18  16   29.12    4.28
   0  18 -16   30.23    3.31
   0  18  16   32.23    4.50
   0 -18 -16   31.84    5.06
   0 -18 -16   31.45    4.46
   0  18 -16   25.73    4.45
   0 -18  16   39.83    5.35
   0  18  17  269.16   11.33
   0 -18  17  229.83    9.68
   0 -18  17  264.95    9.68
   0 -18 -17  252.86   10.07
   0 -18 -17  268.98   12.51
   0 -18 -17  293.43   11.74
   0  18  17  242.45   11.01
   0 -18  17  245.89   10.83
   0  18 -17  242.97    9.03
   0  18 -17  249.70   11.61
   0  18 -17  278.11   10.65
   0  18  17  259.15   12.21
   0 -18 -18  445.91   14.14
   0 -18 -18  498.33   15.93
   0 -18 -18  465.12   16.54
   0 -18  18  396.23   14.58
   0  18  18  429.58   15.11
   0  18  18  451.65   15.19
   0 -18  18  388.43   13.55
   0 -18  18  459.33   13.66
   0  18 -18  507.57   14.94
   0  18  18  482.00   16.72
   0 -18 -19  413.47   13.53
   0 -18 -19  453.95   15.75
   0  18  19  422.33   14.60
   0 -18  19  485.23   13.59
   0 -18  19  395.04   13.32
   0  18  19  484.75   14.97
   0  18 -19  508.83   14.60
   0  18  19  457.56   15.89
   0 -18 -20  280.28   10.99
   0  18  20  275.89   10.32
   0 -18  20  292.80    9.48
   0  18  20  276.16   10.22
   0  18  20  286.26   11.17
   0  18 -20  306.42   10.25
   0 -18 -21    3.99    1.85
   0 -18 -21    4.73    2.06
   0  18  21    3.79    1.76
   0 -18  21    4.88    1.65
   0  18  21    4.14    1.82
   0 -18  21    4.87    1.61
   0  18 -21    4.35    1.76
   0  18  21    3.45    1.87
   0  18 -22   64.75    3.84
   0 -18 -22   55.66    3.79
   0 -18 -22   71.33    4.31
   0 -18  22   58.52    3.46
   0 -18  22   64.98    3.54
   0  18  22   51.21    3.63
   0  18  22   63.38    3.94
   0  18 -23   36.13    2.61
   0  19   0   -3.51    4.43
   0 -19   0    2.06    2.68
   0  19   0   -0.71    3.08
   0 -19   0   -1.95    4.36
   0  19   0    0.69    2.25
   0 -19   0    0.13    2.06
   0  19  -1   -1.86    4.25
   0 -19  -1    2.96    2.58
   0 -19   1    0.50    2.69
   0  19  -1    0.60    2.20
   0  19   1   -1.43    3.49
   0  19  -1    0.18    3.08
   0 -19  -1   -1.95    4.57
   0  19   1    1.25    2.42
   0  19  -1    1.08    2.24
   0 -19  -1    0.26    2.05
   0 -19   1   -0.79    2.08
   0  19  -2   10.85    4.30
   0 -19  -2   10.54    3.10
   0 -19   2    6.21    3.16
   0  19  -2   10.95    3.67
   0  19  -2    9.86    2.63
   0  19   2    6.26    3.60
   0 -19  -2   12.56    4.74
   0  19  -2   11.18    2.93
   0  19   2    8.86    2.87
   0 -19   2   10.83    3.65
   0 -19   2    7.94    2.63
   0 -19  -2    8.43    2.64
   0  19   3   10.60    3.95
   0  19  -3   14.68    4.24
   0 -19   3    9.02    3.35
   0 -19  -3   11.65    3.13
   0  19  -3   10.30    3.61
   0  19  -3    9.92    2.71
   0 -19  -3   10.52    4.30
   0  19  -3   12.17    2.96
   0  19   3   10.85    3.07
   0 -19   3   13.94    4.45
   0 -19  -3   12.13    2.78
   0 -19   3   14.63    4.05
   0 -19   3   10.95    2.85
   0 -19   4    2.12    2.99
   0 -19   4    1.71    2.09
   0 -19  -4    3.62    2.20
   0  19   4    0.76    3.41
   0  19  -4    2.74    3.44
   0 -19   4    4.23    3.09
   0 -19  -4    2.71    2.56
   0  19  -4    1.20    1.95
   0  19  -4    0.34    2.79
   0 -19   4    4.08    3.46
   0 -19  -4    0.85    4.41
   0  19  -4    2.18    2.11
   0  19   4    2.73    2.56
   0 -19   4   -0.81    4.14
   0 -19   5  115.51    8.66
   0 -19   5   95.48    6.49
   0 -19  -5  104.82    6.58
   0  19   5  101.83    8.00
   0  19  -5  114.31    8.63
   0 -19   5   89.46    7.40
   0 -19  -5   96.17    6.81
   0  19  -5  121.02    6.92
   0  19  -5  113.52    7.81
   0 -19  -5  122.77    9.38
   0 -19   5  112.49    8.99
   0 -19   5  121.12    9.08
   0  19   5  108.71    7.22
   0  19  -5  109.93    6.79
   0 -19  -6   19.59    3.19
   0 -19   6   19.89    4.24
   0  19  -6   16.42    4.09
   0  19   6   13.05    3.73
   0 -19   6   12.18    3.62
   0 -19  -6   13.68    2.92
   0  19  -6   18.75    3.76
   0  19  -6   21.23    3.31
   0 -19   6   18.38    4.43
   0  19   6   16.91    3.41
   0 -19   6   22.54    4.77
   0 -19  -6   22.42    4.96
   0  19  -6   20.65    3.24
   0 -19  -7   14.03    2.78
   0 -19   7   14.43    4.05
   0  19   7   13.17    3.36
   0  19  -7   12.62    3.53
   0 -19  -7   12.34    2.96
   0 -19   7   11.81    3.45
   0  19  -7   14.91    2.97
   0  19  -7   14.61    3.43
   0  19   7   14.01    3.75
   0 -19   7   12.41    4.01
   0  19   7   11.77    3.06
   0 -19   7   11.82    4.02
   0 -19  -7   11.38    4.26
   0 -19  -8   -0.12    2.06
   0 -19   8    0.59    3.14
   0  19  -8    1.06    2.28
   0  19  -8    2.00    1.96
   0  19   8    0.87    2.94
   0  19  -8   -0.96    2.82
   0  19   8   -2.47    3.06
   0 -19   8   -0.18    3.16
   0 -19  -8    0.13    2.10
   0  19   8   -0.29    2.64
   0 -19   8   -2.32    3.88
   0 -19  -8   -1.30    3.94
   0 -19   8   -1.21    3.53
   0 -19  -9   59.06    4.78
   0 -19   9   55.86    6.25
   0  19   9   61.99    6.17
   0 -19   9   56.13    6.01
   0  19  -9   58.41    4.87
   0 -19  -9   61.45    6.39
   0  19  -9   61.64    5.50
   0  19   9   51.96    5.14
   0  19   9   49.62    5.23
   0  19  -9   54.30    5.42
   0 -19  -9   47.80    4.59
   0 -19   9   50.50    5.85
   0  19  -9   46.15    5.03
   0 -19   9   56.56    6.48
   0 -19  10   -0.77    3.10
   0 -19 -10    2.40    1.98
   0  19  10   -1.71    2.91
   0  19 -10   -1.86    2.81
   0  19 -10    1.14    2.12
   0  19  10   -0.17    3.06
   0 -19 -10    0.16    3.09
   0  19  10   -1.24    2.48
   0 -19  10   -1.43    3.09
   0 -19 -10    0.23    1.95
   0 -19  10   -1.54    3.68
   0  19 -10   -0.29    2.63
   0 -19 -11  188.58    8.79
   0 -19  11  168.48   10.26
   0  19  11  176.17    8.89
   0 -19 -11  166.78    9.09
   0  19  11  157.21    9.35
   0  19 -11  170.01    8.17
   0  19  11  153.24    8.43
   0 -19  11  125.79    8.83
   0 -19 -11  132.80    7.42
   0 -19  11  156.11    9.98
   0 -19  11  207.34   10.90
   0  19 -11  144.87    8.63
   0 -19 -12   44.20    4.53
   0 -19  12   31.91    4.94
   0  19  12   38.03    4.30
   0  19  12   34.36    4.74
   0  19 -12   39.54    4.04
   0  19  12   32.24    4.14
   0 -19  12   23.68    4.33
   0 -19 -12   32.54    3.71
   0 -19  12   27.00    4.81
   0 -19  12   44.00    5.46
   0  19  12   26.95    4.20
   0  19 -12   30.93    4.36
   0  19 -13    1.25    2.68
   0  19  13   -0.67    2.38
   0  19 -13   -0.08    1.95
   0  19  13   -0.12    2.16
   0  19  13    0.12    1.99
   0  19 -13    1.47    2.18
   0  19  13    0.30    2.69
   0 -19 -13    2.39    2.07
   0 -19  13   -0.47    2.70
   0 -19  13   -0.17    2.99
   0 -19  13    2.06    2.86
   0 -19 -13    1.16    2.39
   0  19 -14   67.35    5.77
   0  19 -14   65.46    4.36
   0  19  14   72.28    5.47
   0  19  14   83.83    5.62
   0 -19  14   69.24    4.42
   0  19 -14   83.67    5.42
   0  19  14   75.34    6.20
   0 -19 -14   65.61    4.86
   0 -19  14   65.98    6.26
   0 -19 -14   97.97    6.11
   0 -19  14   97.09    6.94
   0 -19  15   91.02    5.10
   0  19  15  112.53    6.36
   0  19 -15  127.19    6.49
   0  19  15  120.89    7.42
   0 -19 -15  106.41    5.93
   0  19  15  107.00    6.35
   0 -19 -15  140.69    7.13
   0 -19 -15  132.72    8.08
   0  19 -15  115.94    7.16
   0 -19  15  143.74    7.86
   0  19  16   16.94    3.31
   0  19 -16   16.37    2.75
   0 -19 -16   18.09    3.05
   0 -19 -16   20.42    3.71
   0  19 -16   13.53    3.07
   0  19  16   12.56    2.65
   0  19  16   17.15    2.64
   0 -19  16   16.40    2.26
   0 -19  16   12.99    2.07
   0 -19 -16   13.70    2.46
   0 -19 -17   29.57    3.42
   0 -19 -17   28.45    3.78
   0  19  17   19.37    2.79
   0  19  17   23.14    3.26
   0  19 -17   25.48    3.04
   0 -19  17   24.18    2.32
   0  19  17   24.67    2.84
   0 -19  17   19.97    2.33
   0 -19 -18    4.91    2.03
   0  19  18    4.91    1.80
   0  19 -18    4.64    1.79
   0  19  18    4.21    1.93
   0 -19  18    3.44    1.33
   0 -19  18    6.15    1.49
   0  19  18    3.42    1.44
   0 -19 -18    5.56    2.37
   0  19  19    0.47    1.31
   0  19  19   -0.25    1.40
   0  19 -19   -0.07    1.48
   0 -19 -19    0.44    1.73
   0 -19 -19    0.92    1.70
   0  19 -20   10.72    1.71
   0 -19 -20   10.45    1.92
   0 -20   0  286.14   12.38
   0  20   0  372.27   14.98
   0 -20   0  299.65   11.49
   0 -20   0  362.99   14.01
   0  20   0  306.62   11.99
   0  20   0  352.77   13.85
   0 -20   0  383.45   15.55
   0 -20  -1  229.29   10.80
   0 -20   1  231.41   10.89
   0  20  -1  298.32   13.21
   0 -20   1  297.98   12.59
   0 -20   1  233.59    9.99
   0 -20  -1  241.28   10.08
   0 -20  -1  303.45   12.45
   0  20  -1  268.62   10.73
   0  20   1  270.31   10.90
   0  20  -1  294.28   12.36
   0  20   1  292.48   12.39
   0 -20  -1  321.92   14.09
   0 -20  -2  217.05    9.34
   0 -20   2  210.56    9.24
   0 -20   2  250.46   11.54
   0 -20  -2  206.36    9.88
   0 -20   2  216.92   10.47
   0  20  -2  248.03   11.89
   0  20  -2  229.43    9.76
   0  20   2  220.66    9.79
   0 -20   2  260.20   12.11
   0  20   2  241.07   11.28
   0 -20  -2  275.08   12.97
   0  20  -2  270.60   11.62
   0 -20  -3   24.57    3.32
   0 -20   3   30.21    4.61
   0 -20   3   28.30    4.16
   0 -20  -3   22.34    3.64
   0  20  -3   31.67    4.66
   0  20   3   35.63    4.79
   0  20   3   27.69    3.78
   0  20  -3   28.31    3.67
   0 -20   3   31.41    4.78
   0 -20   3   34.85    5.16
   0  20  -3   32.67    3.46
   0  20  -3   36.71    4.61
   0 -20  -3   32.84    5.24
   0  20   3   31.73    4.48
   0 -20  -4  242.80    9.90
   0 -20   4  266.87   12.18
   0 -20  -4  226.05   10.37
   0 -20   4  218.24   10.92
   0  20  -4  286.23   12.55
   0  20   4  275.25   12.18
   0  20  -4  256.54   10.39
   0  20   4  263.59   10.80
   0 -20   4  278.92   12.64
   0 -20   4  292.68   13.04
   0  20  -4  300.20   12.19
   0  20  -4  264.45    9.94
   0 -20  -4  319.80   13.73
   0 -20   5  284.55   12.48
   0 -20  -5  244.52    9.93
   0 -20   5  232.25   11.16
   0 -20  -5  238.56   10.50
   0  20  -5  289.32   12.47
   0  20   5  267.46   11.91
   0  20   5  247.40   10.52
   0  20  -5  264.01   10.33
   0 -20   5  274.30   12.53
   0 -20   5  304.27   13.07
   0  20  -5  269.64   10.00
   0  20  -5  287.83   11.96
   0 -20  -5  299.98   13.23
   0 -20   6   41.04    5.01
   0 -20  -6   43.14    3.90
   0 -20  -6   32.21    3.87
   0 -20   6   35.58    4.54
   0  20  -6   43.83    4.99
   0  20   6   44.70    4.82
   0  20  -6   38.02    3.86
   0  20   6   36.38    4.00
   0 -20   6   47.24    5.44
   0  20  -6   38.36    3.73
   0 -20   6   39.75    5.03
   0 -20  -6   44.55    5.40
   0  20  -6   43.87    4.68
   0 -20   7   87.22    6.72
   0 -20  -7   76.86    5.07
   0 -20  -7   69.35    5.25
   0 -20   7   67.97    5.88
   0  20  -7   77.10    6.05
   0  20   7   84.00    6.15
   0  20   7   83.12    5.63
   0  20  -7   81.57    5.29
   0 -20   7   89.13    6.93
   0  20   7   83.34    6.35
   0 -20   7   98.66    7.04
   0 -20  -7   83.89    6.85
   0  20  -7   92.76    5.42
   0  20  -7   88.01    6.16
   0 -20   8  190.33    9.74
   0 -20  -8  164.89    7.44
   0 -20   8  187.51    9.37
   0  20   8  185.57    9.28
   0  20  -8  188.76    7.90
   0 -20  -8  214.49   10.08
   0 -20  -8  147.34    7.62
   0 -20   8  129.36    8.10
   0  20  -8  166.06    8.46
   0  20   8  159.65    8.27
   0 -20   8  169.23    9.46
   0  20   8  159.20    7.91
   0  20  -8  188.01    7.96
   0 -20   9    1.01    2.54
   0 -20  -9    0.62    1.55
   0  20  -9   -0.55    2.18
   0  20   9    0.11    2.17
   0 -20  -9    0.26    2.77
   0  20   9    2.39    2.28
   0  20  -9    1.25    1.80
   0 -20  -9    0.82    1.99
   0 -20   9    1.72    2.34
   0 -20   9   -0.59    2.67
   0  20   9   -0.21    1.87
   0  20  -9    0.27    1.72
   0 -20   9    0.71    2.39
   0 -20  10  383.80   13.52
   0 -20  10  293.85   12.41
   0  20  10  274.60   10.72
   0 -20 -10  340.63   12.13
   0  20 -10  329.00   10.79
   0  20  10  319.59   12.37
   0 -20 -10  260.33   10.42
   0 -20  10  249.94   11.23
   0 -20  10  307.15   12.62
   0  20  10  271.36   11.60
   0  20  11   83.23    5.98
   0  20 -11   90.67    5.20
   0  20  11   78.33    5.16
   0 -20 -11   72.41    4.96
   0 -20  11   78.43    6.10
   0  20  11   71.13    5.51
   0  20  12   67.75    5.32
   0  20 -12   76.46    4.62
   0 -20  12   77.17    5.56
   0 -20 -12   80.54    6.04
   0  20  12   61.91    4.46
   0 -20  12   57.14    5.10
   0 -20 -12   56.05    4.21
   0 -20 -13    5.28    2.63
   0  20  13    3.78    2.21
   0  20 -13    3.60    1.82
   0  20  13    3.43    1.72
   0 -20  13    4.39    2.15
   0  20  14   79.59    5.26
   0  20 -14   77.44    4.42
   0 -20  14   86.38    5.15
   0  20 -15   69.46    4.04
   0  20  15   66.10    4.50
   0  20  15   59.45    3.76
   0 -20 -16   37.52    3.55
   0  20  16   30.00    2.96
   0  20 -16   34.39    2.74
   0 -20 -17   34.06    3.09
   0  21   0   -2.24    2.63
   0 -21   0   -1.47    2.49
   0  21   0    0.46    2.12
   0 -21   0   -1.61    2.71
   0 -21   0   -1.46    2.29
   0 -21   0   -0.81    1.89
   0  21  -1   21.26    3.53
   0 -21  -1   21.01    3.48
   0 -21   1   18.76    3.42
   0 -21  -1   26.96    3.98
   0  21  -1   21.43    3.30
   0  21   1   20.42    3.23
   0 -21   1   18.60    3.16
   0 -21  -1   20.44    3.17
   0 -21  -1   13.59    2.65
   0 -21   1   13.90    2.73
   0  21  -2   19.37    3.41
   0 -21   2   20.49    3.45
   0 -21  -2   19.00    3.28
   0 -21  -2   23.92    3.92
   0  21  -2   22.70    3.33
   0  21   2   25.55    3.50
   0  21   2   20.22    2.70
   0 -21   2   18.45    3.18
   0 -21  -2   22.79    3.22
   0 -21  -2   17.31    2.77
   0  21  -3    0.12    2.26
   0  21   3    0.70    2.18
   0 -21   3   -0.24    2.27
   0  21   3   -0.34    2.10
   0  21  -3   -0.11    2.08
   0 -21  -3    0.52    2.37
   0  21   3   -0.68    1.79
   0 -21   3    0.25    2.34
   0 -21  -3   -0.11    1.92
   0 -21   3   -0.45    2.18
   0 -21  -3   -0.76    2.02
   0 -21   4    6.30    2.61
   0  21   4    5.94    1.93
   0 -21  -4    6.55    2.28
   0 -21   4    9.01    2.54
   0  21   4    7.21    2.52
   0  21  -4    6.52    2.45
   0 -21  -4    5.04    2.74
   0  21  -4    8.03    2.40
   0 -21   4    4.96    2.62
   0  21   4    7.96    2.56
   0 -21   5  128.74    7.11
   0 -21  -5  127.18    7.36
   0 -21   5  106.31    6.65
   0 -21   5  115.10    6.65
   0 -21   6   17.94    3.19
   0 -21  -6   20.05    3.39
   0 -21  -7   19.74    3.36
   0 -21   7   18.72    3.02
   0 -21  -8   36.18    3.72
   0  21   8   36.15    3.65
   0  21  -8   31.88    2.66
   0 -21   9   24.49    3.14
   0 -21  -9   24.01    3.31
   0  21   9   23.79    3.08
   0 -21  -9   23.36    2.90
   0  21  -9   21.27    2.19
   0 -21  10    5.57    2.02
   0 -21 -10    9.30    2.42
   0  21  10    7.15    2.07
   0 -21  11   70.45    4.38
   0 -21 -11   72.00    4.78
   0  21  11   64.36    4.32
   0 -21  12   73.28    4.17
   0 -21 -12   83.74    4.79
   0  21  13   45.50    3.27
   0 -22   0  120.25    6.13
   0  22   0  115.71    5.53
   0  22  -1    6.41    1.70
   0 -22  -1    6.05    2.18
   0  22   1    8.73    1.97
   0 -22   1    9.00    2.07
   0  22   2   80.56    4.62
   0 -22  -2   91.49    5.27
   0 -22   2   93.26    4.94
   0 -22  -3   40.57    3.54
   0 -22   3   38.04    3.36
   0  22   3   32.45    3.03
   0 -22   3   41.56    3.34
   0 -22  -4   79.99    4.72
   0 -22   4   72.50    4.50
   0  22   4   67.52    4.23
   0 -22   4   82.92    4.57
   0 -22   5   45.69    3.39
   0 -22  -5   37.21    3.34
   0 -22   5   49.02    3.44
  -1   0   0    0.25    0.18
   1   0   0    0.41    0.22
  -1   0   0    0.31    0.20
   1   0   0    0.39    0.22
   1   0   0    0.44    0.22
  -1   0   0    0.20    0.18
  -1   0   0    0.12    0.21
   1   0  -1   27.02    0.92
  -1   0   1   25.16    0.99
   1   0  -1   26.57    0.93
  -1   0   1   28.35    1.10
  -1   0  -1   25.44    1.00
   1   0  -1   31.79    1.05
  -1   0  -1   30.68    0.98
   1   0  -1   28.75    1.10
  -1   0  -1   29.33    1.07
   1   0  -1   28.43    1.05
   1   0   1   25.57    0.91
  -1   0   2   18.22    0.79
   1   0   2   18.54    0.70
  -1   0  -2   17.43    0.80
   1   0  -2   18.03    0.79
  -1   0   2   18.70    1.01
   1   0  -2   18.14    0.83
   1   0  -2   19.82    0.75
  -1   0  -2   18.22    0.71
   1   0   2   15.05    0.91
   1   0  -2   16.91    0.91
   1   0  -2   22.39    0.86
   1   0  -3    2.27    0.33
  -1   0   3    2.13    0.32
   1   0  -3    2.74    0.50
   1   0   3    2.22    0.27
  -1   0  -3    1.78    0.30
   1   0   3    2.38    0.33
   1   0   3    2.13    0.33
   1   0  -3    2.28    0.34
  -1   0   3    1.99    0.39
  -1   0  -3    2.70    0.27
   1   0  -3    2.28    0.32
   1   0   3    2.03    0.54
   1   0  -3    2.25    0.32
   1   0  -3    2.37    0.43
   1   0  -4   32.86    1.42
   1   0  -4   29.79    1.07
  -1   0   4   27.01    1.40
  -1   0  -4   19.47    0.91
   1   0  -4   23.53    0.91
  -1   0  -4   23.44    0.84
   1   0   4   21.63    0.87
  -1   0   4   20.81    0.92
   1   0   4   27.08    1.02
   1   0  -4   28.79    1.03
  -1   0   4   22.99    1.16
   1   0  -4   21.79    1.20
   1   0   4   21.86    1.38
   1   0  -5   12.00    0.95
  -1   0   5   10.58    0.96
   1   0   5   10.97    1.13
   1   0  -5   11.06    0.72
   1   0  -5   11.17    1.01
  -1   0   5    9.26    0.99
  -1   0   5   10.45    0.55
  -1   0  -5   11.39    0.69
  -1   0   5    9.78    0.64
  -1   0  -5   11.12    0.56
   1   0   5   11.00    0.67
   1   0  -5   11.35    0.69
  -1   0  -6   31.10    1.71
  -1   0  -6   35.17    1.73
   1   0  -6   33.59    1.76
   1   0  -6   33.79    1.32
  -1   0  -6   29.35    1.08
  -1   0   6   27.23    1.04
  -1   0   6   28.54    1.59
  -1   0  -6   21.77    0.87
  -1   0   6   20.43    0.83
  -1   0  -6   24.19    1.09
  -1   0   6   23.03    1.06
  -1   0  -6   28.13    0.98
   1   0   6   25.90    1.77
   1   0  -6   25.26    1.45
  -1   0   6   26.07    1.62
   1   0  -7   32.12    1.39
  -1   0  -7   33.55    1.88
   1   0  -7   34.24    1.93
  -1   0  -7   29.77    1.72
  -1   0   7   22.89    0.96
  -1   0  -7   29.73    1.24
  -1   0  -7   23.61    1.00
  -1   0   7   27.03    1.63
  -1   0  -7   29.64    0.93
  -1   0   7   33.32    1.96
   1   0   7   31.92    2.07
   1   0  -7   31.89    1.61
  -1   0   7   24.46    1.08
  -1   0  -7   25.65    1.13
  -1   0  -7   33.14    1.08
   1   0   8   18.95    1.53
  -1   0   8   19.52    1.41
  -1   0  -8   19.94    1.01
  -1   0  -8   20.37    1.47
   1   0  -8   21.73    1.21
   1   0  -8   22.88    1.73
  -1   0  -8   22.44    1.67
   1   0  -8   20.97    1.37
  -1   0   8   18.11    1.69
   1   0   8   19.77    1.84
  -1   0  -8   21.33    0.88
   1   0   9    1.76    0.85
  -1   0   9    1.49    0.93
  -1   0   9    1.90    0.74
  -1   0  -9    1.96    0.39
  -1   0  -9    1.96    0.65
   1   0  -9    2.77    0.95
   1   0  -9    1.88    0.54
  -1   0  -9    2.02    0.79
  -1   0   9    1.31    1.02
   1   0   9    1.70    1.09
  -1   0  -9    2.29    0.35
   1   0  -9    1.43    0.66
   1   0  10  139.85    5.00
  -1   0  10  141.60    5.36
  -1   0 -10  142.46    3.81
  -1   0  10  137.29    4.57
  -1   0 -10  165.48    5.52
  -1   0 -10  155.75    4.83
   1   0 -10  160.05    4.39
   1   0 -10  180.06    5.65
  -1   0  10  142.17    5.45
   1   0 -10  146.31    4.37
   1   0  10  138.52    5.54
  -1   0 -10  143.63    3.46
   1   0  11    1.50    0.97
  -1   0  11    0.72    1.04
  -1   0  11    0.75    0.69
  -1   0 -11    0.67    0.32
   1   0 -11    0.58    0.52
  -1   0 -11    0.37    0.78
  -1   0 -11    0.90    0.58
   1   0 -11    0.62    0.97
   1   0  11    0.25    1.24
  -1   0  11    1.01    1.17
   1   0 -11    0.31    0.56
   1   0 -12   20.96    2.11
   1   0 -12   19.42    1.38
  -1   0 -12   19.88    1.62
  -1   0 -12   24.63    2.21
  -1   0 -12   20.03    1.03
   1   0  12   17.45    1.87
  -1   0  12   18.79    2.12
   1   0  12   13.69    2.18
   1   0 -12   17.38    1.30
  -1   0  12   15.27    2.24
   1   0  13   10.11    1.52
  -1   0  13    9.13    1.70
   1   0 -13   10.84    1.08
  -1   0 -13   11.47    1.24
  -1   0 -13   11.75    1.66
   1   0 -13   13.06    1.73
   1   0  13   10.72    1.97
  -1   0  13   11.17    1.97
   1   0 -13   10.00    0.98
   1   0  14   20.12    2.08
  -1   0  14   18.23    2.15
   1   0 -14   22.40    1.52
  -1   0 -14   20.12    1.63
  -1   0 -14   19.75    2.18
   1   0 -14   22.75    2.27
   1   0  14   18.59    2.45
  -1   0  15   37.02    3.06
   1   0  15   36.30    2.82
  -1   0 -15   41.15    3.13
  -1   0 -15   41.03    2.36
   1   0 -15   45.28    3.25
   1   0  15   36.18    3.41
  -1   0  16   19.95    2.40
   1   0  16   21.11    2.26
   1   0 -16   28.00    2.66
  -1   0 -16   21.17    2.36
   1   0  16   22.50    2.94
   1   0  17   11.04    1.82
  -1   0  17   14.89    2.21
  -1   0 -17   15.85    2.18
   1   0 -17   16.07    2.16
   1   0  17   15.41    2.74
   1   0 -18   10.22    1.96
  -1   0 -18   10.76    1.96
  -1   0  18   10.61    2.04
   1   0  18   12.74    1.99
  -1   0  19   28.32    3.62
   1   0  19   32.91    3.77
   1   0  19   29.63    3.49
  -1   0  19   29.33    3.58
  -1   0  19   25.15    2.99
   1   0  19   30.06    3.00
  -1   0  19   28.87    3.21
  -1   0  19   31.68    3.53
   1   0  19   33.53    3.49
   1   0 -19   29.36    3.13
  -1   0 -19   28.84    3.02
  -1   0 -20  253.79    9.39
   1   0 -20  242.04    9.27
   1   0  20  208.45    8.99
   1   0  20  199.28    9.38
  -1   0  20  182.94    9.29
   1   0  20  210.16    8.67
  -1   0  20  223.27    9.40
   1   0  20  180.87    9.26
  -1   0  20  175.63    9.26
   1   0  20  206.13    9.21
   1   0  20  176.34    8.21
  -1   0  20  193.61    9.21
  -1   0  20  183.57    8.67
  -1   0 -21   -0.32    1.62
   1   0 -21    0.53    1.58
   1   0  21    0.23    2.15
  -1   0  21    0.14    2.26
  -1   0  21   -0.14    2.34
  -1   0  21   -0.12    2.02
   1   0  21    0.71    1.47
   1   0  21    0.28    2.69
  -1   0  21    0.29    2.35
   1   0  21   -0.11    2.02
  -1   0  21   -0.12    1.88
  -1   0  21    1.06    2.10
   1   0 -22  231.57    9.53
  -1   0 -22  237.13    9.63
   1   0  22  220.26    9.75
  -1   0  22  194.78   10.20
  -1   0  22  229.33   10.85
  -1   0  22  216.29    9.77
   1   0  22  224.37    9.30
  -1   0  22  223.68   10.86
  -1   0  22  227.74   10.48
  -1   0  22  200.82    9.54
   1   0  22  201.02    9.25
   1   0 -23   21.87    2.96
  -1   0 -23   20.64    2.87
   1   0  23   18.84    3.02
  -1   0  23   15.15    3.36
  -1   0  23   18.63    3.05
   1   0  23   18.82    2.77
  -1   0  23   13.76    3.35
  -1   0  23   15.73    2.92
   1   0 -23   14.70    3.60
  -1   0  23   16.08    3.12
   1   0  23   13.69    2.68
  -1   0  23   13.66    3.29
   1   0  24   12.29    2.92
  -1   0  24   12.89    3.56
  -1   0  24   10.55    3.02
  -1   0  24   11.17    2.88
   1   0 -24    8.01    3.17
   1   0  24   12.07    2.67
  -1   0  24    9.00    2.52
   1   0  24   10.12    2.71
  -1   0  24   13.05    2.63
  -1   0 -24   13.11    2.40
   1   0 -24   10.66    2.41
  -1   0  24    9.02    2.99
   1   0  24   11.86    2.62
  -1   0  24   10.21    3.50
   1   0  24   10.37    3.51
   1   0  24   10.72    3.58
  -1   0  24    9.77    3.65
  -1   0  24   12.29    2.56
   1   0  24   10.38    2.30
   1   0  25    4.33    1.89
  -1   0  25    2.59    1.99
   1   0  25    3.32    2.05
  -1   0  25    3.42    1.84
   1   0 -25    3.55    1.72
  -1   0 -25    4.26    1.61
   1   0  25    4.37    2.08
  -1   0  25    3.37    2.37
   1   0  25    2.65    2.85
  -1   0  25    4.79    3.25
   1   0 -25    1.22    2.48
  -1   0  25    4.24    1.88
   1   0  25    4.06    1.86
   1   0  25    3.09    2.28
  -1   0  25    3.87    2.74
  -1   0  25    2.11    2.86
   1   0  25    3.16    3.19
   1   0 -26   17.45    3.87
  -1   0  26   24.02    5.12
   1   0  26   29.46    3.83
  -1   0  26   27.45    4.43
   1   0  26   24.71    5.45
  -1   0  26   27.21    5.53
  -1   0 -26   34.93    3.73
  -1   0  26   26.02    3.85
   1   0  26   35.65    4.13
  -1   0  26   26.64    4.75
   1   0  26   36.97    4.94
  -1   0  26   29.22    3.76
   1   0  26   34.27    4.35
   1   0  27   33.56    4.13
  -1   0  27   24.94    4.65
  -1   0  27   32.22    6.05
   1   0  27   27.15    5.76
  -1   0  27   28.92    5.59
   1   0  27   34.79    4.20
  -1   0  27   28.32    4.14
   1   0 -27   16.00    3.80
   1   0  27   37.06    5.03
  -1   0  27   27.78    4.94
  -1   0  27   37.31    4.32
   1   0  27   29.30    4.20
  -1   0  28    7.85    3.37
  -1   0  28   10.37    4.33
  -1   0  28   13.40    4.25
  -1   0 -28    3.36    2.55
   1   0 -28    4.44    2.75
   1   0  28   12.95    3.47
  -1   0  28   11.38    3.97
  -1   0  28    8.86    2.71
   1   0  28   10.95    2.92
  -1   0  28   10.69    2.76
   1   0  28   13.04    3.06
   1   0 -29    4.02    2.77
  -1   0  29   12.06    4.99
  -1   0  29    7.24    2.89
   1   0  29   12.12    3.21
   1   0  29   13.12    3.74
  -1   0  29   11.54    3.90
   1   0 -29    3.84    2.57
   1   0  29   11.49    3.32
  -1   0  29   10.51    2.85
  -1   0  29   12.41    3.89
   1   0  30  101.75    7.69
  -1   0  30   99.56    6.91
   1   0  30   98.73    7.60
  -1   0  30   80.46    7.09
   1   0 -30   37.80    5.13
   1   0 -30   36.86    5.50
  -1   0  30  101.93    9.29
  -1   0  30   79.29    8.08
   1   0  31    8.15    3.63
  -1   0  31    9.11    3.78
  -1   0 -31    2.88    2.84
   1   0 -31    2.45    2.87
   1   0 -31    2.86    3.25
  -1   0  31    9.58    4.62
   1   0  31    5.63    4.12
  -1   0  31    6.41    4.02
   1   0  31    8.41    3.68
  -1   0  31    4.25    2.86
   1   0  32  100.26    8.51
   1   0  32  119.03    8.52
  -1   0  32  118.54    9.05
   1   0  32  125.92   10.35
  -1   0  32  106.78   10.13
   1   0 -32   42.20    5.98
   1   0 -32   45.83    5.63
  -1   0 -32   41.64    5.53
  -1   0  32  147.98   11.42
   1   0  32  140.89    9.40
  -1   0  32  139.81    8.46
   1   0  33   -0.42    3.62
   1   0  33   -0.74    3.65
  -1   0  33    1.48    3.18
   1   0 -33   -1.22    2.68
  -1   0 -33   -0.71    2.40
   1   0 -33   -1.18    2.96
  -1   0 -33   -2.23    2.97
   1   0  33    0.75    4.13
  -1   0  33    2.20    4.68
   1   0 -33   -1.22    2.01
  -1   0  33    3.80    2.74
   1   0  33    3.91    3.07
  -1   0  34    6.91    3.23
   1   0  34   12.82    4.13
   1   0  34   11.38    3.90
   1   0 -34    7.21    1.87
   1   0 -34    3.52    2.25
   1   0 -34    1.63    2.22
  -1   0 -34    2.32    2.25
  -1   0 -34    3.09    1.93
   1   0 -34   -0.14    2.76
   1   0  34    9.98    4.50
  -1   0  34   11.82    5.11
   1   0  34   12.35    3.52
   1   0 -35    2.12    1.30
   1   0 -35    1.63    1.93
  -1   0 -35    0.92    1.74
   1   0 -35    2.58    1.74
  -1   0 -35   -0.77    2.19
   1   0 -35   -0.61    2.39
  -1   0  35    1.24    4.42
   1   0  35    6.19    4.69
   1   0  35    1.82    3.34
   1   0  35    2.85    3.66
   1   0 -36    4.19    1.28
   1   0 -36    3.48    1.75
  -1   0 -36    2.28    1.49
   1   0 -36    1.00    1.90
  -1   0 -36    0.55    1.69
   1   0  36   11.80    3.99
   1   0  36   17.12    4.80
  -1   0  36   14.92    6.10
   1   0  36   16.85    5.95
   1   0  37    1.03    4.08
   1   0  38    8.01    6.26
   1   1 -38   -0.51    1.17
  -1   1  38   27.97    7.79
  -1   1  37   33.41    6.43
   1   1 -36   60.71    4.38
   1   1 -36   57.30    4.64
   1   1 -36   38.78    3.96
  -1  -1 -36   77.25    4.70
   1  -1  36  439.11   20.99
  -1   1  36  260.35   12.44
  -1   1  36  274.43   13.73
  -1  -1 -35   24.73    2.53
   1   1 -35   16.67    3.14
  -1  -1 -35   28.04    3.30
   1   1 -35   19.14    3.00
   1   1 -35    9.89    2.79
  -1  -1 -35   21.07    3.14
   1  -1  35  103.05   10.03
  -1   1  35   59.24    6.83
  -1   1  35   57.63    6.67
   1  -1  35   62.57    5.84
  -1   1  34  121.39    8.86
   1  -1  34  141.63    8.72
   1   1 -34   83.10    4.65
   1  -1  34  191.09   12.71
   1   1 -34   48.63    5.21
  -1  -1 -34   66.02    5.32
   1   1 -34   39.35    4.56
   1   1 -34   35.01    4.63
  -1  -1 -34   55.28    5.01
  -1   1  34  162.11    8.60
   1   1 -33   24.14    3.72
   1  -1  33   69.80    8.05
   1  -1  33   63.17    6.45
  -1   1  33   87.46    7.83
   1   1 -33   25.19    4.18
  -1  -1 -33   30.61    4.29
   1   1 -33   24.50    4.27
   1   1 -33   39.36    3.59
  -1   1  33   71.95    6.08
   1  -1  33   83.53    7.00
  -1   1  32 3472.09   62.68
   1  -1  32 3578.26   64.12
   1  -1  32 2611.87   54.42
  -1   1  32 3311.96   58.54
   1   1 -32 2134.42   46.85
   1  -1  32 3591.83   58.45
  -1   1  32 3228.72   55.24
   1  -1  31  223.99   12.91
   1  -1  31  225.53   11.36
  -1   1  31  220.90   10.61
  -1   1  31  214.35   11.44
  -1   1  31  226.29   13.08
  -1  -1 -31  114.43    8.19
   1   1 -31   94.98    8.27
   1  -1  31  165.34   10.04
   1   1 -31   96.18    7.91
   1  -1  30   36.64    5.86
  -1   1  30   28.74    7.25
   1  -1  30   34.13    4.78
  -1   1  30   35.55    4.95
  -1  -1 -30   17.12    3.70
   1   1 -30   16.19    4.21
   1   1 -30   18.03    4.00
  -1   1  30   34.80    5.68
  -1   1  30   26.07    4.09
   1  -1  30   33.45    4.73
  -1   1  29  136.98   10.14
  -1   1  29  116.39   11.47
   1  -1  29  133.81    9.84
   1  -1  29  144.86    8.92
  -1   1  29  125.91    8.06
  -1   1  29  131.10    8.68
   1  -1  29  148.39    8.98
  -1   1  29  118.15   11.66
   1   1 -28   50.39    6.03
  -1   1  28   92.01    8.20
   1  -1  28   91.57    8.01
   1  -1  28   79.41    5.76
   1  -1  28   83.34    7.60
   1  -1  28   84.97    6.84
  -1   1  28   83.76    6.51
  -1   1  28   81.62    6.60
   1  -1  28   82.94    6.48
  -1   1  28   85.93    9.82
  -1   1  28   76.27    9.56
   1   1 -28   40.99    5.61
   1  -1  27   24.75    4.43
  -1   1  27   19.23    4.17
   1  -1  27   20.25    3.05
   1  -1  27   17.66    2.85
   1  -1  27   20.48    4.05
  -1   1  27   18.43    3.27
   1  -1  27   20.79    3.56
   1   1 -27   13.94    3.84
   1  -1  27   24.47    3.69
  -1   1  27   18.21    3.39
  -1   1  27   14.63    4.84
  -1   1  27   18.61    5.18
   1   1 -27   11.94    3.57
   1   1 -26    7.31    3.10
   1  -1  26   12.75    2.65
  -1   1  26   11.93    3.01
  -1   1  26    6.75    3.62
   1  -1  26   10.71    2.62
   1  -1  26   10.99    3.28
   1  -1  26   11.31    2.70
  -1   1  26    9.47    2.54
   1  -1  26    9.67    2.31
   1  -1  26   14.08    3.44
  -1   1  26   12.11    3.42
   1  -1  26   13.32    2.47
  -1   1  26   11.38    2.47
  -1   1  26   12.02    4.30
   1  -1  25  244.35   10.61
  -1   1  25  224.96   10.87
  -1   1  25  192.46   13.45
   1  -1  25  270.43   11.33
   1  -1  25  222.27   11.57
   1  -1  25  233.71   10.98
  -1   1  25  223.92   10.50
  -1  -1 -25  195.19    9.62
   1   1 -25  219.35    9.74
   1  -1  25  244.17   12.40
  -1   1  25  223.60   12.34
   1  -1  25  237.79   10.15
   1  -1  25  219.91    9.56
  -1   1  25  235.96   10.37
   1  -1  25  229.94   10.29
   1   1 -25  188.30   11.57
  -1   1  25  196.77   13.40
  -1   1  24   74.57    5.90
   1  -1  24   86.79    5.93
   1  -1  24   71.56    7.41
  -1   1  24   65.55    7.59
   1  -1  24   93.02    6.26
   1  -1  24   67.68    6.02
  -1   1  24   70.42    5.61
   1  -1  24   71.56    5.76
   1  -1  24   78.77    6.72
  -1   1  24   71.47    6.82
   1   1 -24   71.51    7.04
   1   1 -24   82.74    5.49
  -1  -1 -24   71.53    5.38
  -1   1  24   75.94    7.97
  -1   1  24   75.16    5.46
   1  -1  24   73.48    5.42
  -1   1  23  173.36    8.54
   1  -1  23  191.03    8.91
  -1   1  23  180.83    9.23
  -1   1  23  214.09   10.32
   1  -1  23  195.94    8.94
   1   1 -23  172.45    8.28
  -1  -1 -23  168.26    8.48
   1  -1  23  178.25    9.49
   1  -1  23  199.53    9.36
   1  -1  23  221.02   10.64
   1  -1  22  189.58    8.77
  -1   1  22  200.06    8.95
  -1   1  22  212.17   10.04
   1  -1  22  181.96    8.57
  -1   1  22  182.82    9.10
  -1  -1 -22  189.37    8.92
   1   1 -22  200.05    8.71
  -1   1  22  199.48   10.06
   1  -1  22  201.20    9.91
   1  -1  22  178.08    9.38
   1  -1  22  225.29    9.69
  -1   1  22  206.54   10.32
   1  -1  22  204.50   10.24
   1  -1  21 1079.86   29.78
  -1   1  21 1136.68   30.09
   1  -1  21 1310.19   31.67
   1  -1  21 1159.95   30.08
  -1   1  21 1239.15   31.94
  -1   1  21 1135.36   30.71
  -1  -1 -21 1102.70   30.18
   1   1 -21 1179.18   29.95
   1  -1  21 1306.18   32.29
  -1   1  21 1347.59   33.01
  -1   1  21 1247.59   32.32
   1  -1  21 1016.84   30.55
   1  -1  21 1282.27   31.28
  -1   1  21 1340.11   33.13
   1  -1  21 1260.63   32.43
  -1   1  20 5897.40  139.01
   1  -1  20 5958.57  139.12
  -1   1  20 7498.84  142.00
  -1   1  20 6456.24  140.23
   1  -1  20 6361.67  139.12
   1  -1  20 7309.15  141.08
   1   1 -20 5531.82  138.31
  -1  -1 -20 5250.92  138.57
  -1   1  20 8228.86  143.41
   1  -1  20 7617.09  142.22
  -1   1  20 7853.16  142.92
   1  -1  20 5405.14  139.40
   1  -1  20 7931.43  141.47
  -1   1  20 8277.94  143.80
   1  -1  20 7958.24  143.15
  -1   1  19   19.75    2.60
   1  -1  19   18.20    2.55
  -1   1  19   20.24    2.99
  -1   1  19   18.35    2.78
  -1   1  19   20.12    3.06
   1  -1  19   21.68    3.06
  -1   1  19   23.85    3.21
  -1  -1 -19   20.67    2.75
   1   1 -19   19.62    2.52
   1  -1  19   15.18    2.62
   1  -1  19   17.68    3.11
   1  -1  19   19.25    2.99
  -1   1  19   23.76    3.30
   1  -1  18  248.91    9.33
  -1   1  18  246.83    9.37
   1  -1  18  247.44   10.69
  -1  -1 -18  267.15    9.88
   1   1 -18  278.99    9.54
   1  -1  17   18.26    2.35
  -1   1  17   18.70    2.36
   1  -1  17   19.14    2.98
   1   1 -17   17.40    2.24
  -1  -1 -17   18.66    2.41
  -1   1  16   10.22    1.80
   1  -1  16    6.03    1.51
   1  -1  16    7.79    2.04
  -1  -1 -16    8.63    1.28
   1   1 -16   10.94    1.78
  -1  -1 -16    9.97    1.84
   1  -1  15  144.27    6.23
  -1   1  15  159.08    6.48
   1  -1  15  153.70    7.12
  -1  -1 -15  158.43    5.77
   1   1 -15  166.59    6.47
   1  -1  14  103.34    4.89
  -1   1  14  104.97    4.97
   1  -1  14   98.42    5.38
  -1  -1 -14  118.11    4.65
   1   1 -14  122.81    5.19
  -1  -1 -14  122.47    5.51
  -1  -1 -13  400.44    9.78
   1  -1  13  375.27   11.26
  -1   1  13  385.06   11.46
   1   1 -13  433.51   10.81
   1  -1  13  390.37   12.16
  -1  -1 -13  441.15   12.13
  -1  -1 -13  405.71   11.00
   1   1 -13  443.85   11.70
  -1  -1 -12 6306.37  125.27
  -1   1  12 5928.29  127.06
  -1  -1 -12 6056.11  126.50
   1   1 -12 5974.62  124.64
   1   1 -12 5876.90  126.83
  -1  -1 -12 5798.05  127.28
  -1  -1 -11 1747.53   36.35
  -1   1  11 1552.85   36.18
  -1   1  11 1677.47   37.82
   1  -1  11 1921.47   38.87
   1   1 -11 1790.89   35.79
  -1  -1 -11 1815.31   38.37
   1   1 -11 1780.94   37.85
  -1  -1 -11 1736.35   37.54
  -1  -1 -10  475.78   11.28
  -1   1  10  468.03   11.25
  -1   1  10  463.29   12.42
   1  -1  10  465.28   12.82
   1   1 -10  532.86   12.54
  -1  -1 -10  524.23   12.97
   1   1 -10  503.31   10.78
  -1  -1 -10  489.19   12.32
   1   1  -9 2575.38   51.94
   1   1  -9 2418.13   50.24
  -1  -1  -9 2403.14   52.24
  -1  -1  -9 2495.87   52.02
  -1  -1  -9 2534.04   50.97
  -1   1   9 2375.62   50.83
  -1   1   9 2514.75   49.91
  -1   1   9 2322.37   49.79
   1   1  -9 2651.20   49.80
   1  -1   9 2382.85   49.83
  -1   1   9 2449.15   52.00
   1  -1   8 1521.40   30.57
   1   1  -8 1373.05   28.40
  -1  -1  -8 1482.84   30.39
   1   1  -8 1506.77   29.98
  -1  -1  -8 1420.70   30.18
  -1   1   8 1295.62   29.03
  -1  -1  -8 1378.59   29.16
  -1  -1  -8 1281.94   28.18
  -1   1   8 1394.28   28.30
   1   1  -8 1494.10   28.38
  -1   1   8 1381.19   28.24
   1  -1   8 1376.07   28.27
  -1   1   8 1369.57   30.03
   1   1  -7 1829.68   37.02
   1   1  -7 1668.97   35.67
  -1  -1  -7 1723.27   37.41
  -1   1   7 1663.14   36.42
  -1  -1  -7 1652.43   35.78
  -1  -1  -7 1827.72   36.62
   1   1  -7 1917.34   36.04
  -1   1   7 1739.18   37.13
   1  -1   7 1787.11   35.78
   1  -1   7 2029.39   37.79
  -1  -1  -6  431.43   10.86
   1   1  -6  447.78    9.22
   1   1  -6  426.48   10.20
  -1  -1  -6  400.27    9.52
  -1  -1  -6  433.94   10.08
  -1   1   6  428.16   10.02
   1   1  -6  470.35    9.82
   1  -1   6  432.12    9.45
   1  -1   6  435.37   10.41
   1  -1   6  459.82   10.70
  -1   1   5  391.62   10.48
   1   1  -5  418.16    8.56
   1   1  -5  407.83    9.41
  -1  -1  -5  450.94   10.24
  -1  -1  -5  440.64    9.60
  -1  -1  -5  386.89    9.11
  -1   1   5  356.85    9.30
   1   1  -5  451.95    9.45
   1  -1   5  390.10    9.56
   1  -1   5  386.62    9.82
  -1  -1  -4 2575.86   48.99
   1   1  -4 2216.73   47.92
   1   1  -4 2335.25   47.26
  -1   1   4 1851.43   48.70
  -1   1   4 1844.85   47.86
  -1  -1  -4 2482.45   48.09
   1   1  -4 2889.65   48.54
   1  -1   4 2372.93   48.18
   1  -1   4 3160.08   48.87
  -1   1   3   31.53    1.75
   1   1  -3   30.88    1.26
  -1  -1  -3   34.83    1.81
  -1  -1  -3   31.63    1.44
  -1   1   3   34.32    1.31
   1   1  -3   32.95    1.58
   1  -1   3   32.27    1.33
   1  -1   3   33.47    1.51
  -1  -1  -2  189.66    4.83
  -1  -1  -2  188.94    4.22
   1   1  -2  185.61    5.01
   1  -1   2  187.95    4.48
   1   1  -2  192.75    4.48
  -1  -1  -2  194.72    4.39
  -1   1   2  193.71    4.26
  -1  -1  -1  344.36    6.90
  -1   1   1  343.90    6.85
  -1  -1  -1  341.54    7.38
   1   1  -1  368.04    7.68
  -1  -1  -1  336.55    7.01
   1  -1   1  312.50    6.71
  -1   1   0 5855.54  104.52
  -1  -1   0 6737.76  105.11
  -1  -1   0 5206.95  104.55
  -1   1   0 7970.59  105.76
  -1  -1   1  327.01    6.59
   1  -1  -1  432.10    6.48
   1  -1  -1  360.75    6.21
  -1  -1   2  189.55    5.01
   1  -1  -2  225.67    4.78
   1  -1  -2  236.54    4.73
   1   1   2  167.02    4.24
   1  -1  -2  196.80    4.63
  -1   1  -2  155.84    5.21
  -1   1  -2  198.47    4.76
   1  -1  -3   28.18    1.28
  -1   1  -3   33.88    1.15
   1  -1  -3   35.51    1.41
  -1  -1   3   25.22    1.30
   1   1   3   26.11    1.46
   1   1   3   26.46    1.05
   1  -1  -3   31.82    1.23
   1   1   3   30.46    1.74
   1  -1  -4 2819.40   58.86
  -1   1  -4 2931.08   58.79
  -1  -1   4 2446.64   58.69
   1  -1  -4 2972.97   58.89
   1   1   4 2849.90   59.00
   1   1   4 2614.44   58.59
  -1  -1   4 2956.59   58.67
   1  -1  -4 3408.93   58.77
   1   1   4 3494.75   60.16
  -1   1  -5  476.65   10.07
   1  -1  -5  481.48   10.49
   1  -1  -5  456.19    9.99
   1  -1  -5  474.49    9.96
  -1  -1   5  400.10    9.60
  -1  -1   5  405.37   10.32
   1   1   5  422.67    9.77
   1   1   5  387.38    9.76
  -1  -1   5  427.88    9.81
   1  -1  -5  461.24    9.64
   1   1   5  443.37   10.99
  -1   1  -6  486.93   10.50
   1  -1  -6  492.71   10.90
   1  -1  -6  456.49   10.21
   1  -1  -6  454.69   10.07
  -1  -1   6  389.91    9.55
  -1  -1   6  421.27   10.55
   1   1   6  430.78    9.73
   1  -1  -6  435.40    9.58
   1   1   6  400.52   10.06
  -1  -1   6  419.88   10.77
  -1  -1   6  443.60   10.26
   1   1   6  498.04   11.50
   1  -1  -6  487.90    9.84
   1  -1  -7 1887.29   36.72
   1  -1  -7 1869.21   35.89
  -1   1  -7 1972.00   36.34
  -1   1  -7 1591.61   35.64
   1  -1  -7 1887.91   35.68
  -1  -1   7 1570.02   36.11
  -1  -1   7 1517.80   34.79
  -1   1  -7 1492.33   34.52
   1   1   7 1787.16   34.99
   1  -1  -7 1754.90   34.90
   1   1   7 1731.36   35.87
  -1  -1   7 1712.97   36.66
   1  -1  -7 2110.59   35.42
  -1  -1   7 1917.77   36.23
   1   1   7 2013.09   37.66
   1   1   8 1665.80   30.65
  -1  -1   8 1506.99   29.10
   1  -1  -8 1673.02   27.99
   1  -1  -8 1572.08   29.68
   1  -1  -8 1457.61   28.57
  -1   1  -8 1558.35   29.20
  -1   1  -8 1269.51   28.17
  -1  -1   8 1201.61   27.17
   1  -1  -8 1495.67   28.29
  -1  -1   8 1332.35   28.90
  -1   1  -8 1186.56   26.94
  -1   1  -8 1349.82   27.29
  -1  -1   8 1266.78   27.26
   1   1   8 1371.73   27.28
   1  -1  -8 1401.97   27.32
   1   1   8 1406.49   28.70
  -1  -1   9 2908.93   54.83
   1   1   9 3159.38   56.45
   1  -1  -9 3311.78   53.33
   1  -1  -9 2733.39   55.05
  -1   1  -9 2806.50   54.63
   1  -1  -9 2727.26   53.94
  -1   1  -9 2224.56   53.35
  -1  -1   9 2318.08   54.09
  -1   1  -9 2507.09   52.41
   1  -1  -9 2501.30   52.39
   1   1   9 2515.53   54.09
  -1   1  -9 2554.38   52.48
  -1   1 -10  455.52   11.46
  -1   1 -10  540.84   12.77
   1  -1 -10  516.71   11.98
   1  -1 -10  539.35   13.15
  -1  -1  10  461.71   12.21
   1   1  10  532.04   13.85
  -1  -1  10  472.63   12.65
   1  -1 -10  533.05   11.16
   1   1  10  465.08   12.19
   1   1  11 2141.88   43.13
   1  -1 -11 2170.13   39.40
  -1  -1  11 1965.26   41.64
  -1   1 -11 1911.94   41.25
   1  -1 -11 1995.01   41.81
  -1   1 -11 1621.08   39.59
   1  -1 -11 1832.82   40.25
   1   1  11 1753.92   40.64
  -1  -1  12 9235.64  156.59
   1   1  12 9999.00  158.50
   1  -1 -12 9762.84  153.07
  -1   1 -12 6470.68  154.68
   1  -1 -12 7293.40  155.49
   1  -1 -12 6970.81  153.92
  -1   1 -12 5806.62  153.08
   1   1  12 6913.34  154.52
  -1  -1  13  383.59   11.49
   1  -1 -13  396.85   10.14
  -1   1 -13  377.76    9.42
   1  -1 -13  395.63   11.45
  -1   1 -13  413.30   11.16
   1   1  13  360.66   10.53
  -1  -1  14  123.47    5.82
   1  -1 -14  142.31    5.94
   1  -1 -14  132.07    4.72
  -1   1 -14  145.71    5.74
  -1  -1  14  127.23    5.88
   1   1  14  121.32    5.15
  -1  -1  15  169.57    7.23
  -1   1 -15  176.18    6.65
   1  -1 -15  165.33    5.55
   1  -1 -15  172.01    6.90
   1   1  15  158.57    6.24
  -1  -1  15  160.27    6.95
  -1  -1  16   13.60    2.31
   1  -1 -16   10.77    1.91
  -1   1 -16    9.67    1.66
   1   1  16   11.43    1.70
  -1  -1  17   38.18    3.75
   1  -1 -17   45.46    3.55
  -1   1 -17   42.26    3.24
  -1  -1  17   43.17    3.66
   1   1  17   36.24    2.96
  -1   1 -18  253.93    9.03
   1  -1 -18  238.42    9.21
   1   1  18  236.22    8.60
  -1  -1  18  231.57    9.47
  -1   1 -19   17.80    2.43
   1  -1 -19   18.99    2.63
   1   1  19   16.76    2.62
   1   1  19   22.54    2.83
  -1  -1  19   23.70    3.18
   1   1  19   18.81    2.38
  -1  -1  19   15.72    2.66
  -1  -1  19   19.30    2.99
  -1  -1  19   21.78    3.24
  -1   1 -20 5345.69  128.63
   1  -1 -20 5784.04  129.65
  -1  -1  20 5138.75  130.25
   1   1  20 5423.31  129.83
   1   1  20 7338.43  131.64
  -1  -1  20 5890.28  130.22
  -1  -1  20 6836.02  132.15
   1   1  20 6687.43  130.65
  -1  -1  20 5827.95  130.58
   1   1  20 6247.38  129.04
  -1  -1  20 7539.31  133.83
  -1  -1  20 7502.58  133.71
   1  -1 -21 1179.28   29.65
  -1   1 -21 1177.92   28.98
   1   1  21 1221.08   30.12
   1   1  21  997.48   29.30
  -1  -1  21  971.68   30.03
   1   1  21 1165.58   29.51
  -1  -1  21 1224.16   31.04
  -1  -1  21 1096.37   29.72
   1   1  21 1144.01   28.58
  -1  -1  21 1118.47   30.04
  -1  -1  21 1237.69   31.64
  -1  -1  21 1247.10   31.89
  -1   1 -22  194.81    8.34
   1  -1 -22  178.13    8.42
  -1  -1  22  155.46    9.04
   1   1  22  153.30    8.54
   1   1  22  188.82    8.80
   1   1  22  180.84    8.58
  -1  -1  22  185.43    9.38
  -1  -1  22  168.75    8.56
   1   1  22  186.20    8.16
  -1  -1  22  173.46    8.84
  -1  -1  22  181.85    9.55
  -1  -1  22  191.84    9.99
   1  -1 -23  168.30    8.33
  -1   1 -23  170.18    7.96
   1   1  23  163.35    8.94
  -1  -1  23  152.20    9.17
   1   1  23  186.36    8.91
  -1  -1  23  204.80   10.50
  -1  -1  23  180.93    9.75
  -1  -1  23  173.09    9.03
   1   1  23  160.30    7.71
   1   1  23  182.47    8.84
  -1  -1  23  188.56    9.79
  -1  -1  23  164.46    8.81
  -1  -1  24   79.09    6.57
  -1  -1  24   79.94    6.80
  -1  -1  24   74.54    5.70
   1   1  24   73.72    6.12
  -1  -1  24   74.40    7.14
  -1  -1  24   76.99    5.93
   1   1  24   70.01    5.01
  -1  -1  24   73.35    5.81
   1   1  24   78.64    5.78
  -1  -1  24   78.53    6.44
  -1  -1  24   68.47    5.31
   1   1  24   62.54    5.69
  -1   1 -24   71.76    5.04
  -1   1 -24   73.86    6.31
   1  -1 -24   71.42    5.33
  -1  -1  24   85.35    6.94
   1   1  24   86.45    6.01
   1   1  24   73.05    5.94
  -1  -1  24   67.75    7.19
   1   1  24   53.60    6.78
  -1  -1  24   58.31    6.61
   1   1  24   62.84    7.29
   1  -1 -24   48.44    5.73
  -1  -1  25  270.44   13.02
  -1  -1  25  257.60   12.41
   1   1  25  256.41   11.14
  -1  -1  25  230.98   11.02
  -1  -1  25  267.67   12.32
   1   1  25  229.37   11.35
  -1  -1  25  253.49   10.84
  -1   1 -25  217.90    9.67
  -1   1 -25  245.75   12.00
   1  -1 -25  231.89   10.32
   1   1  25  254.63   11.06
  -1  -1  25  227.27   12.06
   1   1  25  227.84   11.37
  -1  -1  25  240.29   13.71
   1   1  25  215.40   13.81
  -1  -1  25  253.33   13.54
   1   1  25  250.45   11.89
  -1  -1  25  256.21   11.10
  -1  -1  25  240.13   13.96
   1   1  25  237.96   14.21
   1   1  25  235.94   10.01
  -1  -1  25  239.71   11.22
  -1  -1  26   12.92    2.73
   1   1  26   13.81    3.19
   1   1  26   11.94    2.37
   1   1  26   11.97    3.22
   1   1  26   16.23    2.99
  -1  -1  26   11.20    3.40
  -1  -1  26   15.94    4.51
   1   1  26   15.72    4.52
   1   1  26   14.28    3.05
  -1  -1  26   16.18    3.11
   1  -1 -26    7.24    2.89
  -1  -1  26   12.78    3.84
   1   1  26   14.64    4.40
  -1  -1  26   16.66    2.99
  -1  -1  26   17.05    4.08
   1   1  26   13.38    3.19
   1  -1 -27   10.20    3.73
   1   1  27   23.50    4.06
  -1  -1  27   26.52    4.63
   1   1  27   19.10    3.23
   1   1  27   21.72    5.23
  -1  -1  27   21.43    5.06
   1   1  27   20.90    4.99
   1  -1 -27   14.77    3.41
   1   1  27   26.65    4.15
  -1  -1  27   24.18    3.46
  -1  -1  27   28.21    5.02
  -1  -1  27   17.85    3.14
   1   1  27   20.86    3.76
  -1  -1  27   18.34    3.34
   1   1  27   23.28    3.63
   1  -1 -28   40.33    5.55
  -1  -1  28   76.30    8.85
   1   1  28   67.54    8.48
   1   1  28   81.19    6.99
  -1  -1  28   79.43    8.21
  -1  -1  28   72.69    5.87
  -1  -1  28   68.39    6.25
   1   1  28   78.86    6.53
   1   1  28   71.80    6.62
  -1  -1  28   79.19    6.07
   1   1  28   64.99    6.43
  -1  -1  28   72.27    7.27
   1   1  29  137.43    9.18
  -1  -1  29  138.85    8.13
  -1  -1  29  143.29    8.05
   1   1  29  145.37    9.46
  -1  -1  29  143.15   11.03
   1   1  29  142.17    8.87
  -1  -1  29  133.77    8.73
  -1  -1  29  135.39   10.18
   1   1  29  138.48    9.50
  -1   1 -30   14.51    3.77
  -1  -1  30   55.15    5.30
   1   1  30   49.23    5.66
   1  -1 -30   27.08    4.70
   1  -1 -30   26.52    4.93
  -1  -1  30   47.65    6.85
  -1  -1  30   46.86    5.52
   1   1  30   53.34    5.87
  -1  -1  30   41.58    6.12
  -1  -1  31  214.45   13.45
   1   1  31  152.00    8.98
  -1  -1  31  224.22   10.35
   1   1  31  212.54   11.47
   1  -1 -31  104.80    8.54
   1  -1 -31  103.26    7.92
  -1  -1  31  236.19   14.40
  -1  -1  31  202.38   11.05
   1   1  32 2426.11   51.07
   1   1  32 3228.88   56.98
  -1  -1  32 3204.32   62.27
   1  -1 -32 1637.66   47.14
  -1  -1  32 3272.06   57.65
   1   1  33   58.86    6.41
  -1  -1  33   58.04    8.15
   1  -1 -33   24.04    3.76
  -1   1 -33   14.97    3.44
   1  -1 -33   25.46    4.20
   1  -1 -33   17.24    3.83
  -1  -1  33   46.95    6.52
   1   1  33   43.98    5.47
   1   1  33   36.26    5.81
  -1  -1  34  130.13    9.99
   1   1  34  149.05    8.95
   1   1  34  117.31    9.31
   1   1  34  172.20    9.96
  -1  -1  34  170.85   12.52
  -1   1 -34   37.56    4.28
   1  -1 -34   58.78    5.37
   1  -1 -34   68.03    5.20
  -1   1 -34   36.87    4.61
   1  -1 -34   77.14    4.73
   1  -1 -34   53.45    5.17
   1   1  35   60.13    6.22
  -1  -1  35   62.21    7.66
   1   1  35   62.16    7.27
   1   1  35   70.52    6.54
  -1   1 -35   18.44    3.08
   1  -1 -35   23.71    3.33
  -1   1 -35   17.10    2.73
   1  -1 -35   24.89    2.71
   1  -1 -35   19.57    3.27
  -1  -1  35   81.99    9.49
  -1  -1  36  367.52   19.87
   1   1  36  266.12   13.47
   1   1  36  258.80   11.97
  -1  -1  36  272.97   15.18
   1   1  37   25.57    4.90
  -1  -1  37   23.09    7.41
   1   1  37   22.21    4.99
  -1  -1  38   47.09   13.77
   1   1  38   35.16    6.45
   1   2 -38   -0.70    1.11
   1  -2  38    8.18   15.64
  -1   2  38   11.40    4.87
  -1  -2 -37   -0.04    0.71
   1   2 -37    0.06    1.34
  -1   2  37    1.07    3.09
  -1  -2 -36   -1.98    2.74
  -1   2  36    1.74    3.71
  -1   2  36    0.78    3.31
   1  -2  36    6.73    5.03
  -1   2  36    4.31    4.02
   1  -2  36    2.50    5.08
   1   2 -36    1.57    1.38
   1   2 -36    0.44    1.54
  -1  -2 -36   -0.06    1.14
   1   2 -36   -1.34    2.11
  -1   2  35   80.41    6.24
  -1   2  35   66.38    6.59
  -1   2  35   63.38    7.68
   1  -2  35  102.12    9.23
  -1   2  35   78.45    8.32
   1  -2  35  121.89   11.25
   1   2 -35   21.92    3.22
   1   2 -35   26.26    3.71
   1   2 -35   20.44    3.39
  -1  -2 -35   29.00    3.23
  -1   2  34   20.96    3.73
  -1   2  34   14.06    3.83
   1  -2  34   22.81    5.21
  -1   2  34   19.58    5.18
   1  -2  34   23.12    5.93
   1   2 -34    5.86    2.71
   1   2 -34    6.32    2.48
  -1  -2 -34    7.50    2.52
   1   2 -34    4.45    1.96
   1   2 -33   10.55    3.56
  -1  -2 -33   11.90    2.91
   1   2 -33   11.60    3.38
   1  -2  33   23.61    5.40
  -1   2  33   25.56    4.12
  -1   2  33   18.59    4.90
   1  -2  33   27.41    6.03
  -1   2  33   22.98    4.73
   1   2 -33    6.37    2.69
  -1  -2 -33   10.05    2.88
   1   2 -32    9.21    3.68
  -1  -2 -32   10.58    3.20
  -1   2  32   22.44    5.55
   1  -2  32   22.18    6.27
   1  -2  32   20.37    4.06
   1  -2  32   22.00    5.26
  -1   2  32   19.87    4.31
   1  -2  32   30.08    5.07
  -1   2  32   31.29    5.42
   1   2 -32   10.25    3.55
  -1   2  32   22.05    4.85
  -1   2  31  145.24    9.51
   1   2 -31   72.77    7.38
  -1  -2 -31   81.14    7.09
   1  -2  31  152.16   11.08
  -1   2  31  139.96   10.20
   1  -2  31  132.93    8.41
   1  -2  31  125.88    9.16
   1  -2  31  186.35   10.15
  -1   2  31  163.34    9.51
   1   2 -31   78.96    7.20
  -1   2  31  166.34   10.65
   1   2 -31   75.04    7.19
   1   2 -31  119.65    6.36
   1   2 -30   23.93    4.58
  -1   2  30   46.62    6.02
   1  -2  30   46.81    4.82
  -1   2  30   47.88    5.51
  -1  -2 -30   25.38    4.53
  -1   2  30   42.05    5.94
   1  -2  30   51.30    6.63
   1  -2  30   42.44    5.51
   1  -2  30   40.99    5.03
  -1   2  30   47.02    8.32
  -1   2  30   52.46    5.55
   1  -2  30   57.27    5.79
   1   2 -30   27.72    4.72
   1  -2  30   47.76    4.79
   1   2 -30   36.28    3.70
  -1   2  29    4.96    2.94
   1  -2  29    5.93    3.48
   1  -2  29    1.68    2.03
   1  -2  29    5.70    2.27
  -1   2  29    4.59    2.98
   1   2 -29    1.50    2.78
   1  -2  29    4.39    2.40
  -1   2  29    6.90    4.43
   1  -2  29    2.82    2.71
  -1   2  29    2.97    2.40
   1  -2  29    6.31    2.76
  -1   2  29    4.36    2.79
   1   2 -29    2.78    2.79
  -1   2  28    8.16    2.67
   1  -2  28    9.10    2.88
   1   2 -28    5.08    2.99
  -1   2  28    3.68    2.79
   1  -2  28    6.40    3.15
   1  -2  28    6.64    2.14
  -1   2  28    5.79    2.80
   1  -2  28    9.59    3.66
   1  -2  28    8.49    2.32
   1   2 -28    2.88    2.91
  -1   2  28    7.31    4.47
   1  -2  28    6.70    2.41
  -1   2  28    7.15    2.49
  -1  -2 -28    4.29    2.51
   1  -2  27   12.81    3.87
   1  -2  27   14.69    2.93
  -1   2  27   11.38    3.33
   1  -2  27   14.36    3.08
  -1   2  27   10.31    2.92
  -1   2  27    5.89    3.89
   1  -2  27    9.29    2.59
  -1   2  27   13.61    3.18
   1   2 -27    9.42    3.41
  -1   2  27    7.97    3.02
   1  -2  27   12.10    3.66
   1  -2  27   11.46    2.47
  -1   2  26   13.39    3.57
   1  -2  26   22.17    4.31
   1  -2  26   18.61    3.14
   1  -2  26   24.19    3.68
  -1   2  26   18.88    3.37
  -1   2  26   16.28    4.87
   1   2 -26   12.81    3.48
   1   2 -26   16.95    4.18
   1  -2  26   15.77    2.94
  -1   2  26   15.61    3.22
   1  -2  26   17.45    2.89
   1  -2  26   17.03    3.67
  -1   2  26   17.94    3.78
   1  -2  25   36.18    4.96
  -1   2  25   39.04    6.52
  -1   2  25   37.64    4.76
   1  -2  25   40.61    4.97
   1  -2  25   39.33    4.34
  -1   2  25   37.49    5.15
   1  -2  25   44.02    5.54
  -1   2  25   40.96    4.62
   1  -2  25   47.98    4.86
   1  -2  25   39.92    4.27
   1   2 -25   30.41    5.24
  -1   2  25   38.07    4.42
   1   2 -25   33.33    5.01
   1  -2  25   37.43    4.32
  -1   2  25   39.48    3.93
   1  -2  25   43.08    4.18
   1   2 -25   44.85    4.11
   1   2 -25   43.89    5.08
  -1  -2 -25   38.62    4.23
   1  -2  24    1.38    2.20
   1  -2  24    0.96    1.96
   1  -2  24    0.51    2.35
   1   2 -24    0.19    2.50
  -1   2  24    0.59    2.07
   1  -2  24    2.94    1.81
  -1   2  24    1.42    3.15
   1  -2  24    1.70    1.88
  -1   2  24    0.50    2.15
   1  -2  24    0.86    2.03
   1  -2  24    0.77    2.08
   1  -2  24    0.93    1.73
  -1   2  24    1.49    2.13
  -1   2  24    0.31    1.73
   1  -2  24    0.70    1.72
  -1   2  24    0.83    1.38
   1  -2  24    0.35    1.59
   1  -2  24    0.28    1.83
   1   2 -24    0.17    2.00
  -1  -2 -24    0.83    1.50
   1   2 -24    1.81    1.49
   1  -2  23    8.84    3.43
  -1   2  23    6.47    2.77
   1  -2  23    8.21    2.83
  -1   2  23    7.22    2.82
  -1   2  23    7.68    2.57
   1  -2  23    8.64    2.59
   1  -2  23    8.20    2.28
  -1   2  23    8.72    2.22
  -1  -2 -23    7.22    2.16
   1   2 -23    7.85    2.65
   1   2 -23    8.05    2.01
   1  -2  23    8.28    2.28
  -1   2  23    5.63    2.47
   1   2 -23    7.11    2.89
   1  -2  23    8.88    2.96
   1  -2  23    9.03    2.94
   1  -2  23    8.30    2.61
   1  -2  23    7.62    2.78
   1  -2  22   56.08    4.76
  -1   2  22   61.06    4.56
  -1   2  22   66.24    5.65
   1  -2  22   68.13    5.27
   1  -2  22   50.08    4.39
  -1   2  22   49.53    4.71
   1  -2  22   56.45    5.44
   1   2 -22   73.60    4.86
  -1  -2 -22   65.11    5.11
   1  -2  22   51.23    5.08
  -1   2  22   61.79    5.84
  -1   2  22   49.35    5.00
   1  -2  22   69.19    5.30
   1  -2  22   61.43    5.60
   1  -2  22   60.83    5.33
   1  -2  21   77.08    5.46
  -1   2  21   83.44    5.23
   1  -2  21   67.68    4.98
   1  -2  21   84.13    5.71
  -1   2  21   70.12    5.53
  -1   2  21   77.89    5.94
   1  -2  21   67.34    5.78
   1   2 -21  101.99    5.57
  -1  -2 -21   94.33    6.10
   1  -2  21   81.46    5.83
   1  -2  21   69.64    5.66
   1  -2  21   73.27    6.48
  -1   2  21   72.69    6.25
   1  -2  21   75.93    5.84
   1  -2  21   70.95    5.91
  -1   2  20   80.32    5.00
   1  -2  20   71.59    5.17
   1  -2  20   76.30    5.29
  -1   2  20   70.14    5.14
   1  -2  20   61.59    4.50
   1  -2  20   64.82    5.53
  -1  -2 -20   78.25    5.56
   1   2 -20   92.12    5.20
   1  -2  20   65.41    5.93
  -1   2  20   59.85    5.51
   1  -2  20   61.72    5.18
   1  -2  20   78.22    5.53
   1  -2  20   66.94    5.61
   1  -2  20   69.27    5.43
  -1   2  20   69.56    5.62
  -1   2  19   30.05    3.06
   1  -2  19   31.13    3.30
  -1   2  19   27.70    3.18
   1   2 -19   41.43    3.36
  -1  -2 -19   34.35    3.53
   1  -2  19   28.64    3.39
   1  -2  19   27.68    3.52
  -1   2  19   31.91    3.76
   1  -2  19   25.84    3.28
   1  -2  19   36.06    3.61
   1  -2  19   30.17    3.92
  -1   2  19   35.28    3.99
   1  -2  19   26.69    3.53
  -1   2  18    4.69    1.87
  -1  -2 -18    4.59    1.65
   1   2 -18    4.26    1.38
  -1   2  18    6.19    1.98
   1  -2  18    2.97    1.68
   1  -2  18    4.34    1.57
  -1   2  18    3.68    1.48
  -1  -2 -17   29.14    3.04
   1   2 -17   25.19    2.50
  -1  -2 -17   23.96    2.29
   1  -2  17   17.35    2.80
  -1   2  17   21.60    2.35
   1   2 -16   40.39    2.99
  -1  -2 -16   35.46    2.72
  -1  -2 -16   36.90    3.26
   1  -2  16   29.45    3.27
  -1   2  16   33.58    2.80
  -1  -2 -15   43.85    2.97
   1   2 -15   39.29    2.90
  -1  -2 -15   44.01    3.44
   1  -2  15   33.83    3.29
  -1   2  15   36.28    2.81
  -1  -2 -14   74.00    3.22
  -1  -2 -14   81.67    4.56
   1   2 -14   86.78    4.13
  -1  -2 -14   82.80    4.12
  -1   2  14   74.49    3.94
  -1  -2 -13   32.59    2.01
  -1  -2 -13   32.54    2.81
  -1  -2 -13   31.50    2.46
   1   2 -13   30.84    2.39
   1  -2  13   28.42    2.75
  -1   2  13   28.48    2.35
  -1  -2 -12   44.20    2.38
  -1  -2 -12   46.00    2.95
  -1  -2 -12   46.35    3.21
   1   2 -12   49.60    2.84
   1  -2  12   39.67    3.10
  -1   2  12   42.18    2.69
   1  -2  12   39.38    2.88
   1   2 -11  121.60    3.33
  -1   2  11  120.43    3.62
  -1  -2 -11  142.26    4.58
  -1  -2 -11  150.94    5.45
  -1  -2 -11  163.27    5.88
   1   2 -11  150.92    5.04
   1  -2  11  121.65    5.31
  -1   2  11  140.87    5.01
   1  -2  11  124.27    3.23
   1  -2  11  129.53    5.15
   1   2 -10   93.32    3.02
  -1   2  10   91.05    2.83
  -1  -2 -10  102.58    3.71
  -1  -2 -10  112.42    4.61
  -1  -2 -10  105.02    4.33
   1   2 -10  114.15    4.04
   1  -2  10   93.51    4.32
  -1   2  10   95.44    3.90
   1  -2  10   91.38    4.09
   1  -2  10   92.42    2.72
   1  -2   9    1.77    1.10
  -1   2   9    2.42    0.59
  -1   2   9    0.96    0.41
  -1  -2  -9    1.55    0.71
   1   2  -9    1.34    0.74
  -1  -2  -9    0.94    0.95
  -1  -2  -9    0.78    0.90
  -1   2   9    0.68    0.76
   1  -2   9    1.15    0.97
   1   2  -9    2.47    0.75
   1  -2   8   28.68    2.11
  -1   2   8   23.95    1.34
  -1  -2  -8   30.54    1.83
  -1  -2  -8   27.94    1.32
  -1   2   8   30.17    1.36
   1   2  -8   33.54    1.86
  -1  -2  -8   31.12    2.17
  -1   2   8   29.98    1.85
   1  -2   8   27.83    1.94
   1   2  -8   25.96    1.75
   1  -2   7  115.02    4.23
  -1   2   7  107.18    3.32
  -1  -2  -7  116.17    3.36
  -1  -2  -7  119.65    3.99
  -1   2   7  114.93    3.34
   1   2  -7  119.65    3.76
  -1  -2  -7  128.41    4.55
   1  -2   7  116.09    4.07
  -1   2   7  111.97    3.77
   1   2  -7  110.80    3.99
   1  -2   6   36.85    2.09
  -1   2   6   36.21    1.60
  -1   2   6   27.90    1.52
  -1  -2  -6   36.35    1.62
  -1  -2  -6   36.45    1.97
  -1  -2  -6   36.19    2.24
   1   2  -6   34.97    1.69
  -1  -2  -6   33.88    1.26
   1  -2   6   33.61    1.91
   1   2  -6   35.75    2.13
   1   2  -5   74.85    3.14
  -1  -2  -5   85.17    3.09
  -1   2   5   81.38    2.60
  -1  -2  -5   80.29    2.69
  -1  -2  -5   93.29    3.55
   1   2  -5   81.68    2.64
  -1  -2  -5   81.00    2.25
   1  -2   5   72.49    2.99
   1  -2   5   70.53    2.78
  -1   2   4   27.11    1.20
  -1  -2  -4   27.55    1.48
  -1  -2  -4   29.07    1.69
   1   2  -4   26.69    1.31
  -1  -2  -4   26.86    1.12
  -1  -2  -4   28.16    1.93
   1  -2   4   25.84    1.43
   1   2  -4   23.62    1.79
  -1  -2  -3    1.62    0.33
  -1  -2  -3    2.16    0.64
  -1  -2  -3    1.27    0.63
   1   2  -3    1.56    0.45
   1  -2   3    1.46    0.36
  -1  -2  -3    1.81    0.81
  -1  -2  -3    1.30    0.39
   1  -2   3    1.50    0.49
   1   2  -3    1.84    0.86
   1  -2   2    5.10    0.54
  -1   2   2    4.52    0.72
  -1  -2  -2    5.01    0.52
  -1  -2  -2    4.45    0.76
   1  -2   2    4.93    0.49
  -1  -2  -2    4.14    0.86
  -1  -2  -2    3.75    0.54
   1  -2   2    3.83    0.51
   1   2  -2    4.88    0.97
  -1  -2  -1   23.97    1.17
  -1  -2  -1   20.93    1.34
  -1   2   1   18.14    1.21
   1   2  -1   20.37    1.27
   1  -2   1   23.09    1.02
   1  -2   1   20.59    0.92
   1   2  -1   22.41    1.56
  -1  -2   0    3.68    0.60
  -1  -2   0    3.85    0.73
   1   2   0    3.38    0.56
  -1   2   0    2.29    0.71
   1  -2   0    3.51    0.31
   1  -2   0    2.40    0.34
   1   2   0    3.26    0.82
  -1   2  -1    8.15    1.21
  -1  -2   1   27.50    1.32
   1  -2  -1   28.72    1.05
  -1   2  -1    8.89    1.60
   1   2   1   17.49    0.96
  -1  -2   1   25.34    1.36
   1  -2  -1   28.60    1.30
  -1  -2   2    3.68    0.73
   1  -2  -2    4.39    0.62
   1   2   2    3.94    0.69
  -1  -2   2    4.54    0.56
   1   2   2    2.92    0.60
   1  -2  -2    4.10    0.61
  -1   2  -2    2.72    0.88
  -1   2  -2    2.83    1.15
   1  -2  -2    4.21    0.56
   1   2   2    3.32    0.31
  -1  -2   3    0.93    0.67
   1  -2  -3    0.87    0.49
  -1  -2   3    0.82    0.55
  -1   2  -3    1.15    1.05
  -1  -2   3    1.20    0.36
   1  -2  -3    1.27    0.53
  -1   2  -3    1.17    0.71
   1  -2  -3    1.09    0.52
   1   2   3    1.04    0.68
  -1   2  -3    0.90    0.18
   1   2   3    0.93    0.24
   1  -2  -3    1.81    0.54
   1   2   3    1.01    0.85
  -1  -2   4   30.37    1.57
   1  -2  -4   34.95    1.69
  -1   2  -4   36.89    1.22
   1  -2  -4   34.41    1.69
  -1   2  -4   34.56    1.87
   1   2   4   29.51    1.17
   1  -2  -4   32.86    1.48
   1   2   4   27.34    1.81
   1  -2  -5   95.71    3.09
  -1  -2   5   80.74    2.76
   1  -2  -5   92.29    3.13
  -1   2  -5   87.72    3.29
  -1   2  -5   94.18    2.61
   1   2   5   80.06    2.50
  -1  -2   5   82.11    3.26
   1   2   5   70.67    3.11
   1  -2  -5   89.50    2.75
  -1  -2   6   34.18    1.80
  -1   2  -6   36.08    1.62
  -1  -2   6   33.05    2.07
  -1  -2   6   32.79    1.55
   1  -2  -6   36.36    1.88
   1  -2  -6   38.54    1.96
  -1   2  -6   38.66    1.65
  -1   2  -6   35.69    2.12
   1   2   6   32.17    1.52
  -1  -2   6   35.27    2.15
   1   2   6   33.97    2.02
  -1  -2   7  111.15    3.87
  -1   2  -7  106.93    3.35
   1  -2  -7  129.95    3.98
  -1  -2   7  114.49    4.27
  -1  -2   7  104.81    3.30
   1  -2  -7  131.69    4.15
  -1   2  -7  134.13    3.81
  -1  -2   7  114.19    4.38
   1   2   7  118.64    3.61
   1   2   7   98.26    3.83
   1  -2  -7  141.10    3.56
  -1  -2   8   29.30    1.93
  -1   2  -8   28.57    1.43
  -1  -2   8   29.20    1.37
   1  -2  -8   32.69    1.84
  -1  -2   8   31.06    2.13
   1  -2  -8   35.43    2.04
  -1   2  -8   36.70    1.89
  -1   2  -8   32.30    1.50
   1   2   8   32.54    1.76
  -1  -2   8   28.75    2.22
   1   2   8   28.85    1.77
   1  -2  -8   37.57    1.56
  -1  -2   9    1.50    0.91
  -1   2  -9    2.29    0.59
   1  -2  -9    1.18    0.75
  -1  -2   9    0.98    0.88
   1  -2  -9    0.49    0.95
  -1   2  -9    0.72    0.58
  -1   2  -9    0.95    0.46
   1  -2  -9    0.74    0.76
   1   2   9    1.69    0.66
   1  -2  -9    2.07    0.52
   1   2   9    0.90    0.68
  -1  -2   9    0.16    1.06
  -1  -2  10   85.69    4.22
   1  -2 -10   84.76    2.63
   1   2  10   84.29    3.46
  -1  -2  10   83.57    3.83
   1  -2 -10   98.49    3.79
   1  -2 -10   99.67    4.33
  -1   2 -10  103.85    3.82
  -1   2 -10   92.99    2.77
   1  -2 -10  100.56    2.84
   1   2  10   82.86    2.76
   1  -2 -10   96.14    3.51
  -1  -2  10   90.03    3.93
   1   2  11  123.00    4.37
   1  -2 -11  109.26    2.97
  -1  -2  11  129.63    5.40
  -1  -2  11  118.78    4.83
   1  -2 -11  137.34    4.66
   1  -2 -11  143.47    5.42
  -1   2 -11  143.29    4.75
  -1   2 -11  125.85    3.34
  -1   2 -11  105.04    3.37
   1   2  11  100.20    2.92
   1  -2 -11  130.41    4.25
   1   2  12   43.42    2.62
  -1  -2  12   47.04    3.36
  -1  -2  12   39.69    2.91
   1  -2 -12   49.97    2.77
   1  -2 -12   50.99    3.34
  -1   2 -12   52.60    2.89
   1   2  13   26.41    2.12
  -1  -2  13   25.86    2.51
   1  -2 -13   29.62    2.68
   1  -2 -13   27.28    2.11
  -1   2 -13   31.88    2.32
   1   2  14   72.39    3.71
  -1  -2  14   64.30    4.13
  -1   2 -14   86.92    4.08
   1  -2 -14   85.13    4.57
   1  -2 -14   79.81    3.79
   1   2  15   33.40    2.55
  -1  -2  15   32.61    3.08
  -1   2 -15   41.80    2.87
   1  -2 -15   36.55    3.15
   1  -2 -15   41.92    2.67
   1   2  16   33.87    2.61
  -1  -2  16   29.21    3.09
  -1   2 -16   35.15    2.76
   1  -2 -16   32.16    3.01
   1  -2 -16   34.15    2.48
   1   2  17   23.65    2.34
   1  -2 -17   28.81    2.96
   1  -2 -17   25.32    2.20
  -1   2 -17   27.58    2.58
  -1  -2  17   21.34    2.82
  -1  -2  18    2.58    1.75
   1   2  18    3.31    1.22
   1  -2 -18    4.56    1.68
  -1   2 -18    5.22    1.39
  -1  -2  18    4.96    1.72
   1   2  18    3.05    1.44
  -1  -2  19   24.43    3.24
   1   2  19   20.59    2.80
  -1  -2  19   28.07    3.69
  -1  -2  19   25.20    3.53
   1   2  19   25.94    2.61
  -1  -2  19   24.85    3.33
  -1   2 -19   33.56    2.99
   1  -2 -19   34.18    3.42
   1   2  19   25.40    3.04
  -1  -2  19   25.87    3.35
   1   2  20   56.98    4.83
  -1  -2  20   53.44    5.06
   1   2  20   62.24    5.68
  -1  -2  20   65.64    5.68
  -1  -2  20   66.92    5.84
  -1  -2  20   73.09    5.62
   1   2  20   70.29    4.49
   1  -2 -20   86.40    5.56
  -1   2 -20   91.56    5.09
   1   2  20   65.20    4.85
  -1  -2  20   68.65    5.09
  -1  -2  20   68.43    5.42
   1   2  21   75.42    5.63
   1   2  21   77.84    6.54
  -1  -2  21   67.30    5.83
  -1  -2  21   77.80    6.43
  -1  -2  21   82.68    6.43
   1   2  21  100.25    5.44
  -1  -2  21   81.47    6.07
  -1   2 -21   99.90    6.97
  -1   2 -21  104.95    5.60
   1  -2 -21  106.70    6.30
   1   2  21   86.92    5.86
  -1  -2  21   76.35    5.62
  -1  -2  21   77.25    5.98
  -1  -2  22   57.27    5.50
   1   2  22   54.59    4.90
   1   2  22   66.50    6.07
   1   2  22   58.62    5.05
  -1  -2  22   73.38    5.76
   1   2  22   67.83    4.51
  -1  -2  22   64.10    5.82
  -1  -2  22   67.98    6.15
   1   2  22   52.78    4.93
  -1  -2  22   57.67    4.98
  -1  -2  22   65.40    5.60
  -1   2 -22   73.14    4.79
  -1   2 -22   81.65    6.33
   1  -2 -22   67.65    5.19
  -1  -2  23   10.04    2.80
   1   2  23    6.38    2.48
  -1  -2  23    6.66    2.37
   1   2  23    9.94    2.78
  -1   2 -23    6.65    1.88
  -1   2 -23    6.56    2.57
   1  -2 -23    8.40    2.25
   1   2  23    4.68    2.30
  -1  -2  23    3.90    2.49
   1   2  23    7.61    2.19
   1   2  23    6.89    3.20
  -1  -2  23    4.68    2.54
  -1  -2  23    6.07    2.74
   1   2  23    4.17    3.00
  -1  -2  23    8.38    3.27
   1   2  23    7.10    1.93
  -1  -2  23    8.50    2.66
  -1  -2  23    5.00    2.90
   1   2  24    2.65    2.08
  -1  -2  24    0.73    2.00
  -1  -2  24    1.64    1.95
  -1  -2  24    1.65    1.60
   1   2  24    1.19    2.01
  -1   2 -24   -0.70    2.36
   1  -2 -24    1.88    1.67
   1   2  24    1.19    2.02
  -1  -2  24    0.18    2.12
   1   2  24    0.98    1.58
   1   2  24    1.80    2.60
  -1  -2  24    0.18    2.18
  -1  -2  24    0.37    2.58
   1   2  24    1.75    2.68
  -1  -2  24    0.45    2.42
  -1  -2  24    0.32    1.59
   1   2  24    0.21    1.40
  -1  -2  24    0.64    2.55
  -1  -2  24    1.83    2.00
   1   2  24    0.45    1.70
  -1  -2  25   43.33    5.92
  -1  -2  25   40.08    4.63
   1   2  25   43.62    4.82
  -1  -2  25   43.31    6.18
   1   2  25   37.25    5.97
  -1   2 -25   47.31    5.41
   1  -2 -25   47.94    4.54
  -1  -2  25   34.36    4.85
  -1  -2  25   35.06    5.12
   1  -2 -25   34.44    5.07
   1   2  25   34.66    4.53
   1   2  25   41.15    4.40
  -1  -2  25   31.80    4.78
   1   2  25   35.69    5.93
  -1  -2  25   39.17    4.47
  -1  -2  25   39.41    4.91
   1   2  25   41.35    4.58
   1   2  25   42.04    3.89
  -1  -2  25   48.40    5.11
   1   2  25   43.30    5.23
  -1  -2  25   54.58    4.86
   1   2  26   13.74    3.06
  -1  -2  26   15.31    3.37
  -1  -2  26   13.51    2.94
   1   2  26   16.40    3.09
  -1  -2  26    9.98    3.29
   1   2  26   13.87    3.31
   1   2  26   11.87    4.33
  -1  -2  26   15.15    4.23
   1   2  26   13.50    4.32
   1  -2 -26    5.21    2.96
   1   2  26   15.58    3.57
  -1  -2  26   16.52    2.90
  -1  -2  26   13.72    3.71
  -1  -2  26    9.62    3.19
   1   2  26   15.46    3.27
  -1  -2  26   15.68    3.91
  -1  -2  26   16.37    3.18
   1   2  27   14.38    3.09
  -1  -2  27   13.40    3.03
  -1  -2  27   13.57    3.81
   1   2  27   12.25    3.09
   1   2  27   16.16    4.92
   1   2  27   15.31    4.73
   1  -2 -27   10.22    3.26
   1   2  27   16.20    3.65
  -1  -2  27   17.76    3.10
  -1  -2  27   12.07    3.65
  -1  -2  27   17.56    3.30
  -1  -2  27   15.82    4.16
   1   2  27   12.72    3.12
  -1  -2  28    6.46    2.65
   1   2  28    4.48    2.25
   1   2  28    7.24    2.90
  -1  -2  28    5.15    3.13
   1   2  28    3.69    3.56
   1   2  28    5.19    3.89
  -1   2 -28    1.34    2.51
   1   2  28    4.54    2.33
  -1  -2  28    6.47    2.40
  -1  -2  28    9.58    4.04
  -1  -2  28    8.16    2.41
   1   2  28    6.69    2.69
   1  -2 -28    4.18    3.10
   1  -2 -28    3.23    2.78
   1   2  29    2.74    3.07
  -1  -2  29    3.58    3.00
   1   2  29    1.64    2.75
  -1  -2  29    4.77    2.32
   1   2  29    3.08    4.22
  -1   2 -29    1.29    2.55
  -1  -2  29    4.45    2.64
   1   2  29    3.57    2.48
  -1  -2  29    2.22    3.39
  -1  -2  29    3.31    2.40
   1   2  29    2.66    2.48
   1  -2 -29    4.88    2.96
   1  -2 -29    2.36    2.37
  -1   2 -30   22.99    4.44
  -1  -2  30   73.05    5.91
   1   2  30   53.72    6.26
   1  -2 -30   34.57    5.16
   1  -2 -30   35.24    4.97
  -1   2 -30   22.39    4.31
   1   2  30   69.44    6.49
  -1  -2  30   53.51    5.91
  -1  -2  30   59.61    7.73
  -1  -2  30   52.57    5.36
   1   2  30   47.17    5.98
  -1  -2  30   60.83    7.30
   1   2  31  168.80   10.69
  -1  -2  31  155.47   11.40
   1   2  31  144.96    8.25
  -1  -2  31  217.55   10.00
   1   2  31  191.17   11.16
   1  -2 -31  102.55    8.13
   1  -2 -31  107.87    7.64
  -1  -2  31  162.59    9.93
  -1  -2  31  188.26   13.27
  -1   2 -31   49.90    6.16
   1  -2 -31   90.28    7.62
   1   2  32   17.91    4.90
  -1  -2  32   11.63    5.64
   1   2  32   12.32    4.46
   1  -2 -32    7.22    3.15
   1  -2 -32    8.19    3.40
  -1  -2  32   12.29    4.66
   1   2  32   13.62    3.72
  -1   2 -32    0.50    2.88
   1  -2 -32    7.18    3.49
   1   2  33   24.24    4.76
  -1  -2  33   20.53    5.32
   1   2  33   20.79    4.66
   1  -2 -33   12.14    3.22
  -1   2 -33    0.16    2.63
  -1  -2  33   19.41    5.28
   1   2  33   16.25    3.52
   1  -2 -33    6.92    3.01
  -1   2 -33    5.26    2.25
   1   2  34   21.21    4.30
  -1  -2  34   17.09    5.62
   1   2  34   21.14    4.54
  -1   2 -34    0.41    2.00
  -1   2 -34    2.55    2.37
   1  -2 -34    6.90    2.45
   1  -2 -34    7.63    2.55
   1   2  34   12.41    4.54
  -1  -2  34   12.73    4.67
   1   2  34   17.37    3.58
   1   2  35   73.29    6.82
   1   2  35   72.00    5.97
  -1  -2  35   75.64    8.33
   1   2  35   65.79    7.63
   1  -2 -35   24.73    4.43
   1  -2 -35   33.71    3.63
   1  -2 -35   28.02    2.87
  -1  -2  35   88.17    9.68
   1   2  35   82.79    7.80
   1  -2 -35   25.78    3.38
   1   2  36    6.21    3.03
   1   2  36    5.60    2.90
  -1  -2  36    6.72    4.89
   1   2  36    5.95    4.10
   1  -2 -36    1.82    2.62
  -1   2 -36    0.27    1.33
  -1   2 -36   -1.03    1.81
   1  -2 -36    0.09    1.82
  -1   2 -36   -0.19    1.90
   1  -2 -36    1.28    1.09
   1   2  36    9.31    4.04
  -1  -2  36    5.20    4.99
  -1   2 -37    0.26    1.14
   1  -2 -37    1.11    0.82
   1   2  37    5.65    2.92
  -1  -2  37    8.26    5.98
   1   2  37    6.39    4.13
  -1  -2  38   15.79   13.27
   1   3 -38    1.33    0.88
   1  -3  38   28.49   21.67
   1   3 -37    5.59    1.36
  -1   3  37   31.62    6.44
  -1   3  37   23.68    4.23
  -1   3  36    7.45    3.06
  -1   3  36    6.28    4.31
  -1  -3 -36    3.24    2.31
   1   3 -36    3.52    1.79
   1   3 -36    1.87    1.47
   1   3 -36    1.37    1.43
  -1  -3 -36    1.74    1.03
   1   3 -36   -0.10    2.08
  -1   3  36    9.36    3.89
   1  -3  35   29.89    6.52
  -1   3  35   25.39    4.97
  -1   3  35   18.13    3.48
   1   3 -35    6.74    1.96
  -1  -3 -35    9.35    2.13
   1   3 -35    9.87    2.46
   1   3 -35   10.64    2.66
  -1   3  35   14.78    3.46
   1  -3  35   28.45    6.21
  -1  -3 -35    9.53    3.05
  -1  -3 -34   63.46    4.83
   1   3 -34   51.20    4.96
  -1   3  34  124.23    7.99
   1   3 -34   59.35    5.64
   1   3 -34   57.38    5.38
   1  -3  34  165.42   11.98
  -1   3  34  134.20    9.40
  -1   3  34   89.39    6.72
   1  -3  34  149.23   10.61
   1   3 -33   57.54    5.47
   1   3 -33   49.13    5.23
  -1  -3 -33   61.78    5.09
  -1   3  33  115.16    7.84
   1   3 -33   55.43    5.99
   1   3 -33   56.05    5.84
   1  -3  33  128.28    9.54
  -1   3  33  111.39    8.90
   1  -3  33  146.07   11.17
  -1   3  32  812.91   23.70
   1   3 -32  405.09   18.29
  -1   3  32  709.31   23.18
   1  -3  32  882.63   27.21
  -1   3  32  648.22   30.71
  -1   3  32  734.31   22.12
   1   3 -32  407.59   17.97
  -1  -3 -32  478.34   17.33
   1   3 -32  434.73   18.23
   1  -3  32  706.41   23.40
  -1   3  31  270.39   12.86
   1   3 -31  156.89   10.64
  -1  -3 -31  182.37    9.81
   1  -3  31  316.96   15.80
  -1   3  31  264.34   13.41
  -1   3  31  216.19   17.27
  -1   3  31  242.74   12.25
  -1  -3 -31  178.09    9.80
   1   3 -31  152.40   10.21
   1  -3  31  258.95   11.52
  -1   3  31  283.72   13.13
   1   3 -31  163.95   10.53
   1  -3  31  237.60   12.66
  -1   3  31  266.15   18.79
   1   3 -30   85.44    7.64
   1  -3  30  125.34    7.94
  -1   3  30  125.96    8.83
   1   3 -30   66.37    7.02
  -1   3  30  117.37    8.27
  -1  -3 -30   80.15    6.70
   1  -3  30  123.34    9.64
  -1   3  30  121.24    8.94
   1  -3  30  107.60    7.29
   1  -3  30  145.57    8.82
  -1   3  30  115.51    8.40
  -1   3  30   97.51   11.83
   1  -3  30   99.50    8.12
  -1   3  30  117.56   12.63
   1   3 -29  442.65   19.95
  -1   3  29  656.09   22.06
   1  -3  29  655.71   20.52
   1   3 -29  410.80   19.48
   1   3 -29  455.81   19.47
  -1   3  29  646.81   21.28
  -1  -3 -29  485.84   19.07
   1  -3  29  678.69   23.30
  -1   3  29  614.92   21.84
   1  -3  29  609.39   19.50
  -1   3  29  508.94   26.46
  -1   3  29  642.96   21.60
   1  -3  29  794.12   22.41
  -1   3  29  573.80   27.73
   1  -3  29  521.69   19.87
   1   3 -28   95.21    8.06
  -1   3  28  134.47    8.66
  -1  -3 -28   99.28    7.70
  -1   3  28  114.28    8.49
   1  -3  28  124.48    9.41
   1  -3  28  149.42    8.81
  -1   3  28  129.30    8.69
  -1   3  28   99.18   11.22
   1  -3  28  128.24    7.69
   1   3 -28  103.33    8.64
   1  -3  28  133.56    8.27
  -1   3  28  135.97    9.11
   1  -3  28  108.64    7.90
  -1   3  28  131.69   12.45
  -1   3  27   42.24    7.26
  -1   3  27   35.94    4.95
   1  -3  27   35.49    5.18
   1  -3  27   48.73    5.01
  -1   3  27   47.30    5.34
  -1   3  27   32.57    6.78
   1   3 -27   25.70    4.60
  -1   3  27   48.66    5.22
   1   3 -27   31.55    5.25
   1  -3  27   51.76    5.97
   1  -3  27   41.10    4.72
   1  -3  27   50.33    6.46
  -1   3  27   46.55    5.47
   1  -3  27   38.93    4.34
  -1   3  26   82.60    7.04
   1  -3  26   88.09    6.55
   1  -3  26   87.39    7.95
   1   3 -26   72.24    7.17
  -1   3  26   86.82    6.68
  -1   3  26   86.98    9.77
  -1   3  26   96.11    8.54
  -1   3  26   79.19    6.74
   1  -3  26   81.09    7.09
   1  -3  26   77.10    5.87
  -1   3  26   62.20    8.58
   1   3 -26   77.71    7.68
   1  -3  26   81.98    7.32
  -1   3  26   79.29    6.74
   1  -3  26   95.33    6.80
   1  -3  26   78.41    7.17
  -1   3  25  456.09   17.68
   1  -3  25  469.75   16.57
   1  -3  25  500.04   19.51
   1   3 -25  467.42   17.54
  -1  -3 -25  374.15   15.28
  -1   3  25  316.21   19.30
   1  -3  25  473.07   18.34
   1  -3  25  505.75   17.88
   1   3 -25  417.12   17.88
  -1   3  25  473.62   16.77
  -1   3  25  415.49   21.11
   1  -3  25  446.83   17.52
  -1   3  25  423.02   16.73
  -1   3  25  528.56   20.01
   1  -3  25  411.28   15.24
   1  -3  25  432.57   16.18
  -1   3  25  432.67   16.99
   1  -3  25  503.37   16.99
   1  -3  25  469.40   18.04
  -1   3  24  383.38   15.82
   1  -3  24  430.64   15.32
   1  -3  24  447.22   17.78
   1   3 -24  465.59   16.74
  -1  -3 -24  363.14   14.43
  -1   3  24  290.66   17.64
  -1   3  24  410.10   17.91
  -1   3  24  387.40   15.51
   1  -3  24  469.12   15.73
   1  -3  24  410.55   16.38
   1  -3  24  427.30   16.07
   1   3 -24  406.04   16.93
  -1   3  24  389.59   14.91
  -1   3  24  383.77   19.56
   1  -3  24  388.85   15.67
  -1   3  24  352.08   14.78
  -1   3  24  455.23   17.91
   1  -3  24  359.89   14.30
   1  -3  24  382.06   14.09
  -1   3  24  364.30   12.96
   1   3 -24  368.44   16.55
   1  -3  24  431.45   16.56
   1  -3  23 1065.88   31.28
   1  -3  23 1082.15   30.42
   1  -3  23 1127.96   29.93
  -1   3  23 1058.79   32.04
  -1   3  23  777.52   31.98
  -1   3  23 1071.53   28.83
  -1   3  23  915.14   33.26
  -1   3  23  895.29   27.94
   1  -3  23  960.49   28.78
  -1   3  23 1147.36   31.59
  -1   3  23 1016.88   26.46
   1  -3  23 1016.32   28.38
   1   3 -23 1030.41   31.20
   1   3 -23 1107.49   30.23
   1   3 -23 1073.80   26.93
  -1  -3 -23  921.93   27.80
  -1   3  23  963.76   29.00
   1  -3  23 1108.47   28.72
   1  -3  23 1115.08   30.50
  -1   3  22  206.59   10.30
  -1   3  22  259.55   12.30
   1  -3  22  229.82   11.03
   1  -3  22  235.05   12.41
  -1   3  22  226.23    9.21
   1   3 -22  282.32   12.07
  -1  -3 -22  232.01   10.61
   1   3 -22  277.60   10.03
   1   3 -22  252.19   12.60
   1  -3  22  243.67   11.68
   1  -3  22  260.00   11.43
   1  -3  22  263.45   12.00
   1  -3  22  268.38   10.94
  -1   3  22  240.95   10.70
   1  -3  21 2285.90   60.33
  -1   3  21 2652.14   62.57
   1  -3  21 3249.24   62.42
   1  -3  21 2638.58   63.59
  -1   3  21 2403.82   57.94
   1   3 -21 2589.95   58.58
  -1  -3 -21 2342.40   59.99
   1   3 -21 2885.14   62.49
   1   3 -21 2732.31   63.96
   1  -3  21 2821.09   60.53
  -1   3  21 2488.70   60.06
   1  -3  21 2739.22   61.51
   1  -3  21 2817.63   62.54
   1  -3  21 2663.75   62.13
  -1   3  20 1885.29   45.80
   1  -3  20 2155.74   49.01
   1  -3  20 2097.82   49.63
   1   3 -20 2082.65   46.44
   1   3 -20 2115.74   49.39
  -1  -3 -20 1825.57   47.65
   1  -3  20 2126.65   47.76
   1  -3  20 1738.95   47.34
   1  -3  20 1962.93   50.28
  -1   3  20 2077.09   49.55
   1  -3  20 2405.96   49.57
   1  -3  20 2165.93   49.66
  -1   3  19  215.37    8.34
   1  -3  19  225.24   10.22
   1  -3  19  229.91    9.90
  -1  -3 -19  213.04    9.60
   1   3 -19  261.02    9.03
   1   3 -19  251.64   10.52
  -1   3  19  249.84   10.33
  -1   3  19  224.22   10.25
   1  -3  19  201.73    9.26
   1  -3  19  210.22   10.53
   1  -3  19  275.11   10.51
   1  -3  19  234.67   10.40
  -1   3  18   15.44    2.05
   1  -3  18   13.53    2.58
  -1   3  18   17.89    2.79
  -1   3  18   16.93    2.77
   1   3 -18   20.79    2.35
  -1  -3 -18   11.30    2.24
  -1  -3 -18   12.87    1.95
   1   3 -18   16.94    2.80
   1  -3  18   13.51    2.74
   1  -3  18   19.85    3.00
  -1   3  17  353.11   11.21
   1  -3  17  345.53   12.02
   1  -3  17  374.03   13.51
  -1  -3 -17  388.45   12.98
  -1  -3 -17  376.09   11.85
   1   3 -17  396.18   11.68
   1   3 -17  409.02   13.42
   1  -3  16   84.00    4.98
  -1   3  16   83.04    4.40
   1  -3  16   82.44    5.45
  -1  -3 -16   95.63    4.95
   1   3 -16  101.02    4.75
  -1  -3 -16  101.84    5.69
  -1   3  15  680.08   17.45
   1  -3  15  657.73   18.37
   1  -3  15  654.94   19.31
  -1  -3 -15  676.84   16.88
  -1  -3 -15  705.83   19.19
  -1  -3 -15  723.15   18.54
   1   3 -15  747.57   17.82
   1  -3  14  101.90    5.14
  -1   3  14  106.51    4.62
   1  -3  14   95.59    5.50
  -1  -3 -14  103.60    4.38
   1   3 -14  115.20    4.80
  -1  -3 -14  113.68    5.32
  -1  -3 -14  121.76    5.83
  -1   3  13 2571.30   55.01
   1  -3  13 2711.99   57.21
  -1  -3 -13 2602.63   54.89
   1   3 -13 2676.28   55.09
  -1  -3 -13 2662.92   56.30
  -1  -3 -13 2510.87   56.61
  -1  -3 -12 2523.74   52.76
  -1  -3 -12 2457.94   52.97
   1   3 -12 2458.80   51.33
   1  -3  12 2292.98   49.48
  -1   3  12 2408.53   51.28
   1  -3  12 2362.66   52.16
  -1   3  12 2401.79   50.59
  -1  -3 -12 2499.22   51.44
   1  -3  12 2665.09   53.49
  -1  -3 -11 4439.19   98.84
   1   3 -11 4382.56   97.31
  -1  -3 -11 4863.20   99.04
  -1   3  11 4919.86   97.67
   1  -3  11 4676.03   98.54
   1   3 -11 4748.99   97.36
  -1  -3 -11 4684.35   97.82
   1  -3  10  792.83   18.58
   1   3 -10  833.78   18.55
  -1  -3 -10  806.19   18.61
  -1  -3 -10  834.00   18.75
  -1  -3 -10  706.15   15.43
   1   3 -10  816.27   17.21
   1   3 -10  765.46   17.58
  -1   3  10  728.50   16.65
  -1   3  10  674.14   15.12
  -1  -3 -10  812.64   17.69
  -1   3  10  763.56   17.15
   1  -3  10  751.27   17.95
   1  -3   9 7454.66  113.07
  -1  -3  -9 5672.68  112.05
   1   3  -9 4571.34  109.89
  -1  -3  -9 4866.85  108.76
   1   3  -9 6711.90  111.93
  -1   3   9 7384.80  110.76
  -1   3   9 5032.45  108.63
  -1  -3  -9 5532.90  111.05
  -1   3   9 6094.52  110.55
   1  -3   9 5428.79  111.23
   1  -3   8 1164.67   24.37
   1   3  -8 1083.13   22.84
  -1  -3  -8 1150.90   24.60
  -1  -3  -8  920.47   21.60
   1   3  -8 1159.48   24.19
  -1   3   8 1181.30   23.00
  -1   3   8 1000.72   21.72
  -1  -3  -8 1082.08   23.67
  -1   3   8 1116.66   22.90
   1  -3   8 1066.82   23.66
   1  -3   7 1930.68   34.50
   1   3  -7 1577.23   32.62
  -1  -3  -7 1284.59   31.63
  -1  -3  -7 1740.93   34.57
   1   3  -7 1813.22   34.37
  -1   3   7 1836.08   33.16
  -1  -3  -7 1788.32   33.91
  -1  -3  -7 1674.50   32.80
  -1   3   7 1298.20   32.00
   1  -3   7 1599.24   33.50
  -1   3   7 1673.84   32.68
  -1  -3  -6 1030.98   21.91
  -1  -3  -6  820.83   19.38
   1   3  -6  870.85   20.00
   1   3  -6 1087.52   21.78
  -1   3   6 1106.74   20.74
  -1  -3  -6  924.51   21.16
  -1  -3  -6  945.29   20.39
  -1   3   6  907.56   19.83
   1  -3   6  933.97   20.71
  -1   3   6  978.17   20.00
  -1  -3  -5   21.19    1.89
  -1  -3  -5   19.62    1.06
   1   3  -5   20.67    1.28
   1   3  -5   29.53    2.12
  -1   3   5   27.22    1.64
  -1  -3  -5   20.80    1.48
  -1  -3  -5   20.11    1.69
   1  -3   5   24.18    1.56
   1  -3   4  288.18    6.89
  -1  -3  -4  311.07    8.45
   1   3  -4  309.22    8.47
  -1   3   4  335.64    7.90
  -1  -3  -4  302.72    7.74
  -1  -3  -4  304.69    8.16
   1  -3   4  310.09    7.05
   1  -3   4  273.06    7.43
  -1   3   3  567.08   12.17
   1  -3   3  494.77   11.42
   1   3  -3  497.11   12.38
  -1  -3  -3  554.42   12.67
   1  -3   3  491.98   11.08
   1  -3   3  546.78   11.37
  -1  -3  -3  488.64   11.99
  -1   3   3  452.00   12.02
  -1  -3  -3  549.09   12.41
  -1  -3  -3  488.60   10.96
   1  -3   2  560.53   12.67
   1   3  -2  539.93   13.60
   1  -3   2  626.69   12.77
  -1  -3  -2  619.02   13.60
  -1  -3  -2  606.63   12.79
  -1  -3  -2  599.63   13.76
   1  -3   2  617.07   12.98
   1  -3   1  282.52    6.81
   1   3  -1  295.61    7.76
   1  -3   1  336.66    7.29
   1  -3   1  350.33    7.54
  -1  -3  -1  314.76    7.37
  -1  -3  -1  314.67    7.87
  -1  -3   0 4537.76   72.24
  -1  -3   0 4467.19   71.77
   1  -3   0 3949.29   71.34
  -1  -3   0 3960.85   71.83
  -1  -3   1  351.96    7.11
  -1  -3   1  350.48    7.16
  -1  -3   1  360.10    6.90
   1  -3  -2  668.54   12.79
  -1  -3   2  661.80   12.72
  -1  -3   2  636.42   12.94
  -1  -3   2  634.48   12.19
   1   3   2  502.58   12.27
   1  -3  -2  661.24   12.16
  -1   3  -3  651.39   13.24
   1   3   3  547.65   11.60
  -1  -3   3  572.99   12.82
  -1  -3   3  574.23   13.02
   1   3   3  453.36   13.05
  -1  -3   3  587.39   13.34
   1  -3  -3  623.26   13.14
  -1  -3   3  587.87   12.76
   1  -3  -3  593.71   13.05
   1   3   3  504.89   12.94
  -1  -3   3  574.26   12.19
  -1   3  -3  394.94   13.05
   1  -3  -3  640.84   12.84
  -1   3  -4  288.51    8.35
   1  -3  -4  325.64    8.14
   1   3   4  276.82    8.20
   1  -3  -4  345.45    8.03
  -1   3  -4  289.20    6.71
  -1  -3   4  312.49    6.91
   1   3   4  324.56    8.67
  -1   3  -4  375.48    8.24
  -1  -3   4  335.96    7.63
  -1  -3   4  291.40    7.83
   1  -3  -4  336.55    8.14
  -1  -3   4  325.52    8.42
   1   3   4  301.08    6.71
  -1  -3   4  318.34    8.06
   1  -3  -5   11.70    1.25
   1   3   5   10.85    1.52
  -1   3  -5   10.67    0.66
   1  -3  -5   14.27    1.32
  -1  -3   5   10.80    0.49
  -1   3  -5   11.02    1.49
   1   3   5   11.95    1.52
  -1   3  -5   16.53    1.29
   1  -3  -5   11.15    1.18
  -1  -3   5   11.37    0.91
  -1  -3   5   11.04    1.15
   1   3   5   11.69    0.69
  -1  -3   5   11.39    1.34
  -1   3  -6 1043.77   24.02
   1  -3  -6 1197.88   24.06
  -1   3  -6 1035.44   22.37
   1  -3  -6 1072.07   23.77
   1   3   6 1139.53   24.36
  -1   3  -6 1207.07   23.49
   1  -3  -6 1140.67   23.79
  -1  -3   6 1029.57   23.15
  -1  -3   6 1018.15   22.44
   1   3   6 1037.55   22.41
  -1  -3   6 1102.37   24.09
  -1  -3   7 1901.49   36.92
   1  -3  -7 1684.92   36.71
  -1   3  -7 1670.34   35.35
  -1   3  -7 1682.90   37.00
   1  -3  -7 1891.17   37.12
   1   3   7 1722.96   37.02
  -1   3  -7 1838.95   36.13
  -1  -3   7 1595.32   34.89
  -1  -3   7 1613.09   35.77
   1  -3  -7 1869.33   36.66
   1   3   7 1695.24   35.35
  -1  -3   7 1730.54   37.12
   1   3   8 1059.27   22.49
  -1  -3   8 1227.03   25.07
  -1   3  -8 1184.43   25.37
  -1   3  -8 1161.76   23.64
   1  -3  -8 1230.84   25.00
   1   3   8 1162.40   25.12
  -1   3  -8 1266.18   24.14
  -1  -3   8 1011.10   22.48
   1  -3  -8 1237.95   24.76
  -1  -3   8 1039.17   24.97
  -1  -3   8 1174.52   25.45
   1   3   8 1118.55   23.56
  -1  -3   9 7903.97  125.78
  -1   3  -9 5183.14  122.27
  -1   3  -9 5998.94  123.57
  -1   3  -9 6074.80  125.36
   1  -3  -9 6112.35  124.78
   1   3   9 7327.96  125.42
  -1   3  -9 7645.89  124.15
  -1  -3   9 5757.81  124.96
   1  -3  -9 6555.69  124.55
   1   3   9 6483.76  123.69
  -1  -3   9 6275.98  125.60
  -1  -3  10  864.50   18.98
  -1   3 -10  916.69   17.87
   1  -3 -10  898.65   18.85
  -1   3 -10  885.95   19.59
   1   3  10  794.84   18.18
  -1   3 -10  809.04   17.43
   1   3  10  856.34   17.63
  -1  -3  10  825.61   19.45
   1  -3 -10  922.07   18.48
   1   3  11 5272.31  106.89
  -1  -3  11 5068.43  108.87
   1   3  11 5453.33  107.16
  -1   3 -11 5075.56  108.82
  -1   3 -11 5000.34  106.93
   1  -3 -11 5179.43  107.85
   1  -3 -11 4997.81  107.27
  -1  -3  12 2296.64   53.19
   1   3  12 2392.21   51.26
   1   3  12 2383.42   50.52
  -1  -3  12 2511.62   52.97
   1  -3 -12 2542.27   52.34
  -1   3 -12 2563.39   53.66
  -1   3 -12 2507.94   51.50
   1  -3 -12 2367.85   51.53
  -1   3 -13 2538.60   52.51
   1  -3 -13 2540.30   53.18
  -1   3 -13 2561.27   54.74
   1  -3 -13 2549.01   54.28
   1  -3 -13 2465.60   52.39
  -1  -3  13 2436.73   53.96
   1   3  13 2377.82   52.16
  -1  -3  13 2318.29   54.26
  -1  -3  14   86.43    4.94
   1  -3 -14  108.91    5.39
  -1   3 -14  104.71    4.44
  -1   3 -14  107.15    5.65
   1  -3 -14  107.97    4.80
  -1  -3  14   94.76    5.33
   1   3  14   97.46    4.21
  -1  -3  15  723.57   20.29
  -1   3 -15  794.75   18.98
   1  -3 -15  793.50   20.55
   1  -3 -15  812.86   19.41
  -1   3 -15  829.11   21.38
   1   3  15  724.47   18.53
  -1  -3  15  726.94   20.56
  -1  -3  16   59.08    4.33
   1  -3 -16   71.04    3.89
   1  -3 -16   67.41    4.44
  -1   3 -16   67.75    3.73
  -1   3 -16   69.92    4.95
  -1  -3  16   57.29    4.41
   1   3  16   58.76    3.44
  -1  -3  17  293.74   11.42
  -1  -3  17  321.87   11.81
   1   3  17  310.43    9.71
   1  -3 -17  323.19   10.13
  -1   3 -17  348.29   12.42
   1  -3 -17  329.02   11.42
  -1   3 -17  329.41   10.11
   1   3  18    3.18    1.22
  -1  -3  18    5.42    2.20
   1   3  18    4.49    1.70
  -1  -3  18    5.22    1.76
   1   3  18    5.47    1.65
  -1  -3  18    6.48    2.25
   1  -3 -18    6.76    1.76
   1  -3 -18    7.49    1.51
  -1   3 -18    7.18    2.19
  -1   3 -18    4.99    1.28
   1   3  19  247.67    8.63
  -1  -3  19  250.39   11.39
  -1  -3  19  259.35   10.58
   1   3  19  257.44    9.99
   1   3  19  201.64    9.02
  -1  -3  19  197.50    9.53
   1   3  19  259.32   11.04
  -1  -3  19  246.53   11.25
  -1  -3  19  246.42   11.10
   1  -3 -19  242.73    9.95
  -1   3 -19  265.75    8.99
  -1   3 -19  285.24   11.46
   1   3  20 2119.29   46.86
  -1  -3  20 2322.00   52.31
  -1  -3  20 2053.41   48.69
   1   3  20 2161.76   49.12
  -1  -3  20 2193.59   50.10
   1   3  20 1773.33   47.64
  -1  -3  20 1748.37   48.55
   1   3  20 2233.59   51.20
  -1  -3  20 2169.16   51.60
  -1  -3  20 2242.89   51.48
   1  -3 -20 2025.86   48.85
  -1   3 -20 2345.05   51.52
  -1   3 -20 2097.14   47.01
   1   3  21 2632.11   58.03
  -1  -3  21 2805.60   64.18
  -1  -3  21 2216.90   60.36
   1   3  21 2917.92   63.48
   1   3  21 2280.17   59.24
  -1  -3  21 2776.21   61.90
  -1  -3  21 2579.05   60.19
   1   3  21 2942.56   61.32
  -1  -3  21 2831.46   63.25
  -1  -3  21 2872.57   63.88
   1  -3 -21 2410.65   60.08
  -1   3 -21 2946.30   63.36
  -1  -3  22  256.05   12.20
  -1  -3  22  262.90   12.68
   1   3  22  271.31   11.17
  -1  -3  22  272.40   11.78
  -1  -3  22  260.51   10.93
   1  -3 -22  195.31   10.76
  -1  -3  22  253.93   11.59
   1   3  22  299.40   12.98
   1   3  22  221.11   10.26
   1   3  22  249.69    9.32
  -1   3 -22  291.29   12.58
   1  -3 -22  248.50   10.73
  -1  -3  22  267.61   12.78
   1   3  23  865.18   27.97
   1  -3 -23  915.31   26.19
  -1   3 -23 1100.64   29.41
  -1  -3  23  993.98   29.34
  -1  -3  23 1025.33   29.13
  -1  -3  23  966.47   30.11
   1   3  23  911.54   30.71
  -1  -3  23  961.93   27.63
  -1  -3  23 1025.08   28.02
   1   3  23 1010.36   26.97
  -1  -3  23  921.69   26.28
   1  -3 -23  764.38   26.34
   1   3  23  846.87   25.88
  -1  -3  23  821.18   26.93
   1   3  23  949.58   26.72
   1   3  23  915.64   24.19
   1   3  23 1039.35   29.27
  -1  -3  23  967.33   27.98
   1   3  23  848.53   30.09
  -1  -3  23 1011.23   29.64
  -1  -3  24  412.64   14.25
   1   3  24  351.69   15.44
  -1   3 -24  430.07   16.26
   1  -3 -24  364.23   13.90
  -1  -3  24  377.62   15.82
  -1  -3  24  381.13   16.35
   1   3  24  335.86   17.17
   1   3  24  357.13   13.80
  -1  -3  24  379.64   15.06
  -1  -3  24  397.87   15.38
   1   3  24  405.83   14.71
  -1  -3  24  355.10   13.97
   1  -3 -24  295.97   13.93
  -1  -3  24  319.73   14.63
   1   3  24  313.18   13.39
   1   3  24  363.07   14.12
  -1  -3  24  370.30   15.02
  -1  -3  24  348.70   13.34
   1   3  24  359.74   17.73
  -1  -3  24  383.50   16.35
[truncated: 7,196,040 more chars]
