# Supplementary material for: Halogenation engineered metal cluster assemblies
Source: Natl Sci Rev. 2026 Mar 11;13(10):nwag154. doi: 10.1093/nsr/nwag154 (PMC13245388; doi:10.1093/nsr/nwag154)
Supplement: nwag154_Supplemental_Files [file nwag154_supplemental_files.zip › (Au4-RF)4.cif]

data_au4-rf
_audit_creation_date               2025-06-02
_audit_creation_method
;
Olex2 1.5
(compiled 2025.05.31 svn.r86d253d1 for OlexSys, GUI svn.r7254)
;
_shelxl_version_number             2013-2
_audit_contact_author_address      ?
_audit_contact_author_email        ?
_audit_contact_author_name         ''
_audit_contact_author_phone        ?
_publ_contact_author_id_orcid      ?
_publ_section_references
;
Dolomanov, O.V., Bourhis, L.J., Gildea, R.J, Howard, J.A.K. & Puschmann, H.
 (2009), J. Appl. Cryst. 42, 339-341.

Sheldrick, G.M. (2015). Acta Cryst. C71, 3-8.
;
_chemical_name_common              ?
_chemical_name_systematic
;
 ?
;
_chemical_formula_moiety          
 '0.25(C108 H84.403 Au12 F12 N12 S24), 0.25(C36 H27.748 Au4 F4 N4 S8), 0.75(C H2 Cl2)'
_chemical_formula_sum              'C36.75 H29.54 Au4 Cl1.50 F4 N4 S8'
_chemical_formula_weight           1700.70
_chemical_absolute_configuration   syn
_chemical_melting_point            ?
loop_
  _atom_type_symbol
  _atom_type_description
  _atom_type_scat_dispersion_real
  _atom_type_scat_dispersion_imag
  _atom_type_scat_source
 'C' 'C' 0.0181 0.0091 'International Tables Vol C Tables 4.2.6.8 and 6.1.1.4'
 'H' 'H' 0.0000 0.0000 'International Tables Vol C Tables 4.2.6.8 and 6.1.1.4'
 'Au' 'Au' -4.4197 7.2980
 'International Tables Vol C Tables 4.2.6.8 and 6.1.1.4'
 'Cl' 'Cl' 0.3639 0.7018 'International Tables Vol C Tables 4.2.6.8 and 6.1.1.4'
 'F' 'F' 0.0727 0.0534 'International Tables Vol C Tables 4.2.6.8 and 6.1.1.4'
 'N' 'N' 0.0311 0.0180 'International Tables Vol C Tables 4.2.6.8 and 6.1.1.4'
 'S' 'S' 0.3331 0.5567 'International Tables Vol C Tables 4.2.6.8 and 6.1.1.4'

_shelx_space_group_comment
;
The symmetry employed for this shelxl refinement is uniquely defined
by the following loop, which should always be used as a source of
symmetry information in preference to the above space-group names.
They are only intended as comments.
;
_space_group_crystal_system        'monoclinic'
_space_group_IT_number             5
_space_group_name_H-M_alt          'I 1 2 1'
_space_group_name_Hall             'I 2y'
loop_
  _space_group_symop_operation_xyz
 'x, y, z'
 '-x, y, -z'
 'x+1/2, y+1/2, z+1/2'
 '-x+1/2, y+1/2, -z+1/2'

_cell_length_a                     32.5905(2)
_cell_length_b                     13.9951(2)
_cell_length_c                     44.3459(4)
_cell_angle_alpha                  90
_cell_angle_beta                   111.4300(10)
_cell_angle_gamma                  90
_cell_volume                       18828.1(4)
_cell_formula_units_Z              16
_cell_measurement_reflns_used      28583
_cell_measurement_temperature      200
_cell_measurement_theta_max        73.3870
_cell_measurement_theta_min        3.0220
_shelx_estimated_absorpt_T_max     0.078
_shelx_estimated_absorpt_T_min     0.032
_exptl_absorpt_coefficient_mu      27.425
_exptl_absorpt_correction_T_max    0.995
_exptl_absorpt_correction_T_min    0.991
_exptl_absorpt_correction_type     analytical
_exptl_absorpt_process_details
;
CrysAlisPro 1.171.42.72a (Rigaku Oxford Diffraction, 2022)
Analytical numeric absorption correction using a multifaceted crystal
model based on expressions derived by R.C. Clark & J.S. Reid.
(Clark, R. C. & Reid, J. S. (1995). Acta Cryst. A51, 887-897)
Empirical absorption correction using spherical harmonics,
implemented in SCALE3 ABSPACK scaling algorithm.
;
_exptl_crystal_colour              green
_exptl_crystal_colour_primary      green
_exptl_crystal_density_diffrn      2.400
_exptl_crystal_density_meas        ?
_exptl_crystal_density_method      ?
_exptl_crystal_description         block
_exptl_crystal_F_000               12537
loop_
  _exptl_crystal_face_index_h
  _exptl_crystal_face_index_k
  _exptl_crystal_face_index_l
  _exptl_crystal_face_perp_dist
 -1 0 0 0.0911
 19 -3 -4 0.1195
 2 -9 -8 0.2246
 3 8 8 0.1371
 -20 0 17 0.1023
 -5 -3 -22 0.1026
 19 -1 -20 0.0713
 8 3 20 0.1019
 -14 -6 18 0.2208
 10 -3 17 0.1669
 4 6 -22 0.1261
 -16 1 -10 0.0878
 2 -9 4 0.2304
 -7 8 -4 0.1590
 13 0 -27 0.0655
 -5 -1 -23 0.0695
 5 5 20 0.0900
 -12 4 24 0.1098
 18 4 -1 0.0934

_exptl_crystal_size_max            0.4
_exptl_crystal_size_mid            0.22
_exptl_crystal_size_min            0.19
_exptl_special_details
;
 ?
;
_exptl_transmission_factor_max     ?
_exptl_transmission_factor_min     ?
_diffrn_reflns_av_R_equivalents    0.0422
_diffrn_reflns_av_unetI/netI       0.0565
_diffrn_reflns_Laue_measured_fraction_full  0.993
_diffrn_reflns_Laue_measured_fraction_max  0.968
_diffrn_reflns_limit_h_max         40
_diffrn_reflns_limit_h_min         -39
_diffrn_reflns_limit_k_max         17
_diffrn_reflns_limit_k_min         -17
_diffrn_reflns_limit_l_max         54
_diffrn_reflns_limit_l_min         -48
_diffrn_reflns_number              58821
_diffrn_reflns_point_group_measured_fraction_full  0.727
_diffrn_reflns_point_group_measured_fraction_max  0.699
_diffrn_reflns_theta_full          67.684
_diffrn_reflns_theta_max           73.744
_diffrn_reflns_theta_min           2.913
_diffrn_ambient_temperature        200.00
_diffrn_detector_area_resol_mean   5.8140
_diffrn_measured_fraction_theta_full  0.993
_diffrn_measured_fraction_theta_max  0.968
_diffrn_measurement_details
;
List of Runs (angles in degrees, time in seconds):

  # Type    Start    End  Width  t~exp~   \w     \q     \k     \f   Frames
--------------------------------------------------------------------------
  1  \w    -89.00  -4.00   0.50    0.50    --    0.00 -38.00  30.00  170
  2  \w    -29.00  35.00   0.50    0.50    --    0.00 -77.00 -90.00  128
  3  \w     21.00  68.50   0.50    0.50    --    0.00  82.00-150.00   95
  4  \w      4.00  29.00   0.50    0.50    --    0.00 -38.00  30.00   50
  5  \w     15.00 129.00   0.50    4.00    --   98.80 -61.00  60.00  228
  6  \w      9.00  38.00   0.50    4.00    --   98.80 -82.00  30.00   58
  7  \w     68.00 143.00   0.50    4.00    --   98.80  61.00-150.00  150
  8  \w     14.00  40.00   0.50    4.00    --   98.80 -82.00 120.00   52
  9  \w     93.00 108.00   0.50    4.00    --   98.80 -82.00  90.00   30
 10  \w     78.00  95.50   0.50    4.00    --   98.80 -82.00 120.00   35
 11  \w     31.00  56.00   0.50    4.00    --   98.80 -82.00 -60.00   50
 12  \w    111.00 136.00   0.50    4.00    --   98.80 -82.00 -60.00   50
 13  \w     90.00 138.00   0.50    4.00    --   98.80  45.00-150.00   96
 14  \w     18.00  44.00   0.50    4.00    --   98.80 -82.00   0.00   52
 15  \w     76.00 102.00   0.50    4.00    --   98.80 -82.00   0.00   52
 16  \w     46.00  98.00   0.50    4.00    --   98.80 -82.00  30.00  104
 17  \w     11.00 121.50   0.50    4.00    --   98.80 -82.00  60.00  221
 18  \w     66.00 188.00   0.50    4.00    --   98.80  30.00 -60.00  244
;
_diffrn_measurement_device         'four-circle diffractometer'
_diffrn_measurement_device_type    'XtaLAB AFC12 (RINC): Kappa single'
_diffrn_measurement_method         '\w scans'
_diffrn_radiation_type             CuK\a
_diffrn_radiation_wavelength       1.54184
_diffrn_source                     ?
_reflns_Friedel_coverage           0.384
_reflns_Friedel_fraction_full      0.436
_reflns_Friedel_fraction_max       0.405
_reflns_number_gt                  24080
_reflns_number_total               26595
_reflns_special_details
;
 Reflections were merged by SHELXL according to the crystal
 class for the calculation of statistics and refinement.
 
 Structure factors included contributions from the .fab file.
 
 _reflns_Friedel_fraction is defined as the number of unique
 Friedel pairs measured divided by the number that would be
 possible theoretically, ignoring centric projections and
 systematic absences.
;
_reflns_threshold_expression       'I > 2\s(I)'
_computing_cell_refinement         'CrysAlisPro 1.171.42.72a (Rigaku OD, 2022)'
_computing_data_collection         'CrysAlisPro 1.171.42.72a (Rigaku OD, 2022)'
_computing_data_reduction          'CrysAlisPro 1.171.42.72a (Rigaku OD, 2022)'
_computing_molecular_graphics      'Olex2 1.5 (Dolomanov et al., 2009)'
_computing_publication_material    'Olex2 1.5 (Dolomanov et al., 2009)'
_computing_structure_refinement    'SHELXL 2013/2 (Sheldrick, 2015)'
_computing_structure_solution      'ShelXT (Sheldrick, 2015)'
_refine_diff_density_max           2.956
_refine_diff_density_min           -1.504
_refine_diff_density_rms           0.203
_refine_ls_abs_structure_details
;
 Flack x determined using 6360 quotients [(I+)-(I-)]/[(I+)+(I-)]
 (Parsons and Flack (2004), Acta Cryst. A60, s61).
;
_refine_ls_abs_structure_Flack     0.040(8)
_refine_ls_extinction_coef         .
_refine_ls_extinction_method       none
_refine_ls_goodness_of_fit_ref     1.032
_refine_ls_hydrogen_treatment      constr
_refine_ls_matrix_type             full
_refine_ls_number_parameters       2592
_refine_ls_number_reflns           26595
_refine_ls_number_restraints       2154
_refine_ls_R_factor_all            0.0550
_refine_ls_R_factor_gt             0.0503
_refine_ls_restrained_S_all        1.010
_refine_ls_shift/su_max            0.031
_refine_ls_shift/su_mean           0.000
_refine_ls_structure_factor_coef   Fsqd
_refine_ls_weighting_details
;
 w=1/[\s^2^(Fo^2^)+(0.0883P)^2^+102.4519P]
 where P=(Fo^2^+2Fc^2^)/3
;
_refine_ls_weighting_scheme        calc
_refine_ls_wR_factor_gt            0.1335
_refine_ls_wR_factor_ref           0.1370
_refine_special_details
;
 ?
;
_olex2_refinement_description
;
1. Restrained distances
 C70-C04D
 1.5 with sigma of 0.02
 C65-C4BA
 1.5 with sigma of 0.02
 C41-C04R = C7DA-C0BA
 1.5 with sigma of 0.02
 Cl26-C67 = Cl23-C67
 1.8 with sigma of 0.02
 Au3-N01V = Au0B-N01W
 2 with sigma of 0.02
 C94-C6AA = C94-C164
 1.5 with sigma of 0.02
 N32-C8BA = N53-C9BA
 1.35 with sigma of 0.02
 S01Q-C84
 1.8 with sigma of 0.02
 C84-C45
 1.5 with sigma of 0.02
 N031-C45
 1.45 with sigma of 0.02
 N031-C7BA
 1.4 with sigma of 0.02
 S1DA-C175
 1.8 with sigma of 0.02
 C175-N0AA
 1.4 with sigma of 0.02
 S3-C175
 1.8 with sigma of 0.02
 C1DA-C43
 1.5 with sigma of 0.02
 C45-C3CA
 1.5 with sigma of 0.02
 C28-F1
 1.4 with sigma of 0.02
 N53-C191 = N32-C82
 1.45 with sigma of 0.02
 F0-C58A
 2.4 with sigma of 0.04
 F0-C8AB
 2.4 with sigma of 0.04
 C3DA-F43
 2.4 with sigma of 0.04
 C105-F43
 2.4 with sigma of 0.04
 S13-C29 \\sim S01E-C74 \\sim S01E-C01S \\sim S13-C52
 with sigma of 0.02
 C1CA-F0AA \\sim C2CA-F0AA
 with sigma of 0.02
 N208-C03A \\sim N02J-C03A
 with sigma of 0.02
 S012-C03A \\sim S1AA-C03A
 with sigma of 0.02
 N208-C6AA \\sim N02J-C164
 with sigma of 0.02
 S18-C104 \\sim S019-C5AA \\sim S18-C110 \\sim S019-C78
 with sigma of 0.02
 C50-C110 \\sim C78-C50
 with sigma of 0.02
 Au1-N53 \\sim Au0E-N32 \\sim Au1-N26 \\sim Au0E-N63
 with sigma of 0.02
 F1AA-C8CA \\sim F1AA-C7CA
 with sigma of 0.02
 C4CA-F2AA \\sim C5DA-F2AA
 with sigma of 0.02
 S01F-C8BA \\sim S38-C9BA \\sim S38-C46
 with sigma of 0.02
 Au0F-N0AA \\sim Au2-N031
 with sigma of 0.02
 C1-F1 \\sim C2-F1
 with sigma of 0.02
2. Restrained planarity
 C65, C4BA, C5BA, C1CA, C81, F0AA, C2CA, C92
 with sigma of 0.1
 F0, C7AB, C8AB, C112, C71, C8DA, C58A
 with sigma of 0.1
 F1AA, C118, C8CA, C7CA, C151, C0CA, C217
 with sigma of 0.1
 F2AA, C6CA, C5DA, C87, C5CA, C68, C4CA
 with sigma of 0.1
 C21, C1, C28, C2, C93, C3CA, F1
 with sigma of 0.1
 C4DA, F43, C3DA, C22, C91, C105, C43
 with sigma of 0.1
3. Uiso/Uaniso restraints and constraints
Uanis(Au3A) \\sim Ueq: with sigma of 0.01 and sigma for terminal atoms of 0.02
Uanis(C037) \\sim Ueq, Uanis(F048) \\sim Ueq, Uanis(C03Y) \\sim Ueq, Uanis(C88)
\\sim Ueq, Uanis(C033) \\sim Ueq, Uanis(C04H) \\sim Ueq, Uanis(C96) \\sim Ueq,
Uanis(C04O) \\sim Ueq, Uanis(C77) \\sim Ueq, Uanis(C02E) \\sim Ueq: with sigma
of 0.01 and sigma for terminal atoms of 0.02
Uanis(C69) \\sim Ueq, Uanis(C55) \\sim Ueq, Uanis(C01Z) \\sim Ueq, Uanis(C86)
\\sim Ueq, Uanis(F02W) \\sim Ueq, Uanis(C047) \\sim Ueq: with sigma of 0.01 and
sigma for terminal atoms of 0.02
Uanis(C6BA) \\sim Ueq, Uanis(C1AA) \\sim Ueq, Uanis(C03K) \\sim Ueq,
Uanis(C04N) \\sim Ueq, Uanis(C10) \\sim Ueq, Uanis(C02Q) \\sim Ueq, Uanis(F02C)
\\sim Ueq: with sigma of 0.01 and sigma for terminal atoms of 0.02
Uanis(C03M) \\sim Ueq: with sigma of 0.01 and sigma for terminal atoms of 0.02
Uanis(F04Q) \\sim Ueq, Uanis(C4AA) \\sim Ueq, Uanis(C04L) \\sim Ueq, Uanis(C40)
\\sim Ueq, Uanis(C034) \\sim Ueq, Uanis(C03W) \\sim Ueq, Uanis(C044) \\sim Ueq:
with sigma of 0.01 and sigma for terminal atoms of 0.02
Uanis(C03G) \\sim Ueq, Uanis(C02S) \\sim Ueq, Uanis(C04Y) \\sim Ueq,
Uanis(F03E) \\sim Ueq, Uanis(C33) \\sim Ueq, Uanis(C02V) \\sim Ueq, Uanis(C051)
\\sim Ueq, Uanis(C03S) \\sim Ueq, Uanis(C029) \\sim Ueq, Uanis(C03J) \\sim Ueq,
Uanis(S00Y) \\sim Ueq, Uanis(C15) \\sim Ueq, Uanis(N01Y) \\sim Ueq: with sigma
of 0.01 and sigma for terminal atoms of 0.02
Uanis(S01E) \\sim Ueq, Uanis(C04D) \\sim Ueq, Uanis(C1BA) \\sim Ueq,
Uanis(C2BA) \\sim Ueq, Uanis(C35) \\sim Ueq, Uanis(C3BA) \\sim Ueq, Uanis(C73)
\\sim Ueq, Uanis(N63) \\sim Ueq, Uanis(C29) \\sim Ueq, Uanis(C4BA) \\sim Ueq,
Uanis(C70) \\sim Ueq, Uanis(C74) \\sim Ueq, Uanis(F47) \\sim Ueq, Uanis(C65)
\\sim Ueq, Uanis(C5BA) \\sim Ueq, Uanis(C1CA) \\sim Ueq, Uanis(C81) \\sim Ueq,
Uanis(C2CA) \\sim Ueq, Uanis(C92) \\sim Ueq, Uanis(F0AA) \\sim Ueq, Uanis(C52)
\\sim Ueq, Uanis(N26) \\sim Ueq, Uanis(S13) \\sim Ueq: with sigma of 0.01 and
sigma for terminal atoms of 0.02
Uanis(C4AA) \\sim Ueq, Uanis(F04Q) \\sim Ueq: with sigma of 0.01 and sigma for
terminal atoms of 0.02
Uanis(S014) \\sim Ueq, Uanis(S01M) \\sim Ueq, Uanis(S01R) \\sim Ueq,
Uanis(N030) \\sim Ueq, Uanis(F032) \\sim Ueq, Uanis(C04R) \\sim Ueq,
Uanis(C7AA) \\sim Ueq, Uanis(C58) \\sim Ueq, Uanis(C61) \\sim Ueq, Uanis(C57)
\\sim Ueq, Uanis(C9AA) \\sim Ueq, Uanis(C8AA) \\sim Ueq, Uanis(C0BA) \\sim Ueq,
Uanis(S27) \\sim Ueq, Uanis(N23) \\sim Ueq, Uanis(C6DA) \\sim Ueq, Uanis(C95)
\\sim Ueq, Uanis(C7DA) \\sim Ueq, Uanis(C41) \\sim Ueq, Uanis(C7AB) \\sim Ueq,
Uanis(C58A) \\sim Ueq, Uanis(C8DA) \\sim Ueq, Uanis(C71) \\sim Ueq, Uanis(C112)
\\sim Ueq, Uanis(C8AB) \\sim Ueq, Uanis(F0) \\sim Ueq: with sigma of 0.01 and
sigma for terminal atoms of 0.02
Uanis(C66) \\sim Ueq, Uanis(Cl15) \\sim Ueq, Uanis(Cl25) \\sim Ueq, : with
sigma of 0.01 and sigma for terminal atoms of 0.02
Uanis(F02F) \\sim Ueq, Uanis(C04F) \\sim Ueq, Uanis(C34) \\sim Ueq, Uanis(C62)
\\sim Ueq, Uanis(C0AA) \\sim Ueq, Uanis(C04I) \\sim Ueq, Uanis(C83) \\sim Ueq,
Uanis(S013) \\sim Ueq, Uanis(C3AA) \\sim Ueq: with sigma of 0.01 and sigma for
terminal atoms of 0.02
Uanis(C04T) \\sim Ueq, Uanis(C04S) \\sim Ueq: with sigma of 0.01 and sigma for
terminal atoms of 0.02
Uanis(N04U) \\sim Ueq, Uanis(C32) \\sim Ueq, Uanis(C03L) \\sim Ueq, Uanis(C142)
\\sim Ueq, Uanis(N01P) \\sim Ueq: with sigma of 0.01 and sigma for terminal
atoms of 0.02
Uanis(C02B) \\sim Ueq, Uanis(C035) \\sim Ueq, Uanis(C02O) \\sim Ueq, Uanis(C39)
\\sim Ueq, Uanis(C04K) \\sim Ueq, Uanis(C04A) \\sim Ueq, Uanis(F023) \\sim Ueq:
with sigma of 0.01 and sigma for terminal atoms of 0.02
Uanis(N01V) \\sim Ueq, Uanis(N01W) \\sim Ueq: with sigma of 0.01 and sigma for
terminal atoms of 0.02
Uanis(C6AA) \\sim Ueq, Uanis(C164) \\sim Ueq, Uanis(C94) \\sim Ueq, Uanis(C9CA)
\\sim Ueq, Uanis(C64) \\sim Ueq, Uanis(C44) \\sim Ueq, Uanis(F18) \\sim Ueq,
Uanis(C03D) \\sim Ueq, Uanis(C039) \\sim Ueq: with sigma of 0.01 and sigma for
terminal atoms of 0.02
Uanis(N208) \\sim Ueq, Uanis(C0DA) \\sim Ueq, Uanis(N02J) \\sim Ueq: with sigma
of 0.01 and sigma for terminal atoms of 0.02
Uanis(N208) \\sim Ueq, Uanis(C04Z) \\sim Ueq: with sigma of 0.01 and sigma for
terminal atoms of 0.02
Uanis(C110) \\sim Ueq, Uanis(C78) \\sim Ueq, Uanis(C50) \\sim Ueq: with sigma
of 0.01 and sigma for terminal atoms of 0.02
Uanis(C5AA) \\sim Ueq: with sigma of 0.01 and sigma for terminal atoms of 0.02
Uanis(S38) \\sim Ueq: with sigma of 0.01 and sigma for terminal atoms of 0.02
Uanis(F1AA) \\sim Ueq, Uanis(C118) \\sim Ueq, Uanis(C8CA) \\sim Ueq,
Uanis(C217) \\sim Ueq, Uanis(C0CA) \\sim Ueq, Uanis(C151) \\sim Ueq,
Uanis(C7CA) \\sim Ueq: with sigma of 0.01 and sigma for terminal atoms of 0.02
Uanis(F2AA) \\sim Ueq, Uanis(C6CA) \\sim Ueq, Uanis(C5DA) \\sim Ueq, Uanis(C87)
\\sim Ueq, Uanis(C5CA) \\sim Ueq, Uanis(C68) \\sim Ueq, Uanis(C4CA) \\sim Ueq:
with sigma of 0.01 and sigma for terminal atoms of 0.02
Uanis(C68) \\sim Ueq, Uanis(C5CA) \\sim Ueq, Uanis(C87) \\sim Ueq, Uanis(C4CA)
\\sim Ueq, Uanis(F2AA) \\sim Ueq, Uanis(C6CA) \\sim Ueq, Uanis(C5DA) \\sim Ueq:
with sigma of 0.01 and sigma for terminal atoms of 0.02
Uanis(S01F) \\sim Ueq: with sigma of 0.01 and sigma for terminal atoms of 0.02
Uanis(C324) \\sim Ueq, Uanis(C82) \\sim Ueq, Uanis(C8BA) \\sim Ueq: with sigma
of 0.01 and sigma for terminal atoms of 0.02
Uanis(C03O) \\sim Ueq, Uanis(C36) \\sim Ueq, Uanis(C03U) \\sim Ueq, Uanis(C02U)
\\sim Ueq: with sigma of 0.01 and sigma for terminal atoms of 0.02
Uanis(S01D) \\sim Ueq, Uanis(S01Q) \\sim Ueq, Uanis(N031) \\sim Ueq, Uanis(S3)
\\sim Ueq, Uanis(C7BA) \\sim Ueq, Uanis(C45) \\sim Ueq, Uanis(C3CA) \\sim Ueq,
Uanis(C21) \\sim Ueq, Uanis(C1) \\sim Ueq, Uanis(C28) \\sim Ueq, Uanis(C2)
\\sim Ueq, Uanis(C93) \\sim Ueq, Uanis(F1) \\sim Ueq, Uanis(S1DA) \\sim Ueq,
Uanis(N0AA) \\sim Ueq, Uanis(C84) \\sim Ueq, Uanis(C1DA) \\sim Ueq, Uanis(C2DA)
\\sim Ueq, Uanis(C175) \\sim Ueq, Uanis(C43) \\sim Ueq, Uanis(C22) \\sim Ueq,
Uanis(C3DA) \\sim Ueq, Uanis(C4DA) \\sim Ueq, Uanis(C105) \\sim Ueq, Uanis(C91)
\\sim Ueq, Uanis(F43) \\sim Ueq: with sigma of 0.01 and sigma for terminal
atoms of 0.02
Uanis(N53) \\sim Ueq, Uanis(C191) \\sim Ueq, Uanis(C46) \\sim Ueq, Uanis(C9BA)
\\sim Ueq: with sigma of 0.01 and sigma for terminal atoms of 0.02
Uanis(S012) \\sim Ueq, Uanis(S1AA) \\sim Ueq: with sigma of 0.01 and sigma for
terminal atoms of 0.01
Uanis(N208) = Uanis(N02J)
4. Rigid body (RIGU) restrains
 C30, C86, C045, C047, C47, C55, C69, C01Z, F02W
 with sigma for 1-2 distances of 0.004 and sigma for 1-3 distances of 0.004
 S01E, C01S, C04D, C1BA, C2BA, C35, C3BA, C73, S13, N26, C52, N63, C29, C4BA,
 C70, C74, F47, C65, C5BA, C1CA, C81, C2CA, C92, F0AA, Au1, Au0E
 with sigma for 1-2 distances of 0.004 and sigma for 1-3 distances of 0.004
 C40, C034, C03W, C4AA, C04L, F04Q, C044
 with sigma for 1-2 distances of 0.004 and sigma for 1-3 distances of 0.004
 S01M, S01R, N030, F032, C04R, C7AA, C58, C61, C57, C9AA, C8AA, C0BA, C6DA,
 C95, C7DA, C41, C7AB, C58A, C8DA, C71, C112, C8AB, F0, N23
 with sigma for 1-2 distances of 0.004 and sigma for 1-3 distances of 0.004
 F18, C64, C44, C03D, C039, C94, C9CA
 with sigma for 1-2 distances of 0.004 and sigma for 1-3 distances of 0.004
 C6AA, C164, C94, C9CA, C64, C44, C03D, C039, F18
 with sigma for 1-2 distances of 0.004 and sigma for 1-3 distances of 0.004
 S011, C04T, C040, C04S, S19
 with sigma for 1-2 distances of 0.004 and sigma for 1-3 distances of 0.004
 C68, C5CA, C87, C5DA, C6CA, C4CA, F2AA
 with sigma for 1-2 distances of 0.004 and sigma for 1-3 distances of 0.004
 S01D, S01Q, N031, S3, C7BA, C45, C3CA, C21, C1, C28, C2, C93, F1, S1DA, N0AA,
 C84, C1DA, C2DA, C175, C43, C22, C3DA, C4DA, C105, C91, F43
 with sigma for 1-2 distances of 0.004 and sigma for 1-3 distances of 0.004
 C118, C7CA, C151, C0CA, C217, C8CA, F1AA, C191, C46, S38, C9BA, S2, N53
 with sigma for 1-2 distances of 0.004 and sigma for 1-3 distances of 0.004
5. Others
 Sof(Au2A)=1-FVAR(1)
 Sof(Au0C)=FVAR(1)
 Sof(Au3)=1-FVAR(2)
 Sof(Au0B)=FVAR(2)
 Sof(Au3A)=1-FVAR(3)
 Sof(Au0A)=FVAR(3)
 Sof(Au00)=Sof(S3)=Sof(C46)=Sof(H46A)=Sof(H46B)=Sof(S1DA)=Sof(N0AA)=Sof(C1DA)=
 Sof(H1DA)=Sof(C2DA)=Sof(H2DA)=Sof(H2DB)=Sof(C175)=Sof(H175)=Sof(C43)=Sof(C22)=
 Sof(H22)=Sof(C3DA)=Sof(H3DA)=Sof(C4DA)=Sof(C105)=Sof(H105)=Sof(C91)=Sof(H91)=
 Sof(F43)=1-FVAR(4)
 Sof(Au0G)=Sof(S01D)=Sof(S01Q)=Sof(N031)=Sof(C7BA)=Sof(C324)=Sof(H32A)=
 Sof(H32B)=Sof(C45)=Sof(H45)=Sof(C3CA)=Sof(C21)=Sof(H21)=Sof(C1)=Sof(H1)=
 Sof(C28)=Sof(C2)=Sof(H2)=Sof(C93)=Sof(H93)=Sof(F1)=Sof(C84)=Sof(H84A)=
 Sof(H84B)=FVAR(4)
 Sof(S012)=Sof(C04Z)=Sof(H04J)=Sof(H04M)=Sof(C6AA)=Sof(N208)=1-FVAR(5)
 Sof(N02J)=Sof(S1AA)=Sof(C0DA)=Sof(H0DA)=Sof(H0DB)=Sof(C164)=Sof(H164)=FVAR(5)
 Fixed Sof: Au0D(0.5) Au0E(0.5) Au0F(0.5) S011(0.5) S014(0.5) S016(0.5)
 S017(0.5) S019(0.5) S01B(0.5) S01C(0.5) S01E(0.5) S01F(0.5) S01M(0.5)
 S01R(0.5) C01S(0.5) N01V(0.5) N030(0.5) F032(0.5) Au1(0.5) C03L(0.5) H04C(0.5)
 H040(0.5) C04D(0.5) C1BA(0.5) H1BA(0.5) C2BA(0.5) H2BA(0.5) C35(0.5) C3BA(0.5)
 H3BA(0.5) C73(0.5) H73(0.5) C04R(0.5) H04R(0.5) C04S(0.5) H04F(0.5) H04H(0.5)
 Au2(0.5) Au1A(0.5) C5AA(0.5) C78(0.5) H78A(0.5) H78B(0.5) C7AA(0.5) C58(0.5)
 H58(0.5) C61(0.5) H61(0.5) C57(0.5) C9AA(0.5) H9AA(0.5) C8AA(0.5) H8AA(0.5)
 C0BA(0.5) H0BA(0.5) H0BB(0.5) S1(0.5) S13(0.5) N26(0.5) C52(0.5) N63(0.5)
 C29(0.5) H29A(0.5) H29B(0.5) C4BA(0.5) H4BA(0.5) C70(0.5) H70(0.5) C74(0.5)
 H74A(0.5) H74B(0.5) F47(0.5) C65(0.5) C5BA(0.5) H5BA(0.5) C1CA(0.5) H1CA(0.5)
 C81(0.5) C2CA(0.5) H2CA(0.5) C92(0.5) H92(0.5) F0AA(0.5) C8BA(0.5) N32(0.5)
 C191(0.5) H191(0.5) S2(0.5) S27(0.5) C9BA(0.5) S38(0.5) N53(0.5) C82(0.5)
 H82(0.5) C118(0.5) C7CA(0.5) H7CA(0.5) C151(0.5) H151(0.5) C0CA(0.5) C217(0.5)
 H217(0.5) C8CA(0.5) H8CA(0.5) F1AA(0.5) C5CA(0.5) C68(0.5) H68(0.5) C4CA(0.5)
 H4CA(0.5) C6CA(0.5) C5DA(0.5) H5DA(0.5) C87(0.5) H87(0.5) F2AA(0.5) S0AA(0.5)
 C142(0.5) S19(0.5) C04T(0.5) H04N(0.5) H04P(0.5) S7(0.5) S18(0.5) C104(0.5)
 H50A(0.5) H50(0.5) C110(0.5) H11A(0.5) H11B(0.5) N01W(0.5) N23(0.5) C6DA(0.5)
 C95(0.5) C7DA(0.5) H7DA(0.5) C41(0.5) H41A(0.5) H41B(0.5) C7AB(0.5) C58A(0.5)
 H58A(0.5) C8DA(0.5) H8DA(0.5) C71(0.5) C112(0.5) H112(0.5) C8AB(0.5) H8AB(0.5)
 F0(0.5) Cl23(0.5) Cl26(0.5) C67(0.5) H67A(0.5) H67B(0.5) Cl15(0.5) Cl25(0.5)
 C66(0.5) H66A(0.5) H66B(0.5)
6.a Ternary CH refined with riding coordinates:
 C021(H021), C025(H025), C029(H029), C02G(H02G), C037(H037), C040(H04C),
 C040(H040), C045(H045), C04R(H04R), C14(H14), C1AA(H1AA), C32(H32), C4BA(H4BA),
  C70(H70), C191(H191), C82(H82), C45(H45), C50(H50A), C50(H50), C164(H164),
 C1DA(H1DA), C175(H175), C7DA(H7DA)
6.b Secondary CH2 refined with riding coordinates:
 C02X(H02A,H02B), C02Y(H02C,H02D), C03J(H03A,H03B), C03K(H03C,H03D), C03M(H03E,
 H03H), C03O(H03J,H03K), C04S(H04F,H04H), C04V(H04A,H04B), C04Z(H04J,H04M),
 C9(H9A,H9B), C86(H86A,H86B), C96(H96A,H96B), C3AA(H3AA,H3AB), C78(H78A,H78B),
 C0BA(H0BA,H0BB), C29(H29A,H29B), C74(H74A,H74B), C46(H46A,H46B), C324(H32A,
 H32B), C04T(H04N,H04P), C110(H11A,H11B), C0DA(H0DA,H0DB), C84(H84A,H84B),
 C2DA(H2DA,H2DB), C41(H41A,H41B), C67(H67A,H67B), C66(H66A,H66B)
6.c Aromatic/amide H refined with riding coordinates:
 C02L(H02L), C02O(H02O), C02R(H02R), C02U(H02U), C02V(H02V), C02Z(H02Z),
 C035(H035), C038(H038), C03F(H03F), C03G(H03G), C02S(H02S), C33(H33),
 C051(H051), C03N(H03N), C03P(H03P), C03U(H03U), C043(H043), C10(H10),
 C02Q(H02Q), C04G(H04G), C046(H046), C04A(H04D), C1BA(H1BA), C2BA(H2BA),
 C3BA(H3BA), C73(H73), C04E(H04E), C34(H34), C62(H62), C04I(H04I), C83(H83),
 C04K(H04K), C050(H050), C01Z(H01Z), C69(H69), C47(H47), C047(H047), C36(H36),
 C60(H60), C77(H77), C88(H88), C033(H033), C04O(H04O), C38(H38), C04L(H04L),
 C40(H40), C03W(H03W), C044(H044), C58(H58), C61(H61), C9AA(H9AA), C8AA(H8AA),
 C5BA(H5BA), C1CA(H1CA), C2CA(H2CA), C92(H92), C7CA(H7CA), C151(H151),
 C217(H217), C8CA(H8CA), C21(H21), C1(H1), C2(H2), C93(H93), C68(H68),
 C4CA(H4CA), C5DA(H5DA), C87(H87), C64(H64), C03D(H03I), C039(H039), C9CA(H9CA),
  C22(H22), C3DA(H3DA), C105(H105), C91(H91), C58A(H58A), C8DA(H8DA),
 C112(H112), C8AB(H8AB)
6.d Fitted hexagon refined as free rotating group:
 C03S(C03G,C02S,C04Y,C33,C051), C043(C10,C03C,C02Q,C04G,C04N), C04D(C1BA,C2BA,
 C35,C3BA,C73), C04F(C34,C62,C0AA,C04I,C83), C30(C01Z,C69,C55,C47,C047),
 C77(C03Y,C88,C033,C04H,C04O), C4AA(C04L,C40,C034,C03W,C044), C7AA(C58,C61,C57,
 C9AA,C8AA), C65(C5BA,C1CA,C81,C2CA,C92), C118(C7CA,C151,C0CA,C217,C8CA),
 C3CA(C21,C1,C28,C2,C93), C5CA(C68,C4CA,C6CA,C5DA,C87), C64(C44,C03D,C039,C94,
 C9CA), C43(C22,C3DA,C4DA,C105,C91), C7AB(C58A,C8DA,C71,C112,C8AB)
;
_atom_sites_solution_hydrogens     geom
_atom_sites_solution_primary       ?
_atom_sites_solution_secondary     ?
loop_
  _atom_site_label
  _atom_site_type_symbol
  _atom_site_fract_x
  _atom_site_fract_y
  _atom_site_fract_z
  _atom_site_U_iso_or_equiv
  _atom_site_adp_type
  _atom_site_occupancy
  _atom_site_site_symmetry_order
  _atom_site_calc_flag
  _atom_site_refinement_flags_posn
  _atom_site_refinement_flags_adp
  _atom_site_refinement_flags_occupancy
  _atom_site_disorder_assembly
  _atom_site_disorder_group
 Au01 Au 0.66717(2) 0.37263(8) 0.61311(2) 0.04273(17) Uani 1 1 d . . . . .
 Au02 Au 0.75099(2) 0.47946(9) 0.62993(2) 0.04743(19) Uani 1 1 d . . . . .
 Au03 Au 0.50664(2) 0.53380(9) 0.61811(2) 0.04566(18) Uani 1 1 d . . . . .
 Au04 Au 0.50247(2) 0.30795(9) 0.63872(2) 0.04457(18) Uani 1 1 d . . . . .
 Au05 Au 0.32209(2) 0.49231(9) 0.62467(2) 0.0497(2) Uani 1 1 d . . . . .
 Au06 Au 0.57854(2) 0.39496(9) 0.62320(2) 0.04746(19) Uani 1 1 d . . . . .
 Au07 Au 0.73533(2) 0.25699(9) 0.59816(2) 0.0526(2) Uani 1 1 d . . . . .
 Au08 Au 0.42773(2) 0.44784(10) 0.63168(2) 0.0571(2) Uani 1 1 d . . . . .
 Au09 Au 0.24666(3) 0.63716(11) 0.60303(2) 0.0649(3) Uani 1 1 d . . . . .
 Au0A Au 0.82261(3) 0.36106(17) 0.62067(2) 0.0539(6) Uani 0.943(7) 1 d . . P A
 1
 Au0B Au 0.2531(2) 0.4615(11) 0.6533(2) 0.0464(16) Uani 0.55(4) 1 d D . P B 1
 Au0C Au 0.17995(16) 0.6051(7) 0.63199(12) 0.0650(16) Uani 0.621(17) 1 d . . P B
 1
 Au0D Au 0.92094(7) 0.2860(2) 0.64143(7) 0.0603(6) Uani 0.5 1 d . . P A 2
 Au0E Au 1.01234(6) 0.3386(2) 0.66409(5) 0.0511(5) Uani 0.5 1 d D U P A 1
 Au0F Au 0.95705(6) 0.13277(19) 0.61247(5) 0.0637(5) Uani 0.5 1 d D . P A 2
 Au0G Au 1.06169(6) 0.2032(4) 0.63719(5) 0.0846(14) Uani 0.597(7) 1 d . . P A
 1
 Au00 Au 1.05333(9) 0.1310(4) 0.63079(8) 0.0660(14) Uani 0.403(7) 1 d . . P A
 2
 S00I S 0.39140(12) 0.4530(4) 0.57700(11) 0.0492(11) Uani 1 1 d . . . . .
 S00J S 0.64121(12) 0.4732(4) 0.56869(10) 0.0457(10) Uani 1 1 d . . . . .
 S00K S 0.40875(13) 0.4490(4) 0.51753(10) 0.0502(11) Uani 1 1 d . . . . .
 S00L S 0.29222(13) 0.3773(5) 0.58634(11) 0.0528(12) Uani 1 1 d . . . . .
 S00M S 0.47488(15) 0.1982(5) 0.53549(11) 0.0560(12) Uani 1 1 d . . . . .
 S00N S 0.67549(15) 0.5896(5) 0.52757(11) 0.0561(13) Uani 1 1 d . . . . .
 S00O S 0.55089(13) 0.3101(4) 0.57580(11) 0.0501(11) Uani 1 1 d . . . . .
 S00P S 0.68331(16) 0.2768(4) 0.65848(12) 0.0557(12) Uani 1 1 d . . . . .
 S00Q S 0.61965(15) 0.4759(5) 0.66956(13) 0.0629(14) Uani 1 1 d . . . . .
 S00R S 0.36032(16) 0.6025(5) 0.66285(13) 0.0615(14) Uani 1 1 d . . . . .
 S00S S 0.74171(19) 0.3545(6) 0.50216(12) 0.0706(16) Uani 1 1 d . . . . .
 S00T S 0.81100(15) 0.3570(5) 0.56636(12) 0.0642(15) Uani 1 1 d . . . . .
 S00U S 0.7514(2) 0.1458(6) 0.69887(14) 0.0766(18) Uani 1 1 d . . . . .
 S00V S 0.45218(19) 0.4458(7) 0.68679(13) 0.089(3) Uani 1 1 d . . . . .
 S00W S 0.85131(17) 0.3586(7) 0.67636(13) 0.081(2) Uani 1 1 d . . . . .
 S00X S 0.5297(2) 0.4100(7) 0.74286(15) 0.089(2) Uani 1 1 d . . . . .
 S00Y S 0.6109(2) 0.6102(7) 0.71725(14) 0.085(2) Uani 1 1 d . U . . .
 Cl00 Cl 0.5547(2) 0.0367(7) 0.5997(2) 0.098(2) Uani 1 1 d . . . . .
 S010 S 0.8277(3) 0.3831(7) 0.73362(13) 0.092(2) Uani 1 1 d . . . . .
 S011 S 0.1407(7) 0.4865(18) 0.5097(5) 0.072(5) Uani 0.5 1 d . U P B 2
 S012 S 0.2048(8) 0.283(3) 0.5577(7) 0.042(8) Uani 0.25(6) 1 d D U P B 2
 S013 S 0.3498(4) 0.7838(7) 0.6910(2) 0.111(3) Uani 1 1 d . U . . .
 S014 S 0.9101(5) 0.1765(13) 0.6564(4) 0.074(4) Uani 0.5 1 d . U P A 1
 Cl01 Cl 0.6515(3) 0.7429(8) 0.5877(2) 0.106(3) Uani 1 1 d . . . . .
 S016 S 0.1959(5) 0.6267(15) 0.6745(4) 0.073(4) Uani 0.5 1 d . . P B 2
 S017 S 0.1323(4) 0.5133(15) 0.5726(4) 0.067(4) Uani 0.5 1 d . . P B 2
 S019 S 0.2884(7) 0.656(2) 0.7433(5) 0.088(7) Uani 0.5 1 d D . P B 1
 Cl1 Cl 0.6299(4) 0.7477(12) 0.6450(4) 0.155(5) Uani 1 1 d . . . . .
 S01B S 0.9163(4) 0.4290(12) 0.5950(4) 0.068(3) Uani 0.5 1 d . . P A 1
 S01C S 1.0761(6) 0.1132(17) 0.6825(4) 0.083(5) Uani 0.5 1 d . . P A 1
 S01D S 1.0621(4) 0.2910(13) 0.5932(3) 0.093(4) Uani 0.597(7) 1 d . U P A 1
 S01E S 1.0536(5) 0.0952(14) 0.7401(4) 0.081(3) Uani 0.5 1 d D U P A 1
 S01F S 0.9742(6) 0.5692(15) 0.5851(4) 0.089(5) Uani 0.5 1 d D U P A 1
 N01G N 0.7261(5) 0.2936(14) 0.5524(4) 0.053(4) Uani 1 1 d . . . . .
 N01H N 0.7758(5) 0.4406(16) 0.6775(4) 0.064(5) Uani 1 1 d . . . . .
 F01I F 0.3772(6) 0.0433(16) 0.6704(4) 0.103(6) Uani 1 1 d . . . . .
 F01J F 0.5982(6) -0.0572(16) 0.5337(5) 0.113(6) Uani 1 1 d . . . . .
 N01K N 0.4690(4) 0.5057(13) 0.5716(4) 0.049(4) Uani 1 1 d . . . . .
 F01L F 0.3358(6) 0.8573(17) 0.5281(5) 0.114(7) Uani 1 1 d . . . . .
 S01M S 0.9398(6) -0.0176(14) 0.6751(4) 0.091(4) Uani 0.5 1 d . U P A 1
 N01N N 0.7262(4) 0.5356(14) 0.5844(3) 0.049(4) Uani 1 1 d . . . . .
 N01O N 0.5222(5) 0.3391(15) 0.6869(4) 0.059(5) Uani 1 1 d . . . . .
 N01P N 0.2054(5) 0.5766(16) 0.5614(4) 0.061(4) Uani 1 1 d . U . . .
 S01Q S 1.0048(5) 0.3726(14) 0.5331(4) 0.104(4) Uani 0.597(7) 1 d D U P A 1
 S01R S 0.9187(5) -0.0433(13) 0.6842(4) 0.084(4) Uani 0.5 1 d . U P A 2
 C01S C 1.0458(15) 0.168(4) 0.7043(10) 0.058(8) Uani 0.5 1 d D U P A 1
 C01T C 0.6858(5) 0.5295(15) 0.5642(4) 0.042(4) Uani 1 1 d . . . . .
 N01U N 0.4820(5) 0.2553(14) 0.5926(4) 0.053(4) Uani 1 1 d . . . . .
 N01V N 0.2658(15) 0.497(4) 0.6902(8) 0.068(12) Uani 0.5 1 d D U P B 2
 F01W F 0.4842(7) 0.9288(14) 0.5341(6) 0.117(7) Uani 1 1 d . . . . .
 N01Y N 0.5473(5) 0.5777(15) 0.6637(4) 0.058(4) Uani 1 1 d . U . . .
 C020 C 0.7581(6) 0.3322(19) 0.5438(4) 0.057(6) Uani 1 1 d . . . . .
 C021 C 0.4877(5) 0.5289(15) 0.5465(4) 0.042(4) Uani 1 1 d . . . . .
 H021 H 0.5190 0.5067 0.5545 0.050 Uiso 1 1 calc R U . . .
 F023 F 0.3558(8) 0.105(2) 0.7253(6) 0.140(8) Uani 1 1 d . U . . .
 C025 C 0.4376(5) 0.2080(14) 0.5783(4) 0.041(4) Uani 1 1 d . . . . .
 H025 H 0.4160 0.2588 0.5667 0.049 Uiso 1 1 calc R U . . .
 N026 N 0.7482(6) 0.2007(17) 0.6423(5) 0.068(5) Uani 1 1 d . . . . .
 C029 C 0.5279(7) 0.648(2) 0.6803(6) 0.066(6) Uani 1 1 d . U . . .
 H029 H 0.5099 0.6123 0.6906 0.079 Uiso 1 1 calc R U . . .
 C02B C 0.3239(7) 0.391(2) 0.7194(5) 0.061(5) Uani 1 1 d . U . . .
 F02C F 0.6118(6) -0.0723(14) 0.6904(4) 0.098(5) Uani 1 1 d . U . . .
 C02E C 0.8136(6) 0.3983(17) 0.6916(5) 0.055(5) Uani 1 1 d . U . . .
 F02F F 0.2814(9) 1.0734(19) 0.5541(7) 0.144(9) Uani 1 1 d . U . . .
 C02G C 0.7556(6) 0.5839(16) 0.5709(5) 0.049(4) Uani 1 1 d . . . . .
 H02G H 0.7678 0.5349 0.5600 0.059 Uiso 1 1 calc R U . . .
 N02J N 0.2280(7) 0.370(2) 0.6114(5) 0.041(5) Uani 0.75(6) 1 d D U P B 1
 C02L C 0.4461(7) 0.090(2) 0.6238(6) 0.066(6) Uani 1 1 d . . . . .
 H02L H 0.4720 0.0667 0.6212 0.079 Uiso 1 1 calc R U . . .
 C02M C 0.6608(6) 0.1906(18) 0.5281(5) 0.055(5) Uani 1 1 d . . . . .
 C02O C 0.3122(10) 0.226(3) 0.7330(8) 0.088(8) Uani 1 1 d . U . . .
 H02O H 0.2968 0.1813 0.7411 0.106 Uiso 1 1 calc R U . . .
 C02R C 0.4482(8) 0.7849(19) 0.5286(6) 0.069(6) Uani 1 1 d . . . . .
 H02R H 0.4212 0.8189 0.5209 0.083 Uiso 1 1 calc R U . . .
 C02T C 0.3931(7) 0.083(2) 0.6491(6) 0.068(6) Uani 1 1 d . . . . .
 C02U C 0.6020(9) 0.111(2) 0.5354(6) 0.072(6) Uani 1 1 d . U . . .
 H02U H 0.5756 0.1126 0.5399 0.087 Uiso 1 1 calc R U . . .
 C02V C 0.5252(10) 0.787(2) 0.5457(8) 0.088(8) Uani 1 1 d . U . . .
 H02V H 0.5518 0.8207 0.5496 0.105 Uiso 1 1 calc R U . . .
 F02W F 0.7611(10) -0.121(2) 0.5518(7) 0.160(9) Uani 1 1 d . U . . .
 C02X C 0.4621(5) 0.4721(17) 0.5162(4) 0.051(5) Uani 1 1 d . . . . .
 H02A H 0.4775 0.4113 0.5158 0.061 Uiso 1 1 calc R U . . .
 H02B H 0.4594 0.5092 0.4965 0.061 Uiso 1 1 calc R U . . .
 C02Y C 0.4395(6) 0.1409(17) 0.5538(4) 0.053(5) Uani 1 1 d . . . . .
 H02C H 0.4098 0.1294 0.5374 0.063 Uiso 1 1 calc R U . . .
 H02D H 0.4522 0.0792 0.5638 0.063 Uiso 1 1 calc R U . . .
 C02Z C 0.2375(7) 0.735(2) 0.5241(5) 0.064(6) Uani 1 1 d . . . . .
 H02Z H 0.2069 0.7468 0.5184 0.076 Uiso 1 1 calc R U . . .
 N030 N 0.9502(14) 0.038(4) 0.6470(11) 0.069(7) Uani 0.5 1 d . U P A 2
 N031 N 0.9751(11) 0.243(3) 0.5637(9) 0.084(8) Uani 0.597(7) 1 d D U P A 1
 F032 F 0.8844(18) -0.247(4) 0.5210(13) 0.123(13) Uani 0.5 1 d . U P A 1
 C035 C 0.3016(8) 0.321(2) 0.7307(7) 0.075(6) Uani 1 1 d . U . . .
 H035 H 0.2781 0.3416 0.7370 0.090 Uiso 1 1 calc R U . . .
 C036 C 0.4875(6) 0.6365(16) 0.5418(5) 0.048(4) Uani 1 1 d . . . . .
 C037 C 0.7538(6) 0.4754(17) 0.6992(4) 0.051(4) Uani 1 1 d . U . . .
 H037 H 0.7215 0.4621 0.6890 0.062 Uiso 1 1 calc R U . . .
 C038 C 0.3261(7) 0.693(3) 0.5409(7) 0.086(10) Uani 1 1 d . . . . .
 H038 H 0.3568 0.6806 0.5478 0.103 Uiso 1 1 calc R U . . .
 C03A C 0.2444(6) 0.3407(16) 0.5888(5) 0.051(5) Uani 1 1 d D . . . .
 F03E F 0.4141(7) 0.8901(16) 0.5848(6) 0.122(7) Uani 1 1 d . U . . .
 C03F C 0.4319(8) 0.048(2) 0.6463(6) 0.073(7) Uani 1 1 d . . . . .
 H03F H 0.4479 -0.0033 0.6596 0.087 Uiso 1 1 calc R U . . .
 C03S C 0.4979(5) 0.7203(12) 0.6561(4) 0.061(5) Uani 1 1 d G U . . .
 C03G C 0.5148(4) 0.7865(14) 0.6403(5) 0.078(7) Uani 1 1 d G U . . .
 H03G H 0.5457 0.7920 0.6460 0.094 Uiso 1 1 calc R U . . .
 C02S C 0.4864(7) 0.8446(14) 0.6163(5) 0.103(10) Uani 1 1 d G U . . .
 H02S H 0.4979 0.8899 0.6056 0.123 Uiso 1 1 calc R U . . .
 C04Y C 0.4411(6) 0.8366(16) 0.6081(5) 0.100(10) Uani 1 1 d G U . . .
 C33 C 0.4242(4) 0.7704(17) 0.6239(5) 0.102(10) Uani 1 1 d G U . . .
 H33 H 0.3932 0.7649 0.6183 0.122 Uiso 1 1 calc R U . . .
 C051 C 0.4526(5) 0.7122(13) 0.6479(5) 0.080(7) Uani 1 1 d G U . . .
 H051 H 0.4410 0.6670 0.6587 0.096 Uiso 1 1 calc R U . . .
 Cl03 Cl 0.6476(3) 0.0168(9) 0.6285(3) 0.128(4) Uani 1 1 d . . . . .
 Au1 Au 1.02111(6) 0.2845(2) 0.66648(5) 0.0583(6) Uani 0.5 1 d D U P A 2
 C03J C 0.5671(10) 0.695(3) 0.7073(8) 0.088(8) Uani 1 1 d . U . . .
 H03A H 0.5593 0.7089 0.7264 0.106 Uiso 1 1 calc R U . . .
 H03B H 0.5757 0.7552 0.6995 0.106 Uiso 1 1 calc R U . . .
 C03K C 0.5711(10) 0.323(3) 0.7424(7) 0.090(8) Uani 1 1 d . U . . .
 H03C H 0.6008 0.3464 0.7559 0.108 Uiso 1 1 calc R U . . .
 H03D H 0.5661 0.2617 0.7518 0.108 Uiso 1 1 calc R U . . .
 C03L C 0.1632(12) 0.526(3) 0.5497(10) 0.044(9) Uani 0.5 1 d . U P B 2
 C03M C 0.7281(6) 0.6517(17) 0.5457(5) 0.055(5) Uani 1 1 d . U . . .
 H03E H 0.7415 0.6645 0.5294 0.066 Uiso 1 1 calc R U . . .
 H03H H 0.7243 0.7129 0.5556 0.066 Uiso 1 1 calc R U . . .
 C03N C 0.2652(9) 0.810(2) 0.5220(6) 0.077(7) Uani 1 1 d . . . . .
 H03N H 0.2549 0.8732 0.5158 0.092 Uiso 1 1 calc R U . . .
 C03O C 0.6477(15) 0.686(3) 0.6219(11) 0.125(13) Uani 1 1 d . U . . .
 H03J H 0.6281 0.6296 0.6143 0.150 Uiso 1 1 calc R U . . .
 H03K H 0.6773 0.6615 0.6352 0.150 Uiso 1 1 calc R U . . .
 C03P C 0.6222(7) 0.1948(18) 0.5334(5) 0.058(5) Uani 1 1 d . . . . .
 H03P H 0.6097 0.2544 0.5356 0.069 Uiso 1 1 calc R U . . .
 C03R C 0.6179(10) 0.026(3) 0.5312(8) 0.097(10) Uani 1 1 d . . . . .
 C03T C 0.2535(6) 0.6440(19) 0.5342(4) 0.056(6) Uani 1 1 d . . . . .
 C03U C 0.6579(11) 0.019(3) 0.5244(9) 0.101(10) Uani 1 1 d . U . . .
 H03U H 0.6687 -0.0405 0.5201 0.121 Uiso 1 1 calc R U . . .
 C03V C 0.3256(8) 0.696(2) 0.6609(5) 0.078(8) Uani 1 1 d . . . . .
 C03Z C 0.4223(5) 0.1667(17) 0.6043(4) 0.050(5) Uani 1 1 d . . . . .
 C040 C 0.2228(6) 0.5675(18) 0.5338(5) 0.057(5) Uani 1 1 d . U . . .
 H04C H 0.2416 0.5088 0.5393 0.068 Uiso 0.5 1 calc R U P C 2
 H040 H 0.2377 0.5042 0.5353 0.068 Uiso 0.5 1 calc R U P C 1
 C042 C 0.5017(5) 0.2552(17) 0.5733(4) 0.050(5) Uani 1 1 d . . . . .
 C043 C 0.6337(4) 0.0915(13) 0.7025(4) 0.077(8) Uani 1 1 d G . . . .
 H043 H 0.6635 0.0777 0.7055 0.093 Uiso 1 1 calc R U . . .
 C10 C 0.6213(4) 0.1846(11) 0.7061(4) 0.062(5) Uani 1 1 d G U . . .
 H10 H 0.6426 0.2344 0.7115 0.074 Uiso 1 1 calc R U . . .
 C03C C 0.5777(4) 0.2049(10) 0.7017(3) 0.071(7) Uani 1 1 d G . . . .
 C02Q C 0.5466(4) 0.1321(12) 0.6937(4) 0.070(6) Uani 1 1 d G U . . .
 H02Q H 0.5168 0.1459 0.6908 0.084 Uiso 1 1 calc R U . . .
 C04G C 0.5590(5) 0.0390(11) 0.6902(4) 0.081(7) Uani 1 1 d G . . . .
 H04G H 0.5377 -0.0108 0.6847 0.097 Uiso 1 1 calc R U . . .
 C04N C 0.6025(6) 0.0187(10) 0.6945(4) 0.073(6) Uani 1 1 d G U . . .
 C045 C 0.7871(7) 0.135(2) 0.6532(6) 0.069(5) Uani 1 1 d . U . . .
 H045 H 0.8135 0.1740 0.6550 0.083 Uiso 1 1 calc R U . . .
 C046 C 0.4475(7) 0.6890(18) 0.5318(6) 0.064(6) Uani 1 1 d . . . . .
 H046 H 0.4203 0.6568 0.5274 0.077 Uiso 1 1 calc R U . . .
 F048 F 0.7767(9) 0.874(2) 0.7196(6) 0.138(8) Uani 1 1 d . U . . .
 C049 C 0.7294(7) 0.2093(19) 0.6630(5) 0.059(5) Uani 1 1 d . . . . .
 C04A C 0.3673(9) 0.257(3) 0.7117(7) 0.086(8) Uani 1 1 d . U . . .
 H04D H 0.3891 0.2347 0.7040 0.103 Uiso 1 1 calc R U . . .
 C04D C 1.0151(10) 0.300(2) 0.7372(8) 0.057(6) Uani 0.5 1 d DG U P A 2
 C1BA C 1.0534(8) 0.354(3) 0.7446(10) 0.078(8) Uani 0.5 1 d G U P A 2
 H1BA H 1.0786 0.3276 0.7419 0.094 Uiso 0.5 1 calc R U P A 2
 C2BA C 1.0547(10) 0.447(3) 0.7559(11) 0.085(9) Uani 0.5 1 d G U P A 2
 H2BA H 1.0808 0.4842 0.7609 0.102 Uiso 0.5 1 calc R U P A 2
 C35 C 1.0178(13) 0.486(2) 0.7598(10) 0.094(9) Uani 0.5 1 d G U P A 2
 C3BA C 0.9795(10) 0.432(3) 0.7525(10) 0.085(9) Uani 0.5 1 d G U P A 2
 H3BA H 0.9543 0.4592 0.7551 0.102 Uiso 0.5 1 calc R U P A 2
 C73 C 0.9782(8) 0.339(2) 0.7412(8) 0.071(8) Uani 0.5 1 d G U P A 2
 H73 H 0.9521 0.3026 0.7361 0.085 Uiso 0.5 1 calc R U P A 2
 C04E C 0.3833(6) 0.1924(18) 0.6074(6) 0.059(5) Uani 1 1 d . . . . .
 H04E H 0.3659 0.2403 0.5933 0.071 Uiso 1 1 calc R U . . .
 C04F C 0.2717(7) 0.8773(15) 0.6186(5) 0.087(8) Uani 1 1 d G U . . .
 C34 C 0.2369(6) 0.9391(17) 0.6030(5) 0.095(9) Uani 1 1 d G U . . .
 H34 H 0.2107 0.9360 0.6076 0.114 Uiso 1 1 calc R U . . .
 C62 C 0.2406(6) 1.0053(15) 0.5808(5) 0.110(11) Uani 1 1 d G U . . .
 H62 H 0.2169 1.0475 0.5702 0.132 Uiso 1 1 calc R U . . .
 C0AA C 0.2791(7) 1.0098(15) 0.5741(5) 0.095(9) Uani 1 1 d G U . . .
 C04I C 0.3138(6) 0.9480(17) 0.5896(6) 0.098(9) Uani 1 1 d G U . . .
 H04I H 0.3400 0.9511 0.5851 0.117 Uiso 1 1 calc R U . . .
 C83 C 0.3101(6) 0.8818(16) 0.6119(5) 0.110(11) Uani 1 1 d G U . . .
 H83 H 0.3338 0.8396 0.6225 0.132 Uiso 1 1 calc R U . . .
 C04K C 0.3583(8) 0.353(2) 0.7108(6) 0.070(6) Uani 1 1 d . U . . .
 H04K H 0.3760 0.3955 0.7040 0.084 Uiso 1 1 calc R U . . .
 F04Q F 0.8962(9) 0.754(2) 0.6705(8) 0.187(11) Uani 1 1 d . U . . .
 C04R C 0.9650(18) -0.054(4) 0.6478(13) 0.075(7) Uani 0.5 1 d D U P A 2
 H04R H 0.9974 -0.0509 0.6523 0.090 Uiso 0.5 1 calc R U P A 2
 C04S C 0.1849(16) 0.542(4) 0.5006(12) 0.056(8) Uani 0.5 1 d . U P B 2
 H04F H 0.1961 0.4973 0.4880 0.067 Uiso 0.5 1 calc R U P B 2
 H04H H 0.1742 0.6004 0.4876 0.067 Uiso 0.5 1 calc R U P B 2
 N04U N 0.2869(6) 0.7147(17) 0.6418(5) 0.068(5) Uani 1 1 d . U . . .
 C04V C 0.6899(7) 0.298(3) 0.4935(5) 0.079(8) Uani 1 1 d . . . . .
 H04A H 0.6661 0.3375 0.4784 0.095 Uiso 1 1 calc R U . . .
 H04B H 0.6897 0.2349 0.4831 0.095 Uiso 1 1 calc R U . . .
 C04Z C 0.170(2) 0.247(6) 0.5675(16) 0.035(17) Uani 0.25(6) 1 d . U P B 2
 H04J H 0.1412 0.2786 0.5552 0.042 Uiso 0.25(6) 1 calc R U P B 2
 H04M H 0.1659 0.1769 0.5639 0.042 Uiso 0.25(6) 1 calc R U P B 2
 C050 C 0.2982(6) 0.625(2) 0.5414(5) 0.070(7) Uani 1 1 d . . . . .
 H050 H 0.3089 0.5622 0.5469 0.084 Uiso 1 1 calc R U . . .
 Au2 Au 0.96814(6) 0.16659(18) 0.59946(5) 0.0606(5) Uani 0.5 1 d D . P A 1
 C14 C 0.6828(5) 0.2845(16) 0.5255(4) 0.052(5) Uani 1 1 d . . . . .
 H14 H 0.6635 0.3378 0.5275 0.062 Uiso 1 1 calc R U . . .
 Au1A Au 0.91677(7) 0.2986(2) 0.62578(7) 0.0659(7) Uani 0.5 1 d . . P A 1
 Au2A Au 0.17018(17) 0.5601(7) 0.62321(18) 0.0465(17) Uani 0.379(17) 1 d . . P B
 2
 Au3 Au 0.2465(3) 0.4284(11) 0.6477(2) 0.0403(16) Uani 0.45(4) 1 d D . P B 2
 Au3A Au 0.8181(4) 0.303(2) 0.6206(4) 0.041(5) Uani 0.057(7) 1 d . U P A 2
 S3 S 1.0430(6) 0.1991(18) 0.5821(5) 0.092(5) Uani 0.403(7) 1 d D U P A 2
 C9 C 0.6045(9) 0.093(2) 0.6186(6) 0.074(7) Uani 1 1 d . . . . .
 H9A H 0.6082 0.1431 0.6041 0.089 Uiso 1 1 calc R U . . .
 H9B H 0.6043 0.1245 0.6385 0.089 Uiso 1 1 calc R U . . .
 C30 C 0.7828(5) 0.0599(13) 0.6279(4) 0.066(4) Uani 1 1 d G U . . .
 C01Z C 0.8064(6) 0.0703(14) 0.6075(5) 0.093(7) Uani 1 1 d G U . . .
 H01Z H 0.8280 0.1189 0.6116 0.112 Uiso 1 1 calc R U . . .
 C69 C 0.7983(7) 0.0093(18) 0.5812(5) 0.104(7) Uani 1 1 d G U . . .
 H69 H 0.8144 0.0164 0.5673 0.124 Uiso 1 1 calc R U . . .
 C55 C 0.7665(8) -0.0619(17) 0.5753(5) 0.115(8) Uani 1 1 d G U . . .
 C47 C 0.7430(7) -0.0722(15) 0.5956(6) 0.113(9) Uani 1 1 d G U . . .
 H47 H 0.7213 -0.1209 0.5915 0.135 Uiso 1 1 calc R U . . .
 C047 C 0.7511(6) -0.0113(16) 0.6219(5) 0.105(7) Uani 1 1 d G U . . .
 H047 H 0.7349 -0.0184 0.6358 0.126 Uiso 1 1 calc R U . . .
 C36 C 0.6787(10) 0.103(2) 0.5245(7) 0.085(8) Uani 1 1 d . U . . .
 H36 H 0.7064 0.1015 0.5220 0.102 Uiso 1 1 calc R U . . .
 C15 C 0.5864(6) 0.5528(18) 0.6791(5) 0.055(5) Uani 1 1 d . U . . .
 C17 C 0.4855(8) 0.8326(18) 0.5360(7) 0.068(6) Uani 1 1 d . . . . .
 C39 C 0.3460(10) 0.196(3) 0.7232(7) 0.082(7) Uani 1 1 d . U . . .
 C60 C 0.5253(6) 0.6882(19) 0.5498(6) 0.064(6) Uani 1 1 d . . . . .
 H60 H 0.5528 0.6559 0.5584 0.077 Uiso 1 1 calc R U . . .
 C79 C 0.3094(8) 0.782(3) 0.5300(6) 0.087(10) Uani 1 1 d . . . . .
 C86 C 0.7944(12) 0.098(3) 0.6870(8) 0.104(9) Uani 1 1 d . U . . .
 H86A H 0.8236 0.1184 0.7023 0.125 Uiso 1 1 calc R U . . .
 H86B H 0.7933 0.0270 0.6869 0.125 Uiso 1 1 calc R U . . .
 C6BA C 0.5009(8) 0.393(2) 0.7011(6) 0.071(6) Uani 1 1 d . U . . .
 C2AA C 0.4290(5) 0.4726(16) 0.5596(4) 0.044(4) Uani 1 1 d . . . . .
 C1AA C 0.5687(7) 0.3068(18) 0.7085(5) 0.060(5) Uani 1 1 d . U . . .
 H1AA H 0.5907 0.3493 0.7043 0.072 Uiso 1 1 calc R U . . .
 C77 C 0.8054(6) 0.7236(14) 0.7123(6) 0.092(9) Uani 1 1 d G U . . .
 H77 H 0.8324 0.7534 0.7144 0.111 Uiso 1 1 calc R U . . .
 C03Y C 0.7707(7) 0.7780(11) 0.7141(6) 0.103(10) Uani 1 1 d G U . . .
 C88 C 0.7310(6) 0.7344(14) 0.7111(6) 0.096(9) Uani 1 1 d G U . . .
 H88 H 0.7073 0.7716 0.7124 0.115 Uiso 1 1 calc R U . . .
 C033 C 0.7261(5) 0.6362(14) 0.7063(5) 0.092(8) Uani 1 1 d G U . . .
 H033 H 0.6990 0.6064 0.7042 0.111 Uiso 1 1 calc R U . . .
 C04H C 0.7608(5) 0.5818(11) 0.7044(4) 0.064(5) Uani 1 1 d G U . . .
 C04O C 0.8004(5) 0.6255(13) 0.7075(5) 0.087(8) Uani 1 1 d G U . . .
 H04O H 0.8241 0.5883 0.7062 0.104 Uiso 1 1 calc R U . . .
 C96 C 0.7734(9) 0.415(2) 0.7298(6) 0.077(7) Uani 1 1 d . U . . .
 H96A H 0.7554 0.3566 0.7281 0.093 Uiso 1 1 calc R U . . .
 H96B H 0.7739 0.4515 0.7490 0.093 Uiso 1 1 calc R U . . .
 C32 C 0.2696(10) 0.811(2) 0.6458(7) 0.080(7) Uani 1 1 d . U . . .
 H32 H 0.2382 0.8039 0.6437 0.097 Uiso 1 1 calc R U . . .
 C3AA C 0.2981(12) 0.843(3) 0.6818(9) 0.112(11) Uani 1 1 d . U . . .
 H3AA H 0.2838 0.8226 0.6970 0.135 Uiso 1 1 calc R U . . .
 H3AB H 0.3021 0.9130 0.6832 0.135 Uiso 1 1 calc R U . . .
 C38 C 0.3687(7) 0.155(3) 0.6286(7) 0.082(9) Uani 1 1 d . . . . .
 H38 H 0.3419 0.1764 0.6300 0.098 Uiso 1 1 calc R U . . .
 C5AA C 0.2589(18) 0.613(4) 0.7030(9) 0.064(14) Uani 0.5 1 d D U P B 1
 C78 C 0.320(2) 0.549(4) 0.7503(10) 0.09(3) Uani 0.5 1 d D U P B 1
 H78A H 0.3519 0.5646 0.7616 0.108 Uiso 0.5 1 calc R U P B 1
 H78B H 0.3114 0.5059 0.7646 0.108 Uiso 0.5 1 calc R U P B 1
 C4AA C 0.8639(5) 0.7179(18) 0.6464(5) 0.115(8) Uani 1 1 d G U . . .
 C04L C 0.8720(4) 0.6467(18) 0.6275(6) 0.119(8) Uani 1 1 d G U . . .
 H04L H 0.9014 0.6272 0.6313 0.143 Uiso 1 1 calc R U . . .
 C40 C 0.8371(6) 0.6039(14) 0.6029(5) 0.093(7) Uani 1 1 d G U . . .
 H40 H 0.8427 0.5552 0.5900 0.111 Uiso 1 1 calc R U . . .
 C034 C 0.7941(5) 0.6324(13) 0.5973(4) 0.065(5) Uani 1 1 d G U . . .
 C03W C 0.7859(5) 0.7036(13) 0.6162(4) 0.071(5) Uani 1 1 d G U . . .
 H03W H 0.7565 0.7231 0.6124 0.086 Uiso 1 1 calc R U . . .
 C044 C 0.8208(7) 0.7464(14) 0.6408(4) 0.096(7) Uani 1 1 d G U . . .
 H044 H 0.8153 0.7951 0.6537 0.115 Uiso 1 1 calc R U . . .
 C6AA C 0.182(3) 0.266(9) 0.5975(19) 0.090(14) Uani 0.25(6) 1 d D U P B 2
 C7AA C 0.9059(15) -0.194(4) 0.5490(11) 0.106(11) Uani 0.5 1 d G U P A 1
 C58 C 0.8829(11) -0.148(4) 0.5656(12) 0.104(11) Uani 0.5 1 d G U P A 1
 H58 H 0.8518 -0.1552 0.5588 0.125 Uiso 0.5 1 calc R U P A 1
 C61 C 0.9053(14) -0.090(4) 0.5921(11) 0.101(11) Uani 0.5 1 d G U P A 1
 H61 H 0.8896 -0.0586 0.6034 0.121 Uiso 0.5 1 calc R U P A 1
 C57 C 0.9507(14) -0.080(3) 0.6020(10) 0.092(9) Uani 0.5 1 d G U P A 1
 C9AA C 0.9737(11) -0.126(4) 0.5854(12) 0.107(11) Uani 0.5 1 d G U P A 1
 H9AA H 1.0048 -0.1189 0.5922 0.128 Uiso 0.5 1 calc R U P A 1
 C8AA C 0.9513(15) -0.184(4) 0.5589(12) 0.108(11) Uani 0.5 1 d G U P A 1
 H8AA H 0.9670 -0.2156 0.5476 0.130 Uiso 0.5 1 calc R U P A 1
 C0BA C 0.980(2) -0.078(5) 0.6629(15) 0.091(9) Uani 0.5 1 d D U P A 1
 H0BA H 1.0098 -0.0719 0.6795 0.110 Uiso 0.5 1 calc R U P A 1
 H0BB H 0.9724 -0.1463 0.6584 0.110 Uiso 0.5 1 calc R U P A 1
 S1 S 1.0789(5) 0.0521(19) 0.6792(4) 0.087(5) Uani 0.5 1 d . . P A 2
 S13 S 1.0613(5) 0.0339(15) 0.7386(4) 0.083(3) Uani 0.5 1 d D U P A 2
 N26 N 1.0332(17) 0.185(4) 0.7012(11) 0.065(7) Uani 0.5 1 d D U P A 2
 C52 C 1.0574(16) 0.107(4) 0.7037(10) 0.067(7) Uani 0.5 1 d D U P A 2
 N63 N 1.0257(13) 0.241(3) 0.6998(8) 0.065(6) Uani 0.5 1 d D U P A 1
 C29 C 1.0445(15) 0.139(3) 0.7553(11) 0.064(7) Uani 0.5 1 d D U P A 2
 H29A H 1.0293 0.1192 0.7699 0.077 Uiso 0.5 1 calc R U P A 2
 H29B H 1.0707 0.1770 0.7680 0.077 Uiso 0.5 1 calc R U P A 2
 C4BA C 1.0056(15) 0.254(2) 0.7267(9) 0.063(6) Uani 0.5 1 d D U P A 1
 H4BA H 0.9745 0.2294 0.7186 0.076 Uiso 0.5 1 calc R U P A 1
 C70 C 1.0152(16) 0.196(2) 0.7293(11) 0.065(6) Uani 0.5 1 d D U P A 2
 H70 H 0.9845 0.1705 0.7223 0.077 Uiso 0.5 1 calc R U P A 2
 C74 C 1.0335(17) 0.196(3) 0.7564(12) 0.072(8) Uani 0.5 1 d D U P A 1
 H74A H 1.0155 0.1741 0.7688 0.087 Uiso 0.5 1 calc R U P A 1
 H74B H 1.0583 0.2349 0.7707 0.087 Uiso 0.5 1 calc R U P A 1
 F47 F 1.0184(15) 0.580(4) 0.7685(12) 0.119(11) Uani 0.5 1 d . U P A 2
 C65 C 1.0062(10) 0.358(2) 0.7349(6) 0.059(6) Uani 0.5 1 d DG U P A 1
 C5BA C 1.0455(8) 0.408(2) 0.7474(9) 0.076(9) Uani 0.5 1 d G U P A 1
 H5BA H 1.0728 0.3768 0.7510 0.092 Uiso 0.5 1 calc R U P A 1
 C1CA C 1.0451(8) 0.505(2) 0.7549(10) 0.093(10) Uani 0.5 1 d DG U P A 1
 H1CA H 1.0720 0.5391 0.7634 0.111 Uiso 0.5 1 calc R U P A 1
 C81 C 1.0053(10) 0.551(2) 0.7497(9) 0.103(10) Uani 0.5 1 d G U P A 1
 C2CA C 0.9659(8) 0.500(2) 0.7372(10) 0.099(10) Uani 0.5 1 d DG U P A 1
 H2CA H 0.9387 0.5315 0.7337 0.119 Uiso 0.5 1 calc R U P A 1
 C92 C 0.9664(8) 0.404(2) 0.7298(9) 0.085(9) Uani 0.5 1 d G U P A 1
 H92 H 0.9395 0.3692 0.7212 0.102 Uiso 0.5 1 calc R U P A 1
 F0AA F 1.0048(14) 0.642(4) 0.7565(12) 0.138(13) Uani 0.5 1 d D U P A 1
 C7BA C 1.0115(14) 0.299(4) 0.5649(12) 0.081(7) Uani 0.597(7) 1 d D U P A 1
 C8BA C 0.9681(12) 0.468(4) 0.6061(11) 0.075(14) Uani 0.5 1 d D U P A 1
 N32 N 1.0045(9) 0.446(2) 0.6322(7) 0.047(7) Uani 0.5 1 d D . P A 1
 C46 C 1.0432(14) 0.513(5) 0.6184(17) 0.076(9) Uani 0.403(7) 1 d D U P A 2
 H46A H 1.0613 0.5323 0.6057 0.091 Uiso 0.403(7) 1 calc R U P A 2
 H46B H 1.0521 0.5528 0.6381 0.091 Uiso 0.403(7) 1 calc R U P A 2
 C191 C 1.0518(14) 0.425(4) 0.6269(13) 0.073(7) Uani 0.5 1 d D U P A 2
 H191 H 1.0537 0.3854 0.6087 0.087 Uiso 0.5 1 calc R U P A 2
 S2 S 0.9253(5) 0.4221(14) 0.6142(5) 0.086(5) Uani 0.5 1 d . U P A 2
 S27 S 0.9053(3) 0.1638(11) 0.6698(4) 0.062(3) Uani 0.5 1 d . U P A 2
 C9BA C 0.9783(14) 0.440(3) 0.6173(13) 0.070(8) Uani 0.5 1 d D U P A 2
 S38 S 0.9881(6) 0.5354(17) 0.5955(6) 0.102(5) Uani 0.5 1 d D U P A 2
 N53 N 1.0154(12) 0.396(3) 0.6365(9) 0.066(7) Uani 0.5 1 d D U P A 2
 C82 C 1.0429(13) 0.507(4) 0.6401(12) 0.067(11) Uani 0.5 1 d D U P A 1
 H82 H 1.0706 0.4683 0.6478 0.080 Uiso 0.5 1 calc R U P A 1
 C118 C 1.1716(7) 0.4179(16) 0.7171(5) 0.081(9) Uani 0.5 1 d G U P A 2
 C7CA C 1.1695(8) 0.3548(19) 0.6924(6) 0.062(7) Uani 0.5 1 d DG U P A 2
 H7CA H 1.1938 0.3142 0.6946 0.074 Uiso 0.5 1 calc R U P A 2
 C151 C 1.1319(9) 0.351(2) 0.6645(6) 0.073(8) Uani 0.5 1 d G U P A 2
 H151 H 1.1304 0.3079 0.6476 0.087 Uiso 0.5 1 calc R U P A 2
 C0CA C 1.0963(8) 0.410(3) 0.6613(6) 0.074(7) Uani 0.5 1 d G U P A 2
 C217 C 1.0984(8) 0.474(3) 0.6860(8) 0.083(9) Uani 0.5 1 d G U P A 2
 H217 H 1.0741 0.5141 0.6838 0.100 Uiso 0.5 1 calc R U P A 2
 C8CA C 1.1361(8) 0.477(2) 0.7139(7) 0.084(9) Uani 0.5 1 d DG U P A 2
 H8CA H 1.1375 0.5204 0.7308 0.101 Uiso 0.5 1 calc R U P A 2
 F1AA F 1.2063(7) 0.426(2) 0.7439(5) 0.068(6) Uani 0.5 1 d D U P A 2
 C324 C 1.0359(16) 0.557(5) 0.6050(13) 0.087(13) Uani 0.597(7) 1 d . U P A 1
 H32A H 1.0479 0.5164 0.5920 0.104 Uiso 0.597(7) 1 calc R U P A 1
 H32B H 1.0504 0.6206 0.6080 0.104 Uiso 0.597(7) 1 calc R U P A 1
 C45 C 0.9364(12) 0.272(3) 0.5364(9) 0.090(7) Uani 0.597(7) 1 d D U P A 1
 H45 H 0.9213 0.3215 0.5450 0.108 Uiso 0.597(7) 1 calc R U P A 1
 C3CA C 0.9039(10) 0.192(2) 0.5241(9) 0.090(8) Uani 0.597(7) 1 d DG U P A 1
 C21 C 0.8619(11) 0.198(2) 0.5252(9) 0.094(9) Uani 0.597(7) 1 d G U P A 1
 H21 H 0.8526 0.2549 0.5324 0.112 Uiso 0.597(7) 1 calc R U P A 1
 C1 C 0.8335(9) 0.120(2) 0.5158(10) 0.102(10) Uani 0.597(7) 1 d DG U P A 1
 H1 H 0.8047 0.1241 0.5165 0.123 Uiso 0.597(7) 1 calc R U P A 1
 C28 C 0.8471(9) 0.037(2) 0.5052(8) 0.109(10) Uani 0.597(7) 1 d DG U P A 1
 C2 C 0.8891(10) 0.031(2) 0.5041(10) 0.112(10) Uani 0.597(7) 1 d DG U P A 1
 H2 H 0.8984 -0.0262 0.4969 0.135 Uiso 0.597(7) 1 calc R U P A 1
 C93 C 0.9175(9) 0.109(3) 0.5136(10) 0.103(10) Uani 0.597(7) 1 d G U P A 1
 H93 H 0.9462 0.1046 0.5128 0.124 Uiso 0.597(7) 1 calc R U P A 1
 F1 F 0.8194(12) -0.043(3) 0.4972(11) 0.147(12) Uani 0.597(7) 1 d D U P A 1
 C5CA C 1.0453(12) 0.580(2) 0.6623(8) 0.079(10) Uani 0.5 1 d G U P A 1
 C68 C 1.0848(11) 0.631(3) 0.6727(10) 0.092(10) Uani 0.5 1 d G U P A 1
 H68 H 1.1078 0.6124 0.6656 0.110 Uiso 0.5 1 calc R U P A 1
 C4CA C 1.0907(9) 0.708(3) 0.6937(10) 0.107(11) Uani 0.5 1 d DG U P A 1
 H4CA H 1.1177 0.7422 0.7008 0.128 Uiso 0.5 1 calc R U P A 1
 C6CA C 1.0570(10) 0.735(2) 0.7041(7) 0.101(11) Uani 0.5 1 d G U P A 1
 C5DA C 1.0175(10) 0.684(3) 0.6937(10) 0.101(11) Uani 0.5 1 d DG U P A 1
 H5DA H 0.9945 0.7026 0.7008 0.121 Uiso 0.5 1 calc R U P A 1
 C87 C 1.0117(11) 0.607(3) 0.6728(10) 0.090(10) Uani 0.5 1 d G U P A 1
 H87 H 0.9846 0.5729 0.6656 0.108 Uiso 0.5 1 calc R U P A 1
 F2AA F 1.0622(13) 0.802(4) 0.7228(11) 0.140(13) Uani 0.5 1 d D U P A 1
 F18 F 0.2303(9) -0.012(2) 0.6916(7) 0.149(8) Uani 1 1 d . U . . .
 C64 C 0.1776(7) 0.081(2) 0.6555(7) 0.129(9) Uani 1 1 d G U . . .
 H64 H 0.1552 0.0449 0.6590 0.155 Uiso 1 1 calc R U . . .
 C44 C 0.2217(9) 0.0583(16) 0.6718(6) 0.117(8) Uani 1 1 d G U . . .
 C03D C 0.2545(6) 0.1118(17) 0.6667(5) 0.095(7) Uani 1 1 d G U . . .
 H03I H 0.2846 0.0960 0.6779 0.114 Uiso 1 1 calc R U . . .
 C039 C 0.2433(6) 0.1883(15) 0.6453(5) 0.087(6) Uani 1 1 d G U . . .
 H039 H 0.2657 0.2248 0.6418 0.104 Uiso 1 1 calc R U . . .
 C94 C 0.1992(7) 0.2113(15) 0.6289(5) 0.090(6) Uani 1 1 d DG U . . .
 C9CA C 0.1664(5) 0.158(2) 0.6340(7) 0.133(9) Uani 1 1 d G U . . .
 H9CA H 0.1362 0.1737 0.6228 0.159 Uiso 1 1 calc R U . . .
 N208 N 0.223(2) 0.333(7) 0.6095(14) 0.041(5) Uani 0.25(6) 1 d D U P B 2
 S0AA S 0.1367(5) 0.5574(15) 0.5828(4) 0.066(4) Uani 0.5 1 d . . P B 1
 C142 C 0.1679(13) 0.564(3) 0.5584(10) 0.045(9) Uani 0.5 1 d . U P B 1
 S19 S 0.1390(6) 0.5166(16) 0.5189(4) 0.062(4) Uani 0.5 1 d . U P B 1
 C04T C 0.1789(16) 0.567(4) 0.5050(12) 0.052(8) Uani 0.5 1 d . U P B 1
 H04N H 0.1814 0.5281 0.4871 0.063 Uiso 0.5 1 calc R U P B 1
 H04P H 0.1703 0.6327 0.4971 0.063 Uiso 0.5 1 calc R U P B 1
 S7 S 0.2117(5) 0.6716(16) 0.6828(4) 0.074(5) Uani 0.5 1 d . . P B 1
 S18 S 0.2728(7) 0.6261(17) 0.7360(5) 0.086(6) Uani 0.5 1 d D . P B 2
 C104 C 0.2443(17) 0.567(5) 0.6983(9) 0.079(18) Uani 0.5 1 d D . P B 2
 C50 C 0.3144(8) 0.494(2) 0.7177(6) 0.075(6) Uani 1 1 d D U . . .
 H50A H 0.3362 0.5327 0.7117 0.090 Uiso 0.5 1 calc R U P B 2
 H50 H 0.3377 0.5229 0.7107 0.090 Uiso 0.5 1 calc R U P B 1
 C110 C 0.311(2) 0.528(4) 0.7505(8) 0.068(17) Uani 0.5 1 d D U P B 2
 H11A H 0.3397 0.5502 0.7661 0.082 Uiso 0.5 1 calc R U P B 2
 H11B H 0.2989 0.4777 0.7605 0.082 Uiso 0.5 1 calc R U P B 2
 N01W N 0.2738(10) 0.534(3) 0.6950(6) 0.042(7) Uani 0.5 1 d D U P B 1
 S1AA S 0.2145(7) 0.2585(16) 0.5583(3) 0.073(4) Uani 0.75(6) 1 d D U P B 1
 C0DA C 0.1655(11) 0.286(4) 0.5753(10) 0.072(10) Uani 0.75(6) 1 d . U P B 1
 H0DA H 0.1481 0.3422 0.5645 0.087 Uiso 0.75(6) 1 calc R U P B 1
 H0DB H 0.1456 0.2301 0.5720 0.087 Uiso 0.75(6) 1 calc R U P B 1
 C164 C 0.1884(11) 0.303(2) 0.6086(9) 0.072(8) Uani 0.75(6) 1 d D U P B 1
 H164 H 0.1681 0.3412 0.6162 0.086 Uiso 0.75(6) 1 calc R U P B 1
 S1DA S 0.9720(7) 0.2940(18) 0.5282(5) 0.094(5) Uani 0.403(7) 1 d D U P A 2
 N0AA N 0.9573(16) 0.212(4) 0.5754(11) 0.073(8) Uani 0.403(7) 1 d D U P A 2
 C84 C 0.9507(12) 0.322(4) 0.5121(10) 0.099(9) Uani 0.597(7) 1 d D U P A 1
 H84A H 0.9295 0.3737 0.5013 0.119 Uiso 0.597(7) 1 calc R U P A 1
 H84B H 0.9518 0.2767 0.4953 0.119 Uiso 0.597(7) 1 calc R U P A 1
 C1DA C 0.9128(19) 0.237(4) 0.5522(14) 0.072(7) Uani 0.403(7) 1 d D U P A 2
 H1DA H 0.8956 0.2632 0.5648 0.086 Uiso 0.403(7) 1 calc R U P A 2
 C2DA C 0.920(2) 0.320(6) 0.5305(18) 0.080(9) Uani 0.403(7) 1 d . U P A 2
 H2DA H 0.9200 0.3826 0.5408 0.096 Uiso 0.403(7) 1 calc R U P A 2
 H2DB H 0.8962 0.3193 0.5088 0.096 Uiso 0.403(7) 1 calc R U P A 2
 C175 C 0.9909(12) 0.261(4) 0.5698(9) 0.081(8) Uani 0.403(7) 1 d D U P A 2
 H175 H 0.9960 0.3215 0.5827 0.098 Uiso 0.403(7) 1 calc R U P A 2
 C43 C 0.8884(13) 0.150(3) 0.5341(10) 0.072(8) Uani 0.403(7) 1 d DG U P A 2
 C22 C 0.8429(13) 0.155(3) 0.5187(12) 0.079(10) Uani 0.403(7) 1 d G U P A 2
 H22 H 0.8274 0.2106 0.5206 0.095 Uiso 0.403(7) 1 calc R U P A 2
 C3DA C 0.8200(9) 0.077(3) 0.5006(11) 0.086(11) Uani 0.403(7) 1 d DG U P A 2
 H3DA H 0.7889 0.0804 0.4901 0.103 Uiso 0.403(7) 1 calc R U P A 2
 C4DA C 0.8427(11) -0.004(2) 0.4979(8) 0.082(10) Uani 0.403(7) 1 d G U P A 2
 C105 C 0.8882(11) -0.009(3) 0.5133(10) 0.085(11) Uani 0.403(7) 1 d DG U P A
 2
 H105 H 0.9037 -0.0644 0.5114 0.103 Uiso 0.403(7) 1 calc R U P A 2
 C91 C 0.9111(9) 0.069(3) 0.5314(11) 0.074(10) Uani 0.403(7) 1 d G U P A 2
 H91 H 0.9422 0.0657 0.5419 0.089 Uiso 0.403(7) 1 calc R U P A 2
 F43 F 0.8208(15) -0.083(3) 0.4801(12) 0.114(13) Uani 0.403(7) 1 d D U P A 2
 N23 N 0.9565(16) 0.063(4) 0.6337(13) 0.082(8) Uani 0.5 1 d . U P A 1
 C6DA C 0.938(2) 0.088(6) 0.6532(16) 0.085(9) Uani 0.5 1 d . U P A 1
 C95 C 0.9289(17) 0.055(5) 0.6648(13) 0.070(8) Uani 0.5 1 d . U P A 2
 C7DA C 0.975(2) -0.024(5) 0.6326(14) 0.090(8) Uani 0.5 1 d D U P A 1
 H7DA H 1.0058 -0.0117 0.6330 0.108 Uiso 0.5 1 calc R U P A 1
 C41 C 0.9597(17) -0.104(4) 0.6759(12) 0.075(8) Uani 0.5 1 d D U P A 2
 H41A H 0.9876 -0.1024 0.6949 0.090 Uiso 0.5 1 calc R U P A 2
 H41B H 0.9511 -0.1715 0.6704 0.090 Uiso 0.5 1 calc R U P A 2
 C7AB C 0.9035(12) -0.218(2) 0.5606(7) 0.098(11) Uani 0.5 1 d G U P A 2
 C58A C 0.8784(10) -0.176(3) 0.5766(10) 0.100(11) Uani 0.5 1 d DG U P A 2
 H58A H 0.8473 -0.1849 0.5685 0.120 Uiso 0.5 1 calc R U P A 2
 C8DA C 0.8987(12) -0.122(3) 0.6044(10) 0.097(10) Uani 0.5 1 d G U P A 2
 H8DA H 0.8815 -0.0941 0.6153 0.116 Uiso 0.5 1 calc R U P A 2
 C71 C 0.9441(13) -0.110(3) 0.6162(9) 0.088(8) Uani 0.5 1 d G U P A 2
 C112 C 0.9692(10) -0.151(3) 0.6003(10) 0.094(10) Uani 0.5 1 d G U P A 2
 H112 H 1.0003 -0.1427 0.6084 0.113 Uiso 0.5 1 calc R U P A 2
 C8AB C 0.9489(12) -0.205(3) 0.5725(10) 0.098(11) Uani 0.5 1 d DG U P A 2
 H8AB H 0.9661 -0.2335 0.5615 0.118 Uiso 0.5 1 calc R U P A 2
 F0 F 0.8842(16) -0.271(3) 0.5333(10) 0.121(13) Uani 0.5 1 d D U P A 2
 Cl23 Cl 1.0253(12) -0.016(5) 0.5249(16) 0.33(4) Uani 0.5 1 d D . P D 1
 Cl26 Cl 1.1056(17) 0.028(3) 0.5758(10) 0.24(2) Uani 0.5 1 d D . P D 1
 C67 C 1.0675(18) -0.068(4) 0.5595(19) 0.19(6) Uani 0.5 1 d D . P D 1
 H67A H 1.0550 -0.0913 0.5755 0.224 Uiso 0.5 1 calc R U P D 1
 H67B H 1.0819 -0.1225 0.5530 0.224 Uiso 0.5 1 calc R U P D 1
 Cl15 Cl 0.9824(11) 0.612(3) 0.6842(9) 0.184(12) Uani 0.5 1 d . U P E 2
 Cl25 Cl 0.9131(8) 0.598(2) 0.7094(6) 0.140(8) Uani 0.5 1 d . U P E 2
 C66 C 0.937(3) 0.548(7) 0.686(2) 0.13(3) Uani 0.5 1 d . U P E 2
 H66A H 0.9150 0.5411 0.6640 0.156 Uiso 0.5 1 calc R U P E 2
 H66B H 0.9472 0.4831 0.6945 0.156 Uiso 0.5 1 calc R U P E 2

loop_
  _atom_site_aniso_label
  _atom_site_aniso_U_11
  _atom_site_aniso_U_22
  _atom_site_aniso_U_33
  _atom_site_aniso_U_23
  _atom_site_aniso_U_13
  _atom_site_aniso_U_12
 Au01 0.0295(3) 0.0570(5) 0.0406(3) -0.0030(3) 0.0114(2) -0.0042(3)
 Au02 0.0303(3) 0.0709(6) 0.0364(3) -0.0037(3) 0.0067(2) -0.0088(3)
 Au03 0.0301(3) 0.0689(5) 0.0405(3) -0.0038(3) 0.0158(3) 0.0020(3)
 Au04 0.0323(3) 0.0593(5) 0.0414(3) 0.0063(3) 0.0126(3) 0.0036(3)
 Au05 0.0290(3) 0.0747(6) 0.0486(4) 0.0087(4) 0.0181(3) 0.0127(3)
 Au06 0.0295(3) 0.0623(5) 0.0508(4) -0.0039(4) 0.0149(3) -0.0020(3)
 Au07 0.0347(3) 0.0791(6) 0.0401(3) 0.0051(4) 0.0089(3) 0.0123(4)
 Au08 0.0414(4) 0.0906(7) 0.0482(4) 0.0131(4) 0.0270(3) 0.0154(4)
 Au09 0.0391(4) 0.1105(9) 0.0496(4) 0.0244(5) 0.0216(3) 0.0353(5)
 Au0A 0.0307(4) 0.0785(15) 0.0455(4) -0.0010(5) 0.0055(3) 0.0024(5)
 Au0B 0.0232(11) 0.078(4) 0.0400(14) -0.002(2) 0.0142(10) 0.0051(18)
 Au0C 0.0365(11) 0.102(4) 0.0621(13) 0.010(2) 0.0247(10) 0.0204(19)
 Au0D 0.0335(8) 0.0854(17) 0.0592(13) -0.0015(13) 0.0135(10) -0.0044(8)
 Au0E 0.0334(8) 0.0709(15) 0.0532(9) 0.0033(10) 0.0209(7) 0.0025(9)
 Au0F 0.0378(8) 0.0932(16) 0.0583(10) 0.0136(10) 0.0152(7) 0.0108(9)
 Au0G 0.0406(8) 0.150(4) 0.0659(11) -0.0056(14) 0.0223(7) 0.0051(13)
 Au00 0.0362(12) 0.098(3) 0.0681(16) 0.0090(17) 0.0237(10) 0.0075(14)
 S00I 0.0274(17) 0.074(3) 0.049(2) 0.014(2) 0.0175(15) 0.0068(19)
 S00J 0.0320(17) 0.063(3) 0.0397(19) 0.001(2) 0.0104(14) 0.0002(18)
 S00K 0.0326(18) 0.076(4) 0.042(2) 0.000(2) 0.0138(15) -0.004(2)
 S00L 0.0318(18) 0.081(4) 0.049(2) 0.004(2) 0.0191(16) 0.004(2)
 S00M 0.043(2) 0.082(4) 0.042(2) -0.006(2) 0.0143(18) -0.007(2)
 S00N 0.042(2) 0.083(4) 0.040(2) 0.007(2) 0.0113(17) -0.005(2)
 S00O 0.0358(19) 0.066(3) 0.052(2) -0.011(2) 0.0208(17) -0.006(2)
 S00P 0.051(2) 0.069(4) 0.049(2) 0.007(2) 0.0218(19) 0.001(2)
 S00Q 0.040(2) 0.081(4) 0.061(3) -0.018(3) 0.0100(19) -0.005(2)
 S00R 0.042(2) 0.078(4) 0.059(3) 0.003(3) 0.013(2) 0.017(2)
 S00S 0.066(3) 0.105(5) 0.040(2) 0.003(3) 0.018(2) 0.002(3)
 S00T 0.043(2) 0.102(5) 0.046(2) 0.003(3) 0.0146(18) 0.003(3)
 S00U 0.078(4) 0.095(5) 0.048(3) 0.021(3) 0.013(2) 0.007(3)
 S00V 0.063(3) 0.171(8) 0.046(3) 0.018(4) 0.033(2) 0.039(4)
 S00W 0.045(2) 0.135(6) 0.046(3) 0.000(3) -0.004(2) 0.008(3)
 S00X 0.086(4) 0.129(7) 0.050(3) 0.000(3) 0.021(3) 0.026(4)
 S00Y 0.070(3) 0.130(6) 0.050(3) -0.023(3) 0.014(2) 0.002(4)
 Cl00 0.064(3) 0.104(6) 0.110(5) 0.008(5) 0.014(3) -0.017(4)
 S010 0.098(5) 0.122(7) 0.038(2) 0.002(3) 0.005(3) -0.006(5)
 S011 0.055(6) 0.098(15) 0.049(9) -0.002(8) 0.003(6) -0.001(8)
 S012 0.020(9) 0.056(13) 0.049(10) 0.011(8) 0.011(7) 0.007(7)
 S013 0.138(6) 0.101(6) 0.070(4) -0.012(4) 0.011(4) 0.043(5)
 S014 0.067(7) 0.106(9) 0.059(6) 0.000(6) 0.033(6) -0.024(6)
 Cl01 0.085(4) 0.137(8) 0.115(6) -0.022(6) 0.056(4) -0.008(5)
 S016 0.058(8) 0.098(14) 0.073(10) 0.010(8) 0.037(7) 0.039(8)
 S017 0.028(5) 0.114(16) 0.057(8) 0.017(8) 0.015(5) 0.010(7)
 S019 0.075(11) 0.131(19) 0.059(10) -0.035(10) 0.028(8) -0.011(10)
 Cl1 0.148(9) 0.190(13) 0.172(11) 0.030(10) 0.113(9) 0.037(9)
 S01B 0.036(5) 0.097(10) 0.074(8) 0.004(8) 0.023(5) 0.003(5)
 S01C 0.065(8) 0.111(15) 0.068(8) 0.010(10) 0.019(6) 0.028(10)
 S01D 0.069(5) 0.143(10) 0.080(6) 0.000(6) 0.042(4) -0.010(5)
 S01E 0.081(7) 0.085(7) 0.077(6) 0.006(6) 0.029(5) 0.003(6)
 S01F 0.083(8) 0.099(9) 0.083(8) 0.016(7) 0.026(6) 0.005(7)
 N01G 0.033(7) 0.076(13) 0.042(8) -0.004(8) 0.006(6) 0.008(7)
 N01H 0.046(8) 0.084(14) 0.058(10) -0.010(10) 0.016(7) -0.025(9)
 F01I 0.098(11) 0.144(17) 0.087(10) 0.036(11) 0.059(9) 0.007(11)
 F01J 0.109(13) 0.114(16) 0.093(12) -0.010(11) 0.009(10) -0.025(12)
 N01K 0.032(7) 0.071(12) 0.052(8) 0.006(8) 0.026(6) 0.013(7)
 F01L 0.096(12) 0.149(19) 0.100(12) -0.023(13) 0.038(10) -0.057(12)
 S01M 0.092(7) 0.093(8) 0.085(7) 0.018(6) 0.028(6) 0.001(6)
 N01N 0.023(6) 0.081(12) 0.038(7) -0.005(8) 0.005(5) -0.014(7)
 N01O 0.041(8) 0.072(13) 0.058(10) 0.019(9) 0.012(7) 0.003(8)
 N01P 0.036(6) 0.085(10) 0.061(8) 0.026(7) 0.017(6) 0.017(7)
 S01Q 0.112(7) 0.123(8) 0.085(6) -0.007(6) 0.043(5) -0.015(6)
 S01R 0.076(6) 0.098(8) 0.081(7) 0.023(6) 0.031(5) 0.011(6)
 C01S 0.042(16) 0.065(11) 0.058(11) -0.010(8) 0.009(11) -0.015(11)
 C01T 0.037(8) 0.058(12) 0.028(7) 0.001(7) 0.010(6) 0.001(8)
 N01U 0.037(7) 0.067(12) 0.051(8) 0.001(8) 0.012(6) 0.011(7)
 N01V 0.065(15) 0.074(17) 0.072(15) -0.010(11) 0.032(11) 0.004(11)
 F01W 0.118(14) 0.072(12) 0.141(18) -0.004(11) 0.024(12) -0.012(10)
 N01Y 0.049(7) 0.079(10) 0.054(7) -0.004(7) 0.027(6) 0.004(7)
 C020 0.040(9) 0.092(17) 0.038(9) 0.018(10) 0.013(7) 0.017(10)
 C021 0.021(6) 0.075(13) 0.028(7) 0.005(8) 0.007(5) 0.007(7)
 F023 0.150(15) 0.139(17) 0.148(16) 0.046(14) 0.075(13) 0.046(13)
 C025 0.041(8) 0.050(11) 0.032(7) -0.005(7) 0.013(6) 0.002(7)
 N026 0.059(10) 0.078(14) 0.060(11) -0.006(10) 0.015(8) -0.012(10)
 C029 0.064(9) 0.082(11) 0.061(9) -0.013(8) 0.034(8) 0.011(8)
 C02B 0.048(8) 0.079(11) 0.053(8) 0.007(8) 0.014(7) 0.005(8)
 F02C 0.107(11) 0.098(12) 0.078(9) 0.015(9) 0.018(8) 0.023(9)
 C02E 0.049(8) 0.059(10) 0.044(8) 0.004(7) 0.002(6) -0.017(7)
 F02F 0.153(16) 0.118(15) 0.160(17) 0.045(14) 0.055(13) 0.026(13)
 C02G 0.037(8) 0.055(12) 0.053(10) -0.002(9) 0.014(7) -0.010(8)
 N02J 0.028(6) 0.051(10) 0.048(7) 0.008(7) 0.019(5) 0.001(7)
 C02L 0.043(10) 0.095(19) 0.061(12) -0.008(12) 0.020(9) 0.008(11)
 C02M 0.046(10) 0.068(15) 0.046(10) -0.007(9) 0.010(8) 0.013(9)
 C02O 0.085(12) 0.098(13) 0.088(12) 0.002(10) 0.039(9) -0.005(10)
 C02R 0.070(14) 0.059(16) 0.076(15) 0.004(12) 0.025(12) 0.008(11)
 C02T 0.049(11) 0.088(19) 0.076(14) 0.007(13) 0.032(10) -0.020(12)
 C02U 0.068(10) 0.074(11) 0.067(10) 0.005(9) 0.015(8) -0.003(9)
 C02V 0.075(11) 0.088(13) 0.103(13) 0.006(10) 0.036(9) -0.013(9)
 F02W 0.186(17) 0.133(14) 0.140(12) -0.044(11) 0.034(11) -0.007(12)
 C02X 0.037(8) 0.073(14) 0.047(9) -0.001(9) 0.021(7) -0.005(9)
 C02Y 0.035(8) 0.071(14) 0.045(9) 0.002(9) 0.006(7) -0.013(9)
 C02Z 0.045(10) 0.091(19) 0.049(10) 0.003(11) 0.011(8) 0.012(11)
 N030 0.066(11) 0.073(9) 0.065(10) 0.007(7) 0.023(9) 0.002(7)
 N031 0.078(8) 0.094(12) 0.084(10) 0.001(8) 0.034(7) 0.001(7)
 F032 0.123(17) 0.13(2) 0.118(15) -0.013(15) 0.041(12) -0.013(14)
 C035 0.062(9) 0.090(12) 0.077(11) 0.000(9) 0.028(8) 0.002(9)
 C036 0.048(9) 0.052(12) 0.050(9) -0.007(9) 0.024(8) -0.015(8)
 C037 0.054(8) 0.068(10) 0.035(7) -0.008(7) 0.019(6) -0.019(7)
 C038 0.041(11) 0.15(3) 0.070(15) 0.017(18) 0.028(10) 0.016(16)
 C03A 0.038(8) 0.058(13) 0.049(10) 0.015(9) 0.007(7) 0.006(8)
 F03E 0.120(13) 0.100(13) 0.133(14) 0.008(12) 0.030(11) 0.030(11)
 C03F 0.061(13) 0.10(2) 0.052(11) 0.002(12) 0.010(10) -0.012(13)
 C03S 0.054(8) 0.069(11) 0.063(9) -0.016(8) 0.026(7) -0.003(8)
 C03G 0.066(10) 0.083(12) 0.088(12) -0.007(9) 0.031(9) 0.008(9)
 C02S 0.103(13) 0.105(15) 0.104(14) -0.005(11) 0.040(10) 0.002(10)
 C04Y 0.095(13) 0.105(14) 0.100(13) -0.007(11) 0.037(10) 0.010(10)
 C33 0.096(13) 0.102(14) 0.103(14) -0.001(11) 0.032(10) 0.013(10)
 C051 0.062(10) 0.088(12) 0.098(12) 0.000(10) 0.038(9) 0.004(9)
 Cl03 0.078(5) 0.150(10) 0.132(8) -0.020(7) 0.011(5) 0.019(5)
 Au1 0.0345(9) 0.0902(19) 0.0546(10) 0.0142(12) 0.0215(7) 0.0024(10)
 C03J 0.085(12) 0.098(13) 0.081(12) -0.015(10) 0.030(9) -0.001(10)
 C03K 0.093(12) 0.091(13) 0.079(11) -0.004(10) 0.024(9) 0.016(10)
 C03L 0.039(12) 0.046(13) 0.047(13) -0.005(10) 0.014(9) 0.001(10)
 C03M 0.041(7) 0.064(10) 0.057(8) 0.004(8) 0.016(6) -0.017(7)
 C03N 0.089(17) 0.072(18) 0.064(14) 0.009(13) 0.023(12) -0.008(14)
 C03O 0.132(16) 0.116(17) 0.126(17) -0.004(11) 0.045(11) 0.008(11)
 C03P 0.058(11) 0.066(15) 0.046(10) -0.018(10) 0.015(8) 0.003(10)
 C03R 0.070(16) 0.11(3) 0.085(19) -0.003(18) -0.004(13) -0.030(17)
 C03T 0.037(8) 0.103(18) 0.034(8) -0.001(10) 0.020(7) 0.004(10)
 C03U 0.099(13) 0.097(14) 0.101(13) -0.004(11) 0.029(10) 0.008(10)
 C03V 0.069(14) 0.11(2) 0.044(11) 0.012(12) 0.014(10) 0.032(15)
 C03Z 0.032(8) 0.076(15) 0.040(9) 0.006(9) 0.012(7) -0.002(8)
 C040 0.047(7) 0.065(13) 0.054(8) 0.007(8) 0.011(6) 0.015(7)
 C042 0.034(8) 0.074(14) 0.046(9) 0.001(9) 0.019(7) -0.003(9)
 C043 0.061(13) 0.12(2) 0.044(11) 0.007(13) 0.015(9) 0.025(15)
 C10 0.061(9) 0.064(10) 0.054(9) 0.008(8) 0.012(7) 0.008(8)
 C03C 0.058(12) 0.11(2) 0.030(9) 0.011(10) -0.006(8) -0.001(13)
 C02Q 0.064(9) 0.073(11) 0.067(10) 0.009(9) 0.017(8) -0.001(9)
 C04G 0.101(19) 0.073(19) 0.077(16) 0.007(14) 0.043(15) -0.020(15)
 C04N 0.088(11) 0.065(11) 0.062(9) 0.012(9) 0.021(8) 0.010(9)
 C045 0.056(10) 0.071(11) 0.078(9) 0.012(8) 0.022(8) 0.017(8)
 C046 0.048(11) 0.061(15) 0.084(15) 0.018(12) 0.025(10) 0.002(10)
 F048 0.167(16) 0.130(15) 0.126(14) -0.047(13) 0.063(13) -0.035(13)
 C049 0.059(11) 0.079(16) 0.036(9) -0.003(9) 0.014(8) -0.013(11)
 C04A 0.079(11) 0.106(13) 0.090(12) 0.003(10) 0.051(9) 0.013(10)
 C04D 0.061(9) 0.066(8) 0.045(11) 0.007(7) 0.022(7) -0.002(6)
 C1BA 0.071(10) 0.082(10) 0.084(15) 0.000(8) 0.031(8) -0.009(7)
 C2BA 0.085(11) 0.082(10) 0.086(15) -0.002(9) 0.030(9) -0.006(7)
 C35 0.090(11) 0.096(11) 0.095(15) -0.002(9) 0.034(9) 0.000(7)
 C3BA 0.087(11) 0.087(10) 0.084(15) -0.005(8) 0.035(9) 0.004(7)
 C73 0.068(10) 0.082(10) 0.069(14) 0.001(8) 0.030(8) 0.001(7)
 C04E 0.031(8) 0.067(15) 0.077(14) 0.006(11) 0.019(8) 0.009(9)
 C04F 0.093(12) 0.091(13) 0.078(11) -0.007(10) 0.031(9) 0.016(10)
 C34 0.095(12) 0.095(13) 0.092(13) -0.004(10) 0.031(10) 0.011(10)
 C62 0.110(14) 0.109(15) 0.109(15) 0.005(11) 0.037(11) 0.004(11)
 C0AA 0.090(12) 0.087(13) 0.100(13) -0.012(10) 0.026(10) 0.003(10)
 C04I 0.106(13) 0.092(14) 0.088(12) 0.000(10) 0.026(10) 0.008(10)
 C83 0.109(14) 0.110(15) 0.110(14) -0.003(11) 0.039(11) 0.014(11)
 C04K 0.064(9) 0.090(12) 0.070(10) 0.012(9) 0.039(8) 0.006(9)
 F04Q 0.117(11) 0.178(18) 0.199(15) -0.067(15) -0.020(10) -0.011(11)
 C04R 0.072(11) 0.076(9) 0.079(9) 0.009(6) 0.030(7) 0.003(7)
 C04S 0.050(10) 0.054(14) 0.054(10) 0.006(9) 0.008(7) 0.015(9)
 N04U 0.059(8) 0.087(10) 0.060(8) 0.008(8) 0.024(7) 0.028(8)
 C04V 0.048(11) 0.14(3) 0.048(11) -0.004(14) 0.011(9) 0.000(13)
 C04Z 0.04(2) 0.03(2) 0.04(2) -0.004(12) 0.014(12) 0.000(11)
 C050 0.038(10) 0.10(2) 0.063(12) 0.007(13) 0.011(9) 0.033(12)
 Au2 0.0387(8) 0.0814(15) 0.0628(11) 0.0059(10) 0.0200(8) 0.0031(8)
 C14 0.034(8) 0.068(14) 0.043(9) 0.008(8) 0.002(7) 0.033(9)
 Au1A 0.0359(9) 0.105(2) 0.0588(13) -0.0063(15) 0.0191(10) -0.0080(10)
 Au2A 0.0265(14) 0.062(4) 0.051(2) 0.0078(19) 0.0151(14) 0.0112(16)
 Au3 0.0228(14) 0.063(4) 0.0347(16) -0.0031(17) 0.0103(13) 0.0055(17)
 Au3A 0.043(6) 0.028(11) 0.053(7) 0.007(6) 0.018(5) -0.013(5)
 S3 0.087(7) 0.115(11) 0.091(9) 0.018(8) 0.055(6) 0.010(7)
 C9 0.087(16) 0.072(17) 0.058(12) 0.008(12) 0.020(11) -0.004(13)
 C30 0.043(7) 0.065(10) 0.072(8) 0.012(7) -0.002(6) 0.029(6)
 C01Z 0.085(10) 0.095(11) 0.097(9) -0.008(8) 0.029(8) 0.002(8)
 C69 0.102(11) 0.099(11) 0.102(10) -0.015(8) 0.027(8) 0.007(8)
 C55 0.111(12) 0.103(11) 0.116(11) -0.015(8) 0.022(8) -0.004(9)
 C47 0.100(15) 0.101(16) 0.118(13) -0.019(12) 0.016(12) -0.008(13)
 C047 0.092(11) 0.098(11) 0.116(11) -0.010(8) 0.029(8) -0.010(8)
 C36 0.083(11) 0.087(13) 0.086(12) -0.011(10) 0.030(9) 0.005(10)
 C15 0.051(8) 0.073(10) 0.040(7) -0.002(7) 0.017(6) -0.015(8)
 C17 0.076(15) 0.051(15) 0.076(15) -0.002(11) 0.026(12) -0.006(11)
 C39 0.088(11) 0.089(13) 0.076(11) 0.010(9) 0.037(9) 0.006(10)
 C60 0.037(9) 0.078(17) 0.073(14) 0.021(12) 0.015(9) -0.005(10)
 C79 0.052(12) 0.15(3) 0.063(14) -0.029(17) 0.027(11) -0.038(17)
 C86 0.110(13) 0.111(14) 0.090(10) 0.015(8) 0.037(8) 0.010(10)
 C6BA 0.070(10) 0.095(12) 0.062(9) -0.002(9) 0.043(8) 0.001(9)
 C2AA 0.029(7) 0.066(13) 0.037(8) 0.010(8) 0.013(6) -0.002(7)
 C1AA 0.051(8) 0.062(10) 0.054(8) 0.002(8) 0.004(7) 0.003(8)
 C77 0.087(12) 0.095(13) 0.096(13) -0.006(10) 0.034(10) -0.017(10)
 C03Y 0.108(14) 0.102(15) 0.097(13) -0.003(11) 0.035(10) -0.012(11)
 C88 0.096(12) 0.097(14) 0.099(13) -0.017(10) 0.042(10) 0.004(10)
 C033 0.092(12) 0.097(13) 0.095(12) -0.013(10) 0.042(10) -0.008(10)
 C04H 0.063(9) 0.080(11) 0.051(8) -0.006(8) 0.024(7) -0.011(8)
 C04O 0.077(11) 0.094(13) 0.092(12) 0.005(10) 0.034(9) -0.015(10)
 C96 0.088(11) 0.077(12) 0.065(10) -0.009(9) 0.027(9) -0.011(9)
 C32 0.082(11) 0.085(12) 0.072(11) -0.011(9) 0.026(9) 0.011(9)
 C3AA 0.121(15) 0.111(15) 0.100(14) -0.001(11) 0.034(11) 0.012(11)
 C38 0.047(11) 0.13(3) 0.079(16) -0.005(17) 0.038(11) -0.006(14)
 C5AA 0.066(17) 0.067(18) 0.064(17) -0.008(11) 0.030(11) 0.002(11)
 C78 0.09(3) 0.10(3) 0.09(3) 0.000(12) 0.043(15) -0.001(12)
 C4AA 0.092(8) 0.111(12) 0.121(11) -0.007(9) 0.016(7) -0.012(7)
 C04L 0.088(9) 0.119(12) 0.132(11) -0.012(9) 0.019(7) -0.014(8)
 C40 0.069(7) 0.089(11) 0.115(11) -0.006(9) 0.029(7) -0.004(7)
 C034 0.060(7) 0.067(9) 0.071(8) 0.009(7) 0.026(6) -0.010(6)
 C03W 0.070(8) 0.073(9) 0.064(8) 0.009(7) 0.016(6) 0.001(7)
 C044 0.092(8) 0.092(11) 0.086(10) -0.001(8) 0.013(6) -0.012(7)
 C6AA 0.089(17) 0.089(17) 0.092(13) 0.001(11) 0.032(9) 0.001(10)
 C7AA 0.106(12) 0.102(16) 0.107(13) 0.001(10) 0.036(8) -0.003(8)
 C58 0.103(12) 0.103(16) 0.102(13) 0.002(10) 0.033(8) -0.005(8)
 C61 0.096(11) 0.102(15) 0.102(13) 0.002(10) 0.032(8) -0.001(8)
 C57 0.095(11) 0.086(13) 0.092(10) 0.006(8) 0.030(7) 0.000(7)
 C9AA 0.104(12) 0.108(16) 0.108(13) -0.005(10) 0.038(8) -0.001(8)
 C8AA 0.109(12) 0.107(16) 0.108(14) -0.006(10) 0.038(8) -0.004(8)
 C0BA 0.092(13) 0.090(12) 0.090(11) 0.010(8) 0.031(9) 0.000(9)
 S1 0.058(7) 0.125(17) 0.070(8) 0.013(11) 0.014(6) 0.012(10)
 S13 0.079(7) 0.085(7) 0.079(6) 0.010(6) 0.022(5) -0.001(6)
 N26 0.065(13) 0.072(10) 0.061(9) 0.005(6) 0.025(8) 0.000(8)
 C52 0.062(12) 0.070(10) 0.066(10) 0.002(7) 0.020(8) -0.001(8)
 N63 0.067(11) 0.072(9) 0.064(8) 0.003(6) 0.032(8) -0.002(8)
 C29 0.060(12) 0.067(10) 0.063(9) 0.008(7) 0.019(7) -0.008(8)
 C4BA 0.062(10) 0.072(8) 0.060(9) 0.003(6) 0.029(7) -0.006(7)
 C70 0.064(10) 0.070(8) 0.061(9) 0.005(6) 0.026(7) -0.004(6)
 C74 0.074(13) 0.077(10) 0.068(9) 0.005(7) 0.028(8) -0.003(9)
 F47 0.115(17) 0.107(11) 0.14(2) -0.016(11) 0.049(15) 0.000(10)
 C65 0.063(9) 0.071(8) 0.045(10) 0.005(6) 0.023(7) -0.005(6)
 C5BA 0.069(10) 0.082(10) 0.076(14) 0.001(8) 0.025(8) -0.009(7)
 C1CA 0.097(11) 0.088(10) 0.092(16) -0.002(8) 0.033(8) -0.008(7)
 C81 0.104(11) 0.104(11) 0.100(16) 0.001(8) 0.037(8) 0.002(7)
 C2CA 0.101(11) 0.096(11) 0.102(16) 0.000(8) 0.039(8) 0.008(7)
 C92 0.077(10) 0.093(10) 0.088(15) 0.000(8) 0.032(8) 0.005(7)
 F0AA 0.138(18) 0.111(12) 0.17(2) -0.011(11) 0.059(16) 0.001(10)
 C7BA 0.081(8) 0.090(12) 0.083(9) -0.014(8) 0.041(6) 0.000(7)
 C8BA 0.072(16) 0.081(18) 0.078(17) 0.005(11) 0.034(12) -0.002(11)
 N32 0.048(18) 0.033(18) 0.064(19) 0.005(15) 0.027(15) 0.017(14)
 C46 0.070(9) 0.075(10) 0.085(13) 0.003(8) 0.032(8) 0.002(7)
 C191 0.064(8) 0.075(10) 0.080(10) 0.002(7) 0.028(6) -0.002(6)
 S2 0.060(6) 0.107(12) 0.082(9) 0.023(9) 0.017(6) 0.002(6)
 S27 0.036(4) 0.079(7) 0.065(6) 0.004(6) 0.011(5) 0.001(4)
 C9BA 0.066(8) 0.074(12) 0.072(13) 0.001(9) 0.026(7) 0.001(6)
 S38 0.080(7) 0.112(9) 0.123(10) 0.043(8) 0.048(6) 0.010(6)
 N53 0.061(8) 0.064(11) 0.072(11) -0.001(9) 0.024(7) -0.002(7)
 C82 0.060(14) 0.082(17) 0.072(15) 0.010(11) 0.038(11) -0.004(11)
 C118 0.072(9) 0.092(13) 0.077(9) -0.005(8) 0.024(7) 0.001(8)
 C7CA 0.052(9) 0.074(11) 0.068(9) 0.010(8) 0.032(7) -0.007(8)
 C151 0.066(9) 0.077(12) 0.077(10) 0.000(8) 0.028(7) -0.001(8)
 C0CA 0.066(8) 0.077(11) 0.079(9) 0.001(7) 0.028(6) -0.001(7)
 C217 0.079(11) 0.086(13) 0.085(10) -0.002(8) 0.031(7) 0.002(8)
 C8CA 0.077(10) 0.093(13) 0.085(11) -0.004(9) 0.033(7) -0.001(8)
 F1AA 0.046(8) 0.118(16) 0.052(8) 0.008(8) 0.033(6) -0.015(8)
 C324 0.081(16) 0.094(18) 0.089(17) 0.005(11) 0.037(12) -0.010(11)
 C45 0.085(9) 0.094(11) 0.090(10) 0.000(7) 0.032(7) 0.004(7)
 C3CA 0.087(9) 0.093(10) 0.087(13) 0.005(8) 0.028(7) 0.003(7)
 C21 0.090(10) 0.097(11) 0.092(15) 0.006(9) 0.031(8) 0.002(7)
 C1 0.097(11) 0.106(11) 0.099(15) 0.006(9) 0.031(9) -0.004(7)
 C28 0.107(11) 0.109(12) 0.105(16) 0.003(9) 0.033(9) 0.002(7)
 C2 0.112(11) 0.107(12) 0.115(16) -0.003(9) 0.037(9) 0.000(8)
 C93 0.103(12) 0.103(11) 0.103(15) -0.001(9) 0.036(9) 0.005(7)
 F1 0.136(16) 0.135(14) 0.16(2) -0.008(13) 0.040(14) -0.017(12)
 C5CA 0.083(11) 0.077(13) 0.076(13) 0.008(9) 0.027(9) 0.003(8)
 C68 0.089(12) 0.086(13) 0.095(14) 0.006(10) 0.027(9) -0.002(8)
 C4CA 0.105(13) 0.098(14) 0.107(15) -0.007(10) 0.028(9) -0.003(8)
 C6CA 0.100(12) 0.094(13) 0.096(14) 0.001(10) 0.022(9) 0.005(8)
 C5DA 0.102(12) 0.100(14) 0.098(15) -0.008(10) 0.033(9) 0.006(8)
 C87 0.089(12) 0.093(14) 0.088(14) 0.000(10) 0.034(9) 0.001(8)
 F2AA 0.142(18) 0.123(16) 0.135(19) -0.028(15) 0.027(14) 0.004(13)
 F18 0.172(14) 0.154(13) 0.160(14) 0.056(12) 0.107(12) 0.047(11)
 C64 0.123(10) 0.134(12) 0.143(13) 0.026(10) 0.063(8) 0.003(7)
 C44 0.122(10) 0.125(12) 0.117(12) 0.016(9) 0.058(8) 0.006(7)
 C03D 0.103(9) 0.099(10) 0.089(10) 0.006(8) 0.043(7) 0.017(7)
 C039 0.086(8) 0.090(10) 0.088(10) 0.002(8) 0.037(7) 0.011(7)
 C94 0.084(8) 0.099(10) 0.094(10) 0.011(8) 0.042(6) 0.014(6)
 C9CA 0.118(10) 0.140(12) 0.148(13) 0.030(10) 0.058(8) -0.003(7)
 N208 0.028(6) 0.051(10) 0.048(7) 0.008(7) 0.019(5) 0.001(7)
 S0AA 0.035(6) 0.102(14) 0.054(8) 0.001(7) 0.009(5) 0.011(7)
 C142 0.041(12) 0.044(13) 0.048(13) -0.004(11) 0.013(9) 0.006(10)
 S19 0.045(5) 0.083(13) 0.048(9) -0.006(7) 0.003(5) -0.003(6)
 C04T 0.048(9) 0.053(14) 0.050(10) -0.001(9) 0.011(7) 0.010(8)
 S7 0.059(9) 0.112(15) 0.058(7) -0.017(8) 0.028(6) 0.028(8)
 S18 0.099(15) 0.099(15) 0.057(9) -0.024(9) 0.027(10) 0.028(11)
 C104 0.07(4) 0.12(6) 0.05(3) 0.01(3) 0.03(2) 0.03(4)
 C50 0.069(10) 0.096(12) 0.068(10) -0.002(9) 0.035(8) 0.008(9)
 C110 0.069(19) 0.08(2) 0.062(19) 0.001(11) 0.027(12) 0.003(12)
 N01W 0.040(11) 0.043(12) 0.047(11) -0.012(10) 0.023(9) 0.012(10)
 S1AA 0.044(6) 0.092(9) 0.071(5) 0.022(5) 0.006(4) -0.011(6)
 C0DA 0.060(12) 0.079(15) 0.080(14) 0.007(11) 0.028(10) -0.012(10)
 C164 0.058(10) 0.087(11) 0.075(12) 0.000(9) 0.029(8) 0.002(8)
 S1DA 0.097(8) 0.108(10) 0.086(8) 0.019(7) 0.042(6) 0.002(7)
 N0AA 0.073(9) 0.075(13) 0.077(11) 0.005(8) 0.033(7) 0.002(7)
 C84 0.100(11) 0.102(14) 0.096(10) 0.001(8) 0.036(7) -0.002(9)
 C1DA 0.074(9) 0.072(10) 0.071(10) 0.001(7) 0.029(7) 0.005(6)
 C2DA 0.086(11) 0.078(12) 0.075(13) 0.004(9) 0.029(8) -0.002(7)
 C175 0.081(9) 0.087(13) 0.081(11) 0.006(9) 0.036(7) -0.003(7)
 C43 0.073(9) 0.073(10) 0.072(13) 0.002(8) 0.028(7) 0.004(6)
 C22 0.076(10) 0.080(12) 0.080(14) 0.003(9) 0.026(7) 0.004(7)
 C3DA 0.083(11) 0.085(11) 0.087(15) -0.002(9) 0.029(8) 0.001(7)
 C4DA 0.083(11) 0.082(11) 0.082(15) 0.004(9) 0.031(8) 0.001(7)
 C105 0.085(11) 0.081(12) 0.089(15) -0.002(9) 0.031(8) 0.003(7)
 C91 0.075(11) 0.075(11) 0.075(14) 0.004(8) 0.031(8) 0.005(7)
 F43 0.110(17) 0.102(15) 0.13(2) -0.020(14) 0.036(13) -0.008(11)
 N23 0.084(13) 0.079(10) 0.079(11) 0.009(7) 0.025(9) -0.002(8)
 C6DA 0.084(14) 0.087(11) 0.081(12) 0.006(8) 0.025(10) -0.004(9)
 C95 0.067(12) 0.079(10) 0.065(11) 0.008(7) 0.023(10) 0.004(8)
 C7DA 0.092(11) 0.085(10) 0.092(9) 0.008(7) 0.031(7) -0.001(7)
 C41 0.067(12) 0.078(11) 0.078(10) 0.009(8) 0.025(8) -0.001(8)
 C7AB 0.100(12) 0.096(16) 0.097(13) 0.004(10) 0.034(8) -0.004(8)
 C58A 0.101(12) 0.101(16) 0.096(13) 0.003(10) 0.033(8) -0.004(8)
 C8DA 0.091(11) 0.102(15) 0.095(12) 0.001(10) 0.031(7) 0.000(8)
 C71 0.091(10) 0.087(13) 0.085(10) 0.001(8) 0.030(7) 0.001(7)
 C112 0.094(12) 0.096(15) 0.093(12) -0.002(10) 0.035(8) 0.003(8)
 C8AB 0.104(12) 0.096(15) 0.096(12) -0.003(10) 0.037(8) -0.002(8)
 F0 0.137(18) 0.11(2) 0.105(15) -0.007(15) 0.036(12) -0.019(14)
 Cl23 0.14(2) 0.39(8) 0.49(10) 0.04(8) 0.16(4) 0.03(4)
 Cl26 0.33(6) 0.21(4) 0.16(3) 0.04(3) 0.06(3) 0.03(4)
 C67 0.09(5) 0.14(8) 0.35(18) -0.07(10) 0.12(9) -0.01(6)
 Cl15 0.171(19) 0.20(2) 0.19(2) 0.025(18) 0.078(16) -0.001(17)
 Cl25 0.137(14) 0.149(17) 0.125(13) -0.024(13) 0.038(11) 0.009(13)
 C66 0.13(3) 0.13(3) 0.13(3) 0.000(12) 0.050(15) 0.001(12)

_geom_special_details
;
 All esds (except the esd in the dihedral angle between two l.s. planes)
 are estimated using the full covariance matrix.  The cell esds are taken
 into account individually in the estimation of esds in distances, angles
 and torsion angles; correlations between esds in cell parameters are only
 used when they are defined by crystal symmetry.  An approximate (isotropic)
 treatment of cell esds is used for estimating esds involving l.s. planes.
;
loop_
  _geom_bond_atom_site_label_1
  _geom_bond_atom_site_label_2
  _geom_bond_distance
  _geom_bond_site_symmetry_2
  _geom_bond_publ_flag
 Au01 Au02 2.9605(9) . ?
 Au01 Au06 3.0963(9) . ?
 Au01 Au07 3.0115(11) . ?
 Au01 S00J 2.315(5) . ?
 Au01 S00P 2.313(5) . ?
 Au02 Au07 3.3785(14) . ?
 Au02 Au0A 3.0104(14) . ?
 Au02 N01H 2.038(19) . ?
 Au02 N01N 2.037(15) . ?
 Au03 Au04 3.3068(12) . ?
 Au03 Au06 2.9883(11) . ?
 Au03 Au08 3.0912(11) . ?
 Au03 N01K 2.016(16) . ?
 Au03 N01Y 2.065(18) . ?
 Au04 Au06 3.0574(10) . ?
 Au04 Au08 3.0511(11) . ?
 Au04 N01O 2.042(19) . ?
 Au04 N01U 2.041(17) . ?
 Au05 Au09 3.0579(11) . ?
 Au05 Au0B 2.988(4) . ?
 Au05 S00L 2.284(6) . ?
 Au05 S00R 2.292(6) . ?
 Au05 Au3 3.121(8) . ?
 Au06 S00O 2.293(5) . ?
 Au06 S00Q 2.300(5) . ?
 Au07 Au0A 3.0221(19) . ?
 Au07 N01G 2.005(16) . ?
 Au07 N026 2.01(2) . ?
 Au07 Au3A 2.591(16) . ?
 Au08 S00I 2.278(4) . ?
 Au08 S00V 2.277(5) . ?
 Au09 Au0B 3.272(9) . ?
 Au09 Au0C 2.936(3) . ?
 Au09 N01P 2.03(2) . ?
 Au09 N04U 2.05(2) . ?
 Au09 Au2A 3.131(5) . ?
 Au0A S00T 2.298(5) . ?
 Au0A S00W 2.300(5) . ?
 Au0A Au1A 3.119(2) . ?
 Au0B Au0C 2.996(8) . ?
 Au0B N02J 2.16(3) . ?
 Au0B N01W 2.00(2) . ?
 Au0C S0AA 2.222(17) . ?
 Au0C S7 2.306(18) . ?
 Au0D Au0F 2.956(4) . ?
 Au0D Au1 3.040(3) . ?
 Au0D Au3A 3.144(14) . ?
 Au0D S2 2.287(19) . ?
 Au0D S27 2.288(16) . ?
 Au0E Au0G 3.000(4) . ?
 Au0E Au1A 3.005(3) . ?
 Au0E N63 2.02(3) . ?
 Au0E N32 2.01(3) . ?
 Au0F Au00 2.940(3) . ?
 Au0F N030 2.10(5) . ?
 Au0F Au1 3.309(4) . ?
 Au0F N0AA 1.98(4) . ?
 Au0G S01C 2.270(19) . ?
 Au0G S01D 2.311(14) . ?
 Au0G Au2 2.938(3) . ?
 Au00 Au1 3.072(6) . ?
 Au00 S3 2.27(2) . ?
 Au00 S1 2.283(18) . ?
 S00I C2AA 1.692(15) . ?
 S00J C01T 1.728(18) . ?
 S00K C02X 1.792(16) . ?
 S00K C2AA 1.768(17) . ?
 S00L C03A 1.681(19) . ?
 S00M C02Y 1.821(19) . ?
 S00M C042 1.77(2) . ?
 S00N C01T 1.749(17) . ?
 S00N C03M 1.827(19) . ?
 S00O C042 1.743(18) . ?
 S00P C049 1.72(2) . ?
 S00Q C15 1.69(2) . ?
 S00R C03V 1.71(3) . ?
 S00S C020 1.751(18) . ?
 S00S C04V 1.78(3) . ?
 S00T C020 1.68(2) . ?
 S00T Au3A 2.451(16) . ?
 S00U C049 1.73(2) . ?
 S00U C86 1.80(4) . ?
 S00V C6BA 1.65(3) . ?
 S00W C02E 1.70(2) . ?
 S00W Au3A 2.437(19) . ?
 S00X C03K 1.82(3) . ?
 S00X C6BA 1.76(3) . ?
 S00Y C03J 1.78(3) . ?
 S00Y C15 1.78(2) . ?
 Cl00 C9 1.72(3) . ?
 S010 C02E 1.76(2) . ?
 S010 C96 1.77(3) . ?
 S011 C03L 1.74(5) . ?
 S011 C04S 1.81(6) . ?
 S012 C03A 1.71(3) . ?
 S012 C04Z 1.46(8) . ?
 S012 C6AA 2.17(11) . ?
 S013 C03V 1.77(3) . ?
 S013 C3AA 1.78(4) . ?
 S014 Au1A 2.243(17) . ?
 S014 C6DA 1.58(8) . ?
 Cl01 C03O 1.76(5) . ?
 S016 Au2A 2.31(2) . ?
 S016 C104 1.75(6) . ?
 S017 C03L 1.68(4) . ?
 S017 Au2A 2.23(2) . ?
 S019 C5AA 1.80(3) . ?
 S019 C78 1.79(3) . ?
 Cl1 C03O 1.60(5) . ?
 S01B Au1A 2.276(17) . ?
 S01B C8BA 1.67(4) . ?
 S01C C01S 1.79(6) . ?
 S01D C7BA 1.67(5) . ?
 S01E C01S 1.82(4) . ?
 S01E C74 1.81(4) . ?
 S01F C8BA 1.75(4) . ?
 S01F C324 1.89(5) . ?
 N01G C020 1.35(3) . ?
 N01G C14 1.49(2) . ?
 N01H C02E 1.30(3) . ?
 N01H C037 1.48(3) . ?
 F01I C02T 1.35(3) . ?
 F01J C03R 1.36(4) . ?
 N01K C021 1.49(2) . ?
 N01K C2AA 1.30(2) . ?
 F01L C79 1.38(4) . ?
 S01M C0BA 1.79(7) . ?
 S01M C6DA 1.76(8) . ?
 N01N C01T 1.30(2) . ?
 N01N C02G 1.47(2) . ?
 N01O C6BA 1.33(3) . ?
 N01O C1AA 1.53(2) . ?
 N01P C03L 1.46(5) . ?
 N01P C040 1.53(3) . ?
 N01P C142 1.19(4) . ?
 S01Q C7BA 1.69(5) . ?
 S01Q C84 1.81(2) . ?
 S01R C95 1.72(7) . ?
 S01R C41 1.73(6) . ?
 C01S N63 1.19(7) . ?
 N01U C025 1.51(2) . ?
 N01U C042 1.25(2) . ?
 N01V Au3 2.01(2) . ?
 N01V C104 1.33(7) . ?
 N01V C50 1.61(5) . ?
 F01W C17 1.35(3) . ?
 N01Y C029 1.50(3) . ?
 N01Y C15 1.25(3) . ?
 C021 H021 1.0000 . ?
 C021 C02X 1.52(3) . ?
 C021 C036 1.52(3) . ?
 F023 C39 1.32(4) . ?
 C025 H025 1.0000 . ?
 C025 C02Y 1.45(3) . ?
 C025 C03Z 1.53(2) . ?
 N026 C045 1.50(3) . ?
 N026 C049 1.28(3) . ?
 C029 H029 1.0000 . ?
 C029 C03S 1.54(3) . ?
 C029 C03J 1.54(4) . ?
 C02B C035 1.41(4) . ?
 C02B C04K 1.42(3) . ?
 C02B C50 1.47(4) . ?
 F02C C04N 1.34(2) . ?
 F02F C0AA 1.28(3) . ?
 C02G H02G 1.0000 . ?
 C02G C03M 1.49(3) . ?
 C02G C034 1.53(2) . ?
 N02J C03A 1.36(3) . ?
 N02J C164 1.56(4) . ?
 C02L H02L 0.9500 . ?
 C02L C03F 1.37(4) . ?
 C02L C03Z 1.42(3) . ?
 C02M C03P 1.36(3) . ?
 C02M C14 1.52(3) . ?
 C02M C36 1.40(4) . ?
 C02O H02O 0.9500 . ?
 C02O C035 1.38(4) . ?
 C02O C39 1.39(4) . ?
 C02R H02R 0.9500 . ?
 C02R C046 1.35(4) . ?
 C02R C17 1.32(4) . ?
 C02T C03F 1.40(4) . ?
 C02T C38 1.40(4) . ?
 C02U H02U 0.9500 . ?
 C02U C03P 1.37(4) . ?
 C02U C03R 1.33(5) . ?
 C02V H02V 0.9500 . ?
 C02V C17 1.36(4) . ?
 C02V C60 1.39(4) . ?
 F02W C55 1.28(3) . ?
 C02X H02A 0.9900 . ?
 C02X H02B 0.9900 . ?
 C02Y H02C 0.9900 . ?
 C02Y H02D 0.9900 . ?
 C02Z H02Z 0.9500 . ?
 C02Z C03N 1.41(4) . ?
 C02Z C03T 1.38(4) . ?
 N030 C04R 1.38(8) . ?
 N030 C95 1.25(7) . ?
 N031 Au2 1.99(3) . ?
 N031 C7BA 1.40(2) . ?
 N031 C45 1.45(2) . ?
 F032 C7AA 1.39(6) . ?
 C035 H035 0.9500 . ?
 C036 C046 1.42(3) . ?
 C036 C60 1.36(3) . ?
 C037 H037 1.0000 . ?
 C037 C04H 1.51(3) . ?
 C037 C96 1.53(3) . ?
 C038 H038 0.9500 . ?
 C038 C050 1.32(4) . ?
 C038 C79 1.38(5) . ?
 C03A N208 1.35(3) . ?
 C03A S1AA 1.77(2) . ?
 F03E C04Y 1.32(2) . ?
 C03F H03F 0.9500 . ?
 C03S C03G 1.3900 . ?
 C03S C051 1.3900 . ?
 C03G H03G 0.9500 . ?
 C03G C02S 1.3900 . ?
 C02S H02S 0.9500 . ?
 C02S C04Y 1.3900 . ?
 C04Y C33 1.3900 . ?
 C33 H33 0.9500 . ?
 C33 C051 1.3900 . ?
 C051 H051 0.9500 . ?
 Cl03 C9 1.69(3) . ?
 Au1 N26 2.01(3) . ?
 Au1 N53 2.01(3) . ?
 C03J H03A 0.9900 . ?
 C03J H03B 0.9900 . ?
 C03K H03C 0.9900 . ?
 C03K H03D 0.9900 . ?
 C03K C1AA 1.50(4) . ?
 C03M H03E 0.9900 . ?
 C03M H03H 0.9900 . ?
 C03N H03N 0.9500 . ?
 C03N C79 1.41(4) . ?
 C03O H03J 0.9900 . ?
 C03O H03K 0.9900 . ?
 C03P H03P 0.9500 . ?
 C03R C03U 1.45(5) . ?
 C03T C040 1.46(3) . ?
 C03T C050 1.40(2) . ?
 C03U H03U 0.9500 . ?
 C03U C36 1.35(5) . ?
 C03V N04U 1.26(3) . ?
 C03Z C04E 1.38(3) . ?
 C040 H04C 1.0000 . ?
 C040 H040 1.0000 . ?
 C040 C04S 1.58(5) . ?
 C040 C04T 1.53(5) . ?
 C043 H043 0.9500 . ?
 C043 C10 1.3900 . ?
 C043 C04N 1.3900 . ?
 C10 H10 0.9500 . ?
 C10 C03C 1.3900 . ?
 C03C C02Q 1.3900 . ?
 C03C C1AA 1.51(3) . ?
 C02Q H02Q 0.9500 . ?
 C02Q C04G 1.3900 . ?
 C04G H04G 0.9500 . ?
 C04G C04N 1.3900 . ?
 C045 H045 1.0000 . ?
 C045 C30 1.50(3) . ?
 C045 C86 1.52(4) . ?
 C046 H046 0.9500 . ?
 F048 C03Y 1.37(3) . ?
 C04A H04D 0.9500 . ?
 C04A C04K 1.37(4) . ?
 C04A C39 1.31(4) . ?
 C04D C1BA 1.3900 . ?
 C04D C73 1.3900 . ?
 C04D C70 1.50(2) . ?
 C1BA H1BA 0.9500 . ?
 C1BA C2BA 1.3900 . ?
 C2BA H2BA 0.9500 . ?
 C2BA C35 1.3900 . ?
 C35 C3BA 1.3900 . ?
 C35 F47 1.36(5) . ?
 C3BA H3BA 0.9500 . ?
 C3BA C73 1.3900 . ?
 C73 H73 0.9500 . ?
 C04E H04E 0.9500 . ?
 C04E C38 1.31(3) . ?
 C04F C34 1.3900 . ?
 C04F C83 1.3900 . ?
 C04F C32 1.54(4) . ?
 C34 H34 0.9500 . ?
 C34 C62 1.3900 . ?
 C62 H62 0.9500 . ?
 C62 C0AA 1.3900 . ?
 C0AA C04I 1.3900 . ?
 C04I H04I 0.9500 . ?
 C04I C83 1.3900 . ?
 C83 H83 0.9500 . ?
 C04K H04K 0.9500 . ?
 F04Q C4AA 1.30(3) . ?
 C04R H04R 1.0000 . ?
 C04R C41 1.49(2) . ?
 C04R C71 1.53(7) . ?
 C04S H04F 0.9900 . ?
 C04S H04H 0.9900 . ?
 N04U C32 1.49(4) . ?
 C04V H04A 0.9900 . ?
 C04V H04B 0.9900 . ?
 C04V C14 1.53(3) . ?
 C04Z H04J 0.9900 . ?
 C04Z H04M 0.9900 . ?
 C04Z C6AA 1.27(12) . ?
 C050 H050 0.9500 . ?
 Au2 Au1A 3.001(3) . ?
 Au2 N23 2.23(6) . ?
 C14 H14 1.0000 . ?
 Au2A Au3 2.966(7) . ?
 Au3 N208 2.07(9) . ?
 S3 C175 1.80(2) . ?
 C9 H9A 0.9900 . ?
 C9 H9B 0.9900 . ?
 C30 C01Z 1.3900 . ?
 C30 C047 1.3900 . ?
 C01Z H01Z 0.9500 . ?
 C01Z C69 1.3900 . ?
 C69 H69 0.9500 . ?
 C69 C55 1.3900 . ?
 C55 C47 1.3900 . ?
 C47 H47 0.9500 . ?
 C47 C047 1.3900 . ?
 C047 H047 0.9500 . ?
 C36 H36 0.9500 . ?
 C60 H60 0.9500 . ?
 C86 H86A 0.9900 . ?
 C86 H86B 0.9900 . ?
 C1AA H1AA 1.0000 . ?
 C77 H77 0.9500 . ?
 C77 C03Y 1.3900 . ?
 C77 C04O 1.3900 . ?
 C03Y C88 1.3900 . ?
 C88 H88 0.9500 . ?
 C88 C033 1.3900 . ?
 C033 H033 0.9500 . ?
 C033 C04H 1.3900 . ?
 C04H C04O 1.3900 . ?
 C04O H04O 0.9500 . ?
 C96 H96A 0.9900 . ?
 C96 H96B 0.9900 . ?
 C32 H32 1.0000 . ?
 C32 C3AA 1.59(4) . ?
 C3AA H3AA 0.9900 . ?
 C3AA H3AB 0.9900 . ?
 C38 H38 0.9500 . ?
 C5AA S7 1.69(6) . ?
 C5AA N01W 1.31(7) . ?
 C78 H78A 0.9900 . ?
 C78 H78B 0.9900 . ?
 C78 C50 1.58(4) . ?
 C4AA C04L 1.3900 . ?
 C4AA C044 1.3900 . ?
 C04L H04L 0.9500 . ?
 C04L C40 1.3900 . ?
 C40 H40 0.9500 . ?
 C40 C034 1.3900 . ?
 C034 C03W 1.3900 . ?
 C03W H03W 0.9500 . ?
 C03W C044 1.3900 . ?
 C044 H044 0.9500 . ?
 C6AA C94 1.51(3) . ?
 C6AA N208 1.55(5) . ?
 C7AA C58 1.3900 . ?
 C7AA C8AA 1.3900 . ?
 C58 H58 0.9500 . ?
 C58 C61 1.3900 . ?
 C61 H61 0.9500 . ?
 C61 C57 1.3900 . ?
 C57 C9AA 1.3900 . ?
 C57 C7DA 1.52(7) . ?
 C9AA H9AA 0.9500 . ?
 C9AA C8AA 1.3900 . ?
 C8AA H8AA 0.9500 . ?
 C0BA H0BA 0.9900 . ?
 C0BA H0BB 0.9900 . ?
 C0BA C7DA 1.50(2) . ?
 S1 C52 1.68(6) . ?
 S13 C52 1.82(4) . ?
 S13 C29 1.82(4) . ?
 N26 C52 1.33(7) . ?
 N26 C70 1.56(6) . ?
 N63 C4BA 1.57(5) . ?
 C29 H29A 0.9900 . ?
 C29 H29B 0.9900 . ?
 C29 C70 1.44(7) . ?
 C4BA H4BA 1.0000 . ?
 C4BA C74 1.53(7) . ?
 C4BA C65 1.50(2) . ?
 C70 H70 1.0000 . ?
 C74 H74A 0.9900 . ?
 C74 H74B 0.9900 . ?
 C65 C5BA 1.3900 . ?
 C65 C92 1.3900 . ?
 C5BA H5BA 0.9500 . ?
 C5BA C1CA 1.3900 . ?
 C1CA H1CA 0.9500 . ?
 C1CA C81 1.3900 . ?
 C81 C2CA 1.3900 . ?
 C81 F0AA 1.32(6) . ?
 C2CA H2CA 0.9500 . ?
 C2CA C92 1.3900 . ?
 C92 H92 0.9500 . ?
 C8BA N32 1.36(2) . ?
 N32 C82 1.45(2) . ?
 C46 H46A 0.9900 . ?
 C46 H46B 0.9900 . ?
 C46 C191 1.28(9) . ?
 C46 S38 1.74(4) . ?
 C191 H191 1.0000 . ?
 C191 N53 1.46(2) . ?
 C191 C0CA 1.69(6) . ?
 S2 C9BA 1.70(4) . ?
 S27 C95 1.75(6) . ?
 C9BA S38 1.75(4) . ?
 C9BA N53 1.35(2) . ?
 C82 H82 1.0000 . ?
 C82 C324 1.65(7) . ?
 C82 C5CA 1.40(6) . ?
 C118 C7CA 1.3900 . ?
 C118 C8CA 1.3900 . ?
 C118 F1AA 1.31(3) . ?
 C7CA H7CA 0.9500 . ?
 C7CA C151 1.3900 . ?
 C151 H151 0.9500 . ?
 C151 C0CA 1.3900 . ?
 C0CA C217 1.3900 . ?
 C217 H217 0.9500 . ?
 C217 C8CA 1.3900 . ?
 C8CA H8CA 0.9500 . ?
 C324 H32A 0.9900 . ?
 C324 H32B 0.9900 . ?
 C45 H45 1.0000 . ?
 C45 C3CA 1.50(2) . ?
 C45 C84 1.50(2) . ?
 C3CA C21 1.3900 . ?
 C3CA C93 1.3900 . ?
 C21 H21 0.9500 . ?
 C21 C1 1.3900 . ?
 C1 H1 0.9500 . ?
 C1 C28 1.3900 . ?
 C28 C2 1.3900 . ?
 C28 F1 1.39(2) . ?
 C2 H2 0.9500 . ?
 C2 C93 1.3900 . ?
 C93 H93 0.9500 . ?
 C5CA C68 1.3900 . ?
 C5CA C87 1.3900 . ?
 C68 H68 0.9500 . ?
 C68 C4CA 1.3900 . ?
 C4CA H4CA 0.9500 . ?
 C4CA C6CA 1.3900 . ?
 C6CA C5DA 1.3900 . ?
 C6CA F2AA 1.22(6) . ?
 C5DA H5DA 0.9500 . ?
 C5DA C87 1.3900 . ?
 C87 H87 0.9500 . ?
 F18 C44 1.28(3) . ?
 C64 H64 0.9500 . ?
 C64 C44 1.3900 . ?
 C64 C9CA 1.3900 . ?
 C44 C03D 1.3900 . ?
 C03D H03I 0.9500 . ?
 C03D C039 1.3900 . ?
 C039 H039 0.9500 . ?
 C039 C94 1.3900 . ?
 C94 C9CA 1.3900 . ?
 C94 C164 1.53(2) . ?
 C9CA H9CA 0.9500 . ?
 S0AA C142 1.74(5) . ?
 C142 S19 1.79(5) . ?
 S19 C04T 1.77(5) . ?
 C04T H04N 0.9900 . ?
 C04T H04P 0.9900 . ?
 S18 C104 1.79(3) . ?
 S18 C110 1.80(3) . ?
 C50 H50A 1.0000 . ?
 C50 H50 1.0000 . ?
 C50 C110 1.57(4) . ?
 C50 N01W 1.45(4) . ?
 C110 H11A 0.9900 . ?
 C110 H11B 0.9900 . ?
 S1AA C0DA 2.03(6) . ?
 C0DA H0DA 0.9900 . ?
 C0DA H0DB 0.9900 . ?
 C0DA C164 1.41(5) . ?
 C164 H164 1.0000 . ?
 S1DA C2DA 1.78(7) . ?
 S1DA C175 1.78(2) . ?
 N0AA C1DA 1.48(8) . ?
 N0AA C175 1.39(2) . ?
 C84 H84A 0.9900 . ?
 C84 H84B 0.9900 . ?
 C1DA H1DA 1.0000 . ?
 C1DA C2DA 1.57(10) . ?
 C1DA C43 1.50(2) . ?
 C2DA H2DA 0.9900 . ?
 C2DA H2DB 0.9900 . ?
 C175 H175 1.0000 . ?
 C43 C22 1.3900 . ?
 C43 C91 1.3900 . ?
 C22 H22 0.9500 . ?
 C22 C3DA 1.3900 . ?
 C3DA H3DA 0.9500 . ?
 C3DA C4DA 1.3900 . ?
 C4DA C105 1.3900 . ?
 C4DA F43 1.39(3) . ?
 C105 H105 0.9500 . ?
 C105 C91 1.3900 . ?
 C91 H91 0.9500 . ?
 N23 C6DA 1.26(9) . ?
 N23 C7DA 1.37(8) . ?
 C7DA H7DA 1.0000 . ?
 C41 H41A 0.9900 . ?
 C41 H41B 0.9900 . ?
 C7AB C58A 1.3900 . ?
 C7AB C8AB 1.3900 . ?
 C7AB F0 1.36(3) . ?
 C58A H58A 0.9500 . ?
 C58A C8DA 1.3900 . ?
 C8DA H8DA 0.9500 . ?
 C8DA C71 1.3900 . ?
 C71 C112 1.3900 . ?
 C112 H112 0.9500 . ?
 C112 C8AB 1.3900 . ?
 C8AB H8AB 0.9500 . ?
 Cl23 Cl23 2.22(12) 2_756 ?
 Cl23 C67 1.80(3) . ?
 Cl26 C67 1.80(2) . ?
 C67 H67A 0.9900 . ?
 C67 H67B 0.9900 . ?
 Cl15 C66 1.75(9) . ?
 Cl25 C66 1.66(9) . ?
 C66 H66A 0.9900 . ?
 C66 H66B 0.9900 . ?

loop_
  _geom_angle_atom_site_label_1
  _geom_angle_atom_site_label_2
  _geom_angle_atom_site_label_3
  _geom_angle
  _geom_angle_site_symmetry_1
  _geom_angle_site_symmetry_3
  _geom_angle_publ_flag
 Au02 Au01 Au06 137.41(4) . . ?
 Au02 Au01 Au07 68.90(3) . . ?
 Au07 Au01 Au06 152.65(4) . . ?
 S00J Au01 Au02 85.64(11) . . ?
 S00J Au01 Au06 89.51(10) . . ?
 S00J Au01 Au07 102.07(11) . . ?
 S00P Au01 Au02 100.26(13) . . ?
 S00P Au01 Au06 81.98(12) . . ?
 S00P Au01 Au07 85.88(13) . . ?
 S00P Au01 S00J 171.47(16) . . ?
 Au01 Au02 Au07 56.26(2) . . ?
 Au01 Au02 Au0A 112.19(5) . . ?
 Au0A Au02 Au07 56.11(4) . . ?
 N01H Au02 Au01 96.1(5) . . ?
 N01H Au02 Au07 97.3(6) . . ?
 N01H Au02 Au0A 87.7(6) . . ?
 N01N Au02 Au01 87.1(4) . . ?
 N01N Au02 Au07 89.9(5) . . ?
 N01N Au02 Au0A 97.1(5) . . ?
 N01N Au02 N01H 172.7(9) . . ?
 Au06 Au03 Au04 57.85(3) . . ?
 Au06 Au03 Au08 114.67(4) . . ?
 Au08 Au03 Au04 56.84(3) . . ?
 N01K Au03 Au04 91.4(5) . . ?
 N01K Au03 Au06 96.8(4) . . ?
 N01K Au03 Au08 83.4(4) . . ?
 N01K Au03 N01Y 173.1(8) . . ?
 N01Y Au03 Au04 95.2(6) . . ?
 N01Y Au03 Au06 85.1(5) . . ?
 N01Y Au03 Au08 102.0(5) . . ?
 Au06 Au04 Au03 55.84(2) . . ?
 Au08 Au04 Au03 58.02(3) . . ?
 Au08 Au04 Au06 113.84(4) . . ?
 N01O Au04 Au03 93.2(6) . . ?
 N01O Au04 Au06 100.4(5) . . ?
 N01O Au04 Au08 84.5(5) . . ?
 N01U Au04 Au03 95.7(6) . . ?
 N01U Au04 Au06 85.1(5) . . ?
 N01U Au04 Au08 99.9(4) . . ?
 N01U Au04 N01O 171.0(8) . . ?
 Au09 Au05 Au3 69.67(16) . . ?
 Au0B Au05 Au09 65.52(17) . . ?
 S00L Au05 Au09 99.11(12) . . ?
 S00L Au05 Au0B 91.8(4) . . ?
 S00L Au05 S00R 172.92(16) . . ?
 S00L Au05 Au3 82.5(3) . . ?
 S00R Au05 Au09 86.76(13) . . ?
 S00R Au05 Au0B 94.2(4) . . ?
 S00R Au05 Au3 103.4(3) . . ?
 Au03 Au06 Au01 143.31(4) . . ?
 Au03 Au06 Au04 66.31(3) . . ?
 Au04 Au06 Au01 150.26(4) . . ?
 S00O Au06 Au01 83.69(10) . . ?
 S00O Au06 Au03 103.47(13) . . ?
 S00O Au06 Au04 85.46(11) . . ?
 S00O Au06 S00Q 168.47(17) . . ?
 S00Q Au06 Au01 84.79(13) . . ?
 S00Q Au06 Au03 86.11(15) . . ?
 S00Q Au06 Au04 104.50(15) . . ?
 Au01 Au07 Au02 54.84(2) . . ?
 Au01 Au07 Au0A 110.44(5) . . ?
 Au0A Au07 Au02 55.78(4) . . ?
 N01G Au07 Au01 103.6(5) . . ?
 N01G Au07 Au02 97.5(6) . . ?
 N01G Au07 Au0A 89.2(5) . . ?
 N01G Au07 N026 171.0(8) . . ?
 N01G Au07 Au3A 94.3(5) . . ?
 N026 Au07 Au01 84.5(6) . . ?
 N026 Au07 Au02 90.5(6) . . ?
 N026 Au07 Au0A 91.8(5) . . ?
 N026 Au07 Au3A 84.6(6) . . ?
 Au3A Au07 Au01 122.0(5) . . ?
 Au3A Au07 Au02 68.5(6) . . ?
 Au04 Au08 Au03 65.14(3) . . ?
 S00I Au08 Au03 85.75(11) . . ?
 S00I Au08 Au04 102.37(12) . . ?
 S00V Au08 Au03 102.95(19) . . ?
 S00V Au08 Au04 85.93(17) . . ?
 S00V Au08 S00I 170.01(17) . . ?
 Au05 Au09 Au0B 56.21(8) . . ?
 Au05 Au09 Au2A 108.34(10) . . ?
 Au0C Au09 Au05 113.61(10) . . ?
 Au0C Au09 Au0B 57.40(12) . . ?
 N01P Au09 Au05 101.4(5) . . ?
 N01P Au09 Au0B 99.3(6) . . ?
 N01P Au09 Au0C 89.1(5) . . ?
 N01P Au09 N04U 172.5(8) . . ?
 N01P Au09 Au2A 77.5(5) . . ?
 N04U Au09 Au05 83.9(5) . . ?
 N04U Au09 Au0B 88.0(7) . . ?
 N04U Au09 Au0C 93.6(6) . . ?
 N04U Au09 Au2A 105.9(6) . . ?
 Au02 Au0A Au07 68.12(3) . . ?
 Au02 Au0A Au1A 159.35(9) . . ?
 Au07 Au0A Au1A 132.18(9) . . ?
 S00T Au0A Au02 108.52(15) . . ?
 S00T Au0A Au07 82.37(15) . . ?
 S00T Au0A S00W 166.4(2) . . ?
 S00T Au0A Au1A 81.37(14) . . ?
 S00W Au0A Au02 83.86(18) . . ?
 S00W Au0A Au07 108.18(19) . . ?
 S00W Au0A Au1A 85.09(16) . . ?
 Au05 Au0B Au09 58.26(13) . . ?
 Au05 Au0B Au0C 113.9(3) . . ?
 Au0C Au0B Au09 55.64(18) . . ?
 N02J Au0B Au05 80.2(6) . . ?
 N02J Au0B Au09 87.3(8) . . ?
 N02J Au0B Au0C 96.9(7) . . ?
 N01W Au0B Au05 105.5(11) . . ?
 N01W Au0B Au09 99.5(12) . . ?
 N01W Au0B Au0C 85.0(10) . . ?
 N01W Au0B N02J 172.7(14) . . ?
 Au09 Au0C Au0B 66.96(13) . . ?
 S0AA Au0C Au09 85.6(4) . . ?
 S0AA Au0C Au0B 104.7(6) . . ?
 S0AA Au0C S7 167.8(6) . . ?
 S7 Au0C Au09 103.1(5) . . ?
 S7 Au0C Au0B 86.7(5) . . ?
 Au0F Au0D Au1 66.98(8) . . ?
 Au0F Au0D Au3A 118.6(5) . . ?
 Au1 Au0D Au3A 174.4(5) . . ?
 S2 Au0D Au0F 105.3(5) . . ?
 S2 Au0D Au1 86.2(4) . . ?
 S2 Au0D Au3A 92.7(6) . . ?
 S2 Au0D S27 169.1(6) . . ?
 S27 Au0D Au0F 84.3(4) . . ?
 S27 Au0D Au1 102.7(3) . . ?
 S27 Au0D Au3A 77.9(5) . . ?
 Au0G Au0E Au1A 104.67(11) . . ?
 N63 Au0E Au0G 83.7(12) . . ?
 N63 Au0E Au1A 101.5(12) . . ?
 N32 Au0E Au0G 98.0(9) . . ?
 N32 Au0E Au1A 84.4(8) . . ?
 N32 Au0E N63 173.3(16) . . ?
 Au0D Au0F Au1 57.73(7) . . ?
 Au00 Au0F Au0D 116.14(14) . . ?
 Au00 Au0F Au1 58.55(12) . . ?
 N030 Au0F Au0D 88.5(15) . . ?
 N030 Au0F Au00 100.4(12) . . ?
 N030 Au0F Au1 94.8(13) . . ?
 N0AA Au0F Au0D 94.4(17) . . ?
 N0AA Au0F Au00 84.6(14) . . ?
 N0AA Au0F N030 172(2) . . ?
 N0AA Au0F Au1 92.8(16) . . ?
 S01C Au0G Au0E 88.1(5) . . ?
 S01C Au0G S01D 168.4(5) . . ?
 S01C Au0G Au2 104.1(5) . . ?
 S01D Au0G Au0E 99.8(4) . . ?
 S01D Au0G Au2 86.4(3) . . ?
 Au2 Au0G Au0E 74.99(7) . . ?
 Au0F Au00 Au1 66.75(8) . . ?
 S3 Au00 Au0F 87.7(5) . . ?
 S3 Au00 Au1 103.6(6) . . ?
 S3 Au00 S1 166.8(7) . . ?
 S1 Au00 Au0F 104.5(4) . . ?
 S1 Au00 Au1 86.0(6) . . ?
 C2AA S00I Au08 108.0(6) . . ?
 C01T S00J Au01 108.3(6) . . ?
 C2AA S00K C02X 90.5(8) . . ?
 C03A S00L Au05 108.7(8) . . ?
 C042 S00M C02Y 87.2(9) . . ?
 C01T S00N C03M 89.3(9) . . ?
 C042 S00O Au06 109.3(7) . . ?
 C049 S00P Au01 109.2(7) . . ?
 C15 S00Q Au06 108.6(7) . . ?
 C03V S00R Au05 107.9(10) . . ?
 C020 S00S C04V 92.8(11) . . ?
 C020 S00T Au0A 111.7(7) . . ?
 C020 S00T Au3A 103.3(8) . . ?
 C049 S00U C86 91.6(14) . . ?
 C6BA S00V Au08 109.1(8) . . ?
 C02E S00W Au0A 110.7(7) . . ?
 C02E S00W Au3A 113.0(7) . . ?
 C6BA S00X C03K 90.7(13) . . ?
 C15 S00Y C03J 91.3(13) . . ?
 C02E S010 C96 90.3(12) . . ?
 C03L S011 C04S 91(2) . . ?
 C03A S012 C6AA 77(3) . . ?
 C04Z S012 C03A 112(4) . . ?
 C04Z S012 C6AA 35(3) . . ?
 C03V S013 C3AA 91.5(16) . . ?
 C6DA S014 Au1A 111(3) . . ?
 C104 S016 Au2A 108.9(15) . . ?
 C03L S017 Au2A 110.1(16) . . ?
 C78 S019 C5AA 87(3) . . ?
 C8BA S01B Au1A 107.4(14) . . ?
 C01S S01C Au0G 105.5(16) . . ?
 C7BA S01D Au0G 111.2(16) . . ?
 C74 S01E C01S 88(3) . . ?
 C8BA S01F C324 89(2) . . ?
 C020 N01G Au07 123.0(12) . . ?
 C020 N01G C14 114.2(16) . . ?
 C14 N01G Au07 122.7(13) . . ?
 C02E N01H Au02 124.6(15) . . ?
 C02E N01H C037 115.8(18) . . ?
 C037 N01H Au02 118.9(15) . . ?
 C021 N01K Au03 117.4(11) . . ?
 C2AA N01K Au03 129.3(11) . . ?
 C2AA N01K C021 113.3(14) . . ?
 C6DA S01M C0BA 96(3) . . ?
 C01T N01N Au02 126.5(13) . . ?
 C01T N01N C02G 113.3(15) . . ?
 C02G N01N Au02 120.1(10) . . ?
 C6BA N01O Au04 126.6(15) . . ?
 C6BA N01O C1AA 116.2(19) . . ?
 C1AA N01O Au04 116.8(14) . . ?
 C03L N01P Au09 139(2) . . ?
 C03L N01P C040 105(2) . . ?
 C040 N01P Au09 116.5(13) . . ?
 C142 N01P Au09 118(3) . . ?
 C142 N01P C040 124(3) . . ?
 C7BA S01Q C84 90(2) . . ?
 C95 S01R C41 89(3) . . ?
 S01C C01S S01E 108(3) . . ?
 N63 C01S S01C 131(3) . . ?
 N63 C01S S01E 121(4) . . ?
 S00J C01T S00N 116.2(9) . . ?
 N01N C01T S00J 129.4(14) . . ?
 N01N C01T S00N 114.4(14) . . ?
 C025 N01U Au04 119.7(11) . . ?
 C042 N01U Au04 128.8(14) . . ?
 C042 N01U C025 111.5(16) . . ?
 C104 N01V Au3 126(3) . . ?
 C104 N01V C50 107(3) . . ?
 C50 N01V Au3 126(3) . . ?
 C029 N01Y Au03 116.1(13) . . ?
 C15 N01Y Au03 127.7(15) . . ?
 C15 N01Y C029 116.3(19) . . ?
 S00T C020 S00S 116.3(11) . . ?
 N01G C020 S00S 113.7(14) . . ?
 N01G C020 S00T 130.0(14) . . ?
 N01K C021 H021 108.1 . . ?
 N01K C021 C02X 107.7(15) . . ?
 N01K C021 C036 109.6(15) . . ?
 C02X C021 H021 108.1 . . ?
 C036 C021 H021 108.1 . . ?
 C036 C021 C02X 115.1(15) . . ?
 N01U C025 H025 107.0 . . ?
 N01U C025 C03Z 112.0(14) . . ?
 C02Y C025 N01U 107.6(14) . . ?
 C02Y C025 H025 107.0 . . ?
 C02Y C025 C03Z 115.8(18) . . ?
 C03Z C025 H025 107.0 . . ?
 C045 N026 Au07 114.0(15) . . ?
 C049 N026 Au07 132.7(18) . . ?
 C049 N026 C045 113(2) . . ?
 N01Y C029 H029 108.5 . . ?
 N01Y C029 C03S 111.5(17) . . ?
 N01Y C029 C03J 106.3(19) . . ?
 C03S C029 H029 108.5 . . ?
 C03S C029 C03J 114(2) . . ?
 C03J C029 H029 108.5 . . ?
 C035 C02B C04K 113(2) . . ?
 C035 C02B C50 125(2) . . ?
 C04K C02B C50 122(2) . . ?
 S00W C02E S010 115.8(12) . . ?
 N01H C02E S00W 130.7(16) . . ?
 N01H C02E S010 113.4(17) . . ?
 N01N C02G H02G 108.3 . . ?
 N01N C02G C03M 107.3(14) . . ?
 N01N C02G C034 111.5(15) . . ?
 C03M C02G H02G 108.3 . . ?
 C03M C02G C034 113.1(17) . . ?
 C034 C02G H02G 108.3 . . ?
 C03A N02J Au0B 133.1(19) . . ?
 C03A N02J C164 107(2) . . ?
 C164 N02J Au0B 118.0(18) . . ?
 C03F C02L H02L 119.5 . . ?
 C03F C02L C03Z 121(2) . . ?
 C03Z C02L H02L 119.5 . . ?
 C03P C02M C14 118(2) . . ?
 C03P C02M C36 121(3) . . ?
 C36 C02M C14 122(2) . . ?
 C035 C02O H02O 120.9 . . ?
 C035 C02O C39 118(3) . . ?
 C39 C02O H02O 120.9 . . ?
 C046 C02R H02R 119.1 . . ?
 C17 C02R H02R 119.1 . . ?
 C17 C02R C046 122(2) . . ?
 F01I C02T C03F 120(2) . . ?
 F01I C02T C38 119(2) . . ?
 C38 C02T C03F 121(2) . . ?
 C03P C02U H02U 118.9 . . ?
 C03R C02U H02U 118.9 . . ?
 C03R C02U C03P 122(3) . . ?
 C17 C02V H02V 121.1 . . ?
 C17 C02V C60 118(3) . . ?
 C60 C02V H02V 121.1 . . ?
 S00K C02X H02A 110.3 . . ?
 S00K C02X H02B 110.3 . . ?
 C021 C02X S00K 106.9(11) . . ?
 C021 C02X H02A 110.3 . . ?
 C021 C02X H02B 110.3 . . ?
 H02A C02X H02B 108.6 . . ?
 S00M C02Y H02C 110.8 . . ?
 S00M C02Y H02D 110.8 . . ?
 C025 C02Y S00M 104.8(14) . . ?
 C025 C02Y H02C 110.8 . . ?
 C025 C02Y H02D 110.8 . . ?
 H02C C02Y H02D 108.9 . . ?
 C03N C02Z H02Z 118.9 . . ?
 C03T C02Z H02Z 118.9 . . ?
 C03T C02Z C03N 122(2) . . ?
 C04R N030 Au0F 119(3) . . ?
 C95 N030 Au0F 125(5) . . ?
 C95 N030 C04R 116(5) . . ?
 C7BA N031 Au2 128(3) . . ?
 C7BA N031 C45 110(3) . . ?
 C45 N031 Au2 120(3) . . ?
 C02B C035 H035 118.2 . . ?
 C02O C035 C02B 124(3) . . ?
 C02O C035 H035 118.2 . . ?
 C046 C036 C021 121.0(17) . . ?
 C60 C036 C021 122.2(19) . . ?
 C60 C036 C046 117(2) . . ?
 N01H C037 H037 109.1 . . ?
 N01H C037 C04H 110.1(16) . . ?
 N01H C037 C96 105(2) . . ?
 C04H C037 H037 109.1 . . ?
 C04H C037 C96 114.9(18) . . ?
 C96 C037 H037 109.1 . . ?
 C050 C038 H038 120.9 . . ?
 C050 C038 C79 118(2) . . ?
 C79 C038 H038 120.9 . . ?
 S00L C03A S012 122.4(17) . . ?
 S00L C03A S1AA 114.4(14) . . ?
 N02J C03A S00L 125.5(19) . . ?
 N02J C03A S1AA 120(2) . . ?
 N208 C03A S00L 142(4) . . ?
 N208 C03A S012 95(4) . . ?
 C02L C03F C02T 118(2) . . ?
 C02L C03F H03F 121.1 . . ?
 C02T C03F H03F 121.1 . . ?
 C03G C03S C029 121.4(14) . . ?
 C03G C03S C051 120.0 . . ?
 C051 C03S C029 118.4(14) . . ?
 C03S C03G H03G 120.0 . . ?
 C02S C03G C03S 120.0 . . ?
 C02S C03G H03G 120.0 . . ?
 C03G C02S H02S 120.0 . . ?
 C03G C02S C04Y 120.0 . . ?
 C04Y C02S H02S 120.0 . . ?
 F03E C04Y C02S 120.0(18) . . ?
 F03E C04Y C33 120.0(19) . . ?
 C33 C04Y C02S 120.0 . . ?
 C04Y C33 H33 120.0 . . ?
 C051 C33 C04Y 120.0 . . ?
 C051 C33 H33 120.0 . . ?
 C03S C051 H051 120.0 . . ?
 C33 C051 C03S 120.0 . . ?
 C33 C051 H051 120.0 . . ?
 Au0D Au1 Au0F 55.29(7) . . ?
 Au0D Au1 Au00 109.87(12) . . ?
 Au00 Au1 Au0F 54.71(9) . . ?
 N26 Au1 Au0D 99.7(15) . . ?
 N26 Au1 Au0F 90.3(18) . . ?
 N26 Au1 Au00 84.4(15) . . ?
 N26 Au1 N53 172(2) . . ?
 N53 Au1 Au0D 85.8(10) . . ?
 N53 Au1 Au0F 97.9(12) . . ?
 N53 Au1 Au00 99.6(13) . . ?
 S00Y C03J H03A 110.6 . . ?
 S00Y C03J H03B 110.6 . . ?
 C029 C03J S00Y 106(2) . . ?
 C029 C03J H03A 110.6 . . ?
 C029 C03J H03B 110.6 . . ?
 H03A C03J H03B 108.7 . . ?
 S00X C03K H03C 109.6 . . ?
 S00X C03K H03D 109.6 . . ?
 H03C C03K H03D 108.2 . . ?
 C1AA C03K S00X 110(2) . . ?
 C1AA C03K H03C 109.6 . . ?
 C1AA C03K H03D 109.6 . . ?
 S017 C03L S011 117(3) . . ?
 N01P C03L S011 120(3) . . ?
 N01P C03L S017 122(3) . . ?
 S00N C03M H03E 111.0 . . ?
 S00N C03M H03H 111.0 . . ?
 C02G C03M S00N 103.8(14) . . ?
 C02G C03M H03E 111.0 . . ?
 C02G C03M H03H 111.0 . . ?
 H03E C03M H03H 109.0 . . ?
 C02Z C03N H03N 123.2 . . ?
 C79 C03N C02Z 114(3) . . ?
 C79 C03N H03N 123.2 . . ?
 Cl01 C03O H03J 107.9 . . ?
 Cl01 C03O H03K 107.9 . . ?
 Cl1 C03O Cl01 118(3) . . ?
 Cl1 C03O H03J 107.9 . . ?
 Cl1 C03O H03K 107.9 . . ?
 H03J C03O H03K 107.2 . . ?
 C02M C03P C02U 118(2) . . ?
 C02M C03P H03P 120.9 . . ?
 C02U C03P H03P 120.9 . . ?
 F01J C03R C03U 116(4) . . ?
 C02U C03R F01J 122(3) . . ?
 C02U C03R C03U 121(3) . . ?
 C02Z C03T C040 119.5(17) . . ?
 C02Z C03T C050 119(2) . . ?
 C050 C03T C040 121(2) . . ?
 C03R C03U H03U 122.4 . . ?
 C36 C03U C03R 115(3) . . ?
 C36 C03U H03U 122.4 . . ?
 S00R C03V S013 112.9(13) . . ?
 N04U C03V S00R 132(2) . . ?
 N04U C03V S013 115(2) . . ?
 C02L C03Z C025 119.5(17) . . ?
 C04E C03Z C025 123.0(19) . . ?
 C04E C03Z C02L 117.0(19) . . ?
 N01P C040 H04C 104.1 . . ?
 N01P C040 H040 109.5 . . ?
 N01P C040 C04S 112(2) . . ?
 C03T C040 N01P 112.3(19) . . ?
 C03T C040 H04C 104.1 . . ?
 C03T C040 H040 109.5 . . ?
 C03T C040 C04S 119(3) . . ?
 C03T C040 C04T 116(3) . . ?
 C04S C040 H04C 104.1 . . ?
 C04T C040 N01P 99(2) . . ?
 C04T C040 H040 109.5 . . ?
 S00O C042 S00M 112.6(10) . . ?
 N01U C042 S00M 116.8(15) . . ?
 N01U C042 S00O 130.5(17) . . ?
 C10 C043 H043 120.0 . . ?
 C10 C043 C04N 120.0 . . ?
 C04N C043 H043 120.0 . . ?
 C043 C10 H10 120.0 . . ?
 C043 C10 C03C 120.0 . . ?
 C03C C10 H10 120.0 . . ?
 C10 C03C C1AA 115.4(13) . . ?
 C02Q C03C C10 120.0 . . ?
 C02Q C03C C1AA 124.5(13) . . ?
 C03C C02Q H02Q 120.0 . . ?
 C03C C02Q C04G 120.0 . . ?
 C04G C02Q H02Q 120.0 . . ?
 C02Q C04G H04G 120.0 . . ?
 C04N C04G C02Q 120.0 . . ?
 C04N C04G H04G 120.0 . . ?
 F02C C04N C043 123.5(15) . . ?
 F02C C04N C04G 116.5(15) . . ?
 C04G C04N C043 120.0 . . ?
 N026 C045 H045 106.7 . . ?
 N026 C045 C30 110.5(18) . . ?
 N026 C045 C86 110(2) . . ?
 C30 C045 H045 106.7 . . ?
 C30 C045 C86 116(3) . . ?
 C86 C045 H045 106.7 . . ?
 C02R C046 C036 120(2) . . ?
 C02R C046 H046 120.1 . . ?
 C036 C046 H046 120.1 . . ?
 S00P C049 S00U 115.9(12) . . ?
 N026 C049 S00P 126.4(18) . . ?
 N026 C049 S00U 117.7(19) . . ?
 C04K C04A H04D 119.6 . . ?
 C39 C04A H04D 119.6 . . ?
 C39 C04A C04K 121(3) . . ?
 C1BA C04D C73 120.0 . . ?
 C1BA C04D C70 120(3) . . ?
 C73 C04D C70 119(3) . . ?
 C04D C1BA H1BA 120.0 . . ?
 C2BA C1BA C04D 120.0 . . ?
 C2BA C1BA H1BA 120.0 . . ?
 C1BA C2BA H2BA 120.0 . . ?
 C35 C2BA C1BA 120.00(6) . . ?
 C35 C2BA H2BA 120.0 . . ?
 C2BA C35 C3BA 120.0 . . ?
 F47 C35 C2BA 119(3) . . ?
 F47 C35 C3BA 121(3) . . ?
 C35 C3BA H3BA 120.0 . . ?
 C73 C3BA C35 120.0 . . ?
 C73 C3BA H3BA 120.0 . . ?
 C04D C73 H73 120.0 . . ?
 C3BA C73 C04D 120.00(6) . . ?
 C3BA C73 H73 120.0 . . ?
 C03Z C04E H04E 118.0 . . ?
 C38 C04E C03Z 124(2) . . ?
 C38 C04E H04E 118.0 . . ?
 C34 C04F C83 120.0 . . ?
 C34 C04F C32 120.2(17) . . ?
 C83 C04F C32 119.5(17) . . ?
 C04F C34 H34 120.0 . . ?
 C62 C34 C04F 120.0 . . ?
 C62 C34 H34 120.0 . . ?
 C34 C62 H62 120.0 . . ?
 C34 C62 C0AA 120.0 . . ?
 C0AA C62 H62 120.0 . . ?
 F02F C0AA C62 118(2) . . ?
 F02F C0AA C04I 122(2) . . ?
 C04I C0AA C62 120.0 . . ?
 C0AA C04I H04I 120.0 . . ?
 C0AA C04I C83 120.0 . . ?
 C83 C04I H04I 120.0 . . ?
 C04F C83 H83 120.0 . . ?
 C04I C83 C04F 120.0 . . ?
 C04I C83 H83 120.0 . . ?
 C02B C04K H04K 118.5 . . ?
 C04A C04K C02B 123(2) . . ?
 C04A C04K H04K 118.5 . . ?
 N030 C04R H04R 107.1 . . ?
 N030 C04R C41 108(5) . . ?
 N030 C04R C71 115(4) . . ?
 C41 C04R H04R 107.1 . . ?
 C41 C04R C71 112(5) . . ?
 C71 C04R H04R 107.1 . . ?
 S011 C04S H04F 110.2 . . ?
 S011 C04S H04H 110.2 . . ?
 C040 C04S S011 108(3) . . ?
 C040 C04S H04F 110.2 . . ?
 C040 C04S H04H 110.2 . . ?
 H04F C04S H04H 108.5 . . ?
 C03V N04U Au09 129(2) . . ?
 C03V N04U C32 116(2) . . ?
 C32 N04U Au09 115.0(15) . . ?
 S00S C04V H04A 110.1 . . ?
 S00S C04V H04B 110.1 . . ?
 H04A C04V H04B 108.5 . . ?
 C14 C04V S00S 107.8(15) . . ?
 C14 C04V H04A 110.1 . . ?
 C14 C04V H04B 110.1 . . ?
 S012 C04Z H04J 110.9 . . ?
 S012 C04Z H04M 110.9 . . ?
 H04J C04Z H04M 108.9 . . ?
 C6AA C04Z S012 104(6) . . ?
 C6AA C04Z H04J 110.9 . . ?
 C6AA C04Z H04M 110.9 . . ?
 C038 C050 C03T 122(3) . . ?
 C038 C050 H050 119.0 . . ?
 C03T C050 H050 119.0 . . ?
 Au0G Au2 Au1A 106.34(11) . . ?
 N031 Au2 Au0G 87.9(10) . . ?
 N031 Au2 Au1A 102.8(13) . . ?
 N031 Au2 N23 170.9(19) . . ?
 N23 Au2 Au0G 97.2(13) . . ?
 N23 Au2 Au1A 83.1(14) . . ?
 N01G C14 C02M 110.3(16) . . ?
 N01G C14 C04V 108.4(16) . . ?
 N01G C14 H14 107.9 . . ?
 C02M C14 C04V 114(2) . . ?
 C02M C14 H14 107.9 . . ?
 C04V C14 H14 107.9 . . ?
 Au0E Au1A Au0A 141.08(11) . . ?
 S014 Au1A Au0A 86.9(4) . . ?
 S014 Au1A Au0E 96.3(4) . . ?
 S014 Au1A S01B 173.5(5) . . ?
 S014 Au1A Au2 87.6(4) . . ?
 S01B Au1A Au0A 86.7(3) . . ?
 S01B Au1A Au0E 88.2(3) . . ?
 S01B Au1A Au2 98.2(3) . . ?
 Au2 Au1A Au0A 144.91(11) . . ?
 Au2 Au1A Au0E 74.00(8) . . ?
 S016 Au2A Au09 95.9(5) . . ?
 S016 Au2A Au3 86.3(5) . . ?
 S017 Au2A Au09 91.1(4) . . ?
 S017 Au2A S016 167.7(6) . . ?
 S017 Au2A Au3 105.5(6) . . ?
 Au3 Au2A Au09 70.7(2) . . ?
 N01V Au3 Au05 99.0(15) . . ?
 N01V Au3 Au2A 88.7(15) . . ?
 N01V Au3 N208 167(2) . . ?
 Au2A Au3 Au05 111.0(3) . . ?
 N208 Au3 Au05 91.2(11) . . ?
 N208 Au3 Au2A 95(2) . . ?
 Au07 Au3A Au0D 160.5(11) . . ?
 S00T Au3A Au07 89.3(5) . . ?
 S00T Au3A Au0D 91.1(4) . . ?
 S00W Au3A Au07 118.9(6) . . ?
 S00W Au3A Au0D 72.2(4) . . ?
 S00W Au3A S00T 138.1(12) . . ?
 C175 S3 Au00 106.7(12) . . ?
 Cl00 C9 H9A 109.1 . . ?
 Cl00 C9 H9B 109.1 . . ?
 Cl03 C9 Cl00 112.7(17) . . ?
 Cl03 C9 H9A 109.1 . . ?
 Cl03 C9 H9B 109.1 . . ?
 H9A C9 H9B 107.8 . . ?
 C01Z C30 C045 119.3(17) . . ?
 C01Z C30 C047 120.0 . . ?
 C047 C30 C045 120.1(16) . . ?
 C30 C01Z H01Z 120.0 . . ?
 C30 C01Z C69 120.0 . . ?
 C69 C01Z H01Z 120.0 . . ?
 C01Z C69 H69 120.0 . . ?
 C01Z C69 C55 120.0 . . ?
 C55 C69 H69 120.0 . . ?
 F02W C55 C69 119(2) . . ?
 F02W C55 C47 121(2) . . ?
 C47 C55 C69 120.0 . . ?
 C55 C47 H47 120.0 . . ?
 C047 C47 C55 120.0 . . ?
 C047 C47 H47 120.0 . . ?
 C30 C047 H047 120.0 . . ?
 C47 C047 C30 120.0 . . ?
 C47 C047 H047 120.0 . . ?
 C02M C36 H36 118.9 . . ?
 C03U C36 C02M 122(3) . . ?
 C03U C36 H36 118.9 . . ?
 S00Q C15 S00Y 114.8(11) . . ?
 N01Y C15 S00Q 131.2(17) . . ?
 N01Y C15 S00Y 114.0(17) . . ?
 F01W C17 C02V 120(2) . . ?
 C02R C17 F01W 119(2) . . ?
 C02R C17 C02V 121(3) . . ?
 F023 C39 C02O 118(3) . . ?
 C04A C39 F023 121(3) . . ?
 C04A C39 C02O 121(3) . . ?
 C02V C60 H60 118.8 . . ?
 C036 C60 C02V 122(2) . . ?
 C036 C60 H60 118.8 . . ?
 F01L C79 C038 122(2) . . ?
 F01L C79 C03N 112(3) . . ?
 C038 C79 C03N 125(3) . . ?
 S00U C86 H86A 110.2 . . ?
 S00U C86 H86B 110.2 . . ?
 C045 C86 S00U 108(2) . . ?
 C045 C86 H86A 110.2 . . ?
 C045 C86 H86B 110.2 . . ?
 H86A C86 H86B 108.5 . . ?
 S00V C6BA S00X 114.4(14) . . ?
 N01O C6BA S00V 131.9(19) . . ?
 N01O C6BA S00X 113.7(18) . . ?
 S00I C2AA S00K 113.5(9) . . ?
 N01K C2AA S00I 131.0(14) . . ?
 N01K C2AA S00K 115.5(12) . . ?
 N01O C1AA H1AA 108.7 . . ?
 C03K C1AA N01O 105(2) . . ?
 C03K C1AA C03C 114(2) . . ?
 C03K C1AA H1AA 108.7 . . ?
 C03C C1AA N01O 112.0(17) . . ?
 C03C C1AA H1AA 108.7 . . ?
 C03Y C77 H77 120.0 . . ?
 C03Y C77 C04O 120.0 . . ?
 C04O C77 H77 120.0 . . ?
 F048 C03Y C77 118.8(19) . . ?
 F048 C03Y C88 121.2(19) . . ?
 C77 C03Y C88 120.0 . . ?
 C03Y C88 H88 120.0 . . ?
 C03Y C88 C033 120.0 . . ?
 C033 C88 H88 120.0 . . ?
 C88 C033 H033 120.0 . . ?
 C04H C033 C88 120.0 . . ?
 C04H C033 H033 120.0 . . ?
 C033 C04H C037 118.0(13) . . ?
 C033 C04H C04O 120.0 . . ?
 C04O C04H C037 122.0(13) . . ?
 C77 C04O H04O 120.0 . . ?
 C04H C04O C77 120.0 . . ?
 C04H C04O H04O 120.0 . . ?
 S010 C96 H96A 110.2 . . ?
 S010 C96 H96B 110.2 . . ?
 C037 C96 S010 107.6(17) . . ?
 C037 C96 H96A 110.2 . . ?
 C037 C96 H96B 110.2 . . ?
 H96A C96 H96B 108.5 . . ?
 C04F C32 H32 108.7 . . ?
 C04F C32 C3AA 116(3) . . ?
 N04U C32 C04F 109(2) . . ?
 N04U C32 H32 108.7 . . ?
 N04U C32 C3AA 105(2) . . ?
 C3AA C32 H32 108.7 . . ?
 S013 C3AA H3AA 110.8 . . ?
 S013 C3AA H3AB 110.8 . . ?
 C32 C3AA S013 105(2) . . ?
 C32 C3AA H3AA 110.8 . . ?
 C32 C3AA H3AB 110.8 . . ?
 H3AA C3AA H3AB 108.9 . . ?
 C02T C38 H38 120.4 . . ?
 C04E C38 C02T 119(2) . . ?
 C04E C38 H38 120.4 . . ?
 S7 C5AA S019 114(3) . . ?
 N01W C5AA S019 116(4) . . ?
 N01W C5AA S7 129(3) . . ?
 S019 C78 H78A 109.2 . . ?
 S019 C78 H78B 109.2 . . ?
 H78A C78 H78B 107.9 . . ?
 C50 C78 S019 112(3) . . ?
 C50 C78 H78A 109.2 . . ?
 C50 C78 H78B 109.2 . . ?
 F04Q C4AA C04L 120(2) . . ?
 F04Q C4AA C044 120(2) . . ?
 C04L C4AA C044 120.0 . . ?
 C4AA C04L H04L 120.0 . . ?
 C40 C04L C4AA 120.0 . . ?
 C40 C04L H04L 120.0 . . ?
 C04L C40 H40 120.0 . . ?
 C04L C40 C034 120.0 . . ?
 C034 C40 H40 120.0 . . ?
 C40 C034 C02G 120.2(13) . . ?
 C03W C034 C02G 119.8(13) . . ?
 C03W C034 C40 120.0 . . ?
 C034 C03W H03W 120.0 . . ?
 C034 C03W C044 120.0 . . ?
 C044 C03W H03W 120.0 . . ?
 C4AA C044 H044 120.0 . . ?
 C03W C044 C4AA 120.0 . . ?
 C03W C044 H044 120.0 . . ?
 C04Z C6AA S012 41(4) . . ?
 C04Z C6AA C94 137(10) . . ?
 C04Z C6AA N208 113(7) . . ?
 C94 C6AA S012 133(8) . . ?
 C94 C6AA N208 90(4) . . ?
 N208 C6AA S012 73(4) . . ?
 C58 C7AA F032 122(4) . . ?
 C58 C7AA C8AA 120.0 . . ?
 C8AA C7AA F032 118(4) . . ?
 C7AA C58 H58 120.0 . . ?
 C7AA C58 C61 120.0 . . ?
 C61 C58 H58 120.0 . . ?
 C58 C61 H61 120.0 . . ?
 C58 C61 C57 120.0 . . ?
 C57 C61 H61 120.0 . . ?
 C61 C57 C7DA 120(4) . . ?
 C9AA C57 C61 120.0 . . ?
 C9AA C57 C7DA 120(4) . . ?
 C57 C9AA H9AA 120.0 . . ?
 C57 C9AA C8AA 120.0 . . ?
 C8AA C9AA H9AA 120.0 . . ?
 C7AA C8AA H8AA 120.0 . . ?
 C9AA C8AA C7AA 120.0 . . ?
 C9AA C8AA H8AA 120.0 . . ?
 S01M C0BA H0BA 111.6 . . ?
 S01M C0BA H0BB 111.6 . . ?
 H0BA C0BA H0BB 109.4 . . ?
 C7DA C0BA S01M 101(5) . . ?
 C7DA C0BA H0BA 111.6 . . ?
 C7DA C0BA H0BB 111.6 . . ?
 C52 S1 Au00 107.1(18) . . ?
 C52 S13 C29 87(3) . . ?
 C52 N26 Au1 125(3) . . ?
 C52 N26 C70 114(3) . . ?
 C70 N26 Au1 121(3) . . ?
 S1 C52 S13 112(3) . . ?
 N26 C52 S1 134(3) . . ?
 N26 C52 S13 113(3) . . ?
 C01S N63 Au0E 132(3) . . ?
 C01S N63 C4BA 109(3) . . ?
 C4BA N63 Au0E 119(3) . . ?
 S13 C29 H29A 109.8 . . ?
 S13 C29 H29B 109.8 . . ?
 H29A C29 H29B 108.2 . . ?
 C70 C29 S13 110(3) . . ?
 C70 C29 H29A 109.8 . . ?
 C70 C29 H29B 109.8 . . ?
 N63 C4BA H4BA 109.8 . . ?
 C74 C4BA N63 108(3) . . ?
 C74 C4BA H4BA 109.8 . . ?
 C65 C4BA N63 109(3) . . ?
 C65 C4BA H4BA 109.8 . . ?
 C65 C4BA C74 111(3) . . ?
 C04D C70 N26 109(3) . . ?
 C04D C70 H70 109.8 . . ?
 N26 C70 H70 109.8 . . ?
 C29 C70 C04D 114(4) . . ?
 C29 C70 N26 104(3) . . ?
 C29 C70 H70 109.8 . . ?
 S01E C74 H74A 110.8 . . ?
 S01E C74 H74B 110.8 . . ?
 C4BA C74 S01E 105(3) . . ?
 C4BA C74 H74A 110.8 . . ?
 C4BA C74 H74B 110.8 . . ?
 H74A C74 H74B 108.8 . . ?
 C5BA C65 C4BA 121(3) . . ?
 C5BA C65 C92 120.0 . . ?
 C92 C65 C4BA 119(3) . . ?
 C65 C5BA H5BA 120.0 . . ?
 C1CA C5BA C65 120.0 . . ?
 C1CA C5BA H5BA 120.0 . . ?
 C5BA C1CA H1CA 120.0 . . ?
 C5BA C1CA C81 120.0 . . ?
 C81 C1CA H1CA 120.0 . . ?
 C2CA C81 C1CA 120.0 . . ?
 F0AA C81 C1CA 120.1(10) . . ?
 F0AA C81 C2CA 119.9(10) . . ?
 C81 C2CA H2CA 120.0 . . ?
 C92 C2CA C81 120.0 . . ?
 C92 C2CA H2CA 120.0 . . ?
 C65 C92 H92 120.0 . . ?
 C2CA C92 C65 120.00(5) . . ?
 C2CA C92 H92 120.0 . . ?
 S01D C7BA S01Q 117(2) . . ?
 N031 C7BA S01D 125(4) . . ?
 N031 C7BA S01Q 117(3) . . ?
 S01B C8BA S01F 114(2) . . ?
 N32 C8BA S01B 131(3) . . ?
 N32 C8BA S01F 114(3) . . ?
 C8BA N32 Au0E 128(2) . . ?
 C8BA N32 C82 119(3) . . ?
 C82 N32 Au0E 113(3) . . ?
 H46A C46 H46B 107.6 . . ?
 C191 C46 H46A 108.6 . . ?
 C191 C46 H46B 108.6 . . ?
 C191 C46 S38 114(5) . . ?
 S38 C46 H46A 108.6 . . ?
 S38 C46 H46B 108.6 . . ?
 C46 C191 H191 111.8 . . ?
 C46 C191 N53 104(5) . . ?
 C46 C191 C0CA 114(5) . . ?
 N53 C191 H191 111.8 . . ?
 N53 C191 C0CA 103(3) . . ?
 C0CA C191 H191 111.8 . . ?
 C9BA S2 Au0D 109.8(16) . . ?
 C95 S27 Au0D 112(2) . . ?
 S2 C9BA S38 117(3) . . ?
 N53 C9BA S2 129(3) . . ?
 N53 C9BA S38 113(3) . . ?
 C46 S38 C9BA 84(3) . . ?
 C191 N53 Au1 122(3) . . ?
 C9BA N53 Au1 128(2) . . ?
 C9BA N53 C191 109(3) . . ?
 N32 C82 H82 110.4 . . ?
 N32 C82 C324 102(3) . . ?
 C324 C82 H82 110.4 . . ?
 C5CA C82 N32 115(3) . . ?
 C5CA C82 H82 110.4 . . ?
 C5CA C82 C324 108(4) . . ?
 C7CA C118 C8CA 120.0 . . ?
 F1AA C118 C7CA 123.2(10) . . ?
 F1AA C118 C8CA 116.8(10) . . ?
 C118 C7CA H7CA 120.0 . . ?
 C151 C7CA C118 120.0 . . ?
 C151 C7CA H7CA 120.0 . . ?
 C7CA C151 H151 120.0 . . ?
 C7CA C151 C0CA 120.0 . . ?
 C0CA C151 H151 120.0 . . ?
 C151 C0CA C191 125(3) . . ?
 C151 C0CA C217 120.0 . . ?
 C217 C0CA C191 114(3) . . ?
 C0CA C217 H217 120.0 . . ?
 C8CA C217 C0CA 120.0 . . ?
 C8CA C217 H217 120.0 . . ?
 C118 C8CA H8CA 120.0 . . ?
 C217 C8CA C118 120.0 . . ?
 C217 C8CA H8CA 120.0 . . ?
 S01F C324 H32A 111.0 . . ?
 S01F C324 H32B 111.0 . . ?
 C82 C324 S01F 104(3) . . ?
 C82 C324 H32A 111.0 . . ?
 C82 C324 H32B 111.0 . . ?
 H32A C324 H32B 109.0 . . ?
 N031 C45 H45 106.0 . . ?
 N031 C45 C3CA 112(3) . . ?
 N031 C45 C84 109(3) . . ?
 C3CA C45 H45 106.0 . . ?
 C84 C45 H45 106.0 . . ?
 C84 C45 C3CA 117(3) . . ?
 C21 C3CA C45 121(3) . . ?
 C21 C3CA C93 120.0 . . ?
 C93 C3CA C45 119(3) . . ?
 C3CA C21 H21 120.0 . . ?
 C1 C21 C3CA 120.0 . . ?
 C1 C21 H21 120.0 . . ?
 C21 C1 H1 120.0 . . ?
 C21 C1 C28 120.0 . . ?
 C28 C1 H1 120.0 . . ?
 C1 C28 C2 120.0 . . ?
 C1 C28 F1 120.1(10) . . ?
 C2 C28 F1 119.9(10) . . ?
 C28 C2 H2 120.0 . . ?
 C93 C2 C28 120.0 . . ?
 C93 C2 H2 120.0 . . ?
 C3CA C93 H93 120.0 . . ?
 C2 C93 C3CA 120.0 . . ?
 C2 C93 H93 120.0 . . ?
 C68 C5CA C82 114(3) . . ?
 C68 C5CA C87 120.0 . . ?
 C87 C5CA C82 126(3) . . ?
 C5CA C68 H68 120.0 . . ?
 C5CA C68 C4CA 120.0 . . ?
 C4CA C68 H68 120.0 . . ?
 C68 C4CA H4CA 120.0 . . ?
 C6CA C4CA C68 120.00(6) . . ?
 C6CA C4CA H4CA 120.0 . . ?
 C4CA C6CA C5DA 120.0 . . ?
 F2AA C6CA C4CA 120.1(11) . . ?
 F2AA C6CA C5DA 119.9(11) . . ?
 C6CA C5DA H5DA 120.0 . . ?
 C87 C5DA C6CA 120.0 . . ?
 C87 C5DA H5DA 120.0 . . ?
 C5CA C87 H87 120.0 . . ?
 C5DA C87 C5CA 120.00(5) . . ?
 C5DA C87 H87 120.0 . . ?
 C44 C64 H64 120.0 . . ?
 C44 C64 C9CA 120.0 . . ?
 C9CA C64 H64 120.0 . . ?
 F18 C44 C64 118(2) . . ?
 F18 C44 C03D 122(2) . . ?
 C64 C44 C03D 120.0 . . ?
 C44 C03D H03I 120.0 . . ?
 C039 C03D C44 120.0 . . ?
 C039 C03D H03I 120.0 . . ?
 C03D C039 H039 120.0 . . ?
 C94 C039 C03D 120.0 . . ?
 C94 C039 H039 120.0 . . ?
 C039 C94 C6AA 124(4) . . ?
 C039 C94 C9CA 120.0 . . ?
 C039 C94 C164 118.2(19) . . ?
 C9CA C94 C6AA 112(3) . . ?
 C9CA C94 C164 121.4(18) . . ?
 C64 C9CA H9CA 120.0 . . ?
 C94 C9CA C64 120.0 . . ?
 C94 C9CA H9CA 120.0 . . ?
 C03A N208 Au3 112(5) . . ?
 C03A N208 C6AA 114(7) . . ?
 C6AA N208 Au3 133(5) . . ?
 C142 S0AA Au0C 106.7(16) . . ?
 N01P C142 S0AA 138(3) . . ?
 N01P C142 S19 108(3) . . ?
 S0AA C142 S19 112(2) . . ?
 C04T S19 C142 90(2) . . ?
 C040 C04T S19 107(3) . . ?
 C040 C04T H04N 110.3 . . ?
 C040 C04T H04P 110.3 . . ?
 S19 C04T H04N 110.3 . . ?
 S19 C04T H04P 110.3 . . ?
 H04N C04T H04P 108.6 . . ?
 C5AA S7 Au0C 108.5(16) . . ?
 C104 S18 C110 92(3) . . ?
 S016 C104 S18 113(3) . . ?
 N01V C104 S016 129(3) . . ?
 N01V C104 S18 116(3) . . ?
 N01V C50 H50A 112.5 . . ?
 C02B C50 N01V 101(3) . . ?
 C02B C50 C78 118(3) . . ?
 C02B C50 H50A 112.5 . . ?
 C02B C50 H50 103.7 . . ?
 C02B C50 C110 110(3) . . ?
 C78 C50 H50 103.7 . . ?
 C110 C50 N01V 108(3) . . ?
 C110 C50 H50A 112.5 . . ?
 N01W C50 C02B 122(3) . . ?
 N01W C50 C78 103(3) . . ?
 N01W C50 H50 103.7 . . ?
 S18 C110 H11A 111.8 . . ?
 S18 C110 H11B 111.8 . . ?
 C50 C110 S18 100(2) . . ?
 C50 C110 H11A 111.8 . . ?
 C50 C110 H11B 111.8 . . ?
 H11A C110 H11B 109.5 . . ?
 C5AA N01W Au0B 130(3) . . ?
 C5AA N01W C50 118(3) . . ?
 C50 N01W Au0B 111(2) . . ?
 C03A S1AA C0DA 83.3(19) . . ?
 S1AA C0DA H0DA 111.1 . . ?
 S1AA C0DA H0DB 111.1 . . ?
 H0DA C0DA H0DB 109.0 . . ?
 C164 C0DA S1AA 103(2) . . ?
 C164 C0DA H0DA 111.1 . . ?
 C164 C0DA H0DB 111.1 . . ?
 N02J C164 H164 106.5 . . ?
 C94 C164 N02J 117(2) . . ?
 C94 C164 H164 106.5 . . ?
 C0DA C164 N02J 107(2) . . ?
 C0DA C164 C94 113(3) . . ?
 C0DA C164 H164 106.5 . . ?
 C2DA S1DA C175 88(3) . . ?
 C1DA N0AA Au0F 114(4) . . ?
 C175 N0AA Au0F 132(3) . . ?
 C175 N0AA C1DA 113(4) . . ?
 S01Q C84 H84A 110.1 . . ?
 S01Q C84 H84B 110.1 . . ?
 C45 C84 S01Q 108(3) . . ?
 C45 C84 H84A 110.1 . . ?
 C45 C84 H84B 110.1 . . ?
 H84A C84 H84B 108.4 . . ?
 N0AA C1DA H1DA 107.6 . . ?
 N0AA C1DA C2DA 106(4) . . ?
 N0AA C1DA C43 112(5) . . ?
 C2DA C1DA H1DA 107.6 . . ?
 C43 C1DA H1DA 107.6 . . ?
 C43 C1DA C2DA 116(5) . . ?
 S1DA C2DA H2DA 111.0 . . ?
 S1DA C2DA H2DB 111.0 . . ?
 C1DA C2DA S1DA 104(5) . . ?
 C1DA C2DA H2DA 111.0 . . ?
 C1DA C2DA H2DB 111.0 . . ?
 H2DA C2DA H2DB 109.0 . . ?
 S3 C175 H175 107.0 . . ?
 S1DA C175 S3 112(2) . . ?
 S1DA C175 H175 107.0 . . ?
 N0AA C175 S3 115(4) . . ?
 N0AA C175 S1DA 108(3) . . ?
 N0AA C175 H175 107.0 . . ?
 C22 C43 C1DA 119(3) . . ?
 C22 C43 C91 120.0 . . ?
 C91 C43 C1DA 121(4) . . ?
 C43 C22 H22 120.0 . . ?
 C43 C22 C3DA 120.0 . . ?
 C3DA C22 H22 120.0 . . ?
 C22 C3DA H3DA 120.0 . . ?
 C4DA C3DA C22 120.0 . . ?
 C4DA C3DA H3DA 120.0 . . ?
 C3DA C4DA C105 120.0 . . ?
 F43 C4DA C3DA 121(2) . . ?
 F43 C4DA C105 119(2) . . ?
 C4DA C105 H105 120.0 . . ?
 C91 C105 C4DA 120.0 . . ?
 C91 C105 H105 120.0 . . ?
 C43 C91 H91 120.0 . . ?
 C105 C91 C43 120.0 . . ?
 C105 C91 H91 120.0 . . ?
 C6DA N23 Au2 121(5) . . ?
 C6DA N23 C7DA 127(6) . . ?
 C7DA N23 Au2 111(4) . . ?
 S014 C6DA S01M 121(5) . . ?
 N23 C6DA S014 136(6) . . ?
 N23 C6DA S01M 102(6) . . ?
 S01R C95 S27 117(3) . . ?
 N030 C95 S01R 115(5) . . ?
 N030 C95 S27 128(5) . . ?
 C57 C7DA H7DA 107.6 . . ?
 C0BA C7DA C57 113(5) . . ?
 C0BA C7DA H7DA 107.6 . . ?
 N23 C7DA C57 113(5) . . ?
 N23 C7DA C0BA 108(6) . . ?
 N23 C7DA H7DA 107.6 . . ?
 S01R C41 H41A 110.4 . . ?
 S01R C41 H41B 110.4 . . ?
 C04R C41 S01R 107(4) . . ?
 C04R C41 H41A 110.4 . . ?
 C04R C41 H41B 110.4 . . ?
 H41A C41 H41B 108.6 . . ?
 C58A C7AB C8AB 120.0 . . ?
 F0 C7AB C58A 121(2) . . ?
 F0 C7AB C8AB 119(2) . . ?
 C7AB C58A H58A 120.0 . . ?
 C8DA C58A C7AB 120.0 . . ?
 C8DA C58A H58A 120.0 . . ?
 C58A C8DA H8DA 120.0 . . ?
 C58A C8DA C71 120.0 . . ?
 C71 C8DA H8DA 120.0 . . ?
 C8DA C71 C04R 118(3) . . ?
 C112 C71 C04R 122(3) . . ?
 C112 C71 C8DA 120.0 . . ?
 C71 C112 H112 120.0 . . ?
 C71 C112 C8AB 120.0 . . ?
 C8AB C112 H112 120.0 . . ?
 C7AB C8AB H8AB 120.0 . . ?
 C112 C8AB C7AB 120.0 . . ?
 C112 C8AB H8AB 120.0 . . ?
 C67 Cl23 Cl23 155(3) . 2_756 ?
 Cl23 C67 H67A 111.0 . . ?
 Cl23 C67 H67B 111.0 . . ?
 Cl26 C67 Cl23 104(4) . . ?
 Cl26 C67 H67A 111.0 . . ?
 Cl26 C67 H67B 111.0 . . ?
 H67A C67 H67B 109.0 . . ?
 Cl15 C66 H66A 108.6 . . ?
 Cl15 C66 H66B 108.6 . . ?
 Cl25 C66 Cl15 115(6) . . ?
 Cl25 C66 H66A 108.6 . . ?
 Cl25 C66 H66B 108.6 . . ?
 H66A C66 H66B 107.6 . . ?

loop_
  _geom_torsion_atom_site_label_1
  _geom_torsion_atom_site_label_2
  _geom_torsion_atom_site_label_3
  _geom_torsion_atom_site_label_4
  _geom_torsion
  _geom_torsion_site_symmetry_1
  _geom_torsion_site_symmetry_2
  _geom_torsion_site_symmetry_3
  _geom_torsion_site_symmetry_4
  _geom_torsion_publ_flag
 Au01 S00J C01T S00N 167.1(9) . . . . ?
 Au01 S00J C01T N01N -14(2) . . . . ?
 Au01 S00P C049 S00U 170.9(10) . . . . ?
 Au01 S00P C049 N026 -10(2) . . . . ?
 Au02 N01H C02E S00W -3(3) . . . . ?
 Au02 N01H C02E S010 175.0(11) . . . . ?
 Au02 N01H C037 C04H -69.4(18) . . . . ?
 Au02 N01H C037 C96 166.7(15) . . . . ?
 Au02 N01N C01T S00J 0(3) . . . . ?
 Au02 N01N C01T S00N 178.0(10) . . . . ?
 Au02 N01N C02G C03M -155.4(14) . . . . ?
 Au02 N01N C02G C034 -31(2) . . . . ?
 Au03 N01K C021 C02X 160.6(13) . . . . ?
 Au03 N01K C021 C036 -73.5(15) . . . . ?
 Au03 N01K C2AA S00I 8(3) . . . . ?
 Au03 N01K C2AA S00K -175.3(10) . . . . ?
 Au03 N01Y C029 C03S -37(2) . . . . ?
 Au03 N01Y C029 C03J -161.4(19) . . . . ?
 Au03 N01Y C15 S00Q -1(3) . . . . ?
 Au03 N01Y C15 S00Y 177.8(11) . . . . ?
 Au04 N01O C6BA S00V 5(4) . . . . ?
 Au04 N01O C6BA S00X -176.2(12) . . . . ?
 Au04 N01O C1AA C03K -170.3(19) . . . . ?
 Au04 N01O C1AA C03C -47(2) . . . . ?
 Au04 N01U C025 C02Y -153.8(14) . . . . ?
 Au04 N01U C025 C03Z -25(2) . . . . ?
 Au04 N01U C042 S00M 177.3(11) . . . . ?
 Au04 N01U C042 S00O -8(3) . . . . ?
 Au05 S00L C03A S012 160.3(19) . . . . ?
 Au05 S00L C03A N02J -5(2) . . . . ?
 Au05 S00L C03A N208 -26(7) . . . . ?
 Au05 S00L C03A S1AA 174.9(11) . . . . ?
 Au05 S00R C03V S013 176.3(12) . . . . ?
 Au05 S00R C03V N04U -6(3) . . . . ?
 Au06 S00O C042 S00M 173.8(9) . . . . ?
 Au06 S00O C042 N01U -1(3) . . . . ?
 Au06 S00Q C15 S00Y 172.0(9) . . . . ?
 Au06 S00Q C15 N01Y -9(3) . . . . ?
 Au07 N01G C020 S00S 178.4(11) . . . . ?
 Au07 N01G C020 S00T 1(3) . . . . ?
 Au07 N01G C14 C02M -42(2) . . . . ?
 Au07 N01G C14 C04V -167.9(18) . . . . ?
 Au07 N026 C045 C30 -52(2) . . . . ?
 Au07 N026 C045 C86 179(2) . . . . ?
 Au07 N026 C049 S00P 1(4) . . . . ?
 Au07 N026 C049 S00U 179.4(13) . . . . ?
 Au08 S00I C2AA S00K 165.0(9) . . . . ?
 Au08 S00I C2AA N01K -18(2) . . . . ?
 Au08 S00V C6BA S00X 166.1(12) . . . . ?
 Au08 S00V C6BA N01O -15(3) . . . . ?
 Au09 N01P C03L S011 -180.0(18) . . . . ?
 Au09 N01P C03L S017 7(5) . . . . ?
 Au09 N01P C040 C03T -31(2) . . . . ?
 Au09 N01P C040 C04S -167(3) . . . . ?
 Au09 N01P C040 C04T -154(2) . . . . ?
 Au09 N01P C142 S0AA -19(7) . . . . ?
 Au09 N01P C142 S19 176.9(16) . . . . ?
 Au09 N04U C32 C04F -71(2) . . . . ?
 Au09 N04U C32 C3AA 164(2) . . . . ?
 Au0A S00T C020 S00S 165.4(11) . . . . ?
 Au0A S00T C020 N01G -18(3) . . . . ?
 Au0A S00W C02E S010 170.5(9) . . . . ?
 Au0A S00W C02E N01H -11(3) . . . . ?
 Au0B N02J C03A S00L -4(4) . . . . ?
 Au0B N02J C03A S012 -170(3) . . . . ?
 Au0B N02J C03A N208 141(10) . . . . ?
 Au0B N02J C03A S1AA 177(2) . . . . ?
 Au0B N02J C164 C94 -79(3) . . . . ?
 Au0B N02J C164 C0DA 153(3) . . . . ?
 Au0C S0AA C142 N01P 10(6) . . . . ?
 Au0C S0AA C142 S19 174.1(19) . . . . ?
 Au0D S2 C9BA S38 175(3) . . . . ?
 Au0D S2 C9BA N53 -11(7) . . . . ?
 Au0D S27 C95 S01R -179(2) . . . . ?
 Au0D S27 C95 N030 -4(6) . . . . ?
 Au0E N63 C4BA C74 -159(3) . . . . ?
 Au0E N63 C4BA C65 -38(4) . . . . ?
 Au0E N32 C82 C324 159(3) . . . . ?
 Au0E N32 C82 C5CA -85(4) . . . . ?
 Au0F N030 C04R C41 176(3) . . . . ?
 Au0F N030 C04R C71 -58(5) . . . . ?
 Au0F N030 C95 S01R 166(3) . . . . ?
 Au0F N030 C95 S27 -9(7) . . . . ?
 Au0F N0AA C1DA C2DA 165(4) . . . . ?
 Au0F N0AA C1DA C43 -68(6) . . . . ?
 Au0F N0AA C175 S3 40(7) . . . . ?
 Au0F N0AA C175 S1DA 166(4) . . . . ?
 Au0G S01C C01S S01E 177.1(19) . . . . ?
 Au0G S01C C01S N63 -8(6) . . . . ?
 Au0G S01D C7BA S01Q 172(2) . . . . ?
 Au0G S01D C7BA N031 -14(5) . . . . ?
 Au00 S3 C175 S1DA -166(3) . . . . ?
 Au00 S3 C175 N0AA -42(4) . . . . ?
 Au00 S1 C52 S13 163(2) . . . . ?
 Au00 S1 C52 N26 -6(6) . . . . ?
 S00L C03A N208 Au3 24(9) . . . . ?
 S00L C03A N208 C6AA -165(5) . . . . ?
 S00L C03A S1AA C0DA -168.5(17) . . . . ?
 S00R C03V N04U Au09 0(4) . . . . ?
 S00R C03V N04U C32 -173(2) . . . . ?
 S00S C04V C14 N01G -18(3) . . . . ?
 S00S C04V C14 C02M -141.7(16) . . . . ?
 S00X C03K C1AA N01O -21(3) . . . . ?
 S00X C03K C1AA C03C -144.0(18) . . . . ?
 S012 C03A N208 Au3 -162(4) . . . . ?
 S012 C03A N208 C6AA 10(6) . . . . ?
 S012 C03A S1AA C0DA -43(7) . . . . ?
 S012 C04Z C6AA C94 -108(10) . . . . ?
 S012 C04Z C6AA N208 10(11) . . . . ?
 S012 C6AA C94 C039 27(12) . . . . ?
 S012 C6AA C94 C9CA -132(6) . . . . ?
 S012 C6AA C94 C164 112(10) . . . . ?
 S012 C6AA N208 C03A -8(5) . . . . ?
 S012 C6AA N208 Au3 161(7) . . . . ?
 S013 C03V N04U Au09 178.4(13) . . . . ?
 S013 C03V N04U C32 5(3) . . . . ?
 S019 C5AA S7 Au0C 179(2) . . . . ?
 S019 C5AA N01W Au0B -178(2) . . . . ?
 S019 C5AA N01W C50 -6(6) . . . . ?
 S019 C78 C50 N01V -37(6) . . . . ?
 S019 C78 C50 C02B -157(3) . . . . ?
 S019 C78 C50 C110 -98(10) . . . . ?
 S019 C78 C50 N01W -19(6) . . . . ?
 S01B C8BA N32 Au0E 12(8) . . . . ?
 S01B C8BA N32 C82 -165(5) . . . . ?
 S01C C01S N63 Au0E 4(8) . . . . ?
 S01C C01S N63 C4BA -180(4) . . . . ?
 S01E C01S N63 Au0E 178(3) . . . . ?
 S01E C01S N63 C4BA -5(5) . . . . ?
 S01F C8BA N32 Au0E 178(2) . . . . ?
 S01F C8BA N32 C82 1(6) . . . . ?
 N01H C037 C04H C033 142.3(14) . . . . ?
 N01H C037 C04H C04O -38(2) . . . . ?
 N01H C037 C96 S010 30(2) . . . . ?
 F01I C02T C03F C02L 179(2) . . . . ?
 F01I C02T C38 C04E -179(3) . . . . ?
 F01J C03R C03U C36 -175(3) . . . . ?
 N01K C021 C02X S00K 25.7(19) . . . . ?
 N01K C021 C036 C046 -60(2) . . . . ?
 N01K C021 C036 C60 114(2) . . . . ?
 S01M C0BA C7DA C57 -105(5) . . . . ?
 S01M C0BA C7DA N23 21(6) . . . . ?
 N01N C02G C03M S00N -35(2) . . . . ?
 N01N C02G C034 C40 117.9(17) . . . . ?
 N01N C02G C034 C03W -61(2) . . . . ?
 N01P C040 C04S S011 -23(4) . . . . ?
 N01P C040 C04T S19 -29(3) . . . . ?
 N01P C142 S19 C04T -24(4) . . . . ?
 C01S S01E C74 C4BA 24(3) . . . . ?
 C01S N63 C4BA C74 24(5) . . . . ?
 C01S N63 C4BA C65 145(4) . . . . ?
 C01T S00N C03M C02G 27.9(15) . . . . ?
 C01T N01N C02G C03M 28(2) . . . . ?
 C01T N01N C02G C034 152.3(18) . . . . ?
 N01U C025 C02Y S00M -35.5(17) . . . . ?
 N01U C025 C03Z C02L -66(3) . . . . ?
 N01U C025 C03Z C04E 123(2) . . . . ?
 N01V C50 C110 S18 -41(5) . . . . ?
 N01V C50 N01W Au0B -40(5) . . . . ?
 N01V C50 N01W C5AA 146(9) . . . . ?
 N01Y C029 C03S C03G -67(2) . . . . ?
 N01Y C029 C03S C051 107.2(18) . . . . ?
 N01Y C029 C03J S00Y -25(3) . . . . ?
 C020 S00S C04V C14 14(2) . . . . ?
 C020 N01G C14 C02M 140.6(19) . . . . ?
 C020 N01G C14 C04V 15(3) . . . . ?
 C021 N01K C2AA S00I -169.0(17) . . . . ?
 C021 N01K C2AA S00K 7(2) . . . . ?
 C021 C036 C046 C02R 178(2) . . . . ?
 C021 C036 C60 C02V -180(2) . . . . ?
 C025 N01U C042 S00M -2(2) . . . . ?
 C025 N01U C042 S00O 172.8(17) . . . . ?
 C025 C03Z C04E C38 177(2) . . . . ?
 N026 C045 C30 C01Z 101(2) . . . . ?
 N026 C045 C30 C047 -70(2) . . . . ?
 N026 C045 C86 S00U 2(3) . . . . ?
 C029 N01Y C15 S00Q 179.4(19) . . . . ?
 C029 N01Y C15 S00Y -2(3) . . . . ?
 C029 C03S C03G C02S 173.8(18) . . . . ?
 C029 C03S C051 C33 -174.0(17) . . . . ?
 C02B C50 C110 S18 -151(3) . . . . ?
 C02B C50 N01W Au0B -35(3) . . . . ?
 C02B C50 N01W C5AA 151(4) . . . . ?
 C02E S010 C96 C037 -24.1(19) . . . . ?
 C02E N01H C037 C04H 101(2) . . . . ?
 C02E N01H C037 C96 -23(3) . . . . ?
 F02F C0AA C04I C83 178(3) . . . . ?
 C02G N01N C01T S00J 175.9(16) . . . . ?
 C02G N01N C01T S00N -6(2) . . . . ?
 C02G C034 C03W C044 178.5(18) . . . . ?
 N02J C03A N208 Au3 -27(6) . . . . ?
 N02J C03A N208 C6AA 144(13) . . . . ?
 N02J C03A S1AA C0DA 11(2) . . . . ?
 C02L C03Z C04E C38 5(4) . . . . ?
 C02U C03R C03U C36 4(5) . . . . ?
 F02W C55 C47 C047 176(3) . . . . ?
 C02X S00K C2AA S00I -175.5(14) . . . . ?
 C02X S00K C2AA N01K 7.4(18) . . . . ?
 C02X C021 C036 C046 62(2) . . . . ?
 C02X C021 C036 C60 -124(2) . . . . ?
 C02Y S00M C042 S00O 167.7(14) . . . . ?
 C02Y S00M C042 N01U -17(2) . . . . ?
 C02Y C025 C03Z C02L 58(2) . . . . ?
 C02Y C025 C03Z C04E -113(2) . . . . ?
 C02Z C03N C79 F01L -179(2) . . . . ?
 C02Z C03N C79 C038 -4(4) . . . . ?
 C02Z C03T C040 N01P -75(2) . . . . ?
 C02Z C03T C040 C04S 58(3) . . . . ?
 C02Z C03T C040 C04T 39(3) . . . . ?
 C02Z C03T C050 C038 4(3) . . . . ?
 N030 C04R C41 S01R 24(6) . . . . ?
 N030 C04R C71 C8DA -60(5) . . . . ?
 N030 C04R C71 C112 123(4) . . . . ?
 N031 C45 C3CA C21 117(4) . . . . ?
 N031 C45 C3CA C93 -59(5) . . . . ?
 N031 C45 C84 S01Q -26(6) . . . . ?
 F032 C7AA C58 C61 -175(6) . . . . ?
 F032 C7AA C8AA C9AA 175(5) . . . . ?
 C035 C02B C04K C04A 3(4) . . . . ?
 C035 C02B C50 N01V -67(3) . . . . ?
 C035 C02B C50 C78 61(5) . . . . ?
 C035 C02B C50 C110 47(4) . . . . ?
 C035 C02B C50 N01W -69(4) . . . . ?
 C035 C02O C39 F023 -180(3) . . . . ?
 C035 C02O C39 C04A -1(5) . . . . ?
 C036 C021 C02X S00K -96.8(16) . . . . ?
 C037 N01H C02E S00W -173.1(17) . . . . ?
 C037 N01H C02E S010 5(3) . . . . ?
 C037 C04H C04O C77 -179.9(18) . . . . ?
 C03A S012 C04Z C6AA -4(8) . . . . ?
 C03A N02J C164 C94 89(3) . . . . ?
 C03A N02J C164 C0DA -39(3) . . . . ?
 F03E C04Y C33 C051 178(2) . . . . ?
 C03F C02L C03Z C025 -177(2) . . . . ?
 C03F C02L C03Z C04E -5(3) . . . . ?
 C03F C02T C38 C04E -3(4) . . . . ?
 C03S C029 C03J S00Y -148.2(16) . . . . ?
 C03S C03G C02S C04Y 0.0 . . . . ?
 C03G C03S C051 C33 0.0 . . . . ?
 C03G C02S C04Y F03E -178(2) . . . . ?
 C03G C02S C04Y C33 0.0 . . . . ?
 C02S C04Y C33 C051 0.0 . . . . ?
 C04Y C33 C051 C03S 0.0 . . . . ?
 C051 C03S C03G C02S 0.0 . . . . ?
 Au1 N26 C52 S1 -11(9) . . . . ?
 Au1 N26 C52 S13 179(3) . . . . ?
 Au1 N26 C70 C04D -34(5) . . . . ?
 Au1 N26 C70 C29 -156(4) . . . . ?
 C03J S00Y C15 S00Q 166.4(16) . . . . ?
 C03J S00Y C15 N01Y -13(2) . . . . ?
 C03J C029 C03S C03G 53(2) . . . . ?
 C03J C029 C03S C051 -132.8(19) . . . . ?
 C03K S00X C6BA S00V 171.3(19) . . . . ?
 C03K S00X C6BA N01O -8(2) . . . . ?
 C03L S011 C04S C040 15(3) . . . . ?
 C03L N01P C040 C03T 156(2) . . . . ?
 C03L N01P C040 C04S 19(3) . . . . ?
 C03L N01P C040 C04T 32(3) . . . . ?
 C03L N01P C142 S0AA 129(10) . . . . ?
 C03L N01P C142 S19 -35(5) . . . . ?
 C03M S00N C01T S00J 164.7(13) . . . . ?
 C03M S00N C01T N01N -14.0(17) . . . . ?
 C03M C02G C034 C40 -121.1(17) . . . . ?
 C03M C02G C034 C03W 60(2) . . . . ?
 C03N C02Z C03T C040 -176(2) . . . . ?
 C03N C02Z C03T C050 -2(3) . . . . ?
 C03P C02M C14 N01G 115.8(19) . . . . ?
 C03P C02M C14 C04V -122(2) . . . . ?
 C03P C02M C36 C03U 3(4) . . . . ?
 C03P C02U C03R F01J 179(2) . . . . ?
 C03P C02U C03R C03U 0(4) . . . . ?
 C03R C02U C03P C02M -2(4) . . . . ?
 C03R C03U C36 C02M -5(5) . . . . ?
 C03T C02Z C03N C79 2(3) . . . . ?
 C03T C040 C04S S011 -156(2) . . . . ?
 C03T C040 C04T S19 -150(2) . . . . ?
 C03V S013 C3AA C32 -23(3) . . . . ?
 C03V N04U C32 C04F 103(3) . . . . ?
 C03V N04U C32 C3AA -22(3) . . . . ?
 C03Z C025 C02Y S00M -161.7(12) . . . . ?
 C03Z C02L C03F C02T 1(4) . . . . ?
 C03Z C04E C38 C02T -2(4) . . . . ?
 C040 N01P C03L S011 -9(4) . . . . ?
 C040 N01P C03L S017 178(3) . . . . ?
 C040 N01P C142 S0AA 173(4) . . . . ?
 C040 N01P C142 S19 9(4) . . . . ?
 C040 C03T C050 C038 178(2) . . . . ?
 C042 S00M C02Y C025 29.2(14) . . . . ?
 C042 N01U C025 C02Y 26(2) . . . . ?
 C042 N01U C025 C03Z 154.0(19) . . . . ?
 C043 C10 C03C C02Q 0.0 . . . . ?
 C043 C10 C03C C1AA 175.9(15) . . . . ?
 C10 C043 C04N F02C 179.3(18) . . . . ?
 C10 C043 C04N C04G 0.0 . . . . ?
 C10 C03C C02Q C04G 0.0 . . . . ?
 C10 C03C C1AA N01O 148.2(14) . . . . ?
 C10 C03C C1AA C03K -93(2) . . . . ?
 C03C C02Q C04G C04N 0.0 . . . . ?
 C02Q C03C C1AA N01O -36(2) . . . . ?
 C02Q C03C C1AA C03K 83(2) . . . . ?
 C02Q C04G C04N F02C -179.3(16) . . . . ?
 C02Q C04G C04N C043 0.0 . . . . ?
 C04N C043 C10 C03C 0.0 . . . . ?
 C045 N026 C049 S00P -178.5(18) . . . . ?
 C045 N026 C049 S00U 0(3) . . . . ?
 C045 C30 C01Z C69 -171.2(16) . . . . ?
 C045 C30 C047 C47 171.1(17) . . . . ?
 C046 C02R C17 F01W -176(3) . . . . ?
 C046 C02R C17 C02V 3(4) . . . . ?
 C046 C036 C60 C02V -5(4) . . . . ?
 F048 C03Y C88 C033 -179(2) . . . . ?
 C049 S00U C86 C045 -2(3) . . . . ?
 C049 N026 C045 C30 128(2) . . . . ?
 C049 N026 C045 C86 -2(3) . . . . ?
 C04D C1BA C2BA C35 0.0 . . . . ?
 C1BA C04D C73 C3BA 0.0 . . . . ?
 C1BA C04D C70 N26 -54(4) . . . . ?
 C1BA C04D C70 C29 62(5) . . . . ?
 C1BA C2BA C35 C3BA 0.0 . . . . ?
 C1BA C2BA C35 F47 -175(4) . . . . ?
 C2BA C35 C3BA C73 0.0 . . . . ?
 C35 C3BA C73 C04D 0.0 . . . . ?
 C73 C04D C1BA C2BA 0.0 . . . . ?
 C73 C04D C70 N26 134(3) . . . . ?
 C73 C04D C70 C29 -110(4) . . . . ?
 C04F C34 C62 C0AA 0.0 . . . . ?
 C04F C32 C3AA S013 -93(3) . . . . ?
 C34 C04F C83 C04I 0.0 . . . . ?
 C34 C04F C32 N04U 138.4(18) . . . . ?
 C34 C04F C32 C3AA -103(3) . . . . ?
 C34 C62 C0AA F02F -178(3) . . . . ?
 C34 C62 C0AA C04I 0.0 . . . . ?
 C62 C0AA C04I C83 0.0 . . . . ?
 C0AA C04I C83 C04F 0.0 . . . . ?
 C83 C04F C34 C62 0.0 . . . . ?
 C83 C04F C32 N04U -48(3) . . . . ?
 C83 C04F C32 C3AA 71(3) . . . . ?
 C04K C02B C035 C02O 0(4) . . . . ?
 C04K C02B C50 N01V 116(3) . . . . ?
 C04K C02B C50 C78 -117(4) . . . . ?
 C04K C02B C50 C110 -130(4) . . . . ?
 C04K C02B C50 N01W 114(3) . . . . ?
 C04K C04A C39 F023 -177(3) . . . . ?
 C04K C04A C39 C02O 4(5) . . . . ?
 F04Q C4AA C04L C40 176(3) . . . . ?
 F04Q C4AA C044 C03W -176(3) . . . . ?
 C04R N030 C95 S01R -5(6) . . . . ?
 C04R N030 C95 S27 -180(4) . . . . ?
 C04R C71 C112 C8AB 177(4) . . . . ?
 C04S S011 C03L S017 170(3) . . . . ?
 C04S S011 C03L N01P -4(4) . . . . ?
 C04S C040 C04T S19 108(13) . . . . ?
 N04U C32 C3AA S013 28(3) . . . . ?
 C04V S00S C020 S00T 171.1(17) . . . . ?
 C04V S00S C020 N01G -6(2) . . . . ?
 C04Z S012 C03A S00L 172(4) . . . . ?
 C04Z S012 C03A N02J -21(5) . . . . ?
 C04Z S012 C03A N208 -4(5) . . . . ?
 C04Z S012 C03A S1AA 110(9) . . . . ?
 C04Z C6AA C94 C039 86(10) . . . . ?
 C04Z C6AA C94 C9CA -73(13) . . . . ?
 C04Z C6AA C94 C164 171(20) . . . . ?
 C04Z C6AA N208 C03A -15(12) . . . . ?
 C04Z C6AA N208 Au3 154(8) . . . . ?
 C050 C038 C79 F01L -179(2) . . . . ?
 C050 C038 C79 C03N 6(4) . . . . ?
 C050 C03T C040 N01P 112(2) . . . . ?
 C050 C03T C040 C04S -115(3) . . . . ?
 C050 C03T C040 C04T -135(3) . . . . ?
 Au2 N031 C7BA S01D 17(7) . . . . ?
 Au2 N031 C7BA S01Q -169(3) . . . . ?
 Au2 N031 C45 C3CA -45(5) . . . . ?
 Au2 N031 C45 C84 -176(4) . . . . ?
 Au2 N23 C6DA S014 17(9) . . . . ?
 Au2 N23 C6DA S01M -177(3) . . . . ?
 Au2 N23 C7DA C57 -73(5) . . . . ?
 Au2 N23 C7DA C0BA 161(4) . . . . ?
 C14 N01G C020 S00S -4(3) . . . . ?
 C14 N01G C020 S00T 178.8(19) . . . . ?
 C14 C02M C03P C02U 179.2(19) . . . . ?
 C14 C02M C36 C03U -175(3) . . . . ?
 Au1A S014 C6DA S01M 179(3) . . . . ?
 Au1A S014 C6DA N23 -17(8) . . . . ?
 Au1A S01B C8BA S01F -179(3) . . . . ?
 Au1A S01B C8BA N32 -13(6) . . . . ?
 Au2A S016 C104 N01V 2(7) . . . . ?
 Au2A S016 C104 S18 169(3) . . . . ?
 Au2A S017 C03L S011 176(2) . . . . ?
 Au2A S017 C03L N01P -10(4) . . . . ?
 Au3 N01V C104 S016 -5(9) . . . . ?
 Au3 N01V C104 S18 -172(3) . . . . ?
 Au3 N01V C50 C02B -46(4) . . . . ?
 Au3 N01V C50 C78 -175(4) . . . . ?
 Au3 N01V C50 C110 -161(4) . . . . ?
 Au3 N01V C50 N01W 129(8) . . . . ?
 Au3A S00T C020 S00S -175.9(13) . . . . ?
 Au3A S00T C020 N01G 1(3) . . . . ?
 Au3A S00W C02E S010 149.2(11) . . . . ?
 Au3A S00W C02E N01H -32(3) . . . . ?
 C30 C045 C86 S00U -124(2) . . . . ?
 C30 C01Z C69 C55 0.0 . . . . ?
 C01Z C30 C047 C47 0.0 . . . . ?
 C01Z C69 C55 F02W -176(3) . . . . ?
 C01Z C69 C55 C47 0.0 . . . . ?
 C69 C55 C47 C047 0.0 . . . . ?
 C55 C47 C047 C30 0.0 . . . . ?
 C047 C30 C01Z C69 0.0 . . . . ?
 C36 C02M C03P C02U 1(3) . . . . ?
 C36 C02M C14 N01G -66(3) . . . . ?
 C36 C02M C14 C04V 57(3) . . . . ?
 C15 S00Y C03J C029 22(2) . . . . ?
 C15 N01Y C029 C03S 142(2) . . . . ?
 C15 N01Y C029 C03J 18(3) . . . . ?
 C17 C02R C046 C036 -3(4) . . . . ?
 C17 C02V C60 C036 6(5) . . . . ?
 C39 C02O C035 C02B -1(5) . . . . ?
 C39 C04A C04K C02B -5(5) . . . . ?
 C60 C02V C17 F01W 175(3) . . . . ?
 C60 C02V C17 C02R -4(5) . . . . ?
 C60 C036 C046 C02R 4(3) . . . . ?
 C79 C038 C050 C03T -6(4) . . . . ?
 C86 S00U C049 S00P 179.9(18) . . . . ?
 C86 S00U C049 N026 1(2) . . . . ?
 C86 C045 C30 C01Z -133(2) . . . . ?
 C86 C045 C30 C047 56(3) . . . . ?
 C6BA S00X C03K C1AA 18(2) . . . . ?
 C6BA N01O C1AA C03K 16(3) . . . . ?
 C6BA N01O C1AA C03C 140(2) . . . . ?
 C2AA S00K C02X C021 -19.0(16) . . . . ?
 C2AA N01K C021 C02X -22(2) . . . . ?
 C2AA N01K C021 C036 104.1(19) . . . . ?
 C1AA N01O C6BA S00V 177(2) . . . . ?
 C1AA N01O C6BA S00X -4(3) . . . . ?
 C1AA C03C C02Q C04G -175.5(16) . . . . ?
 C77 C03Y C88 C033 0.0 . . . . ?
 C03Y C77 C04O C04H 0.0 . . . . ?
 C03Y C88 C033 C04H 0.0 . . . . ?
 C88 C033 C04H C037 179.9(17) . . . . ?
 C88 C033 C04H C04O 0.0 . . . . ?
 C033 C04H C04O C77 0.0 . . . . ?
 C04H C037 C96 S010 -91(2) . . . . ?
 C04O C77 C03Y F048 179(2) . . . . ?
 C04O C77 C03Y C88 0.0 . . . . ?
 C96 S010 C02E S00W -169.5(16) . . . . ?
 C96 S010 C02E N01H 11.9(19) . . . . ?
 C96 C037 C04H C033 -100.1(19) . . . . ?
 C96 C037 C04H C04O 80(2) . . . . ?
 C32 C04F C34 C62 174(2) . . . . ?
 C32 C04F C83 C04I -174(2) . . . . ?
 C3AA S013 C03V S00R -170(2) . . . . ?
 C3AA S013 C03V N04U 12(3) . . . . ?
 C38 C02T C03F C02L 3(4) . . . . ?
 C5AA S019 C78 C50 14(5) . . . . ?
 C78 S019 C5AA S7 166(4) . . . . ?
 C78 S019 C5AA N01W -6(5) . . . . ?
 C78 C50 C110 S18 83(8) . . . . ?
 C78 C50 N01W Au0B -170(4) . . . . ?
 C78 C50 N01W C5AA 15(6) . . . . ?
 C4AA C04L C40 C034 0.0 . . . . ?
 C04L C4AA C044 C03W 0.0 . . . . ?
 C04L C40 C034 C02G -178.5(18) . . . . ?
 C04L C40 C034 C03W 0.0 . . . . ?
 C40 C034 C03W C044 0.0 . . . . ?
 C034 C02G C03M S00N -158.7(13) . . . . ?
 C034 C03W C044 C4AA 0.0 . . . . ?
 C044 C4AA C04L C40 0.0 . . . . ?
 C6AA S012 C03A S00L 169(4) . . . . ?
 C6AA S012 C03A N02J -24(4) . . . . ?
 C6AA S012 C03A N208 -6(5) . . . . ?
 C6AA S012 C03A S1AA 108(8) . . . . ?
 C6AA C94 C9CA C64 160(7) . . . . ?
 C6AA C94 C164 N02J -119(11) . . . . ?
 C6AA C94 C164 C0DA 6(10) . . . . ?
 C7AA C58 C61 C57 0.0 . . . . ?
 C58 C7AA C8AA C9AA 0.0 . . . . ?
 C58 C61 C57 C9AA 0.0 . . . . ?
 C58 C61 C57 C7DA -175(5) . . . . ?
 C61 C57 C9AA C8AA 0.0 . . . . ?
 C61 C57 C7DA C0BA 74(6) . . . . ?
 C61 C57 C7DA N23 -49(6) . . . . ?
 C57 C9AA C8AA C7AA 0.0 . . . . ?
 C9AA C57 C7DA C0BA -101(6) . . . . ?
 C9AA C57 C7DA N23 136(5) . . . . ?
 C8AA C7AA C58 C61 0.0 . . . . ?
 C0BA S01M C6DA S014 -175(4) . . . . ?
 C0BA S01M C6DA N23 16(5) . . . . ?
 S13 C29 C70 C04D -154(3) . . . . ?
 S13 C29 C70 N26 -35(4) . . . . ?
 C52 S13 C29 C70 32(4) . . . . ?
 C52 N26 C70 C04D 144(5) . . . . ?
 C52 N26 C70 C29 22(6) . . . . ?
 N63 C4BA C74 S01E -31(4) . . . . ?
 N63 C4BA C65 C5BA -61(3) . . . . ?
 N63 C4BA C65 C92 119(3) . . . . ?
 C29 S13 C52 S1 170(3) . . . . ?
 C29 S13 C52 N26 -19(4) . . . . ?
 C4BA C65 C5BA C1CA -179.8(9) . . . . ?
 C4BA C65 C92 C2CA 179.8(9) . . . . ?
 C70 C04D C1BA C2BA -172(3) . . . . ?
 C70 C04D C73 C3BA 172(3) . . . . ?
 C70 N26 C52 S1 171(4) . . . . ?
 C70 N26 C52 S13 2(6) . . . . ?
 C74 S01E C01S S01C 164(3) . . . . ?
 C74 S01E C01S N63 -12(5) . . . . ?
 C74 C4BA C65 C5BA 57(3) . . . . ?
 C74 C4BA C65 C92 -123(3) . . . . ?
 F47 C35 C3BA C73 175(5) . . . . ?
 C65 C4BA C74 S01E -150(3) . . . . ?
 C65 C5BA C1CA C81 0.0 . . . . ?
 C5BA C65 C92 C2CA 0.0 . . . . ?
 C5BA C1CA C81 C2CA 0.0 . . . . ?
 C5BA C1CA C81 F0AA -179(3) . . . . ?
 C1CA C81 C2CA C92 0.0 . . . . ?
 C81 C2CA C92 C65 0.0 . . . . ?
 C92 C65 C5BA C1CA 0.0 . . . . ?
 F0AA C81 C2CA C92 179(3) . . . . ?
 C7BA S01Q C84 C45 18(4) . . . . ?
 C7BA N031 C45 C3CA 153(4) . . . . ?
 C7BA N031 C45 C84 22(6) . . . . ?
 C8BA S01F C324 C82 -30(4) . . . . ?
 C8BA N32 C82 C324 -24(5) . . . . ?
 C8BA N32 C82 C5CA 93(5) . . . . ?
 N32 C82 C324 S01F 34(4) . . . . ?
 N32 C82 C5CA C68 172(3) . . . . ?
 N32 C82 C5CA C87 -11(6) . . . . ?
 C46 C191 N53 Au1 -158(4) . . . . ?
 C46 C191 N53 C9BA 35(7) . . . . ?
 C46 C191 C0CA C151 -127(5) . . . . ?
 C46 C191 C0CA C217 44(5) . . . . ?
 C191 C46 S38 C9BA 30(6) . . . . ?
 C191 C0CA C217 C8CA -171(2) . . . . ?
 S2 C9BA S38 C46 169(5) . . . . ?
 S2 C9BA N53 Au1 5(8) . . . . ?
 S2 C9BA N53 C191 171(5) . . . . ?
 S38 C46 C191 N53 -42(7) . . . . ?
 S38 C46 C191 C0CA -153(4) . . . . ?
 S38 C9BA N53 Au1 179(3) . . . . ?
 S38 C9BA N53 C191 -15(6) . . . . ?
 N53 C191 C0CA C151 121(3) . . . . ?
 N53 C191 C0CA C217 -68(4) . . . . ?
 N53 C9BA S38 C46 -6(5) . . . . ?
 C82 C5CA C68 C4CA 177(4) . . . . ?
 C82 C5CA C87 C5DA -177(4) . . . . ?
 C118 C7CA C151 C0CA 0.0 . . . . ?
 C7CA C118 C8CA C217 0.0 . . . . ?
 C7CA C151 C0CA C191 170(3) . . . . ?
 C7CA C151 C0CA C217 0.0 . . . . ?
 C151 C0CA C217 C8CA 0.0 . . . . ?
 C0CA C191 N53 Au1 -38(5) . . . . ?
 C0CA C191 N53 C9BA 154(4) . . . . ?
 C0CA C217 C8CA C118 0.0 . . . . ?
 C8CA C118 C7CA C151 0.0 . . . . ?
 F1AA C118 C7CA C151 -179.0(12) . . . . ?
 F1AA C118 C8CA C217 179.1(11) . . . . ?
 C324 S01F C8BA S01B -173(4) . . . . ?
 C324 S01F C8BA N32 19(4) . . . . ?
 C324 C82 C5CA C68 -74(4) . . . . ?
 C324 C82 C5CA C87 103(3) . . . . ?
 C45 N031 C7BA S01D 178(4) . . . . ?
 C45 N031 C7BA S01Q -8(5) . . . . ?
 C45 C3CA C21 C1 -176(3) . . . . ?
 C45 C3CA C93 C2 176(3) . . . . ?
 C3CA C45 C84 S01Q -154(3) . . . . ?
 C3CA C21 C1 C28 0.0 . . . . ?
 C21 C3CA C93 C2 0.0 . . . . ?
 C21 C1 C28 C2 0.0 . . . . ?
 C21 C1 C28 F1 177(3) . . . . ?
 C1 C28 C2 C93 0.0 . . . . ?
 C28 C2 C93 C3CA 0.0 . . . . ?
 C93 C3CA C21 C1 0.0 . . . . ?
 F1 C28 C2 C93 -177(3) . . . . ?
 C5CA C82 C324 S01F -88(4) . . . . ?
 C5CA C68 C4CA C6CA 0.0 . . . . ?
 C68 C5CA C87 C5DA 0.0 . . . . ?
 C68 C4CA C6CA C5DA 0.0 . . . . ?
 C68 C4CA C6CA F2AA 179.3(13) . . . . ?
 C4CA C6CA C5DA C87 0.0 . . . . ?
 C6CA C5DA C87 C5CA 0.0 . . . . ?
 C87 C5CA C68 C4CA 0.0 . . . . ?
 F2AA C6CA C5DA C87 -179.3(13) . . . . ?
 F18 C44 C03D C039 -179(3) . . . . ?
 C64 C44 C03D C039 0.0 . . . . ?
 C44 C64 C9CA C94 0.0 . . . . ?
 C44 C03D C039 C94 0.0 . . . . ?
 C03D C039 C94 C6AA -157(7) . . . . ?
 C03D C039 C94 C9CA 0.0 . . . . ?
 C03D C039 C94 C164 173(3) . . . . ?
 C039 C94 C9CA C64 0.0 . . . . ?
 C039 C94 C164 N02J -7(4) . . . . ?
 C039 C94 C164 C0DA 117(3) . . . . ?
 C94 C6AA N208 C03A 128(8) . . . . ?
 C94 C6AA N208 Au3 -63(10) . . . . ?
 C9CA C64 C44 F18 179(3) . . . . ?
 C9CA C64 C44 C03D 0.0 . . . . ?
 C9CA C94 C164 N02J 165(2) . . . . ?
 C9CA C94 C164 C0DA -70(3) . . . . ?
 N208 C03A S1AA C0DA 24(4) . . . . ?
 N208 C6AA C94 C039 -39(10) . . . . ?
 N208 C6AA C94 C9CA 162(4) . . . . ?
 N208 C6AA C94 C164 45(5) . . . . ?
 S0AA C142 S19 C04T 168(3) . . . . ?
 C142 N01P C03L S011 135(8) . . . . ?
 C142 N01P C03L S017 -39(6) . . . . ?
 C142 N01P C040 C03T 137(3) . . . . ?
 C142 N01P C040 C04S 1(4) . . . . ?
 C142 N01P C040 C04T 14(4) . . . . ?
 C142 S19 C04T C040 31(3) . . . . ?
 C04T C040 C04S S011 -69(12) . . . . ?
 S7 C5AA N01W Au0B 11(8) . . . . ?
 S7 C5AA N01W C50 -176(4) . . . . ?
 C104 N01V C50 C02B 146(4) . . . . ?
 C104 N01V C50 C78 16(6) . . . . ?
 C104 N01V C50 C110 31(5) . . . . ?
 C104 N01V C50 N01W -39(5) . . . . ?
 C104 S18 C110 C50 33(4) . . . . ?
 C50 N01V C104 S016 163(5) . . . . ?
 C50 N01V C104 S18 -4(6) . . . . ?
 C50 C02B C035 C02O -178(3) . . . . ?
 C50 C02B C04K C04A -179(3) . . . . ?
 C110 S18 C104 S016 172(4) . . . . ?
 C110 S18 C104 N01V -19(6) . . . . ?
 C110 C50 N01W Au0B -155(3) . . . . ?
 C110 C50 N01W C5AA 31(5) . . . . ?
 N01W C5AA S7 Au0C -10(6) . . . . ?
 N01W C50 C110 S18 -21(4) . . . . ?
 S1AA C03A N208 Au3 -176(3) . . . . ?
 S1AA C03A N208 C6AA -4(7) . . . . ?
 S1AA C0DA C164 N02J 44(3) . . . . ?
 S1AA C0DA C164 C94 -85(3) . . . . ?
 C164 N02J C03A S00L -168.9(16) . . . . ?
 C164 N02J C03A S012 25(3) . . . . ?
 C164 N02J C03A N208 -24(8) . . . . ?
 C164 N02J C03A S1AA 12(3) . . . . ?
 C164 C94 C9CA C64 -173(3) . . . . ?
 N0AA C1DA C2DA S1DA 33(6) . . . . ?
 N0AA C1DA C43 C22 161(4) . . . . ?
 N0AA C1DA C43 C91 -22(6) . . . . ?
 C84 S01Q C7BA S01D 168(3) . . . . ?
 C84 S01Q C7BA N031 -6(4) . . . . ?
 C84 C45 C3CA C21 -116(5) . . . . ?
 C84 C45 C3CA C93 68(5) . . . . ?
 C1DA N0AA C175 S3 -151(4) . . . . ?
 C1DA N0AA C175 S1DA -25(6) . . . . ?
 C1DA C43 C22 C3DA 177(4) . . . . ?
 C1DA C43 C91 C105 -177(4) . . . . ?
 C2DA S1DA C175 S3 167(4) . . . . ?
 C2DA S1DA C175 N0AA 39(5) . . . . ?
 C2DA C1DA C43 C22 -77(6) . . . . ?
 C2DA C1DA C43 C91 100(5) . . . . ?
 C175 S1DA C2DA C1DA -40(4) . . . . ?
 C175 N0AA C1DA C2DA -5(7) . . . . ?
 C175 N0AA C1DA C43 122(5) . . . . ?
 C43 C1DA C2DA S1DA -92(6) . . . . ?
 C43 C22 C3DA C4DA 0.0 . . . . ?
 C22 C43 C91 C105 0.0 . . . . ?
 C22 C3DA C4DA C105 0.0 . . . . ?
 C22 C3DA C4DA F43 180.0(11) . . . . ?
 C3DA C4DA C105 C91 0.0 . . . . ?
 C4DA C105 C91 C43 0.0 . . . . ?
 C91 C43 C22 C3DA 0.0 . . . . ?
 F43 C4DA C105 C91 -180.0(11) . . . . ?
 C6DA S01M C0BA C7DA -21(5) . . . . ?
 C6DA N23 C7DA C57 114(7) . . . . ?
 C6DA N23 C7DA C0BA -12(9) . . . . ?
 C95 S01R C41 C04R -22(4) . . . . ?
 C95 N030 C04R C41 -12(7) . . . . ?
 C95 N030 C04R C71 114(5) . . . . ?
 C7DA C57 C9AA C8AA 175(5) . . . . ?
 C7DA N23 C6DA S014 -171(6) . . . . ?
 C7DA N23 C6DA S01M -5(8) . . . . ?
 C41 S01R C95 N030 17(5) . . . . ?
 C41 S01R C95 S27 -168(3) . . . . ?
 C41 C04R C71 C8DA 64(5) . . . . ?
 C41 C04R C71 C112 -113(4) . . . . ?
 C7AB C58A C8DA C71 0.0 . . . . ?
 C58A C7AB C8AB C112 0.0 . . . . ?
 C58A C8DA C71 C04R -177(4) . . . . ?
 C58A C8DA C71 C112 0.0 . . . . ?
 C8DA C71 C112 C8AB 0.0 . . . . ?
 C71 C04R C41 S01R -104(5) . . . . ?
 C71 C112 C8AB C7AB 0.0 . . . . ?
 C8AB C7AB C58A C8DA 0.0 . . . . ?
 F0 C7AB C58A C8DA -180.0(11) . . . . ?
 F0 C7AB C8AB C112 180.0(11) . . . . ?
 Cl23 Cl23 C67 Cl26 145(8) 2_756 . . . ?

_smtbx_masks_special_details       ?
loop_
  _smtbx_masks_void_nr
  _smtbx_masks_void_average_x
  _smtbx_masks_void_average_y
  _smtbx_masks_void_average_z
  _smtbx_masks_void_volume
  _smtbx_masks_void_count_electrons
  _smtbx_masks_void_content
 1 0.000 0.763 0.500 322.1 117.0 ?
 2 0.500 0.263 0.000 322.1 117.0 ?

_smtbx_masks_void_probe_radius     1.2
_smtbx_masks_void_truncation_radius  1.2
_shelx_res_file
;
TITL au4-f_a.res in I2
REM Old TITL Au4-F in I2/m
REM SHELXT solution in I2
REM R1 0.236, Rweak 0.057, Alpha 0.040, Orientation as input
REM Flack x = 0.250 ( 0.007 ) from Parsons' quotients
REM Formula found by SHELXT: C87 N24 O19 Au16 S35
CELL 1.54184 32.5905 13.9951 44.3459 90 111.43 90
ZERR 16 0.0002 0.0002 0.0004 0 0.001 0
LATT -2
SYMM -X,+Y,-Z
SFAC C H Au Cl F N S
UNIT 588 472.592 64 24 64 64 128
DFIX 1.5 C70 C04D
DFIX 1.5 C65 C4BA
DFIX 1.5 C41 C04R C7DA C0BA
DFIX 1.8 Cl26 C67 Cl23 C67
DFIX 2 Au3 N01V Au0B N01W
DFIX 1.5 C94 C6AA C94 C164
DFIX 1.35 N32 C8BA N53 C9BA
DFIX 1.8 S01Q C84
DFIX 1.5 C84 C45
DFIX 1.45 N031 C45
DFIX 1.4 N031 C7BA
DFIX 1.8 S1DA C175
DFIX 1.4 C175 N0AA
DFIX 1.8 S3 C175
DFIX 1.5 C1DA C43
DFIX 1.5 C45 C3CA
DFIX 1.4 C28 F1
DFIX 1.45 N53 C191 N32 C82
SADI S13 C29 S01E C74 S01E C01S S13 C52
SADI C1CA F0AA C2CA F0AA
SADI N208 C03A N02J C03A
SADI S012 C03A S1AA C03A
SADI N208 C6AA N02J C164
SADI S18 C104 S019 C5AA S18 C110 S019 C78
SADI C50 C110 C78 C50
SADI Au1 N53 Au0E N32 Au1 N26 Au0E N63
SADI F1AA C8CA F1AA C7CA
SADI C4CA F2AA C5DA F2AA
SADI S01F C8BA S38 C9BA S38 C46
SADI Au0F N0AA Au2 N031
SADI C1 F1 C2 F1
DANG 2.4 F0 C58A
DANG 2.4 F0 C8AB
DANG 2.4 C3DA F43
DANG 2.4 C105 F43
FLAT C65 C4BA C5BA C1CA C81 F0AA C2CA C92
FLAT F0 C7AB C8AB C112 C71 C8DA C58A
FLAT F1AA C118 C8CA C7CA C151 C0CA C217
FLAT F2AA C6CA C5DA C87 C5CA C68 C4CA
FLAT C21 C1 C28 C2 C93 C3CA F1
FLAT C4DA F43 C3DA C22 C91 C105 C43
RIGU C30 C86 C045 C047 C47 C55 C69 C01Z F02W
RIGU S01E C01S C04D C1BA C2BA C35 C3BA C73 S13 N26 C52 N63 C29 C4BA C70 C74 =
 F47 C65 C5BA C1CA C81 C2CA C92 F0AA AU1 AU0E
RIGU C40 C034 C03W C4AA C04L F04Q C044
RIGU S01M S01R N030 F032 C04R C7AA C58 C61 C57 C9AA C8AA C0BA C6DA C95 C7DA =
 C41 C7AB C58A C8DA C71 C112 C8AB F0 N23
RIGU F18 C64 C44 C03D C039 C94 C9CA
RIGU C6AA C164 C94 C9CA C64 C44 C03D C039 F18
RIGU S011 C04T C040 C04S S19
RIGU C68 C5CA C87 C5DA C6CA C4CA F2AA
RIGU S01D S01Q N031 S3 C7BA C45 C3CA C21 C1 C28 C2 C93 F1 S1DA N0AA C84 =
 C1DA C2DA C175 C43 C22 C3DA C4DA C105 C91 F43
RIGU C118 C7CA C151 C0CA C217 C8CA F1AA C191 C46 S38 C9BA S2 N53
ISOR 0.01 0.02 Au3A
ISOR 0.01 0.02 C037 F048 C03Y C88 C033 C04H C96 C04O C77 C02E
ISOR 0.01 0.02 C69 C55 C01Z C86 F02W C047
ISOR 0.01 0.02 C6BA C1AA C03K C04N C10 C02Q F02C
ISOR 0.01 0.02 C03M
ISOR 0.01 0.02 F04Q C4AA C04L C40 C034 C03W C044
ISOR 0.01 0.02 C03G C02S C04Y F03E C33 C02V C051 C03S C029 C03J S00Y C15 N01Y
ISOR 0.01 0.02 S01E C04D C1BA C2BA C35 C3BA C73 N63 C29 C4BA C70 C74 F47 =
 C65 C5BA C1CA C81 C2CA C92 F0AA C52 N26 S13
ISOR 0.01 0.02 C4AA F04Q
ISOR 0.01 0.02 S014 S01M S01R N030 F032 C04R C7AA C58 C61 C57 C9AA C8AA =
 C0BA S27 N23 C6DA C95 C7DA C41 C7AB C58A C8DA C71 C112 C8AB F0
ISOR 0.01 0.02 C66 Cl15 Cl25 H66a H66b
ISOR 0.01 0.02 F02F C04F C34 C62 C0AA C04I C83 S013 C3AA
ISOR 0.01 0.02 C04T C04S
ISOR 0.01 0.02 N04U C32 C03L C142 N01P
ISOR 0.01 0.02 C02B C035 C02O C39 C04K C04A F023
ISOR 0.01 0.02 N01V N01W
ISOR 0.01 0.02 C6AA C164 C94 C9CA C64 C44 F18 C03D C039
ISOR 0.01 0.02 N208 C0DA N02J
ISOR 0.01 0.02 N208 C04Z
ISOR 0.01 0.02 C110 C78 C50
ISOR 0.01 0.02 C5AA
ISOR 0.01 0.02 S38
ISOR 0.01 0.02 F1AA C118 C8CA C217 C0CA C151 C7CA
ISOR 0.01 0.02 F2AA C6CA C5DA C87 C5CA C68 C4CA
ISOR 0.01 0.02 C68 C5CA C87 C4CA F2AA C6CA C5DA
ISOR 0.01 0.02 S01F
ISOR 0.01 0.02 C324 C82 C8BA
ISOR 0.01 0.02 C03O C36 C03U C02U
ISOR 0.01 0.02 S01D S01Q N031 S3 C7BA C45 C3CA C21 C1 C28 C2 C93 F1 S1DA =
 N0AA C84 C1DA C2DA C175 C43 C22 C3DA C4DA C105 C91 F43
ISOR 0.01 0.02 N53 C191 C46 C9BA
EADP N208 N02J
ISOR 0.01 0.01 S012 S1AA

L.S. 14 0 0
PLAN  53
SIZE 0.19 0.22 0.4
TEMP -73.15
CONF
list 4
MORE -1
BOND $H
ABIN
fmap 2 53
acta
OMIT -39 1 28
OMIT 1 0 1
OMIT 5 -1 0
REM <olex2.extras>
REM <HklSrc "%.\\Au4-RF.hkl">
REM </olex2.extras>

WGHT    0.088300  102.451904
FVAR       0.02429   0.62100   0.55158   0.94269   0.59650   0.74825
AU01  3    0.667171    0.372626    0.613108    11.00000    0.02945    0.05700 =
         0.04058   -0.00298    0.01142   -0.00424
AU02  3    0.750987    0.479465    0.629928    11.00000    0.03030    0.07094 =
         0.03643   -0.00366    0.00671   -0.00885
AU03  3    0.506641    0.533798    0.618107    11.00000    0.03009    0.06891 =
         0.04046   -0.00376    0.01584    0.00196
AU04  3    0.502475    0.307954    0.638720    11.00000    0.03229    0.05927 =
         0.04144    0.00628    0.01263    0.00363
AU05  3    0.322091    0.492310    0.624668    11.00000    0.02899    0.07472 =
         0.04864    0.00865    0.01813    0.01268
AU06  3    0.578536    0.394957    0.623200    11.00000    0.02945    0.06231 =
         0.05080   -0.00394    0.01488   -0.00201
AU07  3    0.735335    0.256985    0.598163    11.00000    0.03472    0.07907 =
         0.04008    0.00513    0.00893    0.01227
AU08  3    0.427726    0.447844    0.631684    11.00000    0.04140    0.09062 =
         0.04821    0.01311    0.02704    0.01538
AU09  3    0.246656    0.637164    0.603033    11.00000    0.03910    0.11046 =
         0.04961    0.02442    0.02157    0.03529
PART 1
AU0A  3    0.822607    0.361065    0.620670    41.00000    0.03069    0.07848 =
         0.04546   -0.00105    0.00554    0.00239

AU0B  3    0.253109    0.461461    0.653254    31.00000    0.02317    0.07823 =
         0.04002   -0.00163    0.01417    0.00511
AU0C  3    0.179947    0.605119    0.631995    21.00000    0.03650    0.10199 =
         0.06214    0.01001    0.02471    0.02041
PART 2
AU0D  3    0.920936    0.285978    0.641429    10.50000    0.03346    0.08543 =
         0.05920   -0.00147    0.01349   -0.00440
PART 1
AU0E  3    1.012337    0.338573    0.664093    10.50000    0.03342    0.07091 =
         0.05319    0.00329    0.02086    0.00254
PART 2
AU0F  3    0.957055    0.132773    0.612468    10.50000    0.03777    0.09317 =
         0.05827    0.01355    0.01518    0.01075
PART 1
AU0G  3    1.061693    0.203236    0.637195    51.00000    0.04058    0.14963 =
         0.06590   -0.00565    0.02230    0.00511
PART 2
AU00  3    1.053325    0.130950    0.630785   -51.00000    0.03616    0.09775 =
         0.06807    0.00904    0.02374    0.00753
PART 0
S00I  7    0.391404    0.453044    0.577002    11.00000    0.02743    0.07404 =
         0.04899    0.01412    0.01747    0.00680
S00J  7    0.641208    0.473214    0.568686    11.00000    0.03196    0.06338 =
         0.03967    0.00139    0.01044    0.00023
S00K  7    0.408749    0.449032    0.517530    11.00000    0.03259    0.07578 =
         0.04235    0.00021    0.01383   -0.00395

S00L  7    0.292217    0.377319    0.586341    11.00000    0.03182    0.08135 =
         0.04882    0.00450    0.01914    0.00410
S00M  7    0.474885    0.198204    0.535486    11.00000    0.04286    0.08174 =
         0.04244   -0.00553    0.01429   -0.00663
S00N  7    0.675487    0.589551    0.527565    11.00000    0.04212    0.08263 =
         0.04031    0.00702    0.01131   -0.00467
S00O  7    0.550893    0.310111    0.575801    11.00000    0.03583    0.06625 =
         0.05227   -0.01084    0.02084   -0.00589
S00P  7    0.683307    0.276766    0.658480    11.00000    0.05119    0.06946 =
         0.04933    0.00687    0.02181    0.00098
S00Q  7    0.619654    0.475880    0.669555    11.00000    0.03965    0.08075 =
         0.06113   -0.01798    0.01002   -0.00462
S00R  7    0.360319    0.602495    0.662850    11.00000    0.04216    0.07837 =
         0.05914    0.00311    0.01288    0.01714
S00S  7    0.741709    0.354504    0.502164    11.00000    0.06640    0.10451 =
         0.04004    0.00278    0.01835    0.00175
S00T  7    0.810999    0.356967    0.566364    11.00000    0.04284    0.10233 =
         0.04590    0.00323    0.01455    0.00255
S00U  7    0.751406    0.145784    0.698871    11.00000    0.07826    0.09489 =
         0.04831    0.02104    0.01307    0.00709
S00V  7    0.452178    0.445829    0.686792    11.00000    0.06298    0.17069 =
         0.04557    0.01789    0.03273    0.03888
S00W  7    0.851309    0.358624    0.676363    11.00000    0.04515    0.13458 =
         0.04640    0.00020   -0.00414    0.00751
S00X  7    0.529737    0.409955    0.742857    11.00000    0.08590    0.12902 =
         0.04977    0.00008    0.02070    0.02585
S00Y  7    0.610903    0.610223    0.717252    11.00000    0.06975    0.13000 =
         0.05000   -0.02350    0.01423    0.00176
CL00  4    0.554701    0.036722    0.599706    11.00000    0.06358    0.10429 =
         0.11043    0.00779    0.01434   -0.01681
S010  7    0.827657    0.383128    0.733623    11.00000    0.09804    0.12205 =
         0.03810    0.00204    0.00476   -0.00554
PART 2
S011  7    0.140703    0.486495    0.509735    10.50000    0.05506    0.09777 =
         0.04897   -0.00191    0.00304   -0.00078
S012  7    0.204849    0.283074    0.557655   -61.00000    0.01999    0.05607 =
         0.04906    0.01087    0.01116    0.00713
PART 0
S013  7    0.349758    0.783761    0.690956    11.00000    0.13805    0.10092 =
         0.06993   -0.01240    0.01060    0.04340

PART 1
S014  7    0.910080    0.176473    0.656385    10.50000    0.06676    0.10613 =
         0.05858   -0.00015    0.03298   -0.02359

PART 0
CL01  4    0.651504    0.742933    0.587674    11.00000    0.08461    0.13679 =
         0.11475   -0.02227    0.05619   -0.00782

PART 2
S016  7    0.195899    0.626670    0.674521    10.50000    0.05847    0.09824 =
         0.07349    0.01044    0.03706    0.03889
S017  7    0.132284    0.513261    0.572562    10.50000    0.02808    0.11409 =
         0.05748    0.01739    0.01478    0.01005
PART 1
S019  7    0.288369    0.656352    0.743316    10.50000    0.07519    0.13098 =
         0.05943   -0.03511    0.02774   -0.01104

PART 0
CL1   4    0.629870    0.747710    0.645016    11.00000    0.14817    0.19009 =
         0.17244    0.02990    0.11308    0.03675

PART 1
S01B  7    0.916324    0.428982    0.594960    10.50000    0.03603    0.09668 =
         0.07397    0.00437    0.02271    0.00320
S01C  7    1.076096    0.113206    0.682500    10.50000    0.06469    0.11145 =
         0.06823    0.00989    0.01895    0.02753
S01D  7    1.062073    0.291032    0.593168    51.00000    0.06858    0.14312 =
         0.07987   -0.00001    0.04238   -0.00955
S01E  7    1.053588    0.095199    0.740116    10.50000    0.08051    0.08493 =
         0.07722    0.00644    0.02905    0.00312
S01F  7    0.974221    0.569186    0.585060    10.50000    0.08288    0.09867 =
         0.08261    0.01571    0.02593    0.00456
PART 0
N01G  6    0.726129    0.293622    0.552441    11.00000    0.03273    0.07609 =
         0.04243   -0.00417    0.00597    0.00811
N01H  6    0.775828    0.440587    0.677484    11.00000    0.04596    0.08423 =
         0.05830   -0.00974    0.01557   -0.02465
F01I  5    0.377195    0.043279    0.670418    11.00000    0.09841    0.14389 =
         0.08675    0.03587    0.05891    0.00680
F01J  5    0.598211   -0.057153    0.533689    11.00000    0.10874    0.11401 =
         0.09310   -0.01012    0.00941   -0.02455
N01K  6    0.468988    0.505677    0.571603    11.00000    0.03193    0.07059 =
         0.05195    0.00626    0.02552    0.01282

F01L  5    0.335808    0.857330    0.528149    11.00000    0.09640    0.14870 =
         0.09986   -0.02337    0.03797   -0.05710
PART 1
S01M  7    0.939790   -0.017619    0.675059    10.50000    0.09212    0.09266 =
         0.08474    0.01773    0.02762    0.00065
PART 0
N01N  6    0.726205    0.535588    0.584427    11.00000    0.02326    0.08137 =
         0.03805   -0.00462    0.00467   -0.01422
N01O  6    0.522206    0.339079    0.686933    11.00000    0.04141    0.07200 =
         0.05850    0.01898    0.01162    0.00250

N01P  6    0.205361    0.576582    0.561355    11.00000    0.03587    0.08462 =
         0.06122    0.02635    0.01672    0.01694
PART 1
S01Q  7    1.004750    0.372620    0.533127    51.00000    0.11169    0.12266 =
         0.08488   -0.00671    0.04280   -0.01523
PART 2
S01R  7    0.918663   -0.043270    0.684223    10.50000    0.07641    0.09836 =
         0.08071    0.02252    0.03135    0.01112
PART 1
C01S  1    1.045764    0.167670    0.704349    10.50000    0.04244    0.06542 =
         0.05767   -0.00964    0.00872   -0.01454
PART 0
C01T  1    0.685844    0.529482    0.564206    11.00000    0.03732    0.05751 =
         0.02831    0.00124    0.00994    0.00114
N01U  6    0.481987    0.255314    0.592640    11.00000    0.03717    0.06666 =
         0.05106    0.00131    0.01209    0.01107

PART 2
N01V  6    0.265841    0.497452    0.690222    10.50000    0.06546    0.07377 =
         0.07161   -0.01018    0.03159    0.00403

PART 0
F01W  5    0.484199    0.928820    0.534108    11.00000    0.11834    0.07223 =
         0.14120   -0.00428    0.02406   -0.01153
N01Y  6    0.547346    0.577675    0.663705    11.00000    0.04915    0.07894 =
         0.05367   -0.00353    0.02675    0.00353
C020  1    0.758111    0.332226    0.543760    11.00000    0.03969    0.09178 =
         0.03833    0.01826    0.01335    0.01721
C021  1    0.487701    0.528929    0.546473    11.00000    0.02052    0.07467 =
         0.02848    0.00504    0.00694    0.00692
AFIX  13
H021  2    0.519022    0.506697    0.554486    11.00000   -1.20000
AFIX   0

F023  5    0.355767    0.104540    0.725298    11.00000    0.14987    0.13920 =
         0.14804    0.04633    0.07457    0.04564
C025  1    0.437577    0.207984    0.578259    11.00000    0.04071    0.05010 =
         0.03176   -0.00460    0.01256    0.00172
AFIX  13
H025  2    0.415967    0.258794    0.566727    11.00000   -1.20000
AFIX   0
N026  6    0.748151    0.200741    0.642299    11.00000    0.05852    0.07834 =
         0.06037   -0.00636    0.01546   -0.01227
C029  1    0.527904    0.648152    0.680271    11.00000    0.06389    0.08243 =
         0.06086   -0.01339    0.03393    0.01095
AFIX  13
H029  2    0.509881    0.612326    0.690554    11.00000   -1.20000
AFIX   0

C02B  1    0.323878    0.391315    0.719364    11.00000    0.04805    0.07936 =
         0.05343    0.00669    0.01433    0.00504
F02C  5    0.611815   -0.072307    0.690354    11.00000    0.10662    0.09786 =
         0.07781    0.01548    0.01810    0.02288
C02E  1    0.813616    0.398290    0.691595    11.00000    0.04898    0.05948 =
         0.04359    0.00380    0.00181   -0.01677
F02F  5    0.281356    1.073450    0.554088    11.00000    0.15311    0.11778 =
         0.16024    0.04456    0.05492    0.02593
C02G  1    0.755566    0.583930    0.570866    11.00000    0.03728    0.05453 =
         0.05322   -0.00172    0.01441   -0.01033
AFIX  13
H02G  2    0.767773    0.534870    0.560035    11.00000   -1.20000
AFIX   0

PART 1
N02J  6    0.227986    0.369627    0.611435    61.00000    0.02800    0.05092 =
         0.04774    0.00829    0.01861    0.00126

PART 0
C02L  1    0.446055    0.089591    0.623804    11.00000    0.04326    0.09451 =
         0.06113   -0.00834    0.01956    0.00823
AFIX  43
H02L  2    0.472028    0.066698    0.621237    11.00000   -1.20000
AFIX   0
C02M  1    0.660793    0.190646    0.528123    11.00000    0.04622    0.06840 =
         0.04559   -0.00678    0.00962    0.01278

C02O  1    0.312205    0.225824    0.733002    11.00000    0.08457    0.09795 =
         0.08819    0.00160    0.03877   -0.00480
AFIX  43
H02O  2    0.296771    0.181275    0.741096    11.00000   -1.20000
AFIX   0

C02R  1    0.448238    0.784907    0.528642    11.00000    0.06959    0.05916 =
         0.07606    0.00358    0.02481    0.00751
AFIX  43
H02R  2    0.421153    0.818940    0.520885    11.00000   -1.20000
AFIX   0
C02T  1    0.393137    0.082803    0.649104    11.00000    0.04881    0.08795 =
         0.07598    0.00653    0.03158   -0.01970
C02U  1    0.601966    0.110696    0.535382    11.00000    0.06795    0.07429 =
         0.06660    0.00465    0.01548   -0.00317
AFIX  43
H02U  2    0.575643    0.112649    0.539901    11.00000   -1.20000
AFIX   0
C02V  1    0.525157    0.786524    0.545739    11.00000    0.07492    0.08769 =
         0.10281    0.00594    0.03568   -0.01295
AFIX  43
H02V  2    0.551789    0.820699    0.549624    11.00000   -1.20000
AFIX   0
F02W  5    0.761148   -0.120502    0.551840    11.00000    0.18624    0.13289 =
         0.13953   -0.04387    0.03367   -0.00703
C02X  1    0.462134    0.472136    0.516204    11.00000    0.03724    0.07309 =
         0.04708   -0.00132    0.02053   -0.00480
AFIX  23
H02A  2    0.477458    0.411334    0.515815    11.00000   -1.20000
H02B  2    0.459405    0.509193    0.496547    11.00000   -1.20000
AFIX   0
C02Y  1    0.439525    0.140938    0.553808    11.00000    0.03492    0.07112 =
         0.04458    0.00240    0.00625   -0.01338
AFIX  23
H02C  2    0.409756    0.129390    0.537426    11.00000   -1.20000
H02D  2    0.452218    0.079198    0.563798    11.00000   -1.20000
AFIX   0

C02Z  1    0.237485    0.734750    0.524095    11.00000    0.04500    0.09146 =
         0.04926    0.00282    0.01079    0.01156
AFIX  43
H02Z  2    0.206882    0.746796    0.518363    11.00000   -1.20000
AFIX   0

PART 2
N030  6    0.950159    0.038241    0.646982    10.50000    0.06637    0.07322 =
         0.06550    0.00711    0.02297    0.00154
PART 1
N031  6    0.975149    0.243063    0.563692    51.00000    0.07773    0.09432 =
         0.08388    0.00056    0.03376    0.00078
F032  5    0.884373   -0.246726    0.521008    10.50000    0.12288    0.12534 =
         0.11780   -0.01296    0.04059   -0.01315

PART 0
C035  1    0.301638    0.321486    0.730674    11.00000    0.06212    0.08973 =
         0.07669   -0.00022    0.02814    0.00169
AFIX  43
H035  2    0.278135    0.341639    0.737011    11.00000   -1.20000
AFIX   0

C036  1    0.487482    0.636489    0.541840    11.00000    0.04753    0.05219 =
         0.04995   -0.00686    0.02417   -0.01509
C037  1    0.753820    0.475400    0.699216    11.00000    0.05409    0.06787 =
         0.03477   -0.00786    0.01915   -0.01864
AFIX  13
H037  2    0.721504    0.462145    0.689044    11.00000   -1.20000
AFIX   0

C038  1    0.326078    0.693075    0.540885    11.00000    0.04073    0.15296 =
         0.07048    0.01694    0.02835    0.01576
AFIX  43
H038  2    0.356797    0.680586    0.547809    11.00000   -1.20000
AFIX   0
C03A  1    0.244409    0.340713    0.588773    11.00000    0.03759    0.05810 =
         0.04858    0.01480    0.00688    0.00582

F03E  5    0.414077    0.890074    0.584818    11.00000    0.12001    0.09991 =
         0.13349    0.00752    0.03039    0.02983
C03F  1    0.431920    0.047727    0.646336    11.00000    0.06135    0.09571 =
         0.05162    0.00225    0.00995   -0.01162
AFIX  43
H03F  2    0.447896   -0.003276    0.659592    11.00000   -1.20000
AFIX  66
C03S  1    0.497874    0.720278    0.656111    11.00000    0.05363    0.06923 =
         0.06270   -0.01594    0.02570   -0.00282
C03G  1    0.514773    0.786481    0.640344    11.00000    0.06621    0.08295 =
         0.08840   -0.00734    0.03071    0.00844
AFIX  43
H03G  2    0.545736    0.791978    0.645969    11.00000   -1.20000
AFIX  65
C02S  1    0.486369    0.844642    0.616347    11.00000    0.10252    0.10479 =
         0.10359   -0.00486    0.04034    0.00216
AFIX  43
H02S  2    0.497919    0.889889    0.605571    11.00000   -1.20000
AFIX  65
C04Y  1    0.441065    0.836600    0.608118    11.00000    0.09499    0.10504 =
         0.10024   -0.00666    0.03694    0.00991
C33   1    0.424165    0.770396    0.623885    11.00000    0.09639    0.10226 =
         0.10306   -0.00113    0.03152    0.01296
AFIX  43
H33   2    0.393202    0.764900    0.618260    11.00000   -1.20000
AFIX  65
C051  1    0.452569    0.712235    0.647882    11.00000    0.06196    0.08830 =
         0.09803    0.00015    0.03812    0.00421
AFIX  43
H051  2    0.441019    0.666988    0.658658    11.00000   -1.20000
AFIX   0

CL03  4    0.647622    0.016814    0.628466    11.00000    0.07775    0.15021 =
         0.13234   -0.01956    0.01052    0.01934
PART 2
AU1   3    1.021114    0.284495    0.666484    10.50000    0.03451    0.09018 =
         0.05460    0.01424    0.02146    0.00244
PART 0
C03J  1    0.567106    0.694827    0.707257    11.00000    0.08521    0.09757 =
         0.08133   -0.01497    0.03021   -0.00051
AFIX  23
H03A  2    0.559350    0.708900    0.726400    11.00000   -1.20000
H03B  2    0.575683    0.755188    0.699506    11.00000   -1.20000
AFIX   0
C03K  1    0.571127    0.322823    0.742446    11.00000    0.09299    0.09144 =
         0.07946   -0.00390    0.02376    0.01550
AFIX  23
H03C  2    0.600849    0.346359    0.755884    11.00000   -1.20000
H03D  2    0.566058    0.261730    0.751791    11.00000   -1.20000
AFIX   0

PART 2
C03L  1    0.163215    0.525774    0.549673    10.50000    0.03938    0.04553 =
         0.04657   -0.00484    0.01399    0.00064

PART 0
C03M  1    0.728117    0.651660    0.545731    11.00000    0.04132    0.06404 =
         0.05696    0.00404    0.01570   -0.01749
AFIX  23
H03E  2    0.741541    0.664503    0.529395    11.00000   -1.20000
H03H  2    0.724340    0.712895    0.555591    11.00000   -1.20000
AFIX   0

C03N  1    0.265194    0.810027    0.522018    11.00000    0.08929    0.07231 =
         0.06424    0.00940    0.02343   -0.00780
AFIX  43
H03N  2    0.254945    0.873235    0.515823    11.00000   -1.20000
AFIX   0

C03O  1    0.647674    0.685791    0.621884    11.00000    0.13179    0.11582 =
         0.12564   -0.00425    0.04523    0.00779
AFIX  23
H03J  2    0.628132    0.629622    0.614306    11.00000   -1.20000
H03K  2    0.677317    0.661470    0.635158    11.00000   -1.20000
AFIX   0

C03P  1    0.622188    0.194782    0.533383    11.00000    0.05790    0.06588 =
         0.04608   -0.01759    0.01474    0.00260
AFIX  43
H03P  2    0.609661    0.254426    0.535602    11.00000   -1.20000
AFIX   0
C03R  1    0.617855    0.026368    0.531223    11.00000    0.07008    0.10899 =
         0.08469   -0.00295   -0.00403   -0.03044

C03T  1    0.253489    0.643973    0.534214    11.00000    0.03653    0.10255 =
         0.03356   -0.00091    0.02000    0.00416
C03U  1    0.657867    0.018960    0.524357    11.00000    0.09857    0.09654 =
         0.10137   -0.00421    0.02856    0.00843
AFIX  43
H03U  2    0.668743   -0.040466    0.520078    11.00000   -1.20000
AFIX   0

C03V  1    0.325594    0.696244    0.660944    11.00000    0.06893    0.11464 =
         0.04411    0.01160    0.01408    0.03191
C03Z  1    0.422315    0.166737    0.604277    11.00000    0.03211    0.07592 =
         0.04037    0.00602    0.01189   -0.00177
C040  1    0.222760    0.567460    0.533764    11.00000    0.04679    0.06476 =
         0.05361    0.00723    0.01147    0.01531
PART 2
AFIX  13
H04C  2    0.241557    0.508786    0.539335    10.50000   -1.20000
AFIX  13
PART 1
H040  2    0.237666    0.504226    0.535260    10.50000   -1.20000
AFIX   0

PART 0
C042  1    0.501749    0.255215    0.573294    11.00000    0.03439    0.07378 =
         0.04604    0.00096    0.01932   -0.00274
AFIX  66
C043  1    0.633703    0.091536    0.702496    11.00000    0.06079    0.12323 =
         0.04434    0.00736    0.01488    0.02542
AFIX  43
H043  2    0.663473    0.077683    0.705486    11.00000   -1.20000
AFIX  65
C10   1    0.621305    0.184609    0.706079    11.00000    0.06054    0.06406 =
         0.05381    0.00816    0.01241    0.00826
AFIX  43
H10   2    0.642601    0.234367    0.711516    11.00000   -1.20000
AFIX  65
C03C  1    0.577747    0.204878    0.701705    11.00000    0.05758    0.10758 =
         0.02993    0.01096   -0.00566   -0.00104
C02Q  1    0.546587    0.132074    0.693749    11.00000    0.06422    0.07331 =
         0.06663    0.00897    0.01748   -0.00122
AFIX  43
H02Q  2    0.516817    0.145927    0.690760    11.00000   -1.20000
AFIX  65
C04G  1    0.558985    0.039001    0.690167    11.00000    0.10122    0.07320 =
         0.07728    0.00733    0.04348   -0.01987
AFIX  43
H04G  2    0.537688   -0.010757    0.684729    11.00000   -1.20000
AFIX  65
C04N  1    0.602543    0.018731    0.694540    11.00000    0.08754    0.06527 =
         0.06156    0.01169    0.02126    0.01031
AFIX   0
C045  1    0.787093    0.134589    0.653205    11.00000    0.05560    0.07100 =
         0.07802    0.01212    0.02182    0.01688
AFIX  13
H045  2    0.813497    0.173995    0.655046    11.00000   -1.20000
AFIX   0
C046  1    0.447501    0.689025    0.531828    11.00000    0.04769    0.06064 =
         0.08410    0.01806    0.02516    0.00238
AFIX  43
H046  2    0.420258    0.656807    0.527372    11.00000   -1.20000
AFIX   0
F048  5    0.776723    0.874258    0.719641    11.00000    0.16705    0.12976 =
         0.12556   -0.04722    0.06319   -0.03522
C049  1    0.729424    0.209334    0.662974    11.00000    0.05876    0.07942 =
         0.03607   -0.00294    0.01363   -0.01276

C04A  1    0.367273    0.257276    0.711731    11.00000    0.07912    0.10566 =
         0.08954    0.00290    0.05071    0.01266
AFIX  43
H04D  2    0.389136    0.234703    0.704019    11.00000   -1.20000
AFIX  66

PART 2
C04D  1    1.015141    0.300369    0.737218    10.50000    0.06069    0.06583 =
         0.04496    0.00750    0.02153   -0.00199
C1BA  1    1.053383    0.354298    0.744590    10.50000    0.07089    0.08161 =
         0.08446   -0.00002    0.03078   -0.00893
AFIX  43
H1BA  2    1.078626    0.327584    0.741901    10.50000   -1.20000
AFIX  65
C2BA  1    1.054689    0.447312    0.755895    10.50000    0.08508    0.08231 =
         0.08600   -0.00182    0.03016   -0.00552
AFIX  43
H2BA  2    1.080826    0.484169    0.760933    10.50000   -1.20000
AFIX  65
C35   1    1.017754    0.486398    0.759829    10.50000    0.08983    0.09648 =
         0.09480   -0.00236    0.03404   -0.00035
C3BA  1    0.979512    0.432470    0.752458    10.50000    0.08731    0.08738 =
         0.08420   -0.00534    0.03495    0.00389
AFIX  43
H3BA  2    0.954269    0.459184    0.755147    10.50000   -1.20000
AFIX  65
C73   1    0.978205    0.339456    0.741153    10.50000    0.06754    0.08164 =
         0.06852    0.00098    0.02987    0.00075
AFIX  43
H73   2    0.952068    0.302599    0.736115    10.50000   -1.20000
AFIX   0
PART 0
C04E  1    0.383282    0.192420    0.607377    11.00000    0.03116    0.06690 =
         0.07733    0.00569    0.01859    0.00904
AFIX  43
H04E  2    0.365864    0.240272    0.593273    11.00000   -1.20000
AFIX  66

C04F  1    0.271655    0.877309    0.618554    11.00000    0.09326    0.09068 =
         0.07798   -0.00696    0.03119    0.01561
C34   1    0.236937    0.939067    0.603026    11.00000    0.09506    0.09500 =
         0.09213   -0.00390    0.03085    0.01087
AFIX  43
H34   2    0.210675    0.936008    0.607603    11.00000   -1.20000
AFIX  65
C62   1    0.240644    1.005299    0.580802    11.00000    0.11007    0.10915 =
         0.10932    0.00474    0.03721    0.00426
AFIX  43
H62   2    0.216916    1.047508    0.570190    11.00000   -1.20000
AFIX  65
C0AA  1    0.279069    1.009773    0.574105    11.00000    0.08987    0.08700 =
         0.10038   -0.01245    0.02576    0.00307
C04I  1    0.313787    0.948016    0.589633    11.00000    0.10572    0.09169 =
         0.08848   -0.00010    0.02640    0.00753
AFIX  43
H04I  2    0.340048    0.951075    0.585056    11.00000   -1.20000
AFIX  65
C83   1    0.310081    0.881784    0.611856    11.00000    0.10917    0.11005 =
         0.11037   -0.00340    0.03891    0.01402
AFIX  43
H83   2    0.333809    0.839575    0.622468    11.00000   -1.20000
AFIX   0
C04K  1    0.358303    0.352896    0.710759    11.00000    0.06423    0.08957 =
         0.06963    0.01166    0.03920    0.00564
AFIX  43
H04K  2    0.375961    0.395511    0.704005    11.00000   -1.20000
AFIX   0

F04Q  5    0.896187    0.754494    0.670529    11.00000    0.11720    0.17808 =
         0.19946   -0.06733   -0.02011   -0.01117
PART 2
C04R  1    0.965042   -0.054471    0.647786    10.50000    0.07249    0.07599 =
         0.07887    0.00881    0.02955    0.00313
AFIX  13
H04R  2    0.997391   -0.050947    0.652286    10.50000   -1.20000
AFIX   0

C04S  1    0.184894    0.541815    0.500596    10.50000    0.05032    0.05406 =
         0.05382    0.00617    0.00760    0.01514
AFIX  23
H04F  2    0.196080    0.497330    0.488019    10.50000   -1.20000
H04H  2    0.174156    0.600392    0.487580    10.50000   -1.20000
AFIX   0
PART 0
N04U  6    0.286872    0.714711    0.641802    11.00000    0.05907    0.08699 =
         0.05996    0.00787    0.02358    0.02814

C04V  1    0.689913    0.297674    0.493457    11.00000    0.04774    0.13617 =
         0.04846   -0.00369    0.01143   -0.00045
AFIX  23
H04A  2    0.666064    0.337482    0.478430    11.00000   -1.20000
H04B  2    0.689672    0.234865    0.483123    11.00000   -1.20000
AFIX   0

PART 2
C04Z  1    0.169502    0.246657    0.567485   -61.00000    0.03538    0.03393 =
         0.03595   -0.00352    0.01385   -0.00012
AFIX  23
H04J  2    0.141191    0.278592    0.555225   -61.00000   -1.20000
H04M  2    0.165861    0.176857    0.563873   -61.00000   -1.20000
AFIX   0
PART 0
C050  1    0.298244    0.625473    0.541422    11.00000    0.03829    0.10407 =
         0.06294    0.00737    0.01145    0.03271
AFIX  43
H050  2    0.308897    0.562171    0.546876    11.00000   -1.20000
AFIX   0

PART 1
AU2   3    0.968142    0.166592    0.599460    10.50000    0.03874    0.08144 =
         0.06280    0.00594    0.02001    0.00307
PART 0
C14   1    0.682822    0.284545    0.525463    11.00000    0.03400    0.06802 =
         0.04278    0.00795    0.00228    0.03260
AFIX  13
H14   2    0.663548    0.337817    0.527498    11.00000   -1.20000
AFIX   0
PART 1
AU1A  3    0.916775    0.298639    0.625779    10.50000    0.03587    0.10465 =
         0.05878   -0.00628    0.01909   -0.00803

PART 2
AU2A  3    0.170181    0.560129    0.623209   -21.00000    0.02653    0.06224 =
         0.05146    0.00776    0.01506    0.01118
AU3   3    0.246541    0.428408    0.647677   -31.00000    0.02279    0.06332 =
         0.03468   -0.00309    0.01029    0.00550

AU3A  3    0.818066    0.302848    0.620605   -41.00000    0.04295    0.02850 =
         0.05344    0.00675    0.01815   -0.01253
S3    7    1.042954    0.199082    0.582150   -51.00000    0.08741    0.11519 =
         0.09133    0.01764    0.05461    0.01036
PART 0
C9    1    0.604479    0.092900    0.618611    11.00000    0.08667    0.07202 =
         0.05752    0.00844    0.02009   -0.00363
AFIX  23
H9A   2    0.608245    0.143107    0.604108    11.00000   -1.20000
H9B   2    0.604285    0.124458    0.638538    11.00000   -1.20000
AFIX  66

C30   1    0.782773    0.059924    0.627865    11.00000    0.04262    0.06468 =
         0.07174    0.01190   -0.00230    0.02928
C01Z  1    0.806365    0.070253    0.607528    11.00000    0.08496    0.09459 =
         0.09715   -0.00815    0.02913    0.00203
AFIX  43
H01Z  2    0.828033    0.118949    0.611606    11.00000   -1.20000
AFIX  65
C69   1    0.798253    0.009333    0.581224    11.00000    0.10187    0.09866 =
         0.10178   -0.01460    0.02692    0.00652
AFIX  43
H69   2    0.814377    0.016393    0.567325    11.00000   -1.20000
AFIX  65
C55   1    0.766550   -0.061916    0.575257    11.00000    0.11077    0.10337 =
         0.11552   -0.01460    0.02179   -0.00441
C47   1    0.742957   -0.072246    0.595593    11.00000    0.09995    0.10054 =
         0.11803   -0.01906    0.01619   -0.00777
AFIX  43
H47   2    0.721289   -0.120942    0.591515    11.00000   -1.20000
AFIX  65
C047  1    0.751068   -0.011327    0.621897    11.00000    0.09246    0.09763 =
         0.11638   -0.01046    0.02871   -0.00968
AFIX  43
H047  2    0.734944   -0.018386    0.635796    11.00000   -1.20000
AFIX   0
C36   1    0.678672    0.102596    0.524464    11.00000    0.08281    0.08698 =
         0.08565   -0.01149    0.02993    0.00481
AFIX  43
H36   2    0.706403    0.101483    0.521965    11.00000   -1.20000
AFIX   0
C15   1    0.586362    0.552759    0.679083    11.00000    0.05069    0.07341 =
         0.03995   -0.00192    0.01683   -0.01501
C17   1    0.485523    0.832568    0.536003    11.00000    0.07628    0.05112 =
         0.07608   -0.00222    0.02631   -0.00566

C39   1    0.346043    0.196296    0.723191    11.00000    0.08836    0.08854 =
         0.07582    0.01041    0.03675    0.00584
C60   1    0.525306    0.688230    0.549780    11.00000    0.03682    0.07805 =
         0.07296    0.02110    0.01471   -0.00459
AFIX  43
H60   2    0.552783    0.655907    0.558394    11.00000   -1.20000
AFIX   0

C79   1    0.309434    0.782450    0.530003    11.00000    0.05151    0.15275 =
         0.06286   -0.02865    0.02712   -0.03798
C86   1    0.794368    0.097723    0.686966    11.00000    0.10997    0.11086 =
         0.09039    0.01490    0.03653    0.00998
AFIX  23
H86A  2    0.823575    0.118351    0.702344    11.00000   -1.20000
H86B  2    0.793319    0.027025    0.686916    11.00000   -1.20000
AFIX   0
C6BA  1    0.500863    0.393007    0.701094    11.00000    0.07021    0.09547 =
         0.06222   -0.00199    0.04312    0.00146
C2AA  1    0.428987    0.472620    0.559600    11.00000    0.02898    0.06587 =
         0.03703    0.01050    0.01325   -0.00241
C1AA  1    0.568698    0.306758    0.708465    11.00000    0.05065    0.06193 =
         0.05383    0.00172    0.00391    0.00288
AFIX  13
H1AA  2    0.590681    0.349294    0.704261    11.00000   -1.20000
AFIX  66
C77   1    0.805354    0.723578    0.712333    11.00000    0.08732    0.09501 =
         0.09551   -0.00619    0.03438   -0.01725
AFIX  43
H77   2    0.832435    0.753421    0.714409    11.00000   -1.20000
AFIX  65
C03Y  1    0.770659    0.778020    0.714148    11.00000    0.10801    0.10196 =
         0.09727   -0.00331    0.03471   -0.01162
C88   1    0.731035    0.734354    0.711110    11.00000    0.09584    0.09689 =
         0.09896   -0.01733    0.04150    0.00391
AFIX  43
H88   2    0.707323    0.771563    0.712351    11.00000   -1.20000
AFIX  65
C033  1    0.726106    0.636246    0.706256    11.00000    0.09155    0.09678 =
         0.09520   -0.01312    0.04237   -0.00777
AFIX  43
H033  2    0.699024    0.606403    0.704180    11.00000   -1.20000
AFIX  65
C04H  1    0.760800    0.581803    0.704440    11.00000    0.06349    0.07977 =
         0.05127   -0.00597    0.02406   -0.01088
C04O  1    0.800425    0.625468    0.707479    11.00000    0.07748    0.09409 =
         0.09185    0.00451    0.03372   -0.01498
AFIX  43
H04O  2    0.824137    0.588258    0.706238    11.00000   -1.20000
AFIX   0
C96   1    0.773390    0.414754    0.729803    11.00000    0.08847    0.07724 =
         0.06502   -0.00864    0.02700   -0.01073
AFIX  23
H96A  2    0.755387    0.356590    0.728091    11.00000   -1.20000
H96B  2    0.773912    0.451544    0.749008    11.00000   -1.20000
AFIX   0

C32   1    0.269640    0.810749    0.645753    11.00000    0.08202    0.08530 =
         0.07238   -0.01099    0.02631    0.01145
AFIX  13
H32   2    0.238181    0.803933    0.643687    11.00000   -1.20000
AFIX   0
C3AA  1    0.298139    0.842741    0.681844    11.00000    0.12098    0.11057 =
         0.10017   -0.00135    0.03400    0.01235
AFIX  23
H3AA  2    0.283779    0.822612    0.697002    11.00000   -1.20000
H3AB  2    0.302071    0.912957    0.683212    11.00000   -1.20000
AFIX   0

C38   1    0.368730    0.154865    0.628589    11.00000    0.04681    0.13301 =
         0.07869   -0.00480    0.03770   -0.00594
AFIX  43
H38   2    0.341854    0.176400    0.630014    11.00000   -1.20000
AFIX   0

PART 1
C5AA  1    0.258889    0.612529    0.703012    10.50000    0.06571    0.06719 =
         0.06438   -0.00782    0.02993    0.00204
C78   1    0.320377    0.548686    0.750285    10.50000    0.08912    0.09931 =
         0.09017   -0.00007    0.04282   -0.00111
AFIX  23
H78A  2    0.351903    0.564623    0.761570    10.50000   -1.20000
H78B  2    0.311407    0.505948    0.764574    10.50000   -1.20000
AFIX  66

PART 0
C4AA  1    0.863868    0.717888    0.646410    11.00000    0.09205    0.11055 =
         0.12142   -0.00652    0.01568   -0.01155
C04L  1    0.872007    0.646659    0.627473    11.00000    0.08770    0.11913 =
         0.13171   -0.01186    0.01862   -0.01385
AFIX  43
H04L  2    0.901415    0.627185    0.631318    11.00000   -1.20000
AFIX  65
C40   1    0.837117    0.603923    0.602909    11.00000    0.06950    0.08911 =
         0.11484   -0.00601    0.02884   -0.00365
AFIX  43
H40   2    0.842680    0.555241    0.589967    11.00000   -1.20000
AFIX  65
C034  1    0.794089    0.632416    0.597283    11.00000    0.06040    0.06695 =
         0.07051    0.00948    0.02557   -0.00982
C03W  1    0.785950    0.703645    0.616220    11.00000    0.07033    0.07261 =
         0.06410    0.00931    0.01648    0.00121
AFIX  43
H03W  2    0.756541    0.723118    0.612374    11.00000   -1.20000
AFIX  65
C044  1    0.820838    0.746382    0.640783    11.00000    0.09227    0.09156 =
         0.08644   -0.00100    0.01305   -0.01170
AFIX  43
H044  2    0.815275    0.795064    0.653725    11.00000   -1.20000
AFIX   0

PART 2
C6AA  1    0.182051    0.266279    0.597507   -61.00000    0.08936    0.08901 =
         0.09186    0.00143    0.03231    0.00147

PART 1
AFIX  66
C7AA  1    0.905887   -0.194473    0.549000    10.50000    0.10590    0.10176 =
         0.10679    0.00115    0.03613   -0.00332
C58   1    0.882874   -0.147833    0.565579    10.50000    0.10344    0.10329 =
         0.10232    0.00183    0.03302   -0.00522
AFIX  43
H58   2    0.851828   -0.155189    0.558804    10.50000   -1.20000
AFIX  65
C61   1    0.905286   -0.090429    0.592071    10.50000    0.09555    0.10186 =
         0.10223    0.00205    0.03184   -0.00133
AFIX  43
H61   2    0.889557   -0.058553    0.603402    10.50000   -1.20000
AFIX  65
C57   1    0.950711   -0.079665    0.601985    10.50000    0.09471    0.08631 =
         0.09165    0.00640    0.03006   -0.00047
C9AA  1    0.973725   -0.126305    0.585405    10.50000    0.10437    0.10760 =
         0.10762   -0.00461    0.03834   -0.00124
AFIX  43
H9AA  2    1.004772   -0.118948    0.592181    10.50000   -1.20000
AFIX  65
C8AA  1    0.951314   -0.183709    0.558913    10.50000    0.10934    0.10722 =
         0.10777   -0.00575    0.03836   -0.00363
AFIX  43
H8AA  2    0.967043   -0.215585    0.547582    10.50000   -1.20000
AFIX   0
C0BA  1    0.979742   -0.077835    0.662917    10.50000    0.09196    0.09010 =
         0.09041    0.01041    0.03139    0.00002
AFIX  23
H0BA  2    1.009781   -0.071903    0.679501    10.50000   -1.20000
H0BB  2    0.972400   -0.146292    0.658410    10.50000   -1.20000
AFIX   0
PART 2
S1    7    1.078896    0.052081    0.679172    10.50000    0.05767    0.12478 =
         0.06988    0.01269    0.01442    0.01183
S13   7    1.061350    0.033873    0.738581    10.50000    0.07879    0.08512 =
         0.07899    0.00998    0.02229   -0.00068
N26   6    1.033153    0.184799    0.701236    10.50000    0.06458    0.07160 =
         0.06060    0.00505    0.02500    0.00033
C52   1    1.057415    0.106641    0.703695    10.50000    0.06209    0.07043 =
         0.06650    0.00205    0.01963   -0.00120
PART 1
N63   6    1.025729    0.240755    0.699788    10.50000    0.06667    0.07238 =
         0.06352    0.00338    0.03181   -0.00152
PART 2
C29   1    1.044472    0.139072    0.755264    10.50000    0.05963    0.06654 =
         0.06332    0.00754    0.01868   -0.00798
AFIX  23
H29A  2    1.029302    0.119236    0.769939    10.50000   -1.20000
H29B  2    1.070748    0.177026    0.767958    10.50000   -1.20000
AFIX   0
PART 1
C4BA  1    1.005553    0.253520    0.726717    10.50000    0.06247    0.07220 =
         0.06043    0.00303    0.02901   -0.00623
AFIX  13
H4BA  2    0.974531    0.229376    0.718621    10.50000   -1.20000
AFIX   0
PART 2
C70   1    1.015183    0.196473    0.729267    10.50000    0.06428    0.07044 =
         0.06125    0.00492    0.02580   -0.00382
AFIX  13
H70   2    0.984529    0.170514    0.722312    10.50000   -1.20000
AFIX   0
PART 1
C74   1    1.033512    0.195999    0.756363    10.50000    0.07362    0.07716 =
         0.06810    0.00488    0.02824   -0.00264
AFIX  23
H74A  2    1.015507    0.174102    0.768817    10.50000   -1.20000
H74B  2    1.058347    0.234873    0.770727    10.50000   -1.20000
AFIX   0
PART 2
F47   5    1.018441    0.579762    0.768536    10.50000    0.11531    0.10681 =
         0.13747   -0.01575    0.04859   -0.00013
PART 1
AFIX  66
C65   1    1.006192    0.357739    0.734890    10.50000    0.06306    0.07077 =
         0.04511    0.00549    0.02346   -0.00483
C5BA  1    1.045546    0.408210    0.747440    10.50000    0.06912    0.08187 =
         0.07639    0.00089    0.02470   -0.00893
AFIX  43
H5BA  2    1.072751    0.376816    0.750952    10.50000   -1.20000
AFIX  65
C1CA  1    1.045096    0.504614    0.754852    10.50000    0.09736    0.08751 =
         0.09189   -0.00226    0.03281   -0.00778
AFIX  43
H1CA  2    1.071993    0.539108    0.763430    10.50000   -1.20000
AFIX  65
C81   1    1.005290    0.550548    0.749713    10.50000    0.10385    0.10368 =
         0.09998    0.00099    0.03713    0.00182
C2CA  1    0.965935    0.500078    0.737162    10.50000    0.10073    0.09580 =
         0.10152   -0.00029    0.03898    0.00761
AFIX  43
H2CA  2    0.938730    0.531473    0.733650    10.50000   -1.20000
AFIX  65
C92   1    0.966386    0.403674    0.729751    10.50000    0.07716    0.09259 =
         0.08778   -0.00024    0.03216    0.00480
AFIX  43
H92   2    0.939488    0.369180    0.721173    10.50000   -1.20000
AFIX   0
F0AA  5    1.004756    0.642474    0.756451    10.50000    0.13823    0.11143 =
         0.16566   -0.01068    0.05886    0.00120
C7BA  1    1.011536    0.298704    0.564851    51.00000    0.08063    0.09006 =
         0.08287   -0.01379    0.04134   -0.00048
C8BA  1    0.968091    0.467686    0.606077    10.50000    0.07229    0.08137 =
         0.07771    0.00529    0.03426   -0.00183
N32   6    1.004530    0.445650    0.632216    10.50000    0.04841    0.03321 =
         0.06381    0.00539    0.02656    0.01723
PART 2
C46   1    1.043218    0.512713    0.618396   -51.00000    0.06977    0.07527 =
         0.08509    0.00333    0.03210    0.00156
AFIX  23
H46A  2    1.061315    0.532341    0.605741   -51.00000   -1.20000
H46B  2    1.052102    0.552776    0.638147   -51.00000   -1.20000
AFIX   0
C191  1    1.051799    0.425481    0.626850    10.50000    0.06449    0.07510 =
         0.08005    0.00171    0.02841   -0.00204
AFIX  13
H191  2    1.053689    0.385424    0.608729    10.50000   -1.20000
AFIX   0
S2    7    0.925279    0.422064    0.614204    10.50000    0.06011    0.10692 =
         0.08219    0.02276    0.01716    0.00223
S27   7    0.905305    0.163759    0.669799    10.50000    0.03637    0.07878 =
         0.06512    0.00359    0.01099    0.00115
C9BA  1    0.978267    0.440168    0.617325    10.50000    0.06618    0.07358 =
         0.07173    0.00141    0.02586    0.00064
S38   7    0.988120    0.535397    0.595467    10.50000    0.07991    0.11177 =
         0.12300    0.04326    0.04790    0.01033
N53   6    1.015428    0.395788    0.636501    10.50000    0.06091    0.06402 =
         0.07159   -0.00106    0.02422   -0.00187
PART 1
C82   1    1.042931    0.507237    0.640125    10.50000    0.05974    0.08178 =
         0.07178    0.00966    0.03847   -0.00398
AFIX  13
H82   2    1.070573    0.468319    0.647754    10.50000   -1.20000
AFIX  66
PART 2
C118  1    1.171610    0.417896    0.717129    10.50000    0.07199    0.09216 =
         0.07668   -0.00525    0.02423    0.00065
C7CA  1    1.169505    0.354801    0.692400    10.50000    0.05177    0.07363 =
         0.06769    0.00956    0.03198   -0.00733
AFIX  43
H7CA  2    1.193801    0.314238    0.694588    10.50000   -1.20000
AFIX  65
C151  1    1.131852    0.351057    0.664469    10.50000    0.06624    0.07689 =
         0.07680    0.00016    0.02760   -0.00079
AFIX  43
H151  2    1.130414    0.307934    0.647568    10.50000   -1.20000
AFIX  65
C0CA  1    1.096304    0.410406    0.661268    10.50000    0.06643    0.07697 =
         0.07923    0.00071    0.02819   -0.00076
C217  1    1.098408    0.473502    0.685997    10.50000    0.07889    0.08647 =
         0.08491   -0.00234    0.03097    0.00176
AFIX  43
H217  2    1.074113    0.514064    0.683809    10.50000   -1.20000
AFIX  65
C8CA  1    1.136061    0.477247    0.713928    10.50000    0.07685    0.09252 =
         0.08470   -0.00364    0.03274   -0.00067
AFIX  43
H8CA  2    1.137500    0.520370    0.730829    10.50000   -1.20000
AFIX   0
F1AA  5    1.206251    0.426033    0.743860    10.50000    0.04641    0.11756 =
         0.05208    0.00845    0.03322   -0.01547
PART 1
C324  1    1.035917    0.557279    0.605019    51.00000    0.08129    0.09416 =
         0.08923    0.00543    0.03685   -0.00987
AFIX  23
H32A  2    1.047932    0.516395    0.591987    51.00000   -1.20000
H32B  2    1.050404    0.620606    0.608040    51.00000   -1.20000
AFIX   0
C45   1    0.936379    0.272100    0.536428    51.00000    0.08527    0.09413 =
         0.09013   -0.00008    0.03168    0.00425
AFIX  13
H45   2    0.921328    0.321491    0.545017    51.00000   -1.20000
AFIX  66
C3CA  1    0.903874    0.192038    0.524129    51.00000    0.08708    0.09313 =
         0.08723    0.00502    0.02830    0.00258
C21   1    0.861866    0.197811    0.525231    51.00000    0.08959    0.09736 =
         0.09242    0.00608    0.03109    0.00208
AFIX  43
H21   2    0.852574    0.254865    0.532448    51.00000   -1.20000
AFIX  65
C1    1    0.833455    0.120107    0.515775    51.00000    0.09722    0.10627 =
         0.09924    0.00592    0.03124   -0.00419
AFIX  43
H1    2    0.804745    0.124053    0.516529    51.00000   -1.20000
AFIX  65
C28   1    0.847051    0.036628    0.505216    51.00000    0.10720    0.10907 =
         0.10503    0.00262    0.03267    0.00245
C2    1    0.889058    0.030854    0.504114    51.00000    0.11165    0.10718 =
         0.11466   -0.00254    0.03722    0.00026
AFIX  43
H2    2    0.898350   -0.026200    0.496897    51.00000   -1.20000
AFIX  65
C93   1    0.917470    0.108558    0.513570    51.00000    0.10301    0.10256 =
         0.10332   -0.00113    0.03606    0.00454
AFIX  43
H93   2    0.946180    0.104611    0.512816    51.00000   -1.20000
AFIX   0
F1    5    0.819450   -0.042676    0.497198    51.00000    0.13618    0.13506 =
         0.15875   -0.00825    0.04006   -0.01678
AFIX  66
C5CA  1    1.045311    0.580446    0.662282    10.50000    0.08254    0.07736 =
         0.07613    0.00809    0.02661    0.00253
C68   1    1.084823    0.630726    0.672738    10.50000    0.08855    0.08645 =
         0.09462    0.00583    0.02707   -0.00238
AFIX  43
H68   2    1.107828    0.612414    0.665579    10.50000   -1.20000
AFIX  65
C4CA  1    1.090677    0.707799    0.693670    10.50000    0.10480    0.09824 =
         0.10750   -0.00695    0.02795   -0.00313
AFIX  43
H4CA  2    1.117682    0.742163    0.700816    10.50000   -1.20000
AFIX  65
C6CA  1    1.057019    0.734592    0.704145    10.50000    0.10030    0.09428 =
         0.09624    0.00136    0.02195    0.00511
C5DA  1    1.017506    0.684313    0.693690    10.50000    0.10190    0.09973 =
         0.09788   -0.00789    0.03262    0.00601
AFIX  43
H5DA  2    0.994503    0.702626    0.700849    10.50000   -1.20000
AFIX  65
C87   1    1.011652    0.607240    0.672758    10.50000    0.08855    0.09348 =
         0.08830   -0.00001    0.03396    0.00054
AFIX  43
H87   2    0.984647    0.572875    0.665612    10.50000   -1.20000
AFIX   0
F2AA  5    1.062250    0.801867    0.722803    10.50000    0.14226    0.12317 =
         0.13452   -0.02819    0.02736    0.00403

PART 0
F18   5    0.230316   -0.012441    0.691648    11.00000    0.17183    0.15425 =
         0.16046    0.05553    0.10679    0.04674
AFIX  66
C64   1    0.177602    0.081409    0.655484    11.00000    0.12258    0.13423 =
         0.14266    0.02607    0.06315    0.00326
AFIX  43
H64   2    0.155163    0.044894    0.658971    11.00000   -1.20000
AFIX  65
C44   1    0.221671    0.058325    0.671848    11.00000    0.12180    0.12482 =
         0.11743    0.01646    0.05795    0.00621
C03D  1    0.254503    0.111751    0.666746    11.00000    0.10298    0.09916 =
         0.08920    0.00631    0.04314    0.01718
AFIX  43
H03I  2    0.284622    0.095974    0.677930    11.00000   -1.20000
AFIX  65
C039  1    0.243267    0.188262    0.645280    11.00000    0.08642    0.08988 =
         0.08767    0.00165    0.03658    0.01125
AFIX  43
H039  2    0.265706    0.224776    0.641793    11.00000   -1.20000
AFIX  65
C94   1    0.199199    0.211347    0.628916    11.00000    0.08420    0.09870 =
         0.09393    0.01053    0.04201    0.01352
C9CA  1    0.166366    0.157921    0.634018    11.00000    0.11771    0.14004 =
         0.14847    0.02964    0.05813   -0.00295
AFIX  43
H9CA  2    0.136248    0.173699    0.622833    11.00000   -1.20000
AFIX   0
PART 2
N208  6    0.222943    0.332710    0.609539   -61.00000    0.02800    0.05092 =
         0.04774    0.00829    0.01861    0.00126
PART 1
S0AA  7    0.136660    0.557423    0.582845    10.50000    0.03539    0.10216 =
         0.05372    0.00114    0.00930    0.01070
C142  1    0.167900    0.564310    0.558408    10.50000    0.04080    0.04428 =
         0.04770   -0.00374    0.01342    0.00569
S19   7    0.139032    0.516550    0.518908    10.50000    0.04450    0.08256 =
         0.04830   -0.00580    0.00304   -0.00334
C04T  1    0.178871    0.566806    0.505010    10.50000    0.04803    0.05306 =
         0.04994   -0.00056    0.01058    0.00988
AFIX  23
H04N  2    0.181351    0.528070    0.487073    10.50000   -1.20000
H04P  2    0.170333    0.632677    0.497050    10.50000   -1.20000
AFIX   0
S7    7    0.211691    0.671625    0.682837    10.50000    0.05948    0.11169 =
         0.05757   -0.01729    0.02827    0.02796
PART 2
S18   7    0.272823    0.626079    0.736010    10.50000    0.09930    0.09879 =
         0.05725   -0.02360    0.02651    0.02799
C104  1    0.244336    0.567427    0.698290    10.50000    0.07479    0.11764 =
         0.05200    0.00644    0.03244    0.02955
PART 0
C50   1    0.314418    0.494428    0.717701    11.00000    0.06867    0.09561 =
         0.06839   -0.00236    0.03453    0.00774
PART 2
AFIX  13
H50A  2    0.336200    0.532698    0.711693    10.50000   -1.20000
AFIX  13
PART 1
H50   2    0.337697    0.522869    0.710748    10.50000   -1.20000
AFIX   0
PART 2
C110  1    0.310919    0.528434    0.750467    10.50000    0.06885    0.07643 =
         0.06180    0.00098    0.02719    0.00262
AFIX  23
H11A  2    0.339733    0.550161    0.766129    10.50000   -1.20000
H11B  2    0.298947    0.477694    0.760477    10.50000   -1.20000
AFIX   0
PART 1
N01W  6    0.273836    0.533797    0.694977    10.50000    0.04026    0.04326 =
         0.04747   -0.01184    0.02300    0.01242
S1AA  7    0.214525    0.258528    0.558319    61.00000    0.04369    0.09205 =
         0.07101    0.02182    0.00613   -0.01110
C0DA  1    0.165534    0.285667    0.575308    61.00000    0.05989    0.07923 =
         0.07976    0.00733    0.02802   -0.01188
AFIX  23
H0DA  2    0.148080    0.342195    0.564493    61.00000   -1.20000
H0DB  2    0.145585    0.230055    0.571981    61.00000   -1.20000
AFIX   0
C164  1    0.188437    0.303089    0.608590    61.00000    0.05797    0.08660 =
         0.07527   -0.00002    0.02915    0.00179
AFIX  13
H164  2    0.168147    0.341158    0.616237    61.00000   -1.20000
AFIX   0

PART 2
S1DA  7    0.971982    0.294008    0.528172   -51.00000    0.09692    0.10757 =
         0.08566    0.01855    0.04246    0.00244
N0AA  6    0.957333    0.211957    0.575430   -51.00000    0.07336    0.07470 =
         0.07653    0.00534    0.03253    0.00178
PART 1
C84   1    0.950668    0.322355    0.512056    51.00000    0.09952    0.10198 =
         0.09637    0.00130    0.03577   -0.00199
AFIX  23
H84A  2    0.929485    0.373682    0.501269    51.00000   -1.20000
H84B  2    0.951758    0.276681    0.495318    51.00000   -1.20000
AFIX   0
PART 2
C1DA  1    0.912762    0.236627    0.552151   -51.00000    0.07375    0.07191 =
         0.07113    0.00132    0.02858    0.00462
AFIX  13
H1DA  2    0.895558    0.263230    0.564838   -51.00000   -1.20000
AFIX   0
C2DA  1    0.919737    0.319635    0.530545   -51.00000    0.08595    0.07769 =
         0.07519    0.00384    0.02920   -0.00176
AFIX  23
H2DA  2    0.920003    0.382645    0.540762   -51.00000   -1.20000
H2DB  2    0.896209    0.319293    0.508758   -51.00000   -1.20000
AFIX   0
C175  1    0.990904    0.260950    0.569820   -51.00000    0.08132    0.08747 =
         0.08072    0.00554    0.03618   -0.00275
AFIX  13
H175  2    0.995964    0.321463    0.582659   -51.00000   -1.20000
AFIX  66
C43   1    0.888395    0.150385    0.534078   -51.00000    0.07297    0.07281 =
         0.07199    0.00230    0.02757    0.00392
C22   1    0.842852    0.154747    0.518707   -51.00000    0.07621    0.07975 =
         0.07972    0.00260    0.02637    0.00351
AFIX  43
H22   2    0.827352    0.210567    0.520558   -51.00000   -1.20000
AFIX  65
C3DA  1    0.819989    0.077435    0.500630   -51.00000    0.08347    0.08517 =
         0.08718   -0.00165    0.02867    0.00059
AFIX  43
H3DA  2    0.788862    0.080417    0.490125   -51.00000   -1.20000
AFIX  65
C4DA  1    0.842668   -0.004238    0.497922   -51.00000    0.08295    0.08218 =
         0.08224    0.00364    0.03127    0.00090
C105  1    0.888210   -0.008601    0.513292   -51.00000    0.08520    0.08147 =
         0.08896   -0.00173    0.03103    0.00269
AFIX  43
H105  2    0.903710   -0.064422    0.511442   -51.00000   -1.20000
AFIX  65
C91   1    0.911074    0.068709    0.531370   -51.00000    0.07476    0.07512 =
         0.07534    0.00353    0.03063    0.00481
AFIX  43
H91   2    0.942201    0.065727    0.541875   -51.00000   -1.20000
AFIX   0
F43   5    0.820849   -0.082645    0.480085   -51.00000    0.11010    0.10152 =
         0.12554   -0.02029    0.03564   -0.00814
PART 1
N23   6    0.956515    0.062556    0.633697    10.50000    0.08394    0.07940 =
         0.07884    0.00907    0.02485   -0.00187
C6DA  1    0.938411    0.088027    0.653242    10.50000    0.08407    0.08653 =
         0.08113    0.00581    0.02533   -0.00398
PART 2
C95   1    0.928944    0.055234    0.664762    10.50000    0.06685    0.07851 =
         0.06455    0.00810    0.02347    0.00427
PART 1
C7DA  1    0.975391   -0.024058    0.632590    10.50000    0.09182    0.08525 =
         0.09205    0.00751    0.03145   -0.00055
AFIX  13
H7DA  2    1.005803   -0.011732    0.632977    10.50000   -1.20000
AFIX   0
PART 2
C41   1    0.959662   -0.103974    0.675853    10.50000    0.06699    0.07814 =
         0.07800    0.00862    0.02518   -0.00070
AFIX  23
H41A  2    0.987622   -0.102434    0.694862    10.50000   -1.20000
H41B  2    0.951067   -0.171480    0.670393    10.50000   -1.20000
AFIX  66
C7AB  1    0.903476   -0.217743    0.560628    10.50000    0.09977    0.09603 =
         0.09658    0.00366    0.03364   -0.00397
C58A  1    0.878350   -0.176347    0.576605    10.50000    0.10106    0.10064 =
         0.09616    0.00292    0.03261   -0.00437
AFIX  43
H58A  2    0.847288   -0.184914    0.568520    10.50000   -1.20000
AFIX  65
C8DA  1    0.898673   -0.122418    0.604412    10.50000    0.09116    0.10175 =
         0.09469    0.00147    0.03107    0.00018
AFIX  43
H8DA  2    0.881500   -0.094126    0.615331    10.50000   -1.20000
AFIX  65
C71   1    0.944121   -0.109883    0.616242    10.50000    0.09111    0.08709 =
         0.08526    0.00116    0.03023    0.00126
C112  1    0.969247   -0.151278    0.600265    10.50000    0.09427    0.09605 =
         0.09304   -0.00171    0.03511    0.00284
AFIX  43
H112  2    1.000309   -0.142711    0.608350    10.50000   -1.20000
AFIX  65
C8AB  1    0.948925   -0.205208    0.572458    10.50000    0.10395    0.09600 =
         0.09573   -0.00255    0.03709   -0.00235
AFIX  43
H8AB  2    0.966098   -0.233500    0.561539    10.50000   -1.20000
AFIX   0
F0    5    0.884175   -0.270841    0.533330    10.50000    0.13687    0.11319 =
         0.10472   -0.00710    0.03600   -0.01871

PART 1
CL23  4    1.025317   -0.015585    0.524874    10.50000    0.13908    0.38850 =
         0.49056    0.04181    0.15853    0.03311
CL26  4    1.105593    0.028034    0.575829    10.50000    0.33180    0.21233 =
         0.16299    0.03914    0.06130    0.03428
C67   1    1.067474   -0.068369    0.559535    10.50000    0.09442    0.14100 =
         0.35370   -0.07085    0.11773   -0.00821
AFIX  23
H67A  2    1.055028   -0.091281    0.575522    10.50000   -1.20000
H67B  2    1.081930   -0.122482    0.552979    10.50000   -1.20000
AFIX   0

PART 2
CL15  4    0.982354    0.611985    0.684177    10.50000    0.17119    0.20181 =
         0.18964    0.02470    0.07773   -0.00116
CL25  4    0.913051    0.597700    0.709443    10.50000    0.13726    0.14871 =
         0.12454   -0.02443    0.03789    0.00890
C66   1    0.937186    0.548021    0.686196    10.50000    0.12918    0.13103 =
         0.13165   -0.00035    0.04972    0.00094
AFIX  23
H66A  2    0.915041    0.541149    0.663997    10.50000   -1.20000
H66B  2    0.947182    0.483082    0.694503    10.50000   -1.20000
AFIX   0
HKLF 4

REM  au4-f_a.res in I2
REM R1 =  0.0503 for   24080 Fo > 4sig(Fo)  and  0.0550 for all   26595 data
REM   2592 parameters refined using   2154 restraints

END

WGHT      0.0883    102.6779

REM Highest difference peak  2.956,  deepest hole -1.504,  1-sigma level  0.203
Q1    1   0.4404  0.3920  0.6406  11.00000  0.05    2.96
Q2    1   0.5030  0.3805  0.6393  11.00000  0.05    2.91
Q3    1   0.5021  0.2370  0.6405  11.00000  0.05    2.82
Q4    1   0.2398  0.7026  0.6007  11.00000  0.05    2.54
Q5    1   0.8210  0.4369  0.6196  11.00000  0.05    2.50
Q6    1   0.5788  0.3196  0.6209  11.00000  0.05    2.33
Q7    1   0.7382  0.1832  0.5995  11.00000  0.05    2.30
Q8    1   0.6757  0.4344  0.6175  11.00000  0.05    2.21
Q9    1   0.5046  0.4647  0.6229  11.00000  0.05    2.20
Q10   1   0.3196  0.4148  0.6205  11.00000  0.05    2.19
Q11   1   0.7379  0.3364  0.6015  11.00000  0.05    2.17
Q12   1   0.5802  0.4712  0.6208  11.00000  0.05    2.14
Q13   1   0.5102  0.6020  0.6187  11.00000  0.05    2.06
Q14   1   0.3186  0.5695  0.6195  11.00000  0.05    1.90
Q15   1   0.7610  0.5461  0.6395  11.00000  0.05    1.76
Q16   1   0.7384  0.4161  0.6197  11.00000  0.05    1.71
Q17   1   0.6722  0.3055  0.6187  11.00000  0.05    1.62
Q18   1   0.9189  0.3626  0.6384  11.00000  0.05    1.50
Q19   1   0.2598  0.3830  0.6592  11.00000  0.05    1.47
Q20   1   0.2415  0.5124  0.6417  11.00000  0.05    1.30
Q21   1   0.9182  0.2240  0.6298  11.00000  0.05    1.28
Q22   1   0.6239  0.3814  0.6198  11.00000  0.05    1.25
Q23   1   0.3994  0.4760  0.6368  11.00000  0.05    1.24
Q24   1   1.0760  0.7626  0.6965  11.00000  0.05    1.17
Q25   1   1.1295  0.3670  0.7019  11.00000  0.05    1.15
Q26   1   0.4357  0.5249  0.6377  11.00000  0.05    1.13
Q27   1   0.3399  0.4368  0.6375  11.00000  0.05    1.11
Q28   1   0.9603  0.2018  0.6167  11.00000  0.05    1.11
Q29   1   1.0109  0.4071  0.6575  11.00000  0.05    1.10
Q30   1   0.5365  0.4020  0.6202  11.00000  0.05    1.09
Q31   1   0.9741  0.0983  0.6024  11.00000  0.05    1.09
Q32   1   0.1761  0.4986  0.6229  11.00000  0.05    1.08
Q33   1   1.0397  0.1796  0.6239  11.00000  0.05    1.06
Q34   1   0.3613  0.4884  0.6210  11.00000  0.05    1.05
Q35   1   0.2575  0.5432  0.6604  11.00000  0.05    1.04
Q36   1   0.9637  0.2369  0.6009  11.00000  0.05    1.03
Q37   1   0.9600  0.0638  0.6083  11.00000  0.05    1.02
Q38   1   1.0793  0.1596  0.6365  11.00000  0.05    1.00
Q39   1   1.0223  0.2025  0.6592  11.00000  0.05    0.98
Q40   1   0.2782  0.5126  0.6192  11.00000  0.05    0.97
Q41   1   1.0616  0.0560  0.6388  11.00000  0.05    0.93
Q42   1   0.2381  0.5975  0.6003  11.00000  0.05    0.93
Q43   1   0.6999  0.2610  0.6001  11.00000  0.05    0.91
Q44   1   0.1829  0.6843  0.6396  11.00000  0.05    0.90
Q45   1   0.2860  0.4618  0.6349  11.00000  0.05    0.89
Q46   1   1.2023  0.3654  0.7398  11.00000  0.05    0.89
Q47   1   1.1973  0.4731  0.7379  11.00000  0.05    0.86
Q48   1   0.2392  0.5374  0.5974  11.00000  0.05    0.86
Q49   1   0.2602  0.5983  0.6595  11.00000  0.05    0.86
Q50   1   0.9988  0.1248  0.6172  11.00000  0.05    0.86
Q51   1   1.1774  0.4595  0.7011  11.00000  0.05    0.85
Q52   1   0.2084  0.5985  0.6157  11.00000  0.05    0.85
Q53   1   0.7208  0.4624  0.6392  11.00000  0.05    0.85
;
_shelx_res_checksum                87822
_shelx_hkl_file
;
   0   0  -4 9999.00  510.56
   0   0   4 8943.67  510.83
   0   0  -6   23.08    1.73
   0   0   6   20.24    2.08
   0   0  -6   20.47    2.06
   0   0  -8 4168.28  217.10
   0   0   8 3847.17  217.69
   0   0  -8 4131.94  217.69
   0   0 -10    8.21    1.30
   0   0 -10    4.80    1.53
   0   0  10    7.04    1.80
   0   0 -12 1972.57   95.29
   0   0  12 1865.39   95.44
   0   0 -14  115.21    7.29
   0   0  14  110.93    8.41
   0   0 -14  111.03    8.05
   0   0 -16  591.18   32.61
   0   0 -16  601.85   33.74
   0   0  16  555.00   33.96
   0   0 -18   53.40    4.30
   0   0  18   45.69    5.26
   0   0 -20  394.98   22.87
   0   0  20  391.82   24.78
   0   0 -22    3.18    1.40
   0   0  22    0.39    1.71
   0   0  28   54.75    3.76
   0   0  30   82.01    5.28
   0   0  32   58.45    4.09
   0   0  34    5.50    1.35
   0   0  36   22.46    2.23
   0   0  38    1.52    1.10
   0   0  40   10.25    1.59
   0   0  42    8.11    1.23
   0   0  42    6.79    1.24
   0   0  44    3.48    0.93
   0   1   1 2882.34  145.64
   0   1  -1 2852.29  145.73
   0   1   1 2523.70  145.55
   0  -1  -1 2795.57  145.56
   0  -1  -3 2753.07  140.36
   0   1   3 2520.60  140.34
   0   1  -5 1217.27   69.23
   0  -1  -5 1365.45   69.32
   0   1  -7 1314.88   68.25
   0  -1  -7 1270.68   67.56
   0   1   7 1204.17   68.19
   0   1  -9  881.66   43.06
   0  -1  -9  913.75   42.40
   0   1   9  875.03   43.30
   0  -1 -11  864.90   47.45
   0   1 -11  927.87   48.14
   0   1 -11  890.46   48.65
   0   1  11  909.85   48.62
   0  -1  11  807.07   48.77
   0   1 -13  167.33    9.39
   0  -1 -13  125.31    8.48
   0  -1  13  124.94    9.85
   0   1  13  167.79   10.07
   0   1 -13  175.03   10.11
   0  -1 -15  448.65   24.66
   0   1 -15  432.77   25.25
   0   1 -15  457.82   26.10
   0   1  15  427.78   26.02
   0  -1  15  446.42   26.59
   0   1 -17  434.01   24.95
   0   1 -17  415.48   25.64
   0   1  17  440.06   25.96
   0  -1  17  444.24   26.50
   0   1 -19  182.17   11.88
   0  -1  19  188.52   13.53
   0   1  19  170.33   12.83
   0   1 -19  200.05   12.87
   0   1 -21  291.14   17.94
   0   1 -21  298.41   18.84
   0  -1  21  273.00   19.53
   0   1  21  307.54   19.39
   0  -1 -23   71.20    6.52
   0   1 -23   76.12    6.26
   0   1  23   74.07    7.39
   0  -1  25  140.31    8.41
   0  -1  25  148.78    8.44
   0  -1  27   99.37    6.31
   0  -1  27  107.97    6.33
   0  -1  29   64.89    4.53
   0  -1  29   73.73    4.56
   0  -1  31   32.33    2.86
   0  -1  31   41.07    2.87
   0  -1  33   30.70    2.71
   0   1  33   34.11    2.77
   0  -1  33   32.16    2.59
   0   1  35   38.69    3.10
   0  -1  35   37.53    3.05
   0  -1  37   13.79    1.85
   0  -1  37   13.39    1.72
   0   1  37   16.58    1.88
   0  -1  39   15.66    1.94
   0   1  39   14.12    1.88
   0  -1  39   15.18    1.78
   0   1  39   17.96    1.93
   0   1  41   12.73    1.66
   0  -1  41    7.98    1.57
   0   1  41    9.29    1.46
   0  -1  43   12.97    1.61
   0   1  43   15.65    1.75
   0  -1  43   14.64    1.76
   0   1  43   14.55    1.71
   0  -1  45    4.96    1.11
   0   1  45    4.64    1.16
   0  -1  45    3.65    0.96
   0   1  47   13.22    1.41
   0  -1  47   13.98    1.46
   0  -1  47   10.92    1.19
   0  -1  49    1.04    0.69
   0   1  49   -0.39    0.70
   0   1  51    2.41    0.56
   0   2   0  274.85   13.61
   0  -2   0  252.14   13.74
   0   2  -2    9.72    1.18
   0  -2   2    6.80    1.25
   0  -2  -2    9.15    0.96
   0   2   2   11.57    1.02
   0   2   2   11.46    1.18
   0   2  -2    8.77    1.55
   0  -2  -4  270.79   14.33
   0  -2   4  265.05   14.80
   0   2   4  270.49   14.38
   0   2  -4  263.28   14.77
   0   2   4  245.11   14.06
   0  -2  -6    8.64    1.27
   0   2   6    8.83    1.31
   0  -2   6    5.42    1.54
   0  -2  -8  461.08   26.06
   0   2  -8  476.50   26.33
   0   2  10   84.27    6.49
   0   2 -10   97.40    6.83
   0   2  12  120.34    8.27
   0  -2 -12  126.41    8.96
   0   2 -12  128.64    8.41
   0   2  14   58.76    5.05
   0   2 -14   43.76    4.91
   0  -2  14   61.84    5.75
   0   2 -14   57.83    4.89
   0   2  16 1038.44   56.47
   0   2 -16  963.01   56.39
   0  -2  16  925.58   57.00
   0  -2 -16 1114.76   57.54
   0   2 -16 1028.51   56.04
   0  -2 -18    0.62    1.85
   0   2  18    6.56    1.96
   0  -2  18    5.25    2.43
   0   2 -18    1.34    1.43
   0   2 -18    2.77    1.54
   0  -2  20  564.16   36.19
   0   2 -20  608.67   35.37
   0  -2 -20  684.02   36.12
   0   2  20  572.91   35.26
   0   2 -20  590.68   34.65
   0  -2 -22   37.42    4.69
   0   2  22   34.97    4.69
   0   2 -22   43.88    4.50
   0   2 -24  213.40   14.56
   0  -2  24  229.80   12.39
   0  -2  24  210.27   12.17
   0  -2  26  114.63    6.66
   0  -2  26  119.30    6.87
   0  -2  26  104.96    6.75
   0  -2  28  128.55    7.53
   0  -2  28  138.83    7.78
   0  -2  28  120.37    7.68
   0  -2  30  117.09    6.97
   0  -2  30  128.02    7.23
   0  -2  30  110.08    7.15
   0  -2  32   65.96    4.25
   0  -2  32   62.77    4.50
   0  -2  32   71.85    4.53
   0  -2  34   30.35    2.74
   0   2  34   31.23    2.77
   0  -2  34   36.74    2.78
   0  -2  34   37.02    2.85
   0  -2  36   48.53    3.82
   0   2  36   58.06    3.97
   0  -2  36   53.18    3.77
   0  -2  36   58.45    3.90
   0   2  38   21.34    2.11
   0  -2  38   15.19    1.74
   0  -2  38   17.89    1.96
   0  -2  40   17.88    2.05
   0   2  40   21.58    2.15
   0   2  40   21.61    2.12
   0  -2  42   30.68    2.64
   0   2  42   34.22    2.71
   0   2  42   30.95    2.60
   0  -2  44    3.94    1.09
   0   2  44    5.25    1.23
   0  -2  44    5.11    1.15
   0   2  44    4.35    1.14
   0  -2  46   30.09    2.36
   0   2  46   34.17    2.42
   0  -2  46   28.00    2.26
   0   2  48    1.52    0.77
   0  -2  48    1.63    0.77
   0  -2  48    0.52    0.61
   0   2  50   11.69    1.07
   0  -3  -1    0.52    0.75
   0  -3   1    1.42    0.89
   0   3  -1    1.02    1.43
   0   3   1    2.16    1.26
   0   3   1    0.60    0.62
   0   3  -1   -0.41    0.85
   0   3  -1    0.41    0.53
   0   3   3  179.40    9.66
   0   3  -3  180.44   10.44
   0   3   3  165.80    9.71
   0   3   3  159.29    9.51
   0   3  -3  167.43   10.01
   0  -3  -3  160.54    9.46
   0   3   5   85.28    4.70
   0   3  -5   94.16    5.99
   0   3   5   75.22    5.10
   0   3   5   75.20    5.01
   0  -3  -5   72.14    4.88
   0   3  -5   89.97    5.68
   0  -3   5   72.74    5.47
   0   3   7  170.93   10.33
   0   3  -7  169.99   10.82
   0  -3   7  172.61   10.91
   0  -3  -7  178.00   10.17
   0  -3   9   32.69    3.53
   0   3  -9   31.05    3.41
   0  -3  -9   34.12    2.87
   0   3 -11  242.30   14.43
   0  -3  11  224.06   14.77
   0  -3 -11  243.30   13.94
   0   3 -11  232.83   14.47
   0   3  11  219.56   13.73
   0   3 -13   47.69    4.19
   0   3  13   49.00    3.80
   0  -3 -13   43.18    3.92
   0   3 -15  321.96   19.12
   0   3  15  286.14   18.68
   0  -3 -15  335.76   19.38
   0   3 -17  130.11    9.41
   0  -3 -17  139.69   10.03
   0   3  17  121.24    9.19
   0   3 -19  134.03    9.72
   0  -3  19  148.27   11.26
   0  -3 -19  147.15   10.52
   0   3  19  130.07    9.77
   0   3 -21   53.09    5.34
   0   3  21   57.35    5.69
   0  -3 -21   44.30    5.36
   0  -3  23   19.48    1.78
   0  -3  23   20.82    1.92
   0  -3 -23   17.82    3.52
   0   3  23   25.15    3.89
   0  -3  25  119.49    7.21
   0  -3  25  127.09    7.42
   0  -3  27   31.99    2.49
   0  -3  27   31.65    2.67
   0  -3  29  140.39    8.54
   0  -3  29  154.83    8.78
   0  -3  31   49.27    3.36
   0  -3  31   46.70    3.47
   0  -3  31   47.15    3.54
   0  -3  33   36.24    2.65
   0  -3  33   30.60    2.68
   0  -3  33   35.40    2.83
   0  -3  35   21.77    2.11
   0  -3  35   28.49    2.39
   0   3  35   26.99    2.48
   0  -3  35   25.43    2.35
   0  -3  37   14.99    1.61
   0   3  37   16.73    2.02
   0  -3  37   18.26    1.87
   0  -3  37   17.25    1.90
   0   3  39   20.71    2.25
   0  -3  39   18.85    2.01
   0  -3  39   20.56    2.16
   0   3  39   24.92    2.19
   0   3  41    3.18    1.25
   0  -3  41    3.20    1.13
   0   3  41    2.18    1.12
   0  -3  41    1.99    0.93
   0  -3  43   26.75    2.43
   0   3  43   32.49    2.46
   0  -3  43   29.65    2.45
   0   3  43   27.67    2.44
   0  -3  45   14.67    1.58
   0   3  45   15.94    1.62
   0  -3  45   14.23    1.56
   0   3  45   13.56    1.55
   0  -3  47   16.39    1.52
   0   3  47   17.44    1.55
   0  -3  47   14.00    1.46
   0   3  49   13.35    1.11
   0  -3  49    8.30    0.93
   0  -4   0   43.27    3.34
   0   4   0   47.73    3.77
   0   4   0   45.79    3.54
   0   4   0   40.92    3.06
   0   4  -2   78.15    5.26
   0   4   2   70.39    4.64
   0  -4   2   53.98    4.50
   0   4  -2   66.00    4.32
   0   4  -2   70.66    4.87
   0   4   2   62.69    4.26
   0   4   4    3.87    1.17
   0   4  -4    3.66    1.59
   0   4   4    3.85    0.97
   0   4  -4    3.40    1.33
   0   4   4    2.97    0.85
   0  -4  -4    4.64    0.85
   0   4  -6   55.37    4.56
   0   4   6   49.17    3.17
   0   4   6   50.18    3.80
   0  -4   6   47.69    4.26
   0  -4  -6   46.72    3.43
   0   4  -6   46.00    4.14
   0   4   6   49.48    3.64
   0   4  -8   59.77    4.80
   0   4   8   47.59    3.94
   0  -4  -8   49.57    3.68
   0  -4   8   48.17    4.52
   0   4   8   54.37    4.03
   0   4  -8   46.36    4.37
   0  -4 -10  136.11    8.51
   0  -4  10  134.99    9.70
   0   4 -10  136.38    9.45
   0   4 -12   46.38    4.46
   0  -4  12   38.22    4.49
   0  -4 -12   35.98    3.42
   0   4 -14  368.53   21.22
   0   4 -14  371.74   21.42
   0  -4  14  340.03   21.73
   0   4  14  320.46   20.14
   0  -4 -14  337.41   20.21
   0   4 -16   13.31    2.57
   0  -4  16   14.31    3.22
   0   4  16   12.30    2.24
   0  -4 -16   11.86    2.18
   0   4 -16   11.69    2.60
   0   4 -18  277.66   17.21
   0   4 -18  251.59   17.20
   0   4  18  251.99   16.50
   0  -4 -18  261.64   16.71
   0  -4  20   29.69    2.37
   0  -4 -20   31.57    4.00
   0   4  20   29.76    3.89
   0   4 -20   24.54    3.78
   0  -4  20   30.17    2.26
   0  -4  22   80.33    5.01
   0  -4 -22   71.28    7.15
   0  -4  22   84.88    5.20
   0  -4  24   14.31    1.53
   0  -4  24   13.78    1.46
   0  -4  24   13.03    1.65
   0  -4  26   63.46    4.46
   0  -4  26   70.38    4.50
   0  -4  26   70.27    4.69
   0  -4  26   77.14    4.84
   0  -4  28   24.71    2.15
   0  -4  28   22.59    2.13
   0  -4  28   23.79    2.33
   0  -4  28   27.96    2.52
   0  -4  30   16.94    1.81
   0  -4  30   17.75    1.86
   0  -4  30   18.83    2.08
   0  -4  30   20.53    2.13
   0  -4  32   23.64    2.14
   0  -4  32   22.03    2.16
   0  -4  32   23.84    2.38
   0  -4  32   20.36    2.28
   0  -4  34   31.59    2.67
   0  -4  34   35.92    2.87
   0  -4  34   35.59    2.90
   0  -4  36   47.58    3.47
   0  -4  36   46.48    3.59
   0  -4  36   53.80    3.71
   0  -4  38   15.24    1.68
   0  -4  38   15.66    1.88
   0   4  38   20.14    2.14
   0  -4  38   17.59    1.94
   0  -4  40   15.50    1.66
   0   4  40   19.66    2.05
   0   4  40   23.28    1.99
   0  -4  40   19.60    1.94
   0  -4  40   16.93    1.85
   0  -4  42   36.58    3.00
   0  -4  42   39.63    2.99
   0   4  42   42.65    2.99
   0   4  42   39.43    3.07
   0  -4  44    5.33    1.21
   0  -4  44    4.45    1.06
   0   4  44    7.08    1.13
   0   4  44    5.78    1.19
   0  -4  46   18.92    1.75
   0   4  46   20.19    1.70
   0   4  46   19.08    1.76
   0   4  48    0.49    0.53
   0  -4  48    0.49    0.64
   0  -5   1   15.53    2.00
   0   5   1   20.46    2.31
   0   5  -1   17.76    2.47
   0   5   1   17.14    2.28
   0   5  -1   17.20    1.84
   0   5  -1   15.52    2.21
   0   5   1   14.31    1.71
   0   5   3   24.68    2.43
   0   5  -3   28.79    3.28
   0  -5   3   26.09    2.78
   0   5  -3   25.55    2.89
   0   5   3   24.61    2.31
   0   5  -3   25.75    2.38
   0   5   5    1.69    0.82
   0   5   5    1.61    1.19
   0  -5   5    3.52    1.44
   0   5  -5    3.17    1.71
   0   5  -5    1.09    1.29
   0   5   5    2.92    1.10
   0   5   7   85.66    6.05
   0   5  -7   93.26    6.85
   0   5   7   88.12    5.18
   0   5   7   76.36    5.77
   0  -5  -7   81.91    5.57
   0   5  -7   81.66    6.54
   0   5  -9  118.52    8.52
   0   5   9  114.50    7.80
   0  -5   9  114.09    8.54
   0   5  -9  123.43    8.60
   0   5   9  113.80    7.75
   0  -5  -9  107.81    7.27
   0   5 -11   36.64    4.12
   0   5  11   31.02    3.36
   0   5  11   28.98    3.34
   0   5 -11   44.26    4.36
   0  -5 -11   31.70    3.03
   0  -5  11   36.54    4.27
   0  -5  13  151.02   11.85
   0  -5 -13  160.28   10.28
   0   5 -13  172.91   11.70
   0   5 -15   62.36    6.02
   0   5 -15   69.21    6.33
   0   5  15   55.27    5.12
   0  -5 -15   60.12    5.05
   0  -5  15   67.75    6.86
   0   5 -17  131.09   10.73
   0  -5  17  152.20    8.47
   0  -5 -17  142.19    9.97
   0   5 -17  125.68   10.80
   0  -5  17  132.61   11.68
   0   5  17  123.22    9.88
   0  -5  17  153.20    8.37
   0  -5  19   11.91    1.43
   0  -5 -19   13.19    2.27
   0  -5  19    9.14    1.30
   0  -5  19    9.20    1.24
   0  -5  21  207.39   11.32
   0  -5  21  205.64   11.30
   0  -5  21  186.64   10.99
   0   5  21  212.24   11.37
   0  -5 -21  169.66   11.03
   0  -5  21  208.45   11.19
   0  -5  23   30.09    2.52
   0  -5  23   32.15    2.58
   0  -5  23   30.59    2.27
   0   5  23   30.73    2.57
   0  -5 -23   23.41    2.17
   0  -5  23   30.89    2.39
   0  -5  25  206.15   11.99
   0   5  25  223.90   12.17
   0  -5  25  192.39   11.85
   0  -5  25  214.87   12.20
   0  -5  25  218.76   12.23
   0  -5  27   63.97    4.27
   0  -5  27   60.40    4.15
   0  -5  27   61.37    4.40
   0  -5  27   67.01    4.54
   0  -5  29   63.71    4.44
   0  -5  29   60.69    4.40
   0  -5  29   74.45    4.82
   0  -5  29   71.38    4.74
   0  -5  31   48.65    3.57
   0  -5  31   47.37    3.52
   0  -5  31   54.20    3.87
   0  -5  31   45.42    3.72
   0  -5  33   26.56    2.56
   0  -5  33   28.95    2.60
   0  -5  33   29.15    2.70
   0  -5  33   35.04    2.86
   0  -5  35  125.95    7.28
   0  -5  35  109.95    7.25
   0  -5  35  120.03    7.42
   0  -5  37    2.23    1.11
   0  -5  37    4.64    1.28
   0   5  37    2.65    1.37
   0  -5  37    3.01    1.30
   0  -5  39   53.32    3.74
   0   5  39   61.10    3.87
   0  -5  39   56.94    3.92
   0   5  39   57.74    4.08
   0  -5  39   50.84    3.90
   0  -5  41    0.65    0.76
   0  -5  41   -0.07    1.22
   0   5  41    0.29    0.87
   0  -5  41    0.46    0.94
   0   5  41   -0.65    1.22
   0  -5  43   29.30    2.44
   0  -5  43   27.11    2.33
   0   5  43   31.70    2.32
   0   5  43   34.55    2.59
   0  -5  45    0.26    0.87
   0   5  45    0.21    0.70
   0   5  45    0.66    0.83
   0  -5  47    5.22    0.91
   0   5  47    7.16    0.94
   0   5  47    5.51    0.75
   0   6   0  217.86   12.68
   0   6   0  194.65   12.61
   0   6   0  191.31   11.94
   0   6   2   17.28    2.22
   0   6  -2   15.21    2.45
   0  -6   2   15.89    2.22
   0   6  -2   16.50    2.51
   0   6   2   16.01    2.33
   0   6  -2   16.24    1.97
   0   6   2   17.48    1.99
   0   6   4   85.75    5.75
   0   6  -4   90.86    6.70
   0  -6   4   78.64    6.27
   0   6   4   84.86    6.25
   0   6  -4   92.20    6.74
   0   6  -4   83.05    5.82
   0   6   4   74.30    5.65
   0   6  -6  152.73   10.20
   0   6   6  155.06    8.76
   0  -6   6  136.40    9.81
   0   6  -6  150.12   10.18
   0   6   6  136.73    9.12
   0   6  -6  130.93    8.99
   0  -6   8   26.35    3.72
   0   6  -8   40.63    4.28
   0   6   8   37.21    3.61
   0   6   8   36.19    2.55
   0   6  -8   35.71    4.08
   0   6   8   36.88    3.52
   0   6  10  113.69    7.97
   0   6 -10  108.91    8.61
   0   6 -10  108.35    8.61
   0  -6 -10  112.01    7.39
   0   6  10  105.15    7.82
   0   6  12   51.63    4.79
   0   6 -12   52.67    5.38
   0   6 -12   47.35    5.24
   0  -6 -12   51.29    4.25
   0   6  14  119.68    9.04
   0  -6  14  122.63    7.11
   0  -6 -14  127.13    8.35
   0   6 -14  113.51    9.57
   0   6  14  118.85    8.55
   0  -6  14  118.18    7.02
   0  -6  16  115.12    6.25
   0  -6  16  104.75    6.30
   0  -6 -16  100.15    6.14
   0  -6 -16  102.28    7.51
   0  -6  16   95.16    6.14
   0  -6 -18  138.85   10.11
   0  -6  18  160.08    8.70
   0  -6 -18  140.53    8.56
   0  -6  20   61.84    3.93
   0  -6  20   54.89    3.92
   0  -6 -20   55.28    3.77
   0   6  20   61.34    3.94
   0  -6  20   49.07    3.72
   0  -6  22  125.58    7.49
   0  -6  22  136.21    7.60
   0  -6 -22  106.31    7.24
   0   6  22  132.65    7.62
   0  -6  22  120.39    7.36
   0  -6  24   64.79    4.26
   0  -6  24   59.14    4.18
   0   6  24   62.01    4.21
   0  -6 -24   51.76    3.82
   0  -6  24   55.35    3.94
   0  -6  26  209.65   11.56
   0  -6  26  210.48   11.60
   0  -6  26  189.37   11.16
   0   6  26  227.24   11.58
   0  -6  26  200.80   11.33
   0  -6  28    6.82    1.22
   0  -6  28    6.66    1.40
   0  -6  28    8.68    1.57
   0  -6  28    6.54    1.55
   0  -6  30  117.97    7.82
   0  -6  30  135.01    7.98
   0  -6  30  139.00    8.21
   0  -6  30  133.62    8.20
   0  -6  32    7.08    1.36
   0  -6  32    7.24    1.49
   0  -6  32    8.13    1.67
   0  -6  32    6.50    1.64
   0  -6  34  136.17    8.45
   0  -6  34  140.47    8.48
   0  -6  34  138.83    8.65
   0  -6  34  148.46    8.72
   0   6  36    4.96    1.08
   0  -6  36    2.10    1.17
   0  -6  36    3.06    1.17
   0  -6  36    1.97    1.38
   0   6  38   48.58    3.37
   0  -6  38   47.91    3.51
   0  -6  38   49.38    3.50
   0  -6  38   50.62    3.68
   0   6  40    3.75    0.91
   0  -6  40    2.93    1.02
   0   6  40    5.12    1.34
   0  -6  42   12.77    1.41
   0   6  42   16.08    1.74
   0   6  42   17.95    1.49
   0  -6  42   10.58    1.56
   0   6  44    3.95    1.04
   0   6  44    5.39    0.82
   0  -6  44    3.80    0.98
   0   6  46    7.71    0.99
   0  -6  46    6.46    0.98
   0  -6  48   -0.03    0.44
   0   7   1   36.84    3.92
   0   7  -1   37.48    3.50
   0   7   1   35.13    3.44
   0   7  -1   40.25    4.15
   0   7  -1   42.95    4.11
   0   7   1   38.37    3.73
   0   7  -3   96.16    7.24
   0   7  -3   83.92    6.17
   0   7   3   75.51    6.03
   0   7   3   89.16    6.77
   0  -7   3   79.80    6.54
   0   7  -3   86.95    6.88
   0   7   3   90.96    6.30
   0   7   5   58.54    4.96
   0   7   5   47.88    4.34
   0   7  -5   63.11    5.61
   0   7  -5   47.92    4.30
   0   7  -5   57.09    5.33
   0   7   5   55.99    4.20
   0  -7   5   46.05    4.80
   0   7  -7  109.57    8.46
   0   7   7   95.48    7.22
   0   7   7   98.45    7.54
   0   7  -7   97.03    7.07
   0  -7   7  102.24    8.09
   0   7  -7  113.34    8.46
   0   7   9  132.47    9.12
   0   7  -9  143.01   10.34
   0   7  -9  110.00    8.41
   0  -7   9  130.27   10.04
   0   7  -9  149.96   10.36
   0  -7 -11   49.58    3.33
   0   7  11   45.81    4.81
   0   7 -11   60.31    5.99
   0  -7  11   41.15    5.33
   0  -7  11   51.74    3.42
   0  -7  11   51.76    3.33
   0  -7 -13  202.81   12.15
   0  -7  13  238.24   12.27
   0  -7  13  214.40   12.29
   0  -7  13  213.96   12.18
   0  -7 -15   55.92    4.10
   0  -7  15   68.99    4.23
   0  -7  15   69.67    4.33
   0  -7  15   65.70    4.18
   0  -7 -17  206.42   12.67
   0  -7  17  234.43   12.90
   0  -7  17  230.09   12.78
   0  -7  17  230.85   12.76
   0  -7 -19   34.98    2.76
   0  -7  19   35.80    3.01
   0  -7  19   39.35    2.90
   0   7  21   63.02    4.11
   0  -7 -21   51.11    3.83
   0  -7  21   57.50    4.06
   0  -7 -23   32.19    2.77
   0  -7  23   36.68    2.92
   0  -7  23   29.16    2.97
   0  -7  23   36.78    3.03
   0  -7 -25   63.02    4.54
   0  -7  25   66.16    4.73
   0  -7  25   69.39    4.92
   0  -7  25   72.28    5.00
   0   7  27   36.82    2.91
   0  -7  27   34.02    2.86
   0  -7  27   29.66    2.88
   0  -7  27   33.70    3.06
   0  -7 -27   28.72    2.46
   0  -7  29   57.66    4.24
   0  -7  29   58.94    4.32
   0  -7  29   49.67    4.00
   0  -7  31   20.10    2.38
   0  -7  31   19.36    2.27
   0  -7  31   17.10    2.13
   0  -7  33   48.59    3.83
   0  -7  33   43.36    3.45
   0  -7  35   20.81    2.30
   0  -7  35   16.44    1.98
   0  -7  37   18.98    2.08
   0   7  37   19.89    2.27
   0  -7  37   21.22    2.25
   0  -7  39    7.56    1.32
   0  -7  39    6.44    1.44
   0  -7  41    5.85    1.06
   0  -7  41    5.22    1.24
   0   7  45    2.38    0.80
   0  -8   0   40.90    3.01
   0   8   0   47.01    4.49
   0   8   0   42.24    4.13
   0  -8   2    5.64    1.05
   0   8  -2    9.88    2.03
   0   8   2    6.85    1.86
   0   8  -2    6.75    2.06
   0   8  -2    7.41    1.68
   0   8   2    4.96    1.46
   0  -8  -4   40.35    2.96
   0  -8   4   44.70    3.08
   0  -8   4   41.69    4.52
   0   8  -4   51.13    4.99
   0   8  -4   51.94    5.24
   0   8   4   40.82    4.10
   0  -8   6  170.21    9.66
   0  -8  -6  164.60    9.57
   0  -8   6  159.19   11.87
   0  -8   6  165.93    9.43
   0   8  -6  192.72   12.75
   0   8   6  166.46   11.22
   0  -8  -8   35.44    2.56
   0  -8   8   33.59    2.44
   0  -8 -10  226.87   13.26
   0  -8  10  233.22   13.22
   0  -8  10  250.82   13.36
   0  -8  12   16.86    1.70
   0  -8 -12   16.70    1.71
   0  -8  12   18.16    1.79
   0  -8  14  139.17    7.94
   0  -8 -14  122.58    7.86
   0  -8  14  141.18    8.08
   0  -8  16   21.20    1.99
   0  -8 -16   18.73    1.94
   0  -8  16   20.99    2.11
   0  -8  18  109.11    6.65
   0  -8 -18  103.32    6.56
   0  -8  18  107.75    6.77
   0  -8  20   33.82    2.77
   0  -8 -20   29.99    2.68
   0  -8  20   35.83    3.01
   0  -8 -22   24.54    2.35
   0   8  22   26.71    2.53
   0  -8 -24   17.46    1.97
   0   8  24   23.00    2.33
   0   8  26    6.76    1.60
   0  -8  26    3.94    1.40
   0  -8 -26    4.74    1.16
   0  -8  28   16.24    2.04
   0  -8 -28   15.38    1.69
   0  -8  28   16.16    2.23
   0  -8  30    3.53    1.65
   0  -8  30    3.89    1.49
   0  -8  32   17.35    2.35
   0  -8  32   18.78    2.21
   0  -8  34    7.31    1.54
   0  -8  34    4.50    1.54
   0  -8  36    8.50    1.46
   0  -8  36    8.21    1.70
   0  -8  38    7.79    1.34
   0   8  38   10.28    1.60
   0  -8  38    8.58    1.54
   0  -8  40    1.91    0.96
   0   8  40    1.70    1.04
   0  -8  40    3.16    1.15
   0   8  42    5.47    1.06
   0  -8  42    7.76    1.19
   0  -8  44    0.73    0.68
   0  -9   1   39.45    2.93
   0  -9   3   14.13    1.68
   0  -9  -5   38.94    2.90
   0  -9   5   40.26    3.00
   0  -9   5   38.67    2.66
   0  -9   7    3.46    1.12
   0  -9  -7    2.64    1.02
   0  -9   7    2.96    0.87
   0  -9   9   41.72    3.16
   0  -9  -9   38.29    2.96
   0  -9   9   40.88    2.89
   0  -9 -11    9.90    1.46
   0  -9  11   11.23    1.63
   0  -9  11   12.20    1.49
   0  -9  13   23.92    2.40
   0  -9 -13   26.56    2.30
   0  -9  13   26.80    2.30
   0  -9 -15    2.79    1.12
   0  -9  15    4.73    1.23
   0  -9  17   25.39    2.35
   0  -9  17   22.10    2.45
   0  -9 -17   20.20    2.14
   0  -9 -19    1.59    1.07
   0  -9  19    1.97    1.29
   0  -9  19    2.53    1.28
   0  -9  21   21.65    2.32
   0  -9  21   21.05    2.51
   0  -9 -21   19.69    2.10
   0   9  23    4.18    1.34
   0  -9  23    3.78    1.50
   0  -9  23    4.47    1.65
   0  -9 -23    3.24    1.20
   0   9  25   11.23    1.83
   0  -9 -25   10.55    1.59
   0  -9  25   10.75    1.60
   0  -9 -27   18.00    1.93
   0   9  27   25.48    2.40
   0  -9  29    9.24    1.79
   0  -9 -29    6.64    1.13
   0  -9  29    8.07    1.63
   0  -9  31   32.47    2.89
   0  -9  31   28.44    2.78
   0  -9  33    4.48    1.45
   0  -9  33    4.10    1.39
   0  -9  35    4.97    1.30
   0  -9  35    6.99    1.47
   0  -9  37    2.14    1.07
   0   9  37    1.20    1.12
   0  -9  37    3.14    1.24
   0  -9  39    3.37    1.03
   0   9  39    4.24    1.09
   0  -9  39    2.07    1.05
   0   9  41    3.06    0.90
   0  -9  41    1.65    0.85
   0  -9  43    1.12    0.59
   0  -9  43    0.55    0.61
   0   9  43    0.87    0.65
   0 -10   0   17.75    1.99
   0 -10   2    3.52    1.18
   0 -10   4   12.78    1.84
   0 -10  -4   23.41    2.06
   0 -10   6   17.11    1.64
   0 -10   6   16.70    2.04
   0 -10  -6   17.67    1.96
   0 -10   8   11.95    1.41
   0 -10  -8   11.62    1.63
   0 -10   8   12.59    1.89
   0 -10  10   46.35    3.32
   0 -10  10   48.73    3.71
   0 -10 -10   43.61    3.44
   0 -10  12   33.91    2.76
   0 -10 -12   33.94    2.81
   0 -10  12   33.59    3.00
   0 -10  14   37.09    3.07
   0 -10 -14   38.41    3.12
   0 -10  14   37.03    3.22
   0 -10  16   22.52    2.32
   0 -10 -16   22.42    2.33
   0 -10  16   20.91    2.37
   0 -10  18   31.69    2.99
   0 -10  18   35.07    3.07
   0 -10 -18   32.29    2.84
   0 -10  20   46.27    3.51
   0 -10  20   39.15    3.15
   0 -10  20   40.81    3.48
   0 -10 -20   38.31    3.24
   0 -10  22    6.59    1.74
   0 -10  22    7.53    1.47
   0 -10  22    7.82    1.64
   0 -10 -22    7.72    1.48
   0 -10  24   15.72    2.16
   0  10  24   17.53    2.10
   0 -10  24   13.78    1.84
   0 -10  24   13.60    1.92
   0 -10 -24   13.55    1.77
   0  10  26    3.43    1.29
   0 -10  26    2.52    1.60
   0 -10 -26    2.92    1.09
   0 -10  26    2.45    1.24
   0 -10 -28    5.43    1.13
   0 -10  28    8.41    1.58
   0 -10  30    2.15    1.26
   0 -10  32    4.82    1.48
   0 -10  32    5.81    1.42
   0 -10  34    2.03    1.25
   0  10  34   -0.68    1.09
   0 -10  34    1.17    1.15
   0 -10  36    0.84    1.03
   0  10  36    3.39    1.10
   0 -10  36    3.06    1.18
   0  10  38    1.02    0.90
   0 -10  38    0.90    0.86
   0  10  40    1.70    0.75
   0 -10  40    0.53    0.70
   0 -10  42    0.09    0.55
   0 -11   1   29.63    2.79
   0 -11   3   11.52    1.91
   0 -11   5   21.77    2.43
   0 -11  -5   17.76    2.26
   0 -11   7   24.71    2.06
   0 -11  -7   23.69    2.41
   0 -11   7   22.74    2.51
   0 -11   9   11.55    1.50
   0 -11   9   11.70    1.98
   0 -11  -9   12.64    1.89
   0 -11  11   47.46    3.50
   0 -11 -11   47.60    3.69
   0 -11  11   44.71    3.84
   0 -11  13    9.64    1.58
   0 -11  13    6.88    1.84
   0 -11 -13    5.38    1.46
   0 -11  15   40.85    3.46
   0 -11 -15   42.42    3.44
   0 -11  15   45.24    3.73
   0 -11  17    5.88    1.62
   0 -11 -17    9.55    1.68
   0 -11  17    6.75    1.75
   0 -11  19   59.35    4.37
   0 -11  19   53.19    4.30
   0 -11 -19   55.96    4.19
   0 -11  21   10.11    1.94
   0 -11 -21    9.77    1.72
   0 -11  21   11.12    1.92
   0  11  21   12.95    1.90
   0 -11  23   11.60    2.04
   0  11  23   12.67    1.90
   0 -11  23   10.47    1.84
   0 -11 -23   11.15    1.66
   0 -11  25    3.14    1.52
   0  11  25    6.24    1.41
   0 -11  25    3.60    1.32
   0 -11  25    4.50    1.28
   0 -11 -25    4.60    1.23
   0  11  27    4.36    1.23
   0 -11  27    4.17    1.56
   0 -11 -27    3.91    1.00
   0 -11  27    3.18    1.22
   0 -11  29   -1.27    1.35
   0 -11  29    0.47    1.06
   0 -11  31    3.53    1.12
   0 -11  33    1.46    0.95
   0  11  33    1.19    0.92
   0 -11  35   -0.32    0.87
   0  11  35    0.83    0.82
   0 -11  37    2.09    0.73
   0  11  37    3.20    0.77
   0 -11  37    2.13    0.90
   0 -11  39    0.37    0.62
   0 -12   0   51.82    4.20
   0 -12   2    0.45    1.47
   0 -12   4   33.89    3.25
   0 -12   6    0.47    1.49
   0 -12  -6    2.18    1.56
   0 -12   8   27.49    2.85
   0 -12  -8   26.35    2.77
   0 -12 -10    1.12    1.38
   0 -12  10    1.58    1.72
   0 -12  12   25.50    2.94
   0 -12 -12   27.97    2.66
   0 -12  14    4.66    1.40
   0 -12  14    1.85    1.00
   0 -12 -14    3.00    1.56
   0 -12  14    2.30    1.79
   0 -12  16   23.38    2.50
   0 -12  16   23.06    2.28
   0 -12  16   21.06    2.67
   0 -12 -16   25.23    2.55
   0 -12  18    2.72    1.63
   0 -12 -18    2.86    1.50
   0 -12  18    4.89    1.74
   0  12  20   10.57    1.80
   0 -12  20    8.38    1.80
   0 -12 -20    7.64    1.57
   0 -12  20    6.92    1.81
   0  12  22    5.74    1.46
   0 -12 -22    7.87    1.52
   0 -12  22    4.33    1.59
   0 -12  22    4.97    1.50
   0  12  24    3.62    1.26
   0 -12 -24    0.96    1.03
   0 -12  24    1.09    1.43
   0 -12  24    1.29    1.14
   0  12  26    6.51    1.31
   0 -12 -26    5.20    1.13
   0 -12  26    9.56    1.79
   0 -12 -28    1.72    0.77
   0 -12  30    5.08    1.26
   0  12  30    4.87    0.92
   0 -12  32    4.73    1.25
   0  12  32    4.52    0.81
   0 -12  34    2.33    0.93
   0  12  34    2.02    0.59
   0 -12  36    4.06    0.84
   0 -13   1    4.93    1.93
   0 -13   3    5.17    2.09
   0 -13  -5    7.43    2.03
   0 -13   5    8.54    2.14
   0 -13  -7   10.35    2.03
   0 -13   7   10.33    2.42
   0 -13  -9    5.94    1.72
   0 -13   9    1.80    1.85
   0 -13  11    6.65    2.09
   0 -13 -11    9.32    1.91
   0 -13 -13    1.76    1.64
   0 -13  13    1.00    1.78
   0 -13 -15    8.12    1.89
   0 -13  15    7.11    2.04
   0 -13 -17    0.96    1.36
   0 -13  17    1.82    1.64
   0 -13  19    2.09    1.50
   0 -13 -19    2.60    1.39
   0  13  19    4.83    1.51
   0 -13  19    2.65    1.28
   0  13  21    4.88    1.50
   0 -13  21    0.75    1.31
   0 -13 -21    4.37    1.39
   0 -13  21    2.23    1.31
   0  13  23    2.96    1.17
   0 -13  23    1.45    1.15
   0 -13  23    3.43    1.31
   0 -13 -23    1.61    1.05
   0 -13  25    2.41    1.34
   0 -13 -25    1.19    0.89
   0 -13  27    5.38    1.36
   0 -13  29   -0.19    1.00
   0 -13  31    9.13    1.26
   0 -14   0    4.44    2.09
   0 -14   2   -0.51    1.87
   0 -14   4    1.29    1.99
   0 -14   6    2.62    1.94
   0 -14  -6    1.81    1.71
   0 -14  -8    0.99    1.69
   0 -14   8    1.44    1.98
   0 -14 -10    1.07    1.56
   0 -14  10    0.52    1.94
   0 -14  12   -0.38    1.83
   0 -14 -12    0.31    1.50
   0 -14  14   -0.83    1.72
   0 -14 -14    1.56    1.55
   0 -14  16    0.98    1.51
   0 -14 -16    0.28    1.38
   0 -14 -18    0.76    1.29
   0  14  18    1.19    1.23
   0 -14  18   -0.20    1.41
   0 -14 -20   -0.07    1.15
   0  14  20   -0.55    1.18
   0 -14  20    0.09    1.23
   0 -14 -22    1.25    0.96
   0  14  22    0.95    0.88
   0 -14  22    0.28    0.96
   0 -14 -24    2.49    0.81
   0 -15   1    1.49    1.97
   0 -15   3   -3.18    2.17
   0 -15   5    4.92    2.17
   0 -15  -5    2.33    1.85
   0 -15   7    1.42    1.91
   0 -15  -7    0.21    1.63
   0 -15  -9    4.55    1.67
   0 -15   9    2.78    1.99
   0 -15 -11   -0.67    1.47
   0 -15  11    0.12    1.67
   0 -15  13    2.36    1.70
   0 -15 -13    1.08    1.44
   0  15  15    0.73    1.13
   0 -15  15    2.53    1.58
   0 -15 -15    0.82    1.25
   0 -15 -17    0.88    1.21
   0  15  17    0.20    1.01
   0 -15  17   -0.44    1.34
   0 -15 -19   -0.12    1.02
   0  15  19    0.58    0.91
   0 -15  19    0.29    1.02
   0 -15 -21    1.12    0.78
   0 -16   0    1.54    1.69
   0 -16   2   -0.99    1.80
   0 -16   4    2.28    1.99
   0 -16   6    1.52    2.05
   0 -16  -6    1.89    1.63
   0 -16   8    4.55    2.12
   0 -16  -8    8.65    1.83
   0 -16 -10    1.86    1.39
   0 -16  10    0.92    1.77
   0  16  12    2.21    0.97
   0 -16 -12    2.20    1.34
   0 -16  12    2.81    1.78
   0 -16 -14    0.53    1.05
   0  16  14   -0.46    0.79
   0 -16  14    2.07    1.47
   0 -16 -16    1.47    0.93
   0  16  16    1.16    0.72
   0 -16  16    2.36    1.21
   0 -17   1    4.68    2.23
   0 -17  -1    2.62    2.04
   0 -17   3   -0.55    2.21
   0 -17   5    5.70    2.40
   0 -17  -5    3.30    1.68
   0  17   7    0.29    0.66
   0 -17  -7    2.05    1.38
   0 -17   7   -0.40    2.14
   0 -17  -9    5.63    1.30
  -1   0  45   24.13    1.96
  -1   0  43    2.64    1.00
  -1   0  41    7.45    1.32
  -1   0  39   19.15    2.07
  -1   0  37    8.24    1.48
  -1   0  35   11.18    1.69
  -1   0  33    5.40    1.26
  -1   0  31    8.84    1.41
  -1   0  29   51.54    3.53
  -1   0  27   38.32    2.79
  -1   0  23   41.64    5.51
  -1   0  21   17.96    3.47
   1   0 -21   16.37    2.35
  -1   0  19    1.94    1.87
   1   0 -19    4.93    1.39
  -1   0  17   16.88    3.16
   1   0 -17   23.07    2.52
   1   0 -15    5.39    1.82
  -1   0  15    1.21    1.53
   1   0 -15    3.51    1.21
  -1   0  13  334.97   19.49
   1   0 -13  319.67   18.99
   1   0 -13  312.59   18.18
  -1   0  11   10.16    2.21
   1   0 -11    9.95    1.98
   1   0 -11   10.57    1.49
  -1   0   9   14.34    2.14
   1   0  -9   13.93    2.16
  -1   0   9   12.54    1.67
   1   0  -9   14.04    1.56
  -1   0   7   85.72    6.22
  -1   0   7  102.77    5.88
   1   0  -7   98.83    5.83
  -1   0   5   41.11    2.58
   1   0  -5   37.16    2.54
   1   0  -3   80.40    4.85
  -1   0   3   91.17    4.88
   1   0   1   -0.08    0.15
  -1   0  -3   65.45    4.02
   1   0   3   65.43    4.01
  -1   0  -5   90.41    5.83
   1   0   5   96.75    5.85
  -1   0  -7  101.04    6.60
   1   0   7  108.41    6.65
  -1   0  -7   97.02    6.19
  -1   0  -9  398.16   22.64
   1   0   9  385.61   22.64
  -1   0  -9  404.39   22.07
   1   0  11 1407.12   76.79
  -1   0 -11 1517.21   76.79
  -1   0 -11 1352.54   75.83
  -1   0 -13  214.87   13.44
   1   0  13  207.15   13.56
  -1   0 -13  215.51   12.59
  -1   0 -15  463.38   26.25
   1   0  15  437.32   26.35
  -1   0 -15  438.26   25.07
   1   0  17    9.18    2.42
  -1   0 -17    9.74    2.21
  -1   0 -17    6.29    1.52
   1   0  19  274.76   18.32
  -1   0 -19  282.61   16.74
   1   0  21    6.83    2.39
  -1   0 -21   12.40    1.99
   1   0  23   61.95    6.77
   1   0  27   13.00    1.49
   1   0  29    4.93    1.19
   1   0  31    2.46    1.03
   1   0  33   23.60    2.28
   1   0  35   17.17    1.88
   1   0  37   10.88    1.63
   1   0  39    0.85    1.11
   1   0  41   20.19    2.07
   1   0  41   18.61    1.85
   1   0  43    0.58    0.81
  -1   1  50    0.51    0.63
  -1  -1  50   -0.36    0.60
  -1   1  48    8.68    1.21
  -1  -1  48   12.09    1.30
  -1   1  46    6.66    1.18
  -1  -1  46    7.20    1.22
  -1  -1  46    5.76    1.04
  -1   1  44   20.45    1.93
  -1   1  44   24.67    2.14
  -1  -1  44   21.05    1.98
  -1   1  42    5.42    1.28
  -1  -1  42    4.71    1.30
  -1   1  42    6.41    1.44
  -1  -1  40    5.34    1.24
  -1   1  40    6.23    1.33
  -1  -1  40    5.21    1.45
  -1   1  40    5.46    1.50
  -1   1  38    8.72    1.55
  -1  -1  38    9.16    1.49
  -1  -1  38   11.93    1.68
  -1  -1  36    6.01    1.31
  -1   1  36    4.17    1.28
  -1  -1  36    4.48    1.17
  -1   1  34   13.00    1.78
  -1  -1  34   15.58    1.85
  -1  -1  34   18.64    1.79
  -1  -1  32   10.00    1.53
  -1  -1  32    9.39    1.40
  -1  -1  30   12.85    1.64
  -1  -1  30   17.64    1.75
  -1  -1  28    4.00    1.02
  -1  -1  28    3.03    0.97
  -1  -1  26    2.54    0.76
  -1  -1  26    1.63    0.88
  -1  -1  26    1.45    0.81
   1  -1 -24   56.03    5.57
   1   1 -24   58.14    5.39
   1   1 -22  132.09    9.23
  -1  -1  22  125.37   10.90
  -1   1  22  125.22   10.35
   1   1 -20   52.24    4.66
   1   1 -20   51.34    5.23
  -1   1  20   46.77    5.36
  -1  -1  20   52.69    6.02
   1   1 -18  185.24   11.92
  -1  -1  18  206.55   13.74
   1   1 -18  191.70   12.71
  -1   1  18  171.60   12.72
   1   1 -16  142.15    9.34
  -1  -1  16  140.19   10.55
   1   1 -16  150.51   10.07
  -1   1  16  136.27   10.14
   1   1 -14   31.52    2.96
  -1   1  14   35.33    3.68
   1   1 -14   32.71    3.49
   1   1 -12  543.47   25.28
  -1   1  12  489.22   25.71
   1   1 -10  339.81   18.75
  -1   1  10  328.92   18.24
  -1   1  10  318.21   18.97
   1   1  -8  117.52    6.80
  -1   1   8  109.55    6.18
  -1  -1   8  101.17    6.98
  -1   1   8   96.77    6.73
  -1   1   6  564.88   30.83
   1   1  -6  547.28   31.31
  -1  -1   6  583.67   31.52
   1  -1  -6  633.59   31.59
   1  -1  -4  600.23   32.50
   1   1  -4  611.47   32.85
  -1   1   2  870.35   45.39
   1   1  -2  909.49   45.69
   1  -1  -2  884.57   45.38
  -1  -1   2  816.31   45.65
   1   1   0  769.45   39.77
  -1  -1   0  751.16   39.78
  -1  -1   0  714.19   39.64
   1   1   0  754.11   39.66
  -1  -1  -2  605.21   32.55
  -1  -1  -4  581.30   31.32
   1   1   4  570.22   31.07
  -1  -1  -6  105.34    6.15
   1  -1   6   99.41    6.95
  -1  -1  -6  126.73    7.42
   1   1   6  132.55    6.89
  -1   1  -8  552.86   27.87
  -1  -1  -8  433.83   26.77
   1   1   8  627.00   27.94
   1  -1   8  443.13   27.78
  -1   1  -8  651.73   28.32
  -1  -1 -10   51.08    3.33
  -1   1 -10   48.49    3.98
   1   1  10   41.54    4.06
   1  -1  10   53.10    4.50
  -1   1 -10   56.45    4.48
  -1   1 -12  885.49   50.41
  -1  -1 -12  988.66   49.81
   1   1  12  826.26   50.73
  -1   1 -12  860.10   50.94
   1  -1  12 1000.64   51.50
  -1  -1 -14  259.39   14.81
  -1   1 -14  259.94   15.51
   1  -1  14  248.08   16.41
   1   1  14  250.75   16.05
  -1   1 -14  280.12   16.30
  -1  -1 -16  862.08   47.27
  -1   1 -16  903.59   48.10
   1   1  16  873.39   48.87
   1  -1  16  864.51   49.34
  -1   1 -16  829.60   48.64
  -1  -1 -18  181.95   10.59
  -1   1 -18  173.98   11.19
  -1   1 -18  166.94   11.85
   1   1  18  154.21   11.83
   1  -1  18  171.14   12.52
  -1   1 -20  147.97    9.77
  -1   1 -20  144.55   10.53
   1  -1  20  125.84   10.82
   1   1  20  139.53   10.73
  -1   1 -22   35.51    3.89
  -1  -1 -22   38.31    4.41
  -1   1 -22   40.04    4.67
   1   1  22   33.32    4.71
   1  -1  22   29.66    4.67
   1  -1  24   19.18    1.74
   1  -1  26    1.70    0.93
   1  -1  26    1.61    0.83
   1  -1  28   47.26    3.37
   1  -1  28   46.50    3.26
   1   1  30   19.90    1.98
   1  -1  30   18.59    1.93
   1  -1  30   21.10    1.84
   1   1  32   27.63    2.43
   1  -1  32   26.33    2.44
   1  -1  34   10.77    1.68
   1   1  34   17.05    1.92
   1  -1  34   15.47    1.79
   1  -1  36   11.20    1.66
   1   1  36   11.40    1.65
   1  -1  36   11.36    1.68
   1  -1  38   26.46    2.48
   1   1  38   30.18    2.55
   1  -1  38   24.40    2.49
   1   1  40    2.97    1.25
   1   1  40    3.36    1.26
   1  -1  40    3.69    1.34
   1   1  42   30.24    2.48
   1   1  42   31.69    2.54
   1  -1  42   28.87    2.48
   1  -1  42   27.71    2.36
   1   1  44    3.34    1.11
   1  -1  44    3.28    1.14
   1  -1  44    2.45    0.93
   1  -1  46    8.80    1.23
   1   1  46    8.53    1.21
   1  -1  46    7.26    1.01
   1   1  48    5.23    0.95
   1  -1  48    6.20    0.95
   1   1  50    1.77    0.55
  -1   2  51    2.78    0.58
  -1  -2  49    8.79    1.01
  -1   2  49    9.43    1.06
  -1   2  47   10.56    1.32
  -1  -2  47   11.72    1.34
  -1  -2  47    9.28    1.23
  -1   2  45   12.27    1.47
  -1  -2  45   14.99    1.60
  -1   2  45   14.21    1.63
  -1  -2  45   11.94    1.46
  -1  -2  43   10.12    1.48
  -1   2  43    9.55    1.50
  -1   2  43   10.49    1.49
  -1   2  41    6.78    1.41
  -1  -2  41   10.23    1.56
  -1   2  41    7.05    1.43
  -1  -2  39   23.17    2.24
  -1  -2  39   22.32    2.11
  -1   2  39   23.95    2.30
  -1  -2  37    5.53    1.35
  -1   2  37    3.87    1.30
  -1  -2  37    4.80    1.21
  -1   2  35   38.80    2.98
  -1  -2  35   32.37    2.87
  -1  -2  35   37.39    2.91
  -1  -2  33    1.54    0.82
  -1  -2  33    1.70    1.04
  -1  -2  33    0.55    1.02
  -1  -2  31   77.40    4.97
  -1  -2  31   77.31    5.16
  -1  -2  31   84.21    5.25
  -1  -2  29   23.53    1.97
  -1  -2  29   19.72    2.05
  -1  -2  29   24.93    2.24
  -1  -2  27   80.37    5.07
  -1  -2  27   91.52    5.37
  -1  -2  27   78.02    5.17
  -1  -2  25   22.63    1.91
   1   2 -25   27.84    3.65
  -1  -2  25   24.18    2.12
   1  -2 -23   12.79    2.77
  -1   2  23   12.70    2.92
   1   2 -23    6.57    1.96
  -1   2  21  265.04   18.70
   1  -2 -21  335.02   19.44
  -1  -2  21  291.09   19.93
   1   2 -21  279.14   18.64
   1   2 -21  289.03   18.11
  -1  -2  19    6.08    2.41
   1  -2 -19   10.86    2.90
  -1   2  19    9.64    2.38
   1   2 -19    6.55    2.11
   1   2 -19    4.58    1.63
   1   2 -17  240.06   16.92
  -1   2  17  286.01   17.26
  -1  -2  17  255.02   18.00
   1  -2 -17  287.20   17.95
   1   2 -17  291.49   16.84
   1  -2 -15   62.14    6.16
  -1   2  15   68.95    5.74
   1   2 -15   73.51    5.63
   1  -2 -13  233.84   13.67
  -1   2  13  195.14   12.68
   1   2 -13  195.79   12.58
  -1   2  11   54.67    4.58
   1   2 -11   56.58    4.66
  -1  -2   9  477.89   31.55
   1  -2  -9  523.67   30.92
   1   2  -9  546.39   31.40
  -1   2   9  585.76   30.04
   1   2  -9  552.45   31.17
   1   2  -7  409.94   22.11
  -1  -2   7  392.67   22.25
   1  -2  -7  376.96   21.44
   1  -2  -5  546.96   29.10
  -1   2   5  522.21   29.17
  -1  -2   5  538.84   29.75
   1   2  -5  550.39   29.69
  -1   2   3  787.87   39.59
   1  -2  -3  765.23   39.52
  -1  -2   3  733.14   39.94
   1   2  -3  734.60   39.95
  -1   2   3  755.51   39.85
   1   2  -3  813.37   40.11
   1   2  -1  699.52   37.53
  -1   2   1  759.22   37.34
   1   2  -1  734.85   37.69
  -1   2   1  771.04   37.71
   1  -2  -1  715.45   37.60
   1   2   1  789.66   42.73
  -1  -2  -1  789.29   42.68
  -1   2  -1  838.52   43.04
   1   2   1  796.84   42.71
   1  -2   1  752.53   42.92
   1   2   1  812.54   42.74
  -1   2  -3  708.97   36.43
  -1  -2  -3  689.61   36.04
   1   2   3  665.30   36.06
   1   2   3  706.38   35.74
  -1  -2  -5  293.62   15.10
   1   2   5  243.78   15.03
   1   2   7  938.08   48.61
  -1  -2  -7  943.17   48.92
   1   2   9   96.08    6.61
  -1  -2  -9  112.11    7.21
  -1   2  -9  104.73    7.26
   1   2  11  238.95   11.55
  -1   2 -11  242.51   11.90
  -1   2 -13   72.66    5.85
   1  -2  13   60.76    5.83
  -1  -2 -13   72.33    6.25
   1   2  13   63.49    5.31
  -1   2 -13   75.13    5.62
   1   2  15 1345.04   76.72
   1  -2  15 1402.75   77.64
  -1   2 -15 1368.29   77.11
  -1  -2 -15 1535.63   78.06
  -1   2 -15 1391.98   76.52
   1   2  17   42.52    4.54
  -1  -2 -17   48.15    5.31
   1  -2  17   43.77    5.22
  -1   2 -17   41.92    4.63
  -1   2 -17   47.93    4.51
   1  -2  19  555.78   34.49
  -1  -2 -19  652.63   34.55
  -1   2 -19  539.62   33.58
   1   2  19  553.79   33.50
  -1   2 -19  575.70   33.07
   1  -2  21  113.89   10.07
   1   2  21   98.46    9.00
  -1   2 -21  123.09    9.48
  -1  -2 -21  123.51    9.58
  -1   2 -21  122.61    8.90
   1   2  23   17.62    3.49
   1  -2  23   25.35    1.99
  -1   2 -23   19.65    3.19
   1  -2  25   79.14    4.80
   1  -2  25   82.50    4.97
   1  -2  25   73.57    4.92
   1  -2  27   11.09    1.23
   1  -2  27   12.49    1.46
   1  -2  27   11.22    1.47
   1  -2  29   31.38    2.34
   1  -2  29   30.24    2.58
   1  -2  29   30.52    2.51
   1  -2  31   20.34    1.81
   1  -2  31   20.04    2.08
   1  -2  31   22.89    2.06
   1  -2  31   24.19    2.09
   1  -2  33   28.96    2.66
   1   2  33   35.58    2.83
   1  -2  33   31.84    2.60
   1  -2  33   33.00    2.71
   1   2  35   27.07    2.32
   1  -2  35   23.20    2.25
   1  -2  35   20.95    2.05
   1  -2  35   23.73    2.26
   1   2  37   41.72    3.21
   1   2  37   44.26    3.17
   1  -2  37   36.13    3.15
   1   2  39   36.80    3.02
   1  -2  39   42.23    3.12
   1   2  39   38.65    3.08
   1   2  41   15.28    1.84
   1  -2  41   16.31    1.87
   1   2  41   16.53    1.85
   1   2  43   18.12    1.82
   1  -2  43   15.41    1.77
   1   2  43   18.08    1.82
   1  -2  43   17.21    1.78
   1   2  45    4.66    1.02
   1  -2  45    4.45    1.10
   1   2  45    4.49    1.10
   1  -2  45    2.30    0.94
   1  -2  47    3.66    0.88
   1   2  47    2.96    0.89
   1  -2  47    2.03    0.71
   1   2  49    2.07    0.65
  -1   3  50    1.57    0.59
  -1  -3  48   14.61    1.37
  -1   3  48   16.34    1.41
  -1  -3  48   13.50    1.37
  -1   3  46    2.91    0.91
  -1  -3  46    3.01    0.95
  -1   3  46    1.77    0.93
  -1  -3  46    1.80    1.00
  -1   3  44   34.08    2.74
  -1  -3  44   34.84    2.70
  -1   3  44   40.06    2.80
  -1  -3  44   32.75    2.72
  -1   3  42   13.09    1.58
  -1  -3  42    7.62    1.46
  -1  -3  42    9.12    1.34
  -1   3  42   11.05    1.57
  -1  -3  40   34.22    2.81
  -1   3  40   34.82    2.92
  -1  -3  40   36.13    2.81
  -1  -3  38   12.64    1.50
  -1  -3  38   16.56    1.93
  -1   3  38   14.15    1.95
  -1  -3  38   14.92    1.79
  -1  -3  36   58.93    4.05
  -1  -3  36   58.85    4.04
  -1  -3  36   51.73    3.74
  -1  -3  34   27.20    2.54
  -1  -3  34   30.69    2.58
  -1  -3  34   27.78    2.34
  -1  -3  32  159.76    9.48
  -1  -3  32  159.12    9.33
  -1  -3  32  156.30    9.22
  -1  -3  30   25.16    2.17
  -1  -3  30   25.37    2.39
  -1  -3  28  316.50   17.74
  -1  -3  28  323.05   17.97
  -1  -3  26    1.66    0.89
  -1  -3  26    2.68    1.08
  -1  -3  24  204.85   11.71
   1  -3 -24  195.79   14.50
  -1  -3  24  212.32   11.89
  -1  -3  22   16.17    1.54
  -1   3  22   13.41    2.91
   1  -3 -22   15.93    3.06
   1   3 -22   12.18    2.61
  -1  -3  22   17.74    1.71
   1  -3 -20  213.06   15.44
  -1   3  20  233.48   15.49
   1   3 -20  246.59   15.41
   1  -3 -18  146.57   10.16
  -1   3  18  117.09    9.39
   1   3 -18  139.56    9.73
   1   3 -16   27.16    3.61
   1  -3 -16   29.00    3.52
  -1   3  16   26.93    3.26
   1   3 -16   30.67    3.51
   1   3 -14   96.29    7.66
  -1  -3  14   92.85    8.21
  -1   3  14   99.99    7.28
   1  -3 -14  109.35    7.44
   1   3 -14  103.78    7.57
   1   3 -12    0.40    1.28
  -1  -3  12    1.50    1.81
  -1   3  12    2.99    1.30
   1  -3 -12    1.98    1.17
   1   3 -12    1.99    1.32
  -1  -3  10  423.75   25.53
   1  -3 -10  428.06   24.35
   1   3 -10  466.77   25.31
   1   3  -8   79.71    5.78
   1  -3  -8   83.53    5.02
  -1  -3   8   81.74    5.98
  -1   3   8   67.04    5.06
   1   3  -6  514.86   27.50
   1  -3  -6  470.59   26.64
  -1   3   6  489.90   26.84
  -1  -3   6  454.74   27.40
   1   3  -6  548.33   27.66
   1  -3  -4  126.39    7.34
   1   3  -4  137.92    8.05
  -1   3   4  122.91    7.44
  -1  -3   4  123.66    7.92
  -1   3   4  120.98    7.77
   1   3  -4  151.31    8.31
  -1   3   2  261.10   14.52
   1   3  -2  258.01   14.91
   1   3  -2  277.76   14.66
   1   3  -2  253.41   15.00
  -1   3   2  259.78   14.93
   1   3   0  212.55   12.16
  -1   3   0  220.93   12.43
  -1   3   0  212.72   11.95
   1   3   0  211.46   11.98
   1   3   0  231.59   12.30
  -1  -3   0  207.18   12.04
   1  -3   0  207.08   12.26
  -1  -3  -2  332.38   17.37
   1   3   2  300.16   17.36
  -1   3  -2  306.71   17.81
   1   3   2  316.22   17.36
   1   3   2  315.98   17.44
   1  -3   2  308.24   17.77
   1  -3   4  315.57   17.17
  -1   3  -4  317.45   17.20
   1   3   4  294.37   16.62
  -1  -3  -4  299.74   16.54
   1   3   4  320.05   16.25
   1   3   4  284.07   16.52
  -1  -3  -6  241.05   14.28
  -1   3  -6  267.75   15.00
   1  -3   6  243.99   14.97
   1   3   6  257.97   14.49
   1  -3   8  161.69   10.86
  -1   3  -8  180.91   10.94
  -1  -3  -8  169.52   10.26
   1   3   8  169.40   10.42
  -1  -3 -10  408.78   20.94
   1   3  10  347.54   20.38
  -1   3 -10  384.50   21.42
  -1  -3 -12   93.04    6.85
   1   3  12   87.42    6.38
  -1   3 -12   97.26    7.04
   1   3  14  679.65   40.15
  -1  -3 -14  742.67   40.99
  -1   3 -14  749.32   40.79
  -1  -3 -16  323.65   19.52
   1  -3  16  317.78   20.00
  -1   3 -16  271.82   19.00
   1   3  16  315.99   18.75
  -1   3 -16  303.93   18.90
   1  -3  18  538.78   34.09
  -1  -3 -18  582.22   33.90
  -1   3 -18  564.96   33.43
   1   3  18  567.19   32.96
  -1   3 -18  572.00   33.07
  -1   3 -20  156.64   11.25
  -1  -3 -20  124.94   10.79
   1   3  20  147.08   10.68
   1  -3  20  130.50   11.51
  -1   3 -20  155.49   10.75
   1  -3  22  208.50   12.08
  -1  -3 -22  223.77   15.44
   1   3  22  207.42   14.96
   1  -3  22  232.27   12.29
  -1   3 -22  195.75   14.48
   1  -3  24   50.56    3.41
   1  -3  24   53.53    3.60
   1  -3  26  125.92    7.31
   1  -3  26  141.67    7.56
   1  -3  28   44.90    2.95
   1  -3  28   43.43    3.03
   1  -3  28   40.74    3.07
   1  -3  30   18.91    1.74
   1  -3  30   16.45    1.91
   1  -3  30   20.24    1.98
   1  -3  30   18.05    1.89
   1  -3  32   11.35    1.41
   1  -3  32   13.89    1.64
   1  -3  32   12.70    1.59
   1  -3  34   23.98    2.06
   1   3  34   24.06    2.42
   1  -3  34   25.79    2.30
   1  -3  34   26.24    2.31
   1  -3  36    7.62    1.20
   1  -3  36    7.89    1.43
   1  -3  36    8.42    1.34
   1  -3  38   18.89    1.98
   1   3  38   19.22    1.91
   1  -3  38   19.64    1.88
   1   3  38   15.53    2.03
   1   3  40    3.92    1.25
   1  -3  40    5.56    1.25
   1   3  40    4.41    1.22
   1   3  42    3.52    1.21
   1  -3  42    4.63    1.15
   1   3  42    2.37    1.08
   1  -3  42    2.82    1.16
   1   3  44    1.22    0.98
   1  -3  44    0.85    0.89
   1   3  44    2.03    0.94
   1  -3  44    1.75    1.02
   1   3  46    2.63    0.84
   1  -3  46    1.66    0.86
   1  -3  46    0.59    0.83
   1   3  48    2.14    0.67
   1  -3  48    2.14    0.61
  -1   4  49    0.30    0.46
  -1  -4  49    0.29    0.57
  -1   4  47   15.69    1.50
  -1   4  47   17.81    1.49
  -1  -4  47   13.71    1.48
  -1   4  45    1.59    0.93
  -1  -4  45    3.02    0.93
  -1   4  45    2.91    0.93
  -1  -4  45    1.77    1.01
  -1  -4  43   18.30    1.91
  -1   4  43   22.65    1.97
  -1  -4  43   19.10    1.84
  -1   4  43   22.87    2.10
  -1   4  41    9.68    1.43
  -1  -4  41    8.31    1.42
  -1  -4  41    8.22    1.35
  -1  -4  41    6.47    1.11
  -1   4  41   11.46    1.63
  -1  -4  39   15.73    1.83
  -1  -4  39   14.56    1.80
  -1  -4  39   14.55    1.62
  -1   4  39   17.14    2.07
  -1  -4  37   36.71    3.04
  -1  -4  37   39.44    3.15
  -1  -4  37   39.44    2.97
  -1  -4  35   60.58    4.28
  -1  -4  35   59.00    4.36
  -1  -4  35   62.51    4.18
  -1  -4  33   54.05    3.85
  -1  -4  33   54.27    3.93
  -1  -4  33   51.77    3.75
  -1  -4  31  142.56    8.62
  -1  -4  31  155.89    8.85
  -1  -4  31  138.83    8.58
  -1  -4  29   88.03    5.63
  -1  -4  29   94.41    5.89
  -1  -4  29   87.92    5.64
  -1  -4  27  242.90   14.09
  -1  -4  27  250.42   14.17
  -1  -4  27  265.65   14.37
  -1  -4  27  246.51   14.34
  -1  -4  25  182.04   10.18
  -1  -4  25  194.12   10.41
  -1  -4  25  198.61   10.36
  -1  -4  23  191.33   10.81
  -1  -4  23  216.23   10.99
  -1  -4  23  204.92   11.04
  -1  -4  21  134.57    7.84
   1  -4 -21  125.03    9.86
  -1   4  21  138.65   10.48
  -1  -4  21  135.58    7.99
  -1   4  19  211.58   14.84
   1  -4 -19  244.93   14.90
  -1  -4  19  216.80   16.58
   1   4 -19  231.10   15.55
   1   4 -19  226.61   15.26
   1   4 -17   52.40    5.37
  -1  -4  17   54.34    6.18
  -1   4  17   51.13    4.91
   1  -4 -17   51.73    4.70
   1   4 -17   48.62    5.13
  -1  -4  15  117.97   10.38
   1   4 -15  151.97   10.27
  -1   4  15  135.41    9.35
   1  -4 -15  128.05    8.93
   1   4 -15  153.67   10.19
  -1  -4  13   30.81    4.18
   1  -4 -13   33.69    3.12
   1   4 -13   29.91    3.72
   1   4 -13   35.81    3.93
  -1  -4  11   43.03    4.63
   1   4 -11   47.31    4.44
   1  -4 -11   44.55    3.55
  -1   4   9  112.80    7.70
   1  -4  -9  123.69    7.43
  -1  -4   9  121.68    8.71
   1   4  -9  136.26    8.61
   1   4  -9  120.47    8.41
  -1   4   9  119.77    6.68
  -1  -4   7   13.92    2.26
  -1   4   7   15.66    1.74
   1   4  -7   17.04    2.39
   1  -4  -7   13.69    1.53
   1   4  -7   15.94    2.41
  -1   4   7   17.84    2.20
  -1   4   7   15.88    1.58
   1   4  -5  191.06   11.79
  -1   4   5  184.55   11.11
   1  -4  -5  219.96   11.10
   1   4  -5  203.57   12.01
  -1   4   5  168.50   11.24
  -1   4   5  188.35   11.51
   1   4  -3   30.19    2.79
   1   4  -3   33.10    2.46
  -1   4   3   30.02    2.30
   1   4  -3   29.39    2.87
  -1  -4   3   24.74    2.58
  -1   4   3   21.63    3.26
  -1   4   3   32.69    2.81
  -1   4   1   58.57    3.88
   1   4  -1   55.58    4.25
   1   4  -1   52.58    3.90
  -1   4   1   42.43    4.80
  -1  -4   1   72.17    4.30
   1   4  -1   59.64    4.41
   1  -4  -1   75.96    4.51
  -1   4  -1  131.80    7.60
   1   4   1  132.50    7.67
   1   4   1  133.00    7.91
  -1   4  -1  135.58    8.22
   1  -4   1  123.39    7.97
   1   4   1  129.23    7.87
  -1   4  -3  217.22   11.91
   1   4   3  188.75   11.12
  -1  -4  -3  181.68   10.98
   1  -4   3  175.31   11.52
   1   4   3  208.13   11.08
  -1   4  -3  176.59   12.19
  -1   4  -5   42.87    3.66
  -1  -4  -5   30.48    2.63
   1   4   5   35.33    2.86
  -1   4  -5   35.64    4.01
   1   4   5   31.97    2.77
   1   4   5   32.85    2.36
  -1  -4  -7   41.62    3.54
  -1   4  -7   55.60    4.56
   1   4   7   50.62    3.93
   1  -4   7   40.64    4.21
   1   4   7   55.41    3.85
  -1   4  -7   57.07    5.01
   1   4   9   53.97    4.38
   1  -4   9   56.15    5.03
  -1  -4  -9   53.78    4.10
  -1   4  -9   49.19    4.72
   1   4  11   75.64    5.45
  -1  -4 -11   78.02    5.65
  -1   4 -11   72.49    6.23
   1  -4  11   80.07    6.71
   1   4  13  141.36    9.37
   1  -4  13  149.25   10.84
  -1   4 -13  146.01   10.31
  -1  -4 -13  140.96    9.55
  -1   4 -13  144.25   10.24
  -1   4 -15  109.75    8.83
   1   4  15  105.26    7.88
  -1  -4 -15  114.53    8.34
  -1   4 -15  124.30    8.92
  -1  -4 -17   83.19    7.01
   1   4  17   86.39    6.76
  -1   4 -17   74.09    6.97
   1  -4  19  227.10   13.11
   1   4  19  238.39   15.46
  -1  -4 -19  226.99   15.77
   1  -4  19  248.03   13.27
  -1   4 -19  234.75   15.90
   1  -4  21    8.03    1.21
   1  -4  21    6.31    0.98
  -1  -4 -21    4.47    2.05
   1  -4  21    8.15    1.11
   1  -4  23  180.38   10.82
   1  -4  23  184.26   10.86
   1   4  23  211.84   11.19
   1  -4  23  197.57   11.06
   1  -4  25   35.31    2.61
   1  -4  25   34.83    2.63
   1   4  25   34.45    2.71
   1  -4  25   34.84    2.77
   1  -4  27  180.38   10.90
   1  -4  27  207.60   11.44
   1  -4  27  195.50   11.11
   1  -4  27  186.49   10.93
   1  -4  29   55.57    3.82
   1  -4  29   54.58    3.96
   1  -4  29   59.93    4.30
   1  -4  29   55.84    3.87
   1  -4  31   35.63    2.88
   1  -4  31   39.50    3.13
   1  -4  31   41.88    3.36
   1  -4  31   39.69    3.04
   1  -4  33   39.50    3.12
   1  -4  33   42.74    3.33
   1  -4  33   51.50    3.69
   1  -4  33   45.04    3.40
   1  -4  35   22.44    2.09
   1   4  35   25.56    2.42
   1  -4  35   23.13    2.23
   1  -4  35   22.74    2.24
   1  -4  37   16.49    1.75
   1   4  37   23.31    2.24
   1  -4  37   17.99    2.01
   1   4  37   20.91    1.98
   1  -4  37   17.52    1.97
   1  -4  39    4.52    0.96
   1   4  39    6.62    1.19
   1  -4  39    3.69    1.26
   1  -4  39    3.26    1.14
   1   4  39    4.80    1.42
   1   4  41   12.43    1.67
   1  -4  41   11.57    1.54
   1   4  41   11.81    1.50
   1  -4  41    9.84    1.63
   1   4  43    9.81    1.46
   1  -4  43    9.66    1.36
   1   4  43   10.84    1.34
   1  -4  43   11.19    1.54
   1   4  45    2.41    0.94
   1   4  45    3.25    0.91
   1  -4  45    1.61    0.93
   1   4  47    7.06    0.92
   1  -4  47    7.12    1.00
  -1   5  48    0.42    0.62
  -1   5  48    0.96    0.50
  -1  -5  48    1.27    0.65
  -1   5  46    4.63    0.98
  -1   5  46    5.12    0.88
  -1  -5  46    4.97    1.01
  -1   5  44    0.42    1.05
  -1  -5  44    0.89    1.05
  -1  -5  44    0.53    0.84
  -1   5  44    1.11    0.86
  -1  -5  42    4.64    1.12
  -1   5  42    4.55    1.09
  -1  -5  42    3.06    1.12
  -1  -5  42    4.28    0.96
  -1   5  42    3.59    1.25
  -1   5  40    1.99    1.07
  -1  -5  40    1.44    1.05
  -1  -5  40    1.44    1.14
  -1  -5  40    2.13    0.99
  -1   5  40   -0.08    1.24
  -1  -5  38    6.64    1.37
  -1  -5  38    5.48    1.52
  -1  -5  38    7.28    1.35
  -1   5  38    6.40    1.60
  -1  -5  36   36.05    3.05
  -1  -5  36   38.67    3.24
  -1  -5  36   39.21    3.00
  -1  -5  34   12.73    1.74
  -1  -5  34   11.26    1.84
  -1  -5  34   12.51    1.67
  -1  -5  32   58.69    4.10
  -1  -5  32   60.75    4.34
  -1  -5  32   56.78    4.08
  -1  -5  30    5.55    1.13
  -1  -5  30    5.93    1.36
  -1  -5  30    6.03    1.54
  -1  -5  30    4.34    1.26
  -1  -5  28   95.97    6.09
  -1  -5  28   97.24    6.34
  -1  -5  28  101.37    6.34
  -1  -5  28   99.91    6.20
  -1  -5  26   32.19    2.56
  -1  -5  26   31.08    2.67
  -1  -5  26   29.74    2.31
  -1  -5  26   27.16    2.40
   1  -5 -26   22.67    2.11
  -1  -5  24  137.86    7.45
  -1  -5  24  129.40    7.51
  -1  -5  24  115.73    7.12
  -1  -5  24  126.91    7.33
   1  -5 -24  105.40    7.10
  -1  -5  22   91.05    5.07
  -1  -5  22   64.51    4.95
   1  -5 -22   73.80    4.86
  -1  -5  22   79.09    4.79
  -1  -5  22   81.77    4.96
   1  -5 -20  120.06    9.35
  -1   5  20  119.13    9.96
  -1  -5  20  146.43    7.91
  -1  -5  20  141.00    8.03
   1  -5 -20  118.91    7.77
  -1  -5  20  142.15    7.90
  -1   5  18  124.66    9.53
   1  -5 -18  126.71    9.05
  -1  -5  18  133.76    7.65
   1  -5 -16   67.64    5.39
   1   5 -16   78.39    6.89
  -1   5  16   71.32    5.93
  -1  -5  16   58.13    6.80
   1   5 -16   74.89    6.69
   1  -5 -14  108.52    7.41
  -1  -5  14   98.61    9.07
   1   5 -14  126.46    9.05
   1   5 -12   48.55    4.64
   1  -5 -12   34.03    3.17
  -1  -5  12   28.99    4.27
  -1   5  12   43.90    4.21
   1   5 -12   49.77    4.76
  -1   5  10   47.73    4.11
  -1  -5  10   39.08    4.60
   1  -5 -10   41.06    3.57
   1   5 -10   54.88    4.87
   1   5 -10   64.47    5.27
  -1   5  10   55.51    4.52
   1   5  -8   29.07    3.30
  -1   5   8   26.61    2.61
   1  -5  -8   20.17    2.15
  -1   5   8   30.23    2.10
   1   5  -8   26.84    3.22
  -1   5   8   20.54    2.67
   1   5  -6   71.81    5.65
  -1   5   6   64.63    4.78
  -1   5   6   74.14    4.73
  -1   5   6   65.85    5.20
   1   5  -6   71.80    5.71
   1   5  -4   15.60    1.82
  -1   5   4   16.50    1.74
   1   5  -4   12.60    2.08
  -1  -5   4   12.20    2.01
  -1   5   4   18.04    2.20
   1   5  -4   18.76    2.50
  -1   5   2  169.57   10.37
   1   5  -2  161.24   10.23
  -1   5   2  155.13    9.62
   1   5  -2  154.18    9.73
   1   5  -2  166.34   10.36
  -1   5   2  173.82   10.38
  -1  -5   2  167.22   10.06
   1   5   0  147.02    9.20
  -1   5   0  146.67    8.71
   1   5   0  142.02    8.75
  -1   5   0  153.76    9.48
   1  -5   0  131.66    9.02
   1   5   0  151.66    9.17
  -1   5   0  165.38    9.77
  -1  -5   0  129.91    8.75
  -1   5  -2  230.55   13.17
   1   5   2  235.09   13.51
   1   5   2  216.74   13.16
  -1   5  -2  229.85   13.92
   1   5   2  223.77   13.26
   1  -5   2  217.26   13.63
  -1   5  -2  236.92   14.19
  -1   5  -4   48.38    4.30
   1   5   4   49.56    3.70
   1  -5   4   37.93    3.92
   1   5   4   47.15    3.41
  -1   5  -4   51.02    4.82
  -1   5  -6   13.69    2.34
   1   5   6    9.60    1.64
  -1  -5  -6    7.21    1.38
  -1   5  -6   12.84    2.78
   1   5   6   12.96    1.77
   1   5   6   11.28    1.21
  -1  -5  -8   25.51    2.46
   1   5   8   21.55    2.54
  -1   5  -8   25.53    3.19
  -1   5  -8   26.76    3.51
   1   5   8   21.24    2.44
  -1   5 -10   34.77    4.03
   1  -5  10   40.96    4.39
   1   5  10   27.97    3.29
  -1  -5 -10   37.38    3.25
   1   5  10   32.45    3.28
  -1   5 -10   37.42    4.20
  -1   5 -12   25.13    3.47
   1   5  12   20.21    2.48
   1  -5  12   22.86    3.66
  -1  -5 -12   23.86    2.68
   1   5  12   24.92    2.91
   1  -5  14   72.34    7.01
  -1   5 -14   71.96    6.57
  -1  -5 -14   73.47    5.65
   1   5  14   63.59    5.34
  -1   5 -14   61.34    6.23
   1  -5  16   47.02    5.84
  -1   5 -16   41.09    5.09
   1   5  16   46.83    4.46
  -1  -5 -16   43.61    4.44
  -1   5 -16   50.43    5.36
   1  -5  18    1.25    0.84
  -1  -5 -18    1.31    1.20
   1  -5  18    2.47    0.98
   1  -5  18    2.06    0.80
   1  -5  20  103.82    6.42
   1   5  20  122.65    6.74
   1  -5  20   99.75    6.29
   1  -5  20  106.17    6.62
   1  -5  20  114.16    6.60
   1  -5  22   20.75    1.91
   1   5  22   25.91    2.27
   1  -5  22   21.34    1.82
   1  -5  22   20.26    2.16
   1  -5  22   21.78    2.08
   1  -5  24  150.03    9.01
   1   5  24  173.64    9.36
   1  -5  24  144.75    8.91
   1  -5  24  156.44    9.19
   1  -5  24  154.04    9.33
   1  -5  26   55.07    3.96
   1   5  26   63.06    4.11
   1  -5  26   60.28    4.15
   1  -5  26   58.79    4.32
   1  -5  26   55.11    3.90
   1  -5  28   83.57    5.38
   1  -5  28   90.53    5.63
   1  -5  28   84.75    5.74
   1  -5  28   79.56    5.33
   1  -5  30   57.19    4.03
   1  -5  30   59.31    4.24
   1  -5  30   59.21    4.40
   1  -5  30   58.37    4.06
   1  -5  32   80.84    5.14
   1  -5  32   81.83    5.37
   1  -5  32   80.75    5.52
   1  -5  32   74.24    5.13
   1  -5  34   33.12    2.67
   1  -5  34   32.59    2.71
   1  -5  34   27.66    2.76
   1  -5  34   32.97    2.92
   1  -5  36   14.98    1.76
   1   5  36   20.68    2.30
   1  -5  36   18.92    1.97
   1   5  36   18.10    1.79
   1  -5  36   21.35    2.14
   1  -5  38   10.41    1.42
   1   5  38   13.48    1.87
   1  -5  38   11.93    1.62
   1   5  38   12.25    1.50
   1  -5  38   10.07    1.56
   1   5  40    8.19    1.53
   1  -5  40    8.16    1.51
   1   5  40    6.78    1.21
   1  -5  40    6.07    1.24
   1  -5  40    9.51    1.18
   1   5  42    5.10    1.30
   1  -5  42    4.36    1.07
   1   5  42    3.29    0.95
   1  -5  42    3.41    1.20
   1   5  44   20.46    1.78
   1   5  44   19.02    1.59
   1   5  46    1.85    0.78
   1   5  46    1.36    0.59
   1  -5  46    3.31    0.86
   1  -5  48    2.54    0.59
  -1   6  47    1.82    0.71
  -1  -6  47    2.04    0.74
  -1   6  45    0.39    0.82
  -1  -6  45   -1.20    0.87
  -1   6  45    1.18    0.62
  -1   6  43    0.79    1.10
  -1  -6  43    1.46    1.07
  -1   6  43    1.52    0.82
  -1  -6  43    0.79    0.73
  -1   6  41    3.19    0.95
  -1  -6  41    3.05    1.01
  -1   6  41    4.72    1.32
  -1   6  39    4.00    1.09
  -1  -6  39    2.46    1.04
  -1  -6  39    3.97    1.41
  -1  -6  39    3.48    1.09
  -1   6  39    2.09    1.47
  -1  -6  37   14.25    1.74
  -1  -6  37   14.24    2.03
  -1  -6  37   11.15    1.62
  -1  -6  35   28.86    2.65
  -1  -6  35   28.75    2.91
  -1  -6  35   30.01    2.62
  -1  -6  33   15.90    1.99
  -1  -6  33   19.30    2.24
  -1  -6  33   15.69    1.85
  -1  -6  31   21.44    2.16
  -1  -6  31   18.86    2.41
  -1  -6  31   17.89    2.12
  -1  -6  31   18.21    1.95
  -1  -6  29    7.82    1.52
  -1  -6  29    8.30    1.72
  -1  -6  29    8.22    1.50
   1  -6 -29    5.14    1.02
  -1  -6  29    5.98    1.18
  -1  -6  27   49.08    3.54
  -1  -6  27   46.87    3.67
  -1  -6  27   48.94    3.52
   1  -6 -27   40.68    3.14
  -1  -6  27   43.25    3.24
  -1  -6  25    3.85    1.30
  -1  -6  25    4.36    1.23
   1  -6 -25    4.41    0.99
  -1  -6  25    4.40    1.12
  -1   6  23   23.85    2.18
  -1  -6  23   17.72    2.12
  -1  -6  23   24.92    2.13
   1  -6 -23   18.24    1.90
  -1  -6  23   21.60    2.06
   1  -6 -21    7.35    1.26
  -1  -6  21    7.10    1.23
  -1  -6  21    9.62    1.36
  -1   6  21    9.16    1.32
   1  -6 -19  140.35    8.78
  -1  -6  19  163.93    8.87
   1  -6 -17   63.46    5.14
  -1  -6  17   64.48    4.20
  -1  -6  17   63.93    4.05
  -1  -6  17   65.82    4.10
   1  -6 -17   56.35    4.01
  -1  -6  15  154.94    8.82
  -1  -6  15  157.05    8.93
  -1   6  15  146.75   11.10
  -1  -6  15  122.50   11.74
   1   6 -15  155.24   11.62
   1  -6 -15  155.35    9.96
   1   6 -13  183.35   12.55
  -1   6  13  163.81   11.77
  -1  -6  13  148.56   12.56
   1   6 -13  172.65   12.38
   1  -6 -13  183.53   10.89
  -1   6  11  161.04   10.99
   1   6 -11  169.63   11.71
   1   6 -11  156.50   11.49
   1  -6 -11  160.00   10.05
  -1   6  11  164.04   10.77
  -1   6   9  154.71   10.76
   1   6  -9  179.78   11.64
  -1   6   9  168.05    9.36
   1   6  -9  166.72   11.43
  -1   6   9  144.31   10.31
  -1   6   7   69.00    4.61
   1   6  -7   78.91    6.10
  -1  -6   7   58.13    5.46
   1   6  -7   63.92    4.90
  -1   6   7   67.37    5.00
   1   6  -7   60.81    5.63
  -1  -6   5  151.76   10.51
  -1   6   5  178.74   10.06
   1   6  -5  165.89   10.92
  -1   6   5  155.22    9.91
   1   6  -5  159.75   10.86
   1   6  -5  154.08   10.00
   1   6  -3    9.78    2.04
  -1   6   3   11.32    1.87
  -1  -6   3   12.18    1.97
   1   6  -3   11.00    1.66
   1   6  -3    9.38    1.95
  -1   6   3   14.05    2.23
  -1   6   3    9.15    1.49
   1   6  -1  157.13   10.01
  -1   6   1  158.43   10.05
  -1  -6   1  144.33    9.64
   1   6  -1  148.11    9.48
  -1   6   1  151.59    9.39
  -1   6   1  148.48   10.18
   1   6  -1  163.84   10.15
   1  -6   1   20.81    2.87
  -1   6  -1   35.22    3.64
   1   6   1   36.22    3.22
   1   6   1   35.19    3.01
   1   6   1   31.88    3.23
  -1   6  -1   31.32    2.85
  -1   6  -1   33.52    3.58
  -1   6  -3  182.61   11.51
   1   6   3  172.38   10.44
   1  -6   3  169.73   11.12
   1   6   3  154.10   10.43
  -1   6  -3  178.02   11.48
  -1   6  -3  170.59   10.49
   1   6   3  174.96   10.86
   1  -6   5   28.25    3.31
  -1   6  -5   24.97    3.42
   1   6   5   28.72    2.43
   1   6   5   24.80    2.79
   1   6   5   25.90    2.75
  -1   6  -5   27.32    3.41
  -1   6  -5   26.87    2.64
   1  -6   7  112.72    9.19
  -1   6  -7  135.07    9.69
   1   6   7  132.64    8.76
  -1   6  -7  144.66    9.80
  -1   6  -9   86.30    7.15
   1   6   9   80.37    6.10
  -1  -6  -9   81.21    5.90
  -1   6  -9   84.73    7.18
   1   6   9   80.86    6.33
   1   6  11    4.35    1.48
  -1   6 -11    9.49    2.42
  -1   6 -11    9.72    2.36
   1   6  11    5.85    1.71
  -1  -6 -11    7.61    1.54
   1  -6  13  227.28   12.58
  -1   6 -13  235.27   15.57
   1   6  13  205.78   14.14
   1   6  13  214.09   13.86
  -1  -6 -13  232.36   14.03
  -1   6 -13  229.86   15.53
   1  -6  15   28.90    2.24
  -1  -6 -15   28.52    3.27
   1  -6  17  177.23    9.85
  -1  -6 -17  162.76    9.68
  -1  -6 -17  173.92   11.62
   1  -6  19   24.54    2.08
  -1  -6 -19   23.50    2.03
   1  -6  19   27.14    2.26
   1  -6  19   25.88    2.27
   1   6  21  193.69    9.90
   1  -6  21  157.99    9.54
  -1  -6 -21  154.66    9.48
   1  -6  21  159.08    9.77
   1  -6  21  167.01    9.72
   1  -6  23    9.32    1.51
   1  -6  23    9.11    1.63
   1  -6  23    7.52    1.29
   1   6  23    8.47    1.50
  -1  -6 -23    6.26    1.11
   1  -6  23    7.44    1.12
   1  -6  25  141.80    8.53
   1  -6  25  127.42    8.39
   1  -6  25  142.16    8.73
   1  -6  25  139.28    8.81
   1  -6  27    0.88    0.99
   1   6  27    0.42    1.01
   1  -6  27   -0.29    0.94
   1  -6  27   -0.19    1.22
   1  -6  29   41.28    3.18
   1  -6  29   37.39    3.07
   1  -6  29   41.34    3.49
   1  -6  29   43.93    3.44
   1  -6  31    7.28    1.49
   1  -6  31    4.30    1.22
   1  -6  31    5.89    1.62
   1  -6  31    5.96    1.61
   1  -6  33   23.76    2.32
   1  -6  33   23.79    2.29
   1  -6  33   25.16    2.56
   1  -6  33   23.64    2.54
   1  -6  35    4.98    1.35
   1   6  35    5.27    1.08
   1  -6  35    6.41    1.32
   1  -6  35    4.97    1.48
   1  -6  35    2.91    1.38
   1  -6  37    9.25    1.45
   1   6  37   10.14    1.28
   1  -6  37    7.12    1.34
   1  -6  37    6.99    1.53
   1   6  39    5.86    1.06
   1  -6  39    4.83    1.14
   1   6  41    4.95    1.29
   1  -6  41    2.00    1.13
   1   6  41    4.22    0.90
   1  -6  41    3.16    0.89
   1   6  43    5.51    1.22
   1   6  43    7.80    0.94
   1  -6  43    4.38    1.12
   1  -6  45    1.83    0.78
   1   6  45    1.25    0.76
   1  -6  47    1.69    0.58
  -1   7  46    2.22    0.74
  -1   7  44    3.37    0.98
  -1  -7  42    2.07    1.14
  -1  -7  42    5.39    1.00
  -1  -7  40    1.49    1.19
  -1  -7  40    0.06    0.94
  -1   7  38   21.20    1.79
  -1  -7  38   18.77    2.01
  -1  -7  38   22.13    2.27
  -1  -7  36    7.95    1.57
  -1  -7  36    8.59    1.83
  -1   7  36    8.20    1.16
  -1  -7  34   41.20    3.33
  -1  -7  34   35.71    3.11
  -1  -7  32   10.50    1.89
  -1  -7  32   11.66    1.86
  -1  -7  30   18.77    2.42
   1  -7 -30   16.72    1.68
  -1  -7  30   19.37    2.20
  -1  -7  28   20.60    2.13
  -1  -7  28   18.61    2.27
   1  -7 -28   15.78    1.69
  -1  -7  28   12.63    1.94
  -1  -7  26   37.59    3.05
  -1  -7  26   38.34    3.26
  -1  -7  26   38.02    3.09
   1  -7 -26   32.28    2.77
  -1   7  24    9.16    1.62
  -1  -7  24    8.87    1.53
  -1  -7  24    9.09    1.61
   1  -7 -24    8.25    1.38
  -1   7  22   54.36    3.80
  -1  -7  22   52.60    3.75
   1  -7 -22   47.87    3.64
   1  -7 -20    4.17    1.18
  -1  -7  20    2.67    1.08
  -1  -7  20    3.54    1.06
  -1  -7  20    3.53    1.31
  -1  -7  18  135.28    7.51
  -1  -7  18  120.50    7.56
  -1  -7  18  129.62    7.45
   1  -7 -18  112.22    7.38
   1  -7 -16    7.67    1.22
  -1  -7  16    9.93    1.46
  -1  -7  16    9.34    1.25
  -1  -7  16    9.48    1.35
   1  -7 -14  146.09    8.80
  -1  -7  14  153.17    8.84
  -1  -7  14  159.77    8.96
  -1  -7  12   50.20    3.41
   1   7 -12   58.01    5.78
   1  -7 -12   47.77    3.31
  -1   7  12   50.47    4.94
  -1   7  12   54.93    5.17
  -1  -7  12   49.58    3.32
  -1   7  10  106.51    7.84
   1   7 -10  124.76    9.13
   1   7 -10  122.50    9.03
  -1  -7  10  105.86    8.73
   1  -7 -10   99.39    6.20
   1   7  -8   34.64    4.19
  -1   7   8   33.84    3.47
   1   7  -8   31.77    3.24
   1   7  -8   34.70    4.24
  -1  -7   8   29.02    3.85
   1   7  -6  214.55   13.82
  -1   7   6  204.95   13.71
  -1   7   6  221.87   14.49
   1   7  -6  232.93   15.01
  -1   7   6  247.58   13.67
   1   7  -6  252.28   15.14
  -1  -7   6  220.94   14.57
  -1   7   4   21.62    2.55
  -1   7   4   28.88    3.36
   1   7  -4   20.71    2.62
   1   7  -4   30.95    3.57
  -1  -7   4   19.25    2.81
   1   7  -4   24.77    3.18
  -1   7   4   31.16    2.96
   1   7  -2   87.85    6.87
  -1   7   2   83.29    6.07
  -1   7   2   86.30    6.89
   1   7  -2   86.70    6.28
   1   7  -2   86.66    6.69
  -1   7   2   84.07    6.43
  -1  -7   2   85.03    6.44
   1   7   0   23.30    2.72
   1   7   0   24.50    3.07
  -1   7   0   24.50    3.30
  -1   7   0   25.52    2.76
   1   7   0   27.91    3.07
  -1   7   0   31.79    3.39
  -1   7  -2   72.56    5.63
   1   7   2   81.19    6.21
   1   7   2   73.34    5.73
  -1   7  -2   84.48    6.75
  -1   7  -2   86.47    6.62
   1   7   2   81.16    5.86
   1  -7   2   69.14    6.09
  -1   7  -4   41.52    4.56
  -1   7  -4   38.34    3.59
   1   7   4   43.19    4.00
   1   7   4   37.58    3.72
  -1   7  -4   38.86    4.36
   1  -7   4   35.12    4.02
   1   7   4   43.80    3.53
   1   7   6   50.80    4.44
   1   7   6   43.14    4.18
  -1   7  -6   52.75    5.35
  -1   7  -6   44.75    4.03
   1  -7   6   49.40    5.05
  -1   7  -6   50.20    5.16
  -1   7  -8   66.09    5.49
   1   7   8   75.62    6.11
   1   7   8   77.40    5.99
  -1   7  -8   84.80    7.31
   1  -7   8   71.25    6.75
  -1   7  -8   82.43    7.03
  -1  -7 -10   12.97    1.36
  -1   7 -10   10.95    2.82
   1   7  10   10.29    2.20
   1  -7  10   14.90    1.34
   1  -7  10   11.17    2.77
   1  -7  10   16.19    1.50
   1  -7  10   11.36    1.35
  -1  -7 -12   49.74    4.30
  -1  -7 -12   39.27    2.94
   1  -7  12   47.72    3.10
   1  -7  12   45.09    3.10
   1  -7  12   43.63    2.99
   1  -7  14  103.04    6.19
   1  -7  14  101.61    6.14
  -1  -7 -14   97.49    6.03
   1  -7  14  101.25    6.07
   1  -7  16   41.77    3.06
   1  -7  16   39.98    3.07
  -1  -7 -16   39.68    2.96
   1  -7  16   43.71    3.02
   1  -7  18  104.79    6.32
  -1  -7 -18   97.25    6.12
   1  -7  20   18.43    2.02
  -1  -7 -20   15.95    1.73
   1  -7  22   98.47    6.33
   1  -7  22  104.69    6.31
   1  -7  22   93.96    6.10
  -1  -7 -22   84.90    5.93
   1   7  22  111.44    6.45
   1  -7  24   54.85    3.93
   1  -7  24   48.33    3.88
   1  -7  24   48.49    3.63
  -1  -7 -24   38.87    3.32
   1  -7  26   18.68    2.29
   1  -7  26   20.24    2.25
   1   7  26   17.07    2.09
   1  -7  26   16.51    2.02
   1  -7  28   31.00    3.06
   1  -7  28   32.38    3.19
   1   7  28   41.32    3.07
   1  -7  28   33.24    2.94
   1  -7  30    7.09    1.61
   1  -7  30    6.00    1.72
   1  -7  30    8.91    1.84
   1  -7  32   22.53    2.27
   1  -7  32   20.07    2.39
   1  -7  32   18.47    2.36
   1  -7  34    2.99    1.26
   1  -7  34    4.91    1.59
   1  -7  36   15.31    2.06
   1   7  36   17.23    2.08
   1  -7  36   13.12    1.70
   1  -7  38    2.51    1.30
   1   7  38    5.86    1.46
   1  -7  38    5.86    1.20
   1  -7  40    5.74    1.39
   1  -7  40    7.91    1.15
   1   7  46    0.67    0.54
  -1  -8  45    1.53    0.67
  -1  -8  43    2.17    0.91
  -1  -8  41    2.10    1.09
  -1   8  41    2.41    0.99
  -1  -8  41    2.86    0.96
  -1  -8  39    3.11    1.27
  -1   8  39    2.84    1.23
  -1  -8  39    1.19    1.04
  -1  -8  37    3.72    1.25
  -1  -8  37    3.81    1.38
  -1  -8  35    4.30    1.59
  -1  -8  35    2.94    1.38
  -1  -8  33   16.04    2.35
  -1  -8  33   16.46    2.06
  -1  -8  31    4.61    1.84
  -1  -8  31    6.00    1.52
  -1  -8  29   25.25    2.73
   1  -8 -29   18.39    1.95
  -1  -8  29   24.44    2.45
   1  -8 -27    4.08    1.16
  -1  -8  27    5.79    1.51
  -1   8  25   32.66    2.85
   1  -8 -25   25.59    2.47
  -1   8  23    3.42    1.23
  -1  -8  23    4.49    1.52
   1  -8 -23    4.09    1.16
   1  -8 -21    4.68    1.30
  -1  -8  21    6.27    1.36
  -1  -8  21    4.97    1.52
  -1  -8  19   43.47    3.25
  -1  -8  19   43.61    3.39
   1  -8 -19   37.39    3.16
  -1  -8  17   19.62    1.96
  -1  -8  17   19.96    2.09
   1  -8 -17   17.36    1.87
  -1  -8  15   58.49    3.88
  -1  -8  15   57.79    4.01
   1  -8 -15   52.70    3.80
  -1  -8  13   32.32    2.48
  -1  -8  13   29.86    2.52
   1  -8 -13   29.36    2.45
   1  -8 -11   54.45    3.80
  -1  -8  11   56.84    3.76
  -1  -8  11   59.06    3.87
  -1   8   9   40.63    4.48
  -1  -8   9   50.76    3.27
   1  -8  -9   46.74    3.33
  -1  -8   9   52.04    3.38
   1  -8  -7   46.63    3.30
  -1  -8   7   48.59    5.25
  -1  -8   7   48.32    3.20
   1   8  -7   59.95    5.79
  -1   8   7   52.14    4.69
   1  -8  -5   88.28    5.51
  -1  -8   5   95.52    5.66
   1   8  -5  100.48    7.80
  -1  -8   5   89.74    7.38
  -1   8   5   90.14    7.52
   1   8  -5   88.89    7.75
  -1   8   5   87.02    6.80
  -1  -8   3   30.28    2.42
   1   8  -3   33.63    3.90
   1   8  -3   34.81    4.10
  -1   8   3   28.64    3.21
  -1   8   3   36.15    4.09
   1  -8  -1   36.82    2.68
  -1   8   1   42.64    4.18
   1   8  -1   37.46    3.99
  -1   8   1   35.88    4.32
   1   8  -1   39.78    4.33
  -1   8   1   35.36    3.62
   1  -8   1   68.42    4.55
  -1   8  -1   79.40    6.51
   1   8   1   73.35    5.96
  -1   8  -1   85.43    7.02
  -1   8  -1   73.91    5.85
   1  -8   3   45.27    3.11
  -1  -8  -3   43.98    3.05
  -1   8  -3   44.10    4.76
   1   8   3   43.93    4.27
  -1   8  -3   45.72    5.14
   1  -8   5    5.15    1.09
  -1  -8  -5    6.53    1.10
   1  -8   5    6.12    2.02
  -1   8  -5   10.90    2.49
   1  -8   5    5.59    0.88
  -1   8  -5    8.51    2.38
   1  -8   7    8.05    1.04
  -1  -8  -7    7.98    1.20
   1  -8   7    7.68    1.21
   1  -8   9    4.62    0.93
  -1  -8  -9    4.12    1.05
   1  -8  11    1.12    0.81
   1  -8  11    2.02    0.96
  -1  -8 -11    1.15    0.84
   1  -8  13   22.19    2.12
   1  -8  13   22.78    2.00
  -1  -8 -13   22.31    1.98
   1  -8  15    7.14    1.21
   1  -8  15    5.45    1.29
  -1  -8 -15    5.71    1.16
   1  -8  17   45.05    3.42
   1  -8  17   46.89    3.32
  -1  -8 -17   40.17    3.15
  -1  -8 -19   10.63    1.51
   1  -8  19   12.62    1.65
   1  -8  19   10.55    1.69
   1  -8  19   13.26    1.80
   1   8  21   36.73    2.98
  -1  -8 -21   35.49    2.83
   1  -8  21   32.36    3.00
   1   8  23    0.61    1.36
  -1  -8 -23   -0.31    1.00
   1  -8  23   -0.43    1.36
   1   8  25   42.72    3.36
  -1  -8 -25   32.36    2.76
   1  -8  25   36.33    3.17
   1  -8  25   38.89    3.35
   1  -8  27    7.02    1.65
   1   8  27   12.14    1.77
   1  -8  27    9.13    1.93
   1  -8  29   32.40    2.90
   1   8  29   28.29    2.63
   1  -8  29   34.31    3.17
   1  -8  31    5.45    1.58
   1  -8  33   15.73    2.13
   1  -8  33   18.34    2.06
   1   8  35    6.77    1.48
   1  -8  35    5.77    1.45
   1  -8  35    4.85    1.28
   1   8  37    9.07    1.51
   1  -8  37    8.21    1.47
   1  -8  37    8.47    1.42
   1   8  39    2.61    1.15
   1  -8  39    2.80    1.14
   1  -8  39    2.02    0.96
   1   8  41    8.35    1.23
   1  -8  41    7.20    1.20
   1   8  43    1.02    0.72
   1  -8  43    1.02    0.73
   1   8  45    1.95    0.55
   1  -8  45    1.50    0.52
  -1  -9  44    0.33    0.50
  -1  -9  44    1.38    0.56
  -1   9  44    0.29    0.53
  -1  -9  42    0.09    0.74
  -1   9  42    0.31    0.76
  -1  -9  40    0.98    0.83
  -1  -9  40    0.86    0.97
  -1   9  40    3.06    1.03
  -1  -9  38    0.95    0.98
  -1  -9  38    1.30    1.08
  -1   9  38    0.86    1.08
  -1  -9  36    0.23    1.20
  -1  -9  36    0.74    1.04
  -1  -9  34    4.93    1.38
  -1  -9  34    6.14    1.56
  -1  -9  32    9.08    1.71
  -1  -9  32   11.10    1.85
  -1  -9  30   12.16    2.02
   1  -9 -30    9.42    1.30
   1  -9 -28    7.45    1.32
  -1  -9  26   25.87    2.91
   1  -9 -26   20.22    2.24
  -1   9  26   28.61    2.59
  -1  -9  24    4.27    1.65
  -1   9  24    5.53    1.43
  -1  -9  24    4.99    1.55
   1  -9 -24    6.54    1.42
  -1  -9  22   11.52    2.01
  -1  -9  22   11.36    1.89
  -1   9  22   14.67    1.82
   1  -9 -22   14.73    1.84
  -1  -9  20   10.87    1.72
   1  -9 -20   11.07    1.69
  -1  -9  20   10.45    1.98
  -1  -9  18   12.76    1.78
   1  -9 -18   12.75    1.73
  -1  -9  18   14.90    2.07
  -1  -9  16   61.82    4.40
  -1  -9  16   61.71    4.19
   1  -9 -16   56.60    4.13
  -1  -9  14    9.71    1.48
   1  -9 -14   10.83    1.54
  -1  -9  14   11.72    1.72
   1  -9 -12  117.93    7.29
  -1  -9  12  122.64    7.28
  -1  -9  10   39.87    3.11
   1  -9 -10   33.36    2.87
  -1  -9  10   40.32    2.83
  -1  -9   8  102.98    6.16
   1  -9  -8   95.06    5.97
  -1  -9   8   93.80    5.82
  -1  -9   6   44.79    3.21
   1  -9  -6   40.90    3.05
  -1  -9   6   40.63    2.81
  -1  -9   4   46.85    3.43
  -1  -9   2   92.87    5.58
   1  -9  -2   84.27    5.50
   1  -9   0   14.90    1.63
   1  -9   2   87.81    5.42
  -1  -9  -2   83.72    5.38
   1  -9   4    3.09    1.11
  -1  -9  -4    1.99    0.97
   1  -9   4    2.23    0.73
  -1  -9  -6   53.40    3.66
   1  -9   6   53.89    3.77
   1  -9   6   53.04    3.48
  -1  -9  -8    2.09    1.05
   1  -9   8    4.61    1.23
   1  -9   8    2.81    0.91
  -1  -9 -10    7.45    1.30
   1  -9  10    7.81    1.39
   1  -9  10    8.95    1.27
   1  -9  12    6.03    1.38
  -1  -9 -12    8.06    1.26
   1  -9  12    7.02    1.24
  -1  -9 -14    3.99    1.13
   1  -9  14    4.94    1.34
   1  -9  14    3.26    1.16
   1  -9  16    4.70    1.19
   1  -9  16    3.94    1.27
  -1  -9 -16    2.69    1.14
   1  -9  16    2.92    0.96
   1  -9  18   13.68    1.83
  -1  -9 -18   12.04    1.67
   1  -9  18   13.44    1.79
   1  -9  18   13.03    1.57
   1  -9  20    5.89    1.38
   1  -9  20    2.75    1.13
  -1  -9 -20    2.77    1.18
   1  -9  20    4.74    1.28
   1  -9  22   19.87    2.16
   1   9  22   26.87    2.56
   1  -9  22   22.61    2.27
  -1  -9 -22   18.76    2.11
   1  -9  22   19.33    2.12
   1   9  24   43.99    3.41
  -1  -9 -24   33.75    2.89
   1  -9  24   36.98    3.06
   1   9  26   13.71    1.90
   1  -9  26   11.45    1.82
  -1  -9 -26    8.55    1.37
   1  -9  28    9.72    1.76
   1   9  28   16.25    1.85
   1  -9  28   13.58    2.01
   1  -9  30    3.73    1.42
   1  -9  30    3.49    1.44
   1  -9  32    8.89    1.68
   1  -9  32    7.69    1.65
   1  -9  34    2.59    1.30
   1   9  34    4.14    1.37
   1  -9  34    4.04    1.42
   1  -9  36    0.26    1.02
   1   9  36    1.00    1.11
   1  -9  36    0.50    1.09
   1   9  38    7.11    1.27
   1  -9  38    4.49    1.23
   1   9  40    2.27    0.92
   1  -9  40    2.08    0.87
   1   9  42    2.71    0.73
   1  -9  42    2.03    0.69
   1  -9  42    2.46    0.76
  -1 -10  41    3.35    0.77
  -1  10  41    4.44    0.86
  -1 -10  39    0.91    0.85
  -1  10  39    2.99    0.94
  -1 -10  37    1.80    0.99
  -1  10  37    1.02    1.02
  -1 -10  37    0.31    0.97
  -1 -10  35    2.23    1.19
  -1 -10  35    4.67    1.30
  -1 -10  33    0.24    1.20
  -1 -10  33    1.68    1.37
  -1 -10  31    6.56    1.51
  -1 -10  29    3.16    1.35
   1 -10 -29    2.70    0.96
  -1 -10  27    4.85    1.34
  -1 -10  27    5.13    1.55
  -1 -10  27    5.14    1.42
   1 -10 -27    4.32    1.23
  -1 -10  25    0.70    1.19
  -1 -10  25    0.10    1.43
  -1  10  25    0.19    1.16
  -1 -10  25   -0.55    1.22
   1 -10 -25    0.43    1.06
  -1 -10  23    0.32    1.29
  -1 -10  23    1.25    1.39
  -1  10  23    0.10    1.17
  -1 -10  23   -0.09    1.11
   1 -10 -23   -0.64    1.20
  -1 -10  21    3.89    1.25
  -1 -10  21    2.50    1.39
   1 -10 -21    4.63    1.47
  -1 -10  21    2.66    1.48
   1 -10 -19    5.19    1.60
  -1 -10  19    5.40    1.70
  -1 -10  19    7.50    1.64
   1 -10 -17    2.54    1.23
  -1 -10  17    1.75    1.40
  -1 -10  17    1.88    1.35
   1 -10 -15    5.54    1.55
  -1 -10  15    5.49    1.63
  -1 -10  15    7.59    1.57
   1 -10 -13    4.96    1.43
  -1 -10  13    4.59    1.48
  -1 -10  13    5.06    1.32
  -1 -10  11   27.53    2.70
   1 -10 -11   27.76    2.49
  -1 -10  11   25.34    2.35
   1 -10  -9   23.16    2.29
  -1 -10   9   25.61    2.50
  -1 -10   9   23.26    2.05
  -1 -10   7   41.57    3.30
   1 -10  -7   36.12    3.07
  -1 -10   7   39.86    2.82
  -1 -10   5   21.84    2.33
  -1 -10   3   39.08    3.12
   1 -10  -1   17.35    1.94
   1 -10   1   45.86    3.43
  -1 -10  -3   13.53    1.68
   1 -10   3   15.57    1.90
   1 -10   5   22.14    2.10
  -1 -10  -5   16.79    1.95
   1 -10   5   18.97    1.65
  -1 -10  -7   14.22    1.75
   1 -10   7   14.03    1.92
   1 -10   7   17.37    1.65
   1 -10   9   20.78    2.22
  -1 -10  -9   16.95    2.00
   1 -10   9   18.51    1.85
   1 -10  11    3.49    1.31
  -1 -10 -11    2.97    1.24
   1 -10  11    2.42    1.10
   1 -10  13    0.87    1.24
  -1 -10 -13    0.74    1.13
   1 -10  13    0.90    1.03
   1 -10  15    2.84    1.47
  -1 -10 -15    1.58    1.22
   1 -10  15    2.70    1.26
   1 -10  17    3.45    1.38
  -1 -10 -17    1.79    1.24
   1 -10  17    2.12    1.31
   1 -10  19    1.03    1.02
  -1 -10 -19    0.34    1.14
   1 -10  19   -1.07    1.28
   1 -10  19    2.97    1.44
   1 -10  21    7.52    1.54
  -1 -10 -21    8.40    1.50
   1 -10  21   11.24    1.84
   1 -10  21    7.75    1.43
   1  10  21    8.07    1.68
   1 -10  23    2.99    1.15
   1  10  23    3.72    1.56
   1 -10  23    5.70    1.61
   1 -10  23    3.59    1.26
  -1 -10 -23    2.35    1.11
   1  10  25    9.56    1.80
   1 -10  25   10.94    1.87
  -1 -10 -25    9.09    1.41
   1 -10  25    8.28    1.58
   1  10  27    7.39    1.47
   1 -10  27    5.30    1.44
  -1 -10 -27    2.76    0.92
   1 -10  29    2.14    1.23
   1 -10  31    5.60    1.48
   1 -10  31    3.64    1.31
   1 -10  33    5.85    1.47
   1  10  33    2.82    1.15
   1 -10  33    2.95    1.29
   1 -10  35    1.97    1.10
   1  10  35    3.13    1.06
   1 -10  35    1.17    1.05
   1  10  37    4.70    1.05
   1 -10  37    4.16    1.05
   1  10  39    6.96    1.02
   1 -10  39    5.85    0.98
   1  10  41    2.55    0.58
   1 -10  41    2.20    0.63
  -1 -11  40    4.16    0.72
  -1 -11  38    0.05    0.81
  -1 -11  38    0.71    0.58
  -1  11  38    0.78    0.68
  -1 -11  36    4.51    0.96
  -1  11  36    3.35    1.00
  -1 -11  34    3.16    1.02
  -1  11  34    3.24    1.05
  -1 -11  32    3.49    1.14
  -1 -11  30    5.16    1.54
   1 -11 -30    3.93    0.84
  -1 -11  30    3.95    1.23
  -1 -11  28    1.56    1.45
  -1 -11  28    1.61    1.18
   1 -11 -28    0.38    0.87
  -1  11  26    6.11    1.41
  -1 -11  26    5.44    1.63
  -1 -11  26    5.51    1.46
   1 -11 -26    4.52    1.22
  -1  11  24    1.31    1.28
  -1 -11  24   -0.11    1.56
  -1 -11  24    0.10    1.29
   1 -11 -24   -0.77    1.16
  -1 -11  22   12.06    2.06
  -1  11  22   12.74    1.86
  -1 -11  22    7.68    1.87
   1 -11 -22   11.26    1.80
  -1 -11  20    3.07    1.48
  -1 -11  20    0.69    1.47
   1 -11 -20    1.91    1.43
  -1 -11  18   20.49    2.47
   1 -11 -18   23.77    2.43
  -1 -11  18   18.91    2.57
  -1 -11  16    3.93    1.54
  -1 -11  16    2.03    1.66
   1 -11 -16    2.99    1.45
  -1 -11  14   24.97    2.46
   1 -11 -14   23.46    2.52
  -1 -11  14   25.33    2.86
  -1 -11  12    6.47    1.40
   1 -11 -12    6.36    1.46
  -1 -11  12    5.57    1.81
  -1 -11  10   22.45    2.17
   1 -11 -10   26.35    2.50
  -1 -11  10   24.21    2.68
  -1 -11   8   11.25    1.37
   1 -11  -8    9.48    1.70
  -1 -11   8   12.50    2.02
  -1 -11   6   19.27    2.28
   1 -11  -6   16.69    2.11
  -1 -11   4    7.67    1.65
  -1 -11   2   22.77    2.48
   1 -11  -2   21.45    2.43
   1 -11   0    6.73    1.66
   1 -11   2    8.92    1.66
  -1 -11  -2    7.81    1.62
  -1 -11  -4    1.56    1.24
   1 -11   4    0.10    1.32
   1 -11   6   11.46    1.90
  -1 -11  -6    8.53    1.63
   1 -11   8   17.40    1.80
   1 -11   8   18.61    2.26
  -1 -11  -8   16.36    2.05
   1 -11  10    8.57    1.44
   1 -11  10   10.86    1.91
  -1 -11 -10    8.75    1.63
   1 -11  12   12.59    1.72
   1 -11  12   14.12    2.11
  -1 -11 -12   13.99    1.87
   1 -11  14    8.34    1.59
   1 -11  14    4.32    1.70
  -1 -11 -14    5.61    1.56
   1 -11  16   17.39    2.14
  -1 -11 -16   14.88    1.95
   1 -11  16   12.86    2.04
   1 -11  18   10.19    1.88
  -1 -11 -18    5.77    1.64
   1 -11  18    7.22    1.80
   1 -11  20    4.68    1.65
  -1 -11 -20    3.85    1.45
   1 -11  20    6.32    1.57
   1  11  20    7.16    1.73
   1  11  22    4.43    1.59
   1 -11  22    1.63    1.51
   1 -11  22    2.06    1.33
  -1 -11 -22    2.64    1.19
   1  11  24    1.75    1.39
   1 -11  24    0.50    1.44
   1 -11  24   -0.08    1.15
  -1 -11 -24    1.04    1.00
   1  11  26    3.98    1.30
   1 -11  26    1.92    1.50
   1 -11  26    1.73    1.08
  -1 -11 -26    1.46    0.90
   1 -11  28   -0.47    1.13
   1  11  28    0.33    0.90
   1 -11  28   -0.09    1.19
   1 -11  30    4.19    1.17
   1  11  32    1.00    0.90
   1 -11  32    1.93    0.98
   1 -11  34    1.30    0.98
   1  11  34    0.05    0.81
   1 -11  34    0.27    0.84
   1 -11  36    4.01    0.96
   1  11  36    2.29    0.76
   1 -11  36    2.41    0.73
   1  11  38   -0.06    0.47
   1 -11  38    0.96    0.68
  -1 -12  37    4.88    0.82
  -1  12  35    0.66    0.56
  -1 -12  35    0.36    0.89
  -1  12  33    6.22    0.98
  -1 -12  33    9.79    1.38
  -1  12  31    2.09    0.80
  -1 -12  31    2.12    1.17
  -1 -12  29    2.59    1.39
   1 -12 -29    1.89    0.74
  -1 -12  27    3.95    1.53
   1 -12 -27    3.77    1.02
  -1  12  25    1.02    1.13
   1 -12 -25    2.04    1.09
  -1 -12  25    3.31    1.49
  -1 -12  25    0.53    1.21
  -1  12  23   13.11    1.82
   1 -12 -23   13.00    1.81
  -1 -12  23    9.58    1.83
  -1 -12  23   10.06    1.92
  -1  12  21    3.03    1.32
  -1 -12  21    0.64    1.49
   1 -12 -21    1.01    1.41
  -1 -12  21    3.32    1.56
  -1 -12  19   28.78    2.85
  -1 -12  19   23.54    2.88
   1 -12 -19   28.67    2.71
  -1 -12  17    8.72    1.78
  -1 -12  17    7.91    2.11
   1 -12 -17    7.13    1.72
  -1 -12  15   21.00    2.37
   1 -12 -15   21.39    2.46
  -1 -12  15   19.61    2.66
  -1 -12  13   18.51    2.11
  -1 -12  13   18.94    2.62
   1 -12 -13   19.34    2.29
  -1 -12  11   12.47    2.31
   1 -12 -11   16.29    2.15
   1 -12  -9   10.85    2.01
  -1 -12   9    9.37    2.07
   1 -12  -7    7.25    1.87
  -1 -12   7   10.31    1.96
  -1 -12   5   12.88    2.21
  -1 -12   3   12.37    2.11
   1 -12  -1    8.05    1.93
   1 -12   1    0.66    1.53
  -1 -12  -3    3.02    1.57
   1 -12   3    4.50    1.64
   1 -12   5    0.23    1.32
  -1 -12  -5    2.36    1.50
  -1 -12  -7    3.23    1.54
   1 -12   7    2.90    1.55
   1 -12   9    9.03    1.94
  -1 -12  -9    7.08    1.70
  -1 -12 -11    2.56    1.44
   1 -12  11    3.64    1.71
   1 -12  13   28.06    2.43
   1 -12  13   29.53    3.16
  -1 -12 -13   33.83    2.97
   1 -12  15    6.81    1.83
  -1 -12 -15    8.45    1.78
   1 -12  15    7.61    1.41
   1 -12  17   15.51    2.12
   1 -12  17   12.43    2.14
  -1 -12 -17   12.16    1.87
   1 -12  17   13.19    1.83
   1 -12  19    7.48    1.77
   1 -12  19    8.69    1.68
  -1 -12 -19    9.52    1.66
   1 -12  19    7.08    1.75
  -1 -12 -21    7.73    1.51
   1 -12  21   10.04    1.85
   1 -12  21    7.72    1.65
   1  12  23    3.62    1.47
  -1 -12 -23    3.26    1.20
   1 -12  23    4.42    1.55
   1 -12  23    4.25    1.30
  -1 -12 -25   10.06    1.43
   1 -12  25   11.28    1.79
   1  12  25   14.09    1.72
   1 -12  27    2.86    1.30
   1 -12  29    9.91    1.57
   1  12  29    8.99    1.11
   1 -12  31    4.02    1.16
   1  12  31    2.51    0.70
   1 -12  33    3.34    0.99
   1  12  33    2.17    0.61
   1 -12  35    1.78    0.77
  -1 -13  32   10.37    1.27
  -1 -13  30    0.25    0.94
  -1 -13  28    8.08    1.42
   1 -13 -28    4.74    0.86
  -1 -13  26    1.50    1.24
   1 -13 -26    0.27    0.78
  -1 -13  24    8.14    1.57
   1 -13 -24   10.80    1.50
  -1 -13  24    9.04    1.72
  -1  13  22    4.29    1.31
  -1 -13  22    1.73    1.41
   1 -13 -22    3.79    1.29
  -1 -13  22    3.64    1.37
  -1  13  20   17.56    2.00
  -1 -13  20   10.35    2.02
  -1 -13  20   12.76    1.85
   1 -13 -20   13.56    1.98
   1 -13 -18    7.53    1.64
  -1 -13  18    4.94    1.81
  -1 -13  16   13.26    2.38
   1 -13 -16   16.47    2.19
  -1 -13  14    5.33    1.97
   1 -13 -14    3.06    1.67
   1 -13 -12   13.16    2.09
  -1 -13  12   10.19    2.23
   1 -13 -10    4.28    1.78
  -1 -13  10    5.03    1.99
   1 -13  -8    5.14    1.96
  -1 -13   8    8.88    2.22
  -1 -13   6    1.53    1.83
  -1 -13   4   21.61    2.76
   1 -13  -2    3.07    1.91
  -1 -13   2    2.41    1.96
   1 -13   0   27.35    3.01
   1 -13   2    3.41    1.86
  -1 -13  -4   16.92    2.41
   1 -13   4   15.09    2.38
  -1 -13  -6    8.37    1.96
   1 -13   6    7.24    2.03
  -1 -13  -8   13.71    2.15
   1 -13   8    8.50    2.24
  -1 -13 -10   11.13    2.03
   1 -13  10    9.78    2.24
  -1 -13 -12    6.18    1.77
   1 -13  12    4.84    1.99
  -1 -13 -14   14.62    2.10
   1 -13  14   15.24    2.36
  -1 -13 -16   10.88    1.80
   1 -13  16    9.33    1.94
   1 -13  18    2.33    1.52
  -1 -13 -18    4.34    1.45
   1  13  18    5.25    1.60
   1 -13  18    5.18    1.30
   1  13  20   13.21    1.97
   1 -13  20    6.99    1.62
  -1 -13 -20   10.40    1.64
   1 -13  20   12.61    1.78
   1  13  22    0.17    1.17
   1 -13  22    0.86    1.10
  -1 -13 -22    0.28    1.05
   1 -13  22    1.64    1.20
   1  13  24    9.59    1.44
   1 -13  24    8.29    1.57
  -1 -13 -24    8.59    1.25
   1 -13  26    1.42    1.15
   1 -13  28    9.29    1.42
   1 -13  30    2.08    0.95
   1 -13  32    3.21    0.79
   1 -14 -25    4.82    0.94
   1 -14 -23    1.63    1.04
  -1 -14  23    1.66    1.08
   1 -14 -21    5.65    1.38
  -1  14  21    6.06    1.33
  -1 -14  21    4.02    1.46
   1 -14 -19    2.60    1.37
  -1  14  19    1.43    1.16
  -1 -14  19    3.83    1.64
   1 -14 -17    3.22    1.54
  -1 -14  17    2.82    1.75
  -1 -14  15    0.12    1.73
   1 -14 -15    1.08    1.40
   1 -14 -13    2.29    1.57
  -1 -14  13    2.07    1.92
  -1 -14  11   -0.67    1.88
   1 -14 -11    0.87    1.67
   1 -14  -9    4.35    1.89
  -1 -14   9    0.94    1.90
  -1 -14   7    6.67    2.25
   1 -14  -7    2.99    1.88
  -1 -14   5    4.31    2.16
  -1 -14   3    4.07    1.99
   1 -14  -1   11.84    2.38
   1 -14   1    5.29    2.07
   1 -14   3   24.94    3.16
  -1 -14  -3   24.23    2.87
  -1 -14  -5   11.25    2.27
   1 -14   5   11.33    2.34
   1 -14   7   18.84    2.82
  -1 -14  -7   20.36    2.55
   1 -14   9    1.26    1.79
  -1 -14  -9    2.29    1.71
   1 -14  11   13.24    2.28
  -1 -14 -11   17.24    2.21
   1 -14  13    0.57    1.60
  -1 -14 -13    1.45    1.44
   1 -14  15   14.88    2.26
  -1 -14 -15   15.17    2.08
   1  14  17    1.71    1.36
  -1 -14 -17    1.95    1.26
   1 -14  17   -0.10    1.32
  -1 -14 -19    5.51    1.34
   1  14  19    4.05    1.40
   1 -14  19    1.84    1.33
  -1 -14 -21    1.73    1.02
   1  14  21    2.81    1.13
  -1 -14 -23    1.49    0.84
   1  14  23    2.43    0.90
   1 -15 -22    2.58    0.81
   1 -15 -20    3.86    1.21
  -1 -15  20    3.65    1.33
   1 -15 -18    1.23    1.29
  -1  15  18    3.76    1.09
  -1 -15  18    4.78    1.54
   1 -15 -16    4.78    1.51
  -1  15  16    4.35    1.21
  -1 -15  16    1.56    1.64
   1 -15 -14    2.61    1.47
  -1 -15  14    2.89    1.88
  -1 -15  12    2.74    1.97
   1 -15 -12    1.26    1.57
  -1 -15  10    1.56    1.95
   1 -15 -10    1.13    1.56
  -1 -15   8   -1.85    1.94
   1 -15  -8    1.72    1.65
  -1 -15   6    1.31    2.00
  -1 -15   4   -0.26    1.90
  -1 -15   2   -0.50    1.97
   1 -15  -2    4.09    2.01
   1 -15   0    8.05    2.23
   1 -15   2   -0.51    1.91
  -1 -15  -4   10.23    2.12
   1 -15   4    9.95    2.41
  -1 -15  -6    2.82    1.70
   1 -15   6    2.41    2.15
   1 -15   8    4.81    2.14
  -1 -15  -8    7.27    1.84
  -1 -15 -10   -0.76    1.44
   1 -15  10    3.64    1.88
   1 -15  12    4.91    1.80
  -1 -15 -12    4.16    1.54
   1  15  14    1.59    1.22
  -1 -15 -14    0.66    1.29
   1 -15  14    1.38    1.51
  -1 -15 -16    2.96    1.36
   1  15  16    2.04    1.21
   1 -15  16    5.68    1.46
  -1 -15 -18    1.46    1.04
   1  15  18    0.64    1.00
   1 -15  18    2.08    1.13
  -1 -15 -20    1.85    0.79
   1  15  20    0.05    0.77
   1 -16 -17    6.62    1.17
  -1 -16  17    7.95    1.51
   1 -16 -15    1.96    1.18
  -1  16  15    0.57    0.71
  -1 -16  15    1.02    1.48
   1 -16 -13    8.96    1.63
  -1  16  13    5.40    1.08
  -1 -16  13    5.82    1.99
   1 -16 -11    0.25    1.28
  -1 -16  11   -0.36    1.91
  -1 -16   9    7.35    2.23
   1 -16  -9    4.93    1.72
   1 -16  -7    0.81    1.70
  -1 -16   7    0.13    1.97
  -1 -16   5    1.41    2.01
  -1 -16   3    0.74    1.90
   1 -16  -1   -1.55    1.83
  -1 -16   1    2.00    1.81
   1 -16   1    1.85    1.87
   1 -16   3    0.37    1.88
  -1 -16  -3    1.15    1.72
  -1 -16  -5    0.78    1.56
   1 -16   5    0.37    1.85
  -1 -16  -7    2.52    1.48
   1 -16   7    2.64    1.95
  -1 -16  -9    1.82    1.37
   1 -16   9    1.01    1.75
   1  16  11    1.47    0.97
   1 -16  11    1.42    1.68
  -1 -16 -11    0.23    1.27
  -1 -16 -13    1.58    1.13
   1  16  13   -0.16    0.89
   1 -16  13    1.41    1.32
  -1 -16 -15    1.71    0.97
   1  16  15   -0.10    0.77
   1 -16  15    0.43    1.15
   1 -17 -10   -1.23    1.05
   1 -17  -8    3.04    1.44
  -1 -17   8   -0.42    2.20
  -1 -17   6   -1.29    2.26
  -1 -17   4    0.70    2.22
  -1 -17   2    4.17    2.20
   1 -17  -2    1.32    1.95
   1 -17   0    3.85    2.17
   1 -17   2    4.18    2.33
  -1 -17  -4    2.14    1.55
   1 -17   4    5.63    2.29
   1  17   6    1.46    0.72
  -1 -17  -6    2.89    1.38
   1 -17   6    4.23    2.16
  -1 -17  -8    0.88    1.08
   1  17   8    0.60    0.63
  -2   0  52    0.36    0.46
  -2   0  50    1.52    0.77
  -2   0  48    7.04    1.18
  -2   0  46    2.98    1.18
  -2   0  44   20.11    1.87
  -2   0  42   11.43    1.53
  -2   0  40  102.32    6.45
  -2   0  38    2.11    1.18
  -2   0  36   92.70    5.94
  -2   0  34    8.52    1.37
  -2   0  34    9.60    1.51
  -2   0  32   97.44    5.91
  -2   0  32   90.83    5.92
  -2   0  30   10.72    1.40
  -2   0  28    3.25    0.93
  -2   0  26   15.40    1.54
  -2   0  22   10.59    2.97
  -2   0  20   59.99    6.28
  -2   0  18  131.49   10.28
   2   0 -18  137.86    8.89
  -2   0  16   46.18    5.00
   2   0 -16   50.94    4.03
  -2   0  14   14.14    2.57
  -2   0  14    9.97    1.97
   2   0 -14   14.67    1.90
   2   0 -12   16.47    1.85
  -2   0  12   17.07    1.99
  -2   0  10  499.40   31.28
   2   0 -10  564.72   30.69
  -2   0  10  594.01   30.79
   2   0  -8    3.04    0.89
  -2   0   8    3.65    0.96
  -2   0   6  278.47   15.43
  -2   0   0    0.37    0.31
   2   0   0    0.61    0.24
   2   0   2   50.06    3.17
  -2   0  -2   55.75    3.23
   2   0   4    3.17    0.84
  -2   0  -4    2.92    0.94
   2   0   6   42.64    3.30
  -2   0  -6   45.85    3.44
  -2   0  -8    6.15    1.73
   2   0   8   12.37    1.81
   2   0  10  139.81    9.50
  -2   0 -10  159.10    9.73
  -2   0 -10  147.32    9.10
  -2   0 -12   18.10    2.59
   2   0  12   17.02    2.54
  -2   0 -12   14.69    1.94
  -2   0 -14    9.50    2.16
   2   0  14    7.19    2.12
  -2   0 -14    9.84    1.69
  -2   0 -16   38.13    4.04
   2   0  16   41.54    4.37
  -2   0 -16   34.74    3.31
  -2   0 -18   23.67    3.30
   2   0  18   17.91    3.26
  -2   0 -18   21.96    2.58
   2   0  20  231.92   15.48
  -2   0 -20  216.49   13.67
   2   0  22   -0.37    1.66
   2   0  24  106.27    6.38
   2   0  26    1.45    0.88
   2   0  28   18.99    1.87
   2   0  30   14.21    1.69
   2   0  32   61.16    4.22
   2   0  34    5.02    1.34
   2   0  36   70.89    4.81
   2   0  38   53.13    3.80
   2   0  40   68.93    4.57
   2   0  40   66.36    4.35
   2   0  42   28.32    2.22
  -2   1  51    5.23    0.81
  -2  -1  51    4.83    0.77
  -2  -1  49    3.15    0.84
  -2   1  49    2.30    0.86
  -2   1  47    8.27    1.32
  -2  -1  47    9.22    1.32
  -2  -1  47   10.28    1.21
  -2   1  45    0.65    1.11
  -2  -1  45    0.26    1.01
  -2   1  45    1.32    0.91
  -2  -1  43   35.07    2.82
  -2   1  43   33.99    2.90
  -2   1  43   33.01    2.67
  -2  -1  41   20.48    2.09
  -2   1  41   20.05    2.20
  -2   1  41   17.30    1.99
  -2  -1  41   17.18    1.87
  -2  -1  39   54.14    3.79
  -2  -1  39   48.10    3.66
  -2   1  39   50.07    3.71
  -2   1  37   95.84    5.85
  -2  -1  37   83.68    5.71
  -2  -1  37   89.89    5.70
  -2  -1  35   24.27    2.30
  -2   1  35   29.68    2.48
  -2  -1  35   23.08    2.30
  -2  -1  33  116.85    7.44
  -2  -1  33  127.57    7.48
  -2  -1  31   35.98    2.91
  -2  -1  31   38.94    2.97
  -2  -1  29  160.35    9.28
  -2  -1  29  153.43    9.43
  -2  -1  29  174.52    9.58
  -2  -1  27   26.25    2.08
  -2  -1  27   28.12    2.28
  -2  -1  25   72.19    4.58
   2  -1 -25   68.17    6.49
   2   1 -23    2.96    1.42
  -2   1  23    4.62    2.35
  -2  -1  23    5.40    2.29
   2   1 -21   53.00    4.83
  -2  -1  21   56.85    6.35
  -2   1  21   54.70    5.90
   2   1 -19  220.00   13.35
  -2   1  19  203.97   14.37
  -2  -1  19  200.57   14.87
   2   1 -19  211.84   13.98
   2   1 -17  165.03   10.57
  -2   1  17  156.91   11.44
   2   1 -17  168.12   11.20
  -2  -1  17  161.31   11.97
   2   1 -15    9.90    1.70
  -2   1  15   14.14    2.68
  -2  -1  15    8.94    2.48
   2   1 -15   10.74    2.22
   2   1 -13  161.11    9.45
  -2   1  13  167.92    9.07
  -2   1  13  157.43   10.00
  -2  -1  11  173.51   10.94
   2   1 -11  186.42   10.70
  -2   1  11  210.63   10.29
  -2  -1   9  205.33   13.57
   2   1  -9  221.17   13.46
  -2   1   9  258.30   13.13
  -2   1   9  236.25   13.72
   2   1  -7  199.04   10.64
  -2  -1   7  184.98   10.64
  -2   1   7  191.83   10.13
   2   1  -7  177.89   10.73
   2  -1  -5  160.53    8.97
   2   1  -5  166.63    9.40
  -2  -1   5  153.72    9.53
   2  -1  -3  567.50   29.35
   2   1  -3  548.75   29.78
  -2  -1   3  581.16   29.91
  -2   1   3  523.38   29.38
  -2  -1   1  371.58   20.91
   2   1  -1  401.00   20.69
  -2  -1   1  376.68   20.67
   2  -1   3  230.70   14.45
   2   1   3  278.19   14.22
   2   1   5   79.70    5.01
  -2  -1  -5   83.02    5.47
  -2   1  -5   75.60    5.26
   2  -1   5   84.27    5.34
   2  -1   7   47.12    4.06
  -2  -1  -7   53.44    4.50
   2   1   7   60.27    4.04
  -2   1  -7   60.47    4.31
  -2  -1  -7   53.56    4.05
  -2   1  -9   22.48    2.90
  -2  -1  -9   28.76    2.13
  -2   1  -9   28.71    2.98
  -2  -1  -9   31.25    2.92
   2   1   9   27.54    2.72
  -2  -1 -11  168.79    9.07
  -2   1 -11  141.71    9.78
   2  -1  11  163.36   10.34
  -2   1 -11  145.34   10.09
   2   1  11  141.80    9.84
  -2  -1 -13   69.56    4.49
  -2   1 -13   69.16    5.22
   2   1  13   61.52    5.36
  -2   1 -13   58.07    5.40
   2  -1  13   74.74    5.92
  -2  -1 -15   63.57    4.53
  -2   1 -15   68.41    5.22
   2   1  15   64.89    5.71
   2  -1  15   67.11    6.04
  -2   1 -15   65.45    5.77
  -2  -1 -17  108.65    7.36
  -2   1 -17  123.16    8.22
   2   1  17  116.80    8.82
  -2   1 -17  130.89    9.06
   2  -1  17  110.94    9.04
  -2  -1 -19  108.93    7.54
  -2  -1 -19  121.30    8.98
  -2   1 -19  122.93    8.44
   2   1  19  124.29    9.36
  -2   1 -19  122.56    9.16
   2  -1  19  107.82    9.33
  -2   1 -21  185.29   12.66
   2   1  21  188.87   13.72
  -2  -1 -21  207.45   13.48
   2  -1  21  194.88   14.28
  -2   1 -21  200.59   13.67
   2   1  23   79.55    7.92
   2  -1  23   90.18    5.42
   2  -1  25   44.24    3.12
   2  -1  25   44.16    3.01
   2  -1  27   11.95    1.46
   2   1  29  140.54    8.29
   2  -1  29  136.88    8.26
   2  -1  31   17.02    1.82
   2   1  31   11.63    1.60
   2   1  33   73.94    4.54
   2  -1  33   61.87    4.41
   2  -1  33   58.86    4.30
   2  -1  35   25.10    2.41
   2   1  35   25.80    2.41
   2  -1  35   28.65    2.42
   2   1  35   29.83    2.41
   2  -1  37   25.51    2.50
   2   1  37   30.36    2.60
   2  -1  37   28.47    2.55
   2   1  37   28.04    2.54
   2   1  39   49.04    3.76
   2  -1  39   54.31    3.81
   2   1  39   57.29    3.86
   2   1  41    4.01    1.27
   2   1  41    5.96    1.40
   2  -1  41    5.67    1.38
   2  -1  41    4.28    1.12
   2   1  43   31.00    2.31
   2  -1  43   27.18    2.28
   2   1  45    9.73    1.33
   2  -1  45   10.06    1.36
   2  -1  45    9.68    1.13
   2   1  47   19.84    1.76
   2  -1  47   23.61    1.82
   2   1  49    4.31    0.73
  -2   2  50   11.41    1.11
  -2  -2  50   11.25    1.09
  -2  -2  48    2.60    0.88
  -2   2  48    2.04    0.87
  -2  -2  48    3.56    0.85
  -2   2  46    7.49    1.18
  -2  -2  46    9.43    1.27
  -2   2  46    7.88    1.27
  -2  -2  46    7.38    1.23
  -2   2  44    6.36    1.26
  -2   2  44    7.74    1.36
  -2  -2  44    7.23    1.40
  -2   2  42   20.22    2.06
  -2   2  42   20.93    2.19
  -2  -2  42   19.76    2.14
  -2  -2  40    8.15    1.54
  -2   2  40    7.68    1.51
  -2  -2  40    7.71    1.33
  -2  -2  38   37.77    3.04
  -2   2  38   39.81    3.11
  -2  -2  38   35.61    2.96
  -2  -2  36    7.68    1.26
  -2   2  36   12.26    1.64
  -2  -2  36    8.47    1.44
  -2  -2  34  129.74    7.89
  -2  -2  34  139.48    8.19
  -2  -2  32   14.80    1.57
  -2  -2  32   15.08    1.81
  -2  -2  30  232.78   13.56
  -2  -2  30  253.45   13.86
  -2  -2  28   40.47    2.90
  -2  -2  28   39.97    3.12
  -2  -2  26  148.09    8.78
  -2  -2  26  157.94    9.02
  -2  -2  24  181.31   10.53
   2  -2 -24  189.92   13.38
   2   2 -24  181.55   12.79
  -2  -2  24  192.77   10.75
   2  -2 -22  139.24   10.24
  -2  -2  22  122.40   11.02
  -2   2  22  113.70   10.01
   2   2 -22  128.87    9.97
   2   2 -22  132.06    9.45
   2   2 -20  174.83   12.95
   2  -2 -20  215.62   13.87
  -2  -2  20  203.36   14.63
  -2   2  20  205.45   13.62
   2   2 -20  172.47   12.42
   2  -2 -18  567.89   32.17
  -2   2  18  529.72   31.52
   2   2 -18  524.06   30.88
   2  -2 -16  267.24   16.53
  -2   2  16  240.91   15.77
   2   2 -16  251.40   15.53
  -2   2  14  381.84   19.27
   2   2 -14  438.27   19.35
  -2   2  12   98.23    6.72
   2  -2 -12   81.72    6.64
   2   2 -12   94.78    6.92
  -2   2  12  106.94    5.70
   2   2 -12   98.60    6.74
  -2  -2  10  706.74   39.34
   2  -2 -10  681.01   38.17
   2   2 -10  734.37   38.79
   2   2 -10  734.74   38.57
  -2   2  10  740.76   37.47
   2  -2  -8   46.84    2.90
  -2  -2   8   39.52    3.61
   2   2  -6   93.63    5.78
  -2  -2   6   79.53    5.84
   2  -2  -6   86.59    5.05
  -2   2   6   86.23    5.22
   2  -2  -4  168.70    9.56
  -2  -2   4  168.42   10.16
  -2   2   4  176.72    9.64
   2   2  -4  175.33   10.14
   2   2  -4  193.94   10.28
  -2  -2   4  176.30   10.35
  -2   2   2  142.86    7.57
  -2  -2   2  126.05    7.76
   2   2  -2  133.16    7.84
   2   2  -2  140.32    8.04
  -2  -2   2  139.02    8.11
  -2   2   2  135.79    8.00
   2   2   0  211.42   11.05
  -2  -2   0  199.30   10.98
  -2  -2   0  207.52   11.31
   2   2   0  220.14   11.28
  -2  -2  -2   69.67    3.84
   2   2   2   49.88    3.67
  -2  -2  -2   66.18    3.63
   2   2   2   55.16    3.48
  -2  -2  -4   80.45    5.06
   2   2   4   68.11    4.97
  -2  -2  -4   82.17    4.45
   2   2   6  468.89   24.92
  -2  -2  -6  433.49   25.26
   2  -2   8   21.03    2.64
   2   2   8   20.83    2.22
  -2   2 -10  260.34   15.56
   2   2  10  273.53   15.08
   2  -2  10  217.42   15.32
  -2  -2 -10  270.07   15.82
  -2   2 -10  251.61   15.65
  -2  -2 -12    8.99    2.50
   2  -2  12   11.74    2.59
   2   2  12   14.70    2.21
  -2   2 -12   10.82    2.26
  -2   2 -12   14.17    2.46
   2   2  14  363.87   21.68
   2  -2  14  348.23   22.27
  -2  -2 -14  401.34   22.94
  -2   2 -14  350.09   22.05
  -2   2 -14  379.41   21.85
   2  -2  16   96.78    8.27
  -2  -2 -16  115.12    8.79
  -2   2 -16   97.90    8.01
   2   2  16  103.12    7.79
  -2   2 -16  104.55    7.66
  -2  -2 -18   87.19    7.69
   2   2  18   97.35    7.41
   2  -2  18   74.17    7.46
  -2   2 -18   85.18    7.35
  -2   2 -18   87.61    6.93
  -2   2 -20  130.48   10.54
  -2  -2 -20  161.92   11.22
   2  -2  20  150.10   11.59
   2   2  20  148.22   10.75
  -2   2 -20  133.61   10.12
   2   2  22   26.84    3.79
  -2   2 -22   16.16    2.84
   2  -2  24   90.66    5.51
   2  -2  24   90.98    5.69
   2  -2  24   99.04    5.70
   2  -2  26   92.52    5.66
   2  -2  26   94.14    5.91
   2  -2  26  100.83    5.87
   2  -2  28   23.05    1.80
   2  -2  28   20.98    1.88
   2  -2  28   18.62    1.95
   2  -2  30   78.81    5.12
   2  -2  30   84.33    5.12
   2  -2  30   77.88    5.21
   2  -2  32    8.38    1.48
   2  -2  32    9.02    1.27
   2  -2  32    9.75    1.53
   2   2  32   10.53    1.50
   2  -2  34   30.47    2.62
   2  -2  34   29.91    2.50
   2  -2  34   29.77    2.66
   2   2  34   35.47    2.82
   2   2  36   22.52    2.10
   2  -2  36   16.59    1.97
   2   2  36   20.02    2.11
   2   2  38    6.69    1.43
   2  -2  38    8.39    1.50
   2   2  38    7.10    1.46
   2  -2  40    7.22    1.37
   2   2  40    7.90    1.39
   2  -2  40    6.83    1.44
   2   2  40    7.14    1.39
   2  -2  42    8.27    1.30
   2  -2  42    6.84    1.35
   2   2  42    7.18    1.26
   2   2  42    5.94    1.26
   2  -2  44    2.46    0.97
   2   2  44    3.92    1.06
   2  -2  44    3.47    1.05
   2   2  44    4.35    1.08
   2  -2  46    7.80    1.07
   2   2  46   10.53    1.22
   2  -2  46   11.14    1.23
   2   2  48    3.78    0.79
  -2   3  51   11.78    1.02
  -2  -3  49    1.90    0.73
  -2   3  49    3.78    0.78
  -2  -3  49    1.87    0.68
  -2  -3  47    5.64    1.10
  -2   3  47    6.20    1.04
  -2   3  47    6.32    1.13
  -2  -3  47    8.79    1.13
  -2   3  45    0.78    0.95
  -2   3  45    2.34    1.05
  -2  -3  45    2.26    1.00
  -2  -3  43   12.46    1.52
  -2   3  43   13.01    1.72
  -2   3  43   14.77    1.68
  -2  -3  43   14.08    1.70
  -2  -3  41    6.07    1.26
  -2  -3  41    4.13    1.26
  -2   3  41    1.95    1.29
  -2  -3  39   23.23    2.08
  -2  -3  39   25.85    2.38
  -2  -3  39   24.39    2.38
  -2   3  39   25.13    2.40
  -2  -3  37    9.04    1.54
  -2  -3  37   11.36    1.69
  -2  -3  37    9.25    1.38
  -2  -3  35   66.58    4.50
  -2  -3  35   63.62    4.31
  -2  -3  35   64.11    4.56
  -2  -3  33   16.71    1.82
  -2  -3  33   17.42    2.05
  -2  -3  31   60.11    4.11
  -2  -3  31   62.89    4.36
  -2  -3  29   77.98    5.02
  -2  -3  29   78.51    5.22
  -2  -3  27   87.47    5.45
   2  -3 -27   83.30    5.20
  -2  -3  27   94.38    5.70
  -2  -3  25   76.35    4.77
   2  -3 -25   69.90    4.60
  -2  -3  25   82.67    5.02
  -2  -3  23   40.11    2.78
  -2   3  23   23.15    4.06
   2  -3 -23   40.30    4.58
   2   3 -23   20.21    3.48
  -2  -3  23   36.50    2.57
   2   3 -21  120.68    8.97
   2  -3 -21  109.54    8.95
  -2   3  21  108.39    9.07
   2   3 -19   72.70    6.26
   2   3 -19   68.26    6.36
  -2   3  19   70.57    6.32
   2  -3 -19   68.11    6.18
   2   3 -17  154.60   10.68
  -2   3  17  142.78   10.53
  -2  -3  17  146.94   11.81
   2  -3 -17  166.26   10.72
   2   3 -17  159.26   10.99
   2   3 -15  123.07    8.90
   2  -3 -15  129.65    8.67
   2   3 -15  134.67    9.33
  -2   3  15  119.56    8.73
  -2  -3  15  127.68   10.13
   2   3 -13  357.72   19.56
  -2  -3  13  359.17   20.60
   2  -3 -13  341.35   18.76
   2   3 -11   48.18    4.47
  -2   3  11   54.69    3.16
   2   3 -11   56.13    4.72
  -2  -3  11   45.71    4.87
   2  -3 -11   51.13    3.82
   2  -3  -9  489.24   27.36
   2   3  -9  545.71   28.49
  -2  -3   9  479.68   28.64
   2   3  -7  283.16   16.18
  -2  -3   7  250.12   16.11
  -2   3   7  263.80   15.42
   2  -3  -7  286.70   15.22
   2   3  -7  281.95   16.12
   2   3  -5  506.68   25.67
  -2   3   5  466.31   25.27
   2   3  -5  497.07   25.49
  -2   3   5  474.58   24.79
   2  -3  -5  473.87   24.65
  -2  -3   5  436.80   25.33
  -2  -3   3   22.48    2.81
   2   3  -3   30.33    2.61
  -2   3   3   28.79    2.53
  -2  -3   3   23.95    2.32
   2   3  -3   36.26    2.61
  -2   3   3   29.38    2.04
   2  -3  -1   34.96    2.76
   2   3  -1   33.81    2.62
  -2  -3   1   35.45    2.41
  -2  -3   1   25.65    2.80
   2   3  -1   30.08    2.42
  -2   3   1   33.00    2.23
   2   3  -1   29.55    2.30
   2   3   1  346.34   18.31
   2  -3   1  311.08   18.60
   2   3   1  318.17   18.26
   2   3   1  327.31   18.20
  -2  -3  -1  327.97   18.23
  -2   3  -1  358.05   18.83
   2   3   3  478.90   25.50
   2   3   3  486.54   25.39
  -2  -3  -3  433.24   25.60
  -2   3  -3  477.76   26.19
   2   3   3  455.77   25.68
  -2  -3  -5  533.78   29.00
  -2   3  -5  587.66   29.68
   2   3   5  522.66   29.07
   2  -3   5  471.63   29.38
   2   3   7  472.05   25.20
  -2  -3  -7  424.89   24.91
  -2   3  -9  478.56   30.09
   2   3   9  537.32   29.03
  -2  -3  -9  538.18   29.48
  -2   3 -11  601.84   31.24
   2   3  11  542.51   29.96
  -2   3 -13  262.37   15.71
   2   3  13  238.62   14.84
  -2   3 -13  213.64   15.34
   2  -3  13  243.25   15.95
  -2  -3 -13  279.12   15.95
  -2   3 -15  273.27   16.90
   2  -3  15  249.48   17.32
   2   3  15  283.05   16.52
  -2  -3 -15  248.24   17.12
  -2   3 -15  274.59   17.26
  -2   3 -17   96.36    7.49
   2  -3  17   87.61    8.02
  -2  -3 -17   83.75    7.77
  -2   3 -17   92.09    7.71
   2   3  17   88.25    7.12
  -2   3 -19  139.20   10.85
  -2  -3 -19  163.46   11.86
   2  -3  19  170.60   12.39
  -2   3 -19  142.62   11.24
   2   3  19  154.15   10.89
   2  -3  21    3.31    0.83
   2  -3  21    1.19    0.65
   2   3  21    1.81    1.57
  -2  -3 -21    0.36    1.63
  -2   3 -21    2.40    1.73
   2  -3  23   84.41    5.16
   2  -3  23   74.54    5.25
   2  -3  23   90.19    5.22
   2  -3  23   92.46    5.35
   2  -3  25   12.48    1.34
   2  -3  25    9.38    1.49
   2  -3  25   11.82    1.42
   2  -3  25   13.40    1.50
   2  -3  27  153.31    9.05
   2  -3  27  141.02    9.21
   2  -3  27  170.13    9.22
   2  -3  27  166.22    9.26
   2  -3  29    1.13    0.82
   2  -3  29    0.41    0.91
   2  -3  29    0.73    0.90
   2  -3  29    0.07    0.93
   2  -3  31   89.47    5.55
   2  -3  31   94.84    5.80
   2  -3  31   88.79    5.74
   2  -3  33    9.87    1.30
   2  -3  33   10.04    1.57
   2  -3  33    9.16    1.41
   2   3  33   11.73    1.62
   2   3  35   88.57    5.44
   2  -3  35   75.49    5.45
   2  -3  35   79.53    5.38
   2  -3  35   95.90    5.90
   2   3  35   90.45    5.65
   2  -3  37    7.78    1.46
   2   3  37    8.36    1.37
   2  -3  37    8.89    1.29
   2   3  37    9.28    1.59
   2   3  39   38.59    2.79
   2  -3  39   31.37    2.73
   2   3  39   34.93    2.87
   2  -3  41    5.05    1.21
   2   3  41    3.81    1.15
   2  -3  41    4.86    1.20
   2   3  41    4.58    1.28
   2  -3  43    6.71    1.18
   2   3  43    4.94    1.10
   2  -3  43    6.28    1.20
   2   3  43    6.36    1.22
   2  -3  45    4.23    0.99
   2  -3  45    4.10    0.96
   2   3  45    4.81    0.98
   2   3  45    4.70    1.03
   2  -3  47    0.41    0.54
   2   3  47    0.95    0.65
  -2  -4  50    1.01    0.53
  -2   4  50    1.19    0.49
  -2  -4  48    1.38    0.79
  -2   4  48    2.33    0.74
  -2   4  48    3.01    0.78
  -2  -4  46    0.05    0.91
  -2  -4  46    0.25    0.75
  -2   4  46    1.16    0.87
  -2   4  46    0.53    0.90
  -2  -4  44   15.85    1.72
  -2   4  44   17.02    1.77
  -2  -4  44   16.80    1.69
  -2   4  44   15.67    1.80
  -2   4  42    4.67    1.23
  -2  -4  42    3.64    1.10
  -2  -4  42    4.02    1.16
  -2  -4  42    4.11    0.97
  -2   4  42    4.84    1.41
  -2  -4  40   22.26    2.30
  -2  -4  40   26.07    2.36
  -2  -4  40   23.69    2.13
  -2   4  40   24.17    2.48
  -2  -4  38   17.93    2.02
  -2  -4  38   18.92    2.07
  -2  -4  38   17.42    1.85
  -2  -4  36   55.85    4.05
  -2  -4  36   55.64    4.15
  -2  -4  36   55.95    3.92
  -2  -4  34   16.17    1.92
  -2  -4  34   16.98    2.07
  -2  -4  34   16.91    1.92
  -2  -4  32   49.08    3.70
  -2  -4  32   55.18    3.98
  -2  -4  32   53.15    3.76
  -2  -4  30   16.15    1.81
  -2  -4  30   17.57    2.06
  -2  -4  30   18.02    1.88
   2  -4 -28   26.72    2.16
  -2  -4  28   31.52    2.74
  -2  -4  28   29.26    2.45
   2  -4 -26   25.92    2.16
  -2  -4  26   31.12    2.63
  -2  -4  26   29.94    2.38
   2  -4 -24   19.14    1.87
  -2  -4  24   22.52    2.03
  -2  -4  24   24.76    2.26
  -2  -4  24   26.69    2.07
  -2  -4  22   10.47    1.33
  -2  -4  22   11.46    1.54
   2  -4 -22    9.21    2.04
  -2  -4  20    8.14    1.31
   2  -4 -20    6.38    1.81
   2   4 -20    7.44    2.33
  -2   4  20    4.66    2.05
  -2  -4  20    7.44    1.14
   2   4 -20    6.63    2.09
   2   4 -18    8.31    2.49
  -2  -4  18    7.75    2.91
   2  -4 -18   10.07    1.95
  -2   4  18   10.17    2.26
   2   4 -18   10.81    2.49
  -2   4  16   36.23    4.00
  -2  -4  16   46.45    5.57
   2   4 -16   40.61    4.56
   2  -4 -16   44.28    3.78
   2   4 -16   40.18    4.43
   2  -4 -14  209.56   12.71
   2   4 -14  212.76   13.99
  -2  -4  14  204.28   14.69
   2   4 -14  222.73   13.93
   2  -4 -12   35.45    2.96
  -2  -4  12   34.60    4.31
   2   4 -12   36.89    3.95
   2   4 -10  216.06   12.55
  -2  -4  10  203.92   12.88
  -2   4  10  197.82   11.69
   2  -4 -10  214.24   11.30
   2   4  -8   33.05    3.28
  -2  -4   8   29.12    3.33
  -2   4   8   29.81    2.63
   2  -4  -8   30.67    2.39
   2   4  -8   34.58    3.41
  -2   4   8   31.26    3.12
  -2   4   6  159.36    9.20
  -2  -4   6  152.50    9.85
   2   4  -6  152.67    9.88
  -2   4   6  147.25    9.65
   2   4  -6  169.40   10.15
  -2   4   4  145.24    8.70
   2   4  -4  147.16    9.31
   2   4  -4  148.47    8.88
   2   4  -4  160.55    9.57
  -2   4   4  153.57    9.37
   2   4  -2   21.83    2.19
   2   4  -2   22.25    1.94
  -2   4   2   25.26    1.86
   2   4  -2   24.69    2.40
  -2   4   0  116.69    7.44
  -2   4   0  109.85    6.73
   2   4   0  104.91    6.85
   2   4   0  104.30    6.92
  -2  -4   0  119.09    6.86
   2  -4   0  129.75    7.47
   2   4   0  112.21    7.08
   2   4   2  293.68   16.72
   2   4   2  266.39   16.68
  -2   4  -2  307.21   17.41
  -2  -4  -2  322.40   16.77
   2   4   2  290.58   16.65
   2  -4   2  315.71   17.37
  -2  -4  -4  376.18   20.89
   2   4   4  367.59   21.01
  -2   4  -4  378.83   21.65
   2  -4   4  373.27   21.55
   2   4   4  381.54   20.53
   2   4   4  362.85   20.80
  -2  -4  -6  228.24   13.62
   2   4   6  237.93   13.87
  -2   4  -6  246.19   14.53
   2   4   6  241.92   13.54
  -2   4  -6  209.04   15.01
  -2   4  -8   66.39    5.98
   2  -4   8   74.78    6.20
  -2  -4  -8   82.72    5.57
   2   4   8   82.46    5.79
   2   4   8   78.68    5.34
  -2  -4 -10  328.84   18.98
  -2   4 -10  296.34   19.55
   2   4  10  345.24   18.64
   2  -4  10  309.44   19.82
   2   4  12    3.97    1.40
  -2  -4 -12    1.99    1.52
  -2   4 -12    2.72    1.76
  -2   4 -12    7.42    2.64
   2   4  14  237.00   14.14
  -2  -4 -14  208.52   14.41
  -2   4 -14  239.37   15.17
  -2  -4 -16   14.31    2.82
   2   4  16   15.60    2.51
  -2   4 -16   13.86    2.88
   2   4  18  117.51    8.78
  -2  -4 -18  118.54    9.53
  -2   4 -18  117.59    9.68
  -2   4 -18  118.04    9.37
   2  -4  20    5.67    0.96
   2  -4  20    8.14    1.07
   2  -4  20    7.46    1.15
   2  -4  22   90.27    5.48
   2  -4  22   84.49    5.49
   2   4  22   96.41    5.88
   2  -4  22   94.62    5.67
   2  -4  24   18.44    1.79
   2  -4  24   19.86    1.80
   2   4  24   21.66    2.05
   2  -4  24   23.05    2.03
   2  -4  26   45.35    3.24
   2  -4  26   43.26    3.16
   2  -4  26   46.79    3.37
   2  -4  28   63.63    4.28
   2  -4  28   64.65    4.21
   2  -4  28   63.79    4.36
   2  -4  30   14.05    1.72
   2  -4  30   12.22    1.55
   2  -4  30   16.91    2.18
   2  -4  30   17.71    1.86
   2  -4  32   89.09    5.71
   2  -4  32   89.50    5.84
   2  -4  32   98.16    6.31
   2  -4  32   93.93    5.90
   2  -4  34   22.16    2.03
   2   4  34   23.45    2.37
   2  -4  34   24.11    2.27
   2  -4  34   22.90    2.25
   2  -4  34   25.61    2.58
   2  -4  36   37.19    2.88
   2   4  36   43.18    3.30
   2   4  36   43.70    3.05
   2  -4  36   40.26    3.13
   2  -4  36   38.89    3.06
   2  -4  38    4.29    1.00
   2   4  38    8.02    1.32
   2  -4  38    5.96    1.29
   2  -4  38    6.40    1.24
   2   4  38    6.80    1.51
   2   4  40   12.34    1.73
   2  -4  40   14.12    1.64
   2   4  40   13.93    1.54
   2  -4  40   11.31    1.61
   2   4  42   10.31    1.47
   2  -4  42    8.65    1.33
   2   4  42   10.09    1.32
   2  -4  42    9.69    1.44
   2   4  44    2.31    1.02
   2   4  44    4.10    0.91
   2  -4  44    4.15    1.07
   2   4  46    0.72    0.62
   2  -4  46    1.56    0.76
   2  -4  48   -0.21    0.45
   2  -4  48    0.79    0.48
  -2  -5  49    1.10    0.61
  -2   5  47    4.88    0.96
  -2   5  47    4.13    0.81
  -2  -5  47    2.49    0.86
  -2   5  45    8.88    1.34
  -2  -5  45    8.32    1.36
  -2  -5  45    8.22    1.15
  -2   5  45   10.09    1.22
  -2  -5  43   23.94    2.10
  -2   5  43   23.28    2.10
  -2  -5  43   23.82    2.14
  -2  -5  43   22.50    1.99
  -2   5  43   28.27    2.32
  -2   5  41    9.88    1.48
  -2  -5  41    6.54    1.33
  -2  -5  41    6.39    1.43
  -2  -5  41    8.32    1.27
  -2   5  41    8.77    1.63
  -2  -5  39   39.73    3.23
  -2  -5  39   43.14    3.37
  -2  -5  39   43.10    3.21
  -2  -5  37    6.66    1.47
  -2  -5  37    7.00    1.67
  -2  -5  37    5.00    1.33
  -2  -5  35   72.66    5.08
  -2  -5  35   79.36    5.31
  -2  -5  35   77.80    5.11
  -2  -5  33   10.15    1.65
  -2  -5  33   12.14    1.96
  -2  -5  33   12.86    1.77
  -2  -5  31   14.58    1.76
  -2  -5  31   14.74    2.05
  -2  -5  31   13.88    1.78
  -2  -5  29   28.27    2.64
  -2  -5  29   26.48    2.25
  -2  -5  29   26.74    2.41
   2  -5 -29   23.28    2.04
  -2  -5  27    9.97    1.43
  -2  -5  27    7.84    1.65
  -2  -5  27    7.61    1.21
  -2  -5  27    8.28    1.37
   2  -5 -27    7.41    1.20
  -2  -5  25   40.74    3.12
  -2  -5  25   41.10    2.91
  -2  -5  25   36.99    2.72
  -2  -5  25   35.38    2.86
   2  -5 -25   33.13    2.71
  -2  -5  23   41.47    3.06
  -2  -5  23   41.29    2.86
   2  -5 -23   36.55    2.79
  -2  -5  23   35.77    2.64
  -2  -5  23   34.42    2.82
  -2  -5  21   43.60    2.99
  -2  -5  21   44.14    3.26
   2  -5 -21   40.40    3.03
  -2  -5  21   45.62    3.13
   2  -5 -19   68.01    5.94
  -2   5  19   79.33    6.96
  -2  -5  19   86.01    5.05
   2   5 -17   91.06    7.88
   2  -5 -17   93.80    6.62
   2   5 -17   95.08    8.08
  -2   5  17   87.00    7.30
  -2  -5  17   99.97    9.23
  -2  -5  15  136.53   11.74
   2   5 -15  165.79   11.42
   2  -5 -15  156.20    9.72
   2   5 -13  392.34   20.93
   2  -5 -13  355.35   18.98
  -2  -5  13  330.19   21.17
  -2   5  11  163.24    8.93
  -2   5  11  154.18   10.75
   2   5 -11  184.55   11.49
  -2   5  11  152.17   10.26
   2  -5 -11  158.96    9.73
   2   5 -11  171.81   11.22
  -2  -5  11  155.03   11.38
  -2   5   9  394.87   23.13
   2   5  -9  424.84   23.71
  -2   5   9  456.74   22.03
  -2  -5   9  323.76   23.17
   2   5  -9  416.90   23.53
   2  -5  -9  360.54   22.02
  -2   5   9  384.94   22.54
  -2   5   7  277.42   16.98
   2   5  -7  323.25   17.63
  -2   5   7  273.57   16.46
   2   5  -7  286.39   17.26
  -2   5   7  283.24   16.39
  -2   5   5  305.26   17.49
   2   5  -5  319.59   17.80
  -2   5   5  289.51   16.67
   2   5  -5  318.24   16.99
   2   5  -5  305.23   17.56
  -2  -5   3  353.26   18.80
   2   5  -3  362.75   19.27
  -2   5   3  319.81   18.26
   2   5  -3  342.14   18.54
   2   5  -3  333.49   18.97
   2   5  -1  258.19   14.41
  -2  -5   1  245.63   13.94
   2   5  -1  255.26   13.99
  -2   5   1  276.72   14.83
  -2   5   1  231.23   13.70
   2   5  -1  237.40   14.18
   2   5   1  249.22   13.88
  -2   5  -1  199.13   14.92
   2  -5   1  244.47   14.24
   2   5   1  246.07   13.92
  -2   5  -1  237.46   13.57
  -2   5  -1  246.07   14.49
   2   5   1  217.38   13.64
  -2   5  -3  324.75   22.59
   2  -5   3  386.75   22.21
   2   5   3  401.74   21.39
  -2   5  -3  384.14   22.38
   2   5   3  403.97   21.63
   2   5   3  362.48   21.54
   2  -5   5  229.40   14.10
  -2   5  -5  234.57   14.84
   2   5   5  213.44   13.36
  -2   5  -5  227.77   14.19
  -2  -5  -5  225.14   13.22
  -2   5  -7  187.84   11.96
   2   5   7  161.51   10.05
  -2   5  -7  186.71   11.44
   2   5   7  156.30   10.37
  -2  -5  -7  154.48   10.08
  -2   5  -9  209.44   13.27
   2   5   9  184.35   11.58
   2   5   9  173.82   12.02
  -2  -5  -9  192.12   11.78
  -2   5  -9  214.05   13.10
   2   5  11  122.08    8.29
  -2  -5 -11  138.90    8.64
   2   5  11  116.15    8.05
  -2   5 -11  125.26    9.47
  -2   5 -13   75.55    6.54
   2  -5  13   73.55    6.78
  -2  -5 -13   57.96    5.28
   2   5  13   63.62    5.09
  -2   5 -15  218.23   13.43
  -2  -5 -15  154.53   11.79
  -2   5 -15  194.40   13.19
   2   5  15  179.60   11.63
   2  -5  15  169.24   13.31
   2  -5  17   84.75    5.44
   2  -5  17   91.31    5.35
  -2  -5 -17   88.01    7.35
   2  -5  17   84.30    5.20
   2  -5  19   67.80    4.51
   2  -5  19   71.45    4.62
   2  -5  19   71.31    4.92
   2  -5  19   76.78    4.78
   2  -5  21   59.14    4.03
   2  -5  21   61.70    4.12
   2   5  21   75.18    4.60
   2  -5  21   65.07    4.27
   2  -5  21   66.68    4.54
   2  -5  23   48.82    3.45
   2  -5  23   51.73    3.58
   2   5  23   57.66    3.92
   2  -5  23   53.11    3.70
   2  -5  23   52.42    4.01
   2  -5  25   24.02    2.17
   2  -5  25   26.79    2.28
   2   5  25   29.97    2.52
   2  -5  25   26.21    2.42
   2  -5  25   29.26    2.77
   2  -5  27   33.04    2.54
   2  -5  27   26.59    2.45
   2  -5  27   33.11    3.05
   2  -5  27   33.18    2.74
   2  -5  29   18.52    1.94
   2  -5  29   21.51    2.02
   2  -5  29   19.46    2.41
   2  -5  29   20.63    2.24
   2  -5  31   65.48    4.50
   2  -5  31   70.56    5.01
   2  -5  31   70.69    4.73
   2  -5  31   64.92    4.55
   2  -5  33   10.76    1.59
   2  -5  33    8.33    1.61
   2  -5  33   10.61    1.82
   2  -5  33   11.44    1.62
   2  -5  35   49.89    3.77
   2   5  35   61.06    3.79
   2  -5  35   50.88    3.88
   2  -5  35   55.70    3.98
   2  -5  35   57.88    4.17
   2  -5  37    4.98    1.14
   2   5  37    6.22    1.61
   2   5  37    7.37    1.22
   2  -5  37    5.87    1.27
   2  -5  37    5.65    1.35
   2   5  39   28.06    2.53
   2  -5  39   29.06    2.47
   2  -5  39   25.26    2.34
   2   5  39   29.13    2.25
   2  -5  39   25.50    2.13
   2   5  41    2.25    1.12
   2   5  41    2.47    0.89
   2  -5  41    3.01    1.05
   2  -5  41    3.81    1.27
   2   5  43   25.20    2.10
   2   5  43   23.45    1.86
   2  -5  43   22.17    2.04
   2   5  45    3.37    0.92
   2   5  45    4.60    0.77
   2  -5  45    3.16    0.92
   2  -5  47    4.59    0.76
  -2   6  48    0.06    0.54
  -2  -6  48    0.94    0.63
  -2   6  46    5.96    1.00
  -2  -6  46    3.92    1.00
  -2   6  46    5.65    0.77
  -2   6  44   13.55    1.59
  -2   6  44   13.73    1.33
  -2  -6  44   11.09    1.22
  -2   6  42    6.90    1.16
  -2  -6  42    5.88    1.13
  -2   6  42    5.41    1.34
  -2   6  40   36.32    2.55
  -2  -6  40   24.36    2.38
  -2  -6  40   28.14    2.64
  -2  -6  40   29.59    2.50
  -2   6  40   37.18    2.89
  -2  -6  38    3.57    1.29
  -2  -6  38    3.26    1.50
  -2  -6  38    3.25    1.11
  -2  -6  36   44.41    3.27
  -2  -6  36   41.02    3.50
  -2  -6  36   36.97    3.13
  -2  -6  34   13.32    1.83
  -2  -6  34   12.82    2.02
  -2  -6  34   14.25    1.77
  -2  -6  32   15.18    1.87
  -2  -6  32   14.48    2.18
  -2  -6  32   13.55    1.77
  -2  -6  30   41.59    3.51
  -2  -6  30   46.77    3.35
   2  -6 -30   37.43    2.89
  -2  -6  30   41.16    3.31
  -2  -6  30   41.79    3.15
  -2  -6  28   19.25    1.96
  -2  -6  28   19.68    2.23
   2  -6 -28   12.82    1.57
  -2  -6  28   13.38    1.94
  -2  -6  26   72.81    4.67
  -2  -6  26   73.00    4.92
   2  -6 -26   65.50    4.49
  -2  -6  26   63.73    4.63
  -2  -6  24   42.37    3.41
  -2  -6  24   47.06    3.20
   2  -6 -24   36.40    3.04
  -2  -6  24   41.47    3.19
  -2  -6  22   60.76    3.87
   2  -6 -22   51.41    3.81
  -2  -6  22   56.54    3.90
  -2  -6  20   95.76    5.60
   2  -6 -20   84.24    5.60
  -2  -6  18   60.85    4.04
  -2  -6  18   65.51    3.88
  -2  -6  18   56.89    3.90
   2  -6 -18   52.11    3.85
  -2  -6  16   80.40    4.90
   2  -6 -16   75.88    5.69
  -2  -6  16   84.60    5.04
  -2   6  16   84.92    7.54
   2  -6 -16   70.72    4.81
   2   6 -14  177.36   12.89
  -2   6  14  172.99   12.60
  -2  -6  14  168.37   13.41
   2   6 -14  184.46   12.94
   2  -6 -14  190.22   11.21
  -2   6  12   34.14    4.07
   2   6 -12   36.45    4.38
  -2   6  12   39.13    3.80
   2  -6 -12   35.65    3.16
   2   6 -12   45.18    4.73
  -2  -6  12   37.17    4.71
  -2   6  10  282.02   15.47
  -2   6  10  262.23   17.12
   2   6 -10  297.03   17.85
   2   6 -10  272.48   17.48
  -2   6  10  267.01   16.55
  -2   6   8   22.59    2.12
   2   6  -8   20.66    3.02
  -2   6   8   21.52    2.86
   2   6  -8   17.07    2.23
   2   6  -8   21.35    3.00
  -2   6   8   16.38    2.22
  -2   6   6  302.10   16.49
  -2  -6   6  273.50   17.03
   2   6  -6  297.66   17.49
   2   6  -6  272.33   16.44
   2   6  -6  291.89   17.36
  -2   6   6  259.79   16.20
  -2   6   4   21.16    2.73
   2   6  -4   22.65    2.76
  -2  -6   4   17.59    2.37
   2   6  -4   16.32    2.50
   2   6  -4   21.85    2.32
  -2   6   4   18.76    2.05
   2   6  -2  204.17   12.14
  -2  -6   2  168.85   11.44
  -2   6   2  197.34   12.25
  -2   6   2  179.40   11.24
  -2   6   2  188.91   12.24
   2   6  -2  199.20   11.62
   2   6  -2  199.32   12.03
  -2   6   0    9.79    2.72
   2   6   0   15.85    2.04
   2  -6   0   12.74    2.05
   2   6   0   11.92    1.77
  -2   6   0   17.30    2.54
  -2   6   0   13.58    1.69
   2   6   0   17.80    2.20
   2  -6   2  231.38   14.50
  -2   6  -2  238.98   15.05
   2   6   2  246.71   13.91
   2   6   2  219.67   13.85
  -2   6  -2  226.30   13.73
  -2   6  -2  244.20   14.92
   2   6   2  232.28   14.04
   2   6   4   18.43    1.83
  -2   6  -4   13.64    3.10
   2  -6   4   13.38    2.34
   2   6   4   15.09    2.03
  -2   6  -4   15.52    2.56
  -2   6  -4   11.82    1.72
   2   6   4   15.42    2.02
  -2   6  -6  166.20   11.38
   2  -6   6  151.25   10.89
   2   6   6  151.49   10.14
   2   6   6  158.80    9.98
  -2   6  -6  165.99   11.21
   2  -6   8   32.78    4.21
  -2   6  -8   44.17    4.84
  -2   6  -8   40.57    4.56
   2   6   8   43.99    3.98
  -2  -6  -8   33.51    3.39
   2   6  10   80.99    6.07
  -2   6 -10   85.27    7.43
  -2  -6 -10   82.77    6.23
   2   6  10   86.18    6.75
  -2   6 -10   82.57    7.29
  -2   6 -12   88.86    7.95
  -2  -6 -12   91.07    6.84
  -2   6 -12   95.76    8.18
   2  -6  14   46.74    3.21
  -2  -6 -14   46.49    4.48
   2  -6  16  227.47   12.08
  -2  -6 -16  199.45   11.80
   2  -6  18   35.83    2.57
  -2  -6 -18   30.87    2.46
   2  -6  18   35.82    2.71
   2  -6  18   34.70    2.79
   2   6  20  130.53    7.21
   2  -6  20  114.80    6.88
  -2  -6 -20  100.32    6.73
   2  -6  20  120.22    7.04
   2  -6  20  118.03    7.19
   2  -6  22   12.80    1.59
   2  -6  22   13.40    1.43
   2  -6  22   13.07    1.68
   2  -6  22   14.55    1.93
   2  -6  24   58.43    4.05
   2   6  24   68.76    4.45
   2  -6  24   55.54    3.93
   2  -6  24   59.34    4.47
   2  -6  24   59.85    4.21
   2  -6  26    1.54    1.06
   2   6  26    1.35    1.08
   2  -6  26    1.08    0.84
   2  -6  26    1.17    1.20
   2  -6  26    1.03    1.33
   2  -6  28   30.12    2.64
   2  -6  28   33.01    2.60
   2  -6  28   28.23    3.02
   2  -6  28   31.99    2.82
   2  -6  30   10.24    1.53
   2  -6  30    7.09    1.36
   2  -6  30    9.46    1.88
   2  -6  30    7.97    1.68
   2  -6  32   48.97    3.66
   2   6  32   50.88    3.37
   2  -6  32   49.00    3.60
   2  -6  32   49.16    3.99
   2  -6  32   47.80    3.77
   2  -6  34   20.58    2.09
   2  -6  34   17.92    2.00
   2   6  34   20.09    1.79
   2  -6  34   19.96    2.16
   2  -6  34   20.65    2.42
   2  -6  36   33.15    2.70
   2   6  36   36.25    2.56
   2  -6  36   30.09    2.67
   2  -6  36   36.02    2.99
   2   6  38   21.65    1.77
   2  -6  38   17.12    1.80
   2  -6  40   19.81    2.11
   2   6  40   24.62    1.86
   2  -6  40   22.47    1.88
   2   6  42   33.37    2.55
   2   6  42   34.20    2.22
   2  -6  44    7.61    1.11
   2   6  44    6.42    1.09
   2  -6  46   14.13    1.25
  -2   7  47    0.23    0.56
  -2   7  45    0.64    0.82
  -2  -7  43    7.17    1.36
  -2   7  43    8.01    1.36
  -2  -7  43    7.12    1.11
  -2  -7  41    1.86    1.23
  -2  -7  41    2.60    1.01
  -2   7  41    3.49    0.84
  -2  -7  39    2.56    1.12
  -2  -7  39    3.40    1.43
  -2   7  39    4.86    0.99
  -2  -7  37   15.82    1.88
  -2  -7  37   12.82    2.05
  -2  -7  35    3.58    1.43
  -2  -7  35    3.64    1.71
  -2  -7  33   35.05    3.16
  -2  -7  33   43.98    3.62
  -2  -7  31   17.45    2.21
  -2  -7  31   14.10    1.98
   2  -7 -31   11.90    1.42
  -2  -7  29   51.16    3.88
  -2  -7  29   44.18    3.59
   2  -7 -29   43.40    3.26
  -2  -7  27   16.01    2.29
  -2  -7  27   14.76    1.94
   2  -7 -27   13.62    1.70
  -2  -7  25  116.98    6.81
   2  -7 -25  101.50    6.67
  -2  -7  25  103.89    6.78
   2  -7 -23    6.57    1.39
  -2   7  23    9.34    1.53
  -2  -7  23   10.17    1.46
   2  -7 -21   90.16    5.89
  -2  -7  21   84.15    5.82
  -2  -7  21   98.39    6.13
  -2  -7  21  100.40    5.90
  -2  -7  19    9.19    1.41
  -2  -7  19    6.85    1.38
   2  -7 -19    6.18    1.29
   2  -7 -17  118.98    7.72
  -2  -7  17  138.78    7.82
  -2  -7  17  135.39    7.92
   2  -7 -15    1.02    0.82
  -2  -7  15    1.03    0.86
  -2  -7  15    2.09    1.03
  -2  -7  13  144.51    8.36
   2   7 -13  160.35   11.32
  -2   7  13  154.26   10.86
  -2  -7  13  143.58    8.26
   2  -7 -13  133.70    8.22
   2  -7 -11    7.37    1.13
  -2   7  11    7.34    1.78
   2   7 -11    7.13    2.18
  -2  -7  11   10.70    2.60
  -2   7  11    4.35    1.69
   2   7 -11    9.76    2.45
   2   7  -9  210.40   13.60
   2   7  -9  251.64   15.16
  -2   7   9  217.84   13.73
  -2  -7   9  197.40   14.46
   2   7  -9  247.35   15.19
   2   7  -7   49.57    4.23
   2   7  -7   51.33    4.97
  -2   7   7   42.30    3.92
  -2  -7   7   45.57    4.61
   2   7  -7   43.95    4.72
   2   7  -5  178.73   11.48
  -2   7   5  192.55   12.36
   2   7  -5  177.91   12.16
  -2   7   5  161.05   11.10
  -2   7   5  193.20   11.50
  -2  -7   5  177.27   11.84
   2   7  -5  200.09   12.42
  -2   7   3  194.95   12.58
  -2   7   3  171.08   11.30
   2   7  -3  190.72   12.32
   2   7  -3  190.12   11.77
  -2   7   3  185.06   11.89
  -2  -7   3  174.07   11.73
   2   7  -3  206.44   12.44
  -2   7   1  146.56    9.90
   2   7  -1  155.73   10.26
   2   7  -1  165.48   10.72
  -2   7   1  153.28   11.02
  -2   7   1  162.49   10.75
   2   7  -1  176.02   10.69
   2   7   1  150.08   10.06
   2   7   1  162.15   10.37
  -2   7  -1  150.60   10.92
  -2   7  -1  149.81    9.84
   2   7   1  163.69   10.17
  -2   7  -1  157.07   10.78
   2   7   3  187.59   11.78
  -2   7  -3  176.02   11.40
  -2   7  -3  206.51   13.05
   2   7   3  170.93   11.57
   2  -7   3  169.37   12.14
   2   7   3  197.91   11.43
  -2   7  -3  182.35   12.55
  -2   7  -5  182.29   12.21
   2   7   5  197.48   12.54
   2   7   5  196.56   12.68
  -2   7  -5  227.20   14.14
   2  -7   5  197.22   13.43
  -2   7  -5  218.32   13.82
  -2   7  -7  198.06   12.83
  -2   7  -7  149.99   10.55
   2   7   7  171.32   11.27
   2  -7   7  172.12   12.19
  -2   7  -7  175.81   12.24
   2  -7   9  150.34   12.00
   2  -7   9  160.58    9.25
  -2   7  -9  167.97   12.34
   2   7   9  149.32   11.13
   2  -7   9  175.56    9.42
   2  -7   9  162.14    9.34
   2  -7  11  229.19   12.91
   2  -7  11  242.02   13.04
   2  -7  11  253.96   13.08
  -2  -7 -11  241.95   14.69
  -2  -7 -11  216.97   12.89
   2  -7  13   60.62    3.57
   2  -7  13   59.91    3.68
   2  -7  13   63.00    3.72
   2  -7  15  147.32    8.27
  -2  -7 -15  131.46    8.18
   2  -7  15  138.68    8.36
   2  -7  15  151.23    8.41
  -2  -7 -17   45.48    3.20
   2  -7  17   47.64    3.48
  -2  -7 -19   67.81    4.48
   2  -7  19   72.44    4.84
   2   7  21   68.68    4.47
   2  -7  21   62.77    4.18
  -2  -7 -21   52.78    3.97
   2  -7  21   65.55    4.33
   2  -7  21   60.22    4.48
   2  -7  23   76.06    5.18
   2  -7  23   71.48    5.47
   2  -7  23   83.88    5.38
   2   7  23   87.51    5.55
   2  -7  25   53.02    3.93
   2  -7  25   54.45    4.11
   2  -7  25   48.17    4.27
   2   7  25   63.54    4.28
   2  -7  27   54.56    3.94
   2   7  27   59.34    4.09
   2  -7  27   53.62    4.14
   2  -7  27   49.76    4.30
   2  -7  29   52.41    3.85
   2  -7  29   49.84    3.68
   2  -7  29   51.17    4.18
   2  -7  29   51.96    4.04
   2  -7  31   33.30    2.82
   2  -7  31   33.63    3.07
   2  -7  31   32.34    3.18
   2  -7  33   33.01    2.79
   2  -7  33   30.26    2.82
   2  -7  33   28.72    2.93
   2  -7  35   20.20    2.40
   2   7  35   27.98    2.50
   2  -7  35   23.59    2.23
   2  -7  37   12.88    1.90
   2   7  37   17.70    1.99
   2  -7  37   14.75    1.69
   2  -7  39   15.16    1.90
   2   7  39   17.71    1.86
   2  -7  39   17.41    1.66
   2  -7  45    3.21    0.71
  -2  -8  46    5.06    0.80
  -2  -8  44    1.82    0.82
  -2  -8  42    7.51    1.29
  -2  -8  42    8.69    1.16
  -2  -8  40    2.68    1.19
  -2   8  40   -0.07    1.17
  -2  -8  40    1.22    0.97
  -2  -8  38   16.21    1.85
  -2  -8  38   13.27    1.90
  -2  -8  36    8.71    1.87
  -2  -8  36    6.42    1.58
  -2  -8  34   26.53    2.80
  -2  -8  34   23.11    2.49
  -2  -8  32    9.04    1.94
   2  -8 -32    6.69    1.08
  -2  -8  32    8.72    1.75
  -2  -8  30   39.33    3.69
  -2  -8  30   47.23    3.58
   2  -8 -30   39.04    3.02
  -2  -8  28    1.29    1.48
   2  -8 -28    2.68    1.12
   2  -8 -26   33.08    2.84
  -2   8  24   18.15    2.05
  -2  -8  24   13.23    1.97
  -2  -8  24   15.33    2.19
   2  -8 -24   17.15    1.98
  -2  -8  22   28.55    2.55
  -2  -8  22   26.47    2.76
   2  -8 -22   29.92    2.63
  -2  -8  20   16.45    1.93
  -2  -8  20   17.49    2.21
   2  -8 -20   19.75    2.04
  -2  -8  18   23.70    2.22
  -2  -8  18   25.22    2.40
   2  -8 -18   20.81    2.16
  -2  -8  16   40.09    3.01
  -2  -8  16   39.67    3.14
   2  -8 -16   37.03    2.96
   2  -8 -14    6.52    1.18
  -2  -8  14    9.22    1.34
  -2  -8  14    7.10    1.36
  -2  -8  12   92.66    5.51
  -2  -8  12   92.75    5.59
   2  -8 -12   82.13    5.48
  -2  -8  10    5.70    1.01
   2  -8 -10    5.53    1.11
  -2  -8  10    7.04    1.11
   2  -8  -8  164.23    9.79
   2   8  -8  181.75   12.67
  -2   8   8  160.95   11.24
  -2  -8   8  166.18   12.13
  -2  -8   8  170.75    9.69
  -2  -8   8  179.41    9.75
   2   8  -6    7.49    1.91
  -2  -8   6    6.62    1.92
  -2   8   6    4.99    1.80
  -2   8   6    3.36    1.31
   2   8  -6    7.15    1.92
  -2  -8   4  278.55   16.14
   2   8  -4  326.19   18.70
   2   8  -4  323.93   18.82
  -2   8   4  319.76   18.95
  -2   8   4  269.59   17.36
   2  -8  -2   17.73    1.72
   2   8  -2   20.17    2.83
  -2   8   2   24.24    3.42
  -2   8   2   20.20    2.48
   2  -8   0  494.92   27.71
  -2  -8   0  495.21   27.72
  -2   8   0  559.65   30.23
  -2   8   0  528.59   29.26
  -2   8   0  588.98   31.11
  -2  -8  -2   34.21    2.61
   2  -8   2   35.99    2.68
  -2   8  -2   45.63    4.56
  -2   8  -2   43.09    4.87
  -2   8  -2   39.44    3.73
  -2  -8  -4  290.15   16.03
   2  -8   4  299.45   16.11
  -2   8  -4  279.94   18.61
   2  -8   4  283.59   15.87
  -2   8  -4  286.91   19.14
   2  -8   6   72.12    4.48
  -2  -8  -6   70.47    4.56
   2  -8   6   79.61    4.70
   2  -8   8  206.44   11.64
  -2  -8  -8  202.16   11.68
   2  -8   8  214.36   11.80
   2  -8  10   54.50    3.42
  -2  -8 -10   50.02    3.42
   2  -8  10   47.43    3.47
  -2  -8 -12   70.76    4.73
   2  -8  12   80.65    4.80
   2  -8  14   15.33    1.77
   2  -8  14   18.84    1.87
  -2  -8 -14   15.24    1.62
   2  -8  14   15.89    1.65
   2  -8  16   73.60    5.06
   2  -8  16   80.13    5.16
   2  -8  16   83.96    5.00
  -2  -8 -16   70.81    4.85
  -2  -8 -18   11.13    1.48
   2  -8  18   14.03    1.70
   2  -8  18   13.06    1.79
   2  -8  18   12.93    1.86
  -2  -8 -20   63.10    4.44
   2  -8  20   62.45    4.77
  -2  -8 -22   30.56    2.61
   2  -8  22   31.64    3.06
  -2  -8 -24   42.22    3.33
   2  -8  24   45.39    3.62
   2  -8  24   49.28    4.08
   2  -8  24   52.15    3.96
   2  -8  26   56.83    4.19
   2   8  26   59.72    4.36
   2  -8  26   53.05    4.57
   2  -8  26   60.19    4.39
   2  -8  28   28.27    2.75
   2   8  28   31.29    2.73
   2  -8  30   45.18    3.65
   2  -8  30   50.17    3.70
   2  -8  32   22.81    2.40
   2  -8  32   21.63    2.29
   2   8  34   19.05    2.11
   2  -8  34   17.12    2.14
   2  -8  34   17.84    2.00
   2   8  36    8.21    1.39
   2  -8  36    5.50    1.46
   2  -8  36    5.88    1.32
   2   8  38    4.46    1.17
   2  -8  38    2.60    1.22
   2  -8  38    3.30    1.02
   2   8  40    2.93    1.02
   2  -8  40    2.07    1.05
   2  -8  42    1.35    0.69
   2   8  42    0.73    0.75
   2  -8  42    1.03    0.79
   2  -8  44    1.02    0.45
   2  -8  44    2.03    0.58
   2   8  44    1.00    0.56
  -2  -9  43    7.65    1.03
  -2   9  43    6.52    1.05
  -2  -9  41    4.55    0.98
  -2  -9  41    4.65    1.09
  -2   9  41    3.14    0.99
  -2  -9  39    3.89    1.16
  -2  -9  39    3.18    1.19
  -2   9  39    3.16    1.16
  -2  -9  37    7.10    1.53
  -2  -9  37   10.18    1.58
  -2  -9  35    1.60    1.34
  -2  -9  35    1.34    1.27
  -2  -9  33    3.23    1.41
  -2  -9  33    8.36    1.77
   2  -9 -31    0.73    0.81
  -2  -9  31    3.34    1.62
   2  -9 -29    1.33    1.02
  -2  -9  27   10.53    2.17
   2  -9 -27   10.95    1.62
  -2  -9  25   21.50    2.64
  -2  -9  25   21.79    2.48
   2  -9 -25   19.18    2.29
  -2   9  25   23.02    2.37
  -2  -9  23   16.66    2.33
  -2   9  23   15.52    1.90
  -2  -9  23   14.76    2.05
   2  -9 -23   11.51    1.83
   2  -9 -21   12.63    1.88
  -2  -9  21   17.82    2.11
  -2  -9  21   15.99    2.25
  -2  -9  19   45.76    3.47
  -2  -9  19   44.70    3.66
   2  -9 -19   39.36    3.31
  -2  -9  17   21.04    2.14
  -2  -9  17   17.99    2.19
   2  -9 -17   17.97    1.98
  -2  -9  15   59.11    3.96
  -2  -9  15   53.27    4.05
   2  -9 -15   52.24    3.90
  -2  -9  13   34.72    2.76
  -2  -9  13   35.14    2.84
   2  -9 -13   32.02    2.77
   2  -9 -11   59.34    4.21
  -2  -9  11   64.30    4.15
  -2  -9   9   50.00    3.58
   2  -9  -9   41.68    3.32
  -2  -9   9   48.62    3.21
  -2  -9   7   70.13    4.39
  -2  -9   7   64.06    3.95
  -2  -9   5   63.00    4.30
   2  -9  -3   48.67    3.47
   2  -9  -1   87.90    5.52
   2  -9   1  105.27    6.37
  -2  -9  -1  102.42    6.33
   2  -9   3   79.50    4.98
  -2  -9  -3   73.16    4.88
   2  -9   3   78.05    4.66
   2  -9   5   72.00    4.41
  -2  -9  -5   61.77    4.24
   2  -9   5   63.11    4.09
  -2  -9  -7   60.38    4.03
   2  -9   7   62.25    4.15
   2  -9   7   59.03    3.89
   2  -9   9   49.20    3.49
  -2  -9  -9   44.11    3.32
   2  -9   9   48.65    3.29
   2  -9  11   29.10    2.56
  -2  -9 -11   28.87    2.45
   2  -9  11   32.25    2.45
  -2  -9 -13   12.04    1.55
   2  -9  13   13.62    1.73
   2  -9  13   13.99    1.67
   2  -9  15   33.23    2.75
   2  -9  15   31.17    2.46
  -2  -9 -15   29.47    2.56
   2  -9  15   34.38    2.72
   2  -9  17    9.90    1.42
  -2  -9 -17   12.08    1.57
   2  -9  17   13.40    1.67
   2  -9  17   11.38    1.59
   2  -9  19   27.43    2.56
   2  -9  19   29.50    2.53
  -2  -9 -19   28.43    2.58
  -2  -9 -21    1.88    1.08
   2  -9  21    3.24    1.18
   2  -9  21    6.03    1.60
   2   9  21    3.51    1.51
   2  -9  21    4.17    1.30
  -2  -9 -23   26.02    2.43
   2  -9  23   28.69    2.61
   2   9  25    3.50    1.47
   2  -9  25    4.35    1.44
  -2  -9 -25    4.15    1.08
   2  -9  27   23.11    2.52
   2   9  27   28.04    2.59
   2  -9  27   25.15    2.62
   2  -9  29    2.13    1.33
   2   9  29    2.08    1.12
   2  -9  29    1.81    1.45
   2  -9  31   13.02    1.89
   2  -9  31   12.82    1.88
   2  -9  33   10.35    1.63
   2   9  33   12.19    1.66
   2  -9  33    8.99    1.67
   2  -9  35    6.25    1.30
   2   9  35    6.51    1.37
   2  -9  35    5.24    1.37
   2   9  37    3.92    1.14
   2  -9  37    2.04    1.16
   2   9  39   -0.15    0.90
   2  -9  39    0.97    0.87
   2   9  41    3.43    0.84
   2  -9  41    4.06    0.80
   2  -9  41    3.54    0.80
  -2  10  42    0.81    0.64
  -2 -10  40    3.09    0.95
  -2  10  40    3.15    0.96
  -2 -10  38    1.20    0.96
  -2  10  38    1.42    1.04
  -2 -10  38    1.40    0.96
  -2 -10  36    0.07    1.15
  -2 -10  36    0.58    1.10
  -2 -10  34    3.10    1.25
  -2 -10  34    2.92    1.45
  -2 -10  32    3.71    1.36
   2 -10 -32    1.63    0.72
  -2 -10  30    7.53    1.58
   2 -10 -30    4.65    1.05
  -2 -10  28    9.47    1.69
  -2 -10  28   12.55    1.83
   2 -10 -28   11.73    1.58
  -2 -10  28   14.26    2.21
  -2 -10  26    4.71    1.53
  -2 -10  26    7.03    1.77
  -2 -10  26    5.31    1.42
   2 -10 -26    5.35    1.32
  -2 -10  24   33.59    3.15
  -2 -10  24   33.79    3.20
  -2  10  24   38.91    3.11
  -2 -10  24   31.91    2.90
   2 -10 -24   38.09    3.09
  -2 -10  22    3.40    1.22
  -2 -10  22    2.88    1.54
   2 -10 -22    2.98    1.36
  -2 -10  22    6.22    1.69
  -2 -10  20   72.04    5.33
   2 -10 -20   73.62    5.10
  -2 -10  20   74.24    5.23
   2 -10 -18    4.16    1.39
  -2 -10  18    6.41    1.81
  -2 -10  18    8.93    1.66
  -2 -10  16   96.83    6.31
   2 -10 -16   90.65    5.97
  -2 -10  16   86.44    5.93
   2 -10 -14    0.27    1.09
  -2 -10  14    2.54    1.55
  -2 -10  14    1.62    1.21
  -2 -10  12   64.95    4.75
   2 -10 -12   60.02    4.48
  -2 -10  12   67.72    4.40
  -2 -10  10    6.33    1.55
   2 -10 -10    3.96    1.33
  -2 -10  10    5.76    1.16
  -2 -10   8   52.77    3.97
   2 -10  -8   47.31    3.74
  -2 -10   8   56.04    3.56
  -2 -10   6    3.63    1.34
  -2 -10   4   63.62    4.43
   2 -10  -2    7.74    1.41
  -2 -10   0   95.88    6.08
   2 -10   0   93.33    6.06
  -2 -10  -2    1.97    1.19
   2 -10   2    5.00    1.32
   2 -10   4   39.76    3.13
  -2 -10  -4   37.84    3.03
   2 -10   6    3.03    1.24
  -2 -10  -6    2.94    1.16
   2 -10   6    3.18    0.91
   2 -10   8   32.57    2.84
  -2 -10  -8   31.05    2.71
   2 -10   8   35.85    2.63
  -2 -10 -10    5.78    1.33
   2 -10  10    7.50    1.51
   2 -10  10    6.88    1.30
   2 -10  12   28.88    2.65
  -2 -10 -12   24.33    2.39
   2 -10  12   29.74    2.51
   2 -10  14    7.73    1.61
  -2 -10 -14    6.51    1.41
   2 -10  14    8.36    1.56
   2 -10  16   23.92    2.43
  -2 -10 -16   24.61    2.39
   2 -10  16   26.74    2.54
   2 -10  18   11.66    1.66
  -2 -10 -18   12.98    1.76
   2 -10  18   16.12    1.97
   2 -10  18   13.53    1.91
  -2 -10 -20   14.84    1.86
   2 -10  20   16.36    1.97
   2 -10  20   20.47    2.23
   2 -10  20   15.14    1.90
   2  10  20   21.89    2.33
   2  10  22   10.00    2.02
   2 -10  22   10.96    1.92
   2 -10  22   10.62    1.67
  -2 -10 -22    9.01    1.54
   2  10  24   11.96    1.94
   2 -10  24   12.42    1.95
  -2 -10 -24    7.00    1.33
   2 -10  24   10.12    1.61
   2 -10  26    4.45    1.41
   2  10  26    3.80    1.46
   2 -10  28   15.39    2.02
   2  10  28   20.14    2.01
   2 -10  30    0.17    1.34
   2 -10  30    1.93    1.26
   2 -10  32    2.92    1.28
   2  10  32    2.09    1.13
   2 -10  32    2.82    1.24
   2  10  34    1.12    1.02
   2 -10  34    0.72    1.03
   2  10  36    0.46    0.84
   2 -10  36   -0.28    0.92
   2  10  38    0.21    0.78
   2 -10  38    0.90    0.81
   2  10  40    0.99    0.56
   2 -10  40    0.55    0.59
   2 -10  40    0.29    0.58
  -2 -11  39    0.49    0.73
  -2  11  39    0.83    0.64
  -2 -11  37    0.85    0.78
  -2  11  37    0.44    0.80
  -2 -11  35    1.55    0.90
  -2  11  35    1.45    0.94
  -2 -11  33    0.07    0.96
  -2 -11  33    1.70    1.31
   2 -11 -31    1.72    0.74
  -2 -11  31    0.79    1.10
  -2 -11  31    0.63    1.32
  -2 -11  29    5.45    1.35
   2 -11 -29    7.84    1.23
  -2 -11  29    7.49    1.50
  -2 -11  29    6.08    1.67
  -2 -11  27    2.18    1.42
  -2 -11  27    2.57    1.32
   2 -11 -27    0.67    1.00
  -2  11  25   15.01    1.88
  -2 -11  25   15.49    2.19
  -2 -11  25   10.83    1.95
   2 -11 -25   13.41    1.76
  -2  11  23    4.47    1.39
  -2 -11  23    5.51    1.79
   2 -11 -23    4.13    1.57
  -2 -11  23    4.49    1.74
  -2 -11  21   20.19    2.57
   2 -11 -21   24.21    2.48
  -2 -11  21   21.93    2.52
   2 -11 -19    5.98    1.65
  -2 -11  19    5.36    1.85
  -2 -11  19    5.65    1.65
  -2 -11  17   22.51    2.73
   2 -11 -17   21.17    2.48
  -2 -11  17   23.71    2.47
   2 -11 -15    1.88    1.45
  -2 -11  15    6.11    1.76
  -2 -11  15    4.49    1.46
  -2 -11  13    7.18    1.90
   2 -11 -13    8.52    1.75
  -2 -11  13    6.73    1.48
  -2 -11  11    2.58    1.56
   2 -11 -11    3.47    1.42
  -2 -11  11    0.62    0.94
  -2 -11   9   12.72    2.12
   2 -11  -9   14.10    1.91
  -2 -11   9   13.24    1.52
  -2 -11   7    0.97    1.36
  -2 -11   5   17.30    2.19
   2 -11  -3   11.24    1.80
   2 -11  -1   23.50    2.42
   2 -11   1   14.54    2.01
  -2 -11  -1   13.93    1.89
  -2 -11  -3    9.00    1.67
   2 -11   3   12.58    1.89
   2 -11   5   15.76    2.14
  -2 -11  -5   15.59    1.99
  -2 -11  -7    0.62    1.22
   2 -11   7    1.92    1.43
   2 -11   9    1.63    0.82
   2 -11   9    2.69    1.01
   2 -11   9    2.97    1.41
  -2 -11  -9    2.30    1.26
   2 -11  11    6.41    1.39
  -2 -11 -11    4.67    1.42
   2 -11  11    6.61    1.62
   2 -11  13    8.10    1.58
   2 -11  13    8.89    1.73
  -2 -11 -13    8.89    1.62
   2 -11  15   13.70    1.98
   2 -11  15   12.90    2.01
  -2 -11 -15   16.28    1.94
   2 -11  17   36.38    3.03
  -2 -11 -17   29.50    2.77
   2 -11  17   29.70    2.90
   2 -11  19   19.79    2.30
   2 -11  19   18.32    2.25
  -2 -11 -19   19.59    2.15
   2 -11  21   36.32    3.29
   2 -11  21   34.68    3.02
  -2 -11 -21   30.10    2.82
   2  11  23   19.98    2.32
   2 -11  23   20.79    2.40
   2 -11  23   14.85    1.92
  -2 -11 -23   16.23    1.84
   2  11  25   24.59    2.47
   2 -11  25   22.68    2.48
   2 -11  25   22.46    2.19
  -2 -11 -25   17.89    1.87
   2 -11  27    9.24    1.49
   2  11  27    6.97    1.42
   2 -11  27    9.29    1.79
   2  11  29   16.25    1.67
   2 -11  29   15.09    1.80
   2  11  31    3.09    0.96
   2 -11  31    3.24    1.07
   2  11  33    0.99    0.80
   2 -11  33    1.57    1.11
   2 -11  33    1.18    0.90
   2  11  35    0.91    0.68
   2 -11  35    0.95    0.94
   2 -11  35    0.41    0.69
   2  11  37    2.27    0.57
   2 -11  37    2.50    0.79
  -2  12  36    0.65    0.55
  -2 -12  36    1.62    0.79
  -2  12  34    4.09    0.80
  -2 -12  34    4.40    1.13
   2 -12 -30    2.08    0.74
  -2 -12  30    2.14    1.29
   2 -12 -28    4.35    1.03
  -2 -12  28    4.80    1.30
  -2 -12  28    6.98    1.59
   2 -12 -26    1.37    1.06
  -2 -12  26    1.93    1.47
  -2 -12  26    0.91    1.27
  -2  12  24    3.84    1.26
   2 -12 -24    3.87    1.29
  -2 -12  24    6.41    1.70
  -2 -12  24    3.54    1.59
  -2  12  22    4.22    1.30
  -2 -12  22    2.85    1.65
  -2 -12  22    4.37    1.73
   2 -12 -22    3.25    1.43
  -2 -12  20    6.94    1.83
   2 -12 -20    2.77    1.51
  -2 -12  20    6.30    1.95
  -2 -12  18    8.71    1.93
  -2 -12  18    7.50    2.18
   2 -12 -18    5.64    1.74
  -2 -12  16    0.30    1.31
  -2 -12  16    0.53    1.72
   2 -12 -16    0.84    1.42
  -2 -12  14    1.68    1.32
  -2 -12  14   -1.33    1.80
   2 -12 -14    1.49    1.49
  -2 -12  12    6.84    1.37
   2 -12 -12   10.40    1.90
  -2 -12  12    6.29    2.06
   2 -12 -10   -0.96    1.54
  -2 -12  10    0.51    1.70
  -2 -12   8    2.71    1.79
   2 -12  -8    2.99    1.65
  -2 -12   6    3.19    1.67
  -2 -12   4    4.55    1.76
   2 -12  -4    4.43    1.75
   2 -12  -2    8.39    1.79
   2 -12   0    7.26    1.87
  -2 -12  -2    3.62    1.51
   2 -12   2    4.33    1.81
  -2 -12  -4    9.52    1.83
   2 -12   4   10.33    1.94
   2 -12   6    4.07    1.74
  -2 -12  -6    9.06    1.75
   2 -12   8   18.07    2.40
  -2 -12  -8   16.09    2.20
   2 -12  10    2.04    1.57
  -2 -12 -10    4.15    1.52
   2 -12  12   27.35    2.39
   2 -12  12   28.43    2.89
  -2 -12 -12   30.73    2.81
   2 -12  14   18.03    2.34
  -2 -12 -14   16.99    2.10
   2 -12  14   15.93    1.84
   2 -12  16   21.64    2.29
   2 -12  16   23.51    2.58
  -2 -12 -16   23.94    2.40
  -2 -12 -18   17.42    2.05
   2 -12  18   14.64    2.08
   2 -12  18   16.99    2.04
   2 -12  20   13.84    2.03
   2  12  20   18.95    2.36
   2 -12  20   13.35    1.92
  -2 -12 -20   16.51    1.91
  -2 -12 -22   11.39    1.67
   2 -12  22   13.31    1.94
  -2 -12 -24    7.41    1.25
   2 -12  24    9.65    1.71
   2  12  24    9.41    1.66
   2  12  26    3.12    0.83
   2 -12  26    3.17    1.43
   2  12  26    4.13    1.12
   2 -12  28    2.74    1.24
   2  12  28    1.79    0.73
   2 -12  30    0.59    1.09
   2  12  30    0.55    0.58
   2 -12  32    1.18    0.95
   2  12  32    0.83    0.49
   2 -12  34    0.45    0.76
  -2 -13  33    1.65    0.79
  -2 -13  31    4.38    1.12
   2 -13 -29    3.34    0.71
  -2 -13  29    1.53    1.11
  -2  13  29    2.81    0.66
  -2 -13  27    6.25    1.48
   2 -13 -27    5.26    1.05
  -2 -13  25    5.13    1.45
   2 -13 -25    8.15    1.38
  -2 -13  25    9.32    1.71
  -2  13  23   10.63    1.57
  -2 -13  23    8.18    1.79
   2 -13 -23    9.07    1.61
  -2 -13  23   12.42    1.80
  -2  13  21    5.41    1.32
   2 -13 -21    3.76    1.49
  -2 -13  21    2.23    1.61
   2 -13 -19    7.00    1.77
  -2 -13  19    5.00    1.89
  -2 -13  17    3.51    1.90
   2 -13 -17    6.38    1.73
   2 -13 -15    3.00    1.66
  -2 -13  15    5.68    2.16
  -2 -13  13   14.16    2.56
   2 -13 -13   18.35    2.41
  -2 -13  11    1.23    1.87
   2 -13 -11    2.35    1.78
   2 -13  -9   12.82    2.25
  -2 -13   9   11.00    2.50
  -2 -13   7    0.39    1.72
  -2 -13   5   18.84    2.74
   2 -13  -3    9.94    2.23
   2 -13  -1   15.21    2.41
   2 -13   1   14.89    2.45
  -2 -13  -1   15.07    2.33
   2 -13   3   11.35    2.22
  -2 -13  -3    9.57    2.02
  -2 -13  -5   11.81    2.15
   2 -13   5   12.72    2.27
  -2 -13  -7   22.75    2.70
   2 -13   7   27.06    2.97
  -2 -13  -9   13.15    2.07
   2 -13   9   14.55    2.31
   2 -13  11   20.29    2.63
  -2 -13 -11   21.62    2.47
   2 -13  13    7.66    1.82
  -2 -13 -13    6.38    1.58
   2 -13  15   20.74    2.48
   2 -13  15   20.16    2.05
  -2 -13 -15   24.78    2.49
  -2 -13 -17    2.02    1.28
   2 -13  17    3.54    1.46
   2 -13  17    2.04    1.17
   2  13  19   12.52    2.04
  -2 -13 -19   12.74    1.67
   2 -13  19   12.73    1.76
   2  13  21    0.18    1.30
  -2 -13 -21    0.43    0.99
   2 -13  21   -0.08    1.20
   2  13  23    5.89    1.34
  -2 -13 -23    5.35    1.08
   2 -13  23    6.72    1.47
   2  13  25   -0.23    0.92
   2 -13  25    2.08    1.22
   2 -13  27    4.22    1.17
   2 -13  29    0.84    0.90
   2 -13  31    2.97    0.84
   2 -14 -26   15.98    1.46
   2 -14 -24    1.45    0.98
  -2 -14  24    1.97    1.12
   2 -14 -22   24.78    2.25
  -2 -14  22   20.41    2.42
   2 -14 -20    2.41    1.35
  -2  14  20    3.24    1.19
  -2 -14  20    3.21    1.63
  -2  14  18   18.32    2.07
   2 -14 -18   22.64    2.44
  -2 -14  18   18.35    2.64
  -2 -14  16    7.71    2.15
   2 -14 -16    9.12    1.90
   2 -14 -14   12.21    2.21
  -2 -14  14   10.42    2.46
  -2 -14  12    6.87    2.25
   2 -14 -12    7.12    2.01
   2 -14 -10    6.68    1.92
  -2 -14  10   10.48    2.40
  -2 -14   8    5.57    2.16
  -2 -14   6    6.48    2.23
   2 -14  -4    9.69    2.19
  -2 -14   4    5.87    2.22
   2 -14  -2    9.91    2.24
   2 -14   0   13.66    2.58
   2 -14   2    6.45    2.03
  -2 -14  -2    4.33    1.97
  -2 -14  -4   23.55    2.74
   2 -14   4   24.05    2.93
   2 -14   6    6.27    2.10
  -2 -14  -6    5.52    1.79
  -2 -14  -8   20.03    2.50
   2 -14   8   21.10    2.82
   2 -14  10    3.90    1.83
  -2 -14 -10    2.58    1.58
   2 -14  12   14.74    2.31
  -2 -14 -12   15.22    2.09
  -2 -14 -14    9.01    1.75
   2 -14  14    6.21    1.84
   2 -14  16   10.73    1.91
  -2 -14 -16   12.52    1.86
  -2 -14 -18    5.94    1.37
   2  14  18    6.20    1.58
  -2 -14 -20    2.87    1.13
   2  14  20    2.23    1.26
  -2 -14 -22    5.46    0.99
   2  14  22    5.76    1.18
   2 -15 -23    2.34    0.82
   2 -15 -21   19.01    1.82
  -2 -15  21   15.90    1.96
   2 -15 -19    5.30    1.40
  -2 -15  19    5.07    1.67
   2 -15 -17   18.90    2.17
  -2  15  17   16.86    1.80
  -2 -15  15    3.58    1.95
   2 -15 -15    5.53    1.65
  -2 -15  13   10.29    2.46
   2 -15 -13   15.65    2.20
  -2 -15  11    2.41    2.14
   2 -15 -11    1.35    1.66
  -2 -15   9    8.11    2.44
   2 -15  -9    8.54    2.08
  -2 -15   7    2.67    2.04
  -2 -15   5    7.10    2.20
  -2 -15   3    1.61    2.02
   2 -15  -3    1.58    1.84
   2 -15  -1    5.81    2.13
  -2 -15  -1    1.80    1.72
   2 -15   1    2.13    1.86
  -2 -15  -3    6.76    1.98
   2 -15   3    7.79    2.22
  -2 -15  -5    2.65    1.68
   2 -15   5    0.74    1.77
   2 -15   7    6.75    2.11
  -2 -15  -7   10.22    1.94
   2 -15   9    2.06    1.73
  -2 -15  -9    2.59    1.50
   2 -15  11   11.28    2.18
  -2 -15 -11   13.57    2.00
   2  15  13    0.39    1.18
   2 -15  13    0.86    1.46
  -2 -15 -13    1.54    1.30
  -2 -15 -15   17.66    2.04
   2  15  15   19.24    2.10
   2 -15  15   15.78    2.15
  -2 -15 -17    2.89    1.18
   2  15  17    2.30    1.15
   2 -15  17    3.23    1.08
  -2 -15 -19    6.59    1.13
   2  15  19    7.22    1.22
   2  15  21    0.45    0.57
   2 -16 -18    5.58    1.13
  -2 -16  18    6.92    1.52
   2 -16 -16    1.67    1.14
  -2 -16  16    1.24    1.44
   2 -16 -14    7.74    1.54
  -2  16  14    5.06    1.00
  -2 -16  14    4.89    1.98
  -2 -16  12    2.46    1.95
   2 -16 -12    2.48    1.48
  -2 -16  10    4.69    2.13
   2 -16 -10    1.98    1.58
  -2 -16   8    3.56    2.07
  -2 -16   6   -1.42    2.04
   2 -16  -4    4.14    1.76
  -2 -16   4    6.21    2.00
   2 -16  -2    0.72    1.76
   2 -16   0    6.13    2.15
  -2 -16  -2    1.02    1.61
   2 -16   2   -0.62    1.91
  -2 -16  -4    2.18    1.53
   2 -16   4    1.70    1.86
  -2 -16  -6    5.74    1.73
   2 -16   6    6.08    2.06
   2 -16   8    2.40    1.83
  -2 -16  -8    0.98    1.29
   2  16  10    4.36    1.10
   2 -16  10    5.22    1.72
  -2 -16 -10    7.27    1.45
  -2 -16 -12    1.18    1.12
   2  16  12    2.63    1.04
   2 -16  12    3.75    1.51
  -2 -16 -14    6.01    1.12
   2  16  14    3.63    0.97
   2 -16  14    3.79    1.20
   2 -17 -11    1.14    1.08
   2 -17  -9    2.94    1.37
  -2 -17   9    2.48    2.40
  -2 -17   7    2.66    2.29
  -2 -17   5    4.13    2.49
   2 -17  -5    4.42    1.95
  -2 -17   3    2.23    2.17
   2 -17  -3    2.61    1.98
   2 -17  -1    2.80    2.23
  -2 -17  -1    1.55    1.89
   2 -17   1    4.59    2.21
  -2 -17  -3    0.99    1.50
   2 -17   3    1.69    2.16
   2  17   5    1.53    0.74
  -2 -17  -5    2.49    1.29
   2 -17   5    4.16    2.02
  -2 -17  -7    0.46    1.00
   2  17   7    1.01    0.67
  -3   0  51   38.66    2.57
  -3   0  49    5.89    1.13
  -3   0  47   29.53    2.38
  -3   0  45    9.86    1.57
  -3   0  43   26.38    2.39
  -3   0  43   24.29    2.17
  -3   0  41    3.88    1.19
  -3   0  39   26.61    2.41
  -3   0  37    2.88    1.15
  -3   0  35   48.23    3.60
  -3   0  35   48.63    3.55
  -3   0  33   10.95    1.54
  -3   0  33    9.50    1.47
  -3   0  31  194.64   11.26
  -3   0  29  129.36    7.76
   3   0 -27   29.87    2.09
  -3   0  23    2.10    1.93
  -3   0  21  377.64   24.18
  -3   0  19  136.51   10.58
  -3   0  17   29.33    3.95
  -3   0  17   20.02    2.86
  -3   0  15  154.87   15.23
  -3   0  15  381.35   15.83
  -3   0  13   26.95    3.45
  -3   0  13   30.75    2.80
  -3   0  11  132.99    8.20
  -3   0   9    9.71    1.41
  -3   0   7   19.53    1.81
   3   0  -3   44.28    2.48
  -3   0   1   17.04    1.17
   3   0  -1   17.17    1.26
  -3   0   1   17.33    1.19
  -3   0  -1   59.47    3.52
  -3   0  -3   14.70    1.41
   3   0   3   13.70    1.32
  -3   0  -5    6.87    1.19
   3   0   5    4.01    1.04
  -3   0  -7  101.80    6.42
   3   0   7   88.41    6.11
  -3   0  -9    4.12    1.55
   3   0   9    2.87    1.31
   3   0  11  274.90   15.72
  -3   0 -11  293.35   15.92
   3   0  13  156.68   10.91
  -3   0 -13  167.27   11.04
  -3   0 -13  174.46   10.44
  -3   0 -15  855.79   48.56
   3   0  15  862.42   48.68
  -3   0 -15  874.16   47.61
   3   0  17  364.84   23.20
  -3   0 -17  390.83   23.16
  -3   0 -17  385.99   22.07
  -3   0 -19  181.76   12.23
   3   0  19  167.81   12.39
  -3   0 -19  171.67   11.09
   3   0  21   34.77    4.62
   3   0  23   67.48    4.31
   3   0  25  149.56    8.73
   3   0  27    2.73    1.04
   3   0  29  136.58    8.16
   3   0  31    7.17    1.37
   3   0  31    6.73    1.31
   3   0  33   75.37    5.11
   3   0  33   81.01    5.18
   3   0  35   35.27    3.00
   3   0  35   41.21    3.11
   3   0  37   41.81    3.06
   3   0  37   39.01    3.27
   3   0  37   47.00    3.35
   3   0  39    7.57    1.27
   3   0  39    9.96    1.53
   3   0  41   -0.43    0.79
   3   0  47    0.65    0.74
  -3  -1  52   12.73    1.11
  -3  -1  50   16.54    1.50
  -3  -1  48    9.84    1.17
  -3  -1  48   10.56    1.34
  -3   1  46   18.11    1.66
  -3  -1  46   16.95    1.79
  -3   1  44    6.14    1.19
  -3  -1  44    7.22    1.45
  -3   1  42   27.45    2.55
  -3  -1  42   35.43    2.73
  -3   1  40   12.16    1.66
  -3  -1  40   13.90    1.66
  -3  -1  40   13.90    1.64
  -3   1  38   20.41    2.09
  -3  -1  38   15.94    1.95
  -3  -1  38   18.11    1.95
  -3   1  36   25.87    2.48
  -3  -1  36   27.17    2.42
  -3  -1  36   27.26    2.45
  -3  -1  34   28.37    2.60
  -3  -1  34   35.41    2.80
  -3  -1  32  134.97    8.46
  -3  -1  32  154.41    8.65
  -3  -1  32  139.72    8.31
  -3  -1  30   15.41    1.70
  -3  -1  30   15.22    1.55
  -3   1  30   12.75    1.62
  -3  -1  30   16.77    1.76
  -3  -1  28  164.38    9.42
  -3  -1  28  164.86    9.63
   3  -1 -28  162.27    9.20
  -3  -1  26   34.93    2.55
  -3  -1  26   36.50    2.75
   3  -1 -26   30.08    4.00
  -3   1  24  196.94   14.79
  -3  -1  22   84.56    8.51
  -3   1  22   96.00    8.44
  -3  -1  20   10.02    3.02
  -3   1  20   10.48    2.69
   3   1 -20   12.34    2.11
  -3  -1  18  250.19   16.39
   3   1 -18  217.36   14.92
  -3   1  18  235.28   15.63
   3   1 -18  242.45   14.55
  -3   1  16  174.36   12.08
  -3   1  16  193.47   11.06
   3   1 -16  187.79   11.29
  -3  -1  16  149.69   11.57
  -3   1  14   57.19    5.20
  -3  -1  14   53.50    4.87
   3   1 -14   61.74    4.71
  -3   1  14   66.54    4.37
  -3   1  12  492.70   30.15
   3   1 -12  538.05   29.82
  -3   1  12  567.73   29.44
  -3  -1  12  518.10   29.99
   3   1 -10    5.33    1.52
  -3   1  10    7.30    1.70
  -3  -1  10   10.43    2.42
   3   1 -10    5.35    1.33
  -3   1  10    5.23    1.08
   3   1  -8   24.41    2.36
  -3  -1   8   12.68    2.30
   3   1  -8   29.18    2.41
  -3  -1   8   16.26    2.12
   3   1  -6   71.09    4.46
  -3  -1   6   63.01    4.72
   3  -1  -6   71.79    4.03
  -3  -1   4  261.15   14.21
   3   1  -4  242.60   13.88
  -3  -1   2   86.27    5.49
  -3  -1   2   92.31    5.64
   3   1  -2  109.96    5.56
   3   1  -2  104.27    5.54
   3   1   0  314.58   17.41
   3  -1   0  326.07   17.57
  -3  -1  -2   93.32    5.25
  -3   1  -2  101.70    5.72
   3   1   2   91.03    5.18
   3   1   4  118.03    7.11
  -3  -1  -4  135.55    7.34
   3  -1   4  127.85    7.54
  -3   1  -4  117.63    7.49
  -3   1  -6   41.11    3.35
   3   1   6   37.07    2.92
   3  -1   6   38.10    3.23
  -3  -1  -6   43.16    3.20
  -3   1  -8  278.47   16.39
   3  -1   8  265.15   16.27
   3   1   8  283.99   16.05
  -3  -1  -8  287.58   16.26
  -3  -1  -8  279.06   16.86
  -3  -1 -10   68.90    4.99
   3   1  10   67.27    4.84
  -3   1 -10   66.73    5.18
   3  -1  10   64.85    5.05
  -3  -1 -10   52.83    4.15
  -3   1 -12   96.28    6.68
   3   1  12   98.23    6.42
   3  -1  12   72.95    6.29
  -3  -1 -12   87.47    6.43
  -3   1 -12   79.57    6.26
  -3  -1 -12   77.06    5.32
   3  -1  14  223.29   14.18
  -3   1 -14  216.16   14.01
   3   1  14  218.93   13.76
  -3   1 -14  217.34   13.49
  -3  -1 -14  213.62   12.63
  -3   1 -16  368.45   23.11
   3   1  16  369.25   22.99
   3  -1  16  395.76   23.55
  -3   1 -16  377.71   22.47
  -3  -1 -16  405.40   23.39
  -3  -1 -16  390.10   21.72
   3  -1  18  365.19   23.24
  -3   1 -18  383.07   22.99
  -3  -1 -18  385.31   22.86
   3   1  18  376.11   22.94
  -3   1 -18  381.14   22.21
  -3  -1 -18  363.87   21.29
   3   1  20   60.37    6.11
  -3   1 -20   64.57    6.16
  -3  -1 -20   71.69    6.20
   3  -1  20   59.81    6.44
  -3   1 -20   62.99    5.49
   3  -1  22  135.10    7.95
   3   1  22  148.04   10.99
   3  -1  24   63.14    4.13
   3  -1  26   13.90    1.60
   3   1  26   15.98    1.66
   3   1  28   95.00    5.94
   3  -1  28   94.73    5.95
   3  -1  30    7.26    1.33
   3  -1  30    9.42    1.38
   3   1  30    7.75    1.31
   3  -1  32  104.90    6.40
   3   1  32  100.23    6.44
   3  -1  32  104.03    6.49
   3  -1  34    6.91    1.46
   3   1  34    7.08    1.31
   3   1  34    9.64    1.58
   3  -1  34    6.12    1.39
   3  -1  36   71.10    5.10
   3   1  36   87.76    5.23
   3  -1  36   73.92    5.16
   3   1  36   84.35    5.26
   3  -1  38    3.74    1.16
   3   1  38    4.64    1.34
   3  -1  38    5.05    1.45
   3   1  38    6.42    1.42
   3  -1  40   12.02    1.54
   3   1  40   14.75    1.80
   3  -1  40   11.45    1.74
   3   1  40   15.84    1.79
   3  -1  42    2.69    0.96
   3   1  42    5.18    1.21
   3  -1  42    6.19    1.30
   3  -1  44    1.65    0.75
   3   1  44    1.09    0.97
   3  -1  44    1.31    1.02
   3  -1  46    0.14    0.76
   3   1  46    0.49    0.76
   3   1  48    0.03    0.63
  -3   2  51    4.91    0.82
  -3  -2  51    6.16    0.81
  -3  -2  49    5.28    0.91
  -3  -2  49    6.13    1.01
  -3  -2  47    8.89    1.29
  -3   2  47    7.16    1.11
  -3  -2  47    8.35    1.26
  -3   2  47   10.15    1.32
  -3   2  45    3.77    1.07
  -3  -2  45    4.06    1.20
  -3   2  45    3.76    1.19
  -3  -2  43   35.85    2.82
  -3   2  43   38.04    2.97
  -3   2  43   40.51    3.01
  -3  -2  43   39.32    3.01
  -3  -2  41    3.92    1.21
  -3   2  41    5.68    1.39
  -3  -2  41    5.71    1.46
  -3  -2  39   52.98    3.84
  -3  -2  39   53.14    3.84
  -3   2  39   52.90    3.89
  -3  -2  37    9.67    1.32
  -3  -2  37    9.30    1.62
  -3  -2  35   44.07    3.24
  -3  -2  35   46.56    3.51
  -3  -2  33   11.64    1.47
  -3  -2  33   10.62    1.67
  -3  -2  31   52.95    3.69
  -3  -2  31   54.21    3.92
  -3  -2  29   35.69    2.77
   3  -2 -29   36.72    2.51
  -3  -2  29   38.37    3.02
  -3  -2  27   22.33    2.08
   3  -2 -27   25.81    1.93
  -3  -2  27   28.29    2.35
  -3  -2  25   43.12    3.03
   3  -2 -25   44.76    5.00
   3   2 -25   38.35    4.54
  -3  -2  25   46.82    3.25
   3  -2 -23   43.27    4.78
  -3   2  23   28.82    4.55
   3   2 -23   39.32    4.32
  -3   2  21  105.39    9.33
   3  -2 -21  128.14    9.60
   3   2 -21  122.89    8.86
   3  -2 -19   97.19    7.89
  -3   2  19   91.56    7.67
   3   2 -19   88.48    7.01
   3  -2 -17  314.28   18.58
   3   2 -17  261.17   17.76
  -3   2  17  276.04   17.98
   3   2 -17  313.54   17.76
   3  -2 -15  156.40    9.61
   3   2 -15  103.75    8.66
  -3  -2  15  136.15   10.15
  -3   2  15  108.85    8.76
   3   2 -15  127.74    8.74
  -3   2  15  140.47    7.82
   3  -2 -13  296.24   15.36
   3   2 -13  245.34   15.20
  -3   2  13  229.51   14.98
  -3  -2  13  257.00   16.26
   3   2 -13  252.71   15.01
  -3  -2  13  207.19   15.25
  -3   2  13  252.54   14.01
   3   2 -11  348.38   20.79
  -3  -2  11  387.17   21.78
   3  -2 -11  388.37   20.37
   3   2 -11  329.99   20.52
  -3  -2  11  408.69   21.42
  -3   2  11  340.41   19.72
   3  -2  -9  165.39    9.35
  -3  -2   9  167.64   10.82
   3   2  -9  146.79    9.96
  -3  -2   9  170.44   10.37
   3   2  -7    4.83    1.36
  -3  -2   7    6.40    1.81
   3  -2  -7    7.69    0.81
   3   2  -5   30.73    2.67
  -3   2   5   26.26    2.10
   3  -2  -5   41.34    2.10
  -3  -2   5   41.37    3.08
   3   2  -5   29.59    2.71
  -3  -2   5   37.71    3.05
  -3   2   3   33.17    2.00
   3   2  -3   33.81    2.27
   3   2  -3   32.04    2.38
  -3  -2   3   29.93    2.35
  -3   2   3   30.06    2.50
  -3  -2   3   40.58    2.83
   3   2  -3   29.99    2.56
   3   2  -1   35.18    2.30
  -3  -2   1   36.97    2.70
   3   2   1    4.03    0.50
  -3  -2  -1    3.00    0.85
  -3  -2  -3    4.57    1.06
  -3  -2  -3    3.90    0.83
   3   2   5  123.31    6.77
  -3  -2  -5  113.73    6.56
  -3   2  -7   40.74    3.67
   3  -2   7   38.03    3.65
   3   2   7   42.85    3.17
  -3  -2  -7   43.59    3.67
   3  -2   9  394.12   23.06
  -3   2  -9  381.12   22.97
  -3  -2  -9  443.36   23.44
   3   2   9  362.74   22.36
  -3  -2  -9  403.74   21.42
   3  -2  11   86.88    6.92
  -3   2 -11  100.58    7.07
   3   2  11  106.38    6.62
  -3  -2 -11  107.73    7.55
  -3  -2 -11   89.27    5.29
  -3   2 -11   79.61    7.12
  -3  -2 -13  342.95   19.35
   3  -2  13  298.27   18.62
  -3   2 -13  299.43   18.53
   3   2  13  303.73   17.93
  -3  -2 -13  296.80   16.48
  -3   2 -13  293.29   18.34
  -3  -2 -15  139.70   10.19
  -3   2 -15  133.42    9.73
   3   2  15  123.63    9.05
   3  -2  15  120.63    9.61
  -3   2 -15  146.00    9.55
   3   2  17  675.12   39.00
  -3   2 -17  667.81   39.46
   3  -2  17  668.73   39.84
  -3  -2 -17  789.24   40.31
  -3   2 -17  647.75   38.79
  -3  -2 -19  221.99   14.17
  -3   2 -19  187.16   13.53
   3   2  19  185.72   13.27
   3  -2  19  205.66   14.31
  -3   2 -19  189.03   12.98
   3   2  21  217.64   15.29
  -3   2 -21  233.86   15.04
   3  -2  23   36.36    2.59
   3  -2  23   36.63    2.79
   3  -2  23   44.91    2.80
   3  -2  25  108.43    6.55
   3  -2  25  111.08    6.81
   3  -2  25  118.29    6.75
   3  -2  25  114.41    6.71
   3  -2  27   56.09    3.83
   3  -2  27   64.35    4.11
   3  -2  27   65.21    4.07
   3  -2  27   63.20    4.20
   3  -2  29   18.03    1.82
   3  -2  29   18.21    1.69
   3   2  29   15.40    1.81
   3  -2  29   16.86    1.86
   3  -2  31   50.63    3.68
   3  -2  31   50.30    3.53
   3  -2  31   48.28    3.70
   3   2  31   58.14    3.79
   3   2  33   23.21    2.17
   3  -2  33   27.66    2.36
   3   2  33   23.05    2.24
   3  -2  33   23.30    2.27
   3  -2  35   56.18    4.14
   3   2  35   62.87    4.10
   3   2  35   57.54    4.16
   3  -2  37   16.74    2.00
   3   2  37   20.53    1.91
   3   2  37   19.85    2.07
   3  -2  39   27.55    2.40
   3  -2  39   28.02    2.50
   3   2  39   29.31    2.49
   3   2  39   28.97    2.54
   3  -2  41    7.73    1.31
   3  -2  41    9.91    1.46
   3   2  41   11.12    1.44
   3   2  41   12.01    1.55
   3  -2  43    4.77    1.08
   3   2  43    5.65    1.17
   3  -2  43    5.35    1.11
   3   2  43    6.05    1.19
   3  -2  45    6.58    1.00
   3   2  45   10.12    1.20
   3  -2  45   10.00    1.23
   3   2  47    0.44    0.67
  -3   3  50    4.15    0.76
  -3  -3  50    3.59    0.70
  -3  -3  48    2.81    0.89
  -3   3  48    3.87    0.94
  -3  -3  48    1.83    0.82
  -3   3  48    3.62    0.86
  -3   3  46    1.98    1.04
  -3  -3  46    4.89    1.07
  -3   3  46    3.48    1.02
  -3   3  44   22.12    2.12
  -3  -3  44   22.39    2.08
  -3  -3  44   21.16    1.96
  -3   3  44   20.54    2.11
  -3  -3  42    4.88    1.21
  -3  -3  42    4.86    1.26
  -3   3  42    5.93    1.37
  -3  -3  40   81.03    5.32
  -3  -3  40   82.80    5.32
  -3  -3  40   74.49    5.04
  -3   3  40   85.73    5.41
  -3  -3  38    2.76    1.26
  -3  -3  38    0.26    1.20
  -3  -3  38    2.99    1.04
  -3  -3  36  122.04    7.64
  -3  -3  36  120.10    7.53
  -3  -3  36  135.72    7.85
  -3  -3  34    4.92    1.18
  -3  -3  34    4.91    1.44
  -3  -3  32   85.03    5.52
  -3  -3  32   90.19    5.82
   3  -3 -30   20.73    1.68
  -3  -3  30   18.00    1.92
  -3  -3  30   21.64    2.23
   3  -3 -28   35.37    2.55
  -3  -3  28   36.09    2.81
  -3  -3  28   38.53    3.05
   3  -3 -26   50.72    3.43
  -3  -3  26   49.74    3.57
  -3  -3  26   57.96    3.86
   3  -3 -24  101.89    6.55
  -3  -3  24  118.50    6.72
  -3  -3  24  116.07    6.87
   3   3 -22   49.42    5.46
  -3  -3  22   67.28    4.13
  -3   3  22   49.00    5.82
   3  -3 -22   56.72    5.61
   3   3 -20  301.17   19.20
  -3   3  20  295.41   19.50
   3   3 -20  325.30   19.73
   3  -3 -20  332.11   19.34
  -3  -3  20  275.58   20.85
   3   3 -18  197.87   12.86
  -3  -3  18  178.87   14.17
  -3   3  18  178.94   12.76
   3   3 -18  200.90   13.12
   3  -3 -18  196.53   12.51
   3   3 -16  654.86   35.71
   3   3 -16  657.17   35.97
  -3   3  16  580.52   35.41
   3  -3 -16  625.48   34.99
  -3  -3  16  596.66   37.03
  -3   3  14  164.80    8.87
   3   3 -14  159.67   10.45
  -3  -3  14  130.77   11.15
   3   3 -14  154.05   10.56
   3  -3 -14  144.88    9.57
   3   3 -12  250.83   16.15
  -3   3  12  261.60   14.86
  -3  -3  12  290.87   17.47
   3  -3 -12  279.09   15.34
   3   3 -12  282.61   16.47
   3  -3 -10  387.24   22.12
   3   3 -10  443.20   23.42
  -3  -3  10  402.43   23.82
   3   3  -8  120.09    8.11
  -3  -3   8  102.77    8.41
   3  -3  -8  149.22    7.24
  -3   3   8  104.22    7.32
   3   3  -8  115.05    8.02
  -3  -3   8  141.53    8.70
   3   3  -6  360.18   19.42
  -3  -3   6  367.19   19.92
   3   3  -6  337.75   19.21
  -3  -3   6  306.12   19.20
   3  -3  -6  337.67   18.36
  -3   3   6  333.46   18.52
   3   3  -4  634.34   35.20
  -3  -3   4  709.43   35.72
  -3   3   4  647.34   35.15
  -3   3   4  623.15   34.43
   3   3  -4  646.82   35.00
  -3  -3   4  625.46   34.92
   3   3  -2  293.47   17.86
  -3   3   2  331.72   18.14
   3   3  -2  313.80   17.71
  -3   3   2  311.42   17.39
  -3  -3   0  128.98    7.70
  -3  -3   0  117.10    7.07
   3   3   0  155.13    7.64
   3  -3   0  110.22    7.63
  -3  -3   0  108.93    7.27
   3   3   0  139.37    7.28
  -3  -3  -2  773.71   39.53
  -3   3  -2  797.08   40.16
  -3  -3  -2  730.68   39.48
   3   3   2  740.23   39.57
   3   3   4  256.30   12.84
  -3  -3  -4  206.05   12.77
  -3  -3  -4  219.13   13.23
   3   3   4  243.94   13.39
   3   3   6  171.08    8.77
   3   3   6  163.57    9.44
   3   3   8  192.91   10.88
  -3  -3  -8  173.84   11.32
  -3   3 -10  184.32   14.09
  -3   3 -10  176.81   13.29
   3   3  10  223.24   12.79
   3  -3  10  238.00   14.00
  -3  -3 -10  250.00   13.67
  -3   3 -12  138.15   10.21
  -3   3 -12  130.50    9.79
   3   3  12  141.69    9.14
   3  -3  12  135.91   10.00
  -3  -3 -12  159.83   10.16
  -3   3 -14  635.86   36.65
  -3   3 -14  601.20   36.59
  -3  -3 -14  704.64   37.23
   3   3  14  611.90   35.76
   3  -3  14  649.99   37.08
  -3   3 -16   10.73    2.54
   3  -3  16   13.26    2.96
   3   3  16   14.11    2.42
  -3  -3 -16   16.87    3.16
  -3   3 -16   13.87    2.76
  -3   3 -18  566.30   32.57
   3  -3  18  545.14   33.39
   3   3  18  536.33   32.02
  -3  -3 -18  592.79   33.47
  -3   3 -18  526.17   32.76
   3  -3  20   93.90    5.53
   3   3  20   87.63    7.49
  -3  -3 -20   90.07    8.26
   3  -3  20   90.65    5.44
  -3   3 -20   91.28    7.81
   3  -3  22  157.45    9.10
   3  -3  22  151.80    9.15
   3  -3  22  165.25    9.06
   3   3  22  167.11    9.32
   3  -3  22  151.37    8.96
   3  -3  24  142.59    7.88
   3  -3  24  143.88    7.93
   3  -3  24  118.69    7.91
   3  -3  24  131.64    7.74
   3  -3  26   59.25    3.78
   3  -3  26   57.94    3.78
   3  -3  26   51.08    3.81
   3  -3  26   53.25    3.59
   3  -3  28   98.60    6.01
   3  -3  28   92.12    5.81
   3  -3  28  100.70    6.03
   3  -3  30   27.47    2.29
   3  -3  30   24.96    2.09
   3  -3  30   26.72    2.32
   3  -3  32   65.15    4.27
   3  -3  32   58.37    3.97
   3   3  32   67.09    4.35
   3  -3  32   58.43    4.12
   3  -3  34   12.13    1.70
   3   3  34   15.08    1.74
   3   3  34   12.12    1.75
   3  -3  34   13.03    2.04
   3  -3  34   12.54    1.56
   3  -3  36   57.23    3.88
   3   3  36   56.01    3.77
   3  -3  36   61.65    4.20
   3  -3  36   45.82    3.57
   3   3  36   50.92    3.87
   3  -3  38   11.66    1.72
   3   3  38   13.09    1.59
   3  -3  38   12.58    1.67
   3   3  38   13.37    1.79
   3  -3  40   37.57    2.95
   3  -3  40   36.72    2.92
   3   3  40   40.83    2.92
   3   3  40   39.97    3.03
   3  -3  42    1.35    1.00
   3   3  42    0.61    0.89
   3  -3  42    1.25    0.99
   3   3  42    1.31    1.02
   3  -3  44   18.60    1.79
   3  -3  44   20.67    1.84
   3   3  44   25.36    1.88
   3   3  44   20.61    1.87
   3  -3  46    0.36    0.65
   3   3  46    0.42    0.70
  -3  -4  49    2.32    0.81
  -3   4  49    3.26    0.73
  -3   4  49    4.20    0.73
  -3  -4  47    2.77    0.97
  -3   4  47    3.46    0.91
  -3  -4  47    2.04    0.84
  -3   4  47    4.08    0.95
  -3  -4  45   20.20    1.83
  -3   4  45   20.32    1.88
  -3  -4  45   17.33    1.77
  -3   4  45   18.39    1.91
  -3   4  43    4.11    1.19
  -3  -4  43    2.31    1.13
  -3  -4  43    3.98    1.13
  -3  -4  43    2.61    0.88
  -3   4  43    1.95    1.21
  -3  -4  41   30.86    2.65
  -3  -4  41   32.37    2.73
  -3  -4  41   30.14    2.47
  -3   4  41   29.97    2.73
  -3  -4  39   20.64    2.12
  -3  -4  39   21.19    2.25
  -3  -4  39   18.53    1.91
  -3  -4  37   98.88    6.25
  -3  -4  37   98.57    6.40
  -3  -4  37   95.24    6.13
  -3  -4  35   64.56    4.46
  -3  -4  35   63.56    4.64
  -3  -4  35   64.82    4.39
  -3  -4  33   62.96    4.45
  -3  -4  33   64.49    4.71
  -3  -4  33   68.54    4.52
  -3  -4  31  117.62    7.27
  -3  -4  31  115.26    7.04
   3  -4 -31  111.79    6.68
  -3  -4  29   51.47    3.86
  -3  -4  29   50.58    3.60
   3  -4 -29   47.80    3.29
  -3  -4  27  186.49   10.45
  -3  -4  27  178.96   10.20
   3  -4 -27  164.51    9.96
  -3  -4  25   66.88    4.70
  -3  -4  25   76.69    4.59
   3  -4 -25   63.42    4.39
  -3  -4  23  140.91    8.19
  -3  -4  23  150.89    8.05
  -3  -4  21  163.12    9.09
   3  -4 -21  129.59   10.09
  -3   4  21  121.34   10.85
  -3  -4  21  161.69    8.91
   3  -4 -19   93.30    6.88
  -3   4  19   95.91    7.87
  -3  -4  19   97.42    9.43
   3   4 -19   89.68    7.85
   3   4 -19  105.47    8.12
   3  -4 -17  398.46   23.76
   3   4 -17  445.01   25.46
  -3   4  17  411.04   24.84
  -3  -4  17  389.79   26.47
   3   4 -17  455.88   25.39
   3  -4 -15  224.29   13.18
  -3  -4  15  207.97   15.46
   3   4 -15  220.92   14.52
   3   4 -15  232.28   14.58
  -3  -4  13  499.19   30.96
   3   4 -13  567.41   30.42
   3  -4 -13  532.08   28.76
  -3   4  13  512.27   27.99
   3  -4 -11  109.94    6.68
  -3  -4  11  102.67    8.30
   3   4 -11  116.02    8.05
   3   4 -11  106.55    7.89
   3  -4  -9  495.05   26.21
  -3  -4   9  471.50   27.68
   3   4  -9  499.98   27.47
  -3   4   9  444.30   26.51
   3   4  -9  489.32   27.55
   3   4  -7  381.88   21.65
  -3   4   7  373.77   20.80
  -3  -4   7  375.52   21.66
  -3   4   7  354.82   21.46
   3   4  -7  394.11   21.86
  -3   4   5  548.29   30.28
  -3  -4   5  542.38   30.88
   3   4  -5  560.30   31.03
   3   4  -5  574.78   31.24
  -3   4   5  569.96   31.15
   3   4  -3   86.84    5.74
   3   4  -3   74.51    5.37
  -3   4   3   89.85    5.26
  -3   4   3   95.25    6.14
   3   4  -3   87.75    5.92
  -3   4   1  342.03   18.76
   3   4  -1  330.89   18.99
   3   4  -1  354.57   19.08
  -3  -4   1  332.37   18.81
   3   4  -1  350.23   19.26
   3  -4  -1  327.32   19.38
   3   4   1  209.83   12.51
  -3  -4  -1  206.64   12.45
  -3   4  -1  232.80   13.25
   3   4   1  212.92   12.32
   3   4   1  219.94   12.48
   3  -4   1  227.86   13.07
  -3   4  -3  895.04   45.12
  -3  -4  -3  787.02   44.20
   3   4   3  772.43   44.31
   3  -4   3  840.72   44.93
  -3  -4  -5  398.70   23.42
  -3   4  -5  474.36   24.45
   3   4   5  404.90   23.61
   3   4   5  420.10   23.10
   3   4   7  489.17   27.53
  -3   4  -7  525.91   28.15
  -3  -4  -7  454.11   27.15
   3   4   7  487.32   26.76
   3   4   9   24.94    2.32
  -3   4  -9   27.29    3.27
  -3  -4  -9   25.47    2.80
   3   4  11  401.81   23.21
  -3  -4 -11  401.58   23.84
  -3   4 -11  440.83   25.16
  -3  -4 -13   83.10    6.71
   3   4  13   77.84    6.03
  -3   4 -13   96.79    7.70
  -3  -4 -15  269.28   16.80
  -3   4 -15  217.66   16.48
   3  -4  15  242.67   17.21
   3   4  15  258.79   15.77
   3   4  17  154.07   10.55
   3  -4  17  156.99   12.14
  -3   4 -17  143.52   11.51
  -3  -4 -17  154.31   11.58
  -3   4 -17  167.82   11.66
   3  -4  19   83.83    5.41
   3  -4  19   87.63    5.44
   3  -4  19   96.65    5.59
   3  -4  21  128.65    7.66
   3  -4  21  121.49    7.63
   3  -4  21  138.18    7.83
   3  -4  23    9.88    1.27
   3  -4  23   10.36    1.27
   3   4  23   12.69    1.60
   3  -4  23    8.06    1.32
   3  -4  25   85.15    5.44
   3  -4  25   85.66    5.38
   3  -4  25   93.35    5.59
   3  -4  27   27.31    2.20
   3  -4  27   21.53    2.05
   3  -4  27   27.34    2.29
   3  -4  29   21.84    2.12
   3  -4  29   22.79    2.02
   3  -4  29   24.70    2.21
   3  -4  31   56.01    3.93
   3  -4  31   55.06    3.81
   3  -4  31   55.02    4.38
   3  -4  31   59.17    4.01
   3  -4  33   12.89    1.68
   3   4  33   13.00    1.86
   3  -4  33   11.94    1.66
   3   4  33   11.03    1.43
   3  -4  33   12.58    2.07
   3  -4  33   10.45    1.43
   3  -4  35   49.71    3.58
   3   4  35   54.04    3.66
   3  -4  35   48.73    3.76
   3  -4  35   62.55    4.30
   3  -4  35   53.67    3.77
   3   4  35   55.54    3.98
   3  -4  37    3.48    1.32
   3   4  37    7.22    1.51
   3   4  37    5.27    1.10
   3  -4  37    2.85    1.16
   3  -4  37    3.65    1.40
   3   4  39   37.73    2.80
   3  -4  39   29.92    2.66
   3   4  39   34.89    2.58
   3  -4  39   31.35    2.75
   3   4  41    3.35    1.17
   3  -4  41    2.57    1.02
   3   4  41    3.53    1.05
   3  -4  41    4.17    1.16
   3   4  43   32.58    2.45
   3   4  43   32.19    2.29
   3  -4  43   26.16    2.30
   3   4  45    1.98    0.73
   3  -4  45    2.51    0.83
   3  -4  47   11.81    1.08
   3  -4  47   12.60    1.09
  -3  -5  50    0.68    0.54
  -3   5  48   11.65    1.25
  -3  -5  48   10.21    1.25
  -3   5  46    1.95    0.94
  -3  -5  46    2.69    1.00
  -3  -5  46    2.49    0.76
  -3   5  46    2.40    0.87
  -3   5  44   25.29    2.11
  -3  -5  44   21.78    1.98
  -3  -5  44   21.88    2.11
  -3  -5  44   20.79    1.89
  -3   5  44   27.14    2.26
  -3  -5  42    8.15    1.36
  -3   5  42   10.12    1.43
  -3  -5  42    9.07    1.53
  -3  -5  42    8.55    1.32
  -3   5  42   10.27    1.65
  -3  -5  40   30.21    2.50
  -3  -5  40   29.55    2.66
  -3  -5  40   29.17    2.57
  -3  -5  38   27.04    2.36
  -3  -5  38   22.77    2.49
  -3  -5  38   23.90    2.35
  -3  -5  36  109.30    6.66
  -3  -5  36  107.77    6.92
  -3  -5  36  101.47    6.67
  -3  -5  34   29.07    2.60
  -3  -5  34   29.82    2.91
  -3  -5  34   30.64    2.65
  -3  -5  32   99.24    6.37
   3  -5 -32   89.73    5.66
  -3  -5  32   95.26    6.09
  -3  -5  32   97.68    6.03
  -3  -5  30   40.11    3.29
   3  -5 -30   36.86    2.69
  -3  -5  30   37.49    3.02
  -3  -5  30   34.63    2.85
  -3  -5  28  201.32   11.04
   3  -5 -28  169.11   10.45
  -3  -5  28  185.90   10.72
  -3  -5  28  183.92   10.57
  -3  -5  26   60.61    4.10
   3  -5 -26   48.81    3.63
  -3  -5  26   56.14    3.84
  -3  -5  26   51.14    3.59
  -3  -5  24  300.17   15.88
   3  -5 -24  268.38   15.55
  -3  -5  22   91.31    6.16
   3  -5 -22   86.05    5.94
  -3  -5  22   98.06    6.04
  -3   5  20  184.23   14.17
  -3  -5  20  218.70   12.07
   3  -5 -20  211.62   12.04
  -3  -5  18   95.85    5.64
   3   5 -18   94.40    7.87
   3  -5 -18   88.03    6.24
  -3   5  18   74.66    7.04
  -3  -5  18   72.95    8.56
   3   5 -18   84.86    7.69
   3  -5 -16   71.91    5.07
   3   5 -16   73.60    6.63
  -3  -5  16   60.10    7.09
   3   5 -14   11.68    2.57
   3  -5 -14   11.40    1.54
  -3  -5  14    7.07    2.46
  -3   5  12   22.27    3.11
  -3   5  12   23.44    1.93
   3   5 -12   21.11    3.14
   3  -5 -12   26.11    2.22
   3   5 -12   21.10    3.14
  -3  -5  12   23.52    3.53
   3   5 -10    4.20    1.59
  -3   5  10    0.40    1.16
   3   5 -10    1.26    1.32
  -3   5  10    0.65    0.95
   3  -5 -10    1.96    0.68
  -3  -5  10    2.35    1.83
   3   5  -8   32.88    3.48
  -3   5   8   26.82    3.12
  -3   5   8   27.84    2.56
   3   5  -8   30.45    3.21
  -3  -5   8   26.03    3.12
  -3   5   6    5.87    1.62
  -3   5   6    5.61    1.05
   3   5  -6    3.99    1.09
   3   5  -6    4.27    1.36
   3   5  -4    7.40    1.74
  -3  -5   4    6.42    1.32
   3   5  -4    8.91    1.68
   3   5  -4    8.01    1.32
  -3   5   4    6.24    1.05
  -3  -5   2   55.21    3.86
   3   5  -2   53.37    4.23
  -3   5   2   46.93    3.53
   3   5  -2   52.82    4.08
   3   5  -2   52.20    3.88
   3  -5   0   29.65    3.17
   3   5   0   34.78    3.04
  -3   5   0   36.25    2.76
   3   5   0   31.31    2.83
   3   5   0   32.58    2.89
  -3   5   0   37.09    3.55
   3  -5   2  117.12    8.72
   3   5   2  137.02    8.19
  -3   5  -2  147.46    9.25
   3   5   2  136.37    8.42
   3   5   2  129.08    8.17
   3  -5   4   27.92    3.36
   3   5   4   36.92    3.16
  -3  -5  -4   31.33    2.87
  -3   5  -4   31.62    3.57
   3   5   4   33.84    2.77
   3  -5   6   52.59    4.77
  -3   5  -6   40.47    6.12
   3   5   6   43.03    4.04
  -3  -5  -6   50.76    3.97
  -3   5  -6   53.54    4.83
   3   5   8   78.13    4.98
  -3   5  -8   68.68    7.04
  -3   5  -8   54.77    5.71
  -3  -5  -8   66.25    5.18
   3   5   8   73.75    5.66
   3   5  10   73.90    5.37
   3   5  10   73.46    6.15
   3   5  10   78.14    5.33
  -3  -5 -10   73.59    5.79
  -3   5 -10   82.20    6.79
   3   5  12  150.63   10.24
  -3   5 -12  162.69   11.77
   3   5  12  161.99   10.24
  -3  -5 -12  183.25   11.13
  -3   5 -14   13.98    3.16
  -3   5 -14   15.82    3.19
   3   5  14   14.34    2.14
  -3  -5 -14   13.86    2.60
   3  -5  16   77.85    4.81
  -3  -5 -16   74.55    6.85
   3  -5  16   83.00    4.93
   3  -5  16   79.59    5.12
   3  -5  18   33.68    2.81
   3  -5  18   35.96    2.52
   3   5  18   32.72    2.66
   3  -5  18   31.24    2.29
   3  -5  18   31.02    2.34
   3  -5  20   25.58    2.08
   3  -5  20   21.44    2.43
   3   5  20   19.70    2.20
   3  -5  20   22.85    1.85
   3  -5  20   23.36    1.94
   3  -5  22    9.93    1.41
   3   5  22    8.63    1.55
   3  -5  22   13.25    2.00
   3  -5  22    9.71    1.23
   3  -5  22   10.58    1.34
   3  -5  24   29.47    3.15
   3  -5  24   36.64    2.82
   3  -5  24   31.03    2.56
   3  -5  24   34.28    2.65
   3  -5  26   19.91    2.03
   3  -5  26   20.72    2.53
   3   5  26   23.70    2.15
   3  -5  26   18.01    1.87
   3  -5  26   19.86    1.92
   3  -5  28   22.51    2.24
   3  -5  28   21.93    2.63
   3  -5  28   20.71    2.05
   3  -5  28   25.51    2.18
   3  -5  30   53.15    3.68
   3  -5  30   52.10    3.82
   3  -5  30   52.87    4.26
   3  -5  30   48.76    3.69
   3  -5  32   14.55    1.68
   3  -5  32   13.10    1.79
   3  -5  32   15.91    2.22
   3  -5  32   14.84    1.80
   3   5  32   15.99    1.58
   3  -5  34   24.06    2.23
   3   5  34   25.77    2.16
   3  -5  34   25.85    2.38
   3  -5  34   23.86    2.37
   3  -5  34   27.61    2.72
   3  -5  36   16.99    1.71
   3  -5  36   16.32    2.00
   3   5  36   14.81    1.63
   3  -5  36   15.36    1.82
   3  -5  36   14.72    1.96
   3  -5  38   18.92    1.79
   3  -5  38   20.21    2.16
   3  -5  38   18.82    1.99
   3   5  38   22.18    1.89
   3   5  38   21.11    2.25
   3  -5  40   16.02    1.84
   3   5  40   16.74    1.58
   3   5  40   16.09    1.89
   3  -5  42   28.34    2.40
   3   5  42   29.87    2.45
   3   5  42   31.47    2.22
   3  -5  44    6.47    0.84
   3   5  44    8.59    1.19
   3   5  44    7.78    0.90
   3  -5  44    7.12    1.16
   3  -5  46   11.02    1.01
   3  -5  46   13.14    1.14
  -3   6  49    4.43    0.64
  -3  -6  49    2.63    0.66
  -3   6  47    8.80    1.08
  -3  -6  47    6.53    1.06
  -3   6  47    7.06    0.83
  -3   6  45   19.21    1.67
  -3  -6  45   14.27    1.35
  -3   6  45   18.04    1.46
  -3   6  43   10.01    1.28
  -3  -6  43    6.77    1.34
  -3  -6  43    8.47    1.28
  -3   6  43    9.63    1.51
  -3  -6  41   29.39    2.59
  -3   6  41   39.58    2.73
  -3  -6  41   37.12    2.97
  -3  -6  41   31.67    2.67
  -3   6  41   38.80    2.96
  -3  -6  39    5.45    1.25
  -3  -6  39    5.71    1.63
  -3  -6  39    7.54    1.48
  -3  -6  37   63.74    4.50
  -3  -6  37   68.63    4.89
  -3  -6  37   68.42    4.61
  -3  -6  35    9.62    1.54
  -3  -6  35   11.62    2.01
  -3  -6  35   10.57    1.63
  -3  -6  33   92.99    6.15
  -3  -6  33   89.56    5.72
  -3  -6  33   87.53    5.86
   3  -6 -33   86.94    5.39
  -3  -6  31    0.66    1.43
  -3  -6  31    1.08    1.29
   3  -6 -31    1.47    0.86
  -3  -6  29  217.62   12.36
  -3  -6  29  212.32   12.11
   3  -6 -29  195.87   11.78
  -3  -6  27    4.92    1.53
  -3  -6  27    7.32    1.27
  -3  -6  27    6.47    1.46
   3  -6 -27    6.67    1.32
  -3  -6  25  397.01   20.38
  -3  -6  25  370.22   20.44
   3  -6 -25  332.33   20.28
  -3  -6  23   15.76    1.70
  -3  -6  23   16.26    1.89
   3  -6 -23   17.37    1.89
  -3  -6  21  352.13   20.10
   3  -6 -21  315.83   19.87
  -3   6  19   25.15    4.39
  -3   6  19   22.29    3.53
   3  -6 -19   20.53    2.14
  -3  -6  19   26.96    2.30
  -3  -6  19   31.80    2.20
  -3  -6  19   28.50    2.46
  -3   6  17  459.77   27.15
  -3  -6  17  440.49   23.48
   3  -6 -17  393.75   23.26
  -3  -6  17  440.28   23.35
  -3  -6  15   62.72    4.44
  -3  -6  15   65.82    7.22
   3  -6 -15   73.54    5.06
   3   6 -15   69.32    6.66
   3   6 -15   76.29    6.81
  -3   6  15   78.47    6.90
  -3  -6  15   70.95    4.44
  -3   6  13  241.79   15.69
   3   6 -13  269.83   16.13
   3   6 -13  244.86   15.74
  -3   6  11   77.89    6.65
   3   6 -11   83.72    6.98
  -3   6  11   79.64    5.06
   3   6 -11   79.95    6.76
  -3   6  11   78.92    5.94
  -3   6   9  192.45   13.20
   3   6  -9  217.94   13.67
  -3   6   9  217.52   12.23
   3   6  -9  192.97   12.37
   3   6  -9  214.01   13.48
  -3   6   9  193.94   12.34
  -3   6   7   39.57    3.92
  -3   6   7   36.03    3.85
  -3  -6   7   36.61    3.62
   3   6  -7   34.26    3.85
   3   6  -7   32.48    3.66
   3   6  -7   34.27    3.19
  -3   6   7   33.45    3.04
   3   6  -5   42.31    4.13
  -3   6   5   43.90    4.77
  -3  -6   5   40.24    3.77
   3   6  -5   42.14    4.04
   3   6  -5   46.87    3.74
  -3   6   5   40.28    3.30
  -3   6   3   16.25    4.11
  -3  -6   3   26.92    2.66
   3   6  -3   26.94    3.00
  -3   6   3   24.30    2.37
   3   6  -3   27.30    2.70
   3   6  -3   25.20    2.88
  -3   6   3   30.38    3.32
   3   6  -1    5.87    1.43
  -3   6   1    5.28    3.40
  -3   6   1    5.12    1.62
  -3   6   1    3.42    0.96
   3   6  -1    3.55    1.12
   3   6  -1    2.73    1.17
  -3   6  -1   20.68    4.73
   3   6   1   22.42    2.43
   3  -6   1   22.21    2.84
  -3   6  -1   22.04    2.26
  -3   6  -1   23.65    3.07
   3   6   1   22.17    2.48
   3   6   1   24.07    2.49
   3  -6   3    7.45    1.96
   3   6   3    6.90    1.39
   3   6   3    9.19    1.63
  -3   6  -3   10.68    2.28
  -3   6  -3   11.58    1.62
   3  -6   5    1.92    1.46
  -3   6  -5   -0.86    3.26
   3   6   5    0.87    0.80
   3   6   5    0.67    1.10
  -3   6  -5    1.29    1.51
   3  -6   7    1.09    1.68
  -3   6  -7    2.09    3.25
  -3  -6  -7    0.96    1.05
   3   6   7    1.55    1.27
  -3   6  -7    1.12    1.56
   3   6   7    2.29    0.90
   3  -6   9   63.67    6.08
  -3   6  -9   59.79    6.30
  -3  -6  -9   56.57    4.84
  -3   6  -9   63.12    6.02
   3   6   9   53.99    5.14
  -3   6 -11   26.03    4.19
  -3  -6 -11   25.93    3.11
  -3   6 -11   23.83    3.75
  -3  -6 -13   73.04    6.25
   3  -6  13   78.60    4.86
   3  -6  15    7.91    1.23
   3  -6  15    8.39    1.34
   3  -6  17    5.66    0.97
   3  -6  17    6.31    1.17
   3  -6  17    5.77    1.32
   3  -6  19   15.55    1.61
   3   6  19   19.19    1.95
   3  -6  19   13.30    1.46
   3  -6  19   15.19    1.96
   3  -6  19   16.06    1.73
   3  -6  21    4.02    1.03
   3   6  21    5.68    1.39
   3  -6  21    5.29    0.92
   3  -6  21    4.93    1.17
   3  -6  21    4.13    1.45
   3  -6  23   37.15    2.92
   3  -6  23   36.55    2.84
   3  -6  23   37.35    3.45
   3  -6  23   37.61    3.10
   3  -6  25    3.07    1.07
   3   6  25    3.39    1.29
   3  -6  25    2.55    0.96
   3  -6  25    3.99    1.27
   3  -6  25    3.45    1.72
   3  -6  27   76.85    5.17
   3   6  27   83.04    5.35
   3  -6  27   75.34    5.12
   3  -6  27   83.95    5.84
   3  -6  27   82.18    5.36
   3  -6  29    2.10    1.16
   3  -6  29    0.55    1.00
   3  -6  29   -0.25    1.50
   3  -6  29    1.28    1.18
   3  -6  31   40.27    3.10
   3   6  31   36.05    2.69
   3  -6  31   38.60    3.07
   3  -6  31   40.09    3.57
   3  -6  31   40.27    3.25
   3   6  33   13.26    1.38
   3  -6  33    9.16    1.53
   3  -6  33   12.35    1.74
   3  -6  33   14.68    2.12
   3  -6  33   13.10    1.65
   3   6  33   12.38    1.88
   3  -6  35   10.19    1.51
   3   6  35   10.99    1.26
   3  -6  35   12.30    1.89
   3  -6  35   10.24    1.46
   3   6  35   12.19    1.84
   3  -6  37   12.57    1.76
   3  -6  37   11.91    1.48
   3   6  37   15.15    1.41
   3  -6  39    4.12    0.93
   3   6  39    3.12    0.80
   3  -6  39    2.08    1.18
   3  -6  41   10.56    1.38
   3  -6  43    1.16    0.62
   3   6  43    3.48    0.95
   3  -6  43    3.46    0.92
   3  -6  45    6.78    0.92
  -3   7  48    2.96    0.61
  -3   7  46    4.20    0.91
  -3  -7  44   14.14    1.41
  -3   7  44   16.80    1.59
  -3   7  42    4.17    1.27
  -3  -7  42    2.29    0.99
  -3  -7  42    3.94    1.28
  -3   7  42    3.66    0.83
  -3  -7  40   34.76    2.90
  -3   7  40   32.64    2.42
  -3  -7  40   30.42    2.63
  -3  -7  38    3.95    1.35
  -3  -7  38    2.97    1.49
  -3  -7  36   37.54    3.16
  -3  -7  36   41.01    3.55
  -3  -7  34    1.00    1.26
  -3  -7  34   -0.22    1.53
   3  -7 -34    0.25    0.69
  -3  -7  32   23.00    2.37
  -3  -7  32   20.72    2.55
   3  -7 -32   18.13    1.79
  -3  -7  30   10.21    1.73
  -3  -7  30    8.55    2.07
   3  -7 -30   10.55    1.44
  -3  -7  28   29.62    2.72
   3  -7 -28   26.04    2.41
   3  -7 -26   79.93    5.32
  -3  -7  24   30.60    2.94
   3  -7 -24   33.06    2.76
  -3  -7  22  187.09   10.90
  -3  -7  22  194.87   11.13
   3  -7 -22  176.45   10.83
  -3  -7  20   33.41    2.76
  -3  -7  20   33.47    2.91
   3  -7 -20   33.54    2.74
  -3  -7  18  324.69   17.52
  -3  -7  18  319.06   17.64
   3  -7 -18  295.22   17.45
  -3  -7  16  111.70    6.56
  -3  -7  16  109.21    6.66
   3  -7 -16  101.62    6.49
  -3  -7  14  270.74   14.64
   3  -7 -14  243.19   14.47
  -3   7  14  249.21   17.32
  -3  -7  14  268.43   14.56
  -3  -7  12  112.44    6.44
   3   7 -12  118.74    9.03
  -3   7  12  108.54    7.89
   3  -7 -12   91.87    6.28
  -3   7  12  126.41    9.12
  -3  -7  12  111.87    6.37
   3  -7 -10   62.23    4.04
   3   7 -10   71.77    6.23
  -3   7  10   62.22    5.20
  -3  -7  10   58.17    5.95
   3   7 -10   73.14    6.45
  -3   7   8   92.04    6.77
   3   7  -8   96.53    7.00
   3   7  -8  102.62    7.90
   3   7  -8   98.75    7.92
  -3  -7   8  102.37    7.74
   3   7  -6   51.29    4.37
  -3   7   6   48.99    4.95
   3   7  -6   49.05    4.80
  -3   7   6   52.95    4.11
   3   7  -6   49.16    4.82
  -3   7   6   51.47    4.35
  -3  -7   6   38.11    4.22
[truncated: 1,975,637 more chars]
