# Supplementary material for: Halogenation engineered metal cluster assemblies
Source: Natl Sci Rev. 2026 Mar 11;13(10):nwag154. doi: 10.1093/nsr/nwag154 (PMC13245388; doi:10.1093/nsr/nwag154)
Supplement: nwag154_Supplemental_Files [file nwag154_supplemental_files.zip › (Au4-SCl)3.cif]

data_hy
_audit_creation_date               2025-10-13
_audit_creation_method
;
Olex2 1.5
(compiled 2025.07.13 svn.rb7424aed for OlexSys, GUI svn.r7314)
;
_shelx_SHELXL_version_number       '2019/3'
_audit_contact_author_address      ?
_audit_contact_author_email        ?
_audit_contact_author_name         ''
_audit_contact_author_phone        ?
_publ_contact_author_id_orcid      ?
_publ_section_references
;
Dolomanov, O.V., Bourhis, L.J., Gildea, R.J, Howard, J.A.K. & Puschmann, H.
 (2009), J. Appl. Cryst. 42, 339-341.

Sheldrick, G.M. (2015). Acta Cryst. A71, 3-8.

Sheldrick, G.M. (2015). Acta Cryst. C71, 3-8.
;
_chemical_name_common              ?
_chemical_name_systematic          ?
_chemical_formula_moiety           'C45 H35 Au5 Cl5 N5 S10'
_chemical_formula_sum              'C45 H35 Au5 Cl5 N5 S10'
_chemical_formula_weight           2128.46
_chemical_absolute_configuration   syn
_chemical_melting_point            ?
loop_
  _atom_type_symbol
  _atom_type_description
  _atom_type_scat_dispersion_real
  _atom_type_scat_dispersion_imag
  _atom_type_scat_source
 'C' 'C' 0.0181 0.0091 'International Tables Vol C Tables 4.2.6.8 and 6.1.1.4'
 'H' 'H' 0.0000 0.0000 'International Tables Vol C Tables 4.2.6.8 and 6.1.1.4'
 'Au' 'Au' -4.4197 7.2980
 'International Tables Vol C Tables 4.2.6.8 and 6.1.1.4'
 'Cl' 'Cl' 0.3639 0.7018 'International Tables Vol C Tables 4.2.6.8 and 6.1.1.4'
 'N' 'N' 0.0311 0.0180 'International Tables Vol C Tables 4.2.6.8 and 6.1.1.4'
 'S' 'S' 0.3331 0.5567 'International Tables Vol C Tables 4.2.6.8 and 6.1.1.4'

_shelx_space_group_comment
;
The symmetry employed for this shelxl refinement is uniquely defined
by the following loop, which should always be used as a source of
symmetry information in preference to the above space-group names.
They are only intended as comments.
;
_space_group_crystal_system        'monoclinic'
_space_group_IT_number             5
_space_group_name_H-M_alt          'C 1 2 1'
_space_group_name_Hall             'C 2y'
loop_
  _space_group_symop_operation_xyz
 'x, y, z'
 '-x, y, -z'
 'x+1/2, y+1/2, z'
 '-x+1/2, y+1/2, -z'

_cell_length_a                     23.1816(3)
_cell_length_b                     10.33350(10)
_cell_length_c                     23.9998(3)
_cell_angle_alpha                  90
_cell_angle_beta                   99.1380(10)
_cell_angle_gamma                  90
_cell_volume                       5676.12(12)
_cell_formula_units_Z              4
_cell_measurement_reflns_used      48089
_cell_measurement_temperature      200
_cell_measurement_theta_max        73.9190
_cell_measurement_theta_min        3.7180
_cell_oxdiff_angle_alpha           90.0704(9)
_cell_oxdiff_angle_beta            99.1537(8)
_cell_oxdiff_angle_gamma           89.9252(8)
_cell_oxdiff_length_a              23.1739(2)
_cell_oxdiff_length_b              10.33412(12)
_cell_oxdiff_length_c              24.0074(2)
_cell_oxdiff_measurement_reflns_used  48089
_cell_oxdiff_volume                5676.11(10)
_shelx_estimated_absorpt_T_max     0.156
_shelx_estimated_absorpt_T_min     0.156
_exptl_absorpt_coefficient_mu      29.621
_exptl_absorpt_correction_T_max    1.00000
_exptl_absorpt_correction_T_min    0.02570
_exptl_absorpt_correction_type     multi-scan
_exptl_absorpt_process_details
;
CrysAlisPro 1.171.43.70a (Rigaku Oxford Diffraction, 2023)
Empirical absorption correction using spherical harmonics,
implemented in SCALE3 ABSPACK scaling algorithm.
;
_exptl_absorpt_special_details     ?
_exptl_crystal_colour              colourless
_exptl_crystal_colour_primary      colourless
_exptl_crystal_density_diffrn      2.491
_exptl_crystal_density_meas        ?
_exptl_crystal_density_method      ?
_exptl_crystal_description         plate
_exptl_crystal_F_000               3920
_exptl_crystal_size_max            0.1
_exptl_crystal_size_mid            0.1
_exptl_crystal_size_min            0.1
_exptl_transmission_factor_max     ?
_exptl_transmission_factor_min     ?
_diffrn_reflns_av_R_equivalents    0.0961
_diffrn_reflns_av_unetI/netI       0.0409
_diffrn_reflns_Laue_measured_fraction_full  0.999
_diffrn_reflns_Laue_measured_fraction_max  0.987
_diffrn_reflns_limit_h_max         28
_diffrn_reflns_limit_h_min         -28
_diffrn_reflns_limit_k_max         12
_diffrn_reflns_limit_k_min         -12
_diffrn_reflns_limit_l_max         29
_diffrn_reflns_limit_l_min         -29
_diffrn_reflns_number              61797
_diffrn_reflns_point_group_measured_fraction_full  0.978
_diffrn_reflns_point_group_measured_fraction_max  0.950
_diffrn_reflns_theta_full          67.684
_diffrn_reflns_theta_max           74.016
_diffrn_reflns_theta_min           3.731
_diffrn_ambient_environment        N~2~
_diffrn_ambient_temperature        200
_diffrn_detector                   'Hybrid Pixel Array Detector'
_diffrn_detector_area_resol_mean   10.0000
_diffrn_detector_type              HyPix
_diffrn_measured_fraction_theta_full  0.999
_diffrn_measured_fraction_theta_max  0.987
_diffrn_measurement_details
;
List of Runs (angles in degrees, time in seconds):

  # Type    Start    End  Width  t~exp~   \w     \q     \k     \f   Frames
--------------------------------------------------------------------------
  1  \w    -94.00 -69.00   0.50    0.05    --  -36.50 125.00 -60.00   50
  2  \w    -61.00 -23.00   0.50    0.05    --  -36.50 125.00 -60.00   76
  3  \w    -54.00 -23.00   0.50    0.05    --  -36.50 125.00-120.00   62
  4  \w    -94.00 -58.00   0.50    0.05    --  -36.50 125.00-120.00   72
  5  \w    -81.00 -15.00   0.50    0.05    --  -36.50 100.00-155.00  132
  6  \w    -14.00  41.00   0.50    0.05    --  -36.50  19.00 -90.00  110
  7  \w    -70.00 -45.00   0.50    0.05    --  -97.00  61.00 150.00   50
  8  \w      2.00  71.00   0.50    0.05    --   36.50  77.00  30.00  138
  9  \w     80.00 110.00   0.50    0.05    --   36.50  77.00 120.00   60
 10  \w      7.00  75.00   0.50    0.05    --   36.50  77.00 -30.00  136
 11  \w     79.00 111.00   0.50    0.05    --   36.50  77.00 -30.00   64
 12  \w      6.00  59.00   0.50    0.05    --   36.50  77.00-120.00  106
 13  \w      5.00 110.00   0.50    0.05    --   36.50  77.00-180.00  210
 14  \w     82.00 111.00   0.50    0.05    --   36.50  77.00-120.00   58
 15  \w     80.00 108.00   0.50    0.05    --   36.50  57.00-180.00   56
 16  \w     11.00  66.00   0.50    0.05    --   36.50  57.00 -30.00  110
 17  \w     85.00 111.00   0.50    0.05    --   36.50  77.00  30.00   52
 18  \w     44.00  71.00   0.50    0.05    --   36.50  77.00 120.00   54
 19  \w      2.00  29.00   0.50    0.05    --   36.50  77.00 120.00   54
 20  \w     26.00 111.00   0.50    0.05    --   36.50  57.00 120.00  170
 21  \w     75.00 112.00   0.50    0.05    --   36.50  57.00 -30.00   74
 22  \w     17.00  45.00   0.50    0.05    --   36.50  57.00-180.00   56
 23  \w     73.00 169.00   0.50    0.05    --  105.62  77.00 -60.00  192
 24  \w     85.00 175.00   0.50    0.05    --  105.62  77.00-120.00  180
 25  \w     81.00 153.00   0.50    0.05    --  105.62  77.00-150.00  144
 26  \w     89.00 172.00   0.50    0.05    --  105.62  77.00 -30.00  166
 27  \w     71.00 175.00   0.50    0.05    --  105.62  77.00   0.00  208
 28  \w     83.00 168.00   0.50    0.05    --  105.62  61.00  60.00  170
 29  \w     72.00 174.00   0.50    0.05    --  105.62  77.00  90.00  204
 30  \w     72.00  98.00   0.50    0.05    --  105.62  77.00 120.00   52
 31  \w     79.00 170.00   0.50    0.05    --  105.62  77.00 150.00  182
 32  \w    109.00 171.00   0.50    0.05    --  105.62  77.00 120.00  124
 33  \w    106.00 161.00   0.50    0.05    --  105.62  61.00 -90.00  110
 34  \w     82.00 175.00   0.50    0.05    --  105.62  61.00-180.00  186
 35  \w    104.00 131.00   0.50    0.05    --  105.62 100.00-155.00   54
 36  \w     68.00  95.00   0.50    0.05    --  105.62 -77.00-180.00   54
 37  \w     33.00  58.00   0.50    0.05    --  105.62 -77.00-180.00   50
 38  \w     36.00  97.00   0.50    0.05    --  105.62 -77.00 -60.00  122
 39  \w    -38.00   1.00   0.50    0.05    --   36.50 -57.00  60.00   78
 40  \w     32.00  88.00   0.50    0.05    --  105.62 -77.00 120.00  112
 41  \w     30.00  68.00   0.50    0.05    --  105.62 -61.00  30.00   76
 42  \w     35.00 103.00   0.50    0.05    --  105.62 -95.00  30.00  136
 43  \w     83.00 108.00   0.50    0.05    --  105.62-112.00 120.00   50
 44  \w     32.00  75.00   0.50    0.05    --  105.62-112.00 120.00   86
 45  \w     77.00 103.00   0.50    0.05    --  105.62-112.00  30.00   52
 46  \w     33.00 104.00   0.50    0.05    --  105.62-112.00 -30.00  142
 47  \w     29.00  69.00   0.50    0.05    --  105.62-112.00 -60.00   80
 48  \w     77.00 102.00   0.50    0.05    --  105.62-112.00 -60.00   50
 49  \w     55.00  98.00   0.50    0.05    --  105.62-112.00 -90.00   86
 50  \w     29.00  57.00   0.50    0.05    --  105.62-112.00-150.00   56
 51  \w     67.00 107.00   0.50    0.05    --  105.62-112.00-150.00   80
 52  \w     37.00 102.00   0.50    0.05    --  105.62-100.00  99.00  130
 53  \w      0.00  55.00   0.50    0.05    --   36.50-100.00  99.00  110
 54  \w    -92.00 -67.00   0.50    0.05    --  -97.00 -66.00 156.33   50
 55  \w    -95.00 -62.00   0.50    0.05    --  -97.00 -77.00  51.45   66
 56  \w    -87.00 -62.00   0.50    0.05    --  -97.00 -78.00  84.12   50
 57  \w   -172.00-136.00   0.50    0.05    --  -97.00 -77.00 126.26   72
 58  \w   -172.00 -62.00   0.50    0.05    --  -97.00 -78.00  22.63  220
 59  \w    -88.00 -62.00   0.50    0.05    --  -97.00 -77.00 -30.00   52
 60  \w   -121.00 -95.00   0.50    0.05    --  -97.00 -77.00 -30.00   52
 61  \w   -106.00 -62.00   0.50    0.05    --  -97.00 -77.00-129.61   88
 62  \w   -112.00 -62.00   0.50    0.05    --  -97.00 -77.00-180.00  100
 63  \w   -168.00-124.00   0.50    0.05    --  -97.00 -77.00-150.00   88
 64  \w    -87.00 -61.00   0.50    0.05    --  -97.00 100.00-155.00   52
 65  \w    -87.00 -62.00   0.50    0.05    --  -97.00 -77.00-150.00   50
 66  \w    -87.00 -62.00   0.50    0.05    --  -97.00 -77.00  30.00   50
 67  \w    -87.00 -62.00   0.50    0.05    --  -97.00 -77.00 -60.00   50
 68  \w    -91.00 -63.00   0.50    0.05    --  -97.00 -76.00 -86.07   56
 69  \w   -110.00 -63.00   0.50    0.05    --  -97.00 -75.00 -19.18   94
 70  \w   -134.00-108.00   0.50    0.05    --  -97.00 -77.00  30.00   52
 71  \w    -88.00 -63.00   0.50    0.05    --  -97.00 -75.00  58.57   50
 72  \w    -88.00 -62.00   0.50    0.05    --  -97.00 -77.00 126.26   52
 73  \w   -115.00 -62.00   0.50    0.05    --  -97.00 -77.00 150.00  106
 74  \w   -166.00-140.00   0.50    0.05    --  -97.00 -74.00-114.56   52
 75  \w   -163.00-122.00   0.50    0.05    --  -97.00 -74.00-162.21   82
 76  \w    -91.00 -63.00   0.50    0.05    --  -97.00 -74.00-175.89   56
 77  \w    -88.00 -63.00   0.50    0.05    --  -97.00 -74.00-162.21   50
 78  \w   -120.00 -63.00   0.50    0.05    --  -97.00 -74.00-114.56  114
 79  \w    -89.00 -64.00   0.50    0.05    --  -97.00 -73.00 -11.17   50
 80  \w    -90.00 -64.00   0.50    0.05    --  -97.00 -73.00   0.93   52
 81  \w   -123.00 -65.00   0.50    0.05    --  -97.00 -73.00  68.21  116
 82  \w   -155.00-129.00   0.50    0.05    --  -97.00 -73.00 104.36   52
 83  \w   -160.00-134.00   0.50    0.05    --  -97.00 -73.00  68.21   52
 84  \w   -102.00 -65.00   0.50    0.05    --  -97.00 -73.00 104.36   74
 85  \w   -101.00 -64.00   0.50    0.05    --  -97.00 -73.00  33.82   74
 86  \w    -91.00 -64.00   0.50    0.05    --  -97.00 -73.00-101.23   54
 87  \w    -89.00 -64.00   0.50    0.05    --  -97.00 -72.00 -43.52   50
 88  \w   -138.00-106.00   0.50    0.05    --  -97.00 -73.00 -11.17   64
 89  \w   -162.00-136.00   0.50    0.05    --  -97.00 -73.00   0.93   52
 90  \w   -148.00-122.00   0.50    0.05    --  -97.00 -72.00 -43.52   52
 91  \w   -172.00-146.00   0.50    0.05    --  -97.00 -71.00 -81.24   52
 92  \w   -142.00-116.00   0.50    0.05    --  -97.00 -71.00 -81.24   52
 93  \w    -98.00 -64.00   0.50    0.05    --  -97.00 -72.00-144.08   68
 94  \w    -96.00 -65.00   0.50    0.05    --  -97.00 -71.00 -81.24   62
 95  \w   -115.00 -65.00   0.50    0.05    --  -97.00 -71.00 -54.58  100
 96  \w   -111.00 -66.00   0.50    0.05    --  -97.00 -69.00  88.39   90
 97  \w    -90.00 -65.00   0.50    0.05    --  -97.00 -70.00 127.82   50
 98  \w   -171.00-103.00   0.50    0.05    --  -97.00 -66.00 156.33  136
 99  \w   -164.00-132.00   0.50    0.05    --  -97.00 -70.00 127.82   64
100  \w   -147.00-102.00   0.50    0.05    --  -97.00-100.00  99.00   90
;
_diffrn_measurement_device         'four-circle diffractometer'
_diffrn_measurement_device_type    'ROD, Synergy Custom system, HyPix'
_diffrn_measurement_method         '\w scans'
_diffrn_orient_matrix_type        
 'CrysAlisPro convention (1999,Acta A55,543-557)'
_diffrn_orient_matrix_UB_11        -0.0421381000
_diffrn_orient_matrix_UB_12        -0.0347635000
_diffrn_orient_matrix_UB_13        -0.0542380000
_diffrn_orient_matrix_UB_21        -0.0524763000
_diffrn_orient_matrix_UB_22        0.0339712000
_diffrn_orient_matrix_UB_23        0.0294389000
_diffrn_orient_matrix_UB_31        0.0021752000
_diffrn_orient_matrix_UB_32        0.1409290000
_diffrn_orient_matrix_UB_33        -0.0204043000
_diffrn_radiation_monochromator    mirror
_diffrn_radiation_probe            x-ray
_diffrn_radiation_type             'Cu K\a'
_diffrn_radiation_wavelength       1.54184
_diffrn_source                     'Rotating-anode X-ray tube'
_diffrn_source_type                'Rigaku (Cu) X-ray Source'
_reflns_Friedel_coverage           0.821
_reflns_Friedel_fraction_full      0.954
_reflns_Friedel_fraction_max       0.910
_reflns_number_gt                  10507
_reflns_number_total               10949
_reflns_special_details
;
 Reflections were merged by SHELXL according to the crystal
 class for the calculation of statistics and refinement.
 
 _reflns_Friedel_fraction is defined as the number of unique
 Friedel pairs measured divided by the number that would be
 possible theoretically, ignoring centric projections and
 systematic absences.
;
_reflns_threshold_expression       'I > 2\s(I)'
_computing_cell_refinement         'CrysAlisPro 1.171.43.70a (Rigaku OD, 2023)'
_computing_data_collection        
 'CrysAlisPro system (CCD 43.124a 64-bit (release 23-05-2024))'
_computing_data_reduction          'CrysAlisPro 1.171.43.70a (Rigaku OD, 2023)'
_computing_molecular_graphics      'Olex2 1.5 (Dolomanov et al., 2009)'
_computing_publication_material    'Olex2 1.5 (Dolomanov et al., 2009)'
_computing_structure_refinement    'SHELXL 2019/3 (Sheldrick, 2015)'
_computing_structure_solution      'SHELXT 2014/5 (Sheldrick, 2014)'
_refine_diff_density_max           3.403
_refine_diff_density_min           -1.269
_refine_diff_density_rms           0.258
_refine_ls_abs_structure_details
;
 Flack x determined using 4452 quotients [(I+)-(I-)]/[(I+)+(I-)]
 (Parsons, Flack and Wagner, Acta Cryst. B69 (2013) 249-259).
;
_refine_ls_abs_structure_Flack     -0.033(16)
_refine_ls_extinction_coef         .
_refine_ls_extinction_method       none
_refine_ls_goodness_of_fit_ref     1.052
_refine_ls_hydrogen_treatment      constr
_refine_ls_matrix_type             full
_refine_ls_number_parameters       656
_refine_ls_number_reflns           10949
_refine_ls_number_restraints       409
_refine_ls_R_factor_all            0.0571
_refine_ls_R_factor_gt             0.0553
_refine_ls_restrained_S_all        1.055
_refine_ls_shift/su_max            0.001
_refine_ls_shift/su_mean           0.000
_refine_ls_structure_factor_coef   Fsqd
_refine_ls_weighting_details      
 'w=1/[\s^2^(Fo^2^)+(0.1044P)^2^+85.2660P] where P=(Fo^2^+2Fc^2^)/3'
_refine_ls_weighting_scheme        calc
_refine_ls_wR_factor_gt            0.1534
_refine_ls_wR_factor_ref           0.1555
_refine_special_details            ?
_olex2_refinement_description
;
1. Uiso/Uaniso restraints and constraints
C37 \\sim C40: within 2A with sigma of 0.01 and sigma for terminal atoms of
0.02 within 2A
C40 \\sim C39: within 2A with sigma of 0.01 and sigma for terminal atoms of
0.02 within 2A
C40 \\sim C41: within 2A with sigma of 0.01 and sigma for terminal atoms of
0.02 within 2A
C39 \\sim C38: within 2A with sigma of 0.01 and sigma for terminal atoms of
0.02 within 2A
C42 \\sim C43: within 2A with sigma of 0.01 and sigma for terminal atoms of
0.02 within 2A
Uanis(C11) \\sim Ueq, Uanis(C6) \\sim Ueq, Uanis(C8) \\sim Ueq, Uanis(C9) \\sim
Ueq, Uanis(C10) \\sim Ueq: with sigma of 0.01 and sigma for terminal atoms of
0.01
Uanis(C22) \\sim Ueq, Uanis(C23) \\sim Ueq, Uanis(C24) \\sim Ueq, Uanis(C19)
\\sim Ueq, Uanis(C20) \\sim Ueq, Uanis(C21) \\sim Ueq: with sigma of 0.01 and
sigma for terminal atoms of 0.01
Uanis(C30) \\sim Ueq, Uanis(C25) \\sim Ueq, Uanis(C26) \\sim Ueq, Uanis(C27)
\\sim Ueq, Uanis(C28) \\sim Ueq, Uanis(C29) \\sim Ueq: with sigma of 0.01 and
sigma for terminal atoms of 0.01
Uanis(C35) \\sim Ueq, Uanis(C34) \\sim Ueq, Uanis(C33) \\sim Ueq, Uanis(C32)
\\sim Ueq, Uanis(C31) \\sim Ueq: with sigma of 0.01 and sigma for terminal
atoms of 0.01
Uanis(C16) \\sim Ueq, Uanis(C3) \\sim Ueq, Uanis(N4) \\sim Ueq, Uanis(C14)
\\sim Ueq, Uanis(S7) \\sim Ueq, Uanis(S1) \\sim Ueq, Uanis(C4) \\sim Ueq,
Uanis(S6) \\sim Ueq, Uanis(C15) \\sim Ueq, Uanis(S5) \\sim Ueq, Uanis(N3) \\sim
Ueq, Uanis(C12) \\sim Ueq: with sigma of 0.01 and sigma for terminal atoms of
0.01
Uanis(S8) \\sim Ueq, Uanis(C5) \\sim Ueq, Uanis(C1) \\sim Ueq, Uanis(N2) \\sim
Ueq, Uanis(C17) \\sim Ueq, Uanis(S2) \\sim Ueq, Uanis(S3) \\sim Ueq, Uanis(C2)
\\sim Ueq, Uanis(N1) \\sim Ueq, Uanis(C13) \\sim Ueq, Uanis(C18) \\sim Ueq,
Uanis(S4) \\sim Ueq: with sigma of 0.01 and sigma for terminal atoms of 0.01
Uanis(S9) \\sim Ueq: with sigma of 0.01 and sigma for terminal atoms of 0.01
Uanis(S12) \\sim Ueq: with sigma of 0.01 and sigma for terminal atoms of 0.01
Uanis(Cl3) \\sim Ueq: with sigma of 0.01 and sigma for terminal atoms of 0.01
Uanis(N6) \\sim Ueq: with sigma of 0.01 and sigma for terminal atoms of 0.01
Uanis(C37) \\sim Ueq, Uanis(S10) \\sim Ueq, Uanis(C36) \\sim Ueq, Uanis(N5)
\\sim Ueq: with sigma of 0.01 and sigma for terminal atoms of 0.01
Uanis(S12) \\sim Ueq, Uanis(N6) \\sim Ueq: with sigma of 0.01 and sigma for
terminal atoms of 0.01
Uanis(C42) \\sim Ueq, Uanis(C41) \\sim Ueq, Uanis(C39) \\sim Ueq, Uanis(C43)
\\sim Ueq: with sigma of 0.01 and sigma for terminal atoms of 0.01
Uanis(C42) \\sim Ueq, Uanis(C37) \\sim Ueq: with sigma of 0.01 and sigma for
terminal atoms of 0.01
Uanis(C40) \\sim Ueq, Uanis(C39) \\sim Ueq, Uanis(C38) \\sim Ueq, Uanis(C43)
\\sim Ueq, Uanis(C42) \\sim Ueq, Uanis(C41) \\sim Ueq: with sigma of 0.01 and
sigma for terminal atoms of 0.01
Uanis(Cl5) \\sim Ueq: with sigma of 0.01 and sigma for terminal atoms of 0.01
Uanis(C44) \\sim Ueq: with sigma of 0.01 and sigma for terminal atoms of 0.01
Uanis(C45) \\sim Ueq: with sigma of 0.01 and sigma for terminal atoms of 0.02
2. Others
 Fixed Sof: Au5(0.25) S9(0.5) S10(0.5) C36(0.5) N5(0.5) C37(0.5) H37(0.5)
 Au6(0.5) S11(0.5) Au7(0.25) Cl5(0.5) N6(0.5) S12(0.5) C44(0.5) H44A(0.5)
 H44B(0.5) C45(0.5) H45(0.5) C47(0.5) C48(0.5) H48A(0.5) H48B(0.5) Cl6(0.5)
3.a Ternary CH refined with riding coordinates:
 C1(H1), C3(H3), C12(H12), C13(H13), C37(H37), C45(H45)
3.b Secondary CH2 refined with riding coordinates:
 C4(H4A,H4B), C5(H5A,H5B), C16(H16A,H16B), C18(H18A,H18B), C44(H44A,H44B),
 C48(H48A,H48B)
3.c Aromatic/amide H refined with riding coordinates:
 C6(H6), C8(H8), C9(H9), C11(H11), C20(H20), C21(H21), C23(H23), C24(H24),
 C25(H25), C26(H26), C28(H28), C29(H29), C32(H32), C33(H33), C35(H35), C38(H38),
  C39(H39), C41(H41), C42(H42), C46(H46)
3.d Fitted hexagon refined as free rotating group:
 C6(C7,C8,C9,C10,C11), C19(C20,C21,C22,C23,C24), C25(C26,C27,C28,C29,C30),
 C38(C39,C40,C41,C42,C43)
;
_atom_sites_solution_hydrogens     geom
_atom_sites_solution_primary       dual
_atom_sites_solution_secondary     ?
loop_
  _atom_site_label
  _atom_site_type_symbol
  _atom_site_fract_x
  _atom_site_fract_y
  _atom_site_fract_z
  _atom_site_U_iso_or_equiv
  _atom_site_adp_type
  _atom_site_occupancy
  _atom_site_site_symmetry_order
  _atom_site_calc_flag
  _atom_site_refinement_flags_posn
  _atom_site_refinement_flags_adp
  _atom_site_refinement_flags_occupancy
  _atom_site_disorder_assembly
  _atom_site_disorder_group
 Au1 Au 0.37859(3) 0.58123(7) 0.16043(3) 0.03734(19) Uani 1 1 d . . . . .
 Au2 Au 0.50440(3) 0.45691(8) 0.22367(3) 0.0383(2) Uani 1 1 d . . . . .
 Au3 Au 0.44384(4) 0.37036(9) 0.11201(4) 0.0469(2) Uani 1 1 d . . . . .
 Au4 Au 0.44049(4) 0.66182(9) 0.27480(4) 0.0461(2) Uani 1 1 d . . . . .
 Au5 Au 0.500000 0.6385(3) 0.500000 0.0410(5) Uani 0.5 2 d S T P A 1
 S1 S 0.4104(3) 0.5053(7) 0.3316(2) 0.0590(14) Uani 1 1 d . U . . .
 S2 S 0.4700(2) 0.8385(6) 0.2288(3) 0.0573(14) Uani 1 1 d . U . . .
 Cl1 Cl 0.1461(3) 0.9222(7) 0.0227(3) 0.0663(16) Uani 1 1 d . . . . .
 S3 S 0.5053(2) 0.5030(7) 0.0714(2) 0.0577(14) Uani 1 1 d . U . . .
 S4 S 0.5939(3) 0.7022(7) 0.1033(3) 0.0626(15) Uani 1 1 d . U . . .
 S5 S 0.3815(2) 0.2261(6) 0.1440(3) 0.0535(12) Uani 1 1 d . U . . .
 S6 S 0.2867(3) 0.2183(7) 0.2106(3) 0.0656(16) Uani 1 1 d . U . . .
 Cl2 Cl 0.0683(3) 0.6339(7) 0.0500(3) 0.0716(17) Uani 1 1 d . . . . .
 S7 S 0.4185(3) 0.2264(8) 0.3518(3) 0.0648(16) Uani 1 1 d . U . . .
 S8 S 0.4710(3) 0.9482(7) 0.1172(4) 0.0699(18) Uani 1 1 d . U . . .
 Cl3 Cl 0.8179(5) 0.3398(14) 0.2670(8) 0.142(5) Uani 1 1 d . U . . .
 S9 S 0.5700(4) 0.7543(12) 0.3801(4) 0.046(2) Uani 0.5 1 d . U P A 1
 N1 N 0.5498(8) 0.577(2) 0.1788(7) 0.046(4) Uani 1 1 d . U . . .
 N2 N 0.4159(7) 0.7365(18) 0.1297(7) 0.041(3) Uani 1 1 d . U . . .
 C1 C 0.3983(9) 0.766(2) 0.0673(9) 0.048(5) Uani 1 1 d . U . . .
 H1 H 0.401970 0.684383 0.046038 0.058 Uiso 1 1 calc R U . . .
 C2 C 0.5463(8) 0.587(2) 0.1261(9) 0.044(4) Uani 1 1 d . U . . .
 N3 N 0.3311(7) 0.4358(17) 0.1876(7) 0.042(4) Uani 1 1 d . U . . .
 N4 N 0.4684(7) 0.3317(17) 0.2750(7) 0.041(4) Uani 1 1 d . U . . .
 C3 C 0.4883(9) 0.198(2) 0.2742(9) 0.048(5) Uani 1 1 d . U . . .
 H3 H 0.484436 0.169837 0.233901 0.058 Uiso 1 1 calc R U . . .
 C4 C 0.2687(11) 0.359(3) 0.2521(11) 0.059(6) Uani 1 1 d . U . . .
 H4A H 0.227159 0.357669 0.257174 0.071 Uiso 1 1 calc R U . . .
 H4B H 0.293700 0.361725 0.289572 0.071 Uiso 1 1 calc R U . . .
 C5 C 0.4455(12) 0.860(3) 0.0532(11) 0.065(6) Uani 1 1 d . U . . .
 H5A H 0.428842 0.919880 0.022654 0.078 Uiso 1 1 calc R U . . .
 H5B H 0.477960 0.811286 0.040776 0.078 Uiso 1 1 calc R U . . .
 C6 C 0.1843(7) 0.5809(16) 0.1913(4) 0.063(6) Uani 1 1 d G U . . .
 H6 H 0.187281 0.601265 0.230295 0.076 Uiso 1 1 calc R U . . .
 C7 C 0.2288(5) 0.5129(15) 0.1719(5) 0.043(4) Uani 1 1 d G . . . .
 C8 C 0.2244(5) 0.4830(15) 0.1149(6) 0.055(5) Uani 1 1 d G U . . .
 H8 H 0.254861 0.436526 0.101613 0.067 Uiso 1 1 calc R U . . .
 C9 C 0.1754(6) 0.5212(17) 0.0774(4) 0.057(5) Uani 1 1 d G U . . .
 H9 H 0.172397 0.500777 0.038401 0.068 Uiso 1 1 calc R U . . .
 C10 C 0.1309(5) 0.5892(16) 0.0968(6) 0.050(5) Uani 1 1 d G U . . .
 C11 C 0.1353(6) 0.6190(16) 0.1538(6) 0.064(6) Uani 1 1 d G U . . .
 H11 H 0.104815 0.665516 0.167081 0.077 Uiso 1 1 calc R U . . .
 C12 C 0.2817(9) 0.474(2) 0.2148(9) 0.048(5) Uani 1 1 d . U . . .
 H12 H 0.293680 0.550062 0.239869 0.058 Uiso 1 1 calc R U . . .
 C13 C 0.5978(8) 0.652(2) 0.2127(9) 0.045(4) Uani 1 1 d . U . . .
 H13 H 0.584335 0.688079 0.246991 0.054 Uiso 1 1 calc R U . . .
 C14 C 0.4363(10) 0.359(3) 0.3134(8) 0.051(5) Uani 1 1 d . U . . .
 C15 C 0.3362(9) 0.308(2) 0.1789(9) 0.044(4) Uani 1 1 d . U . . .
 C16 C 0.4459(11) 0.115(3) 0.3036(11) 0.060(6) Uani 1 1 d . U . . .
 H16A H 0.466884 0.041618 0.324433 0.073 Uiso 1 1 calc R U . . .
 H16B H 0.413588 0.080098 0.275647 0.073 Uiso 1 1 calc R U . . .
 C17 C 0.4480(9) 0.826(2) 0.1578(10) 0.050(5) Uani 1 1 d . U . . .
 C18 C 0.6102(12) 0.761(3) 0.1735(12) 0.065(6) Uani 1 1 d . U . . .
 H18A H 0.651658 0.787652 0.182151 0.078 Uiso 1 1 calc R U . . .
 H18B H 0.585434 0.837168 0.178414 0.078 Uiso 1 1 calc R U . . .
 C19 C 0.3359(4) 0.8062(15) 0.0557(6) 0.049(5) Uani 1 1 d G U . . .
 C20 C 0.2971(6) 0.7424(14) 0.0146(6) 0.064(6) Uani 1 1 d G U . . .
 H20 H 0.310372 0.672658 -0.005799 0.077 Uiso 1 1 calc R U . . .
 C21 C 0.2389(5) 0.7807(14) 0.0034(6) 0.054(5) Uani 1 1 d G U . . .
 H21 H 0.212446 0.737126 -0.024644 0.065 Uiso 1 1 calc R U . . .
 C22 C 0.2195(4) 0.8828(15) 0.0333(6) 0.043(4) Uani 1 1 d G U . . .
 C23 C 0.2583(6) 0.9466(13) 0.0744(6) 0.053(5) Uani 1 1 d G U . . .
 H23 H 0.245010 1.016399 0.094788 0.064 Uiso 1 1 calc R U . . .
 C24 C 0.3164(5) 0.9083(14) 0.0856(6) 0.051(5) Uani 1 1 d G U . . .
 H24 H 0.342937 0.951933 0.113633 0.061 Uiso 1 1 calc R U . . .
 C25 C 0.6853(7) 0.5789(17) 0.2817(6) 0.072(7) Uani 1 1 d G U . . .
 H25 H 0.674665 0.639996 0.307923 0.086 Uiso 1 1 calc R U . . .
 C26 C 0.7366(7) 0.508(2) 0.2951(7) 0.071(7) Uani 1 1 d G U . . .
 H26 H 0.760971 0.520507 0.330400 0.085 Uiso 1 1 calc R U . . .
 C27 C 0.7521(7) 0.419(2) 0.2568(9) 0.082(8) Uani 1 1 d G U . . .
 C28 C 0.7164(8) 0.4003(18) 0.2052(8) 0.083(9) Uani 1 1 d G U . . .
 H28 H 0.727024 0.339238 0.178976 0.100 Uiso 1 1 calc R U . . .
 C29 C 0.6651(7) 0.4713(18) 0.1918(6) 0.070(7) Uani 1 1 d G U . . .
 H29 H 0.640718 0.458725 0.156497 0.084 Uiso 1 1 calc R U . . .
 C30 C 0.6496(6) 0.5606(16) 0.2301(7) 0.045(4) Uani 1 1 d G U . . .
 C31 C 0.5529(9) 0.183(2) 0.3013(8) 0.044(4) Uani 1 1 d . U . . .
 C32 C 0.5782(10) 0.061(3) 0.3020(10) 0.058(6) Uani 1 1 d . U . . .
 H32 H 0.554466 -0.011029 0.289333 0.070 Uiso 1 1 calc R U . . .
 C33 C 0.6356(11) 0.044(3) 0.3203(12) 0.064(6) Uani 1 1 d . U . . .
 H33 H 0.652051 -0.040128 0.319305 0.077 Uiso 1 1 calc R U . . .
 C34 C 0.6705(14) 0.145(4) 0.3403(14) 0.076(8) Uani 1 1 d . U . . .
 C35 C 0.6447(13) 0.268(3) 0.3462(12) 0.071(7) Uani 1 1 d . U . . .
 H35 H 0.666814 0.337099 0.364484 0.085 Uiso 1 1 calc R U . . .
 Cl4 Cl 0.7447(3) 0.1210(12) 0.3578(5) 0.104(3) Uani 1 1 d . . . . .
 S10 S 0.6764(5) 0.6268(15) 0.4349(5) 0.061(3) Uani 0.5 1 d . U P A 1
 C36 C 0.6015(18) 0.666(5) 0.4367(15) 0.044(8) Uani 0.5 1 d . U P A 1
 N5 N 0.5800(16) 0.620(4) 0.4796(14) 0.041(7) Uani 0.5 1 d . U P A 1
 C37 C 0.623(4) 0.538(11) 0.515(4) 0.101(11) Uani 0.5 1 d . U P A 1
 H37 H 0.617896 0.554971 0.555281 0.121 Uiso 0.5 1 calc R U P A 1
 Au6 Au 0.47622(6) 0.79569(17) 0.39336(6) 0.0372(3) Uani 0.5 1 d . . P A 1
 S11 S 0.3796(4) 0.8348(14) 0.3948(4) 0.052(3) Uani 0.5 1 d . . P A 1
 Au7 Au 0.500000 0.9632(3) 0.500000 0.0418(5) Uani 0.5 2 d S T P A 1
 C38 C 0.6518(12) 0.210(3) 0.5226(13) 0.129(10) Uani 1 1 d G U . . .
 H38 H 0.681429 0.154817 0.541339 0.155 Uiso 1 1 calc R U . . .
 C39 C 0.6544(12) 0.343(4) 0.5328(11) 0.124(9) Uani 1 1 d G U . . .
 H39 H 0.685906 0.377773 0.558538 0.149 Uiso 1 1 calc R U . . .
 C40 C 0.6110(15) 0.423(3) 0.5055(13) 0.112(8) Uani 1 1 d G U . . .
 C41 C 0.5650(12) 0.372(3) 0.4679(12) 0.111(9) Uani 1 1 d G U . . .
 H41 H 0.535320 0.427077 0.449149 0.133 Uiso 1 1 calc R U . . .
 C42 C 0.5623(12) 0.239(3) 0.4576(11) 0.118(11) Uani 1 1 d G U . . .
 H42 H 0.530842 0.204121 0.431950 0.141 Uiso 1 1 calc R U . . .
 C43 C 0.6057(15) 0.159(3) 0.4850(14) 0.122(11) Uani 1 1 d G U . . .
 Cl5 Cl 0.5905(15) -0.036(3) 0.4809(14) 0.136(9) Uani 0.5 1 d . U P B 2
 N6 N 0.4109(17) 0.973(4) 0.4915(13) 0.041(7) Uani 0.5 1 d . U P A 1
 S12 S 0.3004(6) 0.9410(17) 0.4656(6) 0.069(3) Uani 0.5 1 d . U P A 1
 C44 C 0.327(3) 1.012(6) 0.534(2) 0.068(13) Uani 0.5 1 d . U P A 1
 H44A H 0.302209 1.085307 0.542103 0.081 Uiso 0.5 1 calc R U P A 1
 H44B H 0.327342 0.946642 0.564634 0.081 Uiso 0.5 1 calc R U P A 1
 C45 C 0.389(2) 1.059(5) 0.5326(19) 0.051(10) Uani 0.5 1 d . U P A 1
 H45 H 0.414035 1.049910 0.570530 0.061 Uiso 0.5 1 calc R U P A 1
 C46 C 0.5861(12) 0.283(3) 0.3244(10) 0.064(6) Uani 1 1 d . . . . .
 H46 H 0.568788 0.365539 0.325665 0.077 Uiso 1 1 calc R U . . .
 C47 C 0.3757(18) 0.925(5) 0.4579(18) 0.052(11) Uani 0.5 1 d . . P A 1
 C48 C 0.679(3) 0.584(7) 0.508(2) 0.076(16) Uani 0.5 1 d . . P A 1
 H48A H 0.709094 0.515799 0.518996 0.091 Uiso 0.5 1 calc R U P A 1
 H48B H 0.690238 0.660670 0.532521 0.091 Uiso 0.5 1 calc R U P A 1
 Cl6 Cl 0.600(2) 0.628(3) 0.5125(15) 0.166(15) Uani 0.5 1 d . . P A 2

loop_
  _atom_site_aniso_label
  _atom_site_aniso_U_11
  _atom_site_aniso_U_22
  _atom_site_aniso_U_33
  _atom_site_aniso_U_23
  _atom_site_aniso_U_13
  _atom_site_aniso_U_12
 Au1 0.0310(4) 0.0393(4) 0.0413(4) -0.0032(3) 0.0047(3) -0.0065(3)
 Au2 0.0322(4) 0.0447(5) 0.0383(4) -0.0017(3) 0.0064(3) -0.0050(3)
 Au3 0.0384(4) 0.0546(6) 0.0468(4) -0.0112(4) 0.0038(3) -0.0017(4)
 Au4 0.0365(4) 0.0523(5) 0.0482(4) -0.0133(4) 0.0023(3) -0.0015(4)
 Au5 0.0443(12) 0.0491(13) 0.0319(9) 0.000 0.0133(8) 0.000
 S1 0.060(3) 0.073(4) 0.048(3) -0.010(3) 0.021(2) -0.002(3)
 S2 0.038(3) 0.053(3) 0.079(4) -0.012(3) 0.005(2) -0.007(2)
 Cl1 0.043(3) 0.068(4) 0.084(4) 0.006(3) -0.004(3) 0.004(3)
 S3 0.046(3) 0.086(4) 0.043(2) -0.001(3) 0.014(2) -0.003(3)
 S4 0.051(3) 0.066(4) 0.074(4) 0.020(3) 0.021(3) -0.004(3)
 S5 0.046(3) 0.044(3) 0.067(3) -0.010(2) 0.000(2) -0.007(2)
 S6 0.053(3) 0.059(4) 0.085(4) 0.003(3) 0.012(3) -0.020(3)
 Cl2 0.054(3) 0.050(4) 0.106(5) 0.009(3) -0.004(3) -0.001(3)
 S7 0.060(3) 0.077(4) 0.062(3) 0.011(3) 0.024(3) -0.006(3)
 S8 0.044(3) 0.053(4) 0.117(5) 0.023(3) 0.024(3) -0.004(3)
 Cl3 0.066(5) 0.116(8) 0.241(11) 0.038(8) 0.011(6) 0.026(5)
 S9 0.044(5) 0.064(6) 0.030(4) 0.004(4) 0.006(3) 0.003(4)
 N1 0.042(7) 0.049(9) 0.048(7) 0.005(7) 0.006(6) 0.001(7)
 N2 0.033(7) 0.041(8) 0.049(7) -0.002(6) 0.004(6) -0.004(6)
 C1 0.047(9) 0.042(9) 0.055(9) 0.003(7) 0.009(7) 0.009(8)
 C2 0.032(8) 0.044(9) 0.057(9) 0.007(8) 0.008(7) -0.002(7)
 N3 0.039(7) 0.036(8) 0.050(7) -0.004(6) 0.005(6) -0.008(6)
 N4 0.034(7) 0.039(8) 0.050(8) 0.004(6) 0.006(6) -0.001(6)
 C3 0.043(9) 0.051(10) 0.052(9) 0.002(7) 0.014(7) -0.010(8)
 C4 0.044(9) 0.069(11) 0.065(10) 0.006(9) 0.011(8) -0.017(9)
 C5 0.058(10) 0.075(12) 0.066(10) 0.023(9) 0.025(9) 0.007(9)
 C6 0.067(11) 0.065(11) 0.057(10) -0.003(9) 0.008(9) -0.006(10)
 C7 0.050(11) 0.028(10) 0.052(10) 0.000(8) 0.006(8) -0.018(8)
 C8 0.036(8) 0.068(11) 0.064(10) -0.005(9) 0.012(8) 0.000(8)
 C9 0.049(9) 0.060(11) 0.058(9) -0.008(9) -0.001(8) -0.001(9)
 C10 0.040(8) 0.043(9) 0.065(10) 0.010(8) 0.001(8) -0.009(8)
 C11 0.068(11) 0.051(11) 0.076(11) 0.002(9) 0.019(10) -0.007(9)
 C12 0.043(9) 0.053(10) 0.050(8) -0.002(8) 0.012(7) -0.009(8)
 C13 0.029(7) 0.049(9) 0.059(9) 0.001(8) 0.010(7) 0.003(7)
 C14 0.048(9) 0.067(11) 0.037(8) 0.002(8) 0.006(7) -0.004(8)
 C15 0.038(8) 0.045(9) 0.049(8) 0.002(7) 0.001(7) -0.008(7)
 C16 0.054(10) 0.067(12) 0.064(10) 0.007(9) 0.020(9) 0.001(9)
 C17 0.040(8) 0.049(10) 0.061(9) 0.014(8) 0.012(7) 0.003(7)
 C18 0.052(10) 0.060(11) 0.082(11) 0.012(9) 0.010(9) -0.001(9)
 C19 0.054(9) 0.054(10) 0.043(8) 0.004(8) 0.015(7) 0.000(8)
 C20 0.060(10) 0.065(12) 0.066(10) -0.002(9) 0.010(9) -0.002(9)
 C21 0.048(9) 0.052(10) 0.061(9) 0.004(8) 0.005(8) 0.008(8)
 C22 0.041(8) 0.045(9) 0.043(8) 0.003(7) 0.005(7) 0.003(7)
 C23 0.047(9) 0.053(10) 0.057(9) 0.001(8) 0.001(8) 0.008(8)
 C24 0.050(9) 0.050(10) 0.050(9) -0.004(8) -0.002(7) 0.005(8)
 C25 0.067(11) 0.078(13) 0.071(11) 0.013(10) 0.014(9) -0.001(10)
 C26 0.058(11) 0.070(12) 0.082(12) 0.023(10) 0.004(9) -0.014(10)
 C27 0.067(12) 0.077(13) 0.103(14) 0.018(11) 0.017(11) 0.012(10)
 C28 0.082(13) 0.072(13) 0.099(13) 0.011(11) 0.022(11) 0.001(11)
 C29 0.062(11) 0.066(12) 0.086(12) 0.009(10) 0.025(10) 0.005(10)
 C30 0.032(8) 0.046(10) 0.059(9) 0.008(8) 0.010(7) 0.002(7)
 C31 0.046(9) 0.046(10) 0.044(8) 0.001(7) 0.016(7) -0.004(7)
 C32 0.045(9) 0.067(11) 0.063(10) -0.002(9) 0.007(8) -0.005(9)
 C33 0.049(10) 0.064(12) 0.079(11) 0.008(9) 0.008(9) -0.003(9)
 C34 0.067(12) 0.079(13) 0.083(12) 0.003(11) 0.014(10) -0.012(10)
 C35 0.065(11) 0.072(12) 0.070(11) 0.000(10) -0.010(9) -0.013(10)
 Cl4 0.045(3) 0.140(10) 0.124(7) 0.006(6) -0.002(4) -0.016(4)
 S10 0.042(5) 0.090(8) 0.052(5) -0.002(5) 0.015(4) 0.009(5)
 C36 0.049(13) 0.049(14) 0.034(12) -0.011(11) 0.009(10) 0.011(11)
 N5 0.049(12) 0.042(13) 0.033(11) 0.004(10) 0.005(10) 0.008(10)
 C37 0.102(14) 0.106(14) 0.096(13) -0.003(11) 0.020(10) 0.001(11)
 Au6 0.0333(7) 0.0484(9) 0.0298(6) -0.0017(6) 0.0051(5) -0.0004(6)
 S11 0.034(4) 0.090(9) 0.032(4) -0.005(4) 0.004(3) 0.004(5)
 Au7 0.0470(12) 0.0491(13) 0.0287(9) 0.000 0.0045(8) 0.000
 C38 0.127(13) 0.136(14) 0.125(13) -0.002(11) 0.019(10) 0.004(11)
 C39 0.122(11) 0.132(12) 0.119(11) -0.002(9) 0.019(9) 0.000(9)
 C40 0.111(10) 0.120(11) 0.106(10) -0.004(8) 0.021(8) -0.003(8)
 C41 0.112(12) 0.117(13) 0.105(12) -0.004(10) 0.019(10) -0.007(10)
 C42 0.117(14) 0.125(15) 0.113(14) -0.008(11) 0.026(10) 0.008(11)
 C43 0.119(14) 0.133(15) 0.116(14) -0.014(11) 0.024(11) 0.010(11)
 Cl5 0.153(14) 0.114(13) 0.141(14) 0.002(12) 0.024(12) 0.016(11)
 N6 0.052(13) 0.045(13) 0.026(10) 0.015(10) 0.005(10) 0.001(10)
 S12 0.051(6) 0.089(9) 0.071(6) 0.000(6) 0.023(5) 0.013(6)
 C44 0.071(17) 0.069(18) 0.062(16) 0.001(12) 0.011(12) 0.008(13)
 C45 0.053(14) 0.047(14) 0.051(13) -0.009(11) 0.002(11) 0.019(11)
 C46 0.062(14) 0.072(18) 0.056(12) 0.006(12) 0.004(11) -0.015(13)
 C47 0.04(2) 0.08(3) 0.05(2) 0.00(2) 0.015(17) 0.01(2)
 C48 0.09(4) 0.08(4) 0.06(3) 0.03(3) 0.01(3) 0.00(3)
 Cl6 0.26(5) 0.11(2) 0.13(2) -0.001(17) 0.03(3) -0.05(3)

_geom_special_details
;
 All esds (except the esd in the dihedral angle between two l.s. planes)
 are estimated using the full covariance matrix.  The cell esds are taken
 into account individually in the estimation of esds in distances, angles
 and torsion angles; correlations between esds in cell parameters are only
 used when they are defined by crystal symmetry.  An approximate (isotropic)
 treatment of cell esds is used for estimating esds involving l.s. planes.
;
loop_
  _geom_bond_atom_site_label_1
  _geom_bond_atom_site_label_2
  _geom_bond_distance
  _geom_bond_site_symmetry_2
  _geom_bond_publ_flag
 Au1 Au2 3.3248(10) . ?
 Au1 Au3 2.9908(12) . ?
 Au1 Au4 3.0059(10) . ?
 Au1 N2 2.017(17) . ?
 Au1 N3 2.031(17) . ?
 Au2 Au3 2.9592(10) . ?
 Au2 Au4 2.9601(12) . ?
 Au2 N1 2.040(19) . ?
 Au2 N4 2.053(16) . ?
 Au3 S3 2.302(6) . ?
 Au3 S5 2.291(6) . ?
 Au4 S1 2.294(7) . ?
 Au4 S2 2.294(7) . ?
 Au4 Au6 3.1541(16) . ?
 Au5 N5 2.00(4) 2_656 ?
 Au5 N5 2.00(4) . ?
 Au5 Au6 3.007(2) 2_656 ?
 Au5 Au6 3.007(2) . ?
 Au5 Au7 3.354(4) . ?
 S1 C14 1.71(3) . ?
 S2 C17 1.70(2) . ?
 Cl1 C22 1.729(11) . ?
 S3 C2 1.73(2) . ?
 S4 C2 1.77(2) . ?
 S4 C18 1.78(3) . ?
 S5 C15 1.68(2) . ?
 S6 C4 1.85(3) . ?
 S6 C15 1.74(2) . ?
 Cl2 C10 1.750(12) . ?
 S7 C14 1.74(3) . ?
 S7 C16 1.82(3) . ?
 S8 C5 1.80(3) . ?
 S8 C17 1.73(2) . ?
 Cl3 C27 1.713(16) . ?
 S9 C36 1.70(4) . ?
 S9 Au6 2.287(10) . ?
 N1 C2 1.26(3) . ?
 N1 C13 1.49(3) . ?
 N2 C1 1.52(3) . ?
 N2 C17 1.31(3) . ?
 C1 H1 1.0000 . ?
 C1 C5 1.54(3) . ?
 C1 C19 1.49(2) . ?
 N3 C12 1.46(3) . ?
 N3 C15 1.34(3) . ?
 N4 C3 1.46(3) . ?
 N4 C14 1.30(3) . ?
 C3 H3 1.0000 . ?
 C3 C16 1.56(3) . ?
 C3 C31 1.54(3) . ?
 C4 H4A 0.9900 . ?
 C4 H4B 0.9900 . ?
 C4 C12 1.55(3) . ?
 C5 H5A 0.9900 . ?
 C5 H5B 0.9900 . ?
 C6 H6 0.9500 . ?
 C6 C7 1.3900 . ?
 C6 C11 1.3900 . ?
 C7 C8 1.3900 . ?
 C7 C12 1.52(2) . ?
 C8 H8 0.9500 . ?
 C8 C9 1.3900 . ?
 C9 H9 0.9500 . ?
 C9 C10 1.3900 . ?
 C10 C11 1.3900 . ?
 C11 H11 0.9500 . ?
 C12 H12 1.0000 . ?
 C13 H13 1.0000 . ?
 C13 C18 1.53(3) . ?
 C13 C30 1.53(2) . ?
 C16 H16A 0.9900 . ?
 C16 H16B 0.9900 . ?
 C18 H18A 0.9900 . ?
 C18 H18B 0.9900 . ?
 C19 C20 1.3900 . ?
 C19 C24 1.3900 . ?
 C20 H20 0.9500 . ?
 C20 C21 1.3900 . ?
 C21 H21 0.9500 . ?
 C21 C22 1.3900 . ?
 C22 C23 1.3900 . ?
 C23 H23 0.9500 . ?
 C23 C24 1.3900 . ?
 C24 H24 0.9500 . ?
 C25 H25 0.9500 . ?
 C25 C26 1.3900 . ?
 C25 C30 1.3900 . ?
 C26 H26 0.9500 . ?
 C26 C27 1.3900 . ?
 C27 C28 1.3900 . ?
 C28 H28 0.9500 . ?
 C28 C29 1.3900 . ?
 C29 H29 0.9500 . ?
 C29 C30 1.3900 . ?
 C31 C32 1.39(4) . ?
 C31 C46 1.35(4) . ?
 C32 H32 0.9500 . ?
 C32 C33 1.35(3) . ?
 C33 H33 0.9500 . ?
 C33 C34 1.36(4) . ?
 C34 C35 1.41(5) . ?
 C34 Cl4 1.72(3) . ?
 C35 H35 0.9500 . ?
 C35 C46 1.38(4) . ?
 S10 C36 1.79(4) . ?
 S10 C48 1.81(5) . ?
 C36 N5 1.30(5) . ?
 N5 C37 1.47(11) . ?
 C37 H37 1.0000 . ?
 C37 C40 1.23(11) . ?
 C37 C48 1.44(11) . ?
 Au6 S11 2.282(10) . ?
 Au6 Au7 3.066(2) . ?
 S11 C47 1.79(4) . ?
 Au7 N6 2.05(4) 2_656 ?
 Au7 N6 2.05(4) . ?
 C38 H38 0.9500 . ?
 C38 C39 1.3900 . ?
 C38 C43 1.3900 . ?
 C39 H39 0.9500 . ?
 C39 C40 1.3900 . ?
 C40 C41 1.3900 . ?
 C40 Cl6 2.14(4) . ?
 C41 H41 0.9500 . ?
 C41 C42 1.3900 . ?
 C42 H42 0.9500 . ?
 C42 C43 1.3900 . ?
 C43 Cl5 2.04(4) . ?
 C43 C45 1.13(6) 2_646 ?
 N6 C45 1.47(6) . ?
 N6 C47 1.17(6) . ?
 S12 C44 1.83(6) . ?
 S12 C47 1.79(4) . ?
 C44 H44A 0.9900 . ?
 C44 H44B 0.9900 . ?
 C44 C45 1.52(8) . ?
 C45 H45 1.0000 . ?
 C46 H46 0.9500 . ?
 C48 H48A 0.9900 . ?
 C48 H48B 0.9900 . ?

loop_
  _geom_angle_atom_site_label_1
  _geom_angle_atom_site_label_2
  _geom_angle_atom_site_label_3
  _geom_angle
  _geom_angle_site_symmetry_1
  _geom_angle_site_symmetry_3
  _geom_angle_publ_flag
 Au3 Au1 Au2 55.58(2) . . ?
 Au3 Au1 Au4 111.04(3) . . ?
 Au4 Au1 Au2 55.48(2) . . ?
 N2 Au1 Au2 94.5(5) . . ?
 N2 Au1 Au3 99.5(5) . . ?
 N2 Au1 Au4 86.7(5) . . ?
 N2 Au1 N3 172.7(7) . . ?
 N3 Au1 Au2 92.8(5) . . ?
 N3 Au1 Au3 85.3(5) . . ?
 N3 Au1 Au4 96.7(5) . . ?
 Au3 Au2 Au1 56.48(2) . . ?
 Au3 Au2 Au4 113.26(3) . . ?
 Au4 Au2 Au1 56.79(2) . . ?
 N1 Au2 Au1 90.8(5) . . ?
 N1 Au2 Au3 85.2(5) . . ?
 N1 Au2 Au4 96.8(6) . . ?
 N1 Au2 N4 172.9(7) . . ?
 N4 Au2 Au1 96.1(5) . . ?
 N4 Au2 Au3 100.0(5) . . ?
 N4 Au2 Au4 85.6(5) . . ?
 Au2 Au3 Au1 67.94(3) . . ?
 S3 Au3 Au1 96.65(18) . . ?
 S3 Au3 Au2 88.11(14) . . ?
 S5 Au3 Au1 87.66(16) . . ?
 S5 Au3 Au2 97.31(15) . . ?
 S5 Au3 S3 174.1(2) . . ?
 Au1 Au4 Au6 164.63(5) . . ?
 Au2 Au4 Au1 67.73(3) . . ?
 Au2 Au4 Au6 127.64(4) . . ?
 S1 Au4 Au1 101.59(16) . . ?
 S1 Au4 Au2 87.77(16) . . ?
 S1 Au4 S2 171.7(2) . . ?
 S1 Au4 Au6 80.48(16) . . ?
 S2 Au4 Au1 85.22(16) . . ?
 S2 Au4 Au2 99.37(16) . . ?
 S2 Au4 Au6 91.68(16) . . ?
 N5 Au5 N5 169(2) 2_656 . ?
 N5 Au5 Au6 84.0(10) . . ?
 N5 Au5 Au6 102.0(11) . 2_656 ?
 N5 Au5 Au6 84.0(10) 2_656 2_656 ?
 N5 Au5 Au6 102.0(11) 2_656 . ?
 N5 Au5 Au7 95.5(11) 2_656 . ?
 N5 Au5 Au7 95.5(11) . . ?
 Au6 Au5 Au6 114.63(10) 2_656 . ?
 Au6 Au5 Au7 57.31(5) . . ?
 Au6 Au5 Au7 57.31(5) 2_656 . ?
 C14 S1 Au4 108.6(8) . . ?
 C17 S2 Au4 110.8(8) . . ?
 C2 S3 Au3 106.2(7) . . ?
 C2 S4 C18 89.2(11) . . ?
 C15 S5 Au3 108.4(8) . . ?
 C15 S6 C4 92.0(11) . . ?
 C14 S7 C16 91.6(11) . . ?
 C17 S8 C5 91.3(12) . . ?
 C36 S9 Au6 106.6(14) . . ?
 C2 N1 Au2 128.5(16) . . ?
 C2 N1 C13 115.5(18) . . ?
 C13 N1 Au2 115.6(13) . . ?
 C1 N2 Au1 117.3(13) . . ?
 C17 N2 Au1 128.1(15) . . ?
 C17 N2 C1 114.0(18) . . ?
 N2 C1 H1 107.4 . . ?
 N2 C1 C5 104.8(18) . . ?
 C5 C1 H1 107.4 . . ?
 C19 C1 N2 110.0(16) . . ?
 C19 C1 H1 107.4 . . ?
 C19 C1 C5 119.3(19) . . ?
 S3 C2 S4 113.4(12) . . ?
 N1 C2 S3 131.6(18) . . ?
 N1 C2 S4 115.0(17) . . ?
 C12 N3 Au1 116.5(14) . . ?
 C15 N3 Au1 127.6(15) . . ?
 C15 N3 C12 115.5(18) . . ?
 C3 N4 Au2 115.4(12) . . ?
 C14 N4 Au2 128.2(17) . . ?
 C14 N4 C3 115.7(19) . . ?
 N4 C3 H3 108.1 . . ?
 N4 C3 C16 107.1(18) . . ?
 N4 C3 C31 112.1(18) . . ?
 C16 C3 H3 108.1 . . ?
 C31 C3 H3 108.1 . . ?
 C31 C3 C16 113.1(19) . . ?
 S6 C4 H4A 111.3 . . ?
 S6 C4 H4B 111.3 . . ?
 H4A C4 H4B 109.2 . . ?
 C12 C4 S6 102.3(16) . . ?
 C12 C4 H4A 111.3 . . ?
 C12 C4 H4B 111.3 . . ?
 S8 C5 H5A 110.5 . . ?
 S8 C5 H5B 110.5 . . ?
 C1 C5 S8 106.2(16) . . ?
 C1 C5 H5A 110.5 . . ?
 C1 C5 H5B 110.5 . . ?
 H5A C5 H5B 108.7 . . ?
 C7 C6 H6 120.0 . . ?
 C7 C6 C11 120.0 . . ?
 C11 C6 H6 120.0 . . ?
 C6 C7 C8 120.0 . . ?
 C6 C7 C12 117.8(12) . . ?
 C8 C7 C12 122.2(12) . . ?
 C7 C8 H8 120.0 . . ?
 C9 C8 C7 120.0 . . ?
 C9 C8 H8 120.0 . . ?
 C8 C9 H9 120.0 . . ?
 C8 C9 C10 120.0 . . ?
 C10 C9 H9 120.0 . . ?
 C9 C10 Cl2 120.2(9) . . ?
 C9 C10 C11 120.0 . . ?
 C11 C10 Cl2 119.8(9) . . ?
 C6 C11 H11 120.0 . . ?
 C10 C11 C6 120.0 . . ?
 C10 C11 H11 120.0 . . ?
 N3 C12 C4 107(2) . . ?
 N3 C12 C7 111.8(16) . . ?
 N3 C12 H12 108.5 . . ?
 C4 C12 H12 108.5 . . ?
 C7 C12 C4 112.6(17) . . ?
 C7 C12 H12 108.5 . . ?
 N1 C13 H13 109.9 . . ?
 N1 C13 C18 104.3(18) . . ?
 N1 C13 C30 108.4(18) . . ?
 C18 C13 H13 109.9 . . ?
 C18 C13 C30 114.1(17) . . ?
 C30 C13 H13 109.9 . . ?
 S1 C14 S7 116.1(12) . . ?
 N4 C14 S1 129.6(19) . . ?
 N4 C14 S7 114(2) . . ?
 S5 C15 S6 117.1(13) . . ?
 N3 C15 S5 130.9(17) . . ?
 N3 C15 S6 112.1(16) . . ?
 S7 C16 H16A 110.9 . . ?
 S7 C16 H16B 110.9 . . ?
 C3 C16 S7 104.3(18) . . ?
 C3 C16 H16A 110.9 . . ?
 C3 C16 H16B 110.9 . . ?
 H16A C16 H16B 108.9 . . ?
 S2 C17 S8 116.0(14) . . ?
 N2 C17 S2 128.8(17) . . ?
 N2 C17 S8 115.3(17) . . ?
 S4 C18 H18A 110.3 . . ?
 S4 C18 H18B 110.3 . . ?
 C13 C18 S4 107.3(19) . . ?
 C13 C18 H18A 110.3 . . ?
 C13 C18 H18B 110.3 . . ?
 H18A C18 H18B 108.5 . . ?
 C20 C19 C1 120.1(13) . . ?
 C20 C19 C24 120.0 . . ?
 C24 C19 C1 119.9(13) . . ?
 C19 C20 H20 120.0 . . ?
 C21 C20 C19 120.0 . . ?
 C21 C20 H20 120.0 . . ?
 C20 C21 H21 120.0 . . ?
 C20 C21 C22 120.0 . . ?
 C22 C21 H21 120.0 . . ?
 C21 C22 Cl1 119.7(8) . . ?
 C23 C22 Cl1 120.2(8) . . ?
 C23 C22 C21 120.0 . . ?
 C22 C23 H23 120.0 . . ?
 C24 C23 C22 120.0 . . ?
 C24 C23 H23 120.0 . . ?
 C19 C24 H24 120.0 . . ?
 C23 C24 C19 120.0 . . ?
 C23 C24 H24 120.0 . . ?
 C26 C25 H25 120.0 . . ?
 C26 C25 C30 120.0 . . ?
 C30 C25 H25 120.0 . . ?
 C25 C26 H26 120.0 . . ?
 C25 C26 C27 120.0 . . ?
 C27 C26 H26 120.0 . . ?
 C26 C27 Cl3 122.7(14) . . ?
 C28 C27 Cl3 116.9(14) . . ?
 C28 C27 C26 120.0 . . ?
 C27 C28 H28 120.0 . . ?
 C27 C28 C29 120.0 . . ?
 C29 C28 H28 120.0 . . ?
 C28 C29 H29 120.0 . . ?
 C30 C29 C28 120.0 . . ?
 C30 C29 H29 120.0 . . ?
 C25 C30 C13 119.4(14) . . ?
 C29 C30 C13 120.1(14) . . ?
 C29 C30 C25 120.0 . . ?
 C32 C31 C3 118(2) . . ?
 C46 C31 C3 123(2) . . ?
 C46 C31 C32 118(2) . . ?
 C31 C32 H32 119.3 . . ?
 C33 C32 C31 121(3) . . ?
 C33 C32 H32 119.3 . . ?
 C32 C33 H33 119.6 . . ?
 C32 C33 C34 121(3) . . ?
 C34 C33 H33 119.6 . . ?
 C33 C34 C35 119(3) . . ?
 C33 C34 Cl4 119(3) . . ?
 C35 C34 Cl4 122(2) . . ?
 C34 C35 H35 121.1 . . ?
 C46 C35 C34 118(3) . . ?
 C46 C35 H35 121.1 . . ?
 C36 S10 C48 85(2) . . ?
 S9 C36 S10 113(2) . . ?
 N5 C36 S9 131(3) . . ?
 N5 C36 S10 116(3) . . ?
 C36 N5 Au5 130(3) . . ?
 C36 N5 C37 111(5) . . ?
 C37 N5 Au5 118(4) . . ?
 N5 C37 H37 107.2 . . ?
 C40 C37 N5 110(7) . . ?
 C40 C37 H37 107.2 . . ?
 C40 C37 C48 118(8) . . ?
 C48 C37 N5 107(8) . . ?
 C48 C37 H37 107.2 . . ?
 Au5 Au6 Au4 121.15(7) . . ?
 Au5 Au6 Au7 67.05(6) . . ?
 S9 Au6 Au4 84.9(2) . . ?
 S9 Au6 Au5 88.1(2) . . ?
 S9 Au6 Au7 100.0(3) . . ?
 S11 Au6 Au4 88.5(3) . . ?
 S11 Au6 Au5 97.5(3) . . ?
 S11 Au6 S9 172.9(3) . . ?
 S11 Au6 Au7 86.2(3) . . ?
 Au7 Au6 Au4 170.85(7) . . ?
 C47 S11 Au6 106.6(14) . . ?
 Au6 Au7 Au5 55.64(5) . . ?
 Au6 Au7 Au5 55.64(5) 2_656 . ?
 Au6 Au7 Au6 111.28(10) . 2_656 ?
 N6 Au7 Au5 93.0(11) 2_656 . ?
 N6 Au7 Au5 93.0(11) . . ?
 N6 Au7 Au6 99.1(9) 2_656 . ?
 N6 Au7 Au6 84.3(11) 2_656 2_656 ?
 N6 Au7 Au6 84.3(11) . . ?
 N6 Au7 Au6 99.1(9) . 2_656 ?
 N6 Au7 N6 174(2) 2_656 . ?
 C39 C38 H38 120.0 . . ?
 C39 C38 C43 120.0 . . ?
 C43 C38 H38 120.0 . . ?
 C38 C39 H39 120.0 . . ?
 C40 C39 C38 120.0 . . ?
 C40 C39 H39 120.0 . . ?
 C37 C40 C39 112(5) . . ?
 C37 C40 C41 128(5) . . ?
 C39 C40 C41 120.0 . . ?
 C39 C40 Cl6 130(2) . . ?
 C41 C40 Cl6 110(2) . . ?
 C40 C41 H41 120.0 . . ?
 C42 C41 C40 120.0 . . ?
 C42 C41 H41 120.0 . . ?
 C41 C42 H42 120.0 . . ?
 C41 C42 C43 120.0 . . ?
 C43 C42 H42 120.0 . . ?
 C38 C43 Cl5 121(2) . . ?
 C42 C43 C38 120.0 . . ?
 C42 C43 Cl5 118(2) . . ?
 C45 C43 C38 119(4) 2_646 . ?
 C45 C43 C42 119(4) 2_646 . ?
 C45 N6 Au7 114(3) . . ?
 C47 N6 Au7 129(3) . . ?
 C47 N6 C45 117(4) . . ?
 C47 S12 C44 86(2) . . ?
 S12 C44 H44A 110.4 . . ?
 S12 C44 H44B 110.4 . . ?
 H44A C44 H44B 108.6 . . ?
 C45 C44 S12 107(3) . . ?
 C45 C44 H44A 110.4 . . ?
 C45 C44 H44B 110.4 . . ?
 C43 C45 N6 103(10) 2_666 . ?
 C43 C45 C44 117(10) 2_666 . ?
 C43 C45 H45 110.4 2_666 . ?
 N6 C45 C44 105(4) . . ?
 N6 C45 H45 110.4 . . ?
 C44 C45 H45 110.4 . . ?
 C31 C46 C35 122(3) . . ?
 C31 C46 H46 118.9 . . ?
 C35 C46 H46 118.9 . . ?
 N6 C47 S11 133(4) . . ?
 N6 C47 S12 118(3) . . ?
 S12 C47 S11 108(2) . . ?
 S10 C48 H48A 110.2 . . ?
 S10 C48 H48B 110.2 . . ?
 C37 C48 S10 107(5) . . ?
 C37 C48 H48A 110.2 . . ?
 C37 C48 H48B 110.2 . . ?
 H48A C48 H48B 108.5 . . ?

loop_
  _geom_torsion_atom_site_label_1
  _geom_torsion_atom_site_label_2
  _geom_torsion_atom_site_label_3
  _geom_torsion_atom_site_label_4
  _geom_torsion
  _geom_torsion_site_symmetry_1
  _geom_torsion_site_symmetry_2
  _geom_torsion_site_symmetry_3
  _geom_torsion_site_symmetry_4
  _geom_torsion_publ_flag
 Au1 N2 C1 C5 -163.7(15) . . . . ?
 Au1 N2 C1 C19 67(2) . . . . ?
 Au1 N2 C17 S2 2(3) . . . . ?
 Au1 N2 C17 S8 -178.2(10) . . . . ?
 Au1 N3 C12 C4 -157.5(14) . . . . ?
 Au1 N3 C12 C7 79.0(18) . . . . ?
 Au1 N3 C15 S5 0(3) . . . . ?
 Au1 N3 C15 S6 179.5(10) . . . . ?
 Au2 N1 C2 S3 -3(3) . . . . ?
 Au2 N1 C2 S4 -179.4(11) . . . . ?
 Au2 N1 C13 C18 -162.0(15) . . . . ?
 Au2 N1 C13 C30 76.0(17) . . . . ?
 Au2 N4 C3 C16 -166.7(14) . . . . ?
 Au2 N4 C3 C31 68.7(19) . . . . ?
 Au2 N4 C14 S1 4(3) . . . . ?
 Au2 N4 C14 S7 -175.6(10) . . . . ?
 Au3 S3 C2 S4 -176.6(9) . . . . ?
 Au3 S3 C2 N1 7(2) . . . . ?
 Au3 S5 C15 S6 -176.8(9) . . . . ?
 Au3 S5 C15 N3 3(2) . . . . ?
 Au4 S1 C14 S7 179.9(10) . . . . ?
 Au4 S1 C14 N4 1(2) . . . . ?
 Au4 S2 C17 S8 -176.3(9) . . . . ?
 Au4 S2 C17 N2 4(2) . . . . ?
 Au5 N5 C37 C40 76(7) . . . . ?
 Au5 N5 C37 C48 -155(5) . . . . ?
 Cl1 C22 C23 C24 175.3(12) . . . . ?
 S6 C4 C12 N3 -33.9(19) . . . . ?
 S6 C4 C12 C7 89.1(18) . . . . ?
 Cl2 C10 C11 C6 178.4(12) . . . . ?
 Cl3 C27 C28 C29 -173.5(16) . . . . ?
 S9 C36 N5 Au5 -3(7) . . . . ?
 S9 C36 N5 C37 174(5) . . . . ?
 N1 C13 C18 S4 -30(2) . . . . ?
 N1 C13 C30 C25 -146.8(13) . . . . ?
 N1 C13 C30 C29 41(2) . . . . ?
 N2 C1 C5 S8 -30(2) . . . . ?
 N2 C1 C19 C20 -125.6(15) . . . . ?
 N2 C1 C19 C24 55(2) . . . . ?
 C1 N2 C17 S2 172.2(16) . . . . ?
 C1 N2 C17 S8 -8(2) . . . . ?
 C1 C19 C20 C21 -179.3(16) . . . . ?
 C1 C19 C24 C23 179.3(16) . . . . ?
 C2 S4 C18 C13 24.0(17) . . . . ?
 C2 N1 C13 C18 24(3) . . . . ?
 C2 N1 C13 C30 -98(2) . . . . ?
 N4 C3 C16 S7 -27(2) . . . . ?
 N4 C3 C31 C32 -178.2(19) . . . . ?
 N4 C3 C31 C46 2(3) . . . . ?
 C3 N4 C14 S1 173.8(16) . . . . ?
 C3 N4 C14 S7 -5(2) . . . . ?
 C3 C31 C32 C33 174(2) . . . . ?
 C3 C31 C46 C35 -177(2) . . . . ?
 C4 S6 C15 S5 166.8(13) . . . . ?
 C4 S6 C15 N3 -12.8(17) . . . . ?
 C5 S8 C17 S2 170.3(15) . . . . ?
 C5 S8 C17 N2 -9.8(19) . . . . ?
 C5 C1 C19 C20 113(2) . . . . ?
 C5 C1 C19 C24 -66(2) . . . . ?
 C6 C7 C8 C9 0.0 . . . . ?
 C6 C7 C12 N3 -164.5(14) . . . . ?
 C6 C7 C12 C4 75(2) . . . . ?
 C7 C6 C11 C10 0.0 . . . . ?
 C7 C8 C9 C10 0.0 . . . . ?
 C8 C7 C12 N3 15(2) . . . . ?
 C8 C7 C12 C4 -105.0(18) . . . . ?
 C8 C9 C10 Cl2 -178.4(12) . . . . ?
 C8 C9 C10 C11 0.0 . . . . ?
 C9 C10 C11 C6 0.0 . . . . ?
 C11 C6 C7 C8 0.0 . . . . ?
 C11 C6 C7 C12 179.6(15) . . . . ?
 C12 N3 C15 S5 173.1(16) . . . . ?
 C12 N3 C15 S6 -7(2) . . . . ?
 C12 C7 C8 C9 -179.6(16) . . . . ?
 C13 N1 C2 S3 169.8(17) . . . . ?
 C13 N1 C2 S4 -7(3) . . . . ?
 C14 S7 C16 C3 21.1(17) . . . . ?
 C14 N4 C3 C16 22(3) . . . . ?
 C14 N4 C3 C31 -103(2) . . . . ?
 C15 S6 C4 C12 26.7(16) . . . . ?
 C15 N3 C12 C4 28(2) . . . . ?
 C15 N3 C12 C7 -95(2) . . . . ?
 C16 S7 C14 S1 170.1(15) . . . . ?
 C16 S7 C14 N4 -10.6(18) . . . . ?
 C16 C3 C31 C32 61(3) . . . . ?
 C16 C3 C31 C46 -120(2) . . . . ?
 C17 S8 C5 C1 23.2(18) . . . . ?
 C17 N2 C1 C5 25(3) . . . . ?
 C17 N2 C1 C19 -105(2) . . . . ?
 C18 S4 C2 S3 171.7(15) . . . . ?
 C18 S4 C2 N1 -11(2) . . . . ?
 C18 C13 C30 C25 98(2) . . . . ?
 C18 C13 C30 C29 -74(2) . . . . ?
 C19 C1 C5 S8 94(2) . . . . ?
 C19 C20 C21 C22 0.0 . . . . ?
 C20 C19 C24 C23 0.0 . . . . ?
 C20 C21 C22 Cl1 -175.3(12) . . . . ?
 C20 C21 C22 C23 0.0 . . . . ?
 C21 C22 C23 C24 0.0 . . . . ?
 C22 C23 C24 C19 0.0 . . . . ?
 C24 C19 C20 C21 0.0 . . . . ?
 C25 C26 C27 Cl3 173.1(17) . . . . ?
 C25 C26 C27 C28 0.0 . . . . ?
 C26 C25 C30 C13 -171.8(17) . . . . ?
 C26 C25 C30 C29 0.0 . . . . ?
 C26 C27 C28 C29 0.0 . . . . ?
 C27 C28 C29 C30 0.0 . . . . ?
 C28 C29 C30 C13 171.8(17) . . . . ?
 C28 C29 C30 C25 0.0 . . . . ?
 C30 C13 C18 S4 88(2) . . . . ?
 C30 C25 C26 C27 0.0 . . . . ?
 C31 C3 C16 S7 97(2) . . . . ?
 C31 C32 C33 C34 2(4) . . . . ?
 C32 C31 C46 C35 3(4) . . . . ?
 C32 C33 C34 C35 5(5) . . . . ?
 C32 C33 C34 Cl4 -175(2) . . . . ?
 C33 C34 C35 C46 -8(5) . . . . ?
 C34 C35 C46 C31 4(4) . . . . ?
 Cl4 C34 C35 C46 172(2) . . . . ?
 S10 C36 N5 Au5 179(2) . . . . ?
 S10 C36 N5 C37 -4(7) . . . . ?
 C36 S10 C48 C37 31(6) . . . . ?
 C36 N5 C37 C40 -102(7) . . . . ?
 C36 N5 C37 C48 28(9) . . . . ?
 N5 C37 C40 C39 172(4) . . . . ?
 N5 C37 C40 C41 -1(10) . . . . ?
 N5 C37 C48 S10 -39(8) . . . . ?
 C37 C40 C41 C42 173(7) . . . . ?
 Au6 S9 C36 S10 -178.5(18) . . . . ?
 Au6 S9 C36 N5 3(5) . . . . ?
 Au6 S11 C47 N6 9(6) . . . . ?
 Au6 S11 C47 S12 -173(2) . . . . ?
 Au7 N6 C45 C43 79(10) . . . 2_666 ?
 Au7 N6 C45 C44 -158(3) . . . . ?
 Au7 N6 C47 S11 -7(8) . . . . ?
 Au7 N6 C47 S12 174(2) . . . . ?
 C38 C39 C40 C37 -174(6) . . . . ?
 C38 C39 C40 C41 0.0 . . . . ?
 C38 C39 C40 Cl6 178(3) . . . . ?
 C39 C38 C43 C42 0.0 . . . . ?
 C39 C38 C43 Cl5 -167(3) . . . . ?
 C39 C38 C43 C45 162(4) . . . 2_646 ?
 C39 C40 C41 C42 0.0 . . . . ?
 C40 C37 C48 S10 86(9) . . . . ?
 C40 C41 C42 C43 0.0 . . . . ?
 C41 C42 C43 C38 0.0 . . . . ?
 C41 C42 C43 Cl5 168(3) . . . . ?
 C41 C42 C43 C45 -162(4) . . . 2_646 ?
 C43 C38 C39 C40 0.0 . . . . ?
 S12 C44 C45 C43 86(12) . . . 2_666 ?
 S12 C44 C45 N6 -28(5) . . . . ?
 C44 S12 C47 S11 173(3) . . . . ?
 C44 S12 C47 N6 -8(5) . . . . ?
 C45 N6 C47 S11 170(4) . . . . ?
 C45 N6 C47 S12 -8(6) . . . . ?
 C46 C31 C32 C33 -6(4) . . . . ?
 C47 N6 C45 C43 -99(10) . . . 2_666 ?
 C47 N6 C45 C44 24(6) . . . . ?
 C47 S12 C44 C45 21(4) . . . . ?
 C48 S10 C36 S9 166(3) . . . . ?
 C48 S10 C36 N5 -16(4) . . . . ?
 C48 C37 C40 C39 50(9) . . . . ?
 C48 C37 C40 C41 -124(6) . . . . ?
 Cl6 C40 C41 C42 -178(2) . . . . ?

_shelx_res_file
;
TITL hy_a.res in C2
    hy.res
    created by SHELXL-2019/3 at 10:33:34 on 13-Oct-2025
REM Old TITL hy_a.res in N5
REM SHELXT solution in N5
REM R1 0.149, Rweak 0.035, Alpha 0.004, Orientation as input
REM Flack x = 0.026 ( 0.013 ) from Parsons' quotients
REM Formula found by SHELXT: Au6 C45 N9 S6 Cl8
CELL 1.54184 23.1816 10.3335 23.9998 90 99.138 90
ZERR 4 0.0003 0.0001 0.0003 0 0.001 0
LATT -7
SYMM -X,+Y,-Z
SFAC C H Au Cl N S
UNIT 180 140 20 20 20 40
ISOR 0.01 0.01 C11 C6 C8 C9 C10
ISOR 0.01 0.01 C22 C23 C24 C19 C20 C21
ISOR 0.01 0.01 C30 C25 C26 C27 C28 C29
ISOR 0.01 0.01 C35 C34 C33 C32 C31
ISOR 0.01 0.01 C16 C3 N4 C14 S7 S1 C4 S6 C15 S5 N3 C12
ISOR 0.01 0.01 S8 C5 C1 N2 C17 S2 S3 C2 N1 C13 C18 S4
ISOR 0.01 0.01 S9
ISOR 0.01 0.01 S12
ISOR 0.01 0.01 Cl3
ISOR 0.01 0.01 N6
ISOR 0.01 0.01 C37 S10 C36 N5
ISOR 0.01 0.01 S12 N6
ISOR 0.01 0.01 C42 C41 C39 C43
ISOR 0.01 0.01 C42 C37
ISOR 0.01 0.01 C40 C39 C38 C43 C42 C41
ISOR 0.01 0.01 Cl5
ISOR 0.01 0.01 C44
ISOR 0.01 0.02 C45
SIMU 0.01 0.02 2 C37 C40
SIMU 0.01 0.02 2 C40 C39
SIMU 0.01 0.02 2 C40 C41
SIMU 0.01 0.02 2 C39 C38
SIMU 0.01 0.02 2 C42 C43

L.S. 10 0 0
PLAN  20
SIZE 0.1 0.1 0.1
TEMP -73.15
CONF
list 4
MORE -1
BOND $H
fmap 2 53
acta
OMIT -4 0 2
OMIT 6 0 1
REM <olex2.extras>
REM <HklSrc "%.\\HY.hkl">
REM </olex2.extras>

WGHT    0.104400   85.265991
FVAR       0.09289
AU1   3    0.378588    0.581234    0.160430    11.00000    0.03100    0.03935 =
         0.04132   -0.00315    0.00468   -0.00653
AU2   3    0.504402    0.456907    0.223671    11.00000    0.03217    0.04473 =
         0.03829   -0.00169    0.00635   -0.00505
AU3   3    0.443840    0.370360    0.112014    11.00000    0.03841    0.05464 =
         0.04679   -0.01121    0.00375   -0.00171
AU4   3    0.440486    0.661823    0.274797    11.00000    0.03646    0.05229 =
         0.04816   -0.01328    0.00234   -0.00154
PART 1
AU5   3    0.500000    0.638534    0.500000    10.25000    0.04427    0.04914 =
         0.03193    0.00000    0.01332    0.00000
PART 0
S1    6    0.410404    0.505277    0.331553    11.00000    0.06038    0.07325 =
         0.04751   -0.00956    0.02083   -0.00160
S2    6    0.470001    0.838531    0.228802    11.00000    0.03840    0.05350 =
         0.07884   -0.01157    0.00530   -0.00733
CL1   4    0.146120    0.922159    0.022750    11.00000    0.04260    0.06754 =
         0.08427    0.00558   -0.00353    0.00433
S3    6    0.505303    0.503018    0.071399    11.00000    0.04629    0.08552 =
         0.04346   -0.00076    0.01386   -0.00286
S4    6    0.593936    0.702186    0.103265    11.00000    0.05097    0.06648 =
         0.07397    0.02025    0.02075   -0.00421
S5    6    0.381499    0.226138    0.143960    11.00000    0.04626    0.04419 =
         0.06692   -0.00990   -0.00031   -0.00690
S6    6    0.286680    0.218350    0.210599    11.00000    0.05347    0.05872 =
         0.08485    0.00330    0.01187   -0.01962
CL2   4    0.068264    0.633947    0.050001    11.00000    0.05375    0.05029 =
         0.10554    0.00881   -0.00370   -0.00121
S7    6    0.418461    0.226355    0.351761    11.00000    0.06034    0.07701 =
         0.06172    0.01073    0.02361   -0.00560
S8    6    0.471001    0.948156    0.117173    11.00000    0.04385    0.05251 =
         0.11693    0.02260    0.02351   -0.00421
CL3   4    0.817927    0.339763    0.266965    11.00000    0.06623    0.11580 =
         0.24105    0.03789    0.01135    0.02611
PART 1
S9    6    0.570009    0.754260    0.380086    10.50000    0.04425    0.06448 =
         0.03005    0.00444    0.00568    0.00334
PART 0
N1    5    0.549817    0.576814    0.178834    11.00000    0.04189    0.04894 =
         0.04775    0.00485    0.00562    0.00102
N2    5    0.415904    0.736475    0.129717    11.00000    0.03331    0.04116 =
         0.04891   -0.00170    0.00352   -0.00411
C1    1    0.398270    0.766413    0.067293    11.00000    0.04713    0.04222 =
         0.05539    0.00279    0.00911    0.00912
AFIX  13
H1    2    0.401970    0.684383    0.046038    11.00000   -1.20000
AFIX   0
C2    1    0.546250    0.586859    0.126142    11.00000    0.03226    0.04423 =
         0.05656    0.00653    0.00784   -0.00168
N3    5    0.331117    0.435780    0.187599    11.00000    0.03897    0.03601 =
         0.04985   -0.00428    0.00455   -0.00824
N4    5    0.468419    0.331743    0.275045    11.00000    0.03378    0.03946 =
         0.05010    0.00434    0.00648   -0.00092
C3    1    0.488283    0.198102    0.274172    11.00000    0.04295    0.05145 =
         0.05163    0.00172    0.01356   -0.00962
AFIX  13
H3    2    0.484436    0.169837    0.233901    11.00000   -1.20000
AFIX   0
C4    1    0.268708    0.358940    0.252091    11.00000    0.04434    0.06906 =
         0.06534    0.00634    0.01084   -0.01699
AFIX  23
H4A   2    0.227159    0.357669    0.257174    11.00000   -1.20000
H4B   2    0.293700    0.361725    0.289572    11.00000   -1.20000
AFIX   0
C5    1    0.445450    0.859875    0.053188    11.00000    0.05815    0.07536 =
         0.06598    0.02321    0.02507    0.00719
AFIX  23
H5A   2    0.428842    0.919880    0.022654    11.00000   -1.20000
H5B   2    0.477960    0.811286    0.040776    11.00000   -1.20000
AFIX  66
C6    1    0.184259    0.580867    0.191342    11.00000    0.06722    0.06474 =
         0.05708   -0.00314    0.00843   -0.00627
AFIX  43
H6    2    0.187281    0.601265    0.230295    11.00000   -1.20000
AFIX  65
C7    1    0.228824    0.512855    0.171897    11.00000    0.04961    0.02834 =
         0.05153   -0.00028    0.00563   -0.01818
C8    1    0.224403    0.483009    0.114903    11.00000    0.03565    0.06766 =
         0.06444   -0.00462    0.01212    0.00036
AFIX  43
H8    2    0.254861    0.436526    0.101613    11.00000   -1.20000
AFIX  65
C9    1    0.175418    0.521175    0.077354    11.00000    0.04930    0.06023 =
         0.05759   -0.00804   -0.00111   -0.00065
AFIX  43
H9    2    0.172397    0.500777    0.038401    11.00000   -1.20000
AFIX  65
C10   1    0.130854    0.589187    0.096798    11.00000    0.04031    0.04261 =
         0.06482    0.00976    0.00096   -0.00945
C11   1    0.135273    0.619033    0.153792    11.00000    0.06850    0.05069 =
         0.07649    0.00206    0.01900   -0.00661
AFIX  43
H11   2    0.104815    0.665516    0.167081    11.00000   -1.20000
AFIX   0
C12   1    0.281661    0.474174    0.214849    11.00000    0.04306    0.05272 =
         0.05018   -0.00232    0.01228   -0.00892
AFIX  13
H12   2    0.293680    0.550062    0.239869    11.00000   -1.20000
AFIX   0
C13   1    0.597829    0.651602    0.212676    11.00000    0.02864    0.04862 =
         0.05899    0.00098    0.00983    0.00290
AFIX  13
H13   2    0.584335    0.688079    0.246991    11.00000   -1.20000
AFIX   0
C14   1    0.436307    0.359292    0.313420    11.00000    0.04842    0.06669 =
         0.03744    0.00234    0.00593   -0.00420
C15   1    0.336239    0.308498    0.178907    11.00000    0.03775    0.04514 =
         0.04850    0.00184    0.00067   -0.00837
C16   1    0.445911    0.114744    0.303602    11.00000    0.05438    0.06654 =
         0.06368    0.00749    0.01952    0.00100
AFIX  23
H16A  2    0.466884    0.041618    0.324433    11.00000   -1.20000
H16B  2    0.413588    0.080098    0.275647    11.00000   -1.20000
AFIX   0
C17   1    0.448000    0.825953    0.157814    11.00000    0.04001    0.04881 =
         0.06116    0.01400    0.01193    0.00274
C18   1    0.610153    0.761195    0.173498    11.00000    0.05238    0.06028 =
         0.08168    0.01157    0.01026   -0.00107
AFIX  23
H18A  2    0.651658    0.787652    0.182151    11.00000   -1.20000
H18B  2    0.585434    0.837168    0.178414    11.00000   -1.20000
AFIX  66
C19   1    0.335862    0.806233    0.055689    11.00000    0.05379    0.05399 =
         0.04252    0.00368    0.01530   -0.00022
C20   1    0.297105    0.742434    0.014619    11.00000    0.06043    0.06548 =
         0.06616   -0.00180    0.00983   -0.00221
AFIX  43
H20   2    0.310372    0.672658   -0.005799    11.00000   -1.20000
AFIX  65
C21   1    0.238935    0.780729    0.003425    11.00000    0.04845    0.05151 =
         0.06138    0.00428    0.00529    0.00754
AFIX  43
H21   2    0.212446    0.737126   -0.024644    11.00000   -1.20000
AFIX  65
C22   1    0.219522    0.882823    0.033300    11.00000    0.04116    0.04483 =
         0.04287    0.00302    0.00513    0.00291
C23   1    0.258279    0.946622    0.074370    11.00000    0.04680    0.05284 =
         0.05726    0.00065    0.00088    0.00791
AFIX  43
H23   2    0.245010    1.016399    0.094788    11.00000   -1.20000
AFIX  65
C24   1    0.316449    0.908329    0.085564    11.00000    0.04992    0.04987 =
         0.05028   -0.00408   -0.00174    0.00532
AFIX  43
H24   2    0.342937    0.951933    0.113633    11.00000   -1.20000
AFIX  66
C25   1    0.685294    0.578945    0.281747    11.00000    0.06695    0.07788 =
         0.07143    0.01318    0.01365   -0.00090
AFIX  43
H25   2    0.674665    0.639996    0.307923    11.00000   -1.20000
AFIX  65
C26   1    0.736561    0.507967    0.295099    11.00000    0.05802    0.07000 =
         0.08171    0.02276    0.00379   -0.01401
AFIX  43
H26   2    0.760971    0.520507    0.330400    11.00000   -1.20000
AFIX  65
C27   1    0.752111    0.418639    0.256801    11.00000    0.06688    0.07710 =
         0.10317    0.01811    0.01661    0.01212
C28   1    0.716395    0.400289    0.205151    11.00000    0.08152    0.07245 =
         0.09868    0.01090    0.02208    0.00104
AFIX  43
H28   2    0.727024    0.339238    0.178976    11.00000   -1.20000
AFIX  65
C29   1    0.665128    0.471267    0.191798    11.00000    0.06225    0.06586 =
         0.08590    0.00914    0.02486    0.00530
AFIX  43
H29   2    0.640718    0.458725    0.156497    11.00000   -1.20000
AFIX  65
C30   1    0.649577    0.560595    0.230096    11.00000    0.03174    0.04578 =
         0.05922    0.00754    0.00994    0.00215
AFIX   0
C31   1    0.552866    0.183271    0.301326    11.00000    0.04593    0.04622 =
         0.04389    0.00125    0.01590   -0.00432
C32   1    0.578159    0.061467    0.302025    11.00000    0.04479    0.06687 =
         0.06260   -0.00207    0.00738   -0.00458
AFIX  43
H32   2    0.554466   -0.011029    0.289333    11.00000   -1.20000
AFIX   0
C33   1    0.635632    0.043904    0.320334    11.00000    0.04906    0.06437 =
         0.07857    0.00780    0.00752   -0.00286
AFIX  43
H33   2    0.652051   -0.040128    0.319305    11.00000   -1.20000
AFIX   0
C34   1    0.670476    0.145246    0.340307    11.00000    0.06689    0.07874 =
         0.08313    0.00256    0.01438   -0.01167
C35   1    0.644660    0.267508    0.346162    11.00000    0.06474    0.07161 =
         0.07010    0.00048   -0.00956   -0.01346
AFIX  43
H35   2    0.666814    0.337099    0.364484    11.00000   -1.20000
AFIX   0
CL4   4    0.744695    0.121047    0.357835    11.00000    0.04503    0.13953 =
         0.12376    0.00596   -0.00240   -0.01640
PART 1
S10   6    0.676411    0.626765    0.434870    10.50000    0.04153    0.09027 =
         0.05209   -0.00178    0.01455    0.00877
C36   1    0.601491    0.665722    0.436697    10.50000    0.04851    0.04945 =
         0.03437   -0.01068    0.00881    0.01101
N5    5    0.580026    0.619909    0.479563    10.50000    0.04874    0.04151 =
         0.03336    0.00395    0.00517    0.00836
C37   1    0.622568    0.538231    0.515201    10.50000    0.10184    0.10631 =
         0.09551   -0.00270    0.02050    0.00103
AFIX  13
H37   2    0.617896    0.554971    0.555281    10.50000   -1.20000
AFIX   0
AU6   3    0.476220    0.795695    0.393364    10.50000    0.03333    0.04844 =
         0.02982   -0.00166    0.00513   -0.00042
S11   6    0.379586    0.834844    0.394785    10.50000    0.03365    0.08966 =
         0.03192   -0.00461    0.00362    0.00419
AU7   3    0.500000    0.963152    0.500000    10.25000    0.04704    0.04907 =
         0.02873    0.00000    0.00451    0.00000
PART 0
AFIX  66
C38   1    0.651770    0.210083    0.522625    11.00000    0.12703    0.13596 =
         0.12466   -0.00188    0.01898    0.00412
AFIX  43
H38   2    0.681429    0.154817    0.541339    11.00000   -1.20000
AFIX  65
C39   1    0.654429    0.342523    0.532842    11.00000    0.12180    0.13155 =
         0.11850   -0.00248    0.01862    0.00019
AFIX  43
H39   2    0.685906    0.377773    0.558538    11.00000   -1.20000
AFIX  65
C40   1    0.611034    0.423386    0.505460    11.00000    0.11088    0.11981 =
         0.10561   -0.00391    0.02059   -0.00311
C41   1    0.564979    0.371810    0.467863    11.00000    0.11158    0.11729 =
         0.10505   -0.00444    0.01883   -0.00698
AFIX  43
H41   2    0.535320    0.427077    0.449149    11.00000   -1.20000
AFIX  65
C42   1    0.562319    0.239371    0.457646    11.00000    0.11723    0.12541 =
         0.11295   -0.00771    0.02552    0.00811
AFIX  43
H42   2    0.530842    0.204121    0.431950    11.00000   -1.20000
AFIX  65
C43   1    0.605714    0.158506    0.485027    11.00000    0.11880    0.13260 =
         0.11596   -0.01352    0.02383    0.00978
AFIX   0
PART 2
CL5   4    0.590538   -0.035716    0.480910    10.50000    0.15267    0.11371 =
         0.14068    0.00172    0.02409    0.01562
PART 1
N6    5    0.410909    0.973452    0.491513    10.50000    0.05244    0.04502 =
         0.02618    0.01452    0.00506    0.00115
S12   6    0.300351    0.940963    0.465556    10.50000    0.05082    0.08945 =
         0.07055    0.00039    0.02282    0.01322
C44   1    0.327334    1.012020    0.534480    10.50000    0.07131    0.06929 =
         0.06221    0.00111    0.01052    0.00847
AFIX  23
H44A  2    0.302209    1.085307    0.542103    10.50000   -1.20000
H44B  2    0.327342    0.946642    0.564634    10.50000   -1.20000
AFIX   0
C45   1    0.389354    1.058874    0.532579    10.50000    0.05297    0.04669 =
         0.05144   -0.00948    0.00245    0.01898
AFIX  13
H45   2    0.414035    1.049910    0.570530    10.50000   -1.20000
AFIX   0
PART 0
C46   1    0.586121    0.282514    0.324358    11.00000    0.06169    0.07232 =
         0.05636    0.00592    0.00414   -0.01487
AFIX  43
H46   2    0.568788    0.365539    0.325665    11.00000   -1.20000
AFIX   0
PART 1
C47   1    0.375695    0.924982    0.457913    10.50000    0.03672    0.07833 =
         0.04529   -0.00405    0.01549    0.01044
C48   1    0.679485    0.584147    0.508269    10.50000    0.08609    0.08384 =
         0.05697    0.03117    0.00980    0.00153
AFIX  23
H48A  2    0.709094    0.515799    0.518996    10.50000   -1.20000
H48B  2    0.690238    0.660670    0.532521    10.50000   -1.20000
AFIX   0
PART 2
CL6   4    0.599821    0.627547    0.512495    10.50000    0.25596    0.10828 =
         0.13349   -0.00148    0.02621   -0.05462
HKLF 4


REM  hy_a.res in C2
REM wR2 = 0.1555, GooF = S = 1.052, Restrained GooF = 1.055 for all data
REM R1 = 0.0553 for 10507 Fo > 4sig(Fo) and 0.0571 for all 10949 data
REM 656 parameters refined using 409 restraints

END

WGHT      0.1044     85.3428

REM Highest difference peak  3.403,  deepest hole -1.269,  1-sigma level  0.258
Q1    1   0.4962  0.4572  0.1809  11.00000  0.05    3.40
Q2    1   0.3729  0.5840  0.1185  11.00000  0.05    3.19
Q3    1   0.3871  0.5839  0.1988  11.00000  0.05    2.97
Q4    1   0.5121  0.4562  0.2626  11.00000  0.05    2.92
Q5    1   0.4353  0.6619  0.2353  11.00000  0.05    2.68
Q6    1   0.4543  0.3665  0.1542  11.00000  0.05    2.62
Q7    1   0.4478  0.6609  0.3172  11.00000  0.05    2.59
Q8    1   0.4359  0.3714  0.0666  11.00000  0.05    2.40
Q9    1   0.8202  0.3663  0.3058  11.00000  0.05    2.10
Q10   1   0.5087  0.6405  0.5380  11.00000  0.05    1.66
Q11   1   0.4965  0.9795  0.4617  11.00000  0.05    1.59
Q12   1   0.7402  0.1366  0.4030  11.00000  0.05    1.56
Q13   1   0.4425  0.5425  0.1380  11.00000  0.05    1.48
Q14   1   0.4827  0.8064  0.4331  11.00000  0.05    1.34
Q15   1   0.4655  0.7934  0.3466  11.00000  0.05    1.33
Q16   1   0.4773  0.9547  0.1611  11.00000  0.05    1.21
Q17   1   0.3781  0.4939  0.1579  11.00000  0.05    1.06
Q18   1   0.4842  0.6415  0.2059  11.00000  0.05    0.98
Q19   1   0.5019  0.6315  0.2593  11.00000  0.05    0.95
Q20   1   0.5026  0.5419  0.2205  11.00000  0.05    0.95
;
_shelx_res_checksum                22727
_shelx_hkl_file
;
   0 -10  -8   56.16    8.04
   0 -10  -9   28.27    6.25
   0 -10 -10    2.05    3.99
   0 -10 -11   36.38    6.24
   0 -10 -12   47.87    6.50
   0 -10 -12   50.74    5.40
   0 -10 -12   38.53    6.60
   0 -10 -13   15.05    4.72
   0 -10 -13   19.96    4.76
   0 -10 -13   15.68    4.98
   0 -10 -14   80.88    7.58
   0 -10 -14   74.21    7.28
   0 -10 -14   82.47    7.25
   0 -10 -15   27.31    4.68
   0 -10 -15   36.64    4.80
   0 -10 -16   19.04    3.71
   0 -10 -16   20.04    3.64
   0 -10 -16   20.37    3.84
   0  -8   0  239.64   14.64
   0  -8  -1  125.89   12.29
   0  -8   1  158.79   12.47
   0  -8  -1  124.81   10.59
   0  -8  -2  320.81   18.80
   0  -8  -2  328.07   16.52
   0  -8   2  281.85   16.84
   0  -8  -3  730.30   27.70
   0  -8  -3  779.27   25.32
   0  -8   3  699.64   26.71
   0  -8  -4  126.17   12.44
   0  -8   4  115.04   11.47
   0  -8  -4  132.08   10.96
   0  -8  -5  286.23   17.26
   0  -8  -5  328.02   16.79
   0  -8  -6   60.21    9.02
   0  -8  -6  109.17    7.00
   0  -8  -7   93.47    6.84
   0  -8  -7   52.38    8.42
   0  -8  -8   34.15    6.02
   0  -8  -9  197.43   12.77
   0  -8 -10   85.29    8.86
   0  -8 -11  200.07   12.76
   0  -8 -11  222.91   12.82
   0  -8 -12   56.03    7.62
   0  -8 -12   52.69    7.10
   0  -8 -12   41.66    7.45
   0  -8 -12   43.41    6.23
   0  -8 -13  331.45   16.05
   0  -8 -13  325.34   14.26
   0  -8 -13  349.31   16.15
   0  -8 -13  304.33   16.69
   0  -8 -14   18.67    5.59
   0  -8 -14   18.89    4.38
   0  -8 -14   30.51    6.55
   0  -8 -14   26.33    5.39
   0  -8 -15  230.08   13.86
   0  -8 -15  224.18   11.00
   0  -8 -15  199.83   13.42
   0  -8 -15  230.10   12.40
   0  -8 -16  136.61    8.31
   0  -8 -16  120.07    9.66
   0  -8 -16  128.97   10.56
   0  -8 -16  140.37    9.46
   0  -8 -17   44.46    5.94
   0  -8 -17   42.45    6.27
   0  -8 -17   49.05    5.02
   0  -8 -18   17.23    3.75
   0  -8 -18   16.59    4.13
   0  -8 -18   21.94    6.04
   0  -8 -18   22.20    3.46
   0  -8 -19   30.13    5.62
   0  -8 -19   23.26    3.23
   0  -8 -19   26.11    4.38
   0  -8 -19   21.82    4.03
   0  -8 -20    9.21    2.96
   0  -8  20    6.39    2.50
   0  -8 -20   10.51    3.94
   0  -8 -20    7.53    2.60
   0  -8 -21   39.90    4.23
   0  -8 -21   47.36    5.34
   0  -8 -21   49.71    5.17
   0  -8 -22   19.47    3.51
   0  -6   0  405.55   13.79
   0  -6   0  423.45   13.97
   0  -6   0  409.29    8.93
   0  -6  -1  817.38   19.83
   0  -6   1  818.06   19.79
   0  -6   1  785.51   13.33
   0  -6  -1  826.13   13.39
   0  -6  -1  853.60   20.35
   0  -6  -2   65.80    5.88
   0  -6   2   85.43    6.53
   0  -6  -2   55.51    5.54
   0  -6   2   91.91    4.88
   0  -6  -2   62.51    3.56
   0  -6  -3  500.71   15.31
   0  -6   3  483.32   11.13
   0  -6  -3  493.05   10.10
   0  -6  -3  462.17   15.18
   0  -6  -4 1352.31   27.04
   0  -6   4 1241.91   19.06
   0  -6   4 1395.94   25.00
   0  -6   4 1426.27   20.94
   0  -6  -4 1423.56   19.84
   0  -6  -4 1284.16   27.05
   0  -6   5  872.28   15.97
   0  -6   5  995.77   22.04
   0  -6  -5  869.67   22.55
   0  -6  -5  977.85   16.43
   0  -6  -5 1077.08   17.97
   0  -6   5  995.95   17.09
   0  -6   6  679.45   14.50
   0  -6   6  793.82   20.24
   0  -6  -6  621.47   19.34
   0  -6  -6  795.07   15.53
   0  -6  -6  742.25   14.73
   0  -6   7  388.71   11.38
   0  -6  -7  430.91   15.75
   0  -6  -7  502.40   12.49
   0  -6  -7  380.43   15.56
   0  -6  -7  448.06   11.90
   0  -6   7  463.68   15.82
   0  -6  -8   56.25    5.20
   0  -6   8   62.44    4.99
   0  -6  -8   65.75    6.81
   0  -6  -8   48.77    6.43
   0  -6  -8   63.56    5.13
   0  -6  -8   78.16    5.39
   0  -6   9  287.71   12.69
   0  -6  -9  244.15   10.92
   0  -6  -9  246.57   12.99
   0  -6   9  186.99    8.87
   0  -6  -9  290.18   10.65
   0  -6  -9  214.15   12.51
   0  -6  -9  231.88    9.98
   0  -6  -9  226.61   10.62
   0  -6  10  178.54    9.88
   0  -6 -10  154.14    9.35
   0  -6 -10  150.61   10.94
   0  -6 -10  148.45    9.25
   0  -6 -10  175.60    9.02
   0  -6 -10  131.26    8.20
   0  -6 -11  264.57   14.07
   0  -6  11  233.63   10.36
   0  -6 -11  346.29   16.66
   0  -6  11  367.12   13.81
   0  -6 -11  323.85   13.97
   0  -6 -11  275.79   12.18
   0  -6 -11  278.20   13.00
   0  -6 -12   76.41    8.36
   0  -6 -12   91.04    9.31
   0  -6  12   52.64    5.41
   0  -6 -12   87.38    7.99
   0  -6  12   66.73    6.52
   0  -6 -12   74.69    7.51
   0  -6 -12   75.96    7.14
   0  -6 -12   84.82    7.91
   0  -6 -13  500.52   19.83
   0  -6  13  512.30   15.49
   0  -6 -13  454.50   20.26
   0  -6 -13  512.87   18.53
   0  -6 -13  460.55   17.70
   0  -6 -13  497.10   16.94
   0  -6 -13  519.35   18.35
   0  -6 -14  274.86   14.19
   0  -6 -14  229.98   14.61
   0  -6  14  241.50   10.60
   0  -6 -14  291.10   15.15
   0  -6 -14  300.29   14.21
   0  -6 -14  247.92   12.46
   0  -6 -15  270.68   14.41
   0  -6 -15  257.68   14.15
   0  -6 -15  274.86   13.57
   0  -6 -15  250.99   14.67
   0  -6 -16   52.41    7.44
   0  -6 -16   47.14    7.11
   0  -6 -16   52.66    7.04
   0  -6 -16   56.11    6.66
   0  -6 -17   30.27    5.75
   0  -6 -17   30.95    5.27
   0  -6 -17   42.63    6.88
   0  -6 -17   36.13    6.13
   0  -6 -17   37.87    6.01
   0  -6 -17   38.28    5.46
   0  -6 -18  117.14    8.56
   0  -6 -18  168.74   11.07
   0  -6 -18  120.37    9.64
   0  -6 -18  150.00    9.35
   0  -6 -18  142.00   10.08
   0  -6 -19  209.34   10.24
   0  -6 -19  260.48   13.65
   0  -6 -19  229.34   12.01
   0  -6 -19  287.67   12.14
   0  -6  19  272.35   11.55
   0  -6 -19  288.88   13.35
   0  -6 -20   48.29    6.53
   0  -6 -20   39.26    5.24
   0  -6  20   57.09    5.65
   0  -6 -20   50.80    5.77
   0  -6 -20   52.15    5.62
   0  -6 -21    7.39    4.02
   0  -6  21    7.80    3.02
   0  -6 -21    8.25    3.20
   0  -6  21    9.38    3.48
   0  -6 -21    8.83    3.10
   0  -6 -22  203.93    9.58
   0  -6  22  221.53    8.67
   0  -6 -22  191.52    9.03
   0  -6  22  250.79    9.75
   0  -6  22  236.00    9.75
   0  -6 -23   24.67    3.41
   0  -6  23   41.41    4.22
   0  -6  23   43.33    4.35
   0  -6 -23   35.77    5.39
   0  -6  23   42.14    4.65
   0  -6 -24   21.22    3.66
   0  -6  24   21.41    3.26
   0  -6  24   21.99    3.04
   0  -6 -24   24.47    4.39
   0  -6  24   20.70    2.94
   0  -6 -25   18.74    3.69
   0  -4   0 1148.46   14.84
   0  -4   0 1105.36   14.15
   0  -4  -1  188.99    4.81
   0  -4  -1  194.97    5.12
   0  -4  -2   69.87    2.21
   0  -4  -2   73.25    2.92
   0  -4  -2   76.89    3.16
   0  -4  -3  111.30    5.40
   0  -4  -3  105.70    3.65
   0  -4  -3  105.60    5.34
   0  -4   3   93.14    3.13
   0  -4  -4 2729.36   28.56
   0  -4  -4 2749.59   34.47
   0  -4  -5 1396.01   22.65
   0  -4  -5 1427.85   17.64
   0  -4  -5 1415.33   17.84
   0  -4   5 1151.75   16.69
   0  -4   5 1178.95   17.12
   0  -4  -6  545.26   10.44
   0  -4  -6  553.86   10.51
   0  -4  -6  523.48   13.64
   0  -4  -6  543.76   13.68
   0  -4   6  502.70   10.65
   0  -4   6  544.72   10.99
   0  -4  -7 1362.70   19.22
   0  -4  -7 1409.96   19.85
   0  -4  -7 1374.18   23.78
   0  -4  -8  313.46    8.93
   0  -4  -8  317.94    8.68
   0  -4  -8  312.50   10.89
   0  -4   9  811.91   18.84
   0  -4  -9  830.04   15.73
   0  -4  -9  800.80   18.56
   0  -4 -10  137.62    8.11
   0  -4  10  122.73    6.50
   0  -4  10  113.59    6.72
   0  -4 -10  106.10    7.73
   0  -4 -10  124.21    6.74
   0  -4 -10  144.11    6.96
   0  -4 -11  174.70    8.51
   0  -4  11  218.42    8.48
   0  -4  11  180.37    8.88
   0  -4 -11  190.75    9.95
   0  -4 -11  149.20    9.54
   0  -4 -12  263.23   12.03
   0  -4 -12  259.31   12.79
   0  -4  12  291.60   10.70
   0  -4 -12  277.55   12.31
   0  -4 -12  272.31   13.32
   0  -4 -12  278.70   12.48
   0  -4  12  230.23   10.07
   0  -4  12  251.25    9.26
   0  -4 -12  300.18   11.48
   0  -4 -13  929.66   23.46
   0  -4 -13  931.38   24.67
   0  -4 -13 1020.41   24.35
   0  -4 -13  920.62   24.99
   0  -4  13  920.41   20.66
   0  -4 -13  795.82   22.15
   0  -4 -13  950.36   21.62
   0  -4  13  929.16   18.68
   0  -4 -13  745.08   19.00
   0  -4 -14  581.41   17.20
   0  -4 -14  734.34   20.77
   0  -4 -14  685.57   21.79
   0  -4  14  711.68   17.93
   0  -4 -14  589.70   19.01
   0  -4 -14  713.94   18.97
   0  -4  14  669.06   15.74
   0  -4 -15  138.32    8.67
   0  -4  15  154.81    8.13
   0  -4 -15  118.29    8.19
   0  -4  15  166.17    8.75
   0  -4 -15  147.97    9.58
   0  -4 -15  123.43    9.41
   0  -4 -15  148.90   10.44
   0  -4 -16   28.12    4.84
   0  -4 -16   33.42    5.86
   0  -4  16   33.29    4.40
   0  -4 -16   34.60    5.16
   0  -4  16   35.07    4.47
   0  -4 -16   26.47    4.52
   0  -4 -16   38.29    5.36
   0  -4  16   32.83    4.94
   0  -4 -16   36.20    5.71
   0  -4 -16   34.13    5.66
   0  -4 -17   46.03    6.55
   0  -4  17   56.14    5.61
   0  -4  17   49.85    5.48
   0  -4 -17   39.02    5.45
   0  -4  17   52.78    5.32
   0  -4 -17   44.32    5.99
   0  -4 -17   52.29    6.11
   0  -4 -17   51.01    6.53
   0  -4  18  110.73    7.39
   0  -4 -18   95.28    8.17
   0  -4 -18  111.65    8.27
   0  -4  18  124.54    8.24
   0  -4 -18  117.91    9.05
   0  -4 -18  108.87    9.52
   0  -4  19  147.96    8.17
   0  -4 -19  133.55   10.09
   0  -4 -19  127.16    8.89
   0  -4 -19  151.16    9.32
   0  -4  19  151.62    8.80
   0  -4 -19  154.19   10.04
   0  -4  20  199.35   10.12
   0  -4 -20  163.15   10.59
   0  -4 -20  169.04    9.64
   0  -4  20  182.36    9.36
   0  -4 -20  193.25   10.41
   0  -4 -20  169.69   10.08
   0  -4  20  178.54    8.67
   0  -4 -21   10.81    4.32
   0  -4  21    8.78    3.10
   0  -4  21    9.42    3.32
   0  -4 -21   13.35    3.83
   0  -4  21   13.52    3.72
   0  -4 -21   10.85    3.38
   0  -4 -21   12.38    3.63
   0  -4  22  495.48   15.01
   0  -4 -22  482.54   18.25
   0  -4 -22  396.42   14.69
   0  -4 -22  508.52   18.20
   0  -4  22  527.76   15.43
   0  -4 -22  376.23   13.87
   0  -4  22  492.79   14.57
   0  -4 -22  474.93   15.66
   0  -4  23  107.26    7.08
   0  -4 -23  105.28    8.66
   0  -4 -23  122.15    9.28
   0  -4  23  110.78    7.32
   0  -4 -23  106.12    7.66
   0  -4  23  105.28    6.89
   0  -4  24   43.88    4.73
   0  -4 -24   37.71    5.46
   0  -4 -24   48.88    6.29
   0  -4  24   43.95    4.83
   0  -4 -24   51.64    5.40
   0  -4  24   39.68    4.38
   0  -4  25  241.07    9.06
   0  -4 -25  240.07   10.77
   0  -4  25  244.99    9.17
   0  -4  26   31.97    3.54
   0  -4  26   25.92    3.59
   0  -4 -26   30.62    4.41
   0  -4 -26   22.99    3.72
   0  -4  26   25.72    3.76
   0  -4  26   27.36    3.48
   0  -4 -27   15.09    3.26
   0  -4 -28    2.19    1.88
   0  -2   0  246.39    4.11
   0  -2  -1  711.14    8.34
   0  -2  -1  729.44    8.30
   0  -2  -2  412.30    4.33
   0  -2  -2  401.01    5.70
   0  -2  -3 1572.22   16.60
   0  -2   3 1592.50   16.81
   0  -2  -4  590.83    8.31
   0  -2  -4  586.30    8.31
   0  -2   4  579.75    8.77
   0  -2   4  571.88    8.85
   0  -2  -5  176.00    4.51
   0  -2  -5  173.57    4.41
   0  -2   5  197.11    5.51
   0  -2   5  195.57    5.21
   0  -2  -5  176.63    5.51
   0  -2  -6 1634.43   19.37
   0  -2  -6 1612.36   19.77
   0  -2   6 1583.89   20.93
   0  -2  -6 1603.71   21.54
   0  -2  -7 1487.56   18.91
   0  -2  -7 1352.43   21.19
   0  -2  -7 1379.35   19.01
   0  -2  -7 1404.21   20.24
   0  -2   7 1310.68   20.00
   0  -2   7 1470.41   15.49
   0  -2  -8  665.98   14.48
   0  -2  -8  675.03   12.91
   0  -2  -8  704.57   13.66
   0  -2   8  568.37   12.86
   0  -2   8  544.96   13.21
   0  -2  -9 2885.34   36.24
   0  -2   9 2787.46   37.13
   0  -2 -10  709.33   15.18
   0  -2  10  792.44   16.27
   0  -2  10  886.01   16.90
   0  -2 -10  619.96   14.80
   0  -2 -11  725.61   15.57
   0  -2 -11  864.53   17.32
   0  -2  11  914.85   17.75
   0  -2 -11  760.54   16.98
   0  -2  11  868.15   17.37
   0  -2 -12  590.64   14.41
   0  -2  12  804.00   16.09
   0  -2 -12  660.19   15.55
   0  -2  12  727.90   15.73
   0  -2  12  714.13   15.77
   0  -2 -12  582.83   14.95
   0  -2  13  318.22    9.98
   0  -2 -13  260.05    9.61
   0  -2  13  280.77    9.78
   0  -2 -13  283.08   10.13
   0  -2  13  300.38   10.16
   0  -2 -13  279.50   10.32
   0  -2 -14  950.22   20.93
   0  -2 -14  933.12   19.78
   0  -2  14  947.79   19.34
   0  -2 -14  909.38   19.49
   0  -2  14  952.82   19.16
   0  -2 -14  900.11   19.19
   0  -2  14  998.29   18.97
   0  -2 -14  955.10   21.62
   0  -2 -14  995.90   22.41
   0  -2  14  911.45   18.98
   0  -2 -15  605.01   16.55
   0  -2  15  523.24   14.28
   0  -2 -15  542.11   15.00
   0  -2 -15  591.04   16.88
   0  -2 -15  582.03   15.44
   0  -2  15  556.75   14.19
   0  -2 -15  629.91   17.65
   0  -2  15  548.53   14.49
   0  -2  16  204.34    9.03
   0  -2 -16  215.19    9.62
   0  -2  16  198.52    8.53
   0  -2 -16  216.20   10.55
   0  -2  16  215.42    9.50
   0  -2 -16  213.20    9.99
   0  -2  16  211.06    9.00
   0  -2  17  309.20   11.43
   0  -2 -17  280.13   11.20
   0  -2  17  312.58   10.92
   0  -2  17  284.54   10.61
   0  -2  17  293.87   11.41
   0  -2 -17  295.08   12.45
   0  -2 -17  283.22   11.66
   0  -2 -18   49.19    5.48
   0  -2 -18   48.91    5.45
   0  -2 -18   50.09    5.48
   0  -2 -18   49.87    5.25
   0  -2  18   39.09    4.41
   0  -2  18   39.10    4.61
   0  -2  18   38.59    4.81
   0  -2  18   37.93    4.96
   0  -2 -18   54.59    6.71
   0  -2  18   43.80    4.97
   0  -2 -18   56.85    6.11
   0  -2  18   36.99    4.54
   0  -2 -19   52.44    5.64
   0  -2 -19   46.29    5.25
   0  -2  19   66.10    5.48
   0  -2 -19   50.05    5.81
   0  -2  19   55.23    5.46
   0  -2  19   52.48    5.15
   0  -2 -19   52.18    6.62
   0  -2 -19   47.45    5.47
   0  -2 -19   47.44    5.43
   0  -2  19   68.78    5.92
   0  -2  19   62.62    6.01
   0  -2  19   72.76    6.20
   0  -2  19   65.66    6.04
   0  -2 -20   94.67    7.25
   0  -2  20   95.75    7.05
   0  -2 -20   92.37    7.03
   0  -2 -20  100.12    9.14
   0  -2 -20   87.23    7.78
   0  -2 -20   95.12    7.87
   0  -2  20   89.00    6.60
   0  -2  20   84.19    6.23
   0  -2 -20  105.94    9.21
   0  -2  20   91.13    6.90
   0  -2 -20   82.15    7.12
   0  -2 -21  103.84    7.67
   0  -2  21   75.79    6.36
   0  -2 -21   84.73    6.84
   0  -2 -21   97.09    7.92
   0  -2  21   70.37    5.80
   0  -2 -21   93.81    7.91
   0  -2  21   78.20    6.32
   0  -2 -21   99.19    8.92
   0  -2 -21   80.70    6.98
   0  -2  21   89.13    6.76
   0  -2 -22   31.40    4.70
   0  -2  22   23.21    3.99
   0  -2 -22   30.39    4.94
   0  -2 -22   27.64    5.01
   0  -2  22   25.81    4.03
   0  -2 -22   25.96    4.38
   0  -2  22   25.71    4.17
   0  -2 -22   29.32    4.63
   0  -2 -22   27.32    5.26
   0  -2 -23   32.03    4.95
   0  -2  23   38.79    4.71
   0  -2 -23   39.44    4.99
   0  -2  23   26.80    4.21
   0  -2  23   33.68    4.64
   0  -2  23   35.94    4.73
   0  -2 -23   45.49    6.22
   0  -2  23   26.26    4.21
   0  -2 -23   42.59    5.63
   0  -2  24   99.90    6.89
   0  -2 -24  111.16    7.64
   0  -2  24   97.99    6.94
   0  -2  24  105.45    7.24
   0  -2  24  100.55    7.05
   0  -2 -24  115.76    9.06
   0  -2 -24  130.83    8.91
   0  -2  25  111.63    6.92
   0  -2  25  128.64    7.39
   0  -2  25  114.36    7.19
   0  -2  25  116.51    7.26
   0  -2  25  116.00    7.27
   0  -2 -25  101.07    8.03
   0  -2 -25  125.12    8.58
   0  -2 -26   16.25    3.88
   0  -2  26    7.83    2.95
   0  -2  26    8.01    2.97
   0  -2  26    3.74    2.42
   0  -2  26    9.58    2.96
   0  -2  26   10.88    3.09
   0  -2  27  188.30    7.82
   0  -2 -27  197.65    9.31
   0  -2  27  176.90    7.55
   0  -2  29   48.41    3.64
   0   0   2 2363.68   28.89
   0   0   2 2737.59   24.70
   0   0   2 2900.32   30.74
   0   0  -2 2115.94   24.89
   0   0  -2 1798.61   23.31
   0   0   3 5022.42   43.39
   0   0   3 4826.83   50.87
   0   0   4  212.67    8.29
   0   0   4  226.31    5.59
   0   0  -4  184.50    6.27
   0   0  -4  199.04    7.06
   0   0  -5 1714.92   23.71
   0   0   5 2026.03   28.66
   0   0  -6   53.31    4.53
   0   0   6   64.76    5.20
   0   0  -7  173.88    6.71
   0   0   7  186.54    7.76
   0   0  -8 1898.41   25.95
   0   0   8 2052.59   29.13
   0   0  -9  297.41    8.67
   0   0   9  314.55   10.00
   0   0 -10  394.22   10.01
   0   0  10  400.44   11.41
   0   0 -11  119.66    5.47
   0   0  11  122.78    5.51
   0   0 -12    2.44    1.60
   0   0  12    3.04    1.82
   0   0  12    3.48    1.55
   0   0 -13   14.35    2.83
   0   0  13   13.67    2.53
   0   0  13   10.67    2.00
   0   0 -14   47.05    4.48
   0   0  14   39.98    3.82
   0   0  14   45.66    3.63
   0   0  15  207.59    8.29
   0   0  15  216.49    8.79
   0   0 -15  185.73    8.55
   0   0 -15  218.78    9.65
   0   0  15  209.66    8.62
   0   0  15  211.14    7.65
   0   0  16  731.88   15.37
   0   0 -16  770.19   16.52
   0   0  16  737.60   15.31
   0   0  16  745.64   17.18
   0   0  16  731.96   16.87
   0   0 -16  776.94   18.99
   0   0  16  747.47   17.20
   0   0  16  732.76   16.58
   0   0 -16  699.84   17.82
   0   0  16  759.37   18.73
   0   0  17    1.99    2.34
   0   0  17    2.17    2.47
   0   0  17    1.25    2.32
   0   0  17    4.10    2.60
   0   0  17    3.26    2.59
   0   0 -17    6.62    3.10
   0   0 -17    8.20    3.44
   0   0  17    5.24    2.74
   0   0 -17    3.45    2.84
   0   0  18 3081.08   43.21
   0   0  18 3069.33   44.17
   0   0  18 3067.34   45.18
   0   0 -18 3293.85   50.03
   0   0 -18 3023.20   44.55
   0   0 -18 3254.21   48.01
   0   0  18 3024.98   42.51
   0   0  18 3020.28   41.33
   0   0  18 3115.64   42.71
   0   0 -18 3190.80   45.95
   0   0  19   26.08    4.14
   0   0 -19   21.45    4.47
   0   0 -19   32.30    5.56
   0   0  19   23.93    4.17
   0   0  19   24.23    4.37
   0   0  19   25.69    4.33
   0   0 -19   26.07    4.90
   0   0  19   24.03    4.11
   0   0 -19   33.90    5.35
   0   0  19   23.97    4.01
   0   0 -20   62.80    6.77
   0   0 -20   56.97    6.84
   0   0  20   65.39    6.34
   0   0  20   65.91    5.87
   0   0 -20   69.66    7.16
   0   0  20   60.84    6.01
   0   0 -20   60.17    7.96
   0   0 -20   64.09    6.67
   0   0  20   60.30    5.78
   0   0 -21  375.68   14.41
   0   0 -21  412.28   16.20
   0   0  21  398.31   13.95
   0   0  21  425.95   15.04
   0   0 -21  425.51   17.19
   0   0 -21  411.84   15.65
   0   0  21  415.39   13.92
   0   0 -21  432.88   17.52
   0   0 -22   -3.27    4.10
   0   0 -22    2.98    3.09
   0   0  22    1.30    2.77
   0   0  22    0.51    2.55
   0   0  22    2.69    2.49
   0   0  22    2.72    2.27
   0   0 -22    1.12    2.68
   0   0 -22    0.63    4.24
   0   0 -22    4.16    3.22
   0   0 -23   34.02    5.13
   0   0 -23   39.86    5.97
   0   0  23   31.37    4.48
   0   0 -23   42.09    6.00
   0   0  23   34.89    4.69
   0   0 -23   39.91    6.60
   0   0  23   38.67    5.09
   0   0  23   38.17    4.82
   0   0 -23   37.74    5.57
   0   0 -24  132.49    9.72
   0   0  24  132.49    8.61
   0   0  24  117.08    7.51
   0   0 -24  117.80    9.18
   0   0  24  119.68    7.78
   0   0 -24  125.20   10.05
   0   0 -24  121.08    8.92
   0   0  24  123.98    7.79
   0   0 -24  115.93    8.34
   0   0  25   17.65    3.82
   0   0 -25   12.32    4.35
   0   0  25   11.58    3.49
   0   0 -25    9.50    3.72
   0   0 -25    9.06    3.69
   0   0 -25   14.38    5.20
   0   0  26  437.43   15.70
   0   0  26  381.49   13.18
   0   0 -26  347.41   14.30
   0   0  26  311.28   11.11
   0   0 -26  385.57   14.81
   0   0 -26  328.51   12.37
   0   0 -26  339.00   13.17
   0   0  27    6.14    3.33
   0   0  27    4.10    3.41
   0   0  27    1.32    2.68
   0   0 -27   -0.74    4.59
   0   0 -27    2.99    3.15
   0   0 -27    2.68    3.45
   0   0 -27    5.55    3.15
   0   0  27    3.82    3.02
   0   0 -28   18.85    4.09
   0   0 -28   21.51    3.67
   0   0 -28   16.02    3.13
   0   0  28   23.73    3.69
   0   0  28   19.15    3.03
   0   0  28   25.58    3.73
   0   0 -29   67.75    4.73
   0   2   0  127.79   11.29
   0   2   0   60.24    9.36
   0   2  -1  726.60    9.29
   0   2   1  588.47   19.76
   0   2   1  775.09    9.59
   0   2   1  543.02   20.10
   0   2  -2  429.64   16.52
   0   2   2  526.24   16.50
   0   2   2  463.40    6.68
   0   2   2  442.52   16.21
   0   2  -2  363.98   15.27
   0   2   3 1692.08   18.55
   0   2  -3 1994.27   33.24
   0   2  -3 1724.46   18.84
   0   2   3 1887.87   30.12
   0   2   3 1772.92   18.34
   0   2  -3 1607.30   30.38
   0   2   3 1899.88   31.49
   0   2   4  501.44    8.34
   0   2  -4  569.30   15.21
   0   2  -4  455.76    7.92
   0   2  -4  482.07    8.58
   0   2   4  566.55   13.77
   0   2   4  533.03    8.04
   0   2   4  513.70   13.84
   0   2  -4  493.21   13.97
   0   2   5  124.94    4.46
   0   2  -5   89.76    2.59
   0   2   5  109.47    5.76
   0   2  -5  169.78    7.56
   0   2  -5  146.17    4.75
   0   2  -5  132.15    4.26
   0   2   5  133.91    4.11
   0   2   5  149.82    6.56
   0   2  -5  138.10    6.91
   0   2   6 1772.65   23.76
   0   2   6 1928.04   22.50
   0   2  -6 1800.89   25.73
   0   2  -6 1707.16   22.23
   0   2  -6 1776.37   23.00
   0   2   6 1619.75   23.93
   0   2   7 1462.98   22.96
   0   2  -7 1413.48   20.98
   0   2  -7 1542.12   21.88
   0   2   7 1377.28   13.99
   0   2  -7 1524.16   21.48
   0   2   7 1299.20   20.08
   0   2   8  545.63   14.46
   0   2   8  490.85    7.70
   0   2  -8  614.09   13.67
   0   2  -8  527.76   10.93
   0   2  -8  610.41   13.92
   0   2   9 2276.28   35.36
   0   2  -9 3137.59   37.81
   0   2  -9 2962.89   35.35
   0   2 -10  724.94   18.07
   0   2 -10  748.67   16.68
   0   2  11  886.65   21.65
   0   2 -11  845.38   18.87
   0   2  12  684.91   19.25
   0   2 -12  665.22   16.70
   0   2 -12  685.40   19.59
   0   2  13  314.43   12.98
   0   2 -13  272.57   10.52
   0   2 -13  307.96   13.20
   0   2 -14 1047.72   21.62
   0   2 -14 1210.90   27.03
   0   2  14 1071.92   22.90
   0   2 -14 1141.01   26.26
   0   2 -14 1186.44   28.26
   0   2  14 1121.76   21.44
   0   2  14 1139.76   25.44
   0   2  14 1131.42   23.75
   0   2  15  691.47   18.22
   0   2 -15  698.37   20.13
   0   2 -15  610.55   15.94
   0   2  15  659.68   17.92
   0   2 -15  648.04   19.72
   0   2 -15  680.12   21.33
   0   2  15  683.99   16.54
   0   2  15  702.43   19.75
   0   2  15  691.44   18.50
   0   2  15  643.93   15.05
   0   2  16  220.40    8.73
   0   2  16  250.96   11.27
   0   2 -16  231.91   12.60
   0   2  16  232.05    9.65
   0   2  16  250.15   11.28
   0   2 -16  215.82    9.21
   0   2 -16  252.53   12.12
   0   2  16  242.27   11.65
   0   2  16  231.69   10.70
   0   2 -16  225.34   11.68
   0   2  16  247.13   11.09
   0   2 -17  294.86   15.96
   0   2  17  298.53   12.99
   0   2  17  307.76   13.93
   0   2 -17  293.39   11.75
   0   2  17  333.94   13.12
   0   2  17  285.09    9.92
   0   2  17  326.13   12.85
   0   2 -17  319.42   14.13
   0   2  17  311.07   11.20
   0   2  17  289.31   12.27
   0   2 -17  362.20   14.39
   0   2  17  322.02   12.66
   0   2 -17  273.22   13.20
   0   2  18   55.92    5.99
   0   2  18   53.97    6.01
   0   2  18   57.45    6.48
   0   2 -18   36.04    7.39
   0   2 -18   43.66    5.82
   0   2  18   51.37    5.83
   0   2  18   41.25    5.07
   0   2  18   54.34    5.66
   0   2 -18   39.97    5.44
   0   2  18   52.47    5.75
   0   2 -18   38.76    5.14
   0   2 -18   29.50    5.73
   0   2  19   65.54    6.35
   0   2 -19   86.59    7.80
   0   2  19   66.24    5.69
   0   2  19   58.33    5.93
   0   2 -19   71.99    6.42
   0   2  19   68.48    6.40
   0   2 -19   72.58    9.19
   0   2  19   70.48    7.08
   0   2  19   53.44    6.16
   0   2 -19   74.42    7.49
   0   2  19   72.27    6.65
   0   2  20   93.37    6.49
   0   2  20   94.33    7.48
   0   2  20   85.55    7.68
   0   2 -20   87.46    9.41
   0   2 -20   79.27    6.67
   0   2  20   84.25    6.92
   0   2 -20   85.80    7.95
   0   2 -20   83.33    7.76
   0   2  21   87.60    6.18
   0   2  21   86.73    7.19
   0   2  21   94.01    7.93
   0   2 -21   73.18    8.75
   0   2 -21   66.96    6.24
   0   2  21   78.23    6.55
   0   2 -21   61.22    6.90
   0   2 -21   72.89    7.33
   0   2 -22   23.44    4.83
   0   2  22   30.31    5.02
   0   2  22   40.96    6.12
   0   2 -22   20.35    5.97
   0   2  22   34.07    4.18
   0   2  22   33.13    4.80
   0   2 -22   22.60    4.98
   0   2 -22   27.83    4.47
   0   2 -23   20.89    4.83
   0   2  23   34.17    5.61
   0   2 -23   17.02    5.65
   0   2  23   27.16    4.68
   0   2  23   26.72    4.48
   0   2 -23   21.93    4.85
   0   2 -23   20.02    3.99
   0   2  24  116.34    8.74
   0   2 -24   83.54    7.63
   0   2 -24   89.98    8.72
   0   2  24  110.49    8.15
   0   2  24   99.99    7.38
   0   2  24  103.23    7.36
   0   2 -24   80.62    7.85
   0   2 -24   86.75    6.46
   0   2  25   95.17    6.92
   0   2 -25  106.66    8.00
   0   2 -25  109.14    8.77
   0   2  25  106.97    7.01
   0   2 -25  104.96    8.47
   0   2  25  107.45    7.73
   0   2  25  107.69    7.99
   0   2 -26    0.94    3.47
   0   2 -26    3.60    3.36
   0   2 -26    6.64    4.27
   0   2  26   12.02    3.35
   0   2  26    5.67    3.03
   0   2 -27  190.72    9.28
   0   2 -27  191.68    8.92
   0   2 -27  208.39    9.83
   0   2  28   76.38    4.91
   0   4   0 1128.41   15.16
   0   4   0 1168.48   16.23
   0   4   0 1191.18   49.95
   0   4   1  191.66    5.69
   0   4  -1  223.41    5.69
   0   4  -1  227.09    6.13
   0   4   1  188.45    5.14
   0   4   1  246.70   21.66
   0   4   1  270.75   24.45
   0   4   2   99.15   13.46
   0   4  -2   68.51   12.24
   0   4   2   92.93   14.11
   0   4   3  160.94   13.73
   0   4  -3  175.18   15.82
   0   4  -3  161.38   14.21
   0   4   3  172.72   14.68
   0   4  -4 3298.49   57.76
   0   4  -4 2462.49   30.25
   0   4   4 2923.12   51.48
   0   4  -4 2642.01   51.26
   0   4   4 3032.66   54.49
   0   4  -5 1529.32   34.55
   0   4   5 1657.17   33.68
   0   4  -6  483.60   11.23
   0   4   6  466.77   16.30
   0   4  -6  506.60   17.78
   0   4   7 1300.71   20.16
   0   4  -7 1299.26   20.18
   0   4  -7 1265.70   27.25
   0   4  -7 1329.62   21.41
   0   4   8  341.82   10.44
   0   4  -8  293.71    9.96
   0   4  -8  302.25    9.59
   0   4  -8  261.03   11.33
   0   4   8  282.62   11.79
   0   4   8  335.18    8.91
   0   4   9  903.59   19.53
   0   4  -9  734.58   17.05
   0   4  -9  565.99   16.53
   0   4  -9  671.91   16.59
   0   4   9  818.24   15.90
   0   4  10  145.15    8.97
   0   4  10  137.18    7.18
   0   4 -10  164.37    8.78
   0   4 -10  134.13    7.70
   0   4  11  209.15   11.94
   0   4 -11  243.66   11.82
   0   4 -11  179.65    9.29
   0   4  11  201.12   10.18
   0   4  11  166.34    8.82
   0   4  11  205.70    9.57
   0   4  12  284.66   12.73
   0   4  12  225.87   10.63
   0   4 -12  207.90   10.24
   0   4 -12  230.27   13.00
   0   4  12  306.40   12.83
   0   4  12  256.67   14.45
   0   4 -12  107.44   10.87
   0   4  12  238.96   11.67
   0   4  12  340.82   15.11
   0   4 -12  171.91   13.55
   0   4  13  929.19   24.50
   0   4  13  931.87   22.04
   0   4 -13  818.51   26.01
   0   4 -13  933.05   22.03
   0   4  13  834.35   23.24
   0   4  13  669.11   24.86
   0   4 -13  653.30   26.43
   0   4  13  951.31   25.06
   0   4  13  932.33   23.77
   0   4  13 1112.88   28.87
   0   4 -13  548.07   25.37
   0   4  14  704.34   19.15
   0   4  14  581.04   20.40
   0   4 -14  716.32   18.94
   0   4 -14  655.07   24.12
   0   4  14  612.95   21.12
   0   4 -14  674.49   26.72
   0   4  14  746.97   21.51
   0   4  14  482.76   18.72
   0   4  14  603.62   23.70
   0   4 -14  575.51   26.39
   0   4  14  745.57   24.70
   0   4  15  142.80   10.59
   0   4  15  144.62    8.91
   0   4  15  133.40   10.54
   0   4 -15  155.20    8.72
   0   4 -15  170.03   12.86
   0   4  15  134.37   10.57
   0   4 -15  162.28   13.58
   0   4  15  159.83   10.26
   0   4  15   99.07    8.98
   0   4 -15  166.10   10.59
   0   4  15  129.21   11.36
   0   4  15  145.39   13.64
   0   4 -15  172.02   14.94
   0   4  15  166.06   12.40
   0   4 -16   37.00    5.89
   0   4  16   35.62    6.54
   0   4 -16   33.83    7.04
   0   4 -16   42.44    8.48
   0   4 -16   31.74    8.01
   0   4  16   35.03    5.79
   0   4  16   34.13    4.96
   0   4  16   33.04    6.19
   0   4 -16   40.92    7.55
   0   4  16   35.82    6.32
   0   4  16   41.89    5.86
   0   4  16   28.92    5.23
   0   4  16   45.42    7.97
   0   4 -16   33.11    5.41
   0   4  16   40.63    7.19
   0   4  17   41.68    6.57
   0   4 -17   48.30    8.71
   0   4  17   38.61    5.77
   0   4 -17   42.78    5.56
   0   4 -17   52.61    8.40
   0   4  17   44.45    6.87
   0   4  17   43.26    5.89
   0   4  17   47.99    7.56
   0   4  17   38.62    6.43
   0   4 -17   52.84    6.43
   0   4  17   44.64    7.64
   0   4 -17   51.11    8.65
   0   4  18  100.17    8.89
   0   4  18   85.30    8.11
   0   4 -18  102.90   11.33
   0   4  18  118.85    8.73
   0   4  18  132.41   10.99
   0   4 -18  111.81    7.52
   0   4 -18  110.09    8.48
   0   4 -18  114.65   10.95
   0   4  18  116.41    9.50
   0   4  18  119.04   10.89
   0   4 -18  120.76   12.04
   0   4  19  158.71   10.59
   0   4  19  132.64    9.56
   0   4 -19  157.98   12.97
   0   4  19  172.24    9.97
   0   4  19  188.78   12.57
   0   4 -19  156.97    8.51
   0   4 -19  163.61    9.83
   0   4  19  154.36   10.39
   0   4  19  166.68   12.14
   0   4 -19  170.92   13.51
   0   4  20  185.41   10.91
   0   4  20  196.45   10.94
   0   4  20  214.11   10.77
   0   4  20  217.25   12.92
   0   4  20  221.70   12.87
   0   4 -20  197.95   10.59
   0   4 -20  192.35    9.11
   0   4 -20  225.84   14.60
   0   4  20  171.35   10.54
   0   4 -20  205.44   13.98
   0   4 -20  183.20   12.50
   0   4  21   17.64    4.26
   0   4  21   18.28    4.08
   0   4  21   19.80    5.03
   0   4  21   17.56    4.74
   0   4 -21   14.68    5.32
   0   4  21   20.95    4.77
   0   4 -21   12.78    5.15
   0   4 -21   13.83    4.22
   0   4 -21   16.37    5.77
   0   4  21   19.71    4.21
   0   4 -22  421.34   16.96
   0   4 -22  466.99   18.39
   0   4  22  479.05   17.52
   0   4  22  454.65   17.19
   0   4 -22  501.69   19.40
   0   4 -22  479.70   15.35
   0   4  22  422.17   14.16
   0   4  22  407.96   13.96
   0   4 -23  107.53    7.69
   0   4  23  103.01    8.21
   0   4 -23  114.97    9.26
   0   4  23  114.24    8.62
   0   4  23  103.12    6.99
   0   4 -23   99.06    8.62
   0   4 -23   94.62    8.81
   0   4  24   51.14    5.70
   0   4 -24   32.60    5.30
   0   4 -24   38.73    4.83
   0   4  24   39.41    4.50
   0   4  24   46.53    5.62
   0   4  25  227.69   10.10
   0   4  25  222.34    9.96
   0   4  26   27.78    3.83
   0   4 -26   29.12    3.66
   0   4  26   28.04    3.72
   0   4 -27   14.46    2.30
   0   4  27   22.32    3.02
   0   4  28    2.28    1.47
   0   6   0  969.00   68.44
   0   6  -1  827.16   16.13
   0   6  -1  886.68   16.04
   0   6   2  123.58   22.47
   0   6  -2  132.20    6.14
   0   6  -2  131.89    5.82
   0   6  -3  839.43   44.48
   0   6   3  897.22   42.45
   0   6   4 1943.63   54.27
   0   6  -4 2016.63   58.91
   0   6   4 1453.94   25.79
   0   6   5 1045.44   37.49
   0   6  -5 1023.49   39.07
   0   6  -5  900.18   16.89
   0   6   5 1115.76   36.61
   0   6  -5  985.36   19.54
   0   6  -5 1089.35   38.02
   0   6   5  934.36   20.24
   0   6   5  992.70   20.74
   0   6   6  688.07   27.56
   0   6  -6  736.64   29.39
   0   6   6  691.75   27.08
   0   6  -6  823.25   18.40
   0   6  -6  733.47   28.21
   0   6  -6  734.89   15.31
   0   6   6  773.95   18.57
   0   6   7  386.27   19.63
   0   6  -7  356.31   19.30
   0   6  -7  507.10   14.94
   0   6   7  402.19   19.10
   0   6  -7  403.46   19.40
   0   6   7  448.61   13.65
   0   6   7  471.60   14.78
   0   6  -8   61.62    8.04
   0   6  -8   82.47    6.69
   0   6  -8   59.16    7.55
   0   6   8   62.72    6.15
   0   6   8   55.74    5.48
   0   6   9  267.24   11.53
   0   6  -9  282.24   12.66
   0   6   9  254.70   12.49
   0   6  10  160.48    9.63
   0   6  10  153.47   10.47
   0   6 -10  158.81   10.26
   0   6 -11  318.97   14.87
   0   6  11  346.08   16.13
   0   6 -11  445.86   17.07
   0   6 -11  394.26   15.87
   0   6 -11  407.52   16.07
   0   6  11  388.30   18.19
   0   6  11  368.78   17.45
   0   6  11  368.62   15.18
   0   6 -11  272.55   14.60
   0   6 -11  255.20   15.19
   0   6 -12   61.92    7.34
   0   6  12   82.89    9.07
   0   6 -12   77.77    8.45
   0   6 -12   84.87    7.77
   0   6 -12   86.02    8.06
   0   6  12  109.28    9.60
   0   6  12   86.40    9.62
   0   6  12   91.83   11.79
   0   6 -12   36.47    7.14
   0   6  12  101.64    9.00
   0   6 -12   55.16    8.01
   0   6 -12   60.27    7.19
   0   6 -12   45.22    8.01
   0   6  12  152.74   13.57
   0   6  13  385.84   18.55
   0   6 -13  656.90   19.04
   0   6 -13  602.97   18.72
   0   6  13  466.56   18.06
   0   6  13  380.63   20.44
   0   6  13  430.63   23.24
   0   6 -13  281.81   17.83
   0   6 -13  306.25   16.85
   0   6  13  499.13   19.85
   0   6 -13  332.59   15.96
   0   6 -13  456.97   19.09
   0   6  13  609.95   24.43
   0   6 -13  452.45   20.72
   0   6  14  249.17   15.36
   0   6 -14  305.89   12.65
   0   6 -14  320.16   13.82
   0   6  14  236.10   12.51
   0   6  14  173.84   14.77
   0   6 -14  124.70   12.18
   0   6 -14  135.83   13.14
   0   6  14  263.68   17.52
   0   6  14  246.25   14.82
   0   6 -14  189.06   12.52
   0   6 -14  288.99   15.20
   0   6 -14  259.43   15.92
   0   6  14  345.53   17.65
   0   6 -15  240.39   10.87
   0   6 -15  242.07   13.61
   0   6 -15  184.97   12.02
   0   6  15  154.56   14.26
   0   6  15  228.94   15.61
   0   6 -15   89.60   10.66
   0   6 -15  113.36   12.45
   0   6  15  165.04   12.69
   0   6  15  222.75   14.44
   0   6  15  260.25   14.69
   0   6 -16   59.72    5.73
   0   6 -16   22.99    6.87
   0   6  16   46.53    7.50
   0   6  16   40.57    7.40
   0   6 -16   49.54    6.83
   0   6 -16   51.51    7.18
   0   6  16   50.04    7.66
   0   6  16   38.29    7.69
   0   6 -17   54.33    5.34
   0   6  17   35.51    6.34
   0   6 -17   35.45    7.48
   0   6  17   36.07    7.04
   0   6 -17   54.20    7.06
   0   6 -17   48.66    6.09
   0   6  17   38.31    6.93
   0   6  17   28.40    6.52
   0   6 -18  170.63    8.45
   0   6 -18  193.83   10.46
   0   6 -18  127.72   11.62
   0   6  18  131.02   10.39
   0   6  18  144.22   11.60
   0   6  18  138.70   12.12
   0   6  18  172.78   11.93
   0   6 -19  230.41   10.75
   0   6  19  274.95   15.23
   0   6  19  215.86   12.33
   0   6  19  251.33   14.13
   0   6 -19  245.05   12.42
   0   6  19  277.40   13.93
   0   6 -20   59.55    5.90
   0   6  20   47.56    6.79
   0   6  20   53.89    6.84
   0   6 -20   63.61    6.81
   0   6  20   50.92    6.67
   0   6 -21    4.04    3.42
   0   6  21    4.24    4.02
   0   6  21   12.17    3.90
   0   6 -21    3.55    3.70
   0   6  21   13.24    3.79
   0   6 -22  216.20    8.24
   0   6  22  219.62   10.86
   0   6 -22  222.17   10.07
   0   6  22  219.98    9.99
   0   6  22  201.53   10.29
   0   6  23   26.28    3.97
   0   6 -23   40.93    4.83
   0   6  23   28.51    3.92
   0   6  23   30.51    4.29
   0   6  24   24.57    3.43
   0   6 -24   25.59    3.54
   0   6  25   17.05    2.67
   0   6 -25   16.34    2.69
   0   6  26    3.35    1.53
   0   8   0 1282.42  116.08
   0   8   0  329.92   11.77
   0   8   0  306.47   11.10
   0   8   0 1330.98  112.91
   0   8   0  251.30   10.16
   0   8   0 1387.86  124.44
   0   8   0  301.52    9.99
   0   8   0  367.59   29.42
   0   8   0  286.91   15.15
   0   8   1  449.57   65.88
   0   8  -1  262.92   26.10
   0   8  -1  144.27    8.28
   0   8  -1  157.38    8.15
   0   8  -1  167.34    8.58
   0   8   1  454.37   69.58
   0   8  -1  152.30   10.85
   0   8   1  129.21   10.99
   0   8   1  152.34    7.70
   0   8  -1  160.51    7.39
   0   8   1  253.47   29.46
   0   8   1  145.67    7.25
   0   8  -1  180.72   18.59
   0   8   2  360.45   11.21
   0   8  -2  342.12   10.80
   0   8  -2  329.02   15.59
   0   8   2  631.19   47.79
   0   8   2  376.53   14.82
   0   8  -2 1070.18   86.05
   0   8   2 1183.56   83.34
   0   8  -2  284.21   12.25
   0   8  -2  351.86   12.35
   0   8  -2  305.75   11.38
   0   8   2 1070.97   76.18
   0   8  -2  963.54   66.23
   0   8  -2  557.72   41.13
   0   8  -2 1026.93   81.17
   0   8   2  338.98   18.00
   0   8   3  764.37   21.53
   0   8  -3 1643.69   66.62
   0   8   3 1763.67   73.80
   0   8  -3  806.46   19.18
   0   8  -3 1445.50   63.91
   0   8  -3  770.44   18.37
   0   8  -3  694.75   20.29
   0   8   3 1663.14   79.72
   0   8  -3 1616.89   83.10
   0   8  -3  765.29   16.76
   0   8  -3  811.16   24.23
   0   8   3 1721.29   75.89
   0   8   3  694.88   27.34
   0   8   4  146.27    9.86
   0   8  -4  136.61    8.03
   0   8   4  168.65   10.05
   0   8  -4  300.30   29.10
   0   8  -4  159.13    9.27
   0   8  -4  127.16    9.88
   0   8   4  245.97   25.21
   0   8  -4  197.89   22.23
   0   8   4   99.91   11.48
   0   8   4  254.82   28.47
   0   8  -4  213.26   28.03
   0   8   4  396.01   35.50
   0   8  -4  142.59    7.51
   0   8   4  136.72   13.74
   0   8  -5  402.91   25.42
   0   8   5  479.38   27.89
   0   8  -5  300.62   15.45
   0   8  -5  792.42   38.90
   0   8   5  406.86   15.41
   0   8  -5  363.09   12.93
   0   8  -5  393.34   14.17
   0   8   5  485.29   31.91
   0   8  -5  472.52   33.03
   0   8   5  393.60   15.45
   0   8  -5  363.36   11.76
   0   8   5  753.17   39.51
   0   8  -5  358.04   11.85
   0   8   5  380.23   15.62
   0   8   5  337.80   14.53
   0   8   6  123.35    9.08
   0   8  -6   91.69   10.08
   0   8  -6  143.63    8.54
   0   8  -6  112.37   12.94
   0   8   6  135.84   13.91
   0   8  -6  122.57    7.22
   0   8   6  178.91   17.47
   0   8  -6  140.34    9.33
   0   8  -6  129.28    7.57
   0   8  -6  136.38   16.69
   0   8   6  126.37   15.63
   0   8   6  128.55    9.31
   0   8   6   96.96    8.32
   0   8   6  115.33    9.17
   0   8   7   93.53    8.66
   0   8  -7   58.53    9.02
   0   8   7   92.95    8.06
   0   8   7   75.79    9.96
   0   8  -7   47.81    8.28
   0   8  -7  115.62   13.83
   0   8  -7   71.75    6.62
   0   8   7   29.97    8.97
   0   8   7   82.24    7.66
   0   8  -7   57.29   10.76
   0   8  -7   73.97    6.28
   0   8  -7   77.00    6.15
   0   8   7  116.01   12.16
   0   8   7   93.55    8.30
   0   8  -7   70.89    6.70
   0   8   7   55.70   11.67
   0   8   8   40.43    6.01
   0   8  -8   14.90    7.23
   0   8   8   17.73    5.74
   0   8  -8   15.30    4.14
   0   8  -8    9.53    4.98
   0   8   8   26.93    8.63
   0   8   8   27.78    5.18
   0   8   8   33.07    6.21
   0   8  -8   22.72    4.58
   0   8   8   31.39    5.68
   0   8  -8   17.15    4.75
   0   8   8   19.84    9.39
   0   8   9  210.33   17.93
   0   8   9  218.20   13.00
   0   8   9  272.63   14.15
   0   8  -9  251.21   11.97
   0   8  -9  214.08   15.60
   0   8   9  252.49   13.70
   0   8  -9  296.39   13.64
   0   8  -9  195.78   13.28
   0   8  -9  257.96   13.71
   0   8   9  213.24   20.48
   0   8  10  108.73   12.44
   0   8  10   91.64    9.00
   0   8  10  103.02    9.72
   0   8 -10   75.19    7.59
   0   8 -10   38.78    8.62
   0   8 -10   84.21    9.85
   0   8 -10   77.16    8.10
   0   8  10   95.85    9.25
   0   8 -10   63.01    7.94
   0   8 -10   67.46    8.36
   0   8  10  133.45   16.22
   0   8  11  214.96   15.71
   0   8  11  183.70   12.98
   0   8  11  226.43   14.08
   0   8 -11  198.96   11.71
   0   8 -11  182.78   14.64
   0   8 -11  203.57   14.07
   0   8 -11  206.86   13.94
   0   8  11  275.12   20.84
   0   8 -11  299.74   14.78
   0   8 -11  274.29   14.57
   0   8  11  198.28   13.23
   0   8 -11  277.83   15.07
   0   8 -12   22.35    6.63
   0   8  12   56.35   10.06
   0   8  12   30.81    6.27
   0   8  12   33.76    7.43
   0   8 -12   18.10    7.04
   0   8 -12   28.12    5.81
   0   8 -12    1.50    7.83
   0   8  12   41.19    7.35
   0   8 -12   26.92    6.27
   0   8 -12   30.01    5.72
   0   8 -12   30.29    6.31
   0   8  12   35.71    6.54
   0   8  13  363.48   20.24
   0   8 -13  213.37   14.58
   0   8  13  200.17   14.26
   0   8  13  207.19   15.65
   0   8 -13  251.99   13.09
   0   8 -13  243.46   15.21
   0   8  13  243.29   15.55
   0   8 -13  320.83   14.31
   0   8  13  206.55   14.03
   0   8  14   27.85    6.92
   0   8 -14   41.50    7.78
   0   8  14   12.15    5.16
   0   8  14   20.37    6.64
   0   8 -14   37.47    5.97
   0   8 -14   47.34    8.24
   0   8  14   27.93    6.86
   0   8  14   17.90    5.45
   0   8 -14   58.13    6.63
   0   8  15  228.55   14.01
   0   8 -15  193.10   13.37
   0   8  15  100.94   10.60
   0   8  15  178.73   14.06
   0   8 -15  215.75   13.09
   0   8  15  133.58   11.96
   0   8  15  134.83   11.27
   0   8 -15  202.86   10.33
   0   8 -16  157.63   11.57
   0   8  16  160.34   11.04
   0   8  16   92.32    9.98
   0   8  16  138.49   11.99
   0   8 -16  167.81   10.76
   0   8  16  111.32   10.89
   0   8  16  112.22   10.04
   0   8 -16  148.50    8.49
   0   8 -17   58.90    7.35
   0   8  17   39.47    5.70
   0   8  17   27.83    5.86
   0   8  17   40.95    6.95
   0   8 -17   52.26    6.51
   0   8  17   40.95    7.27
   0   8 -17   44.36    4.98
   0   8 -18   23.83    4.99
   0   8  18   11.47    4.54
   0   8  18   18.87    5.00
   0   8 -18   26.78    4.69
   0   8 -18   20.55    3.50
   0   8  18   19.36    5.27
   0   8  19   17.81    4.30
   0   8  19   22.86    4.59
   0   8  19   18.74    4.55
   0   8 -19   29.25    4.78
   0   8 -19   32.38    4.29
   0   8  20   10.54    3.18
   0   8  20    7.61    3.16
   0   8 -20    9.58    2.98
   0   8 -20    7.44    3.32
   0   8  20    9.78    3.51
   0   8  21   42.80    4.45
   0   8  21   45.57    4.53
   0   8 -21   41.82    3.90
   0   8 -21   41.89    4.54
   0   8  21   42.27    4.74
   0   8 -22   25.89    2.83
   0  10   0  306.84   16.86
   0  10   0  317.14   11.39
   0  10  -1   53.20    5.71
   0  10   1   23.87    4.62
   0  10   1   38.07    5.08
   0  10  -1   52.56    7.99
   0  10  -1   49.70    5.36
   0  10   1   31.58    7.19
   0  10   2  122.67   12.38
   0  10  -2  105.42    9.85
   0  10  -2  121.45    7.55
   0  10   2  115.28    7.65
   0  10  -2   98.80    7.27
   0  10  -3  116.39    7.58
   0  10  -3  121.29   10.16
   0  10   3   93.39   11.68
   0  10  -3  118.06    7.89
   0  10  -3  238.56   32.88
   0  10   3   75.03    6.58
   0  10   3  271.85   32.94
   0  10   4  203.10   10.03
   0  10  -4  238.18   10.48
   0  10   4  219.25   17.99
   0  10  -4  370.84   31.06
   0  10   4  174.96    9.46
   0  10  -4  218.63   10.67
   0  10   4  369.30   29.67
   0  10   5   51.74    5.69
   0  10  -5   38.04    5.28
   0  10  -5   56.59   12.43
   0  10   5   73.56   12.75
   0  10   5   47.37    5.49
   0  10  -5   46.29    6.44
   0  10   5   57.04   11.11
   0  10  -5   44.61    5.51
   0  10  -5   29.50   11.21
   0  10   6   19.15    4.04
   0  10  -6   26.36    4.74
   0  10  -6    4.71    8.70
   0  10   6   11.91   13.66
   0  10  -6   29.62    4.56
   0  10  -6   30.07    5.87
   0  10   6   23.05    7.48
   0  10  -6   30.48    8.54
   0  10  -6   32.42    5.07
   0  10   6   14.97    8.24
   0  10  -7   51.82    8.93
   0  10  -7   48.31    7.47
   0  10  -7   71.13    7.93
   0  10   7   48.33    8.23
   0  10  -7   66.27    6.91
   0  10  -7   60.53    6.46
   0  10  -7   72.14    6.42
   0  10   7   47.92   11.12
   0  10  -7   33.32    9.32
   0  10   8   41.97    6.99
   0  10  -8   47.78    7.63
   0  10  -8   51.41    8.08
   0  10  -8   58.24    7.56
   0  10  -8   69.84    7.33
   0  10  -8   36.72    8.88
   0  10  -8   68.59    6.52
   0  10  -8   59.55    6.65
   0  10  -9   35.38    5.75
   0  10  -9   42.50    5.74
   0  10  -9   10.82    7.21
   0  10  -9   30.15    6.50
   0  10  -9   43.93    7.18
   0  10  -9   47.53    6.48
   0  10   9   24.72    5.36
   0  10   9   26.50    9.70
   0  10 -10   11.70    4.24
   0  10 -10   10.85    4.20
   0  10 -10    9.81    5.21
   0  10  10   11.04    7.70
   0  10 -11   31.23    5.68
   0  10  11   45.35    9.20
   0  10 -12   41.70    5.98
   0  10  12   60.54    8.86
   0  10 -13   29.62    5.50
   0  10 -13   40.76    6.65
   0  10  13   21.25    5.70
   0  10 -14   80.40    7.58
   0  10 -14   84.40    7.00
   0  10  14   86.29    8.25
   0  10 -15   23.83    4.23
   0  10 -15   26.31    4.91
   0  10  15   37.40    5.38
   0  10 -16   27.05    4.37
   0  10  16   21.36    3.86
   0  10 -16   26.82    3.63
   0  10  17   19.52    3.24
   0  10 -17    5.12    3.29
   0  12   0   31.32   29.63
   0  12   1   16.75   23.35
   0  12   2   32.82   16.96
   0  12  -2  -16.86   24.09
   0  12   2  -19.25   28.55
   0  12  -3    2.41   11.97
   0  12   3    0.38   10.12
   0  12  -4    7.48    8.21
   0  12   4    6.70    7.15
   0  12   4    3.73    4.35
   0  12   5    9.96    5.67
   0  12  -5    4.80    6.35
   0  12   5    0.22    4.63
   0  12   6   37.03    7.83
   0  12  -6   57.44    9.66
   0  12  -7  299.72   15.32
   0  12   7   88.28   10.40
   0  12   8   62.30    8.81
   1 -11 -15   26.56    4.19
   1 -11 -14    6.92    3.71
   1 -11 -12   62.42    5.60
   1 -11 -12   60.15    6.13
   1 -11 -12   60.50    6.22
   1 -11 -11  156.52    9.07
   1 -11 -11  137.95    9.52
   1 -11 -11  140.34    9.56
   1 -11 -10   25.18    4.93
   1 -11 -10   19.63    5.21
   1 -11 -10   20.20    5.23
   1 -11  -9  178.38   11.05
   1 -11  -9  159.61   11.75
   1 -11  -8  101.28    9.17
   1 -11  -8   97.87   10.06
   1 -11  -7   28.12    6.91
   1 -11  -7   26.23    6.21
  -1 -11  -5   25.33    6.73
  -1 -11  -6   88.33    9.91
  -1 -11  -7  112.69   10.34
  -1 -11  -8   20.15    5.42
  -1 -11  -9  135.27   10.14
  -1 -11 -10  116.24    8.88
  -1 -11 -10   86.97    8.43
  -1 -11 -11   31.21    4.95
  -1 -11 -11   26.83    5.09
  -1 -11 -12   23.99    4.03
  -1 -11 -12   17.70    3.93
  -1 -11 -13    0.48    3.14
  -1 -11 -14   24.78    4.02
  -1 -11 -15   41.83    4.12
   1  -9 -20   74.06    5.77
   1  -9 -20   95.09    5.65
   1  -9 -19   25.70    3.84
   1  -9 -19   36.44    5.40
   1  -9 -19   23.52    3.74
   1  -9 -18  122.70    7.73
   1  -9 -18  102.29    7.50
   1  -9 -18  110.40    7.26
   1  -9 -17   88.89    7.23
   1  -9 -17   74.36    6.80
   1  -9 -17   80.01    7.19
   1  -9 -16  155.57    9.85
   1  -9 -16  129.54    9.56
   1  -9 -16  128.25    9.30
   1  -9 -15   17.25    4.69
   1  -9 -15    9.18    4.41
   1  -9 -15   19.94    5.61
   1  -9 -14  283.84   14.22
   1  -9 -14  268.50   14.05
   1  -9 -14  254.38   11.71
   1  -9 -13   83.02    8.72
   1  -9 -13   80.41    7.31
   1  -9 -13   73.27    8.46
   1  -9 -12   15.01    5.33
   1  -9 -12   21.55    4.58
   1  -9 -12   14.77    5.11
   1  -9 -11   -1.39    4.22
   1  -9 -11    2.66    3.21
   1  -9 -11   -0.40    3.84
   1  -9 -10   17.84    4.73
   1  -9 -10    8.75    4.38
   1  -9  -9   63.96    7.73
   1  -9  -9   52.41    7.54
  -1  -9  -7   35.16    6.52
  -1  -9  -8   54.40    7.72
  -1  -9  -9  146.75   11.50
  -1  -9 -10   61.70    7.86
  -1  -9 -11   33.55    6.75
  -1  -9 -11   37.76    6.32
  -1  -9 -11   30.34    5.61
  -1  -9 -12   19.09    5.07
  -1  -9 -12   11.85    5.12
  -1  -9 -12   13.23    4.56
  -1  -9 -13  134.51   11.27
  -1  -9 -13  144.80   10.06
  -1  -9 -13  156.93   10.15
  -1  -9 -14   68.67    8.10
  -1  -9 -14   67.19    6.86
  -1  -9 -14   65.19    6.87
  -1  -9 -15   34.39    5.14
  -1  -9 -15   48.44    5.72
  -1  -9 -15   27.40    5.56
  -1  -9 -15   40.22    6.30
  -1  -9 -15   33.90    6.14
  -1  -9 -16  107.79    8.45
  -1  -9 -16  119.38    9.23
  -1  -9 -17   14.66    4.02
  -1  -9 -17   18.25    4.07
  -1  -9 -18   28.28    4.22
  -1  -9 -19   70.04    6.32
  -1  -9 -19   53.98    4.90
  -1  -9 -20   49.24    4.87
   1  -7 -24   16.50    3.49
   1  -7 -23   96.19    6.62
  -1  -7  23   79.22    5.26
   1  -7 -23   60.95    4.63
   1  -7 -23   72.02    5.96
  -1  -7  23   82.16    4.99
  -1  -7  22    9.55    3.06
   1  -7 -22    8.87    2.58
   1  -7 -22   13.56    4.45
   1  -7 -22   11.33    3.56
  -1  -7  22    6.81    2.55
   1  -7 -21    3.97    2.50
  -1  -7  21    5.06    2.39
  -1  -7  21    5.84    2.65
   1  -7 -21    5.76    3.27
   1  -7 -21    1.41    3.24
   1  -7 -20   39.08    5.81
   1  -7 -20   39.51    4.25
   1  -7 -20   50.27    5.53
   1  -7 -20   36.93    4.91
  -1  -7  19   84.24    6.35
   1  -7 -19   58.17    5.84
   1  -7 -19   70.32    7.78
   1  -7 -19   66.01    5.62
   1  -7 -19   68.53    6.89
   1  -7 -19   59.93    6.50
   1  -7 -18    9.01    2.97
   1  -7 -18    4.99    3.18
   1  -7 -18    6.40    4.45
   1  -7 -18    6.71    3.58
   1  -7 -17   15.70    3.71
   1  -7 -17   11.56    4.21
   1  -7 -17   20.21    5.64
   1  -7 -17   14.85    4.63
   1  -7 -16   20.76    5.88
   1  -7 -16   12.75    4.50
   1  -7 -16   19.73    4.10
   1  -7 -16   12.79    4.80
   1  -7 -16   16.70    4.45
   1  -7 -15  267.78   12.51
   1  -7 -15  264.48   13.63
   1  -7 -15  282.57   15.16
   1  -7 -15  268.86   15.11
   1  -7 -14   70.71    7.42
   1  -7 -14   78.41    8.07
   1  -7 -14   67.99    8.32
   1  -7 -14   73.24    8.82
   1  -7 -13  463.34   16.98
   1  -7 -13  480.99   18.86
   1  -7 -13  478.89   18.55
   1  -7 -12  220.73   12.03
   1  -7 -12  234.05   13.44
   1  -7 -12  253.64   13.19
   1  -7 -12  203.50   13.63
   1  -7 -11   81.03    9.32
   1  -7 -11   60.15    6.64
  -1  -7  11   77.98    7.42
   1  -7 -11   87.98    7.72
   1  -7 -11   66.26    7.75
   1  -7 -10  177.58   12.80
   1  -7 -10  156.69    9.85
   1  -7 -10  153.82   10.88
   1  -7 -10  218.82   10.84
   1  -7 -10  138.77   11.58
  -1  -7  10  189.99   11.06
  -1  -7   9  114.79    8.88
   1  -7  -9   90.54    9.45
   1  -7  -9  121.97    7.87
   1  -7  -9  102.24    9.67
   1  -7  -9   73.87    7.81
   1  -7  -8  535.71   20.20
   1  -7  -8  684.81   17.03
   1  -7  -8  449.72   19.03
  -1  -7   8  664.54   20.01
   1  -7  -7  420.93   17.80
  -1  -7   7  405.41   15.64
   1  -7  -6  166.34    7.87
   1  -7  -6  108.54    9.29
   1  -7  -5 1328.29   31.49
   1  -7  -5 1746.19   26.47
  -1  -7   5 1570.93   23.65
  -1  -7   5 1899.89   33.13
  -1  -7   5 1229.81   32.36
   1  -7  -4  458.36   17.03
   1  -7  -4  482.99   16.88
   1  -7  -3  115.21    8.91
   1  -7  -3  118.67    8.54
  -1  -7   3  122.05   10.26
   1  -7  -2  288.94   13.25
  -1  -7   2  287.59    8.74
   1  -7  -2  296.44   13.08
  -1  -7   1  273.26   15.40
   1  -7  -1  310.95   13.65
   1  -7  -1  303.52   13.29
  -1  -7   1  253.78   13.63
   1  -7   0  276.36   13.14
   1  -7   0  304.38    9.52
  -1  -7   0  268.17   15.21
  -1  -7   0  264.09   13.62
   1  -7   0  250.58   12.36
   1  -7   1   32.32    5.42
  -1  -7  -1   39.40    6.91
   1  -7   1   32.31    3.54
  -1  -7  -1   38.44    5.81
   1  -7   1   33.91    5.30
   1  -7   2   42.14    5.96
   1  -7   2   40.94    3.89
  -1  -7  -2   38.98    6.78
  -1  -7  -2   38.17    5.82
  -1  -7  -3  138.22   11.10
  -1  -7  -3  136.02    9.75
   1  -7   4   53.13    4.29
  -1  -7  -4   45.78    4.02
  -1  -7  -4   41.57    5.94
   1  -7   5  456.07   12.23
  -1  -7  -5  425.84   17.31
   1  -7   6  258.84   11.85
   1  -7   6  249.88    9.05
  -1  -7  -6  258.75    9.46
   1  -7   7   46.75    6.11
  -1  -7  -7   49.46    4.79
  -1  -7  -7   32.94    6.23
   1  -7   7   45.48    4.32
  -1  -7  -8   90.19    7.07
   1  -7   8  120.83    9.04
   1  -7   8  108.95    6.55
  -1  -7  -8  112.61    7.29
  -1  -7  -9  117.04    8.14
  -1  -7  -9  102.47    8.13
  -1  -7  -9   94.76    9.72
   1  -7   9  111.70    9.02
  -1  -7  -9  105.75    8.04
  -1  -7 -10  565.73   18.80
  -1  -7 -10  610.93   19.47
   1  -7  10  564.02   19.23
  -1  -7 -10  567.77   23.07
  -1  -7 -11  345.57   18.66
  -1  -7 -11  421.10   16.40
  -1  -7 -11  290.66   15.59
   1  -7  11  470.00   17.10
  -1  -7 -11  357.15   15.57
  -1  -7 -11  307.53   14.60
  -1  -7 -12   28.67    6.31
  -1  -7 -12   48.73    7.24
  -1  -7 -12   34.48    6.12
  -1  -7 -12   30.88    5.98
  -1  -7 -13  797.86   25.88
  -1  -7 -13  862.58   25.25
  -1  -7 -13  848.99   24.29
  -1  -7 -14  280.54   14.85
  -1  -7 -14  244.61   14.31
  -1  -7 -14  233.31   13.07
  -1  -7 -15  197.85   12.66
  -1  -7 -15  166.79   10.90
  -1  -7 -15  171.78   11.80
  -1  -7 -16  100.10    8.94
  -1  -7 -16  100.86    9.39
  -1  -7 -16  132.13   10.33
  -1  -7 -16  105.81    8.51
  -1  -7 -17   11.83    3.91
  -1  -7 -17   17.93    4.75
  -1  -7 -17   22.11    4.82
  -1  -7 -17   25.60    5.77
  -1  -7 -17   19.71    4.20
  -1  -7 -17   17.54    4.86
  -1  -7 -18   70.31    7.29
  -1  -7 -18   88.92    9.53
  -1  -7 -18   68.12    6.40
  -1  -7 -18   91.83    7.22
  -1  -7 -18   82.11    7.60
  -1  -7 -19   23.17    4.27
  -1  -7 -19   26.99    6.06
   1  -7  19   25.10    4.21
  -1  -7 -19   28.93    4.73
  -1  -7 -19   30.15    4.27
  -1  -7 -20   24.46    3.88
  -1  -7 -20   34.36    5.69
   1  -7  20   33.99    4.49
  -1  -7 -20   34.85    4.26
  -1  -7 -20   33.33    4.55
  -1  -7 -21    6.13    2.33
  -1  -7 -21    7.20    2.59
   1  -7  21   12.10    2.96
  -1  -7 -21    8.69    4.12
  -1  -7 -21    8.33    3.62
  -1  -7 -22    1.85    2.51
  -1  -7 -22    2.92    3.31
  -1  -7 -22    0.75    2.71
   1  -7  22    1.10    1.94
  -1  -7 -22    1.22    1.76
   1  -7  22    0.86    2.01
   1  -7  23    5.83    2.42
  -1  -7 -23   12.30    3.32
   1  -5 -27   21.40    3.16
  -1  -5  26    2.40    1.92
   1  -5 -25   53.64    5.35
   1  -5 -25   43.11    4.85
  -1  -5  25   56.63    4.57
  -1  -5  25   56.19    4.89
  -1  -5  25   54.18    4.38
   1  -5 -24  158.08    9.04
  -1  -5  24  149.52    8.03
  -1  -5  24  138.05    7.16
   1  -5 -24  137.13    8.80
  -1  -5  24  149.99    7.52
  -1  -5  23    5.79    3.29
  -1  -5  23    6.42    3.06
   1  -5 -23    3.33    2.56
   1  -5 -23    7.82    4.56
  -1  -5  23    4.15    3.13
  -1  -5  23    7.15    2.77
   1  -5 -23    3.78    3.57
   1  -5 -22  326.84   12.64
  -1  -5  22  451.05   14.18
  -1  -5  22  424.65   12.83
   1  -5 -22  326.95   12.88
  -1  -5  22  460.71   14.00
  -1  -5  21  275.05   11.44
   1  -5 -21  232.55   11.53
   1  -5 -21  264.00   11.34
   1  -5 -21  249.77   11.86
  -1  -5  21  263.83   10.57
  -1  -5  20   91.10    7.17
   1  -5 -20   59.05    7.00
   1  -5 -20   67.87    6.84
  -1  -5  20   86.91    6.67
   1  -5 -20   52.92    6.07
   1  -5 -20   70.77    6.43
   1  -5 -19   14.89    4.95
   1  -5 -19   21.67    4.19
  -1  -5  19   24.80    4.09
   1  -5 -19   22.89    4.78
   1  -5 -19   14.80    4.12
   1  -5 -18  144.71    9.57
   1  -5 -18  188.27   11.49
   1  -5 -18  178.57   10.05
   1  -5 -18  168.19   10.99
  -1  -5  18  188.24    9.84
   1  -5 -18  135.21   10.05
   1  -5 -17  122.25    9.92
   1  -5 -17  119.79    9.77
   1  -5 -17   89.46    8.18
   1  -5 -17  113.22    8.37
   1  -5 -17  106.42    9.41
   1  -5 -17  113.07    8.99
   1  -5 -16  509.31   19.65
   1  -5 -16  482.88   18.23
   1  -5 -16  511.09   18.67
  -1  -5  16  436.96   15.11
   1  -5 -16  433.79   15.99
   1  -5 -16  444.93   17.68
   1  -5 -16  470.34   19.33
   1  -5 -16  532.99   17.74
   1  -5 -16  476.99   17.14
   1  -5 -15  153.39    9.88
   1  -5 -15  135.33    9.43
   1  -5 -15  150.01   10.53
   1  -5 -15  124.78    9.84
  -1  -5  15  154.81    9.08
  -1  -5  15  145.56    8.29
   1  -5 -15  122.21    8.70
   1  -5 -15  158.11   11.45
   1  -5 -14 1225.35   28.10
   1  -5 -14 1301.75   30.47
   1  -5 -14 1032.35   25.97
   1  -5 -14  991.87   27.41
  -1  -5  14 1171.94   25.37
   1  -5 -14 1375.30   29.30
  -1  -5  14 1181.71   23.83
   1  -5 -13  229.15   12.77
   1  -5 -13  247.14   12.18
   1  -5 -13  214.81   11.23
  -1  -5  13  218.45    9.89
   1  -5 -12   95.47    7.77
   1  -5 -12   87.89    8.20
  -1  -5  12   79.95    6.76
   1  -5 -12   99.57    8.44
   1  -5 -12  102.86    7.95
   1  -5 -12   88.06    7.22
  -1  -5  12  118.06    7.33
   1  -5 -11   30.97    4.65
   1  -5 -11   29.07    5.19
  -1  -5  11   24.36    4.09
   1  -5 -11   39.61    5.48
  -1  -5  11   24.82    3.53
   1  -5 -11   33.14    4.91
   1  -5 -11   38.89    4.81
   1  -5 -11   33.44    5.51
   1  -5 -11   47.44    4.80
  -1  -5  11   33.00    4.35
   1  -5 -10   99.51    8.06
  -1  -5  10   63.14    5.23
  -1  -5  10   91.33    6.39
   1  -5 -10  136.95    8.95
   1  -5 -10  148.42    7.35
   1  -5 -10  128.32    7.27
   1  -5 -10  114.03    7.60
  -1  -5  10  119.68    7.49
   1  -5  -9  224.07   10.67
   1  -5  -9  226.64    8.27
   1  -5  -9  224.24    8.71
  -1  -5   9  233.74   10.46
   1  -5  -8  124.89    7.84
  -1  -5   8  111.42    5.91
  -1  -5   8  144.13    6.67
   1  -5  -8  137.71    6.32
   1  -5  -8  124.67    5.81
   1  -5  -7  128.75    7.44
  -1  -5   7  110.63    5.41
  -1  -5   7  139.11    6.55
  -1  -5   7  122.83    5.68
   1  -5  -7  112.13    7.18
   1  -5  -7  129.64    5.71
   1  -5  -7  124.40    5.50
  -1  -5   6  634.59   12.53
  -1  -5   6  692.55   13.32
   1  -5  -6  739.22   17.62
  -1  -5   6  820.23   16.71
   1  -5  -6  704.57   17.32
   1  -5  -6  746.74   13.61
   1  -5  -6  758.88   13.67
   1  -5  -5  622.67   15.37
   1  -5  -5  635.46   11.76
   1  -5  -4 1949.66   29.34
   1  -5  -4 2017.59   24.19
   1  -5  -3 1640.29   25.54
   1  -5  -3 1607.49   20.49
   1  -5  -2  473.00    9.90
  -1  -5   2  483.83    8.85
   1  -5  -2  466.94    9.39
   1  -5  -1  621.28   11.34
  -1  -5   1  532.18   13.83
   1  -5  -1  600.66   10.63
  -1  -5   1  486.21    8.91
  -1  -5   1  550.38   10.36
  -1  -5   1  462.32   10.83
  -1  -5   0  838.84   18.22
  -1  -5   0  878.78   18.37
   1  -5   0  857.07   13.56
   1  -5   0  897.23   14.38
  -1  -5   0  811.59   11.88
  -1  -5   0  929.87   13.86
  -1  -5   0  796.19   12.93
   1  -5   0  756.71   12.17
  -1  -5  -1  381.18   11.75
  -1  -5  -1  384.23    7.40
   1  -5   1  343.78    8.18
  -1  -5  -1  409.69   12.35
   1  -5   1  380.45    9.07
  -1  -5  -1  415.00    8.61
   1  -5   1  324.60    8.08
  -1  -5  -2 2863.30   39.72
  -1  -5  -2 2927.76   40.38
   1  -5   2 2945.06   34.79
  -1  -5  -3  306.38   10.80
  -1  -5  -3  287.63    6.66
  -1  -5  -3  276.62   10.67
  -1  -5  -4 3540.77   45.88
  -1  -5  -4 3455.42   46.76
  -1  -5  -4 3594.09   36.73
   1  -5   4 3582.30   44.44
   1  -5   5  722.39   13.13
  -1  -5  -5  638.31   11.92
  -1  -5  -5  664.97   12.47
  -1  -5  -5  570.31   16.75
   1  -5   5  792.93   18.25
   1  -5   6  209.22    7.45
  -1  -5  -6  313.90    8.45
  -1  -5  -6  304.42   12.35
  -1  -5  -6  338.25    8.69
   1  -5   6  209.10    9.85
  -1  -5  -7  361.73   13.30
   1  -5   7  332.62   10.06
  -1  -5  -7  407.63   10.29
  -1  -5  -7  361.69   10.12
  -1  -5  -7  318.12   13.10
   1  -5   7  409.77   13.98
  -1  -5  -8  317.20   12.91
   1  -5   8  249.45    9.33
  -1  -5  -8  263.81   12.45
  -1  -5  -8  286.43    9.69
  -1  -5  -8  340.51   10.01
   1  -5   8  360.74   13.42
  -1  -5  -9  106.08    7.99
  -1  -5  -9   88.55    6.06
  -1  -5  -9  117.87    6.49
  -1  -5  -9  112.20    7.00
   1  -5   9  114.77    7.75
  -1  -5 -10   67.57    7.06
   1  -5  10   55.49    5.04
  -1  -5 -10   71.34    6.40
  -1  -5 -10   59.89    5.43
  -1  -5 -10   73.60    6.33
  -1  -5 -11  107.79    8.98
   1  -5  11  118.59    7.17
  -1  -5 -11   98.63    7.88
  -1  -5 -11  108.56    8.15
  -1  -5 -11  103.17    7.10
  -1  -5 -12    8.68    3.57
  -1  -5 -12    4.29    4.23
   1  -5  12   12.89    3.04
  -1  -5 -12   16.12    4.44
  -1  -5 -12   12.44    4.17
  -1  -5 -12    9.83    3.18
   1  -5  12   18.09    3.61
  -1  -5 -13   34.49    5.64
  -1  -5 -13   43.58    5.34
  -1  -5 -13   30.27    6.16
  -1  -5 -13   32.49    5.81
   1  -5  13   71.20    5.68
   1  -5  13   75.52    6.36
  -1  -5 -13   32.74    4.81
  -1  -5 -13   27.94    5.98
  -1  -5 -13   32.64    5.70
  -1  -5 -14  254.90   13.29
  -1  -5 -14  271.63   11.79
  -1  -5 -14  258.98   14.35
  -1  -5 -14  273.57   13.38
   1  -5  14  247.03   10.30
  -1  -5 -14  239.73   13.65
  -1  -5 -14  241.47   11.48
   1  -5  14  260.05   11.23
  -1  -5 -14  290.35   14.25
  -1  -5 -14  234.72   13.69
  -1  -5 -15   95.62    8.54
  -1  -5 -15   90.60    7.15
  -1  -5 -15   91.19    8.66
  -1  -5 -15   90.74    8.86
  -1  -5 -15   82.99    7.32
   1  -5  15  107.64    6.98
  -1  -5 -15   73.06    8.09
  -1  -5 -15   99.22    9.21
  -1  -5 -16  245.97   12.85
  -1  -5 -16  213.67   12.77
  -1  -5 -16  252.97   13.30
  -1  -5 -17   53.16    6.82
  -1  -5 -17   49.16    5.86
   1  -5  17   73.01    6.65
  -1  -5 -17   79.09    7.45
  -1  -5 -17   68.88    7.49
  -1  -5 -17   83.41    8.20
  -1  -5 -18   39.77    5.63
   1  -5  18   31.39    4.62
  -1  -5 -18   43.56    5.70
  -1  -5 -18   43.74    5.92
  -1  -5 -18   32.22    6.63
  -1  -5 -19   61.43    6.44
  -1  -5 -19   77.35    8.35
   1  -5  19   78.36    6.85
  -1  -5 -19   83.25    7.50
  -1  -5 -19   91.32    7.48
   1  -5  19   71.66    6.13
  -1  -5 -20  528.11   18.57
   1  -5  20  597.93   15.92
   1  -5  20  645.13   17.48
  -1  -5 -20  511.49   16.85
  -1  -5 -20  569.57   17.32
  -1  -5 -21   13.04    4.75
  -1  -5 -21   13.18    3.80
   1  -5  21   24.74    4.47
  -1  -5 -21   16.82    4.11
  -1  -5 -21   11.24    3.53
   1  -5  21   23.22    4.63
   1  -5  22  482.49   14.27
  -1  -5 -22  354.50   12.51
  -1  -5 -22  561.22   18.20
  -1  -5 -22  397.41   14.14
   1  -5  22  467.39   14.18
   1  -5  22  467.54   13.61
  -1  -5 -22  440.31   16.52
   1  -5  23  162.37    7.96
  -1  -5 -23  100.51    6.37
  -1  -5 -23  162.97    9.99
  -1  -5 -23  116.54    7.32
   1  -5  23  162.21    7.96
   1  -5  23  152.01    7.44
  -1  -5 -23  133.00    8.71
   1  -5  24   52.71    4.65
  -1  -5 -24   67.14    6.48
   1  -5  24   58.66    4.85
   1  -5  24   55.44    4.47
  -1  -5 -24   48.25    5.26
   1  -5  25   42.49    3.77
  -1  -5 -25   41.75    4.93
  -1  -5 -25   32.19    3.95
   1  -5  25   36.91    3.63
  -1  -5 -26   25.73    3.79
  -1  -3  27  211.95    7.94
  -1  -3  27  186.75    7.73
  -1  -3  27  195.25    7.90
  -1  -3  26   54.19    5.04
  -1  -3  26   52.36    4.79
  -1  -3  26   49.72    4.97
   1  -3 -26   41.43    5.20
   1  -3 -26   48.71    5.17
  -1  -3  25   87.54    6.54
  -1  -3  25   88.27    5.89
  -1  -3  25   91.80    6.23
   1  -3 -25   77.85    7.21
  -1  -3  25   86.60    6.58
   1  -3 -25   84.85    6.86
   1  -3 -24  286.42   13.70
  -1  -3  24  290.05   11.61
  -1  -3  24  277.45   10.60
   1  -3 -24  316.29   12.88
  -1  -3  24  303.44   11.35
  -1  -3  24  299.37   11.37
  -1  -3  23  340.93   12.38
  -1  -3  23  338.57   12.39
  -1  -3  23  341.80   12.14
   1  -3 -23  335.02   15.32
   1  -3 -23  313.42   13.16
  -1  -3  23  331.22   11.89
  -1  -3  22    5.07    2.85
  -1  -3  22    7.17    2.99
   1  -3 -22    4.86    2.88
   1  -3 -22    0.96    3.44
   1  -3 -22    7.40    4.57
  -1  -3  22    9.07    2.91
   1  -3 -22    4.85    3.69
  -1  -3  22    2.71    2.61
   1  -3 -22    3.00    2.98
  -1  -3  21   15.22    3.61
   1  -3 -21   20.42    4.13
  -1  -3  21   20.37    4.00
   1  -3 -21   19.65    4.62
  -1  -3  21   21.54    3.80
   1  -3 -21   23.44    5.18
  -1  -3  21   16.12    3.58
  -1  -3  21   12.19    3.27
   1  -3 -21   19.38    4.22
  -1  -3  20   20.06    3.71
   1  -3 -20   10.89    4.39
   1  -3 -20    7.94    3.30
  -1  -3  20   15.46    3.71
   1  -3 -20    9.02    3.34
   1  -3 -20    9.93    3.49
  -1  -3  20   12.14    3.13
  -1  -3  20   11.05    3.18
  -1  -3  19   32.89    4.60
   1  -3 -19   29.08    5.57
  -1  -3  19   18.31    3.45
  -1  -3  19   27.46    4.29
  -1  -3  19   26.06    4.45
   1  -3 -19   20.99    4.39
   1  -3 -19   24.80    4.31
   1  -3 -18   26.28    4.27
   1  -3 -18   23.35    4.23
  -1  -3  18   39.81    4.90
  -1  -3  18   33.60    4.15
  -1  -3  18   32.14    4.32
   1  -3 -18   21.27    4.41
   1  -3 -18   26.54    4.70
  -1  -3  18   30.93    4.37
   1  -3 -18   24.21    5.56
   1  -3 -17   13.28    3.36
   1  -3 -17    9.46    3.27
  -1  -3  17    5.86    2.65
   1  -3 -17    5.98    2.98
   1  -3 -17   13.94    3.78
   1  -3 -17    8.60    4.20
   1  -3 -17   12.21    4.73
  -1  -3  17    7.36    2.75
  -1  -3  17    8.48    2.75
   1  -3 -17   11.45    3.50
  -1  -3  17    6.24    2.62
   1  -3 -16  190.43   10.76
   1  -3 -16  176.49    9.38
   1  -3 -16  177.35    9.97
  -1  -3  16  164.02    8.76
   1  -3 -16  151.97    8.82
  -1  -3  16  151.43    7.83
  -1  -3  16  148.60    7.95
   1  -3 -16  157.24    9.01
   1  -3 -16  176.07   10.70
  -1  -3  16  156.08    8.01
   1  -3 -16  161.38    9.93
   1  -3 -15  205.18   11.01
  -1  -3  15  244.67   10.41
  -1  -3  15  218.17    9.38
   1  -3 -15  228.25   10.56
   1  -3 -15  185.67    9.93
   1  -3 -15  238.26   11.84
   1  -3 -15  204.36    9.89
  -1  -3  15  227.00    9.19
  -1  -3  15  234.55    9.68
   1  -3 -15  217.42   10.26
  -1  -3  14   36.16    4.12
   1  -3 -14   42.10    4.90
   1  -3 -14   44.51    5.67
   1  -3 -14   59.63    5.69
   1  -3 -14   50.81    5.29
   1  -3 -14   61.96    6.53
  -1  -3  14   32.13    3.97
  -1  -3  14   31.60    4.39
   1  -3 -14   48.11    5.37
  -1  -3  13 1807.50   28.94
  -1  -3  13 1793.46   29.92
   1  -3 -13 1530.77   29.10
   1  -3 -13 1433.04   26.91
  -1  -3  13 1958.57   28.75
   1  -3 -13 1791.48   33.32
   1  -3 -13 1778.61   30.09
   1  -3 -13 1839.73   31.33
   1  -3 -12  877.23   19.89
  -1  -3  12  865.76   18.54
  -1  -3  12  829.78   19.19
   1  -3 -11  830.91   17.73
   1  -3 -11  743.99   18.80
  -1  -3  11  801.35   17.72
   1  -3 -11  865.23   18.70
  -1  -3  11  769.45   17.95
   1  -3 -10  580.03   15.58
   1  -3 -10  687.74   14.46
   1  -3 -10  642.78   14.32
   1  -3 -10  642.65   15.14
  -1  -3  10  568.98   14.49
   1  -3  -9 1965.87   25.44
   1  -3  -9 1886.48   25.57
   1  -3  -9 1915.45   27.37
   1  -3  -8  771.32   13.64
   1  -3  -8  723.51   15.80
   1  -3  -8  766.04   13.37
  -1  -3   8  770.42   12.15
   1  -3  -8  767.31   15.20
  -1  -3   8  744.33   14.50
   1  -3  -7 1522.06   19.88
   1  -3  -7 1586.73   20.35
  -1  -3   7 1624.87   19.96
   1  -3  -7 1582.72   22.83
  -1  -3   7 1562.07   21.38
  -1  -3   7 1487.89   21.39
   1  -3  -6 1586.32   19.32
   1  -3  -6 1602.71   19.41
  -1  -3   6 1592.80   20.01
   1  -3  -5 4350.42   42.84
  -1  -3   5 4609.34   44.92
  -1  -3   5 4312.04   43.18
   1  -3  -5 4667.48   47.20
   1  -3  -4  222.76    5.08
  -1  -3   4  197.32    4.80
   1  -3  -3  527.40    5.65
   1  -3  -3  589.15    8.57
   1  -3  -2  268.53    4.21
   1  -3  -2  256.17    5.27
   1  -3  -1 1784.47   18.09
   1  -3  -1 1764.32   19.05
   1  -3  -1 1734.81   18.99
   1  -3   0  177.48    4.25
  -1  -3   0  153.80    3.72
  -1  -3   0  146.62    3.46
   1  -3   0  176.83    4.28
   1  -3   1  157.13    4.72
  -1  -3  -1  153.05    3.69
  -1  -3  -1  147.87    3.33
  -1  -3  -1  163.04    5.44
   1  -3   2  668.92   12.26
  -1  -3  -2  733.78   12.88
  -1  -3  -2  642.90    8.54
  -1  -3  -2  733.13   12.66
   1  -3   2  633.57    8.13
   1  -3   3  454.52   11.20
  -1  -3  -3  548.74   11.48
  -1  -3  -3  507.22    7.51
   1  -3   3  462.19    7.41
  -1  -3  -3  564.83   11.31
  -1  -3  -4  328.89    6.30
  -1  -3  -4  344.02    9.51
  -1  -3  -4  322.30    6.37
   1  -3   4  369.61    7.20
   1  -3   4  361.66    7.24
  -1  -3  -5 4182.64   40.70
  -1  -3  -5 4178.49   40.40
  -1  -3  -5 4199.60   47.56
   1  -3   5 4179.42   42.27
  -1  -3  -6 2196.19   25.31
  -1  -3  -6 2260.84   24.81
  -1  -3  -6 2213.43   29.38
   1  -3   7 2206.30   30.97
  -1  -3  -7 1653.53   22.65
  -1  -3  -7 1754.39   22.23
   1  -3   7 1480.19   23.39
   1  -3   7 1908.47   19.58
  -1  -3  -7 1679.59   25.91
   1  -3   7 1358.18   23.30
  -1  -3  -8  713.21   14.45
   1  -3   8  686.36   15.12
  -1  -3  -8  722.82   16.45
  -1  -3  -9  541.96   14.31
   1  -3   9  528.81   12.63
  -1  -3 -10 1061.39   20.04
   1  -3  10 1072.57   20.39
  -1  -3 -11  957.96   19.23
   1  -3  11  969.90   19.26
  -1  -3 -12  306.14   10.77
   1  -3  12  476.90   13.02
   1  -3  12  446.43   11.88
  -1  -3 -12  380.75   12.09
   1  -3  12  423.24   12.26
  -1  -3 -12  326.64   12.70
  -1  -3 -13 2170.85   37.57
  -1  -3 -13 2065.81   36.08
   1  -3  13 2357.95   33.84
  -1  -3 -13 2299.67   39.61
  -1  -3 -13 2045.96   32.89
   1  -3  13 2568.35   34.93
  -1  -3 -13 2311.48   34.48
   1  -3  13 2387.22   32.59
  -1  -3 -13 2214.51   39.12
  -1  -3 -13 2410.21   39.29
  -1  -3 -14  843.28   21.65
  -1  -3 -14  746.05   20.02
   1  -3  14  695.79   16.92
  -1  -3 -14  830.76   22.45
  -1  -3 -14  724.64   17.84
   1  -3  14  753.25   17.35
  -1  -3 -14  741.27   17.97
  -1  -3 -14  841.45   22.66
  -1  -3 -15   74.14    6.88
   1  -3  15   87.62    6.14
  -1  -3 -15   63.45    5.72
  -1  -3 -15   61.36    5.84
   1  -3  15   95.98    6.29
  -1  -3 -15   58.64    6.59
  -1  -3 -15   74.19    7.25
  -1  -3 -16   50.18    5.92
   1  -3  16   34.59    5.09
  -1  -3 -16   49.38    6.09
  -1  -3 -16   42.88    6.55
  -1  -3 -16   41.66    5.90
   1  -3  16   40.55    4.51
   1  -3  16   47.49    4.77
  -1  -3 -16   42.04    5.01
  -1  -3 -16   56.11    6.38
  -1  -3 -17  326.87   13.44
   1  -3  17  271.59   10.97
   1  -3  17  280.45   11.49
  -1  -3 -17  293.45   13.33
  -1  -3 -17  289.77   14.41
   1  -3  17  266.65   10.67
  -1  -3 -17  284.74   11.69
  -1  -3 -17  307.68   13.62
  -1  -3 -18  218.54   10.49
   1  -3  18  200.47    9.49
   1  -3  18  196.53    9.56
  -1  -3 -18  226.91   11.57
   1  -3  18  211.09   10.29
   1  -3  18  209.11    9.87
   1  -3  18  194.56    9.54
  -1  -3 -18  216.28   12.53
  -1  -3 -18  235.73   11.50
  -1  -3 -19  109.03    9.12
  -1  -3 -19   93.14    7.62
   1  -3  19  111.69    7.65
   1  -3  19  112.12    7.30
  -1  -3 -19  111.34    7.73
  -1  -3 -19   92.65    7.50
   1  -3  20  166.02    9.27
  -1  -3 -20  135.25    9.84
  -1  -3 -20  142.34    9.07
   1  -3  20  163.00    8.93
  -1  -3 -20  138.46    8.91
  -1  -3 -20  152.68    8.90
   1  -3  20  147.57    8.18
  -1  -3 -21   70.14    7.64
  -1  -3 -21   75.98    8.14
  -1  -3 -21   54.99    6.59
  -1  -3 -21   53.54    5.83
  -1  -3 -21   65.90    6.11
  -1  -3 -21   60.66    6.60
   1  -3  21   57.66    5.44
   1  -3  21   68.59    6.12
   1  -3  21   70.36    6.27
  -1  -3 -21   52.41    5.67
  -1  -3 -22   27.28    5.23
  -1  -3 -22   30.70    6.10
  -1  -3 -22   26.00    4.14
   1  -3  22   36.86    4.79
   1  -3  22   23.28    4.07
   1  -3  22   25.78    4.32
  -1  -3 -22   32.53    5.04
  -1  -3 -22   32.45    5.46
  -1  -3 -23  342.65   14.80
   1  -3  23  318.89   11.85
  -1  -3 -23  333.45   13.61
   1  -3  23  301.84   11.38
  -1  -3 -23  308.95   14.08
  -1  -3 -24   81.32    7.33
  -1  -3 -24   89.07    8.16
   1  -3  24   71.73    6.00
   1  -3  24   78.87    6.09
   1  -3  24   64.08    5.47
  -1  -3 -24   85.91    7.12
  -1  -3 -25   53.76    5.46
  -1  -3 -25   51.08    6.17
   1  -3  25   55.10    5.15
  -1  -3 -25   43.68    5.19
   1  -3  25   52.20    5.03
   1  -3  25   59.57    5.05
   1  -3  25   51.54    4.72
  -1  -3 -26   37.90    4.55
   1  -3  26   37.57    4.09
   1  -3  26   35.67    4.21
  -1  -3 -26   39.38    5.22
   1  -3  26   43.70    4.06
   1  -3  26   44.77    4.26
  -1  -3 -27   45.62    4.81
   1  -3  27   35.76    3.35
   1  -3  27   36.82    3.58
   1  -3  27   42.56    4.58
   1  -3  28   25.69    3.13
  -1  -3 -28   21.23    3.16
  -1  -1  29    3.83    2.11
   1  -1 -29   -0.06    2.82
  -1  -1  28    8.57    3.08
  -1  -1  28   10.95    2.52
  -1  -1  28   11.71    3.04
  -1  -1  28   10.02    2.85
   1  -1 -28    4.62    3.47
   1  -1 -28    7.63    2.78
  -1  -1  28    8.18    2.52
  -1  -1  27  231.37    9.07
  -1  -1  27  272.68    9.95
   1  -1 -27  216.21   10.41
   1  -1 -27  211.59    9.15
   1  -1 -27  233.11   10.83
  -1  -1  27  251.84    9.47
  -1  -1  27  300.91   12.18
   1  -1 -26   27.06    4.20
   1  -1 -26   26.83    4.76
   1  -1 -26   29.61    5.59
  -1  -1  26   25.76    4.02
  -1  -1  26   20.30    3.86
   1  -1 -26   21.33    4.39
  -1  -1  26   22.11    3.81
  -1  -1  26   25.55    3.95
  -1  -1  25   28.61    4.39
   1  -1 -25   34.87    4.83
   1  -1 -25   28.93    4.90
   1  -1 -25   38.93    5.59
   1  -1 -25   25.81    5.93
   1  -1 -25   32.46    5.41
  -1  -1  25   29.89    4.41
  -1  -1  25   27.97    4.29
  -1  -1  25   32.89    4.62
  -1  -1  25   33.11    4.47
   1  -1 -24    3.60    2.87
  -1  -1  24    0.63    2.72
   1  -1 -24   -2.30    3.85
   1  -1 -24    3.00    2.99
  -1  -1  24    6.18    2.93
  -1  -1  24    3.17    2.82
   1  -1 -24    1.16    2.84
  -1  -1  24    3.26    2.37
  -1  -1  24    4.49    2.81
  -1  -1  24    4.65    2.91
  -1  -1  23    1.85    2.42
   1  -1 -23    2.62    2.74
   1  -1 -23   -0.12    3.38
   1  -1 -23    7.22    3.38
   1  -1 -23    2.61    4.43
   1  -1 -23    6.16    3.47
  -1  -1  23    2.17    2.57
  -1  -1  23    3.95    2.81
  -1  -1  23    3.32    2.66
  -1  -1  23    1.43    2.57
  -1  -1  22   20.50    3.99
  -1  -1  22   24.40    4.31
   1  -1 -22   22.25    4.91
   1  -1 -22   24.85    4.76
  -1  -1  22   28.02    4.09
   1  -1 -22   22.47    4.30
  -1  -1  22   22.02    3.91
  -1  -1  22   32.17    4.56
   1  -1 -22   22.69    4.62
  -1  -1  21  155.20    8.68
   1  -1 -21  139.67    9.16
  -1  -1  21  155.19    8.96
   1  -1 -21  166.00   11.18
  -1  -1  21  154.86    8.47
   1  -1 -21  167.83   10.37
   1  -1 -21  144.78    9.16
  -1  -1  21  154.68    9.04
  -1  -1  21  165.51    8.91
   1  -1 -21  158.22    9.53
   1  -1 -20  745.40   22.94
  -1  -1  20  754.09   18.87
   1  -1 -20  672.89   19.51
   1  -1 -20  779.39   21.58
  -1  -1  20  712.27   18.04
   1  -1 -20  712.78   19.16
  -1  -1  20  730.74   19.36
   1  -1 -20  746.35   20.05
  -1  -1  20  723.90   18.42
  -1  -1  19  181.04    9.07
   1  -1 -19  150.25   10.41
   1  -1 -19  140.83    8.94
  -1  -1  19  172.83    8.93
  -1  -1  19  159.33    8.34
   1  -1 -19  154.01    9.67
  -1  -1  19  154.85    7.81
   1  -1 -19  153.32    9.17
  -1  -1  19  172.79    9.50
  -1  -1  19  186.03    9.73
   1  -1 -19  138.91    8.66
   1  -1 -18 1293.70   25.71
  -1  -1  18 1183.69   23.90
  -1  -1  18 1153.20   21.97
   1  -1 -18 1196.63   25.67
  -1  -1  18 1254.42   24.25
  -1  -1  18 1180.48   22.30
   1  -1 -18 1328.11   27.47
  -1  -1  18 1199.62   23.41
   1  -1 -18 1273.74   25.40
  -1  -1  18 1250.66   25.36
   1  -1 -18 1401.83   30.57
  -1  -1  17  424.08   13.06
   1  -1 -17  389.61   13.79
  -1  -1  17  403.93   11.97
  -1  -1  17  403.60   12.49
  -1  -1  17  398.34   11.76
  -1  -1  17  429.65   13.08
   1  -1 -17  426.17   13.71
  -1  -1  16  317.14   10.81
  -1  -1  16  320.70   10.11
  -1  -1  16  333.95   11.01
   1  -1 -16  307.81   11.85
  -1  -1  16  340.63   11.29
   1  -1 -16  338.66   11.88
   1  -1 -16  291.07   10.98
  -1  -1  16  303.35   10.11
  -1  -1  15  187.77    7.56
  -1  -1  15  210.59    8.67
   1  -1 -15  199.98    9.30
  -1  -1  15  191.39    8.16
   1  -1 -15  188.86    8.59
  -1  -1  15  184.28    7.70
  -1  -1  14   79.29    4.87
  -1  -1  14   77.17    5.28
   1  -1 -14   64.44    5.09
  -1  -1  13   24.73    3.26
   1  -1 -13   14.91    2.85
   1  -1 -12  347.11    9.58
   1  -1 -12  357.85   10.81
   1  -1 -11  400.43   10.21
   1  -1 -11  414.75   11.50
   1  -1 -10  455.79   10.71
  -1  -1  10  460.89   12.06
   1  -1 -10  472.49   11.85
   1  -1  -9 3268.44   38.42
  -1  -1   9 3736.66   43.01
  -1  -1   9 3549.97   33.98
   1  -1  -9 3442.64   40.39
  -1  -1   8   85.83    3.10
  -1  -1   8   87.61    4.79
  -1  -1   8   86.10    5.18
   1  -1  -8   95.65    4.69
   1  -1  -8   97.99    4.88
   1  -1  -7   41.57    2.75
  -1  -1   7   47.44    3.76
  -1  -1   7   45.60    3.35
   1  -1  -7   39.94    2.92
   1  -1  -7   41.97    3.13
   1  -1  -6  227.71    5.58
  -1  -1   6  239.76    6.43
  -1  -1   6  242.81    7.02
   1  -1  -6  238.66    5.98
   1  -1  -6  249.25    6.35
  -1  -1   5 1002.08   13.93
  -1  -1   5  993.23   13.23
   1  -1  -5 1027.39   12.66
   1  -1  -5 1040.66   13.46
   1  -1  -5  993.58   12.46
   1  -1  -5  972.47   12.47
  -1  -1   4  370.13    6.23
  -1  -1   4  376.23    6.57
  -1  -1   4  376.51    5.98
   1  -1  -4  428.10    6.44
   1  -1  -4  382.07    5.91
   1  -1  -4  382.02    5.94
   1  -1  -4  424.68    6.80
   1  -1  -3  947.61   10.51
   1  -1  -3  957.52   10.56
  -1  -1   2 3389.82   31.50
   1  -1  -2 3454.41   30.54
   1  -1  -1 1028.85   10.67
   1  -1  -1 1014.78   10.55
  -1  -1   0 5206.44   42.55
  -1  -1   0 5086.68   42.57
  -1  -1   0 4388.44   39.40
  -1  -1   0 4575.51   39.73
   1  -1   0 5162.83   40.77
  -1  -1  -1 2515.12   24.35
  -1  -1  -1 2513.26   25.36
   1  -1   1 2540.36   23.11
   1  -1   2 1026.24   14.30
   1  -1   2 1009.96   11.93
  -1  -1  -2  987.93   14.27
   1  -1   3  638.12   10.97
   1  -1   3  681.35   13.27
  -1  -1  -3  583.47    8.94
  -1  -1  -3  538.42    7.57
   1  -1   4  551.72   11.88
  -1  -1  -4  571.87   10.81
  -1  -1  -4  568.38   10.45
  -1  -1  -4  569.50    8.96
   1  -1   5 1017.85   17.80
  -1  -1  -5 1006.34   16.30
   1  -1   6  478.89   11.87
  -1  -1  -6  251.31    8.09
   1  -1   6  409.45   10.78
  -1  -1  -6  332.82    9.24
   1  -1   7  795.44   15.41
   1  -1   7  913.20   16.54
  -1  -1  -7  535.53   12.48
  -1  -1  -7  738.47   14.39
  -1  -1  -7  489.19   11.07
   1  -1   8 1587.98   23.28
  -1  -1  -8 1051.52   19.29
   1  -1   8 1456.43   22.08
  -1  -1  -8 1337.76   21.38
   1  -1   8 1577.04   22.70
   1  -1   9 3047.21   36.36
  -1  -1  -9 2460.89   34.17
   1  -1   9 3262.70   37.67
  -1  -1  -9 2806.99   35.77
  -1  -1  -9 2273.81   32.31
   1  -1   9 3210.95   36.74
   1  -1  10  363.77   10.36
  -1  -1 -10  294.01    9.54
   1  -1  10  376.03   10.75
  -1  -1 -10  304.80    9.75
   1  -1  10  376.32   10.30
  -1  -1 -10  277.83    8.92
   1  -1  11   95.20    5.42
  -1  -1 -11  104.84    5.88
  -1  -1 -11   98.22    5.72
   1  -1  11  100.77    5.47
  -1  -1 -11   88.74    5.28
   1  -1  12  106.28    5.81
  -1  -1 -12   91.79    5.59
  -1  -1 -12   86.39    5.30
   1  -1  12  108.69    5.69
  -1  -1 -13  196.94    8.01
   1  -1  13  233.23    8.61
  -1  -1 -13  191.59    7.98
   1  -1  13  235.83    8.40
  -1  -1 -14  147.80    7.69
   1  -1  14  150.00    6.75
  -1  -1 -14  134.60    6.90
   1  -1  14  152.02    7.19
   1  -1  14  141.33    6.96
  -1  -1 -15  381.70   12.60
  -1  -1 -15  361.20   11.55
   1  -1  15  374.93   11.13
   1  -1  15  350.18   11.23
   1  -1  15  345.49   10.58
   1  -1  15  385.14   12.13
   1  -1  15  355.71   11.31
  -1  -1 -16  862.03   20.02
   1  -1  16  915.30   20.49
   1  -1  16  880.44   18.70
   1  -1  16  902.90   18.31
  -1  -1 -16  843.59   18.82
   1  -1  16  837.17   17.29
  -1  -1 -16  886.59   20.16
   1  -1  16  894.47   19.36
   1  -1  17  637.34   14.86
   1  -1  17  672.38   15.72
   1  -1  17  707.35   18.22
  -1  -1 -17  593.90   16.61
   1  -1  17  661.96   16.86
  -1  -1 -17  580.54   16.55
   1  -1  17  642.91   15.96
  -1  -1 -17  669.91   20.04
   1  -1  18  486.67   13.61
   1  -1  18  508.82   14.41
   1  -1  18  520.51   15.03
  -1  -1 -18  521.84   17.26
  -1  -1 -18  504.57   15.58
   1  -1  18  493.54   15.04
   1  -1  18  480.23   15.40
  -1  -1 -18  498.19   15.52
  -1  -1 -18  524.20   15.49
   1  -1  19  380.13   12.99
  -1  -1 -19  410.98   15.69
   1  -1  19  356.91   12.15
   1  -1  19  366.21   13.14
   1  -1  19  354.80   13.52
  -1  -1 -19  398.99   14.50
   1  -1  19  379.96   12.89
  -1  -1 -19  318.53   13.75
  -1  -1 -19  401.92   16.27
  -1  -1 -19  331.18   12.83
   1  -1  20  100.67    6.96
  -1  -1 -20  123.22    9.01
   1  -1  20  102.25    6.76
   1  -1  20  107.43    7.45
  -1  -1 -20  117.15    8.32
   1  -1  20   99.47    6.98
  -1  -1 -20  101.50    7.53
  -1  -1 -20  111.71    9.12
  -1  -1 -20   98.96    8.14
  -1  -1 -21   19.68    4.21
  -1  -1 -21   25.82    4.86
   1  -1  21   23.15    3.85
   1  -1  21   23.32    3.98
  -1  -1 -21   22.66    4.24
   1  -1  21   18.51    3.54
   1  -1  21   20.06    3.83
  -1  -1 -21   26.23    4.99
  -1  -1 -21   22.96    4.72
  -1  -1 -22    4.92    3.23
   1  -1  22    9.44    3.14
   1  -1  22    6.76    2.74
  -1  -1 -22    7.11    3.26
  -1  -1 -22    6.38    3.24
   1  -1  22   11.95    3.23
  -1  -1 -22    2.26    3.54
  -1  -1 -22    5.40    3.29
   1  -1  22    8.24    3.06
  -1  -1 -23   82.68    7.91
  -1  -1 -23   73.49    6.68
   1  -1  23   72.59    6.10
  -1  -1 -23   80.48    7.14
  -1  -1 -23   91.85    8.00
   1  -1  23   65.19    6.26
   1  -1  23   74.77    6.22
   1  -1  24  149.77    8.26
  -1  -1 -24  171.14   10.56
  -1  -1 -24  174.28   10.48
  -1  -1 -24  165.44    9.76
   1  -1  24  145.30    8.18
   1  -1  24  153.03    8.48
   1  -1  24  154.12    8.83
  -1  -1 -24  147.27    9.12
  -1  -1 -25   37.85    5.40
  -1  -1 -25   23.82    4.55
   1  -1  25   27.53    4.08
  -1  -1 -25   37.39    5.08
   1  -1  25   29.17    4.26
   1  -1  25   29.71    4.38
   1  -1  26  106.90    6.59
   1  -1  26  111.81    6.66
  -1  -1 -26  126.85    7.79
  -1  -1 -26  130.22    8.67
   1  -1  26  115.10    7.00
   1  -1  26  133.14    9.20
  -1  -1 -27  183.36    8.33
   1  -1  27  212.35    8.16
  -1  -1 -27  209.13    9.88
   1  -1  28    8.11    2.97
   1  -1  29   15.27    2.44
  -1   1  29    5.79    1.76
  -1   1  28   12.30    3.00
   1   1 -28   10.27    3.73
  -1   1  28    9.24    2.76
   1   1 -28    7.63    3.05
   1   1 -28   11.26    3.27
  -1   1  27  241.91    9.49
   1   1 -27  235.09   10.38
   1   1 -27  239.28   10.24
   1   1 -27  267.66   11.60
  -1   1  27  240.19   10.15
  -1   1  27  264.95   10.64
   1   1 -27  251.60   11.58
   1   1 -26   17.07    4.57
  -1   1  26   28.77    4.42
  -1   1  26   25.19    4.28
   1   1 -26   13.83    4.06
  -1   1  26   31.93    4.91
  -1   1  26   24.34    4.68
   1   1 -26   23.32    4.54
   1   1 -26   21.19    5.16
  -1   1  25   40.98    5.78
   1   1 -25   28.34    5.96
  -1   1  25   34.72    4.94
   1   1 -25   30.13    5.04
   1   1 -25   25.52    5.40
   1   1 -25   23.32    5.01
   1   1 -24   -1.54    5.32
  -1   1  24    0.52    2.57
   1   1 -24    2.77    3.36
   1   1 -24    0.88    3.13
   1   1 -24    0.16    3.65
   1   1 -23    1.36    2.99
   1   1 -23    2.82    3.41
   1   1 -23    4.73    3.33
  -1   1  23    4.73    3.02
  -1   1  23    3.59    2.65
  -1   1  23    2.75    2.75
   1   1 -23    1.31    2.74
   1   1 -23   -1.27    5.12
  -1   1  22   26.59    4.23
   1   1 -22   28.10    4.94
   1   1 -22   20.87    4.62
   1   1 -22   29.12    5.36
  -1   1  22   27.24    4.59
   1   1 -22   28.75    4.37
  -1   1  22   24.99    4.23
   1   1 -22   29.61    5.51
   1   1 -22   27.26    6.20
  -1   1  22   25.21    4.26
   1   1 -21  146.26    9.74
   1   1 -21  158.17   11.44
  -1   1  21  164.14    9.32
  -1   1  21  180.26   10.25
   1   1 -21  139.19    8.28
  -1   1  21  155.24    8.94
   1   1 -21  158.97   11.30
   1   1 -21  155.80   10.16
  -1   1  21  156.29    9.01
   1   1 -21  164.15   11.02
   1   1 -20  705.68   20.31
   1   1 -20  781.81   23.58
  -1   1  20  784.91   20.14
  -1   1  20  787.17   21.00
   1   1 -20  689.19   18.21
  -1   1  20  756.62   19.50
   1   1 -20  788.80   24.19
   1   1 -20  779.01   22.96
   1   1 -20  745.54   21.41
  -1   1  20  764.52   19.68
   1   1 -19  177.49   10.35
  -1   1  19  148.09    8.63
   1   1 -19  190.81   11.95
  -1   1  19  161.07    8.98
  -1   1  19  128.34    8.62
  -1   1  19  110.92    8.05
   1   1 -19  169.86   10.76
  -1   1  19  143.65    8.63
   1   1 -19  156.95   11.32
   1   1 -19  154.38    9.73
  -1   1  18 1254.03   25.23
   1   1 -18 1202.06   26.97
   1   1 -18 1140.99   25.51
   1   1 -18 1315.12   26.43
  -1   1  18 1243.36   24.77
   1   1 -18 1268.52   28.84
  -1   1  18 1285.04   25.74
   1   1 -18 1277.08   29.81
  -1   1  18 1239.86   26.15
  -1   1  18 1332.84   26.88
  -1   1  18 1311.77   25.84
   1   1 -18 1304.05   30.94
  -1   1  17  418.00   11.94
   1   1 -17  437.41   14.41
   1   1 -17  405.39   12.46
  -1   1  17  420.56   13.31
  -1   1  17  423.18   13.80
   1   1 -17  449.56   16.21
  -1   1  17  428.87   13.78
   1   1 -17  410.78   14.87
  -1   1  17  432.05   13.80
  -1   1  17  404.23   13.94
   1   1 -17  438.05   17.25
  -1   1  16  347.17   10.75
   1   1 -16  355.63   11.55
   1   1 -16  392.31   13.42
  -1   1  16  343.63   11.67
  -1   1  16  360.77   12.42
   1   1 -16  374.06   14.53
  -1   1  16  336.26   11.93
   1   1 -16  358.13   13.58
  -1   1  16  344.17   12.05
   1   1 -16  373.43   15.61
  -1   1  16  329.37   12.29
   1   1 -15  217.02    9.03
  -1   1  15  227.86    9.58
   1   1 -15  220.17   10.44
   1   1 -15  230.62   11.30
  -1   1  15  222.80    9.43
  -1   1  15  227.99    9.93
  -1   1  15  224.33    9.18
  -1   1  15  242.14    9.90
  -1   1  14   68.89    5.12
  -1   1  14   63.36    3.84
   1   1 -14   77.58    5.46
  -1   1  14   70.75    5.33
   1   1 -14   69.72    6.38
  -1   1  13   23.90    3.18
   1   1 -13   25.90    3.48
  -1   1  13   20.63    2.30
  -1   1  12  340.06   10.68
  -1   1  12  326.60    8.26
  -1   1  11  426.68   11.83
   1   1 -11  438.84   11.63
  -1   1  11  438.87    9.54
   1   1 -10  514.84   12.50
  -1   1  10  570.33   13.66
   1   1  -9 4068.44   46.07
   1   1  -9 3882.37   47.75
   1   1  -8  125.35    5.40
  -1   1   8  167.66    7.05
   1   1  -8   91.43    2.71
   1   1  -8  124.97    6.18
  -1   1   8  200.88    8.15
  -1   1   7   72.10    4.67
   1   1  -7   95.20    4.25
   1   1  -7   90.50    3.15
   1   1  -7   73.95    4.73
  -1   1   7   99.03    5.90
  -1   1   7   83.69    2.76
   1   1  -6  242.83    5.63
   1   1  -6  269.07    6.14
   1   1  -6  215.92    6.95
  -1   1   6  274.55    9.39
  -1   1   6  241.42    5.58
  -1   1   5  934.29   14.84
   1   1  -5  925.69   11.22
   1   1  -5 1127.33   15.37
  -1   1   5  946.28   17.67
  -1   1   5 1068.71   14.87
  -1   1   4  244.28    5.48
   1   1  -4  211.17    4.55
   1   1  -4  257.15    7.42
  -1   1   4  210.65    7.13
  -1   1   4  270.32    7.64
  -1   1   3 1303.44   13.70
   1   1  -3 1293.26   13.70
   1   1  -3 1411.88   20.82
  -1   1   3 1334.45   20.00
  -1   1   3 1438.80   21.71
  -1   1   2 3466.58   43.41
   1   1  -2 3263.29   30.95
   1   1  -2 3435.45   30.10
  -1   1   2 3174.17   39.38
   1   1  -2 3021.43   39.57
  -1   1   1  787.06   20.03
  -1   1   1 1062.61    9.74
   1   1  -1 1020.73   10.15
   1   1  -1 1087.92   11.15
  -1   1   1 1095.95   10.06
  -1   1   1  790.21   17.75
   1   1   0 4116.88   35.59
   1   1   0 4982.45   35.76
   1   1   0 4513.30   35.28
   1   1   1 2613.28   34.33
  -1   1  -1 2642.68   25.24
  -1   1  -2  961.93   18.40
  -1   1  -2  930.54    8.82
  -1   1  -2  788.99   10.54
  -1   1  -2  805.86   17.43
  -1   1  -3  555.35   12.43
   1   1   3  591.94    6.30
  -1   1  -3  653.95    7.95
  -1   1  -3  705.22   14.20
   1   1   3  703.45   12.55
  -1   1  -3  521.70    8.41
  -1   1  -4  563.60   11.20
  -1   1  -4  502.38    9.35
  -1   1  -4  609.45    9.44
   1   1   4  676.81   11.19
  -1   1  -4  633.93    8.79
   1   1   4  596.35    7.14
  -1   1  -5  880.32   13.21
  -1   1  -5  725.92   13.05
  -1   1  -5  929.11   13.86
   1   1   5  820.20   10.63
   1   1   5 1000.27   13.06
  -1   1  -5  943.28   12.85
  -1   1  -6  349.58    6.88
   1   1   6  336.96    6.29
  -1   1  -6  384.82    8.49
   1   1   6  258.25    6.08
   1   1   6  365.18    9.00
  -1   1  -6  378.40    9.32
  -1   1  -6  283.93    8.18
   1   1   7  432.81    6.70
  -1   1  -7  562.96   11.55
   1   1   7  521.65   12.14
  -1   1  -7  430.00   10.81
  -1   1  -7  619.93   13.21
  -1   1  -8 1117.51   19.82
  -1   1  -8 1158.08   18.80
  -1   1  -9 2324.67   31.10
   1   1   9 1924.93   26.69
   1   1   9 2092.86   32.28
  -1   1  -9 2525.91   34.35
  -1   1  -9 2503.41   31.56
  -1   1 -10  281.57    9.44
   1   1  10  232.13    7.47
   1   1  10  244.30    9.87
  -1   1 -10  289.72    9.23
  -1   1 -10  289.00   10.65
  -1   1 -11  112.23    6.14
   1   1  11  118.26    5.45
  -1   1 -11  129.03    7.27
  -1   1 -11  104.20    5.62
   1   1  11  134.55    7.45
  -1   1 -12   87.89    5.49
   1   1  12   84.80    4.70
   1   1  12   87.19    6.15
  -1   1 -12   93.13    6.28
  -1   1 -13  241.48    8.82
  -1   1 -13  256.11   10.09
   1   1  13  225.70    9.71
   1   1  14  159.11    8.29
   1   1  14  160.57    7.47
  -1   1 -14  164.20    8.66
  -1   1 -14  150.24    7.04
   1   1  14  154.66    7.69
   1   1  15  392.95   11.95
  -1   1 -15  366.83   10.92
   1   1  15  382.64   11.16
  -1   1 -15  398.51   13.57
   1   1  15  388.35   11.95
   1   1  15  389.17   12.33
   1   1  16  838.26   17.42
  -1   1 -16  892.13   22.86
   1   1  16  833.41   18.53
  -1   1 -16  852.70   20.69
   1   1  16  865.60   18.87
   1   1  16  878.76   19.45
   1   1  17  640.36   16.55
  -1   1 -17  684.72   20.38
   1   1  17  658.35   17.09
  -1   1 -17  695.24   21.66
   1   1  17  610.28   16.12
  -1   1 -17  688.24   18.89
   1   1  17  649.95   15.37
   1   1  18  624.06   15.34
  -1   1 -18  637.88   17.99
   1   1  18  611.58   16.44
   1   1  18  664.10   19.01
  -1   1 -18  570.27   17.66
   1   1  18  605.00   16.34
   1   1  18  623.61   17.10
  -1   1 -18  604.05   20.75
  -1   1 -18  524.77   17.26
  -1   1 -19  371.35   16.43
   1   1  19  352.38   11.45
   1   1  19  361.00   12.50
   1   1  19  325.70   12.73
   1   1  19  362.23   13.23
   1   1  19  349.49   14.10
  -1   1 -19  311.86   13.73
  -1   1 -19  371.33   14.54
   1   1  19  347.82   12.53
   1   1  19  354.68   12.62
   1   1  20  122.72    7.66
  -1   1 -20  117.66    8.64
   1   1  20  130.62    8.74
   1   1  20  118.91    7.64
   1   1  20  125.75    7.99
   1   1  20  123.93    6.99
  -1   1 -20  107.01    8.21
  -1   1 -20  109.24    9.80
  -1   1 -21   21.19    4.49
   1   1  21   22.22    3.86
   1   1  21   22.10    3.43
   1   1  21   29.32    4.66
   1   1  21   24.15    3.91
   1   1  21   23.18    4.10
  -1   1 -21   16.36    5.35
  -1   1 -21   21.75    4.64
  -1   1 -21   15.87    4.13
   1   1  22    7.70    2.66
   1   1  22    6.88    2.90
   1   1  22    7.80    3.33
  -1   1 -22    9.04    3.62
   1   1  22    4.43    2.78
  -1   1 -22   10.43    4.92
  -1   1 -22    8.33    3.79
  -1   1 -22   10.95    3.87
   1   1  22    7.30    3.08
   1   1  23   71.40    6.17
   1   1  23   90.01    7.48
  -1   1 -23   67.60    7.09
  -1   1 -23   67.45    8.09
  -1   1 -23   60.71    6.58
  -1   1 -23   68.61    7.55
   1   1  23   82.13    6.72
  -1   1 -24  157.44   10.27
   1   1  24  181.58   10.14
  -1   1 -24  148.94   10.60
  -1   1 -24  166.13   11.03
  -1   1 -24  140.44    9.13
   1   1  24  192.30   11.45
   1   1  24  155.46    8.93
   1   1  24  133.30    7.96
   1   1  25   24.60    4.38
  -1   1 -25   28.10    5.78
  -1   1 -25   27.26    4.72
   1   1  25   38.66    4.96
   1   1  25   37.70    5.61
  -1   1 -25   23.88    5.16
  -1   1 -25   23.41    5.33
   1   1  26  119.26    7.26
  -1   1 -26  108.66    7.47
  -1   1 -26  123.90    9.08
   1   1  26  142.21    8.13
   1   1  26  140.58    8.48
   1   1  26  156.92    9.44
   1   1  26  125.38    7.24
  -1   1 -26  115.55    8.25
  -1   1 -26  116.51    8.84
   1   1  27  212.95    8.56
  -1   1 -27  210.60    9.02
  -1   1 -27  237.30   10.65
   1   1  27  250.33   10.17
   1   1  27  243.72   10.30
   1   1  27  222.02    9.17
  -1   1 -27  230.03   10.08
  -1   1 -27  249.57   11.20
   1   1  28   10.54    2.33
  -1   1 -28    6.97    2.73
  -1   1 -28    7.92    3.28
   1   1  28    9.70    2.83
  -1   1 -29   17.01    2.80
  -1   3  28   12.29    2.40
  -1   3  27  232.40    9.26
   1   3 -27  201.38    9.09
  -1   3  26   43.89    5.12
   1   3 -26   57.17    4.79
   1   3 -26   46.33    5.78
  -1   3  25   81.33    6.79
   1   3 -25   84.75    6.18
  -1   3  25   69.40    5.62
   1   3 -25   70.85    6.94
   1   3 -25   78.95    7.43
   1   3 -25   81.37    7.29
  -1   3  24  308.08   13.18
   1   3 -24  282.61   11.28
   1   3 -24  278.75   13.30
  -1   3  24  297.56   11.57
   1   3 -24  266.18   13.38
   1   3 -24  253.86   12.67
  -1   3  23  352.48   14.39
   1   3 -23  361.19   16.37
   1   3 -23  365.72   16.12
   1   3 -23  326.33   14.57
  -1   3  23  343.66   14.37
   1   3 -23  341.40   12.81
  -1   3  23  331.48   13.10
  -1   3  23  338.99   13.06
   1   3 -23  357.96   15.64
  -1   3  22    6.00    3.48
   1   3 -22    5.15    3.62
  -1   3  22    3.82    2.54
  -1   3  22    4.62    3.50
   1   3 -22    4.77    3.92
   1   3 -22    3.17    4.68
  -1   3  22    1.66    3.03
   1   3 -22    3.20    3.39
  -1   3  22    2.42    2.93
   1   3 -22    3.85    3.96
   1   3 -21   18.54    4.77
  -1   3  21   19.22    4.32
  -1   3  21   23.10    3.94
  -1   3  21   23.90    5.12
   1   3 -21   20.35    5.25
   1   3 -21    7.41    5.35
  -1   3  21   24.81    4.92
   1   3 -21   16.73    4.14
  -1   3  21   20.58    4.32
   1   3 -21   16.54    4.81
   1   3 -20    8.38    4.17
  -1   3  20   16.96    4.50
  -1   3  20   11.53    3.25
  -1   3  20   13.00    4.43
   1   3 -20   15.67    5.05
  -1   3  20    6.69    3.39
   1   3 -20    6.59    5.59
  -1   3  20    9.36    3.81
   1   3 -20   10.28    3.69
  -1   3  20   15.90    4.12
   1   3 -20   12.70    4.64
  -1   3  19   36.00    5.62
  -1   3  19   32.49    5.01
   1   3 -19   32.52    7.03
  -1   3  19   27.63    5.32
   1   3 -19   30.70    4.86
   1   3 -19   28.38    6.03
  -1   3  19   31.54    4.57
   1   3 -19   26.01    4.30
  -1   3  19   32.34    6.05
   1   3 -19   35.48    6.69
   1   3 -19   27.30    5.49
   1   3 -18   36.69    6.78
   1   3 -18   38.19    7.73
  -1   3  18   26.12    4.59
  -1   3  18   18.98    4.23
   1   3 -18   35.22    4.98
  -1   3  18   25.67    5.26
   1   3 -18   31.09    6.19
  -1   3  18   27.72    4.53
  -1   3  18   20.52    4.07
  -1   3  18   25.30    5.65
   1   3 -18   30.94    4.54
   1   3 -18   32.28    5.69
   1   3 -17   15.39    5.33
  -1   3  17   23.15    4.28
   1   3 -17   13.99    6.39
   1   3 -17   14.25    3.88
  -1   3  17   16.12    3.90
  -1   3  17   25.27    4.48
   1   3 -17   10.76    4.55
   1   3 -17   12.56    3.03
  -1   3  17   16.03    4.61
  -1   3  17   15.09    3.32
   1   3 -17   11.09    4.66
  -1   3  17   21.82    4.42
   1   3 -17   17.06    3.78
  -1   3  16  210.94   12.14
  -1   3  16  187.57    8.99
  -1   3  16  196.72   11.57
  -1   3  16  197.91   11.20
   1   3 -16  208.67   12.84
   1   3 -16  185.81    9.48
   1   3 -16  211.72   13.42
  -1   3  16  209.14   10.57
   1   3 -16  229.42   15.37
  -1   3  16  218.20   11.89
  -1   3  15  233.61   12.19
   1   3 -15  288.58   15.10
   1   3 -15  250.94   11.16
   1   3 -15  269.73   16.52
  -1   3  15  227.98   12.30
  -1   3  15  245.09   11.29
  -1   3  15  239.18   12.67
  -1   3  15  231.29    9.98
  -1   3  15  247.48   12.73
  -1   3  14   45.49    6.21
  -1   3  14   41.84    5.30
   1   3 -14   33.13    7.15
  -1   3  14   54.09    6.45
  -1   3  14   39.31    4.74
  -1   3  14   36.87    6.02
   1   3 -14   32.16    6.11
   1   3 -14   28.34    4.59
  -1   3  13 1792.62   35.30
  -1   3  13 1759.60   30.78
   1   3 -13 1328.88   37.05
   1   3 -13 1553.68   34.93
   1   3 -13 1871.44   32.42
  -1   3  13 1500.12   31.87
  -1   3  13 1567.28   31.82
  -1   3  12  895.41   23.87
   1   3 -12  923.91   21.82
   1   3 -12  757.86   22.57
  -1   3  12  801.49   21.56
   1   3 -11  977.84   23.53
  -1   3  11 1007.60   22.40
  -1   3  10  473.27   15.83
   1   3 -10  591.83   16.31
   1   3 -10  506.40   15.23
   1   3 -10  467.97   12.14
  -1   3  10  652.66   16.12
  -1   3   9 1647.26   29.19
   1   3  -9 1599.37   27.98
  -1   3   8  662.40   15.54
   1   3  -8  663.65   15.53
   1   3  -8  676.50   14.21
  -1   3   7 1490.31   25.51
  -1   3   7 1617.66   23.44
   1   3  -7 1531.78   26.21
   1   3  -7 1622.41   24.35
   1   3  -7 1575.92   21.95
  -1   3   7 1692.44   21.16
  -1   3   6 1648.69   28.56
  -1   3   6 1720.99   21.91
   1   3  -6 1584.30   22.90
  -1   3   6 1626.69   28.10
   1   3  -6 1488.87   20.53
   1   3  -6 1606.24   28.52
  -1   3   6 1716.80   19.99
  -1   3   5 4923.45   59.59
  -1   3   5 4224.60   42.40
   1   3  -5 4059.01   42.36
   1   3  -5 4790.80   59.41
  -1   3   5 4387.40   56.09
  -1   3   5 4218.62   40.94
  -1   3   4  224.22    5.18
  -1   3   4  268.11   12.56
   1   3  -4  205.10   11.72
   1   3  -4  189.96    5.19
  -1   3   4  261.83   13.31
  -1   3   3  672.03   22.64
   1   3  -3  703.95   23.94
   1   3  -2  286.90    6.19
  -1   3   2  292.24   16.86
  -1   3   1 1930.13   20.80
  -1   3   1 2232.26   51.41
  -1   3   1 1646.30   18.58
   1   3  -1 1772.95   20.11
  -1   3   1 2418.79   58.25
  -1   3   0  240.20    5.39
   1   3   0  185.16    4.78
  -1   3   0  208.61    4.52
  -1   3   0  239.70   19.05
  -1   3   0  202.03   18.68
   1   3   1  108.29    3.60
   1   3   1  112.06   11.96
   1   3   2  779.73   11.38
   1   3   2  787.25   25.72
  -1   3  -2  819.14   28.75
   1   3   3  804.91   22.73
  -1   3  -3  803.34   25.84
  -1   3  -4  392.38    7.85
   1   3   4  375.02   14.18
  -1   3  -4  386.45   15.35
  -1   3  -5 4282.40   57.29
   1   3   5 4344.56   44.84
  -1   3  -5 4341.08   44.30
   1   3   5 4443.10   55.42
   1   3   5 4414.77   43.89
  -1   3  -6 2170.44   34.53
   1   3   6 2482.59   29.05
  -1   3  -6 2083.31   26.84
  -1   3  -6 2245.59   35.70
   1   3   6 2398.59   34.24
   1   3   6 2442.78   27.46
  -1   3  -7 1624.59   27.75
   1   3   7 1960.21   24.74
   1   3   7 1610.93   26.67
  -1   3  -7 1704.64   28.71
   1   3   7 1962.61   26.74
   1   3   8  888.90   16.71
   1   3   8  860.21   18.24
   1   3   9  616.69   15.06
  -1   3  -9  452.41   13.86
   1   3   9  436.18   12.09
   1   3   9  571.84   16.39
  -1   3 -10  984.27   21.26
   1   3  10 1032.44   25.42
  -1   3 -11  708.90   18.32
   1   3  11  703.42   22.28
   1   3  12  318.38   14.44
  -1   3 -12  327.09   14.74
  -1   3 -12  332.96   12.45
  -1   3 -13 2423.34   44.50
   1   3  13 2140.68   43.97
   1   3  13 2400.51   36.32
  -1   3 -13 2297.98   45.76
  -1   3 -13 2070.64   32.31
   1   3  13 1915.60   40.07
   1   3  13 2208.42   38.08
   1   3  13 2377.45   34.54
  -1   3 -13 2414.53   43.89
  -1   3 -14  806.81   24.51
   1   3  14  843.03   26.03
   1   3  14  831.59   20.08
  -1   3 -14  801.18   25.96
   1   3  14  740.00   23.50
   1   3  14  773.22   18.05
   1   3  14  794.09   21.87
  -1   3 -14  841.54   24.89
  -1   3 -15   94.84    8.96
   1   3  15   75.33    6.48
   1   3  15   55.53    6.99
   1   3  15   60.21    7.64
  -1   3 -15   99.77    9.68
   1   3  15   67.69    5.83
   1   3  15   69.91    7.18
  -1   3 -15   93.44    9.11
  -1   3 -16   45.19    7.04
   1   3  16   51.30    5.56
   1   3  16   56.47    6.76
   1   3  16   55.40    7.15
   1   3  16   69.75    8.31
  -1   3 -16   43.05    6.62
   1   3  16   51.53    5.05
   1   3  16   51.02    6.42
  -1   3 -16   47.67    8.44
  -1   3 -16   46.65    5.86
  -1   3 -16   54.65    7.55
  -1   3 -17  270.28   14.67
   1   3  17  307.26   12.30
   1   3  17  316.28   14.54
   1   3  17  398.00   19.72
   1   3  17  332.67   15.72
   1   3  17  351.78   17.18
   1   3  17  322.91   14.07
   1   3  17  302.29   11.11
   1   3  17  288.42   13.34
  -1   3 -17  286.72   17.02
  -1   3 -17  277.94   12.47
  -1   3 -17  325.85   16.61
  -1   3 -18  206.43   12.71
   1   3  18  226.40   10.66
   1   3  18  219.60   12.02
   1   3  18  272.62   15.99
   1   3  18  251.45   14.21
   1   3  18  223.61   12.71
  -1   3 -18  202.01   10.62
  -1   3 -18  220.86   14.96
  -1   3 -18  250.46   14.51
   1   3  18  218.80    9.44
   1   3  18  229.44   11.89
   1   3  19  138.13    8.24
   1   3  19  142.26   11.53
  -1   3 -19  171.86   12.19
  -1   3 -19  151.64   12.55
   1   3  19  143.81   10.68
  -1   3 -19  143.04    9.08
   1   3  19  125.23    7.21
   1   3  19  132.86    9.15
  -1   3 -19  128.72   10.24
   1   3  20  150.98    9.45
   1   3  20  163.85   11.72
   1   3  20  138.32   10.22
  -1   3 -20  155.34    9.33
   1   3  20  164.28    8.96
  -1   3 -20  154.29   12.33
  -1   3 -20  142.16   10.67
   1   3  20  153.95    9.60
   1   3  20  135.97    7.35
  -1   3 -20  165.87   11.78
  -1   3 -21   68.69    7.64
   1   3  21   60.40    6.31
   1   3  21   64.87    5.89
   1   3  21   74.57    8.01
   1   3  21   63.46    7.20
  -1   3 -21   62.46    6.24
  -1   3 -21   61.94    7.45
  -1   3 -21   63.65    8.71
  -1   3 -21   70.64    8.01
   1   3  21   61.51    6.36
   1   3  22   28.69    4.80
  -1   3 -22   24.40    6.48
  -1   3 -22   26.62    4.72
   1   3  22   28.72    5.04
   1   3  22   30.76    4.65
  -1   3 -22   27.59    5.41
   1   3  22   33.09    4.50
   1   3  22   28.01    5.24
   1   3  22   32.12    5.66
  -1   3 -22   32.14    5.98
  -1   3 -22   26.73    5.55
   1   3  23  293.40   11.49
  -1   3 -23  337.74   15.05
   1   3  23  287.93   10.99
   1   3  23  298.18   13.45
   1   3  23  345.98   14.36
   1   3  23  287.85   13.03
  -1   3 -23  307.06   11.81
  -1   3 -23  266.70   13.05
  -1   3 -23  321.53   15.12
   1   3  23  288.05   11.78
  -1   3 -23  327.68   15.24
  -1   3 -24   65.09    7.02
   1   3  24   75.07    5.70
   1   3  24   85.63    7.04
  -1   3 -24   70.99    5.83
   1   3  24   87.96    7.22
  -1   3 -24   62.06    7.03
  -1   3 -24   63.41    7.46
  -1   3 -24   65.44    6.87
   1   3  24   70.08    5.95
   1   3  24   94.88    7.69
  -1   3 -25   56.50    6.49
   1   3  25   55.47    5.58
  -1   3 -25   57.18    6.32
  -1   3 -25   53.03    6.29
  -1   3 -25   50.00    5.73
  -1   3 -25   59.44    5.04
   1   3  25   54.76    5.94
  -1   3 -26   43.32    5.11
   1   3  26   43.91    4.84
   1   3  26   41.05    4.48
  -1   3 -26   36.45    5.32
   1   3  27   45.64    4.21
   1   3  27   43.49    4.32
   1   3  28   19.70    2.59
   1   5 -26    0.63    1.91
  -1   5  25   48.38    4.94
  -1   5  25   48.09    4.70
   1   5 -25   61.15    4.91
  -1   5  24  118.84    7.70
   1   5 -24  133.01    7.57
  -1   5  23    6.04    3.12
  -1   5  23    6.79    2.99
  -1   5  23    3.35    3.54
   1   5 -23    3.43    3.62
   1   5 -22  435.62   12.51
  -1   5  22  388.94   15.50
  -1   5  22  380.51   13.59
   1   5 -22  448.66   14.70
  -1   5  22  412.21   15.96
  -1   5  21  297.78   14.46
  -1   5  21  322.76   15.01
   1   5 -21  254.42   10.40
  -1   5  21  296.72   12.85
   1   5 -21  201.60   12.68
  -1   5  21  255.03   12.56
  -1   5  21  240.57   11.25
   1   5 -21  271.85   12.12
  -1   5  20   80.59    8.62
  -1   5  20   71.01    8.23
   1   5 -20   88.30    6.96
  -1   5  20   71.36    7.16
  -1   5  20   55.53    6.74
   1   5 -20   79.20    9.04
   1   5 -20  100.75    8.11
   1   5 -20   81.38    9.22
  -1   5  20   64.46    6.86
   1   5 -19   23.15    6.38
  -1   5  19   18.54    5.12
  -1   5  19   26.88    6.09
  -1   5  19   26.08    5.89
   1   5 -19   24.32    4.65
  -1   5  19   25.29    5.16
   1   5 -19   21.01    6.27
  -1   5  19   19.73    4.78
   1   5 -19   23.80    6.38
   1   5 -19   20.12    4.85
  -1   5  18  171.22   11.26
  -1   5  18  175.27   12.88
  -1   5  18  168.47   13.49
   1   5 -18  184.03   10.02
   1   5 -18  179.75   14.23
  -1   5  18  141.00   10.55
   1   5 -18  124.41   12.18
  -1   5  18  131.39   10.22
   1   5 -18  143.08   12.22
   1   5 -18  171.79   10.70
   1   5 -17  115.35   11.74
   1   5 -17   88.41   10.66
  -1   5  17  116.10   10.04
   1   5 -17  132.05    9.92
   1   5 -17  122.56   12.66
  -1   5  17  112.64    9.86
   1   5 -17  135.43    7.70
   1   5 -17  138.90    9.32
  -1   5  17  125.61   12.28
  -1   5  17  139.18   10.67
   1   5 -17  123.87   13.04
  -1   5  17  125.40   11.29
  -1   5  16  390.27   17.49
   1   5 -16  407.07   22.51
  -1   5  16  520.01   19.92
   1   5 -16  504.39   16.85
   1   5 -16  465.65   14.15
   1   5 -16  506.71   17.33
  -1   5  16  498.44   24.10
  -1   5  16  476.72   19.89
   1   5 -16  270.27   17.62
   1   5 -16  383.05   20.50
  -1   5  16  459.21   20.79
   1   5 -16  361.54   21.71
   1   5 -15  106.89   12.75
  -1   5  15  109.74    9.98
  -1   5  15  145.68   11.18
   1   5 -15  166.53   10.21
   1   5 -15  168.62   10.91
  -1   5  15  115.86   12.78
  -1   5  15   81.95    9.24
   1   5 -15  114.89   12.28
   1   5 -15   73.89    9.87
  -1   5  15  138.97   11.71
   1   5 -15  161.31    9.84
  -1   5  15  118.46   11.14
   1   5 -15   83.70   11.30
   1   5 -14  531.90   26.38
  -1   5  14 1009.73   27.08
  -1   5  14 1051.28   28.61
   1   5 -14 1308.09   27.13
   1   5 -14 1169.36   27.52
  -1   5  14  697.09   24.87
  -1   5  14  829.80   31.94
   1   5 -14 1210.56   27.13
   1   5 -14  869.16   27.50
  -1   5  14 1089.05   30.47
   1   5 -14  610.24   27.15
  -1   5  14 1252.43   34.27
   1   5 -14  664.54   27.17
   1   5 -14  658.79   25.36
   1   5 -13  120.81   11.86
   1   5 -13  171.06   11.84
   1   5 -13  206.44   11.33
  -1   5  13  221.72   13.39
  -1   5  13  166.79   11.52
   1   5 -13   93.10   11.11
  -1   5  13  212.24   12.13
   1   5 -12   89.52    7.71
   1   5 -12   98.95    8.44
  -1   5  12  120.95    9.52
  -1   5  12  111.25    9.15
   1   5 -12   74.07    9.37
  -1   5  12  119.75    8.80
   1   5 -11   28.03    4.63
   1   5 -11   33.69    4.95
  -1   5  11   42.18    5.65
  -1   5  11   33.97    5.36
   1   5 -11   26.59    5.47
  -1   5  11   32.34    5.04
   1   5 -10  101.27    6.84
   1   5 -10   70.38    6.67
   1   5 -10   83.60    6.95
  -1   5  10  130.29    8.36
  -1   5  10  116.82    8.15
   1   5 -10   82.99    7.83
  -1   5   9  204.66   10.03
   1   5  -9  204.51    9.79
  -1   5   9  212.43    9.70
   1   5  -8  140.18    7.60
   1   5  -8  115.24    8.79
  -1   5   7  108.80    9.46
   1   5  -7  112.93    9.27
   1   5  -7  137.60    7.02
  -1   5   6  707.27   24.04
   1   5  -6  703.10   15.36
   1   5  -6  685.21   23.88
  -1   5   5  813.83   28.19
   1   5  -5  765.84   27.84
   1   5  -4 2496.26   58.87
  -1   5   4 2456.13   57.07
  -1   5   3 2783.15   71.23
  -1   5   3 2802.09   65.99
   1   5  -2  532.54   11.44
  -1   5   2  814.81   42.74
  -1   5   1 1410.56   70.31
  -1   5   1 1404.63   63.17
   1   5   0  878.32   14.86
   1   5   0  908.50   14.60
   1   5   1  411.74    9.51
  -1   5  -1  305.06    7.86
  -1   5  -2 5599.28  111.29
  -1   5  -2 6322.09  123.09
  -1   5  -3  465.09   27.45
  -1   5  -3  218.56    6.82
  -1   5  -3  217.00    7.25
   1   5   3  539.35   27.08
  -1   5  -3  395.53   27.74
  -1   5  -4 4485.11   77.03
  -1   5  -4 3567.41   41.43
  -1   5  -4 3325.60   39.07
  -1   5  -4 5055.26   84.54
   1   5   4 4351.89   71.62
  -1   5  -5  684.27   25.64
  -1   5  -5  808.34   15.67
  -1   5  -5  904.25   30.33
   1   5   5  588.62   23.03
  -1   5  -6  307.82    9.92
  -1   5  -6  299.66   16.08
   1   5   7  296.15   14.16
  -1   5  -7  330.54   15.58
   1   5   8  228.52   11.96
  -1   5  -8  330.67   11.62
   1   5   9   82.03    6.60
   1   5   9   64.85    6.72
  -1   5  -9   77.76    6.34
  -1   5 -10   66.95    6.30
   1   5  10   73.16    6.70
   1   5  10   64.92    6.34
  -1   5 -10   50.30    6.85
  -1   5 -11   93.17    8.89
  -1   5 -11  106.79    8.19
   1   5  11  111.28    8.68
  -1   5 -11   79.30    9.13
  -1   5 -12    5.99    4.21
   1   5  12   12.76    4.46
  -1   5 -12    5.74    3.43
  -1   5 -12    2.34    4.00
  -1   5 -12    4.22    4.35
   1   5  12    8.06    3.82
   1   5  13   40.05    6.30
  -1   5 -13   39.24    7.50
  -1   5 -13   43.54    6.85
  -1   5 -13   51.24    6.01
   1   5  13   41.02    6.98
   1   5  13   26.09    7.22
   1   5  13   29.09    6.94
  -1   5 -13   27.48    6.94
  -1   5 -13   26.18    7.48
  -1   5 -14  144.55   13.08
   1   5  14  264.39   16.23
  -1   5 -14  139.99   13.46
  -1   5 -14  256.79   13.30
  -1   5 -14  174.97   12.34
  -1   5 -14  138.09   13.41
  -1   5 -14  209.10   16.13
   1   5  14  276.21   14.44
  -1   5 -14  289.98   11.53
   1   5  14  244.60   14.74
   1   5  14  171.67   15.47
  -1   5 -14  272.52   12.44
  -1   5 -14  216.50   14.28
  -1   5 -15  110.85   12.18
   1   5  15  107.13    9.39
  -1   5 -15  105.65    7.08
   1   5  15   87.40    9.76
   1   5  15   62.94   10.77
  -1   5 -15   83.06   10.92
  -1   5 -15   78.48    8.91
  -1   5 -15  101.73    9.02
  -1   5 -15  115.34   10.20
   1   5  15   85.26    9.45
  -1   5 -15   54.34    9.20
   1   5  16  256.85   13.86
   1   5  16  207.96   13.67
  -1   5 -16  213.86   12.95
  -1   5 -16  245.87   12.40
  -1   5 -16  221.19   16.82
   1   5  16  243.44   15.25
   1   5  16  219.73   16.84
  -1   5 -16  248.59   13.83
  -1   5 -16  250.70   17.29
   1   5  17   89.18    8.50
   1   5  17   90.57    9.68
  -1   5 -17   85.12   10.79
  -1   5 -17   77.01    7.94
  -1   5 -17   93.29    7.82
  -1   5 -17   66.61    9.80
   1   5  17   63.46    7.68
  -1   5 -17   93.45    8.89
  -1   5 -17   90.56   10.70
   1   5  18   45.29    6.43
   1   5  18   56.19    7.79
  -1   5 -18   26.56    6.74
  -1   5 -18   29.80    5.24
  -1   5 -18   36.96    5.27
  -1   5 -18   27.82    7.30
   1   5  18   40.61    6.09
  -1   5 -18   35.00    5.87
  -1   5 -18   32.66    6.96
   1   5  19   71.98    7.48
   1   5  19   76.49    8.59
  -1   5 -19   46.07    8.05
   1   5  19   61.81    6.99
  -1   5 -19   50.87    8.27
  -1   5 -19   67.51    7.20
  -1   5 -19   59.26    8.36
  -1   5 -19   54.61    5.81
  -1   5 -19   53.44    5.97
  -1   5 -20  591.35   21.95
  -1   5 -20  600.94   15.69
  -1   5 -20  614.42   18.64
   1   5  20  632.57   19.30
   1   5  20  637.84   21.33
   1   5  21   23.15    5.46
  -1   5 -21   18.89    6.32
  -1   5 -21   27.10    5.83
  -1   5 -21   28.80    5.38
   1   5  21   18.28    4.64
   1   5  22  415.26   15.27
  -1   5 -22  402.08   15.96
  -1   5 -22  453.51   14.61
   1   5  22  414.66   14.19
   1   5  23  109.15    7.76
   1   5  23  109.11    7.80
  -1   5 -23  110.03    8.40
  -1   5 -23  133.69    7.88
   1   5  23  117.99    7.33
   1   5  24   48.20    4.96
   1   5  24   47.24    5.01
  -1   5 -24   52.55    5.03
   1   5  24   51.56    4.70
  -1   5 -25   38.29    3.92
   1   5  25   33.89    3.83
   1   5  25   34.69    3.87
   1   5  26   20.24    2.81
  -1   5 -26   19.82    2.69
   1   5  27    3.38    1.54
  -1   7  24    9.14    2.18
   1   7 -24   25.81    3.25
   1   7 -23   77.07    5.38
   1   7 -23   81.51    4.49
  -1   7  22    9.23    2.94
   1   7 -22    8.93    2.76
  -1   7  22    9.30    2.94
  -1   7  21    3.05    2.58
   1   7 -21    3.18    3.10
  -1   7  21    4.48    2.83
   1   7 -20   63.04    5.79
  -1   7  20   53.45    6.15
  -1   7  20   47.70    6.09
   1   7 -20   52.19    4.50
   1   7 -19   75.22    5.63
  -1   7  19   70.38    8.14
   1   7 -19   80.15    6.89
  -1   7  19   63.76    7.40
  -1   7  19   69.34    7.44
   1   7 -18   13.10    3.34
  -1   7  18    8.32    4.86
  -1   7  18    0.54    5.22
  -1   7  18    5.93    3.95
   1   7 -18   12.21    4.64
   1   7 -18   23.15    5.28
  -1   7  18   12.80    4.66
  -1   7  17   14.01    4.35
   1   7 -17   19.24    3.88
  -1   7  17   18.03    5.82
  -1   7  17    4.92    5.32
  -1   7  17   12.01    4.73
   1   7 -17   19.69    5.36
  -1   7  17    8.35    4.31
  -1   7  17   19.12    4.77
   1   7 -17   19.12    5.33
  -1   7  17   20.97    5.63
  -1   7  16   33.45    6.84
  -1   7  16   15.44    4.89
   1   7 -16   27.22    4.51
  -1   7  16   11.90    4.01
  -1   7  16   10.10    4.76
   1   7 -16   28.55    6.29
  -1   7  16   12.29    5.16
  -1   7  16   20.92    6.09
  -1   7  16   13.22    5.55
   1   7 -16   32.08    6.56
  -1   7  16   22.63    5.45
  -1   7  15  204.32   14.74
   1   7 -15  264.12   11.81
  -1   7  15  122.98   10.77
  -1   7  15  185.58   11.32
  -1   7  15  135.91   12.52
   1   7 -15  281.95   14.94
   1   7 -15  224.36   11.95
  -1   7  15  205.48   15.57
  -1   7  15  168.71   13.70
  -1   7  15  164.48   12.79
   1   7 -15  265.54   15.50
  -1   7  15  258.75   15.32
  -1   7  14   42.82    7.93
   1   7 -14   56.36    6.60
   1   7 -14   53.89    6.62
  -1   7  14   39.38    6.76
  -1   7  14   53.88    7.31
  -1   7  14   43.35    7.67
   1   7 -14   42.42    6.36
   1   7 -14   46.88    8.44
  -1   7  14   68.89   10.29
   1   7 -14   43.16    8.16
  -1   7  14   57.08    8.63
  -1   7  14   49.29    7.61
  -1   7  13  312.33   18.12
  -1   7  13  376.08   17.70
  -1   7  13  331.10   18.19
   1   7 -13  553.02   18.64
   1   7 -13  578.14   18.74
  -1   7  13  312.56   16.18
   1   7 -13  556.44   20.71
   1   7 -13  404.51   18.86
   1   7 -13  297.50   14.54
  -1   7  13  552.54   24.92
   1   7 -13  351.87   18.65
  -1   7  13  391.08   17.96
  -1   7  13  419.87   20.02
  -1   7  12  160.69   13.20
   1   7 -12  185.43   11.92
   1   7 -12  211.37   12.33
  -1   7  12  165.73   11.45
   1   7 -12  179.43   11.19
  -1   7  12  213.50   14.10
  -1   7  12  172.66   12.61
   1   7 -12  131.71    9.97
   1   7 -12  133.74   12.34
   1   7 -12  134.12   11.78
  -1   7  12  209.63   13.89
   1   7 -12  134.05   11.85
  -1   7  12  298.54   19.92
  -1   7  11   55.41    8.20
   1   7 -11   66.05    7.68
  -1   7  11   59.34    7.11
   1   7 -11   58.38    7.07
   1   7 -11   75.61    8.39
  -1   7  11   73.44    9.62
  -1   7  11   64.51    7.72
   1   7 -11   39.74    8.24
   1   7 -11   49.46    8.12
   1   7 -11   46.55    6.35
  -1   7  11   28.73    8.27
  -1   7  11   61.67    7.95
  -1   7  11   91.46   12.53
   1   7 -11   49.55    7.99
   1   7 -10  130.04   11.29
  -1   7  10  177.42   12.46
   1   7 -10  191.63   10.76
   1   7 -10  226.05   13.62
   1   7 -10  210.67   12.88
  -1   7  10  168.80   10.58
  -1   7  10  210.48   16.01
  -1   7  10  181.95   11.53
   1   7 -10  156.51    9.57
   1   7 -10  144.33   12.53
  -1   7  10   85.95   11.73
  -1   7  10  198.73   12.16
  -1   7  10  227.60   19.47
   1   7 -10  150.36   11.62
   1   7  -9   79.27    8.31
  -1   7   9   83.07   13.40
  -1   7   9   87.39    7.76
  -1   7   9   86.53    8.46
   1   7  -9   59.54    7.67
   1   7  -9  102.17    9.78
  -1   7   9   84.90    7.45
   1   7  -9   96.24    7.44
  -1   7   9   87.94   11.66
   1   7  -9   66.24    9.31
   1   7  -9   76.48    6.60
  -1   7   9   60.38    9.49
   1   7  -9   66.54    8.86
  -1   7   9   86.56    8.15
   1   7  -9   99.96    8.64
   1   7  -8  697.14   20.27
   1   7  -8  481.77   21.88
   1   7  -8  644.58   17.19
  -1   7   8  367.45   22.95
   1   7  -8  552.32   15.18
  -1   7   8  366.55   20.02
  -1   7   8  315.49   23.70
   1   7  -8  457.04   22.14
  -1   7   8  572.46   18.53
   1   7  -7  383.76   12.85
   1   7  -7  287.99   15.95
   1   7  -7  530.19   23.39
  -1   7   7  198.83   17.34
  -1   7   7  472.12   24.19
   1   7  -7  347.53   21.13
   1   7  -7  433.47   15.23
   1   7  -7  341.42   19.88
   1   7  -7  404.97   14.56
  -1   7   7  527.29   16.91
  -1   7   7  280.08   21.67
   1   7  -6  162.64   16.37
  -1   7   6  120.95   14.70
  -1   7   6  124.93    8.69
   1   7  -6  162.06   15.51
  -1   7   5 1868.61   57.72
   1   7  -5 1673.42   55.26
   1   7  -5 1492.24   24.72
   1   7  -5 1731.67   53.99
  -1   7   5 1564.22   29.89
  -1   7   5 1398.57   28.90
   1   7  -4  445.51   34.04
   1   7  -4  496.56   34.16
  -1   7   4  523.84   16.16
  -1   7   4  473.89   15.56
  -1   7   3  222.92   30.66
   1   7  -3  289.74   33.33
   1   7  -3  175.99    8.08
   1   7  -3  324.36   33.20
  -1   7   3  214.39   28.93
   1   7  -3  176.42    7.59
  -1   7   3  129.98    8.50
  -1   7   3  117.07    7.96
  -1   7   2 1035.16   69.81
  -1   7   2 1053.31   72.58
  -1   7   1 1066.92   88.09
  -1   7   1  968.08   87.31
   1   7   0  846.87   73.83
  -1   7   0 1107.25   99.16
   1   7   0  753.15   72.07
  -1   7   0 1019.84   99.16
  -1   7  -1   31.23    3.79
   1   7   1  106.72   28.67
   1   7   1  112.23   31.20
   1   7   1   50.20    5.38
  -1   7  -2   35.96    3.62
  -1   7  -2   86.24   27.90
  -1   7  -2   31.28    3.67
   1   7   2   99.67   22.82
   1   7   2   96.82   24.32
  -1   7  -2   79.69   28.72
   1   7   2   42.45    5.02
  -1   7  -3  293.71   34.74
   1   7   3  208.02   26.18
   1   7   3  205.67   24.51
  -1   7  -3  303.71   33.67
  -1   7  -3  152.38    6.95
   1   7   3  153.24    8.69
   1   7   3  136.55    8.31
  -1   7  -4   52.77   15.61
   1   7   4   45.23   13.01
   1   7   4   39.48   11.53
  -1   7  -4   52.83    4.95
  -1   7  -4   54.37    4.38
   1   7   4   41.45    5.22
   1   7   4   42.29    5.23
   1   7   5  457.27   27.60
  -1   7  -5  463.50   30.19
  -1   7  -5  385.28   11.42
  -1   7  -5  408.14   13.51
   1   7   5  470.57   26.67
   1   7   5  460.05   15.00
   1   7   5  446.24   15.32
   1   7   6  228.26   17.89
  -1   7  -6  231.45   19.24
   1   7   6  255.13   11.95
  -1   7  -6  279.63   11.65
   1   7   6  207.43   16.67
  -1   7  -6  253.93    9.34
   1   7   6  254.14   11.47
   1   7   7   22.36    7.62
   1   7   7   44.36    5.88
  -1   7  -7   66.39   10.36
  -1   7  -7   50.81    5.26
   1   7   7   14.63    6.65
   1   7   7   44.02    8.44
  -1   7  -7   37.86    8.68
  -1   7  -7   42.55    4.74
   1   7   7   44.62    5.66
  -1   7  -7   51.67    4.71
   1   7   7   43.08    7.91
  -1   7  -7   48.83    5.99
  -1   7  -8  126.33    9.41
   1   7   8   63.04   11.41
   1   7   8  100.05    8.42
   1   7   8  126.28    9.43
  -1   7  -8  158.24    9.21
  -1   7  -8   78.93    8.71
   1   7   8  110.29    8.44
  -1   7  -8   92.64    9.55
   1   7   8   72.67   11.00
   1   7   8   88.54   10.34
  -1   7  -8  124.14    7.71
  -1   7  -8  142.43    9.85
  -1   7  -8  155.28    9.98
  -1   7  -8  140.57    7.74
   1   7   8  113.45    8.56
  -1   7  -9  140.85    9.43
   1   7   9  120.96    9.21
  -1   7  -9  129.02   11.23
   1   7   9  109.01   12.29
   1   7   9  111.56    9.09
  -1   7  -9  130.55    9.75
  -1   7  -9  126.31   10.09
  -1   7  -9  114.88    8.05
  -1   7  -9  115.21    9.76
   1   7   9  102.29   13.75
   1   7   9  132.73    9.65
   1   7  10  527.04   24.01
   1   7  10  502.91   19.73
   1   7  10  650.89   30.76
  -1   7 -10  426.20   19.09
  -1   7 -10  437.13   16.11
  -1   7 -10  454.43   19.07
  -1   7 -10  559.20   21.32
  -1   7 -10  617.12   21.21
   1   7  10  482.19   18.46
  -1   7 -10  538.25   18.91
   1   7  10  570.91   20.11
   1   7  11  338.45   18.35
   1   7  11  294.68   16.24
  -1   7 -11  315.30   17.40
   1   7  11  437.62   24.52
  -1   7 -11  330.01   14.76
  -1   7 -11  334.25   17.83
  -1   7 -11  316.07   16.91
   1   7  11  380.82   17.48
  -1   7 -11  475.08   18.76
  -1   7 -11  502.25   18.38
  -1   7 -11  467.11   18.65
   1   7  11  306.76   15.53
  -1   7 -12   36.12    6.68
  -1   7 -12   47.93    6.50
   1   7  12   28.81    6.17
  -1   7 -12   49.73    7.85
   1   7  12   34.74    6.72
   1   7  12   34.27    6.85
   1   7  12   39.16    7.48
   1   7  12   39.98    6.47
  -1   7 -12   33.31    6.44
  -1   7 -12   23.58    7.82
   1   7  12   31.87    7.12
   1   7  12   45.92    9.35
  -1   7 -12   31.48    7.66
  -1   7 -13  919.05   23.73
   1   7  13  595.70   25.52
   1   7  13  735.03   26.41
   1   7  13  694.26   23.57
  -1   7 -13  586.40   20.89
  -1   7 -13  728.11   25.03
   1   7  13  622.04   25.47
  -1   7 -13  623.32   25.29
   1   7  13 1010.69   32.27
  -1   7 -14  382.89   14.54
   1   7  14  137.71   12.97
   1   7  14  196.66   13.39
   1   7  14  242.77   16.00
  -1   7 -14  264.41   14.07
  -1   7 -14  333.48   16.73
   1   7  14  234.94   16.02
  -1   7 -14  312.53   17.63
   1   7  14  254.23   15.74
  -1   7 -15   95.11    7.57
   1   7  15   58.90    8.91
   1   7  15   89.52   10.44
   1   7  15   73.91    8.85
  -1   7 -15   97.37    9.70
  -1   7 -15  107.63    9.22
   1   7  15  128.87   12.22
  -1   7 -15  102.18   10.68
   1   7  15  152.04   11.58
  -1   7 -16  119.99    7.70
   1   7  16   57.72    8.76
   1   7  16   62.42    8.30
   1   7  16   81.98    9.70
  -1   7 -16  114.05    8.91
  -1   7 -16  127.75    9.94
   1   7  16   84.27    9.93
  -1   7 -16  135.70   11.13
   1   7  16   83.09    8.51
  -1   7 -17   18.35    3.71
  -1   7 -17   11.36    4.21
  -1   7 -17   16.09    4.97
   1   7  17    4.15    4.69
   1   7  17   13.70    5.38
   1   7  17   20.44    5.57
   1   7  17   10.17    4.79
  -1   7 -18   83.79    6.08
   1   7  18   72.77    7.79
  -1   7 -18  100.91    7.68
   1   7  18   86.70    9.36
   1   7  18   70.06    8.05
   1   7  18   94.73    8.87
   1   7  18   80.08    8.88
   1   7  19   28.53    4.93
   1   7  19   31.49    6.06
   1   7  19   32.35    5.53
   1   7  19   28.55    5.45
  -1   7 -19   19.28    4.41
   1   7  20   30.93    5.44
  -1   7 -20   21.86    4.05
   1   7  20   30.78    4.90
   1   7  20   27.67    4.84
   1   7  21    4.59    2.83
   1   7  21    5.89    3.35
  -1   7 -21    8.60    2.97
   1   7  21    6.55    2.95
  -1   7 -21    5.70    3.25
   1   7  22    1.25    2.55
   1   7  22    1.58    2.19
  -1   7 -22   -1.88    3.05
   1   7  22    1.17    2.00
  -1   7 -23    3.51    2.50
   1   7  23    8.21    2.39
  -1   7 -24    9.56    2.39
   1   7  24   10.89    2.11
   1   9 -20   50.71    4.08
   1   9 -19   35.22    4.34
   1   9 -19   38.04    4.30
   1   9 -18  144.40    7.57
  -1   9  18  116.17    7.37
  -1   9  18  108.61    8.48
  -1   9  18  111.30    8.31
   1   9 -18  138.25    8.21
   1   9 -17   89.78    7.22
   1   9 -17   74.12    5.55
   1   9 -17   78.01    6.30
  -1   9  17   93.24    7.44
  -1   9  17   75.55    8.09
  -1   9  17   79.31    7.96
   1   9 -17   83.23    7.35
   1   9 -16  136.45    7.81
   1   9 -16  170.31   10.13
   1   9 -16  146.49    8.90
  -1   9  16  103.87   10.15
  -1   9  16  121.09   10.60
   1   9 -16  147.83   10.19
  -1   9  16  138.71    9.85
   1   9 -15   12.74    4.11
   1   9 -15   22.84    6.04
   1   9 -15   11.42    4.87
  -1   9  15    8.28    5.13
  -1   9  15   11.10    5.55
   1   9 -15   13.56    5.35
  -1   9  15   15.27    5.19
   1   9 -14  269.80   14.37
   1   9 -14  255.49   11.94
   1   9 -14  213.14   11.97
  -1   9  14  145.62   12.49
  -1   9  14  161.21   13.58
   1   9 -14  186.88   12.56
  -1   9  14  268.09   15.90
   1   9 -13   61.16    7.01
   1   9 -13   59.95    8.66
   1   9 -13   53.64    7.00
  -1   9  13   48.46    8.19
  -1   9  13   37.43    7.87
   1   9 -13   36.86    7.09
   1   9 -12   21.72    5.27
  -1   9  12   10.92    5.45
   1   9 -12   18.89    4.87
   1   9 -12   10.08    4.47
   1   9 -12   -2.47    7.56
  -1   9  12   10.57    5.40
  -1   9  12   14.90    6.97
   1   9 -12   17.03    5.48
  -1   9  11    1.14    2.93
  -1   9  11   -0.21    4.25
   1   9 -11   -0.14    3.49
   1   9 -11   -0.66    3.86
   1   9 -11    1.78    3.43
  -1   9  11    2.05    3.23
  -1   9  11    3.14    6.24
   1   9 -11   -2.82    5.00
  -1   9  10    7.71    3.69
  -1   9  10   12.32    5.06
  -1   9  10    7.92    7.53
   1   9 -10    6.79    4.04
   1   9 -10   10.16    4.31
  -1   9  10   10.99    4.34
   1   9 -10    2.57    4.41
   1   9 -10    5.96    3.93
   1   9 -10    8.11    3.65
  -1   9   9   43.83   11.33
   1   9  -9   78.19    9.69
   1   9  -9   54.57    7.79
   1   9  -9   35.68    6.98
  -1   9   9   54.82    6.97
   1   9  -9   47.97    7.82
  -1   9   9   41.61    6.72
   1   9  -9   58.52    6.95
   1   9  -9   52.08    6.33
   1   9  -9   31.63    8.63
   1   9  -9   52.35    6.02
   1   9  -8   12.55    6.47
   1   9  -8    5.80    4.95
  -1   9   8   11.08    5.22
   1   9  -8   14.38    4.05
   1   9  -8   10.45    5.57
  -1   9   8   18.78    5.54
   1   9  -8   12.75    5.20
   1   9  -8   13.52    3.76
   1   9  -8   -8.07    8.79
   1   9  -8   17.32    4.33
   1   9  -7    6.02    6.89
  -1   9   7    5.77    5.29
   1   9  -7    2.65    5.69
   1   9  -7    2.91    4.62
   1   9  -7    2.92    3.00
  -1   9   7    6.72    4.14
   1   9  -7    6.11    3.21
   1   9  -7    5.67    3.29
   1   9  -7    3.78    4.20
  -1   9   6   35.45    6.14
  -1   9   6   31.62    9.50
  -1   9   6   42.48    9.65
   1   9  -6   25.06    6.31
   1   9  -6   31.65    8.98
   1   9  -6   46.58   11.78
   1   9  -6   36.01    6.03
   1   9  -6   28.46    4.73
   1   9  -6   11.25    8.59
   1   9  -6   38.77    5.09
   1   9  -6   35.66    4.72
   1   9  -5  338.33   30.24
  -1   9   5  234.46   19.23
   1   9  -5  283.76   12.14
   1   9  -5  545.78   33.76
   1   9  -5  278.00   12.54
   1   9  -5  237.69   13.75
  -1   9   5  341.54   25.69
   1   9  -5  311.19   24.36
   1   9  -5  284.77   11.23
  -1   9   5  616.02   39.20
   1   9  -5  254.64   20.43
   1   9  -5  269.63   10.72
   1   9  -4  447.13   40.56
  -1   9   4  635.29   49.21
   1   9  -4  248.52   10.19
   1   9  -4  253.61   14.43
   1   9  -4  232.60   10.07
  -1   9   4  165.59   15.46
  -1   9   4  446.49   35.54
   1   9  -4  227.41   12.70
   1   9  -4  256.20   11.64
   1   9  -4  495.90   35.50
   1   9  -4  272.57   11.60
   1   9  -4  338.55   30.56
   1   9  -3  404.07   47.72
  -1   9   3  186.13    9.84
  -1   9   3  175.77   14.94
   1   9  -3  238.81   26.46
   1   9  -3  137.18    9.56
   1   9  -3  147.72    8.75
   1   9  -3  177.66    9.68
   1   9  -3  346.29   37.44
  -1   9   3  461.47   45.78
   1   9  -3  177.48    8.70
   1   9  -3  166.41    8.53
   1   9  -3  142.27   11.52
  -1   9   3  521.74   52.04
  -1   9   2  478.95   15.29
  -1   9   2  419.17   20.72
   1   9  -2  424.24   14.13
   1   9  -2  433.54   14.13
  -1   9   2  363.74   12.80
   1   9  -2  382.65   14.09
   1   9  -2  449.61   13.32
   1   9  -2  401.19   18.48
   1   9  -2  418.35   12.82
  -1   9   1  101.21    7.35
   1   9  -1  100.71   10.08
   1   9  -1   99.77    6.70
  -1   9   1   97.69   10.22
   1   9  -1   96.11    7.26
   1   9  -1  110.17    7.66
  -1   9   1   75.05    6.38
   1   9  -1   89.55    6.75
   1   9   0 1567.05  138.34
  -1   9   0  325.50   12.30
  -1   9   0  314.44   10.98
  -1   9   0  342.44   11.67
   1   9   0  322.38   17.33
   1   9   0  312.79   10.99
  -1   9   0  536.29   40.36
   1   9   0  300.69   11.89
  -1   9   0  266.20   10.94
   1   9   0 1339.72  117.97
  -1   9   0 2223.81  171.63
  -1   9   0  284.81   15.90
   1   9   1 1394.65  114.89
  -1   9  -1  403.96   23.27
  -1   9  -1  341.77   12.29
   1   9   1 1465.20  108.95
  -1   9  -1  342.64   17.01
  -1   9  -1  471.60   32.11
  -1   9  -1  384.45   12.36
   1   9   1  305.93   17.68
   1   9   1  335.36   11.55
  -1   9  -1  348.60   11.64
  -1   9  -2  276.76   10.65
   1   9   2  251.13   10.21
  -1   9  -2  246.62   14.22
  -1   9  -2  253.54   10.15
   1   9   2  830.38   67.55
  -1   9  -2  788.66   67.69
  -1   9  -2  253.71   11.28
  -1   9  -2  238.96   10.50
  -1   9  -2  231.91   11.48
  -1   9  -2  292.85   23.63
   1   9   2  774.55   72.20
   1   9   2  256.30   17.06
  -1   9  -3   40.05    5.13
  -1   9  -3   41.59    5.29
   1   9   3   42.21    5.41
  -1   9  -3   43.59   13.63
  -1   9  -3   36.00    5.00
   1   9   3   98.15   23.60
  -1   9  -3   82.49   23.05
  -1   9  -3   51.75    6.52
  -1   9  -3   34.22    6.10
   1   9   3  130.97   28.39
   1   9   3   38.34    8.54
  -1   9  -3   32.00    6.47
   1   9   4  876.20   50.78
   1   9   4  827.48   42.80
  -1   9  -4  568.02   17.44
  -1   9  -4  768.29   42.15
  -1   9  -4  816.91   40.36
  -1   9  -4  530.76   16.06
  -1   9  -4  473.71   18.42
  -1   9  -4  535.62   15.07
   1   9   4  490.53   18.37
   1   9   4  472.51   25.88
   1   9   5  132.22   19.49
   1   9   5   84.61    8.44
  -1   9  -5   98.75   15.01
   1   9   5  107.19   15.30
  -1   9  -5   88.72    9.16
  -1   9  -5  158.28   19.56
  -1   9  -5  101.20    7.62
  -1   9  -5  109.73    8.78
  -1   9  -5  100.57    7.21
   1   9   5   77.28    7.88
   1   9   6   94.16    8.98
   1   9   6   99.83    8.91
  -1   9  -6  104.17    8.88
  -1   9  -6  102.64    7.91
  -1   9  -6   90.18    9.60
   1   9   6  115.38   13.00
  -1   9  -6   98.26   12.59
  -1   9  -6  104.46    7.44
  -1   9  -7   22.65    4.62
   1   9   7   22.51    5.49
   1   9   7   19.68    8.99
  -1   9  -7    9.47    5.45
   1   9   7   23.65    6.59
  -1   9  -7   17.72    6.49
  -1   9  -7   15.40    4.27
   1   9   7   31.34    5.62
   1   9   7   22.20    5.19
  -1   9  -8   60.34    6.61
  -1   9  -8   37.93    8.91
   1   9   8   50.77    7.68
  -1   9  -8   68.66    6.96
   1   9   8   27.09    9.61
   1   9   8   53.90    6.90
  -1   9  -8   38.07    7.54
   1   9   8   67.81    7.90
   1   9   8   38.91    6.88
  -1   9  -8   51.15    8.05
  -1   9  -8   63.42    7.15
   1   9   8   52.61    7.23
  -1   9  -9  164.78    9.71
  -1   9  -9  116.98   12.40
  -1   9  -9  171.19   10.36
  -1   9  -9  175.09   11.42
   1   9   9  172.20   12.16
  -1   9  -9  125.28   10.87
   1   9   9  144.25   12.25
   1   9   9  160.77   18.23
  -1   9  -9  150.64   10.38
   1   9   9  145.74   11.48
  -1   9 -10   48.11    6.58
  -1   9 -10   50.87    6.34
   1   9  10   49.00    7.38
  -1   9 -10   49.16    6.97
  -1   9 -10   39.00    6.40
   1   9  10   52.02    7.42
   1   9  10   53.38    8.27
  -1   9 -10   58.68    7.53
   1   9  10   72.85   12.67
   1   9  10   53.15    7.81
  -1   9 -11   40.07    7.68
  -1   9 -11   35.24    6.01
  -1   9 -11   41.27    5.92
   1   9  11   37.78    6.85
   1   9  11   35.36    6.56
  -1   9 -11   43.02    7.09
   1   9  11   39.29    7.53
   1   9  11   39.98    6.97
  -1   9 -11   36.75    6.59
   1   9  11   61.84   11.11
   1   9  12    9.97    4.66
   1   9  12   11.67    4.98
  -1   9 -12   30.57    6.01
   1   9  12   14.05    6.82
  -1   9 -12   21.99    6.21
  -1   9 -12   26.61    7.15
  -1   9 -12   19.44    5.15
  -1   9 -12   23.60    5.18
   1   9  12   15.14    5.42
   1   9  13   83.85    9.80
  -1   9 -13  150.43   11.66
   1   9  13   93.21    9.91
  -1   9 -13  155.18   10.19
  -1   9 -13  104.16   10.35
   1   9  13  168.94   13.76
  -1   9 -13  156.17   10.00
  -1   9 -13  128.20    9.45
   1   9  13   90.94   10.24
   1   9  14   33.64    6.64
  -1   9 -14   45.35    5.98
  -1   9 -14   52.71    7.79
  -1   9 -14   38.59    7.16
   1   9  14   28.79    6.65
  -1   9 -14   47.32    6.48
   1   9  15   32.87    5.86
  -1   9 -15   42.25    5.97
   1   9  15   20.03    5.47
  -1   9 -15   51.65    6.99
   1   9  15   27.90    6.47
  -1   9 -15   44.79    7.01
   1   9  15   19.68    5.92
  -1   9 -16  125.41    8.18
   1   9  16  124.65    8.92
   1   9  16   95.74    9.01
  -1   9 -16  134.80    8.72
  -1   9 -16  113.71    9.03
   1   9  16  114.79   10.03
   1   9  16   88.58    8.92
  -1   9 -17   13.76    4.47
   1   9  17   12.13    4.59
   1   9  17   13.51    4.85
  -1   9 -17   17.17    4.17
  -1   9 -17   15.13    3.75
   1   9  17   22.03    4.13
   1   9  18   26.06    4.63
  -1   9 -18   35.15    3.93
  -1   9 -18   34.91    4.33
   1   9  18   32.58    4.91
  -1   9 -18   31.80    4.68
  -1   9 -19   60.25    4.10
  -1   9 -19   59.60    4.47
   1   9  19   52.43    5.14
  -1   9 -19   63.13    5.05
  -1   9 -20   46.85    4.01
  -1   9 -20   44.56    3.46
  -1  11  14    6.89    3.01
  -1  11  13    8.08    3.89
  -1  11  12   75.94    8.42
  -1  11  11  174.01   13.22
  -1  11  10   23.86    7.59
   1  11  -9  142.71   11.51
   1  11  -8   60.35    6.73
  -1  11   8   53.53    6.53
  -1  11   7   20.04    7.89
  -1  11   7   16.14    5.55
   1  11  -7   36.88    5.39
   1  11  -7   21.93    6.63
  -1  11   7   -2.87    8.09
   1  11  -7    2.79    7.80
   1  11  -6   48.34    5.91
  -1  11   6   45.83    8.48
   1  11  -6   47.63    9.41
   1  11  -6   33.66   10.09
  -1  11   6   43.28   11.80
   1  11  -6   53.77    6.37
  -1  11   6   49.35    9.99
  -1  11   5   15.53    7.13
  -1  11   5   18.90    8.52
   1  11  -5   20.19    9.56
   1  11  -5   14.68    3.92
   1  11  -5   22.50    4.77
  -1  11   5   -5.73   15.35
  -1  11   4    7.30    5.99
   1  11  -4   16.51   12.06
   1  11  -4    9.33    3.39
  -1  11   4    6.07    9.97
  -1  11   3   13.05    6.14
   1  11  -3   65.70   21.61
  -1  11   3   52.76   18.85
   1  11  -3   31.31    4.60
   1  11  -3  -13.21   19.24
  -1  11   3  -22.10   37.23
   1  11  -2  127.25    8.05
  -1  11   2  502.47   50.85
   1  11  -2  261.31   38.24
  -1  11   2  141.05   12.19
  -1  11   2  600.30   78.28
  -1  11   1   21.98    5.92
   1  11  -1   31.86    4.81
  -1  11   1  -19.39   57.48
   1  11  -1   17.87   38.57
   1  11   0  407.89   71.22
  -1  11   0  567.92   78.57
   1  11   0   93.98    9.72
  -1  11   0  238.17   52.63
   1  11   0  234.49   64.19
   1  11   1  474.96   62.13
   1  11   1   94.94    7.13
  -1  11  -1  279.21   42.43
   1  11   1  102.55   10.57
   1  11   1  464.28   80.17
   1  11   2   66.97    6.09
   1  11   2  201.03   33.83
   1  11   2  227.87   54.12
  -1  11  -2   67.71   23.31
  -1  11  -2   68.04    6.09
   1  11   2   69.41    9.45
   1  11   3   19.91    6.76
   1  11   3   28.44   14.70
  -1  11  -3   52.66   17.90
  -1  11  -3   24.94    4.44
  -1  11  -4  105.40   16.80
   1  11   4   95.32   14.95
   1  11   4   94.19   21.15
  -1  11  -4   57.63    6.02
   1  11   4   68.99   10.66
   1  11   5   32.34    8.98
   1  11   5   38.65    9.29
  -1  11  -5   43.11   10.48
  -1  11  -5   46.99    5.75
  -1  11  -5   17.02    9.61
   1  11   5   15.68   11.81
  -1  11  -6   72.89   10.37
   1  11   6   72.48    9.24
   1  11   6   68.48   11.75
  -1  11  -6   76.98    6.92
  -1  11  -6   52.67   10.48
   1  11   6   77.47   11.70
  -1  11  -7  108.52   10.55
   1  11   7   82.52    8.47
  -1  11  -7  118.43    8.31
  -1  11  -7   90.51   10.99
   1  11   8   18.60    4.84
  -1  11  -8   17.81    4.21
  -1  11  -8   16.60    4.51
  -1  11  -9  124.54    8.04
   1  11   9  133.76   14.40
   1  11  10  121.11   12.54
  -1  11 -10  115.18    7.84
   1  11  11   35.18    7.01
  -1  11 -11   19.61    4.30
   1  11  12   17.04    5.02
  -1  11 -12   23.63    4.09
   1  11  13    2.17    2.98
  -1  11 -13    2.88    2.61
   1  11  14   19.79    3.60
   2 -10 -18  112.21    6.94
   2 -10 -17   74.82    6.87
   2 -10 -16    6.29    2.60
   2 -10 -16    5.57    2.79
   2 -10 -15   39.75    5.23
   2 -10 -15   38.23    5.11
   2 -10 -15   47.42    5.13
   2 -10 -14  146.00    9.64
   2 -10 -14  159.08    9.17
   2 -10 -14  134.01    9.34
   2 -10 -13   46.78    6.29
   2 -10 -13   36.35    6.05
   2 -10 -13   43.94    5.84
   2 -10 -12   94.21    9.12
   2 -10 -12  111.80    8.78
   2 -10 -12  123.85    9.25
   2 -10 -12   98.19    9.30
   2 -10 -11  108.73    8.92
   2 -10 -11  134.68   10.05
   2 -10 -11  118.48   10.58
   2 -10 -10   51.21    6.61
   2 -10 -10   60.95    7.62
   2 -10 -10   57.91    8.28
   2 -10  -9   30.07    6.17
   2 -10  -8   42.61    7.27
   2 -10  -7   -1.95    4.86
   2 -10  -6   22.71    6.59
   2 -10  -5   42.00    8.41
  -2 -10  -8  189.98   12.69
  -2 -10  -9   33.49    7.04
  -2 -10  -9   49.02    6.95
  -2 -10 -10   -1.96    4.61
  -2 -10 -10    1.40    3.40
  -2 -10 -11    0.93    3.81
  -2 -10 -11   -0.14    3.12
  -2 -10 -12   -0.17    3.90
  -2 -10 -12    5.11    2.99
  -2 -10 -13   31.11    4.50
  -2 -10 -13   28.04    5.34
  -2 -10 -14    9.95    3.95
  -2 -10 -14   19.33    4.38
  -2 -10 -15   51.50    6.38
  -2 -10 -15   40.52    5.32
  -2 -10 -15   39.79    5.15
  -2 -10 -15   39.29    5.10
  -2 -10 -16   35.97    4.48
  -2 -10 -16   38.07    5.26
  -2 -10 -17   54.17    5.15
  -2 -10 -18   73.59    5.56
   2  -8 -22  100.95    6.61
   2  -8 -21   67.52    5.90
  -2  -8  20   89.05    5.22
   2  -8 -20   99.99    7.53
   2  -8 -20   83.61    6.41
   2  -8 -19    6.10    3.06
   2  -8 -19    6.83    2.86
   2  -8 -19    5.15    4.52
   2  -8 -18   43.58    6.43
   2  -8 -18   31.06    5.30
   2  -8 -18   26.73    4.75
   2  -8 -18   37.68    5.43
   2  -8 -17   53.19    6.83
   2  -8 -17   49.92    6.45
   2  -8 -17   57.73    6.84
   2  -8 -16  109.79    9.79
   2  -8 -16  125.50    9.81
   2  -8 -16  109.16    9.52
   2  -8 -15  135.49   11.06
   2  -8 -15  131.26    8.98
   2  -8 -15  151.08   11.10
   2  -8 -15  125.35   10.54
   2  -8 -14   29.74    5.20
   2  -8 -14   38.34    7.11
   2  -8 -14   31.06    6.26
   2  -8 -13   53.54    6.62
   2  -8 -13   62.61    7.97
   2  -8 -13   53.37    7.40
   2  -8 -12   70.83    7.41
   2  -8 -12   83.30    8.71
   2  -8 -12   62.66    8.05
   2  -8 -11   60.62    8.03
   2  -8 -11   73.41    7.84
   2  -8 -10  146.41   11.58
   2  -8 -10  193.41   12.13
   2  -8  -9  150.05   11.21
   2  -8  -8  124.11   10.40
   2  -8  -7  324.86   17.15
   2  -8  -7  528.31   15.53
   2  -8  -6   94.21    9.69
   2  -8  -6  147.61    8.30
   2  -8  -5  431.12   19.14
   2  -8  -5  477.26   19.11
   2  -8  -4  439.52   19.20
  -2  -8   4  421.76   16.78
   2  -8  -4  457.53   18.29
   2  -8  -3  305.51   15.95
  -2  -8   3  272.37   18.27
   2  -8  -3  329.54   15.52
   2  -8  -2  301.55   16.07
   2  -8  -2  317.85   15.41
  -2  -8   2  338.55   14.65
   2  -8  -1   62.74    8.35
   2  -8  -1   68.04    7.97
   2  -8   0   27.34    6.14
  -2  -8   0   29.32    7.11
   2  -8   0   24.86    5.58
  -2  -8  -1  152.89   13.09
   2  -8   1  167.86   12.14
  -2  -8  -2  223.49   15.26
   2  -8   2  254.11   14.89
   2  -8   3   29.99    3.94
  -2  -8  -3   37.44    8.96
   2  -8   3   26.63    5.91
  -2  -8  -3   30.02    6.69
   2  -8   4   59.45    5.09
   2  -8   4   52.57    7.61
  -2  -8  -4   40.64    7.35
   2  -8   5  295.61   10.67
  -2  -8  -5  232.31   14.96
   2  -8   6   33.66    4.08
  -2  -8  -6   42.52    7.02
  -2  -8  -7   72.07    6.71
  -2  -8  -8  250.29   12.35
  -2  -8  -9  527.27   18.58
  -2  -8 -10  233.74   13.00
  -2  -8 -10  198.98   13.50
  -2  -8 -10  212.71   12.52
  -2  -8 -11  565.17   20.31
  -2  -8 -11  534.10   21.62
  -2  -8 -11  505.86   19.03
  -2  -8 -12   77.66    8.23
  -2  -8 -12   52.35    7.41
  -2  -8 -12   65.19    8.36
  -2  -8 -12   52.37    7.99
  -2  -8 -12   60.98    7.53
  -2  -8 -13  191.33   12.91
  -2  -8 -13  176.18   11.71
  -2  -8 -13  201.99   12.05
  -2  -8 -14  177.75   12.05
  -2  -8 -14  174.11   11.08
  -2  -8 -14  193.76   11.50
  -2  -8 -15  116.41    9.58
  -2  -8 -15  130.02    9.33
  -2  -8 -15  119.08    8.99
  -2  -8 -16   42.06    5.52
  -2  -8 -16   39.56    6.39
  -2  -8 -16   43.04    6.16
  -2  -8 -16   29.73    5.49
  -2  -8 -16   35.47    6.33
  -2  -8 -17   60.42    5.85
  -2  -8 -17   63.37    6.94
  -2  -8 -17   61.12    6.44
  -2  -8 -17   47.39    5.81
  -2  -8 -17   48.09    6.38
  -2  -8 -18    3.41    3.23
  -2  -8 -18    5.16    2.53
  -2  -8 -18    4.02    2.78
   2  -8  19    6.10    2.66
  -2  -8 -19    2.34    2.53
  -2  -8 -19    2.92    2.27
  -2  -8 -19    4.65    2.20
  -2  -8 -20    5.25    3.90
  -2  -8 -20    7.10    3.70
  -2  -8 -20   10.87    3.32
  -2  -8 -20    6.04    2.45
   2  -8  20    7.10    2.34
  -2  -8 -20    6.22    2.12
  -2  -8 -21    0.68    2.79
  -2  -8 -21    2.67    2.96
  -2  -8 -22    0.31    2.53
   2  -6 -26   27.71    3.60
   2  -6 -25   72.32    5.42
  -2  -6  24   22.34    3.56
   2  -6 -24   21.09    4.28
  -2  -6  24   22.01    2.96
   2  -6 -24   12.49    2.60
   2  -6 -24   18.21    3.69
  -2  -6  24   26.61    3.41
  -2  -6  23  106.51    6.88
  -2  -6  23  102.15    5.91
   2  -6 -23  102.90    7.78
  -2  -6  23  109.18    6.54
   2  -6 -23   92.39    7.49
  -2  -6  22   98.30    6.61
   2  -6 -22   96.85    8.06
  -2  -6  22   95.62    6.20
   2  -6 -22   84.93    6.60
  -2  -6  21   46.88    4.93
   2  -6 -21   38.50    5.47
  -2  -6  21   43.14    5.19
   2  -6 -21   47.44    5.57
   2  -6 -21   35.36    4.81
   2  -6 -21   51.74    6.57
   2  -6 -20   11.08    3.23
   2  -6 -20   19.01    4.24
  -2  -6  20   12.25    3.50
   2  -6 -20   14.71    3.46
   2  -6 -20   12.14    3.96
   2  -6 -20    6.29    4.40
  -2  -6  19  160.52    8.89
   2  -6 -19  110.72    8.24
   2  -6 -19  111.02    9.33
   2  -6 -19  149.61   10.07
   2  -6 -19  136.93    8.24
   2  -6 -19  135.38    9.66
   2  -6 -19  115.81    9.19
   2  -6 -18   76.56    7.47
   2  -6 -18   92.47    8.56
   2  -6 -18   79.08    6.59
   2  -6 -18   77.44    8.04
   2  -6 -18   69.96    7.73
   2  -6 -17  135.45    8.64
   2  -6 -17  112.60    9.42
   2  -6 -17  146.03   10.66
   2  -6 -17  118.33   10.16
   2  -6 -16  244.45   13.52
   2  -6 -16  243.36   13.85
   2  -6 -16  284.94   12.48
   2  -6 -16  247.93   14.55
   2  -6 -16  269.77   13.39
   2  -6 -15  139.45   10.40
   2  -6 -15  179.37   11.18
   2  -6 -15  181.35   10.30
   2  -6 -15  158.23   12.03
   2  -6 -15  180.47   12.44
   2  -6 -14  603.94   20.20
   2  -6 -14  546.32   19.31
   2  -6 -14  502.06   18.35
  -2  -6  14  461.95   16.44
   2  -6 -14  455.54   19.61
   2  -6 -14  633.34   18.98
  -2  -6  14  505.31   15.90
   2  -6 -14  628.77   22.72
   2  -6 -13  204.91   12.04
   2  -6 -13  157.51   10.49
   2  -6 -13  187.38   11.03
   2  -6 -13  195.53   10.81
   2  -6 -13  176.94   12.58
  -2  -6  13  165.99    9.14
   2  -6 -13  163.88   11.93
   2  -6 -12  180.66   11.33
  -2  -6  12  107.62    8.09
   2  -6 -12  170.65   11.75
   2  -6 -12  150.60    9.49
   2  -6 -12  136.21   11.49
   2  -6 -12  170.86    9.70
   2  -6 -12  149.16    9.85
   2  -6 -12  147.94   11.15
  -2  -6  12  162.76    9.09
   2  -6 -11  650.97   21.00
   2  -6 -11  776.34   23.79
  -2  -6  11  531.60   16.82
   2  -6 -11  568.97   17.95
   2  -6 -11  682.24   19.38
   2  -6 -11  744.93   18.62
   2  -6 -11  593.75   21.16
  -2  -6  11  666.93   18.39
  -2  -6  10  300.07   11.73
   2  -6 -10  300.25   14.39
   2  -6 -10  211.52   10.74
  -2  -6  10  386.51   13.83
   2  -6 -10  223.17   12.40
   2  -6 -10  312.98   12.09
   2  -6 -10  321.72   11.44
  -2  -6   9  100.76    7.63
   2  -6  -9   95.74    6.48
   2  -6  -9   88.93    5.85
  -2  -6   9   85.56    6.10
   2  -6  -9   85.47    7.83
  -2  -6   8   83.93    7.10
   2  -6  -8   50.24    6.13
   2  -6  -8   61.61    4.92
   2  -6  -8   65.33    4.80
   2  -6  -8   39.32    5.40
   2  -6  -8   55.10    6.12
  -2  -6   8   70.43    5.14
  -2  -6   7  847.49   21.85
   2  -6  -7  811.39   16.31
   2  -6  -7  785.52   16.00
   2  -6  -7  674.62   19.51
   2  -6  -7  753.90   20.23
  -2  -6   7  714.30   15.61
  -2  -6   6   80.47    7.14
   2  -6  -6   63.63    6.02
   2  -6  -6   79.35    4.76
   2  -6  -6   76.02    4.82
  -2  -6   6   67.26    4.10
   2  -6  -6   75.87    6.38
  -2  -6   6   68.37    6.89
  -2  -6   6   86.71    6.43
  -2  -6   6   71.72    4.54
  -2  -6   5 1125.24   25.07
   2  -6  -5 1223.77   18.98
  -2  -6   5 1085.85   17.08
   2  -6  -5 1084.56   23.16
  -2  -6   5 1265.70   24.39
  -2  -6   4  710.77   18.68
  -2  -6   4  711.84   13.00
   2  -6  -4  754.61   18.32
  -2  -6   3  335.33   11.64
  -2  -6   3  324.35    8.28
   2  -6  -3  332.14   11.70
   2  -6  -3  313.72    8.51
  -2  -6   2  144.49    9.95
  -2  -6   2  145.81    9.53
   2  -6  -1   71.73    4.61
  -2  -6   1   50.53    6.74
   2  -6  -1   64.29    4.03
  -2  -6   1   56.47    3.56
  -2  -6   1   48.82    5.86
   2  -6   0  985.64   17.22
  -2  -6   0  772.70   23.48
   2  -6   0  919.09   15.70
  -2  -6   0  767.35   21.43
   2  -6   1  630.82   12.93
   2  -6   1  703.61   14.37
  -2  -6  -1  657.67   21.31
  -2  -6  -1  657.51   19.20
   2  -6   2 1120.31   18.51
   2  -6   2 1155.09   18.31
   2  -6   2 1227.18   19.70
  -2  -6  -2  953.51   26.31
  -2  -6  -2  971.94   24.26
   2  -6   3  418.03   11.29
  -2  -6  -3  250.80   13.47
   2  -6   3  401.08   10.60
  -2  -6  -3  259.28   12.24
   2  -6   4 1640.95   27.58
  -2  -6  -4 1598.79   35.27
  -2  -6  -4 1664.62   33.00
   2  -6   5  814.29   18.99
  -2  -6  -5  746.67   14.49
  -2  -6  -5  586.27   20.73
  -2  -6  -5  645.99   19.92
   2  -6   6   70.25    6.30
  -2  -6  -6   63.34    7.42
   2  -6   7  472.62   16.10
  -2  -6  -7  475.04   12.54
  -2  -6  -8  139.12    7.30
  -2  -6  -8  119.42    9.59
   2  -6   8  130.74    8.93
  -2  -6  -8  125.76    7.49
  -2  -6  -9  387.54   12.96
  -2  -6  -9  356.38   13.25
   2  -6   9  351.35   14.53
  -2  -6  -9  360.82   13.20
  -2  -6 -10   48.63    5.95
  -2  -6 -10   48.61    5.73
  -2  -6 -10   36.01    6.49
   2  -6  10   27.48    5.02
  -2  -6 -11  800.08   21.65
  -2  -6 -11  778.59   22.38
  -2  -6 -11  786.41   22.20
  -2  -6 -11  725.03   25.42
  -2  -6 -12  116.44   10.91
  -2  -6 -12  133.73    9.74
  -2  -6 -12  100.09    8.94
  -2  -6 -12  100.91    8.77
  -2  -6 -12   97.62    9.52
  -2  -6 -13  247.09   15.49
  -2  -6 -13  278.35   13.94
  -2  -6 -13  229.40   14.12
   2  -6  13  276.44   12.47
  -2  -6 -13  254.49   12.29
  -2  -6 -13  219.16   12.73
  -2  -6 -13  223.28   13.03
  -2  -6 -14  254.41   14.69
  -2  -6 -14  259.95   14.00
  -2  -6 -14  207.34   13.27
  -2  -6 -14  239.93   13.42
  -2  -6 -15    2.08    3.64
  -2  -6 -15    3.90    3.75
  -2  -6 -15    2.32    3.45
  -2  -6 -15    0.32    4.88
  -2  -6 -16   21.48    5.24
  -2  -6 -16   20.95    5.42
  -2  -6 -16   17.91    4.58
  -2  -6 -16   19.38    4.92
  -2  -6 -17   35.10    5.03
  -2  -6 -17   45.11    6.34
  -2  -6 -17   44.00    5.95
  -2  -6 -17   35.42    5.87
  -2  -6 -17   53.70    6.87
   2  -6  18  332.74   13.09
  -2  -6 -18  345.98   14.08
  -2  -6 -18  301.52   13.71
  -2  -6 -18  357.30   16.76
  -2  -6 -19  153.03    9.30
  -2  -6 -19  225.67   12.99
   2  -6  19  218.46   10.64
  -2  -6 -19  175.96   10.06
  -2  -6 -19  214.71   10.78
   2  -6  19  191.28    9.57
  -2  -6 -20  164.58    8.97
  -2  -6 -20  165.99   10.69
   2  -6  20  168.12    8.91
  -2  -6 -20  141.42    8.53
  -2  -6 -21  105.46    8.14
  -2  -6 -21  143.35   10.04
  -2  -6 -21   97.35    6.65
   2  -6  21  136.80    7.52
  -2  -6 -21   81.59    6.20
   2  -6  21  151.78    8.20
  -2  -6 -22  118.50    6.63
   2  -6  22  126.93    7.10
  -2  -6 -22  138.13    8.14
   2  -6  22  126.83    7.05
   2  -6  22  125.65    6.70
   2  -6  23   59.38    4.67
  -2  -6 -23   62.35    6.08
  -2  -6 -23   45.47    4.67
   2  -6  23   53.70    4.54
   2  -6  23   50.20    4.14
  -2  -6 -23   48.35    5.00
  -2  -6 -24   -0.08    1.75
   2  -6  24    0.86    1.84
   2  -6  24    0.98    1.73
  -2  -6 -24   -1.09    3.17
   2  -6  24    0.24    1.69
  -2  -6 -25    9.51    2.87
  -2  -4  27   38.93    3.53
  -2  -4  26   51.82    4.50
   2  -4 -26   49.22    5.34
  -2  -4  26   54.71    5.08
  -2  -4  26   51.58    4.49
  -2  -4  26   49.74    4.35
  -2  -4  25  122.93    7.42
  -2  -4  25  115.20    6.66
  -2  -4  25  113.24    6.79
  -2  -4  25  118.11    7.52
  -2  -4  24   81.37    5.64
  -2  -4  24  106.08    7.34
   2  -4 -24   92.76    6.71
  -2  -4  24  105.43    6.85
   2  -4 -24  117.92    9.00
  -2  -4  24  105.08    6.94
  -2  -4  23  140.78    8.24
  -2  -4  23  118.68    7.13
  -2  -4  23  142.51    8.73
   2  -4 -23  162.62   10.33
  -2  -4  23  135.78    7.55
  -2  -4  23  144.23    8.21
   2  -4 -23  128.78    8.33
   2  -4 -23  148.04   10.44
  -2  -4  22  162.62    8.54
  -2  -4  22  160.92    8.82
  -2  -4  22  156.76    8.69
  -2  -4  22  152.79    8.12
   2  -4 -22  140.83   10.70
  -2  -4  21   91.02    6.88
   2  -4 -21   77.91    7.14
   2  -4 -21   82.70    7.44
  -2  -4  21   87.93    6.89
  -2  -4  21   85.10    6.62
  -2  -4  21   91.19    6.52
  -2  -4  20   90.84    6.97
  -2  -4  20   88.35    6.81
   2  -4 -20   77.78    7.58
   2  -4 -20   70.80    6.33
  -2  -4  20   82.82    6.26
   2  -4 -20   81.11    7.54
   2  -4 -20   64.87    6.56
  -2  -4  19   25.56    4.33
   2  -4 -19   28.88    5.47
   2  -4 -19   27.42    4.42
  -2  -4  19   25.23    4.03
   2  -4 -19   23.62    4.88
   2  -4 -19   25.03    4.77
   2  -4 -18  164.18   10.07
   2  -4 -18  158.35   10.92
   2  -4 -18  186.62   11.32
   2  -4 -18  173.30    9.64
   2  -4 -18  189.53   11.47
  -2  -4  18  201.52    9.63
   2  -4 -18  152.68   10.37
   2  -4 -17  281.30   14.03
  -2  -4  17  327.71   13.23
  -2  -4  17  287.50   11.47
   2  -4 -17  271.78   12.88
   2  -4 -17  266.91   12.93
   2  -4 -17  305.15   14.27
   2  -4 -17  309.98   12.68
  -2  -4  17  338.98   12.38
   2  -4 -17  319.04   14.67
   2  -4 -17  282.65   12.50
  -2  -4  17  290.76   11.42
   2  -4 -16  395.85   16.31
   2  -4 -16  341.05   14.84
   2  -4 -16  352.80   14.50
  -2  -4  16  355.48   13.72
   2  -4 -16  313.94   13.00
  -2  -4  16  326.78   11.88
   2  -4 -16  314.53   14.20
   2  -4 -16  379.51   13.92
   2  -4 -16  357.33   14.55
  -2  -4  16  322.42   12.06
   2  -4 -16  350.05   15.58
   2  -4 -15  130.15    9.77
   2  -4 -15   95.83    8.23
  -2  -4  15   80.51    6.38
  -2  -4  15   88.63    7.34
  -2  -4  15   88.62    6.24
   2  -4 -15  103.48    7.60
   2  -4 -15  107.53    8.87
   2  -4 -15  128.26    8.96
   2  -4 -15  131.73    8.45
   2  -4 -15  116.46    9.50
   2  -4 -15  113.67    8.42
  -2  -4  14 1476.19   27.09
  -2  -4  14 1504.12   29.67
   2  -4 -14 1511.50   30.69
   2  -4 -14 1528.36   28.98
   2  -4 -13  680.55   19.52
   2  -4 -13  563.87   17.08
  -2  -4  13  495.21   16.50
  -2  -4  13  549.16   16.06
   2  -4 -13  607.18   17.96
   2  -4 -13  701.17   18.56
   2  -4 -12  461.47   15.80
   2  -4 -12  389.98   15.10
   2  -4 -12  436.92   13.91
  -2  -4  12  285.54   11.69
   2  -4 -12  447.38   14.77
  -2  -4  12  320.81   12.64
   2  -4 -12  430.56   14.24
   2  -4 -11  147.31    8.19
  -2  -4  11  135.17    7.79
   2  -4 -11  164.04    7.61
   2  -4 -11  153.46    7.75
   2  -4 -11  133.01    8.59
   2  -4 -11  132.13    8.57
  -2  -4  10  528.83   14.14
   2  -4 -10  489.50   14.35
   2  -4 -10  521.54   13.18
   2  -4 -10  502.49   12.42
  -2  -4   9  142.09    6.70
   2  -4  -9  132.59    7.10
  -2  -4   9  128.40    6.57
   2  -4  -9  133.77    6.07
   2  -4  -9  118.35    7.23
   2  -4  -9  124.13    5.62
  -2  -4   8  508.13   12.16
  -2  -4   8  528.31   11.68
   2  -4  -8  602.32   14.46
  -2  -4   8  544.89   12.39
   2  -4  -8  547.87   11.35
   2  -4  -8  589.95   12.10
   2  -4  -7 1055.81   19.25
  -2  -4   7 1000.77   16.40
  -2  -4   7 1058.36   17.52
  -2  -4   7 1018.48   16.56
   2  -4  -7  985.85   15.82
  -2  -4   6  438.42    9.59
   2  -4  -6  630.51   13.76
  -2  -4   6  497.82   11.62
   2  -4  -6  589.17   10.69
  -2  -4   5 1714.13   23.22
   2  -4  -5 1635.62   19.58
  -2  -4   4  274.36    8.21
   2  -4  -4  317.33    7.06
   2  -4  -3  137.40    2.90
   2  -4  -3  132.72    4.36
   2  -4  -3  134.79    4.50
   2  -4  -2  164.55    3.88
  -2  -4   2  148.21    6.71
  -2  -4   2  147.20    6.43
  -2  -4   2  172.00    4.67
   2  -4  -2  153.57    4.73
   2  -4  -2  161.27    4.92
   2  -4  -1   58.28    2.53
  -2  -4   1   52.88    4.10
   2  -4  -1   58.28    3.08
  -2  -4   1   61.38    2.76
   2  -4  -1   54.34    2.90
  -2  -4   1   56.90    2.30
   2  -4   0  635.77   10.04
  -2  -4   0  648.43   14.42
  -2  -4   0  667.70    9.89
   2  -4   0  671.56   11.03
  -2  -4   0  667.42   14.87
   2  -4   1 1329.08   17.21
   2  -4   1 1195.33   12.97
  -2  -4  -1 1332.22   21.83
  -2  -4  -1 1239.50   14.14
  -2  -4  -1 1343.07   22.87
   2  -4   2 1815.11   23.09
   2  -4   2 1728.45   18.94
  -2  -4  -2 1782.10   26.70
  -2  -4  -2 1774.79   28.05
   2  -4   3  880.38   15.38
   2  -4   3  788.93   12.45
   2  -4   3  798.60   11.87
  -2  -4  -3  732.11   16.02
  -2  -4  -3  683.87   10.42
  -2  -4  -3  721.00   17.27
   2  -4   4 2623.07   34.18
  -2  -4  -4 2596.91   35.62
   2  -4   4 2520.27   29.04
  -2  -4  -4 2603.56   27.65
  -2  -4  -4 2608.31   37.59
   2  -4   5  748.95   17.20
   2  -4   5  730.14   13.82
   2  -4   5  730.32   14.32
  -2  -4  -5  838.29   19.59
  -2  -4  -5  889.31   13.18
  -2  -4  -5  853.22   13.43
   2  -4   6  612.48   16.20
   2  -4   6  596.05   13.21
  -2  -4  -6  630.45   12.49
  -2  -4  -6  598.12   17.06
   2  -4   7  377.94   12.74
   2  -4   7  297.31    9.56
  -2  -4  -7  336.38   11.97
  -2  -4  -7  372.40    9.29
  -2  -4  -7  295.82   12.26
  -2  -4  -7  326.22    9.51
   2  -4   8  191.13    9.26
   2  -4   8  129.33    6.61
   2  -4   8  203.38    7.40
  -2  -4  -8  143.91    8.17
  -2  -4  -8  120.06    6.20
  -2  -4  -8  147.00    6.33
   2  -4   9    5.22    2.65
   2  -4   9    5.22    2.10
  -2  -4  -9    7.97    2.93
   2  -4   9    4.83    1.86
  -2  -4  -9    7.56    2.34
   2  -4  10   14.60    3.21
   2  -4  10   13.31    2.68
  -2  -4 -10   16.13    3.72
   2  -4  10   15.21    2.55
  -2  -4 -10   14.05    2.93
   2  -4  11  285.52    9.25
  -2  -4 -11  341.28   11.52
   2  -4  11  309.19   11.82
  -2  -4 -11  344.02   13.15
  -2  -4 -11  277.49   12.78
   2  -4  11  278.21   10.10
  -2  -4 -11  346.91   13.38
  -2  -4 -12  148.47    8.15
  -2  -4 -12  143.90    9.40
  -2  -4 -12  150.89    9.90
  -2  -4 -12  150.80    9.80
  -2  -4 -13  579.74   15.81
   2  -4  13  564.41   14.67
  -2  -4 -13  508.45   17.88
  -2  -4 -13  531.38   15.39
  -2  -4 -13  447.72   16.87
  -2  -4 -13  465.84   17.72
  -2  -4 -13  491.48   17.89
  -2  -4 -14   15.96    4.47
  -2  -4 -14   15.07    4.67
   2  -4  14   24.09    3.51
  -2  -4 -14   18.03    3.54
  -2  -4 -14   14.86    4.72
  -2  -4 -14   14.53    3.64
  -2  -4 -14   16.68    4.56
  -2  -4 -14   10.09    4.38
  -2  -4 -15  148.19    9.55
  -2  -4 -15  145.59   10.28
  -2  -4 -15  140.54   10.20
  -2  -4 -15  144.30    9.88
   2  -4  15  122.46    7.60
  -2  -4 -15  133.74    8.23
   2  -4  15  121.28    7.23
  -2  -4 -15  120.85    9.36
  -2  -4 -16   46.78    6.10
  -2  -4 -16   40.95    5.90
  -2  -4 -16   38.80    5.90
  -2  -4 -16   44.07    5.99
   2  -4  16   43.37    4.89
  -2  -4 -16   35.43    4.78
   2  -4  16   38.10    4.43
  -2  -4 -17   88.99    8.17
  -2  -4 -17   95.16    8.06
   2  -4  17   82.23    7.18
  -2  -4 -17   75.95    7.26
  -2  -4 -17   87.86    9.11
  -2  -4 -17   91.06    8.02
   2  -4  18  225.80   10.82
  -2  -4 -18  233.28   13.35
  -2  -4 -18  233.59   11.87
  -2  -4 -18  208.07   11.35
  -2  -4 -18  231.28   12.21
  -2  -4 -19  274.96   14.05
   2  -4  19  281.47   11.66
  -2  -4 -19  295.54   12.98
   2  -4  19  282.63   12.13
  -2  -4 -19  260.35   12.24
  -2  -4 -20  326.79   15.45
  -2  -4 -20  319.66   14.75
   2  -4  20  338.29   12.83
  -2  -4 -20  297.41   12.55
   2  -4  20  337.70   12.26
  -2  -4 -20  323.60   13.28
  -2  -4 -21  186.27   11.18
  -2  -4 -21  230.41   12.98
  -2  -4 -21  154.17    8.83
   2  -4  21  231.30    9.78
   2  -4  21  245.93   10.63
  -2  -4 -21  174.63    9.59
   2  -4  21  261.43   11.12
  -2  -4 -22  326.91   14.31
  -2  -4 -22  383.76   15.67
  -2  -4 -22  296.74   12.87
   2  -4  22  312.09   10.88
  -2  -4 -22  351.54   13.60
   2  -4  22  323.88   11.74
  -2  -4 -22  277.71   11.43
   2  -4  22  333.07   12.10
  -2  -4 -22  255.63   10.60
  -2  -4 -23  141.04    8.45
  -2  -4 -23  182.19   10.76
  -2  -4 -23  160.91    9.67
   2  -4  23  167.65    8.34
  -2  -4 -23  171.83    9.28
   2  -4  23  167.67    8.16
   2  -4  24   39.79    4.24
  -2  -4 -24   43.45    4.88
  -2  -4 -24   41.25    5.90
  -2  -4 -24   32.39    4.66
   2  -4  24   39.11    4.48
   2  -4  24   37.27    4.25
  -2  -4 -25   69.01    5.61
   2  -4  25   70.14    5.10
   2  -4  25   76.41    5.07
  -2  -4 -25   59.43    5.30
  -2  -4 -25   84.98    6.83
   2  -4  26   14.07    3.08
   2  -4  26   11.54    2.41
   2  -4  26    9.39    2.60
   2  -4  26   13.17    2.33
  -2  -4 -26   13.32    3.64
   2  -4  26   11.67    2.44
  -2  -4 -27    6.28    2.52
   2  -4  27    7.75    2.21
   2  -2 -29  102.63    5.30
  -2  -2  29  113.58    5.45
   2  -2 -28    4.19    3.05
  -2  -2  28    4.27    2.21
  -2  -2  28    3.89    2.60
  -2  -2  28    3.47    1.84
   2  -2 -27  191.67    9.23
   2  -2 -27  209.94    9.78
  -2  -2  27  222.29    8.60
  -2  -2  27  200.38    8.57
   2  -2 -27  185.50    9.64
  -2  -2  27  216.51    8.83
  -2  -2  27  221.21    8.72
   2  -2 -26   83.59    6.35
   2  -2 -26   93.35    7.83
  -2  -2  26   85.87    6.44
   2  -2 -26   85.04    6.97
   2  -2 -26   99.25    7.73
  -2  -2  26   91.89    6.24
  -2  -2  26   93.23    6.40
  -2  -2  26   88.55    6.52
   2  -2 -25  217.62   12.16
  -2  -2  25  221.55   10.17
   2  -2 -25  229.14   11.52
   2  -2 -25  229.39   11.72
  -2  -2  25  203.27    9.78
   2  -2 -25  199.90    9.74
  -2  -2  25  212.54    9.74
  -2  -2  25  223.23    9.78
  -2  -2  25  212.24    9.14
  -2  -2  24  192.99    9.32
  -2  -2  24  187.55    9.72
   2  -2 -24  194.16   10.95
   2  -2 -24  162.67    9.18
  -2  -2  24  194.68    9.91
   2  -2 -24  173.12   11.59
  -2  -2  24  188.92    9.55
   2  -2 -23   30.37    5.15
  -2  -2  23   43.23    5.10
  -2  -2  23   44.07    5.25
   2  -2 -23   50.87    6.04
   2  -2 -23   47.74    5.62
   2  -2 -23   44.63    6.52
  -2  -2  23   42.37    5.07
  -2  -2  22   74.86    6.29
   2  -2 -22   62.15    6.61
  -2  -2  22   63.89    6.11
  -2  -2  22   71.36    5.89
   2  -2 -22   72.35    7.05
   2  -2 -22   77.36    8.15
   2  -2 -22   74.32    6.62
  -2  -2  22   72.37    6.41
  -2  -2  21  207.00    9.95
  -2  -2  21  220.69   10.12
   2  -2 -21  210.67   11.24
  -2  -2  21  208.74    9.60
   2  -2 -21  224.13   11.57
   2  -2 -21  228.13   13.27
   2  -2 -21  233.44   11.17
  -2  -2  21  218.50   10.76
  -2  -2  20  123.69    7.78
   2  -2 -20  115.05    8.42
  -2  -2  20  126.92    7.81
   2  -2 -20  134.93    8.96
  -2  -2  20  119.31    7.28
   2  -2 -20  135.73   10.30
   2  -2 -20  135.08    8.66
  -2  -2  20  127.95    8.54
   2  -2 -19   48.06    5.68
  -2  -2  19   34.46    4.39
   2  -2 -19   44.37    5.69
  -2  -2  19   40.03    4.87
   2  -2 -19   47.61    5.73
  -2  -2  19   45.18    4.81
  -2  -2  19   41.67    4.29
   2  -2 -19   51.25    6.75
  -2  -2  19   40.61    4.93
  -2  -2  19   42.83    5.25
  -2  -2  18  172.19    8.65
   2  -2 -18  172.98    9.87
   2  -2 -18  191.32    9.96
  -2  -2  18  158.32    8.10
  -2  -2  18  151.82    7.42
  -2  -2  18  134.15    7.61
   2  -2 -18  199.08    9.95
   2  -2 -18  160.38    8.67
  -2  -2  17   89.23    5.77
  -2  -2  17   94.37    6.09
   2  -2 -17   90.22    6.52
  -2  -2  17   89.93    6.29
  -2  -2  17   93.77    6.20
   2  -2 -17   97.52    7.39
   2  -2 -17   83.91    6.80
  -2  -2  16   96.55    6.05
   2  -2 -16   97.56    6.86
  -2  -2  16  102.35    6.73
   2  -2 -16   77.66    6.41
   2  -2 -16   90.63    6.40
  -2  -2  16   94.61    6.07
   2  -2 -16   97.36    7.30
  -2  -2  16   89.33    5.69
  -2  -2  15  316.21   11.53
   2  -2 -15  318.46   11.86
   2  -2 -15  303.37   11.97
   2  -2 -15  329.97   11.56
  -2  -2  15  311.57    9.99
  -2  -2  15  330.47   10.86
   2  -2 -15  343.72   12.91
   2  -2 -14   71.23    5.53
   2  -2 -14   64.96    5.42
   2  -2 -14   75.32    6.16
  -2  -2  14   54.34    4.97
   2  -2 -13  121.00    7.11
   2  -2 -13  110.02    6.27
  -2  -2  13  132.45    7.29
  -2  -2  13  128.63    7.14
   2  -2 -12  210.13    8.69
  -2  -2  12  225.37    9.40
   2  -2 -12  195.93    8.01
  -2  -2  12  215.20    9.00
   2  -2 -11 1455.58   24.77
   2  -2 -11 1492.52   24.33
  -2  -2  11 1420.63   24.78
  -2  -2  11 1416.51   25.55
   2  -2 -10  130.95    6.10
   2  -2 -10  124.48    6.28
  -2  -2  10   69.41    5.30
   2  -2 -10  139.41    5.96
  -2  -2  10   81.16    5.36
   2  -2  -9 3818.88   42.28
   2  -2  -9 3796.09   43.60
   2  -2  -9 3851.34   41.86
  -2  -2   9 3936.69   44.32
   2  -2  -8 2643.07   31.60
   2  -2  -8 2692.45   30.27
  -2  -2   8 2608.47   31.47
   2  -2  -8 2703.34   30.40
  -2  -2   8 2500.63   32.16
  -2  -2   8 2515.02   28.48
   2  -2  -7 1799.10   21.66
   2  -2  -7 1894.86   23.58
   2  -2  -7 1766.97   21.51
  -2  -2   7 1746.68   21.40
   2  -2  -7 1928.01   22.71
  -2  -2   7 1798.13   23.28
  -2  -2   7 1877.53   23.02
   2  -2  -6  276.27    6.04
   2  -2  -6  287.87    6.21
   2  -2  -6  326.69    7.44
  -2  -2   6  301.78    6.93
  -2  -2   6  291.66    6.60
  -2  -2   6  289.59    6.65
   2  -2  -6  315.20    7.01
   2  -2  -5  884.98   11.84
   2  -2  -5  910.15   11.91
  -2  -2   5  969.19   12.81
  -2  -2   5  945.40   13.11
   2  -2  -4 3717.62   35.84
  -2  -2   4 3667.72   37.59
   2  -2  -3 3356.87   30.17
  -2  -2   3 3290.54   32.25
   2  -2  -2   98.26    2.68
  -2  -2   2   99.03    3.59
   2  -2  -2  104.85    2.87
   2  -2  -1  409.16    6.21
  -2  -2   1  425.25    8.66
  -2  -2   1  437.23    8.51
  -2  -2   0  196.47    6.21
  -2  -2   0  191.35    3.18
  -2  -2   0  194.28    5.66
   2  -2   1  102.00    3.14
  -2  -2  -1   90.49    2.00
  -2  -2  -1  112.70    5.34
   2  -2   1  100.38    2.55
  -2  -2  -1  105.20    4.41
   2  -2   1  112.28    3.46
   2  -2   2   65.29    1.60
   2  -2   2   61.72    2.84
  -2  -2  -2   47.92    1.74
  -2  -2  -2   58.86    4.48
  -2  -2  -2   48.33    1.87
   2  -2   2   63.18    2.68
  -2  -2  -2   47.97    3.39
   2  -2   2   69.73    4.01
   2  -2   3  336.30    7.85
  -2  -2  -3  336.83    5.60
  -2  -2  -3  351.94    6.53
  -2  -2  -3  366.62   10.61
   2  -2   3  366.40    7.99
  -2  -2  -4  708.98   10.02
  -2  -2  -4  729.35   11.81
  -2  -2  -4  740.46   16.14
   2  -2   4  726.44   13.61
  -2  -2  -5  796.14   13.73
  -2  -2  -5  806.60   11.87
  -2  -2  -5  797.20   15.28
   2  -2   6  144.38    6.47
   2  -2   6  132.37    2.22
  -2  -2  -6  143.24    6.44
  -2  -2  -7 2232.75   30.13
   2  -2   7 2526.07   32.33
   2  -2   7 2931.19   33.34
   2  -2   8  725.87   14.53
   2  -2   8  638.21   13.99
  -2  -2  -9  953.21   17.89
   2  -2   9 1373.60   22.90
  -2  -2  -9 1429.96   22.37
   2  -2   9 1392.59   21.69
   2  -2   9 1255.83   21.09
  -2  -2  -9 1041.68   21.03
  -2  -2 -10 1038.84   19.39
   2  -2  10 1542.38   24.42
  -2  -2 -10 1337.86   22.39
   2  -2  10 1478.49   22.77
  -2  -2 -10 1062.48   21.82
   2  -2  10 1393.36   22.37
  -2  -2 -11 1051.03   19.56
   2  -2  11 1366.24   23.04
  -2  -2 -11 1240.71   21.68
  -2  -2 -11 1105.64   22.18
   2  -2  11 1241.60   21.29
   2  -2  12   86.53    5.59
  -2  -2 -12   77.37    5.18
  -2  -2 -12   83.25    5.49
   2  -2  12   72.67    4.98
  -2  -2 -12   79.08    6.03
  -2  -2 -13  401.26   11.99
  -2  -2 -13  418.63   13.43
  -2  -2 -14 1352.34   25.62
   2  -2  14 1289.20   23.11
  -2  -2 -14 1410.01   27.98
   2  -2  14 1398.89   24.31
  -2  -2 -14 1272.36   23.34
  -2  -2 -14 1482.71   28.04
   2  -2  15 1539.72   27.77
   2  -2  15 1622.88   26.99
  -2  -2 -15 1587.80   30.47
   2  -2  15 1667.06   27.26
  -2  -2 -15 1528.21   26.64
  -2  -2 -15 1623.76   30.13
   2  -2  16  184.62    8.71
  -2  -2 -16  178.65    9.95
   2  -2  16  183.35    9.05
   2  -2  16  204.51    9.35
   2  -2  16  198.80    8.83
   2  -2  16  203.03    8.90
  -2  -2 -16  178.95    8.65
  -2  -2 -16  189.43   10.08
   2  -2  17  447.84   13.36
   2  -2  17  453.50   14.26
   2  -2  17  435.43   14.12
  -2  -2 -17  529.10   17.74
   2  -2  17  444.74   13.79
  -2  -2 -17  476.83   17.27
  -2  -2 -17  460.21   14.09
   2  -2  17  444.48   13.54
  -2  -2 -17  499.75   16.03
   2  -2  17  444.19   14.68
   2  -2  18  382.63   12.13
   2  -2  18  413.13   13.71
   2  -2  18  394.17   13.69
   2  -2  18  371.15   12.91
   2  -2  18  398.54   12.91
   2  -2  18  380.23   13.61
  -2  -2 -18  350.73   13.50
  -2  -2 -18  336.06   14.87
   2  -2  19   14.67    3.22
   2  -2  19   14.87    3.73
   2  -2  19   10.82    3.27
  -2  -2 -19   12.40    4.80
  -2  -2 -19   12.49    4.61
   2  -2  19   15.90    3.89
  -2  -2 -19   10.48    3.20
  -2  -2 -19    8.73    3.64
   2  -2  20   24.53    3.83
   2  -2  20   14.97    3.59
   2  -2  20   18.53    3.94
  -2  -2 -20   12.15    4.50
  -2  -2 -20   18.58    4.97
   2  -2  20   17.43    3.76
  -2  -2 -20    8.21    3.20
  -2  -2 -20   13.43    3.91
   2  -2  21   -2.85    3.35
   2  -2  21    0.43    2.76
  -2  -2 -21    2.48    2.91
   2  -2  21    0.51    2.06
  -2  -2 -21    0.80    2.91
  -2  -2 -21    2.05    3.46
  -2  -2 -21   -1.48    3.96
   2  -2  21    1.27    2.46
  -2  -2 -21    1.14    2.60
  -2  -2 -22  143.11    9.99
   2  -2  22  117.91    7.61
  -2  -2 -22  153.45    9.95
  -2  -2 -22  122.96    9.15
  -2  -2 -22  137.32   10.21
  -2  -2 -22  148.26    8.98
   2  -2  22  125.35    7.69
   2  -2  23   91.27    6.63
   2  -2  23   87.77    6.55
  -2  -2 -23  116.67    8.68
  -2  -2 -23  107.82    8.49
  -2  -2 -23  100.05    9.04
  -2  -2 -23   84.92    7.47
   2  -2  23   91.85    6.53
  -2  -2 -23  108.08    7.80
   2  -2  24   -0.28    2.67
  -2  -2 -24    5.23    3.18
   2  -2  24    2.85    2.54
  -2  -2 -24    2.23    2.68
  -2  -2 -24   -4.17    5.75
   2  -2  24    1.65    2.41
  -2  -2 -24    2.64    2.66
   2  -2  25   28.41    3.90
  -2  -2 -25   31.39    4.66
   2  -2  25   29.56    3.93
  -2  -2 -25   27.21    5.39
  -2  -2 -25   29.62    4.22
   2  -2  25   27.11    3.70
   2  -2  26   16.18    3.09
  -2  -2 -26   16.24    3.35
   2  -2  26   16.89    2.99
  -2  -2 -26   13.71    4.55
  -2  -2 -26   16.58    3.69
  -2  -2 -27   96.78    6.86
  -2  -2 -27   93.10    6.17
   2  -2  28   66.31    4.84
  -2  -2 -28   64.18    4.85
  -2   0  29   37.02    3.31
   2   0 -29   33.63    3.26
  -2   0  28   45.84    4.60
  -2   0  28   40.65    4.16
   2   0 -28   41.31    4.71
   2   0 -28   33.15    4.90
   2   0 -28   32.18    4.11
  -2   0  28   41.62    4.26
  -2   0  28   40.49    4.00
  -2   0  27   34.94    4.93
  -2   0  27   29.62    4.57
   2   0 -27   27.88    4.73
   2   0 -27   25.03    5.31
   2   0 -27   26.07    4.42
  -2   0  27   26.37    4.03
   2   0 -27   25.38    3.97
  -2   0  27   28.17    4.25
  -2   0  27   32.44    4.38
  -2   0  26   53.56    5.58
  -2   0  26   48.05    5.11
   2   0 -26   49.97    6.48
   2   0 -26   52.66    6.27
   2   0 -26   42.74    5.24
   2   0 -26   49.48    5.63
   2   0 -25    1.40    2.99
   2   0 -25    4.49    3.40
  -2   0  25    3.55    2.73
  -2   0  25    3.05    2.82
  -2   0  25    1.72    2.75
   2   0 -25    2.70    3.10
   2   0 -25   -4.55    6.22
  -2   0  25    4.04    2.86
   2   0 -25    2.04    3.03
   2   0 -24    0.41    2.80
  -2   0  24   -1.88    3.29
   2   0 -24    0.12    3.56
  -2   0  24    0.80    2.81
  -2   0  24    1.02    2.84
  -2   0  24    1.76    2.79
   2   0 -24    2.55    3.21
   2   0 -24   -1.36    4.85
  -2   0  24    3.61    2.59
   2   0 -24    1.20    3.01
   2   0 -23   -0.71    3.08
  -2   0  23   -0.23    2.60
   2   0 -23   -2.89    4.05
  -2   0  23    0.47    2.56
  -2   0  23   -0.77    2.94
  -2   0  23    0.81    2.91
  -2   0  23   -0.35    2.90
   2   0 -23   -3.25    5.22
   2   0 -23   -0.18    3.25
   2   0 -23   -2.08    3.43
   2   0 -22  136.63    9.20
   2   0 -22  128.79    9.61
   2   0 -22  138.54   10.66
  -2   0  22  155.13    9.42
  -2   0  22  140.08    8.71
  -2   0  22  144.36    8.71
  -2   0  22  129.11    7.75
   2   0 -22  129.31    9.13
  -2   0  22  141.34    8.55
  -2   0  22  139.38    8.66
   2   0 -22  137.74   10.63
   2   0 -21  421.61   15.25
   2   0 -21  461.60   17.34
   2   0 -21  451.89   17.87
  -2   0  21  449.03   15.58
  -2   0  21  452.00   15.17
  -2   0  21  437.90   14.66
  -2   0  21  412.33   13.59
   2   0 -21  425.93   16.05
  -2   0  21  429.35   14.53
  -2   0  21  454.27   15.21
   2   0 -21  463.70   18.47
   2   0 -20  599.90   18.20
   2   0 -20  610.88   19.80
   2   0 -20  655.80   21.26
  -2   0  20  630.60   18.21
  -2   0  20  598.80   17.37
  -2   0  20  611.66   17.18
   2   0 -20  590.86   18.46
  -2   0  20  612.34   17.31
   2   0 -20  622.27   21.32
  -2   0  19  324.10   11.97
   2   0 -19  320.79   13.97
   2   0 -19  356.88   15.44
  -2   0  19  342.15   12.44
   2   0 -19  334.19   13.65
   2   0 -19  343.94   13.38
   2   0 -19  363.87   12.80
  -2   0  19  351.82   12.45
  -2   0  19  339.73   12.80
   2   0 -19  299.55   12.92
  -2   0  19  346.92   12.74
  -2   0  19  342.86   13.14
   2   0 -19  365.54   15.90
  -2   0  18 2632.20   38.58
   2   0 -18 2794.88   44.01
   2   0 -18 2827.07   45.31
   2   0 -18 2534.19   41.13
  -2   0  18 2701.57   39.52
   2   0 -18 2581.98   39.96
  -2   0  18 2669.42   39.15
   2   0 -18 2689.98   41.67
   2   0 -18 2721.02   38.93
  -2   0  18 2477.81   37.44
   2   0 -18 2859.02   47.19
  -2   0  18 2771.46   40.84
  -2   0  18 2814.38   40.45
  -2   0  17  610.74   16.11
   2   0 -17  568.67   17.13
  -2   0  17  624.61   15.65
   2   0 -17  647.69   20.14
  -2   0  17  634.86   16.07
   2   0 -17  640.03   18.57
  -2   0  17  629.40   16.16
   2   0 -17  625.07   17.62
   2   0 -16   94.52    7.68
   2   0 -16   77.95    6.35
  -2   0  16   77.14    5.78
   2   0 -16   76.81    6.22
  -2   0  16   69.56    4.59
   2   0 -16   71.76    5.48
  -2   0  16   78.01    5.34
   2   0 -16   88.28    6.98
  -2   0  16   79.18    5.66
  -2   0  16   76.47    5.37
   2   0 -15  250.79   11.92
   2   0 -15  245.16   11.01
  -2   0  15  226.11    8.64
  -2   0  15  232.71    9.12
  -2   0  15  255.94    9.66
  -2   0  15  221.18    7.73
   2   0 -15  232.96    9.18
  -2   0  15  236.58    8.79
   2   0 -15  221.00    9.85
   2   0 -14  122.59    6.54
  -2   0  14  128.07    6.31
   2   0 -13  176.00    7.60
  -2   0  13  179.73    7.20
   2   0 -12  132.50    6.51
   2   0 -12  131.82    6.51
  -2   0  12  128.76    6.06
   2   0 -11  347.05   10.26
   2   0 -11  351.14   10.26
   2   0 -11  338.10    7.17
  -2   0  11  351.73    9.89
   2   0 -10 2258.23   31.07
   2   0 -10 2319.16   30.74
   2   0 -10 2362.96   25.91
  -2   0  10 2324.14   30.32
  -2   0  10 2277.31   26.32
   2   0  -9  417.54   10.82
   2   0  -9  402.22   10.48
  -2   0   9  436.31   10.77
   2   0  -9  451.47    8.54
  -2   0   9  400.71    8.56
   2   0  -8  102.62    5.29
   2   0  -8  109.59    5.38
  -2   0   8  115.04    5.46
  -2   0   8  113.05    4.45
   2   0  -7    1.12    1.76
   2   0  -7    3.29    2.16
  -2   0   7    5.10    1.99
   2   0  -7    6.44    1.85
  -2   0   7    4.25    1.65
   2   0  -6   30.30    2.92
   2   0  -6   29.23    2.32
   2   0  -6   32.95    3.28
  -2   0   6   31.25    3.09
  -2   0   6   34.05    2.82
   2   0  -6   36.84    2.37
  -2   0   5   88.54    3.74
   2   0  -5   83.40    2.63
   2   0  -4  123.16    1.99
  -2   0   4  121.95    3.43
   2   0  -4  120.50    2.48
  -2   0   3  462.49    6.02
   2   0  -3  455.48    6.39
   2   0  -2 2238.20   19.65
  -2   0   2 2196.37   20.59
   2   0  -1 3999.76   32.83
  -2   0   1 3958.92   35.71
   2   0   0 9999.00   83.50
   2   0   0 9689.03   82.90
  -2   0   0 9717.18   84.28
  -2   0   0 9784.37   85.93
   2   0   1 2858.63   25.20
   2   0   1 2708.39   25.58
   2   0   1 2642.58   24.78
  -2   0  -1 2820.24   27.46
  -2   0  -1 2787.18   26.34
  -2   0  -1 2983.29   30.58
   2   0   2   67.58    2.03
   2   0   2   72.98    2.21
  -2   0  -2   70.16    2.23
   2   0   2   73.34    2.14
   2   0   3  577.39    8.55
   2   0   3  618.87    8.35
  -2   0  -3  618.05    9.89
  -2   0  -3  653.36    7.85
   2   0   3  605.43    8.99
  -2   0  -4    9.74    2.46
   2   0   4   10.09    1.42
   2   0   4    7.08    1.66
  -2   0  -4    9.50    3.83
   2   0   5 3064.23   33.61
   2   0   5 2917.11   35.95
   2   0   6 2714.21   34.99
   2   0   6 2891.87   38.37
  -2   0  -7  757.16   14.93
   2   0   7  668.37   14.26
  -2   0  -7  903.44   17.16
   2   0   8 4877.63   53.27
  -2   0  -8 5081.88   53.18
  -2   0  -9  142.77    7.05
   2   0   9  134.51    6.90
  -2   0  -9  127.77    6.71
   2   0  10   47.33    4.44
  -2   0 -10   50.14    4.48
  -2   0 -10   40.41    4.21
   2   0  10   48.03    4.09
  -2   0 -11 1352.48   22.88
   2   0  11 1349.24   22.47
   2   0  12  116.98    7.14
  -2   0 -12  119.37    7.32
  -2   0 -12  108.93    6.03
  -2   0 -12  100.54    6.01
   2   0  12  108.55    5.83
   2   0  13    3.99    2.25
   2   0  13    3.13    1.72
  -2   0 -13    3.93    1.53
  -2   0 -13    2.37    1.72
  -2   0 -13    3.87    2.24
  -2   0 -14    4.27    2.41
   2   0  14    2.10    1.84
   2   0  14    2.32    2.05
   2   0  14    3.68    2.17
  -2   0 -14    4.26    2.03
   2   0  14    2.69    1.66
   2   0  15    9.48    2.20
   2   0  15    4.10    2.25
   2   0  15    4.69    2.03
  -2   0 -15    2.63    2.00
   2   0  15    3.32    2.09
   2   0  15    7.01    2.54
   2   0  16  133.38    8.16
   2   0  16  131.86    7.27
   2   0  16  126.11    6.49
  -2   0 -16  112.33    6.97
   2   0  16  123.59    6.56
   2   0  16  125.75    6.96
   2   0  17  608.61   17.67
  -2   0 -17  663.16   19.12
   2   0  17  589.07   15.40
  -2   0 -17  664.55   18.32
   2   0  17  604.49   15.50
   2   0  17  590.41   15.80
   2   0  17  574.35   14.37
   2   0  18 1418.87   24.29
   2   0  18 1462.58   28.32
   2   0  18 1393.07   28.56
  -2   0 -18 1498.64   30.67
  -2   0 -18 1570.39   31.05
   2   0  18 1374.54   25.40
  -2   0 -18 1348.89   28.96
  -2   0 -18 1520.53   29.59
   2   0  18 1395.17   25.67
   2   0  18 1400.29   26.19
  -2   0 -18 1292.81   27.16
   2   0  19   44.22    4.64
   2   0  19   44.88    5.49
   2   0  19   49.90    5.49
  -2   0 -19   46.90    5.98
  -2   0 -19   52.22    6.27
   2   0  19   48.78    5.00
  -2   0 -19   40.02    5.97
  -2   0 -19   51.52    5.99
   2   0  19   49.41    5.02
   2   0  19   46.42    5.23
  -2   0 -19   43.49    5.75
   2   0  20   17.77    3.68
  -2   0 -20   16.63    4.30
   2   0  20   11.05    3.07
   2   0  20   15.98    3.62
  -2   0 -20   21.46    4.41
   2   0  20   17.31    3.53
  -2   0 -20   21.15    4.52
  -2   0 -20   20.64    4.32
   2   0  20   17.33    3.47
   2   0  20   15.52    3.49
  -2   0 -20   14.13    4.16
   2   0  21    9.87    3.06
  -2   0 -21    7.59    3.83
   2   0  21   13.28    3.27
  -2   0 -21   12.64    3.93
  -2   0 -21   11.83    3.66
   2   0  21   13.91    3.15
   2   0  21    9.26    2.72
   2   0  21   12.50    3.36
  -2   0 -21   14.11    3.78
   2   0  21   11.47    3.16
  -2   0 -21    9.95    3.73
   2   0  22   74.26    6.33
  -2   0 -22   60.50    6.53
  -2   0 -22   74.99    7.43
   2   0  22   66.77    5.82
   2   0  22   64.32    5.63
   2   0  22   69.56    5.27
  -2   0 -22   71.59    7.00
   2   0  22   66.03    5.80
  -2   0 -22   58.64    6.39
   2   0  22   70.98    6.58
  -2   0 -23   34.43    5.38
   2   0  23   44.23    5.43
   2   0  23   41.36    4.88
   2   0  23   36.26    4.79
  -2   0 -23   50.68    6.18
   2   0  23   40.07    4.93
  -2   0 -23   46.45    6.27
   2   0  24  598.47   17.36
   2   0  24  564.82   15.74
  -2   0 -24  591.19   18.67
  -2   0 -24  530.69   16.77
  -2   0 -24  600.61   19.61
   2   0  24  572.83   16.35
   2   0  24  532.18   15.32
   2   0  25  106.67    7.30
  -2   0 -25  105.86    8.07
  -2   0 -25  103.01    8.42
   2   0  25  121.66    9.27
   2   0  25   98.68    6.92
   2   0  26  485.11   13.94
  -2   0 -26  472.92   15.17
  -2   0 -26  494.39   16.52
  -2   0 -26  438.51   13.55
   2   0  26  472.71   13.61
  -2   0 -27   38.39    4.54
   2   0  27   35.04    4.06
  -2   0 -27   36.48    4.98
   2   0  27   48.30    5.32
   2   0  27   33.18    3.84
   2   0  28   24.69    3.55
  -2   2  29  113.04    5.28
  -2   2  28    4.06    2.45
   2   2 -28    0.83    2.85
  -2   2  28    4.77    2.37
  -2   2  27  207.92    9.35
  -2   2  27  196.18    8.35
   2   2 -27  203.36    9.57
  -2   2  27  218.53    9.64
   2   2 -26   89.68    5.88
  -2   2  26  106.98    7.45
  -2   2  26  100.87    7.30
   2   2 -26   71.18    6.79
  -2   2  26  100.21    6.75
   2   2 -26   90.56    7.53
   2   2 -26   93.14    7.40
   2   2 -26   81.74    7.69
  -2   2  26   86.49    6.31
   2   2 -25  214.26    9.36
  -2   2  25  232.01   11.31
  -2   2  25  240.08   11.46
  -2   2  25  221.46   10.24
   2   2 -25  188.89   10.77
   2   2 -25  231.58   12.18
   2   2 -25  212.53   11.22
  -2   2  25  206.12    9.86
   2   2 -25  209.37   11.94
  -2   2  24  189.09   10.01
   2   2 -24  173.21   10.75
  -2   2  24  183.41   10.89
  -2   2  24  208.52   11.12
   2   2 -24  176.91    9.13
   2   2 -24  164.64   10.51
  -2   2  24  169.78   10.10
   2   2 -24  187.25   11.73
   2   2 -24  189.28   11.97
   2   2 -23   47.28    6.37
  -2   2  23   70.01    6.70
  -2   2  23   61.82    7.16
  -2   2  23   64.77    6.87
   2   2 -23   61.33    7.64
  -2   2  23   71.34    7.00
   2   2 -23   51.20    5.71
   2   2 -23   60.35    7.45
   2   2 -23   47.48    6.65
   2   2 -22   73.63    7.62
   2   2 -22   79.56    8.61
  -2   2  22   81.98    7.36
   2   2 -22   72.17    6.55
   2   2 -22   76.70    7.83
   2   2 -22   79.92    8.55
   2   2 -21  196.65   11.33
   2   2 -21  228.03   13.49
  -2   2  21  229.92   11.78
  -2   2  21  222.14   11.21
   2   2 -21  213.49   13.36
   2   2 -21  203.49   10.23
   2   2 -21  204.24   12.13
   2   2 -21  218.66   13.23
   2   2 -20  114.56    9.13
   2   2 -20  122.13   10.70
  -2   2  20  122.77    8.78
  -2   2  20  137.55    9.19
  -2   2  20  127.61    8.78
   2   2 -20  134.88   11.32
   2   2 -20  109.58    7.79
   2   2 -20  129.05    9.92
   2   2 -20  131.83   10.63
   2   2 -19   33.35    5.70
   2   2 -19   24.01    5.16
  -2   2  19   34.68    4.47
   2   2 -19   33.68    4.45
   2   2 -19   43.37    6.92
  -2   2  19   42.81    5.68
   2   2 -19   34.73    6.10
  -2   2  19   31.80    4.75
  -2   2  19   36.38    5.47
  -2   2  19   39.33    5.54
   2   2 -19   23.35    6.77
  -2   2  18  161.18   10.03
  -2   2  18  163.01    9.77
   2   2 -18  152.32   12.27
   2   2 -18  128.98   10.73
  -2   2  18  156.55    9.19
  -2   2  18  171.97   10.20
   2   2 -18  130.88    9.90
  -2   2  18  146.31    8.33
  -2   2  18  155.92    8.56
   2   2 -18  141.38    9.55
   2   2 -18  127.73    7.54
   2   2 -18  150.07   11.22
   2   2 -18  116.64    7.01
   2   2 -18  117.75    8.79
  -2   2  18  156.41    9.04
  -2   2  18  162.63    9.72
   2   2 -17   98.68    8.85
  -2   2  17  103.14    8.05
  -2   2  17  103.16    6.98
   2   2 -17   96.97    6.62
   2   2 -17  107.80    8.51
  -2   2  17  117.76    8.36
   2   2 -17   99.27   10.14
  -2   2  17  106.11    8.18
  -2   2  17  117.72    8.34
  -2   2  17  102.49    7.28
   2   2 -17  115.51    9.99
   2   2 -17   90.74    7.76
   2   2 -16  134.85   11.62
  -2   2  16  121.67    8.54
  -2   2  16  111.34    7.52
   2   2 -16  137.40    9.30
   2   2 -16  124.77    7.54
   2   2 -16  130.90   10.43
  -2   2  16  120.12    7.30
  -2   2  16  124.05    8.65
  -2   2  16  123.14    8.42
   2   2 -16  114.58    9.16
  -2   2  15  418.41   14.05
   2   2 -15  405.04   16.67
  -2   2  15  432.49   15.22
   2   2 -15  446.23   16.58
   2   2 -15  419.23   13.73
  -2   2  15  424.41   13.25
  -2   2  15  426.67   15.08
   2   2 -15  443.28   20.46
  -2   2  15  452.40   15.73
   2   2 -14   45.00    6.19
  -2   2  14   63.47    6.16
   2   2 -14   52.44    6.48
   2   2 -14   46.08    5.00
  -2   2  14   65.91    5.81
  -2   2  14   68.80    5.70
   2   2 -13  123.76    7.60
   2   2 -13  100.60    8.18
  -2   2  13  118.95    7.37
  -2   2  13  119.17    7.21
   2   2 -12  274.71   11.14
  -2   2  12  285.37   11.14
  -2   2  12  246.95    9.97
  -2   2  11 1888.61   29.99
  -2   2  11 1963.83   22.12
   2   2 -10   80.80    6.08
   2   2 -10   66.40    3.61
   2   2  -9 3322.65   44.97
  -2   2   9 3328.09   36.63
   2   2  -8 2469.71   35.23
   2   2  -8 2496.29   30.51
  -2   2   8 2569.70   32.12
  -2   2   8 2396.15   29.91
   2   2  -7 1661.97   25.51
   2   2  -7 1698.84   24.22
   2   2  -7 1682.56   22.01
  -2   2   7 1702.60   22.24
  -2   2   6  238.44    8.65
   2   2  -6  220.52    5.84
   2   2  -6  242.35    8.53
  -2   2   5 1057.37   21.13
   2   2  -5 1053.82   20.19
   2   2  -4 4037.40   50.60
   2   2  -4 3788.07   36.52
   2   2  -4 3662.03   34.64
  -2   2   4 3704.78   37.03
  -2   2   4 3962.72   35.10
   2   2  -3 3202.45   31.09
   2   2  -3 3335.38   47.97
   2   2  -3 3039.41   29.45
   2   2  -3 3120.11   32.48
  -2   2   3 3669.78   49.38
  -2   2   3 3153.17   29.98
  -2   2   3 3919.56   55.00
  -2   2   3 3434.49   29.27
  -2   2   2   51.78    9.31
  -2   2   2   56.77    1.57
  -2   2   2   60.47    7.87
   2   2  -2   29.76    1.44
   2   2  -2   32.90    1.97
  -2   2   1  608.62   26.22
   2   2  -1  763.06    9.13
  -2   2   1  538.73   21.19
  -2   2   1  749.99    8.27
   2   2  -1  650.62    8.72
  -2   2   0   59.71   11.51
   2   2   0  126.16    3.12
  -2   2   0   33.78    9.28
   2   2   0   90.86    9.93
   2   2   0  117.77    2.92
   2   2   1   78.49    8.29
  -2   2  -1   67.39    2.40
  -2   2  -1   65.01    2.28
   2   2   1   80.71    2.51
  -2   2  -1   86.25    3.89
  -2   2  -2   49.91    7.90
  -2   2  -2   46.97    3.09
  -2   2  -2   60.20    8.63
   2   2   2   46.61    1.98
  -2   2  -2   53.47    2.21
   2   2   2   44.39    6.47
  -2   2  -2   56.54    2.20
  -2   2  -3  408.16    6.65
   2   2   3  514.40   14.77
  -2   2  -3  402.01    7.05
  -2   2  -3  539.58   17.58
   2   2   3  443.09    7.75
  -2   2  -3  402.33   15.01
   2   2   3  453.31    7.65
  -2   2  -3  352.80    8.49
   2   2   4  936.79   18.13
  -2   2  -4  771.07   10.19
   2   2   4  684.01    7.44
   2   2   4  816.99   11.83
  -2   2  -4  734.52   17.98
   2   2   4  858.10   11.65
  -2   2  -4  632.17   12.43
   2   2   5  974.89   17.40
   2   2   5  938.04   14.07
   2   2   5  973.03   13.66
   2   2   6  163.58    6.31
   2   2   6  156.24    5.91
   2   2   6  169.20    5.76
   2   2   7 1886.43   24.55
  -2   2  -7 2128.50   24.85
   2   2   7 1984.78   19.21
   2   2   7 2094.66   28.17
  -2   2  -7 1800.40   25.25
   2   2   7 2263.75   27.60
   2   2   8  462.01    7.64
  -2   2  -8  516.60   11.35
   2   2   8  411.34    9.31
   2   2   8  442.64   13.02
  -2   2  -8  443.59   10.13
   2   2   8  532.89   13.37
   2   2   9 1050.17   22.93
  -2   2  -9  919.17   17.53
   2   2   9 1043.94   14.35
   2   2   9 1246.44   23.55
  -2   2  -9  777.93   16.09
   2   2  10  806.46   21.73
  -2   2 -10  862.56   17.59
   2   2  10  826.86   13.84
   2   2  11  789.07   22.63
  -2   2 -11  821.98   17.83
   2   2  11  793.02   21.95
   2   2  12   63.80    6.87
  -2   2 -12   51.66    4.62
  -2   2 -12   55.25    5.98
   2   2  12   62.35    6.66
  -2   2 -13  440.83   12.34
   2   2  13  434.03   16.54
  -2   2 -13  476.34   13.35
   2   2  13  433.96   17.17
   2   2  14 1460.25   32.26
   2   2  14 1402.98   24.47
  -2   2 -14 1124.73   21.91
  -2   2 -14 1443.52   29.83
   2   2  14 1377.29   25.79
   2   2  14 1465.28   31.20
   2   2  14 1344.84   22.98
   2   2  14 1391.44   26.07
  -2   2 -14 1212.10   22.90
  -2   2 -14 1421.45   29.08
   2   2  15 1564.08   28.06
   2   2  15 1722.00   35.46
   2   2  15 1618.93   27.23
  -2   2 -15 1762.32   33.66
  -2   2 -15 1352.32   24.84
   2   2  15 1649.24   29.12
   2   2  15 1735.32   34.17
   2   2  15 1589.41   25.80
   2   2  15 1630.81   29.26
  -2   2 -15 1878.22   33.82
   2   2  16  168.66    8.83
   2   2  16  167.44    8.23
   2   2  16  158.60    9.98
   2   2  16  162.32   10.75
  -2   2 -16  199.48   11.18
  -2   2 -16  151.97    7.71
  -2   2 -16  191.64   10.53
   2   2  16  162.91    7.59
   2   2  16  174.74    9.19
   2   2  17  464.87   15.02
   2   2  17  446.47   12.66
  -2   2 -17  421.98   19.60
  -2   2 -17  356.63   11.95
  -2   2 -17  467.51   17.24
   2   2  17  466.94   14.73
  -2   2 -17  437.31   15.89
   2   2  17  478.35   13.90
   2   2  17  512.68   17.37
   2   2  17  543.93   19.38
   2   2  17  486.16   17.95
  -2   2 -17  480.31   16.48
  -2   2 -17  413.54   14.56
  -2   2 -17  397.23   16.46
  -2   2 -18  388.60   15.20
   2   2  18  335.72   12.65
   2   2  18  359.89   12.23
   2   2  18  324.08   13.87
  -2   2 -18  350.66   13.35
   2   2  18  359.08   15.75
   2   2  18  312.50   14.55
  -2   2 -18  419.74   16.42
  -2   2 -18  397.97   18.15
   2   2  18  354.77   11.28
   2   2  18  379.27   13.74
  -2   2 -18  352.14   15.30
   2   2  19   10.39    3.03
  -2   2 -19    8.35    3.81
   2   2  19   12.12    4.02
  -2   2 -19   15.32    4.38
  -2   2 -19    3.95    5.30
  -2   2 -19    9.96    3.71
   2   2  19   13.15    3.40
   2   2  19    8.80    3.16
   2   2  19   11.86    2.85
  -2   2 -19    9.94    4.20
   2   2  20   18.34    3.91
   2   2  20   15.75    2.98
  -2   2 -20   21.13    6.37
   2   2  20   17.04    3.40
   2   2  20   17.46    5.06
   2   2  20   20.04    4.40
  -2   2 -20   25.41    4.90
  -2   2 -20   24.26    4.75
  -2   2 -20   16.66    4.01
  -2   2 -20   16.01    4.58
   2   2  21    0.59    2.46
  -2   2 -21   -3.80    6.12
   2   2  21    0.96    2.38
   2   2  21    0.17    4.02
   2   2  21    2.50    2.68
  -2   2 -21    3.54    3.17
  -2   2 -21    2.33    3.14
  -2   2 -21    0.11    2.96
  -2   2 -21    0.45    3.56
   2   2  22  124.21    7.57
   2   2  22  150.40   10.78
   2   2  22  133.45    9.29
  -2   2 -22  130.71    9.91
  -2   2 -22  110.34    8.79
  -2   2 -22  113.46   10.23
  -2   2 -22  124.45    9.30
  -2   2 -22  107.79    7.30
   2   2  22  125.62    8.25
   2   2  23  120.91    9.27
   2   2  23  106.30    8.19
  -2   2 -23   87.29    8.48
  -2   2 -23   80.84    7.59
  -2   2 -23   76.32    8.53
  -2   2 -23   77.74    7.90
   2   2  23   95.17    7.16
   2   2  23   90.39    6.45
   2   2  24   -0.08    2.51
   2   2  24    5.51    3.51
   2   2  24   -1.93    3.54
  -2   2 -24   -2.59    4.95
  -2   2 -24   -2.06    4.16
  -2   2 -24   -0.37    3.29
   2   2  24    4.31    2.87
  -2   2 -24   -1.01    4.24
  -2   2 -25   23.42    4.81
   2   2  25   33.05    4.93
   2   2  25   28.51    4.76
  -2   2 -25   19.17    4.70
  -2   2 -25   18.66    5.18
  -2   2 -25   18.28    4.32
   2   2  25   21.85    4.23
   2   2  25   19.46    3.84
  -2   2 -26   20.07    4.23
   2   2  26   20.61    3.92
   2   2  26   18.39    3.72
   2   2  26   18.15    3.38
  -2   2 -26   18.16    4.75
  -2   2 -26   16.43    4.04
  -2   2 -26   21.54    4.71
   2   2  26   25.97    4.38
   2   2  27  105.50    5.96
  -2   2 -27  105.62    7.00
  -2   2 -27  107.03    7.17
   2   2  27  114.31    6.63
  -2   2 -27  108.49    6.89
  -2   2 -28   56.19    4.56
   2   2  28   59.69    3.96
   2   4 -27   46.71    3.70
   2   4 -26   51.76    4.57
   2   4 -25  120.88    7.16
   2   4 -24   88.97    6.85
  -2   4  24   98.40    6.62
  -2   4  23  141.57    8.50
   2   4 -23  135.56    8.65
  -2   4  23  122.94    8.45
   2   4 -23  120.35    9.33
   2   4 -23  132.69    7.40
   2   4 -22  139.14    7.75
  -2   4  22   90.90    7.92
   2   4 -22  129.13   10.31
  -2   4  22  112.91    7.71
  -2   4  22  110.65    8.26
   2   4 -22  143.88   10.58
   2   4 -22  146.04   11.19
   2   4 -22  143.65    8.96
  -2   4  21   81.87    6.83
   2   4 -21   76.01    6.20
  -2   4  21   81.83    7.50
   2   4 -21   66.22    8.21
  -2   4  21   97.73    8.50
   2   4 -21   72.49    8.21
  -2   4  21   87.99    7.73
   2   4 -21   71.03    8.70
   2   4 -21   73.39    6.87
  -2   4  20   72.69    6.80
  -2   4  20   76.27    8.12
   2   4 -20   63.55    5.96
  -2   4  20   56.31    6.67
   2   4 -20   66.04    8.64
  -2   4  20   79.06    7.82
   2   4 -20   68.28    8.32
   2   4 -20   65.03    6.68
   2   4 -20   70.60    9.03
  -2   4  19   19.74    4.32
  -2   4  19   24.04    5.54
   2   4 -19   13.68    4.12
  -2   4  19   15.01    4.38
  -2   4  19   12.94    4.21
   2   4 -19   14.66    6.19
  -2   4  19   24.81    5.50
   2   4 -19   14.77    4.25
   2   4 -19   21.20    6.35
   2   4 -18  219.04   16.31
  -2   4  18  151.59   10.32
   2   4 -18  158.22   13.68
  -2   4  18  181.17   10.89
  -2   4  18  188.76   12.97
   2   4 -18  181.67    9.70
  -2   4  18  165.31   11.54
  -2   4  18  194.33   12.61
   2   4 -18  173.94   10.35
   2   4 -18  171.04   12.31
   2   4 -17  380.51   21.82
   2   4 -17  271.67   17.60
  -2   4  17  308.90   14.72
  -2   4  17  362.62   17.18
  -2   4  17  358.68   15.33
  -2   4  17  364.70   18.43
  -2   4  17  301.12   15.26
   2   4 -17  341.39   13.17
  -2   4  17  321.49   15.92
   2   4 -17  321.62   13.73
   2   4 -17  305.46   16.32
   2   4 -16  349.53   21.50
   2   4 -16  288.31   18.10
  -2   4  16  336.55   15.46
   2   4 -16  370.32   18.15
  -2   4  16  331.40   16.25
  -2   4  16  379.28   17.72
  -2   4  16  371.59   15.68
  -2   4  16  413.65   20.31
  -2   4  16  354.65   16.72
   2   4 -16  359.38   13.74
   2   4 -16  324.73   17.09
   2   4 -16  345.91   14.35
  -2   4  15  105.31    9.56
  -2   4  15  150.45   10.64
  -2   4  15  120.71   10.71
  -2   4  15  142.23   10.09
   2   4 -15  115.47    8.79
  -2   4  15  136.79   11.13
  -2   4  15  182.10   14.11
  -2   4  15  133.40   11.68
   2   4 -15   93.54   10.02
   2   4 -15   70.98   11.05
   2   4 -15  101.96   10.45
  -2   4  14 1325.32   31.04
   2   4 -14 1174.20   31.87
  -2   4  14 1045.48   26.18
  -2   4  14 1333.62   33.03
  -2   4  14 1420.97   32.78
   2   4 -14  989.89   34.44
  -2   4  14 1438.35   31.02
  -2   4  14 1550.75   35.88
   2   4 -14  787.55   32.30
  -2   4  13  614.49   19.73
   2   4 -13  555.48   20.29
   2   4 -13  679.25   20.41
  -2   4  13  598.01   17.95
  -2   4  13  495.38   19.72
   2   4 -13  259.60   17.42
  -2   4  13  687.72   21.46
  -2   4  13  523.93   18.04
  -2   4  13  722.88   22.99
   2   4 -13  374.18   20.84
  -2   4  12  410.51   14.97
   2   4 -12  321.99   14.20
   2   4 -12  324.27   14.34
  -2   4  12  338.90   15.63
  -2   4  12  458.02   16.20
   2   4 -12  208.47   14.52
  -2   4  12  349.03   14.04
  -2   4  12  480.75   17.52
  -2   4  12  432.74   13.88
   2   4 -12  255.36   15.86
   2   4 -11   88.58    8.92
  -2   4  11  120.21    8.83
  -2   4  11  124.89    6.82
   2   4 -11  119.31    7.96
   2   4 -11  109.04    8.17
  -2   4  11  153.33    9.44
   2   4 -10  497.77   14.22
   2   4 -10  486.68   16.01
  -2   4  10  497.76   15.59
  -2   4  10  494.80   12.19
  -2   4   9   90.36    6.50
   2   4  -9   76.39    6.03
   2   4  -9   98.69    5.74
  -2   4   9   93.75    6.08
  -2   4   9   87.43    4.50
  -2   4   8  497.31   15.57
   2   4  -8  514.09   12.09
  -2   4   8  527.40   10.20
   2   4  -7  902.19   22.55
   2   4  -7  907.64   15.66
  -2   4   7  959.93   23.58
  -2   4   7  961.10   15.75
  -2   4   6  571.60   19.58
  -2   4   6  579.61   10.39
   2   4  -5 1633.30   36.80
  -2   4   5 1758.72   37.99
   2   4  -4  336.58    8.35
  -2   4   4  302.29   17.34
   2   4  -3   97.57    4.25
   2   4  -3  129.26   13.33
  -2   4   3  210.77   16.92
   2   4  -3  102.18    4.05
  -2   4   3  194.62   18.33
   2   4  -2  158.13    4.95
   2   4  -2  153.31    5.15
  -2   4   1   44.65    2.45
   2   4  -1   45.51    2.70
  -2   4   1   75.24   16.91
   2   4  -1   49.31    2.94
  -2   4   1   90.38   19.42
  -2   4   0 1029.72   49.28
  -2   4   0  592.87    9.91
   2   4   0  690.02   11.46
   2   4   0  631.72   32.33
  -2   4   0 1174.61   55.51
   2   4   1 1466.62   18.77
  -2   4  -1 1373.79   17.74
  -2   4  -2 1749.25   22.48
  -2   4  -2 3244.58   74.17
   2   4   2 2170.55   50.68
   2   4   2 1792.43   22.29
  -2   4  -2 2764.85   66.37
  -2   4  -3  777.86   13.08
   2   4   3  704.65   25.77
  -2   4  -4 2515.50   29.87
  -2   4  -4 2622.04   30.85
  -2   4  -5 1143.17   30.19
  -2   4  -5  994.23   16.30
   2   4   5 1123.11   26.43
  -2   4  -5  951.86   15.57
  -2   4  -5 1087.84   28.24
  -2   4  -6  724.99   13.76
  -2   4  -6  700.30   20.84
  -2   4  -7  375.51   10.32
  -2   4  -7  397.89   10.64
   2   4   8  115.73    7.44
  -2   4  -8  118.93    7.81
   2   4   8  136.39    6.26
   2   4   9   20.80    3.07
   2   4   9   13.72    3.17
  -2   4  -9   10.52    2.62
   2   4   9   15.50    3.19
   2   4  10   15.53    3.20
   2   4  10   15.63    3.70
  -2   4 -10   13.62    3.01
  -2   4 -11  220.39   10.18
   2   4  11  276.56   11.96
  -2   4 -11  311.14   11.76
   2   4  11  337.25   13.31
   2   4  11  329.58   15.26
   2   4  11  261.98   10.91
  -2   4 -12  191.16   13.43
  -2   4 -12  205.94    9.99
   2   4  12  209.79   11.04
  -2   4 -12  152.08   12.53
   2   4  12  177.19   10.99
   2   4  12  145.38   11.71
   2   4  12  201.31   11.07
   2   4  12  224.93   10.47
  -2   4 -13  585.75   23.30
  -2   4 -13  588.96   16.87
  -2   4 -13  555.98   21.55
   2   4  13  648.57   19.43
  -2   4 -13  495.00   22.93
   2   4  13  496.43   19.26
   2   4  13  394.00   19.94
   2   4  13  520.19   18.43
   2   4  13  685.28   18.38
  -2   4 -14   17.06    5.47
   2   4  14   13.18    4.22
   2   4  14    6.69    3.65
  -2   4 -14   17.18    5.43
  -2   4 -14   17.81    6.02
   2   4  14   16.64    3.84
   2   4  14   10.16    4.39
   2   4  14    8.85    4.94
  -2   4 -15  103.03    9.05
   2   4  15  106.36   12.15
   2   4  15  103.55   10.85
  -2   4 -15  121.32   12.10
   2   4  15   99.13    8.99
   2   4  15  115.88    7.90
  -2   4 -15   72.02   10.47
   2   4  15  110.18    9.52
  -2   4 -15   80.42    9.94
  -2   4 -15  113.31   10.96
   2   4  15  115.32    8.76
   2   4  15   86.86    8.90
   2   4  15   92.81   11.15
  -2   4 -15  102.68    8.09
  -2   4 -15  114.63   10.68
  -2   4 -16   44.02    7.71
   2   4  16   28.92    5.46
  -2   4 -16   28.28    7.57
   2   4  16   45.26    7.12
   2   4  16   32.11    7.53
   2   4  16   30.46    6.35
   2   4  16   26.51    5.43
   2   4  16   31.09    4.61
  -2   4 -16   39.78    7.08
   2   4  16   34.59    5.39
   2   4  16   27.54    5.50
   2   4  16   33.12    7.42
  -2   4 -16   37.80    6.03
  -2   4 -16   31.41    7.12
   2   4  17   78.26    6.50
   2   4  17   78.17    8.00
   2   4  17   68.08    7.39
  -2   4 -17   77.97   10.60
  -2   4 -17   61.05    8.68
   2   4  17   84.55   10.23
  -2   4 -17   80.50    9.19
   2   4  17   88.72    7.68
   2   4  17  108.73    9.96
   2   4  17   87.85   10.27
   2   4  17   74.92    8.70
  -2   4 -17   79.19    7.82
  -2   4 -17   93.66   10.48
   2   4  17   69.91    7.63
  -2   4 -18  240.11   14.39
   2   4  18  241.16   11.75
   2   4  18  252.71   14.23
   2   4  18  249.15   15.43
   2   4  18  240.05   15.38
  -2   4 -18  260.53   16.14
  -2   4 -18  200.59   15.09
  -2   4 -18  186.72   13.31
   2   4  18  176.07   10.99
   2   4  18  211.18   11.93
   2   4  18  200.73    9.77
  -2   4 -18  214.74   11.67
  -2   4 -19  282.66   15.31
   2   4  19  311.36   13.06
   2   4  19  321.86   15.59
   2   4  19  310.71   16.24
   2   4  19  329.73   16.70
  -2   4 -19  308.83   16.87
  -2   4 -19  235.81   14.40
  -2   4 -19  261.47   16.22
   2   4  19  232.35   12.14
   2   4  19  270.03   12.89
  -2   4 -19  280.77   12.91
  -2   4 -20  369.18   17.13
   2   4  20  372.72   14.12
   2   4  20  414.29   17.12
   2   4  20  372.10   17.01
   2   4  20  392.71   17.28
  -2   4 -20  384.31   18.07
  -2   4 -20  350.94   17.55
  -2   4 -20  322.76   16.01
   2   4  20  330.67   13.72
  -2   4 -20  373.39   14.37
  -2   4 -21  263.03   14.05
   2   4  21  200.01   10.27
   2   4  21  220.18   12.25
   2   4  21  187.26   11.60
   2   4  21  176.99   11.17
  -2   4 -21  258.61   14.42
  -2   4 -21  194.45    9.39
  -2   4 -21  241.03   14.07
  -2   4 -21  222.09   12.99
  -2   4 -21  246.08   11.35
   2   4  22  321.13   12.41
   2   4  22  344.52   14.31
   2   4  22  309.30   13.79
  -2   4 -22  307.73   14.97
  -2   4 -22  266.53   13.48
   2   4  22  309.13   13.46
  -2   4 -22  315.64   15.09
  -2   4 -22  321.69   12.38
  -2   4 -22  333.24   15.12
   2   4  23  150.91    8.22
   2   4  23  163.10    9.54
   2   4  23  162.29    9.56
  -2   4 -23  150.98   10.18
  -2   4 -23  131.68    9.28
  -2   4 -23  157.22   10.26
  -2   4 -23  149.80    8.31
  -2   4 -23  158.42   10.20
  -2   4 -24   40.62    5.63
   2   4  24   40.90    5.18
   2   4  24   38.18    4.67
  -2   4 -24   46.56    4.82
  -2   4 -24   38.57    5.75
   2   4  24   37.11    4.31
   2   4  25   63.77    5.35
   2   4  25   59.60    5.22
  -2   4 -25   71.26    5.08
  -2   4 -25   50.80    5.75
   2   4  25   58.22    4.68
   2   4  26   14.49    2.74
   2   4  26   11.84    2.66
  -2   4 -26   13.54    2.62
  -2   4 -26   10.44    3.28
   2   4  27    5.07    1.85
  -2   6  26   24.20    2.66
   2   6 -26   30.89    3.08
  -2   6  25   47.81    4.08
   2   6 -25   64.09    4.58
   2   6 -24   29.65    3.37
  -2   6  24   19.75    3.23
  -2   6  24   17.28    3.65
   2   6 -24   31.64    4.06
  -2   6  23   74.98    6.49
  -2   6  23   88.70    7.03
  -2   6  23   95.56    6.85
   2   6 -23  104.49    5.94
   2   6 -23  104.30    6.90
  -2   6  23   81.82    5.87
  -2   6  22   93.82    7.78
  -2   6  22   83.41    7.39
  -2   6  22   86.13    7.04
   2   6 -22   94.72    6.25
   2   6 -22  103.60    7.32
  -2   6  22   83.65    6.54
  -2   6  21   41.15    6.43
  -2   6  21   55.25    6.87
  -2   6  21   47.29    6.13
   2   6 -21   45.11    5.16
   2   6 -21   46.26    5.65
  -2   6  21   34.98    5.18
  -2   6  21   43.94    5.50
   2   6 -20   12.89    4.08
  -2   6  20   15.36    4.54
  -2   6  20   15.01    5.40
  -2   6  20   20.36    5.40
  -2   6  20   14.28    4.08
  -2   6  20   17.16    4.35
   2   6 -19  135.01    7.62
   2   6 -19  165.01    9.58
  -2   6  19  143.06   11.19
  -2   6  19  156.22   11.78
  -2   6  19  127.54    9.86
   2   6 -19  126.99   11.18
  -2   6  19  160.71   10.80
   2   6 -18   81.92    6.25
  -2   6  18   68.88    8.84
   2   6 -18  101.96    8.19
  -2   6  18   80.95    9.26
   2   6 -18   59.20    8.26
  -2   6  18   76.39    8.33
   2   6 -18   74.65    9.53
  -2   6  18   78.30    8.85
   2   6 -17  157.51    8.52
  -2   6  17  112.78   10.85
  -2   6  17  102.25   11.06
   2   6 -17  162.87   10.57
   2   6 -17  173.20   11.51
  -2   6  17  118.07    9.76
   2   6 -17  117.45   12.02
  -2   6  17  116.75   10.41
  -2   6  17  118.28   11.00
  -2   6  16  287.60   16.46
   2   6 -16  267.84   11.35
   2   6 -16  257.96   12.61
  -2   6  16  226.23   11.55
  -2   6  16  226.56   16.55
   2   6 -16  271.81   13.88
  -2   6  16  313.01   15.91
   2   6 -16  270.54   14.65
  -2   6  16  210.42   14.51
  -2   6  16  273.50   16.07
   2   6 -16  166.83   14.53
  -2   6  15  132.10   11.85
   2   6 -15  199.20   11.26
  -2   6  15  120.52    9.08
  -2   6  15   97.55   11.57
   2   6 -15  184.94   12.25
   2   6 -15  189.50   12.91
  -2   6  15  137.23   11.90
  -2   6  15  148.62   12.89
   2   6 -15   74.58   10.77
  -2   6  14  447.42   20.75
   2   6 -14  614.67   19.51
  -2   6  14  560.58   19.24
  -2   6  14  417.21   21.98
   2   6 -14  601.69   21.43
   2   6 -14  580.89   22.03
  -2   6  14  530.82   21.36
  -2   6  14  645.14   26.84
   2   6 -14  293.37   18.60
  -2   6  13  122.37   11.13
   2   6 -13  155.96   10.32
  -2   6  13  156.66   11.00
  -2   6  13  132.20   12.19
   2   6 -13  131.13   11.20
   2   6 -13  138.57   11.74
  -2   6  13  150.87   11.32
  -2   6  13  148.11   13.93
   2   6 -12  126.36   10.11
  -2   6  12  140.64   11.31
   2   6 -12  153.59   10.14
  -2   6  12  171.36   12.00
  -2   6  12  154.38   12.04
   2   6 -12  112.64   10.23
   2   6 -12  137.33   11.22
   2   6 -12  105.07   10.25
   2   6 -12   92.52   10.04
  -2   6  12  153.83   10.93
   2   6 -11  559.92   19.12
  -2   6  11  729.72   24.92
  -2   6  11  606.71   21.29
  -2   6  11  405.23   23.12
   2   6 -11  518.17   19.36
  -2   6  11  658.11   20.20
   2   6 -11  563.61   19.83
  -2   6  10  282.36   13.99
   2   6 -10  298.05   11.56
   2   6 -10  331.14   14.44
  -2   6  10  297.81   12.96
  -2   6  10  318.39   14.14
  -2   6   9   89.16    7.68
   2   6  -9  101.62    7.94
   2   6  -9   68.12    7.63
   2   6  -9   95.01    6.21
  -2   6   9   89.55    7.09
  -2   6   9   93.69    7.61
   2   6  -9   64.08    8.12
  -2   6   8   42.37    5.36
   2   6  -8   48.52    7.02
   2   6  -8   53.10    4.46
   2   6  -8   63.26    6.01
  -2   6   8   51.61    5.81
  -2   6   8   49.49    5.32
   2   6  -8   43.40    7.19
  -2   6   7  724.83   19.02
   2   6  -7  624.51   23.93
   2   6  -7  694.76   15.17
  -2   6   7  802.98   19.42
  -2   6   7  710.68   27.58
   2   6  -7  580.64   24.26
  -2   6   6   75.43    6.15
   2   6  -6   78.74    4.82
   2   6  -6   71.71    9.86
  -2   6   6   80.38    6.32
   2   6  -6   64.34   10.59
  -2   6   6   75.72   11.35
   2   6  -5  987.16   17.84
  -2   6   5 1082.23   22.24
   2   6  -5 1040.82   39.20
   2   6  -4  799.30   17.04
  -2   6   4  832.11   19.05
   2   6  -4  835.66   39.81
  -2   6   3  312.97   11.28
   2   6  -3  440.84   33.90
   2   6  -3  355.32   10.46
  -2   6   3  587.94   39.51
   2   6  -3  523.19   34.57
  -2   6   2  651.55   50.52
  -2   6   2  701.62   59.21
  -2   6   1  249.95   44.52
  -2   6   1  332.27   53.11
  -2   6   0 1020.75   17.14
   2   6   0  951.90   17.49
   2   6   1 1297.11   60.84
  -2   6  -1  558.34   12.21
  -2   6  -2 3065.14  104.61
   2   6   2 1777.56   62.99
  -2   6  -2 2758.24   94.06
  -2   6  -3  496.84   33.95
   2   6   3  249.63   23.45
  -2   6  -3  750.08   46.07
  -2   6  -3  375.11    9.83
  -2   6  -3  398.06   11.14
  -2   6  -3  673.85   41.37
   2   6   3  312.75   24.31
   2   6   4 1899.66   29.61
  -2   6  -4 2586.95   65.16
  -2   6  -4 2383.10   68.26
   2   6   4 2107.09   54.88
  -2   6  -4 1571.76   24.20
  -2   6  -4 1610.64   26.36
   2   6   4 2291.07   55.50
   2   6   5  671.86   16.88
   2   6   5  615.30   26.06
  -2   6  -5  796.09   17.25
  -2   6  -5  721.35   14.77
  -2   6  -5  867.17   35.79
   2   6   5  600.35   26.83
   2   6   6   63.72    5.85
   2   6   6   69.28    8.88
  -2   6  -6   65.32    4.57
  -2   6  -6   72.26    5.63
   2   6   6   80.62    6.23
   2   6   6   72.43    9.47
  -2   6  -6   53.18    9.85
   2   6   7  422.56   14.26
  -2   6  -7  485.15   14.72
   2   6   7  321.93   16.76
   2   6   7  458.64   14.53
   2   6   7  379.12   12.38
   2   6   7  334.19   17.58
  -2   6  -8  131.81    8.36
   2   6   8  135.41    8.83
   2   6   8  119.86    7.47
  -2   6  -9  295.04   13.08
   2   6   9  324.62   12.70
  -2   6 -10   36.83    6.08
   2   6  10   43.41    5.71
  -2   6 -10   29.00    5.02
  -2   6 -11  678.70   21.32
  -2   6 -11 1009.07   27.52
  -2   6 -11  963.29   25.08
  -2   6 -11 1037.48   25.18
   2   6  11  780.03   25.03
   2   6  11  722.18   25.11
  -2   6 -11  629.39   20.56
  -2   6 -11  609.77   21.89
  -2   6 -11  597.45   23.42
   2   6  11  991.22   33.26
   2   6  11  801.46   22.51
  -2   6 -11  543.39   20.37
   2   6  11  278.95   20.13
   2   6  12   55.80   10.17
  -2   6 -12  116.57   10.69
   2   6  12  146.01   13.22
  -2   6 -12  106.84   11.27
   2   6  12   97.35   10.59
  -2   6 -12  113.64   10.99
   2   6  12  129.54   10.87
  -2   6 -12  237.61   11.99
  -2   6 -12  222.44   12.01
   2   6  12  120.01    9.90
  -2   6 -12  120.82   10.14
  -2   6 -12  109.45   10.50
   2   6  12  135.90   10.29
  -2   6 -12  159.76   10.61
   2   6  13  255.22   14.99
  -2   6 -13  342.27   14.06
   2   6  13  274.55   14.86
   2   6  13  222.83   16.21
  -2   6 -13  266.74   14.96
  -2   6 -13  192.73   13.02
   2   6  13  363.75   18.46
  -2   6 -13  133.46   12.60
   2   6  13  216.20   16.85
  -2   6 -13  161.14   13.16
   2   6  14  269.45   15.81
  -2   6 -14  340.57   13.25
   2   6  14  230.93   14.25
   2   6  14  153.95   14.36
  -2   6 -14  224.40   13.89
  -2   6 -14  320.96   15.76
   2   6  14  304.43   16.10
   2   6  14  215.89   15.94
  -2   6 -14  137.33   12.68
  -2   6 -14  160.74   14.11
   2   6  15   10.85    4.76
   2   6  15    2.63    4.65
  -2   6 -15   -0.66    5.95
  -2   6 -15   -0.15    4.92
   2   6  15    7.72    5.39
  -2   6 -15    2.87    3.13
  -2   6 -15    2.73    6.03
   2   6  15    9.65    4.73
  -2   6 -15    1.57    4.23
   2   6  16   21.82    5.62
  -2   6 -16   30.43    4.43
   2   6  16   21.84    5.71
  -2   6 -16   33.76    6.07
  -2   6 -16   22.98    5.77
   2   6  16   22.91    6.56
  -2   6 -16   29.37    6.93
  -2   6 -16   13.12    6.51
  -2   6 -17   64.42    5.63
   2   6  17   51.86    7.75
   2   6  17   49.92    8.07
  -2   6 -17   70.34    7.11
  -2   6 -17   56.96    6.91
  -2   6 -17   78.45    8.35
  -2   6 -17   39.57    7.97
   2   6  17   60.21    7.79
   2   6  18  286.91   14.95
   2   6  18  304.91   16.98
  -2   6 -18  380.38   15.92
   2   6  18  354.12   15.95
  -2   6 -18  243.31   15.50
  -2   6 -18  346.13   13.12
  -2   6 -18  337.06   13.34
  -2   6 -19  172.92    9.07
  -2   6 -19  173.99    9.24
  -2   6 -19  189.93   11.10
   2   6  19  189.97   11.97
  -2   6 -19  130.06   11.87
   2   6  19  226.03   12.46
  -2   6 -20  153.97    8.19
   2   6  20  175.43   10.40
   2   6  20  159.69   10.30
  -2   6 -20  162.95    9.77
   2   6  21  100.52    7.66
   2   6  21   94.99    7.60
   2   6  22  154.38    8.42
   2   6  22  155.01    8.97
   2   6  22  125.67    7.74
  -2   6 -22  124.77    7.56
   2   6  23   46.00    4.56
   2   6  23   42.41    4.78
  -2   6 -23   54.97    4.84
   2   6  24    1.09    2.15
  -2   6 -24    1.67    2.15
  -2   6 -25    9.87    2.16
   2   8 -23  108.88    5.13
   2   8 -22   61.63    4.26
   2   8 -22   64.56    4.81
  -2   8  21   58.60    5.73
   2   8 -21  105.73    6.48
  -2   8  21   55.00    4.94
   2   8 -21  102.39    5.71
  -2   8  20   97.55    7.89
   2   8 -20   94.76    6.21
   2   8 -20   96.11    6.84
  -2   8  20   90.43    7.02
   2   8 -20   77.91    4.96
  -2   8  19    9.43    4.23
  -2   8  19    9.36    3.38
   2   8 -19   11.14    3.85
   2   8 -19    9.60    3.84
  -2   8  19    7.49    3.86
   2   8 -19    9.26    2.89
  -2   8  18   35.98    6.52
  -2   8  18   23.81    4.94
  -2   8  18   28.34    5.00
   2   8 -18   42.48    6.02
   2   8 -18   47.19    5.91
  -2   8  18   37.10    6.20
   2   8 -18   37.07    4.39
  -2   8  17   41.65    7.38
  -2   8  17   32.78    6.08
   2   8 -17   68.30    7.89
  -2   8  17   53.71    6.90
   2   8 -17   70.18    7.67
  -2   8  17   59.50    8.13
   2   8 -17   56.01    5.58
  -2   8  16   96.88   10.58
  -2   8  16   76.24    8.90
   2   8 -16  154.50   11.53
  -2   8  16  137.78   10.76
   2   8 -16  157.35   11.11
  -2   8  16  127.83   11.80
   2   8 -16  146.54    8.57
  -2   8  15   84.05   10.21
  -2   8  15   65.46    8.46
   2   8 -15  135.09   11.35
  -2   8  15  139.28   11.66
   2   8 -15  144.37   11.40
  -2   8  15  116.15   11.82
   2   8 -15  138.45    8.86
   2   8 -14   28.32    5.21
   2   8 -14   26.96    5.04
  -2   8  14   24.17    5.78
  -2   8  14   18.49    5.26
   2   8 -14   20.13    6.35
  -2   8  14   42.30    7.87
   2   8 -14   24.95    7.09
  -2   8  14   19.06    6.58
  -2   8  14   24.72    6.58
   2   8 -13   87.38    8.18
   2   8 -13   85.17    7.86
   2   8 -13   85.38    9.03
  -2   8  13   49.37    7.47
  -2   8  13   33.57    6.23
  -2   8  13   69.03   10.10
   2   8 -13   55.99    8.32
   2   8 -13   57.33    8.65
   2   8 -13   55.21    9.41
  -2   8  13   52.98    8.87
  -2   8  13   52.00    8.31
   2   8 -12   75.30    8.20
  -2   8  12   60.02    7.58
   2   8 -12   58.04    7.47
   2   8 -12   60.15    7.32
  -2   8  12   78.15    9.51
  -2   8  12   57.27    7.39
  -2   8  12   94.47   12.41
   2   8 -12   50.42    7.87
   2   8 -12   40.83    8.66
   2   8 -12   43.82    6.43
  -2   8  12   53.35    8.77
  -2   8  12   65.72    8.76
  -2   8  11   59.80    7.35
   2   8 -11   89.75    8.46
   2   8 -11   95.26    9.24
   2   8 -11   96.30    9.53
  -2   8  11   69.63   10.01
  -2   8  11   60.44    7.43
   2   8 -11   77.24    8.96
  -2   8  11   85.23   12.78
   2   8 -11   44.13    9.04
   2   8 -11   60.54    6.79
  -2   8  11   72.22    8.66
  -2   8  11   63.60    8.99
  -2   8  10  140.01   12.07
  -2   8  10  152.83   10.76
   2   8 -10  130.70    9.52
   2   8 -10   99.31    9.57
  -2   8  10  186.33   16.12
  -2   8  10  138.32   10.11
   2   8 -10  103.48   12.00
   2   8 -10  119.17    8.82
   2   8 -10  125.91    8.67
   2   8 -10  118.93   10.06
  -2   8  10  206.94   19.60
   2   8 -10   78.08    9.77
  -2   8  10  144.76   11.22
   2   8  -9  192.74   10.62
  -2   8   9  108.21   10.07
   2   8  -9   91.52   10.11
  -2   8   9  141.77   10.10
  -2   8   9  127.06   14.65
   2   8  -9  115.83   11.86
   2   8  -9  166.16   11.43
   2   8  -9  115.05   12.34
   2   8  -9  152.20    8.77
   2   8  -9  143.89    9.08
  -2   8   9  136.38   11.33
  -2   8   9  116.23   16.13
   2   8  -9  147.84   10.15
  -2   8   9  150.37   10.98
  -2   8   8   95.12   13.33
   2   8  -8   99.92   11.96
  -2   8   8  132.58   10.16
   2   8  -8  103.23   10.62
  -2   8   8  112.16   10.77
   2   8  -8   99.49   10.44
   2   8  -8  171.42   14.13
   2   8  -8  129.04    8.63
  -2   8   8  137.11    9.54
  -2   8   8  190.55   14.23
   2   8  -8  126.34    8.17
   2   8  -8  135.17    9.97
   2   8  -8   86.45   11.35
   2   8  -8  120.03    7.61
   2   8  -7  380.77   23.83
   2   8  -7  435.81   13.83
   2   8  -7  472.60   16.55
  -2   8   7  746.96   30.88
   2   8  -7  362.48   20.85
   2   8  -7  423.91   13.25
  -2   8   7  495.62   18.10
   2   8  -7  645.22   27.57
   2   8  -7  484.94   15.66
   2   8  -7  343.37   18.04
   2   8  -7  358.06   19.95
  -2   8   7  465.03   16.53
  -2   8   7  444.17   22.10
   2   8  -6   98.99   15.25
  -2   8   6  106.61   14.25
   2   8  -6  114.94    8.63
   2   8  -6   67.51   11.62
   2   8  -6  107.37    6.95
  -2   8   6  140.08    7.82
   2   8  -6  108.07    7.16
  -2   8   6  141.51    9.95
   2   8  -6   76.59    8.99
   2   8  -6  106.40    7.58
  -2   8   6  113.47   14.26
   2   8  -6   89.15   12.29
  -2   8   6  143.86    9.14
   2   8  -6  155.81   16.96
  -2   8   5  330.96   21.69
   2   8  -5  706.35   40.38
  -2   8   5  495.40   18.06
   2   8  -5  615.11   21.67
  -2   8   5 1316.75   56.10
   2   8  -5  542.83   14.46
   2   8  -5  589.22   16.99
  -2   8   5  577.97   15.05
   2   8  -5  556.52   14.53
   2   8  -5 1089.66   44.16
   2   8  -5  627.14   17.03
   2   8  -5  546.17   30.05
  -2   8   5  851.56   39.07
   2   8  -5  523.74   19.92
  -2   8   5  448.46   25.11
  -2   8   4  294.26   18.78
   2   8  -4  535.60   41.62
  -2   8   4  439.14   16.42
   2   8  -4  364.06   16.83
   2   8  -4  363.25   11.57
  -2   8   4 1079.74   58.05
   2   8  -4  375.99   11.83
  -2   8   4  469.30   13.12
   2   8  -4  365.32   12.97
  -2   8   4  798.78   45.94
   2   8  -4  467.26   31.90
   2   8  -4  819.46   43.65
   2   8  -4  390.48   13.38
   2   8  -4  323.46   14.81
  -2   8   4  399.24   21.88
  -2   8   3  229.11   15.40
   2   8  -3  319.13   10.51
   2   8  -3  343.11   11.05
  -2   8   3  655.87   48.68
   2   8  -3  344.19   16.24
  -2   8   3  349.03   11.22
   2   8  -3  660.72   54.21
  -2   8   3 1024.74   65.81
   2   8  -3  346.91   12.47
   2   8  -3  824.21   49.12
   2   8  -3  343.14   12.17
   2   8  -3  294.69   13.12
   2   8  -3  497.80   40.22
  -2   8   3  306.77   18.11
  -2   8   2  216.48   13.83
   2   8  -2  265.34    9.49
  -2   8   2  334.97   11.05
   2   8  -2  292.30   10.17
  -2   8   2  307.21   10.38
   2   8  -2  270.62   14.66
  -2   8   2  530.69   41.07
   2   8  -2  291.68   11.08
   2   8  -2  281.05   11.16
   2   8  -2  237.12   10.92
   2   8  -2  556.39   44.36
  -2   8   2  285.71   16.15
  -2   8   1   61.82    7.33
  -2   8   1   92.16    6.78
   2   8  -1   63.88    5.00
  -2   8   1  109.51   19.33
   2   8  -1   58.32    7.42
  -2   8   1   89.90    6.01
   2   8  -1   68.38    5.42
   2   8  -1   50.12    5.18
   2   8  -1  124.44   24.05
   2   8  -1   62.66    5.62
  -2   8   1   77.96    8.64
  -2   8   0   22.58    4.61
   2   8   0   62.77   36.32
   2   8   0  105.39   39.04
  -2   8   0   37.78    4.49
  -2   8   0   39.55    4.38
  -2   8   0   22.95    4.58
  -2   8   0   31.49   10.94
   2   8   0   36.84    4.23
   2   8   0   31.65    3.91
   2   8   0   26.66    5.80
  -2   8   0   22.91    5.27
  -2   8   0   25.28    3.68
   2   8   0   54.14   15.62
   2   8   0   88.56   36.77
   2   8   0   36.74    4.60
  -2   8  -1  163.95   11.08
   2   8   1  182.37   10.40
   2   8   1  146.46   12.07
   2   8   1  419.35   55.62
  -2   8  -1  167.58   16.74
   2   8   1  160.62    7.63
  -2   8  -1  192.05   10.32
  -2   8  -1  186.02    8.25
   2   8   1  172.16    9.94
  -2   8  -1  183.10    9.08
   2   8   1  176.34    8.24
  -2   8  -1  150.18    7.72
  -2   8  -1  138.76    8.66
   2   8   1  428.22   53.03
  -2   8  -1  215.89   19.00
  -2   8  -1  162.58    8.76
  -2   8  -2  258.26   10.07
  -2   8  -2  747.48   60.73
  -2   8  -2  318.39   25.97
   2   8   2  538.03   47.72
  -2   8  -2  290.50   11.37
  -2   8  -2  231.71   11.33
   2   8   2  235.17   12.51
   2   8   2  546.30   51.54
  -2   8  -2  303.73   13.17
  -2   8  -2  279.62   10.08
  -2   8  -2  267.83    9.59
   2   8   2  246.99    9.45
   2   8   2  243.51   11.91
  -2   8  -2  322.34   11.70
   2   8   2  220.80   15.30
  -2   8  -2  268.34   13.66
   2   8   2  260.29   12.42
   2   8   3   51.75    6.13
  -2   8  -3   26.16    3.89
   2   8   3   33.51   16.11
  -2   8  -3   63.98   18.68
  -2   8  -3   31.74    5.11
  -2   8  -3   26.45    5.34
  -2   8  -3   18.89   12.62
   2   8   3   35.41    5.51
   2   8   3   41.48    5.73
   2   8   3   75.39   19.58
   2   8   3   34.43    7.90
   2   8   3   42.33    5.55
  -2   8  -3   26.76    6.95
  -2   8  -3   32.51    4.31
   2   8   3   34.55    4.34
  -2   8  -3   31.08    4.10
  -2   8  -3   32.86    4.28
  -2   8  -4   45.72   13.50
   2   8   4   48.11   13.21
  -2   8  -4   34.63    6.24
  -2   8  -4   42.68    4.74
   2   8   4   47.08    6.05
  -2   8  -4   43.52    5.92
   2   8   4   46.11    5.83
   2   8   4   47.30    5.98
   2   8   4   54.17   14.57
  -2   8  -4   48.59    4.88
  -2   8  -4   44.62    4.73
  -2   8  -4   28.90    6.28
   2   8   4   40.04    5.81
   2   8   5  281.04   20.55
   2   8   5  291.63   13.70
  -2   8  -5  215.43   13.32
  -2   8  -5  247.47   10.79
  -2   8  -5  270.64   20.97
  -2   8  -5  256.57   11.08
   2   8   5  238.90   12.84
   2   8   5  256.96   12.83
   2   8   5  278.72   23.72
  -2   8  -5  190.74   12.68
  -2   8  -5  250.00    9.84
  -2   8  -5  248.22    9.95
   2   8   5  241.03   11.87
   2   8   6   26.55    7.65
  -2   8  -6   18.50    5.90
  -2   8  -6   25.79    7.88
  -2   8  -6   25.08    4.34
  -2   8  -6   54.39   11.91
   2   8   6   38.00    5.81
   2   8   6   16.15    8.16
  -2   8  -6   31.01    4.98
   2   8   6   38.16    5.78
   2   8   6   35.65    5.70
   2   8   6   38.31    9.60
  -2   8  -6   28.65    4.38
  -2   8  -6   22.28    5.33
  -2   8  -6   28.71    4.21
   2   8   6   37.70    5.49
  -2   8  -7   51.45    5.97
   2   8   7   55.92    8.47
  -2   8  -7   81.27   11.98
  -2   8  -7   44.03    8.28
   2   8   7   88.30    8.30
  -2   8  -7   51.75    6.21
   2   8   7   37.28   10.00
   2   8   7   76.20    7.82
   2   8   7   75.97    8.13
   2   8   7   71.99   10.83
  -2   8  -7   57.80    5.97
   2   8   7   73.72    7.34
   2   8   8  263.38   14.12
  -2   8  -8  251.09   13.98
  -2   8  -8  172.24   13.07
  -2   8  -8  263.81   12.94
   2   8   8  189.59   12.99
  -2   8  -8  241.45   12.98
   2   8   8  130.51   16.83
   2   8   8  224.61   13.40
   2   8   8  263.24   14.69
   2   8   8  212.31   16.18
   2   8   8  272.85   13.63
  -2   8  -8  249.22   11.50
  -2   8  -9  514.06   20.27
  -2   8  -9  497.95   17.00
   2   8   9  435.99   19.21
   2   8   9  492.10   20.80
   2   8   9  497.07   18.90
  -2   8  -9  501.78   19.62
   2   8   9  422.15   27.65
  -2   8  -9  617.53   20.36
  -2   8  -9  357.93   17.67
   2   8   9  492.11   19.87
  -2   8  -9  495.72   21.69
  -2   8 -10  180.59   13.30
  -2   8 -10  170.59   14.20
  -2   8 -10  193.20   11.64
   2   8  10  177.80   12.99
   2   8  10  216.21   14.63
   2   8  10  209.75   13.13
  -2   8 -10  182.75   13.12
   2   8  10  258.92   21.02
   2   8  10  197.28   13.33
  -2   8 -10  213.61   14.43
  -2   8 -10  222.22   13.38
  -2   8 -11  494.04   22.21
  -2   8 -11  568.76   19.57
  -2   8 -11  490.74   21.28
   2   8  11  514.24   22.32
   2   8  11  539.31   23.44
   2   8  11  576.62   22.01
  -2   8 -11  680.57   23.27
   2   8  11  550.78   22.29
   2   8  11  759.94   32.53
  -2   8 -11  507.32   21.85
   2   8  12   47.16    8.15
  -2   8 -12   89.92   10.55
   2   8  12   71.00   10.87
   2   8  12   72.67    9.02
  -2   8 -12   88.38    8.73
  -2   8 -12   95.65   10.63
   2   8  12   46.64    7.67
   2   8  13  108.47   11.40
  -2   8 -13   97.25   10.73
   2   8  13  121.85   11.29
  -2   8 -13  139.55   11.74
  -2   8 -13  124.45    9.98
  -2   8 -13  147.91   10.11
   2   8  13  122.49   11.50
   2   8  14   85.28   10.48
  -2   8 -14  175.37   13.33
   2   8  14  184.90   13.22
   2   8  14  123.47   11.48
  -2   8 -14  207.75   11.84
  -2   8 -14  218.64   13.34
   2   8  14   97.16   10.33
  -2   8 -14  218.93   11.18
  -2   8 -15   85.79    8.63
  -2   8 -15   82.93    7.67
   2   8  15   46.54    8.20
   2   8  15   75.29    9.35
   2   8  15   61.10    8.45
   2   8  15  107.08    9.59
  -2   8 -15   78.84    9.18
  -2   8 -15   70.57    6.50
   2   8  15   61.52    8.22
  -2   8 -16   29.88    5.04
   2   8  16   29.49    5.38
   2   8  16   25.14    6.27
   2   8  16   31.43    6.40
   2   8  16   22.04    5.75
  -2   8 -16   28.49    6.38
  -2   8 -16   33.58    5.90
   2   8  16   34.20    6.25
   2   8  17   39.81    6.82
   2   8  17   60.75    7.74
   2   8  17   45.31    6.88
  -2   8 -17   71.59    7.72
  -2   8 -17   71.26    6.61
   2   8  17   47.72    6.64
   2   8  18    0.17    3.18
   2   8  18    1.35    3.45
   2   8  18    4.49    3.76
  -2   8 -18    0.12    3.61
  -2   8 -18    1.75    3.05
   2   8  19    3.72    3.32
   2   8  19    4.45    3.22
   2   8  19    6.97    3.04
  -2   8 -19    5.09    2.80
   2   8  20    3.80    2.77
   2   8  20    7.55    2.67
   2   8  20    5.59    2.98
  -2   8 -20    8.58    2.59
  -2   8 -21    6.20    1.96
   2   8  21    4.76    2.18
   2   8  22    3.54    1.74
   2  10 -18  116.41    5.63
   2  10 -17   41.33    4.47
  -2  10  17   61.50    5.18
  -2  10  16    2.63    2.86
   2  10 -16    5.17    3.62
  -2  10  15   41.56    5.71
   2  10 -14  185.23    9.39
   2  10 -14  168.51    9.38
  -2  10  13   38.99    7.70
   2  10 -13   36.49    5.75
  -2  10  12  124.04   12.67
   2  10 -12   98.95    8.43
   2  10 -11  119.76    9.80
   2  10 -11   95.92    9.68
  -2  10  11  138.18   14.54
   2  10 -11  147.15   12.50
   2  10 -11  111.36    8.87
   2  10 -10   55.22    7.18
   2  10 -10   54.10    7.66
   2  10 -10   47.93    7.34
  -2  10  10   52.67   11.06
   2  10 -10   50.24    6.50
   2  10  -9    9.43    5.14
   2  10  -9   29.11    5.55
   2  10  -9   17.16    5.72
  -2  10   9   18.88    5.02
   2  10  -9   32.77    5.26
   2  10  -9   30.75    6.19
   2  10  -9    1.56    7.19
  -2  10   8   24.99    5.92
   2  10  -8   17.68    6.22
   2  10  -8   25.03    6.08
   2  10  -8   49.82    8.67
   2  10  -8   39.95    5.93
   2  10  -8   33.68    5.02
   2  10  -8   28.97    5.22
   2  10  -8   33.38    6.14
   2  10  -8    7.63    7.41
  -2  10   7    1.96    6.76
  -2  10   7    0.14    2.84
   2  10  -7    2.81    6.48
   2  10  -7   -3.64    6.54
   2  10  -7   -2.94    4.49
   2  10  -7    3.73    3.17
  -2  10   7   -0.94    5.07
   2  10  -7    1.57    3.40
   2  10  -7    1.51    2.77
   2  10  -7    1.81    4.00
  -2  10   6   21.92    8.28
  -2  10   6   24.69    4.47
   2  10  -6   29.65    9.44
   2  10  -6    9.38    7.22
   2  10  -6   12.98    5.02
   2  10  -6   17.52    4.20
  -2  10   6   21.06    8.20
   2  10  -6   21.40    4.01
   2  10  -6   14.96    4.73
   2  10  -6   17.80    4.41
  -2  10   5   46.83    9.64
  -2  10   5   50.11    5.76
  -2  10   5   68.88   13.32
   2  10  -5   45.45    5.58
   2  10  -5   53.01    6.23
   2  10  -5   47.15    6.58
   2  10  -5   43.72   12.67
   2  10  -5   56.33    6.04
   2  10  -5   57.30    5.48
  -2  10   4   32.26    7.90
   2  10  -4   32.56    6.48
  -2  10   4   30.60    4.80
   2  10  -4   33.85    5.35
   2  10  -4   34.83   15.26
   2  10  -4   65.46   13.04
   2  10  -4   37.77    4.99
  -2  10   4   60.83   17.16
   2  10  -4   37.92    5.05
   2  10  -4   28.05    4.95
  -2  10   3   47.08    8.77
  -2  10   3   54.33    5.77
   2  10  -3   82.76   21.99
   2  10  -3   77.32    6.55
   2  10  -3   79.99    8.87
   2  10  -3  118.82   15.66
   2  10  -3  146.50   29.22
  -2  10   3   42.45    5.19
   2  10  -3   85.40    6.89
  -2  10   3  178.69   31.79
  -2  10   2  258.69   11.05
   2  10  -2  219.84   10.53
  -2  10   2  208.27    9.83
   2  10  -2  223.82   14.19
  -2  10   2  252.93   16.14
   2  10  -2  242.55   10.49
   2  10  -1   33.34    7.19
  -2  10   1   57.97    5.65
  -2  10   1   49.62    8.05
   2  10  -1   23.65   35.78
   2  10  -1   48.11    5.51
   2  10  -1   39.94    5.40
  -2  10   1   49.01    5.55
  -2  10   0  252.10   14.90
   2  10   0 1007.81   94.74
   2  10   0  287.04   16.92
   2  10   0  275.63   11.58
  -2  10   0  221.32   10.17
   2  10   0 1175.20  110.51
   2  10   1   76.37   10.14
  -2  10  -1  101.22    9.63
  -2  10  -1   99.73    6.86
  -2  10  -1   92.33    7.00
   2  10   1   77.95    6.78
   2  10   2  252.66   59.18
   2  10   2   79.50   10.68
  -2  10  -2   85.47    6.35
  -2  10  -2   74.08    6.16
   2  10   2  206.43   36.21
  -2  10  -2  230.24   42.57
   2  10   2   70.67    6.50
  -2  10  -2   65.80    6.17
   2  10   3  197.62   41.77
  -2  10  -3  125.22    7.52
  -2  10  -3  115.50    7.40
   2  10   3   62.87   10.76
  -2  10  -3  217.80   30.08
  -2  10  -3  130.56    8.21
   2  10   3  187.52   26.24
   2  10   3   63.85    6.30
   2  10   4  259.43   20.22
  -2  10  -4  264.97   10.90
  -2  10  -4  261.16   10.64
  -2  10  -4  395.45   30.77
  -2  10  -4  226.71   11.10
   2  10   4  353.02   27.40
  -2  10  -5   45.88    5.35
  -2  10  -5   44.21    5.53
   2  10   5   37.03   15.91
   2  10   5   27.52    9.59
  -2  10  -5   36.35    5.32
  -2  10  -5   62.75   12.43
   2  10   5   45.55   10.83
  -2  10  -6  155.97    8.69
  -2  10  -6  148.91    8.91
  -2  10  -6  129.54   14.07
   2  10   6  171.41   17.52
   2  10   6  127.69   12.78
  -2  10  -6  136.32   14.02
  -2  10  -6  131.59    9.22
  -2  10  -7  113.13    8.21
  -2  10  -7   68.81   10.66
  -2  10  -7  102.04   11.25
  -2  10  -7  124.78    9.25
   2  10   7   71.44    9.22
   2  10   8  127.34   16.76
  -2  10  -8  116.73   12.25
  -2  10  -8  162.91    9.80
   2  10   8  100.07    9.39
  -2  10  -8  143.57    9.94
  -2  10  -8  124.89   10.98
  -2  10  -9   25.19    7.72
  -2  10  -9   48.31    6.19
   2  10   9   45.13   10.95
   2  10   9   30.64    6.36
  -2  10 -10   -1.99    5.87
  -2  10 -10   -1.95    3.99
   2  10  10    0.66    6.68
   2  10  10    1.25    4.08
  -2  10 -11   -3.01    5.70
  -2  10 -11   -2.62    3.95
   2  10  11   -1.09    6.24
   2  10  11   -1.47    4.66
  -2  10 -12    2.59    5.30
  -2  10 -12    2.09    3.68
   2  10  12    3.10    4.81
   2  10  12   -2.86    4.90
  -2  10 -13   31.21    6.03
  -2  10 -13   29.19    5.04
   2  10  13   23.32    5.74
   2  10  13   15.67    5.35
  -2  10 -14   10.98    4.53
  -2  10 -14   14.77    3.90
   2  10  14   14.69    4.31
   2  10  14    9.97    4.62
   2  10  15   37.25    4.94
  -2  10 -15   40.04    4.62
  -2  10 -16   30.75    3.73
   2  10  16   27.90    3.79
  -2  10 -17   54.39    3.86
  -2  12   9   62.40    7.93
  -2  12   8  123.86   11.00
  -2  12   7   14.12    3.93
  -2  12   7    8.52    5.22
  -2  12   6   19.10    5.23
  -2  12   6   18.35    5.94
  -2  12   5   -5.72    5.94
  -2  12   4   15.26    8.38
  -2  12   4   -0.73   14.12
  -2  12   3  143.67   19.35
  -2  12   3  189.45   28.67
   2  12  -3  184.65   28.62
  -2  12   2   76.42   21.32
   2  12  -2   23.48   30.13
  -2  12   2   13.76   30.70
  -2  12   1  143.47   32.27
  -2  12   1   93.01   39.18
   2  12  -1  147.01   46.12
   2  12   0  261.42   45.85
  -2  12   0  249.84   41.03
   2  12   0  118.42   46.55
  -2  12   0  104.69   36.83
   2  12   1   66.56   33.87
  -2  12  -1   15.28   24.93
  -2  12  -2    3.02   15.39
   2  12   2  -20.80   21.15
  -2  12  -3    0.41   10.03
   2  12   3    1.90    4.38
  -2  12  -4   -0.84    7.15
   2  12   4    1.63    5.04
  -2  12  -5    9.03    5.73
   2  12   5    3.46    5.35
   2  12   6    6.21    6.03
   2  12   7   75.58   10.35
   2  12   9   47.88    7.07
   2  12  10   85.23    7.45
   3 -11 -13   82.06    5.34
   3 -11 -12   84.59    6.06
   3 -11 -12   67.23    6.52
   3 -11 -12   65.19    6.30
   3 -11 -11  170.28    8.72
   3 -11 -11  173.12   10.44
   3 -11 -11  166.97   10.20
   3 -11 -10   47.58    5.47
   3 -11 -10   51.86    6.86
   3 -11 -10   41.17    6.28
   3 -11  -9   46.63    5.52
   3 -11  -9   59.89    7.60
   3 -11  -9   55.34    7.24
   3 -11  -8   54.51    5.74
   3 -11  -8   72.55    8.76
   3 -11  -8   67.18    8.30
   3 -11  -7    8.31    5.11
   3 -11  -7    6.51    4.69
   3 -11  -6   27.99    6.65
  -3 -11  -7   24.96    5.99
  -3 -11  -8   25.27    5.88
  -3 -11  -9   38.68    6.16
  -3 -11 -10   26.27    4.95
  -3 -11 -11   11.32    3.62
  -3 -11 -11    6.90    3.41
  -3 -11 -12    3.65    3.13
  -3 -11 -13   28.44    4.04
  -3 -11 -14   11.57    2.91
   3  -9 -19   21.09    3.40
   3  -9 -19   16.68    3.35
   3  -9 -19   24.27    4.82
   3  -9 -18   25.52    5.42
   3  -9 -18   18.72    3.66
   3  -9 -18   13.56    3.50
   3  -9 -18   17.04    3.57
   3  -9 -18   18.97    3.68
   3  -9 -17   76.35    6.48
   3  -9 -17   74.65    6.42
   3  -9 -17   69.99    6.63
   3  -9 -16  113.42    8.15
   3  -9 -16  102.96    8.44
   3  -9 -15   70.22    8.45
   3  -9 -15   65.06    6.80
   3  -9 -15   58.03    7.08
   3  -9 -15   63.78    7.32
   3  -9 -14  164.75   11.92
   3  -9 -14  164.50   10.61
   3  -9 -14  131.99   10.38
   3  -9 -14  137.68   10.55
   3  -9 -13   59.77    7.17
   3  -9 -13   58.08    8.02
   3  -9 -13   55.16    7.37
   3  -9 -12  119.04    9.93
   3  -9 -12  136.26   10.72
   3  -9 -12  115.23   10.58
   3  -9 -11   16.98    5.07
   3  -9 -10  154.73   11.67
   3  -9  -9  121.67   10.83
   3  -9  -8   69.01    8.69
   3  -9  -7   11.06    5.21
  -3  -9  -6  471.77   16.68
  -3  -9  -7   26.77    5.20
  -3  -9  -8  204.28   11.99
  -3  -9  -9  251.32   15.15
  -3  -9  -9  304.63   14.80
  -3  -9 -10  131.56   11.31
  -3  -9 -10  134.59   10.37
  -3  -9 -11   45.44    7.31
  -3  -9 -11   35.19    5.99
  -3  -9 -12   91.89   10.07
  -3  -9 -12  111.78   10.13
  -3  -9 -12   97.67    8.86
  -3  -9 -13   48.28    7.64
  -3  -9 -13   63.97    7.60
  -3  -9 -13   61.57    6.86
  -3  -9 -14    8.11    3.94
  -3  -9 -14    8.00    3.63
  -3  -9 -15   50.65    6.50
  -3  -9 -15   56.15    5.67
  -3  -9 -15   60.01    8.63
  -3  -9 -15   65.76    6.80
  -3  -9 -15   44.66    6.75
  -3  -9 -16   14.48    4.12
  -3  -9 -16    9.45    3.58
  -3  -9 -16   13.79    3.10
  -3  -9 -16   11.01    5.11
  -3  -9 -16   16.15    3.79
  -3  -9 -16    9.65    3.79
  -3  -9 -17   -0.39    4.65
  -3  -9 -17    3.52    2.87
  -3  -9 -17    3.89    2.17
  -3  -9 -17    0.61    2.51
  -3  -9 -18   14.39    3.25
  -3  -9 -19   -0.51    3.54
   3  -7 -24   35.10    4.48
   3  -7 -23  173.19    8.69
   3  -7 -23  114.24    6.53
   3  -7 -23  131.64    8.01
  -3  -7  23  174.76    7.99
  -3  -7  23  165.07    7.26
  -3  -7  22  105.43    5.89
   3  -7 -22  109.48    6.91
   3  -7 -22  123.16    8.15
  -3  -7  22  108.45    6.35
  -3  -7  21   18.37    3.47
  -3  -7  21   23.06    3.45
   3  -7 -21   31.44    4.86
   3  -7 -21   22.38    3.80
   3  -7 -21   28.35    4.30
   3  -7 -20   64.99    6.79
   3  -7 -20   58.64    5.71
   3  -7 -20   59.54    6.27
   3  -7 -20   81.46    7.61
  -3  -7  20   82.61    5.84
   3  -7 -19   46.33    5.71
   3  -7 -19   53.29    6.47
   3  -7 -18   26.13    5.02
   3  -7 -18   29.93    5.87
   3  -7 -18   21.36    4.65
   3  -7 -18   23.41    5.00
   3  -7 -18   21.21    3.51
   3  -7 -17    2.55    3.58
   3  -7 -17    2.37    3.37
   3  -7 -17    2.35    3.34
   3  -7 -17   -0.82    4.57
   3  -7 -16   20.73    5.20
   3  -7 -16   22.55    5.73
   3  -7 -16   21.85    5.35
   3  -7 -16   21.82    5.24
   3  -7 -15   33.52    6.11
   3  -7 -15   29.39    6.01
   3  -7 -15   28.72    5.91
   3  -7 -15   31.83    5.25
   3  -7 -15   28.64    5.96
   3  -7 -14   75.55    8.22
   3  -7 -14   84.25    8.97
   3  -7 -14   86.05    7.80
   3  -7 -13   64.53    7.30
   3  -7 -13   67.74    7.21
   3  -7 -13   58.37    7.87
   3  -7 -12   39.87    5.83
   3  -7 -12   36.34    6.54
   3  -7 -11   87.55    8.98
  -3  -7  11   67.41    6.69
   3  -7 -11  111.18   10.41
  -3  -7  11   58.21    6.17
   3  -7 -11  102.91    8.73
   3  -7 -11   95.61    7.95
   3  -7 -11   98.38    7.61
   3  -7 -10    6.07    3.15
   3  -7 -10   10.28    3.32
  -3  -7  10    0.27    3.47
  -3  -7  10    8.43    3.06
   3  -7 -10    4.58    4.63
   3  -7 -10   11.18    4.16
   3  -7 -10    5.47    3.73
   3  -7  -9  666.57   22.57
  -3  -7   9  598.30   16.91
   3  -7  -9  714.95   18.47
   3  -7  -9  560.35   21.13
   3  -7  -9  705.95   17.84
   3  -7  -9  624.48   21.24
  -3  -7   9  692.34   20.46
  -3  -7   8  238.32    9.91
   3  -7  -8  150.27   10.74
   3  -7  -8  187.98    8.87
   3  -7  -8  177.15    8.88
   3  -7  -8  132.89   10.37
   3  -7  -8  113.17    9.72
  -3  -7   8  284.15   13.16
   3  -7  -7 1528.96   25.76
   3  -7  -7 1484.53   25.17
   3  -7  -7 1158.12   28.98
  -3  -7   7 1396.31   30.33
  -3  -7   7 1299.45   23.85
   3  -7  -7 1356.56   30.67
   3  -7  -6  579.21   14.13
   3  -7  -6  607.71   14.92
   3  -7  -6  498.94   17.51
   3  -7  -6  523.36   17.88
  -3  -7   6  465.09   16.80
   3  -7  -5  373.94   14.85
   3  -7  -5  443.83   12.06
   3  -7  -4 1472.11   22.71
   3  -7  -4 1318.83   28.14
   3  -7  -4 1358.74   28.47
  -3  -7   4 1429.86   29.54
   3  -7  -3  136.36    6.37
   3  -7  -3  125.08    8.48
   3  -7  -3  132.10    8.72
   3  -7  -2  269.65   11.98
   3  -7  -2  281.58    8.90
   3  -7  -1  298.71    9.24
   3  -7  -1  351.71   10.84
   3  -7   0  515.03   12.45
  -3  -7   0  471.82   20.53
  -3  -7  -1  170.24   15.12
   3  -7   1  266.56    9.57
   3  -7   1  243.18    8.66
  -3  -7  -1  187.60   12.98
   3  -7   2   37.75    4.06
   3  -7   2   32.19    3.61
  -3  -7  -2   21.08    6.99
  -3  -7  -2   25.36    5.54
   3  -7   3   27.93    3.30
   3  -7   3   34.98    3.85
  -3  -7  -3   38.48    7.86
  -3  -7  -3   26.43    5.58
   3  -7   4   86.45    5.61
  -3  -7  -4   62.82    7.68
   3  -7   5   91.51    5.94
  -3  -7  -5   74.97    8.33
   3  -7   6   33.57    3.98
   3  -7   6   39.74    5.13
  -3  -7  -6   26.70    5.60
   3  -7   7   21.02    4.35
   3  -7   7   16.29    3.14
   3  -7   8   63.24    6.90
  -3  -7  -8   37.11    5.15
  -3  -7  -9  451.53   16.14
  -3  -7  -9  461.90   16.48
  -3  -7 -10  189.75   11.17
  -3  -7 -10  156.29   13.18
  -3  -7 -10  185.73   11.35
  -3  -7 -11  699.19   22.41
  -3  -7 -11  718.10   22.38
  -3  -7 -12  400.51   17.44
  -3  -7 -12  416.13   17.59
  -3  -7 -12  376.68   18.50
  -3  -7 -13  140.22   10.74
  -3  -7 -13  138.60   10.93
  -3  -7 -13  151.94   12.17
  -3  -7 -14  418.84   17.90
  -3  -7 -14  467.01   20.20
  -3  -7 -14  384.09   18.20
  -3  -7 -14  482.00   19.10
  -3  -7 -15   27.69    5.49
  -3  -7 -15   42.56    6.27
  -3  -7 -15   31.97    6.34
  -3  -7 -15   25.28    5.81
  -3  -7 -16   32.79    5.92
  -3  -7 -16   24.67    5.38
  -3  -7 -16   23.52    5.07
  -3  -7 -17   83.98    7.69
  -3  -7 -17   87.13    8.16
  -3  -7 -17   64.63    7.20
  -3  -7 -17   79.46    7.74
  -3  -7 -17   57.46    6.09
  -3  -7 -18  159.88    9.72
  -3  -7 -18  194.52   10.78
  -3  -7 -18  139.72    9.18
   3  -7  18  162.24    9.04
  -3  -7 -18  199.03   10.32
  -3  -7 -19   51.06    5.34
   3  -7  19   40.78    5.12
  -3  -7 -19   38.13    4.93
  -3  -7 -20   57.53    6.22
  -3  -7 -20   49.78    6.28
  -3  -7 -20   47.00    6.54
   3  -7  20   47.88    5.09
  -3  -7 -20   36.98    4.39
  -3  -7 -20   31.88    4.18
   3  -7  20   44.38    4.68
  -3  -7 -21   74.30    6.46
   3  -7  21   66.35    5.13
   3  -7  21   63.23    4.73
  -3  -7 -21   53.64    4.57
  -3  -7 -21   62.24    4.88
  -3  -7 -22   31.41    4.05
  -3  -7 -22   23.43    3.83
  -3  -7 -22   20.48    3.47
   3  -7  22   28.63    3.24
   3  -7  22   29.97    3.31
  -3  -7 -23   -0.31    2.18
   3  -7  24    3.25    1.65
  -3  -5  26    3.23    2.17
   3  -5 -26    2.71    2.24
  -3  -5  26    2.31    1.99
  -3  -5  26    0.70    2.40
  -3  -5  26   -0.07    2.29
  -3  -5  25    7.44    2.55
   3  -5 -25    3.76    1.95
  -3  -5  25    4.16    2.22
  -3  -5  25    5.32    3.01
  -3  -5  25    5.60    2.82
  -3  -5  24   45.55    5.07
   3  -5 -24   39.97    5.41
  -3  -5  24   43.36    4.37
   3  -5 -24   30.65    4.05
  -3  -5  24   46.97    4.80
  -3  -5  23   67.33    5.51
   3  -5 -23   61.97    5.84
  -3  -5  23   65.61    5.71
  -3  -5  23   69.89    6.40
   3  -5 -22   27.65    4.60
  -3  -5  22   44.31    4.80
  -3  -5  22   46.43    5.25
   3  -5 -22   29.48    5.45
  -3  -5  22   44.13    4.78
   3  -5 -21  150.97   10.89
   3  -5 -21  108.26    8.18
  -3  -5  21  134.57    7.80
   3  -5 -21  118.36    8.25
  -3  -5  21  128.68    8.03
   3  -5 -21  134.12    9.22
  -3  -5  21  118.42    7.60
   3  -5 -20    2.14    3.19
  -3  -5  20    2.15    2.55
   3  -5 -20    1.35    2.54
   3  -5 -20   -0.33    2.89
   3  -5 -20    0.59    2.80
   3  -5 -20    2.83    3.66
   3  -5 -19   84.05    7.53
  -3  -5  19   90.87    6.87
   3  -5 -19   81.23    7.90
   3  -5 -19   96.34    8.42
   3  -5 -19   85.02    6.78
   3  -5 -19   86.92    8.12
   3  -5 -19   93.53    8.56
   3  -5 -18  141.08    9.98
   3  -5 -18  165.74   10.91
   3  -5 -18  163.81    9.10
   3  -5 -18  149.94   10.89
   3  -5 -18  176.21   11.34
   3  -5 -17  123.37    8.12
   3  -5 -17  116.17    9.53
   3  -5 -17  117.86    9.56
   3  -5 -17  110.08    9.76
  -3  -5  16 1097.28   25.93
   3  -5 -16  878.23   22.99
   3  -5 -16 1096.94   28.61
   3  -5 -16 1117.44   27.74
   3  -5 -16 1198.38   25.11
   3  -5 -16 1116.17   29.61
   3  -5 -16  902.74   24.78
   3  -5 -15  338.57   14.66
   3  -5 -15  411.44   15.75
  -3  -5  15  215.83   10.66
  -3  -5  15  237.70   12.29
  -3  -5  15  246.74   10.73
   3  -5 -15  387.36   16.80
   3  -5 -15  433.04   14.64
   3  -5 -15  360.61   15.68
   3  -5 -15  390.67   17.40
   3  -5 -14  973.72   24.60
  -3  -5  14 1013.94   21.63
   3  -5 -14  815.24   21.92
   3  -5 -14  968.02   22.53
  -3  -5  14  949.85   22.38
  -3  -5  14  854.62   23.32
   3  -5 -14  748.19   22.37
   3  -5 -14 1008.28   27.29
   3  -5 -13  953.52   25.87
  -3  -5  13  509.38   16.70
  -3  -5  13  607.24   19.20
   3  -5 -13  882.65   23.31
   3  -5 -13  976.85   22.11
   3  -5 -13  848.20   22.16
   3  -5 -13  777.79   24.56
   3  -5 -13  962.33   24.03
  -3  -5  12    2.46    2.76
   3  -5 -12    2.71    3.11
   3  -5 -12    1.76    2.79
  -3  -5  12    3.00    2.53
   3  -5 -12    4.06    2.70
   3  -5 -12    1.08    2.40
   3  -5 -12    2.68    2.74
   3  -5 -12   -0.17    3.28
   3  -5 -12    7.94    3.49
  -3  -5  11    5.19    2.69
   3  -5 -11    8.91    3.61
   3  -5 -11   11.29    3.06
   3  -5 -11   10.16    2.96
   3  -5 -11   10.06    2.68
   3  -5 -11    6.10    3.88
   3  -5 -11    4.86    3.36
  -3  -5  11   -0.86    3.26
   3  -5 -11   12.41    3.70
   3  -5 -10  465.85   13.13
   3  -5 -10  400.68   15.32
   3  -5 -10  416.70   11.67
   3  -5 -10  426.75   14.85
  -3  -5  10  441.15   13.30
  -3  -5  10  374.75   12.48
   3  -5 -10  358.11   14.40
   3  -5  -9   25.09    3.25
   3  -5  -9   23.05    2.87
  -3  -5   9   25.40    3.33
  -3  -5   9   23.63    3.30
   3  -5  -9   22.09    3.90
   3  -5  -8  310.00    9.26
  -3  -5   8  296.53    9.30
  -3  -5   8  303.43    9.49
  -3  -5   8  308.98   10.36
   3  -5  -8  316.33   11.70
   3  -5  -7  121.81    5.37
   3  -5  -7  141.32    5.87
  -3  -5   7  111.17    5.30
   3  -5  -7  131.08    7.24
  -3  -5   7  124.24    6.74
   3  -5  -6   82.31    5.67
   3  -5  -6   77.42    4.25
   3  -5  -6   82.30    5.63
  -3  -5   6   67.69    3.90
  -3  -5   6   76.52    5.38
   3  -5  -5  224.17    6.88
  -3  -5   5  193.50    8.37
  -3  -5   4  265.61    6.50
   3  -5  -4  281.39    7.58
  -3  -5   4  292.05   10.08
   3  -5  -3  369.85    8.84
  -3  -5   3  393.13    7.96
  -3  -5   3  371.46   13.98
   3  -5  -3  391.95    9.03
  -3  -5   2  250.94    6.20
  -3  -5   2  181.70   10.59
   3  -5  -2  263.37    7.45
   3  -5  -2  258.56    7.34
  -3  -5   2  204.67   10.10
   3  -5  -1  906.14   15.09
   3  -5  -1  931.79   15.28
  -3  -5   1  741.33   21.74
  -3  -5   1  877.72   12.87
  -3  -5   1  744.43   19.70
   3  -5  -1  872.64   12.85
  -3  -5   0  204.83   11.57
   3  -5   0  254.07    7.54
   3  -5   0  251.49    7.37
  -3  -5   0  196.55    9.75
   3  -5   0  249.44    6.50
   3  -5   1   33.68    3.21
  -3  -5  -1   46.96    6.40
  -3  -5  -1   41.91    5.06
   3  -5   1   29.42    2.65
  -3  -5  -2 3258.71   52.16
  -3  -5  -2 3217.04   47.10
   3  -5   2 3310.85   38.46
  -3  -5  -3 1361.44   31.45
  -3  -5  -3 1387.04   28.36
  -3  -5  -4 1620.65   20.27
  -3  -5  -4 1539.38   32.83
  -3  -5  -4 1558.48   29.39
  -3  -5  -5 1440.25   32.44
  -3  -5  -5 1511.75   30.14
   3  -5   5 1418.43   23.79
  -3  -5  -6   88.86    5.47
   3  -5   6  102.27    5.99
  -3  -5  -7  185.57    7.28
   3  -5   7  162.44    7.51
   3  -5   7  176.12    9.48
  -3  -5  -8  412.79   11.75
  -3  -5  -8  400.89   12.31
   3  -5   8  326.98   10.74
  -3  -5  -8  396.48   15.49
   3  -5   8  315.65   13.22
   3  -5   9   81.75    5.55
  -3  -5  -9   39.46    5.86
   3  -5   9   84.28    7.09
  -3  -5  -9   41.68    4.53
  -3  -5  -9   38.64    4.51
  -3  -5  -9   35.05    4.56
   3  -5  10 1210.14   22.29
  -3  -5 -10 1091.45   28.72
  -3  -5 -10 1233.56   25.30
   3  -5  10 1386.46   28.60
  -3  -5 -10 1352.32   24.85
  -3  -5 -10 1252.82   25.23
  -3  -5 -10 1269.26   25.97
   3  -5  11  239.38    9.12
  -3  -5 -11  118.77    9.86
  -3  -5 -11  127.19    8.57
   3  -5  11  247.40   11.57
  -3  -5 -11  111.55    7.29
  -3  -5 -11  147.39    8.07
  -3  -5 -11  115.43    8.57
  -3  -5 -11  110.07    8.32
  -3  -5 -12  113.86    8.66
  -3  -5 -12  114.08    9.01
   3  -5  12  143.59    7.30
  -3  -5 -12  114.78    9.86
  -3  -5 -12  120.50    7.72
  -3  -5 -13   65.67    6.06
   3  -5  13   64.00    6.51
  -3  -5 -13   51.36    6.48
  -3  -5 -13   46.81    6.49
   3  -5  13   69.03    5.22
  -3  -5 -13   60.37    7.61
  -3  -5 -13   64.29    6.92
   3  -5  14   33.43    4.99
  -3  -5 -14   35.61    4.83
  -3  -5 -14   26.62    5.38
  -3  -5 -14   31.07    5.81
  -3  -5 -14   27.48    5.22
  -3  -5 -14   27.18    6.20
   3  -5  14   40.23    4.29
  -3  -5 -14   37.69    5.88
  -3  -5 -15    1.78    2.98
  -3  -5 -15    0.50    3.02
  -3  -5 -15   -0.33    3.87
   3  -5  15    4.25    2.11
  -3  -5 -15    6.80    5.04
  -3  -5 -15   -0.70    3.76
  -3  -5 -15    0.49    3.31
  -3  -5 -16   55.12    6.70
  -3  -5 -16   57.28    7.14
  -3  -5 -16   55.55    6.67
  -3  -5 -17  112.36    8.74
  -3  -5 -17   93.67    8.14
  -3  -5 -17  115.68    9.22
  -3  -5 -17  104.45   10.15
  -3  -5 -17   88.30    7.93
  -3  -5 -18  114.50    8.79
  -3  -5 -18  102.30    8.08
  -3  -5 -18   86.83    7.30
  -3  -5 -18  124.81    8.88
   3  -5  18  115.21    8.13
  -3  -5 -18  118.82   10.29
   3  -5  19   85.47    6.80
  -3  -5 -19   73.69    6.75
  -3  -5 -19   62.86    6.23
  -3  -5 -19   74.42    8.43
   3  -5  20  493.36   14.75
  -3  -5 -20  564.62   19.19
  -3  -5 -20  576.26   20.47
  -3  -5 -20  474.48   15.16
   3  -5  20  523.35   15.87
  -3  -5 -20  523.35   16.18
   3  -5  21  274.73   10.25
  -3  -5 -21  327.48   14.25
  -3  -5 -21  227.13   11.69
  -3  -5 -21  180.43    8.87
   3  -5  21  288.17   11.07
   3  -5  21  302.30   11.50
  -3  -5 -21  202.29    9.70
  -3  -5 -22  154.31    9.18
   3  -5  22  160.87    7.40
  -3  -5 -22  187.53    9.34
   3  -5  22  171.51    8.11
   3  -5  22  162.84    8.10
  -3  -5 -22  154.96    7.95
  -3  -5 -23   94.87    6.96
  -3  -5 -23  141.87    9.00
  -3  -5 -23   98.17    6.88
   3  -5  23  116.03    6.34
   3  -5  23  113.61    5.85
  -3  -5 -23  117.77    7.09
   3  -5  23  122.27    6.60
   3  -5  24   35.20    3.87
  -3  -5 -24   34.97    4.11
  -3  -5 -24   45.62    5.43
   3  -5  24   39.27    3.77
   3  -5  24   37.01    3.61
  -3  -5 -24   40.57    4.14
  -3  -5 -25   31.16    4.24
   3  -5  25   21.83    2.76
   3  -5  25   23.75    2.89
  -3  -5 -26   28.11    3.50
   3  -5  26   17.04    2.79
   3  -3 -28   19.13    3.30
   3  -3 -27  172.54    8.18
  -3  -3  27  179.13    8.11
   3  -3 -27  157.04    8.71
  -3  -3  27  162.78    6.79
  -3  -3  26   60.47    4.78
   3  -3 -26   51.01    5.72
  -3  -3  26   56.93    5.02
  -3  -3  26   58.52    5.08
  -3  -3  26   59.71    5.25
   3  -3 -26   49.28    5.86
  -3  -3  26   57.52    5.66
   3  -3 -25  104.75    6.95
  -3  -3  25  102.87    6.80
  -3  -3  25  102.27    6.69
  -3  -3  25   92.61    6.69
   3  -3 -25  114.88    8.94
  -3  -3  25  100.66    7.32
  -3  -3  25   90.84    6.17
  -3  -3  24  235.80   10.36
  -3  -3  24  259.64   11.58
   3  -3 -24  241.44   13.35
   3  -3 -24  225.25   10.22
   3  -3 -24  243.13   11.27
  -3  -3  24  233.08   10.07
  -3  -3  24  257.73   10.56
   3  -3 -24  207.45   10.50
  -3  -3  23  265.97   11.11
   3  -3 -23  257.31   11.93
  -3  -3  23  265.92   11.65
   3  -3 -23  267.62   14.24
   3  -3 -23  219.93   11.34
  -3  -3  23  265.96   11.01
   3  -3 -23  258.49   11.12
  -3  -3  23  269.46   11.23
   3  -3 -22   20.14    4.15
   3  -3 -22   26.76    5.56
  -3  -3  22   14.11    3.47
  -3  -3  22   15.16    3.57
   3  -3 -22   17.65    4.11
   3  -3 -22   23.74    4.39
  -3  -3  22   15.22    3.36
  -3  -3  22   14.72    3.77
  -3  -3  22   16.96    3.67
  -3  -3  21   12.35    3.41
  -3  -3  21   10.30    2.95
   3  -3 -21   13.71    3.54
   3  -3 -21   14.20    4.50
   3  -3 -21   12.15    3.60
  -3  -3  21   12.73    3.44
   3  -3 -21   10.33    3.68
  -3  -3  21   12.66    3.43
   3  -3 -20    5.41    3.82
   3  -3 -20    7.24    3.43
  -3  -3  20    5.71    2.91
   3  -3 -20    5.16    2.91
  -3  -3  20    5.25    2.54
  -3  -3  20    5.73    3.04
   3  -3 -20    6.90    3.66
   3  -3 -19  174.56   10.43
   3  -3 -19  203.34   10.27
  -3  -3  19  203.35    9.18
   3  -3 -19  200.65   11.34
  -3  -3  19  206.90    9.72
   3  -3 -19  178.53    9.45
   3  -3 -19  224.66   11.25
   3  -3 -18   85.82    6.66
   3  -3 -18  103.35    8.07
  -3  -3  18  107.24    7.71
  -3  -3  18   90.76    6.56
   3  -3 -18   98.71    7.19
   3  -3 -18  105.38    8.24
  -3  -3  18   88.83    6.33
   3  -3 -18   90.99    8.51
  -3  -3  18  102.91    6.89
   3  -3 -18   85.63    7.43
  -3  -3  18   92.43    7.03
   3  -3 -18   79.74    7.25
   3  -3 -17    3.62    3.82
  -3  -3  17   13.02    3.34
  -3  -3  17   15.67    3.68
  -3  -3  17    8.89    2.87
  -3  -3  17   12.93    3.12
   3  -3 -17    4.75    2.90
   3  -3 -17    5.60    2.85
   3  -3 -17    7.43    2.96
   3  -3 -17    5.99    2.63
  -3  -3  17    9.30    2.69
   3  -3 -17   11.21    3.13
   3  -3 -17    4.23    3.04
  -3  -3  16  756.78   20.20
  -3  -3  16  699.64   18.77
  -3  -3  16  692.85   17.19
   3  -3 -16  665.14   19.25
   3  -3 -16  642.32   19.68
   3  -3 -16  703.58   17.93
   3  -3 -16  751.17   20.93
  -3  -3  16  752.79   17.23
   3  -3 -16  701.24   19.73
   3  -3 -15   56.73    5.89
   3  -3 -15   51.78    5.75
   3  -3 -15   54.44    6.15
   3  -3 -15   61.45    5.50
   3  -3 -15   64.75    6.38
  -3  -3  15   61.88    5.04
  -3  -3  15   53.35    5.75
  -3  -3  15   50.81    5.61
  -3  -3  14  404.62   14.42
  -3  -3  14  423.41   14.55
   3  -3 -14  349.49   13.12
   3  -3 -14  344.04   13.36
   3  -3 -14  362.94   13.17
   3  -3 -14  378.93   12.58
   3  -3 -14  357.13   14.06
   3  -3 -14  404.59   14.80
   3  -3 -13 1042.37   22.77
   3  -3 -13 1260.52   25.06
   3  -3 -13 1312.79   23.97
   3  -3 -13 1313.69   26.88
   3  -3 -13 1228.60   26.46
  -3  -3  13 1010.71   23.18
  -3  -3  13 1061.11   24.08
   3  -3 -13 1062.26   22.04
   3  -3 -12  435.23   13.05
   3  -3 -12  387.88   13.39
  -3  -3  12  422.80   13.88
   3  -3 -12  419.75   12.39
   3  -3 -11 1048.40   19.81
   3  -3 -11 1001.45   21.18
  -3  -3  11 1024.78   21.02
   3  -3 -11 1080.76   19.83
   3  -3 -10  610.91   13.44
   3  -3 -10  577.74   14.70
   3  -3 -10  627.19   13.95
  -3  -3  10  565.36   14.10
   3  -3  -9  768.78   14.33
   3  -3  -9  765.02   16.19
   3  -3  -9  763.57   15.05
  -3  -3   9  838.49   15.97
  -3  -3   9  827.51   16.45
  -3  -3   9  767.99   14.06
   3  -3  -8  731.07   13.01
   3  -3  -8  823.36   15.64
   3  -3  -8  694.43   12.54
  -3  -3   8  709.98   13.44
   3  -3  -8  811.11   14.86
  -3  -3   8  765.56   14.45
  -3  -3   8  787.96   14.23
   3  -3  -7 1693.38   21.80
   3  -3  -7 1820.82   22.48
  -3  -3   7 1800.06   23.52
  -3  -3   7 2010.33   23.91
   3  -3  -7 2037.16   25.39
  -3  -3   7 1755.69   23.91
  -3  -3   6 1989.45   23.85
  -3  -3   6 1969.31   25.38
   3  -3  -5 2907.08   25.33
  -3  -3   5 3097.01   30.59
   3  -3  -5 2870.44   29.72
  -3  -3   5 3022.52   33.27
   3  -3  -4  679.05   10.26
  -3  -3   4  652.89   12.28
   3  -3  -3  586.70    7.37
  -3  -3   3  577.71   13.08
   3  -3  -3  570.88    9.08
  -3  -3   3  583.73   11.37
   3  -3  -2  982.27   11.26
  -3  -3   2  941.05   10.78
   3  -3  -2  827.37   11.48
  -3  -3   2  689.23   16.30
   3  -3  -2  858.79   11.98
  -3  -3   2  824.19   16.14
   3  -3  -1  623.07    8.61
  -3  -3   1  591.49    7.60
   3  -3  -1  548.64    8.69
  -3  -3   1  523.28   14.15
  -3  -3   1  498.23    6.08
  -3  -3   1  557.82   12.71
  -3  -3   0  998.76   11.18
  -3  -3   0 1021.46   20.93
   3  -3   0  976.55   11.03
  -3  -3   0 1019.64   18.24
   3  -3   1  318.58    6.66
  -3  -3  -1  309.87   11.52
   3  -3   1  318.27    6.12
  -3  -3  -1  312.16    9.59
   3  -3   2 2173.70   24.42
   3  -3   2 2029.84   19.35
  -3  -3  -2 1920.04   20.97
  -3  -3  -2 2075.56   33.45
  -3  -3  -2 1895.83   20.37
   3  -3   2 2023.57   20.24
   3  -3   2 2206.18   24.59
  -3  -3  -2 2031.66   29.10
   3  -3   3  442.31    9.86
   3  -3   3  465.71    5.45
  -3  -3  -3  406.46    8.08
  -3  -3  -3  389.24    6.85
   3  -3   3  460.10    8.47
  -3  -3  -3  420.70   14.11
  -3  -3  -3  413.23   11.71
   3  -3   3  449.34   10.19
   3  -3   4  231.04    7.73
  -3  -3  -4  206.89    5.10
  -3  -3  -4  210.65   10.09
  -3  -3  -4  211.45    6.47
   3  -3   4  209.95    7.54
   3  -3   5 1209.02   21.35
  -3  -3  -5 1160.91   19.17
  -3  -3  -5 1215.94   16.62
   3  -3   6  195.20    8.30
  -3  -3  -6  207.63    7.69
  -3  -3  -6  189.46    6.09
  -3  -3  -6  184.64    8.44
   3  -3   7  258.11   10.22
   3  -3   7  420.65   10.61
  -3  -3  -7  394.24   11.08
   3  -3   7  391.36   11.04
  -3  -3  -7  296.76   11.16
   3  -3   8 1142.62   23.19
  -3  -3  -8 1221.04   21.39
  -3  -3  -9  125.47    5.99
  -3  -3  -9  214.03    8.47
  -3  -3  -9  145.04    8.15
   3  -3   9  185.77    7.66
  -3  -3 -10   16.71    2.83
  -3  -3 -10   20.21    3.20
  -3  -3 -10   14.46    3.43
   3  -3  10   11.02    2.50
  -3  -3 -11  770.61   16.71
   3  -3  11  816.91   17.11
  -3  -3 -11  774.69   20.00
  -3  -3 -12  603.07   18.41
  -3  -3 -12  765.30   17.25
   3  -3  12  907.85   17.80
  -3  -3 -12  675.62   19.01
  -3  -3 -12  546.41   18.37
  -3  -3 -12  600.50   18.71
   3  -3  12 1015.76   20.81
  -3  -3 -12  707.20   16.22
   3  -3  13 1792.71   34.46
   3  -3  13 2270.72   32.54
  -3  -3 -13 2295.73   37.91
   3  -3  13 2572.12   36.41
  -3  -3 -13 2239.53   32.93
  -3  -3 -13 2088.29   37.94
  -3  -3 -13 2056.63   38.36
  -3  -3 -13 2103.79   39.19
  -3  -3 -14  447.76   16.97
   3  -3  14  444.13   13.05
  -3  -3 -14  432.58   15.43
  -3  -3 -14  452.70   16.53
  -3  -3 -14  485.99   17.58
   3  -3  14  437.35   13.10
  -3  -3 -14  436.12   13.27
   3  -3  14  459.46   14.13
   3  -3  15  391.88   12.67
  -3  -3 -15  444.74   16.93
  -3  -3 -15  418.46   15.29
   3  -3  15  405.58   12.64
   3  -3  15  416.91   13.57
  -3  -3 -15  412.04   13.16
  -3  -3 -15  434.72   16.15
   3  -3  16  328.43   13.00
   3  -3  16  396.74   12.83
   3  -3  16  386.86   12.79
  -3  -3 -16  381.50   15.53
  -3  -3 -16  336.24   15.40
  -3  -3 -16  318.40   11.89
   3  -3  16  391.40   13.21
  -3  -3 -16  354.62   14.56
   3  -3  17  259.21   11.34
  -3  -3 -17  310.42   13.80
   3  -3  17  268.92   12.00
   3  -3  17  258.56   10.76
   3  -3  17  269.45   11.14
  -3  -3 -17  285.39   11.40
  -3  -3 -17  317.04   14.94
   3  -3  17  273.60   10.94
  -3  -3 -17  320.08   13.44
  -3  -3 -18  437.09   15.53
   3  -3  18  480.70   15.39
   3  -3  18  460.30   14.33
  -3  -3 -18  432.44   17.36
  -3  -3 -19  323.38   15.38
  -3  -3 -19  344.86   15.46
  -3  -3 -19  309.37   12.85
   3  -3  19  334.69   13.04
   3  -3  19  317.90   12.34
   3  -3  20  250.20   10.72
  -3  -3 -20  228.05   12.50
  -3  -3 -20  268.74   13.69
   3  -3  20  255.33   11.17
  -3  -3 -20  213.65   10.36
   3  -3  20  271.32   11.59
  -3  -3 -20  263.01   12.03
  -3  -3 -21   89.44    8.64
  -3  -3 -21   84.51    8.03
   3  -3  21   80.71    6.48
   3  -3  21   71.77    6.07
  -3  -3 -21   94.13    7.36
   3  -3  21   85.05    6.70
  -3  -3 -22   71.32    7.00
  -3  -3 -22   68.68    7.73
  -3  -3 -22   59.94    6.91
   3  -3  22   58.09    5.59
  -3  -3 -22   74.11    6.87
   3  -3  22   56.66    5.33
  -3  -3 -22   69.28    6.29
   3  -3  22   68.34    5.76
   3  -3  22   64.82    5.89
  -3  -3 -23  153.91    9.46
  -3  -3 -23  177.75   10.99
  -3  -3 -23  132.28    8.79
   3  -3  23  161.51    8.16
  -3  -3 -23  172.71    9.67
   3  -3  23  159.62    8.08
  -3  -3 -23  164.31    8.78
   3  -3  23  169.16    8.43
   3  -3  24   16.67    3.28
  -3  -3 -24   16.23    3.30
   3  -3  24   12.40    2.90
  -3  -3 -24   14.84    3.52
  -3  -3 -24   15.50    4.87
  -3  -3 -24   19.24    3.87
   3  -3  24   14.60    3.05
   3  -3  24   15.76    3.19
   3  -3  25   11.64    2.81
   3  -3  25   10.37    2.69
  -3  -3 -25   10.26    3.09
   3  -3  25   12.83    2.77
  -3  -3 -25    7.99    4.03
  -3  -3 -26    8.10    3.53
   3  -3  26    5.02    2.12
   3  -3  26   11.24    3.25
  -3  -3 -26    4.45    2.50
   3  -3  26    8.07    2.13
  -3  -3 -27   -0.42    2.66
   3  -3  27    1.21    1.99
  -3  -1  29   29.67    2.94
  -3  -1  28   84.45    5.81
   3  -1 -28   69.59    5.56
   3  -1 -28   71.71    5.19
   3  -1 -28   72.66    5.94
  -3  -1  28   77.49    5.16
  -3  -1  28   85.20    5.71
  -3  -1  28   73.02    5.13
  -3  -1  28   79.10    5.90
   3  -1 -27   85.13    6.33
  -3  -1  27  105.58    6.63
  -3  -1  27  101.12    6.45
   3  -1 -27   82.64    6.83
   3  -1 -27   93.38    7.52
  -3  -1  27  106.14    6.49
  -3  -1  27  121.52    7.34
   3  -1 -26   47.63    5.39
  -3  -1  26   52.30    5.42
   3  -1 -26   56.97    6.62
   3  -1 -26   56.11    6.21
   3  -1 -26   56.05    6.84
  -3  -1  26   54.59    5.44
  -3  -1  26   63.25    5.66
  -3  -1  26   57.97    5.35
   3  -1 -25   14.24    4.34
  -3  -1  25   26.23    4.45
   3  -1 -25   30.88    5.52
  -3  -1  25   33.35    4.67
   3  -1 -25   23.88    4.68
   3  -1 -25   14.86    5.27
  -3  -1  25   29.66    4.25
  -3  -1  25   25.01    4.52
   3  -1 -24    2.33    2.70
   3  -1 -24    1.30    3.58
  -3  -1  24    3.39    2.88
   3  -1 -24    5.71    3.47
   3  -1 -24    5.26    3.14
   3  -1 -24    3.21    4.57
  -3  -1  24    6.49    2.74
  -3  -1  24    5.32    2.76
  -3  -1  24    4.99    3.01
  -3  -1  24    4.69    2.85
   3  -1 -23   93.99    7.54
  -3  -1  23   99.12    7.65
   3  -1 -23   81.92    8.77
  -3  -1  23   90.12    7.27
   3  -1 -23   94.77    8.34
   3  -1 -23   88.34    8.58
  -3  -1  23   87.50    6.63
  -3  -1  23   91.26    6.88
   3  -1 -23   94.59    7.56
  -3  -1  23   87.50    7.04
   3  -1 -22  101.41    7.97
  -3  -1  22  113.91    8.09
  -3  -1  22  105.18    7.91
   3  -1 -22  110.99    9.60
   3  -1 -22  107.34    8.56
   3  -1 -22  105.04    9.57
  -3  -1  22  103.85    7.34
   3  -1 -22   98.32    7.74
  -3  -1  22  117.99    8.05
   3  -1 -21  115.06    8.48
  -3  -1  21  115.41    8.33
   3  -1 -21  110.24    9.49
   3  -1 -21  115.99    8.76
   3  -1 -21  119.38   10.37
   3  -1 -21  103.80    8.14
  -3  -1  21  114.35    7.58
   3  -1 -21  109.64    8.14
  -3  -1  21  115.67    7.98
   3  -1 -20  739.32   19.87
  -3  -1  20  771.26   20.50
   3  -1 -20  714.14   22.89
   3  -1 -20  697.24   20.47
  -3  -1  20  651.04   17.15
   3  -1 -20  798.62   24.01
   3  -1 -20  670.81   19.01
  -3  -1  20  698.92   18.13
   3  -1 -20  659.57   19.85
  -3  -1  20  751.53   19.47
   3  -1 -19  543.06   17.60
  -3  -1  19  524.13   14.85
  -3  -1  19  596.79   17.70
  -3  -1  19  546.08   15.82
   3  -1 -19  501.57   15.56
  -3  -1  19  533.23   15.59
   3  -1 -19  487.87   16.74
   3  -1 -19  547.84   16.79
  -3  -1  19  526.21   15.48
   3  -1 -19  523.76   16.46
  -3  -1  19  553.71   16.21
   3  -1 -19  538.50   19.37
   3  -1 -18  385.78   14.01
   3  -1 -18  340.69   12.47
  -3  -1  18  323.83   11.04
   3  -1 -18  341.81   13.53
  -3  -1  18  365.88   12.35
   3  -1 -18  368.53   13.96
  -3  -1  18  353.26   11.92
  -3  -1  18  355.52   12.20
   3  -1 -18  347.02   12.89
  -3  -1  18  352.42   12.41
   3  -1 -18  352.28   15.18
  -3  -1  17  583.46   14.72
   3  -1 -17  626.55   16.67
   3  -1 -17  592.93   17.54
  -3  -1  17  643.63   16.23
  -3  -1  17  618.46   15.47
   3  -1 -17  645.43   18.22
  -3  -1  17  599.87   14.47
  -3  -1  17  616.29   16.01
   3  -1 -17  638.10   17.16
   3  -1 -17  697.30   20.79
  -3  -1  17  616.57   16.03
  -3  -1  16  215.41    9.08
   3  -1 -16  236.61    9.84
   3  -1 -16  217.41   10.18
  -3  -1  16  222.99    9.14
  -3  -1  16  220.19    8.89
   3  -1 -16  243.87   10.76
  -3  -1  16  214.04    8.26
   3  -1 -16  214.74    9.65
  -3  -1  16  211.94    9.59
   3  -1 -16  190.51    8.97
  -3  -1  16  213.89    8.97
   3  -1 -16  227.30    9.82
   3  -1 -16  241.96   11.94
   3  -1 -15    8.80    2.73
   3  -1 -15    5.83    2.39
  -3  -1  15   11.57    2.49
   3  -1 -15   11.84    3.05
  -3  -1  15   10.84    2.85
  -3  -1  15   11.33    2.58
   3  -1 -15    8.54    2.75
   3  -1 -15    7.72    2.61
  -3  -1  15   12.18    2.70
   3  -1 -14  140.68    7.22
  -3  -1  14  139.80    7.03
  -3  -1  14  131.75    7.33
   3  -1 -13   11.23    2.77
  -3  -1  13   18.77    3.26
  -3  -1  13   18.69    3.06
   3  -1 -12  780.91   16.37
  -3  -1  12  766.42   17.82
   3  -1 -11   78.96    5.04
  -3  -1  11   83.96    5.95
  -3  -1  11   94.42    5.53
   3  -1 -11   87.97    4.29
  -3  -1  11   84.64    4.04
   3  -1 -10 1117.08   16.34
  -3  -1  10 1073.12   19.22
  -3  -1  10 1105.18   16.23
  -3  -1   9  990.29   18.45
  -3  -1   9 1006.62   17.41
   3  -1  -9  985.89   14.28
  -3  -1   8  721.69   13.87
   3  -1  -8  691.83   11.55
  -3  -1   7 1639.24   21.77
   3  -1  -7 1606.88   20.41
  -3  -1   6   65.24    3.27
   3  -1  -6   62.62    2.75
  -3  -1   5  311.36    6.95
  -3  -1   5  364.96    6.78
   3  -1  -5  373.62    6.12
  -3  -1   5  330.89    4.14
  -3  -1   4   50.74    2.72
  -3  -1   4   42.97    1.61
  -3  -1   3 1137.76   14.92
  -3  -1   3 1114.65   15.43
  -3  -1   2 1672.85   18.51
  -3  -1   2 1645.26   22.54
  -3  -1   1 2121.15   23.68
   3  -1  -1 2186.48   19.47
   3  -1   0  419.60    4.51
   3  -1   0  446.20    6.25
   3  -1   1 1643.97   14.48
   3  -1   1 1352.85   14.50
  -3  -1  -1 1217.94   23.91
   3  -1   1 1562.74   16.25
   3  -1   1 1547.85   15.94
   3  -1   2   60.84    1.88
  -3  -1  -2   63.19    5.93
   3  -1   2   70.04    2.32
  -3  -1  -2   68.32    3.71
   3  -1   2   67.19    2.59
   3  -1   3  560.38    8.31
   3  -1   3  522.59   10.19
  -3  -1  -3  600.14   11.66
   3  -1   3  595.45    9.42
   3  -1   3  643.51    8.41
  -3  -1  -4  655.59   13.67
   3  -1   4  610.44   12.86
  -3  -1  -5 1522.40   24.56
   3  -1   5 1438.33   23.59
  -3  -1  -5 1911.45   29.05
  -3  -1  -5 1997.80   25.65
   3  -1   6 5645.73   56.77
  -3  -1  -6 5576.16   58.94
  -3  -1  -7  420.04   12.55
  -3  -1  -7  421.12   10.97
  -3  -1  -8 2689.70   36.26
  -3  -1  -8 2705.41   33.85
  -3  -1  -9 1614.86   26.73
  -3  -1  -9 1622.75   24.96
  -3  -1 -10  178.18    8.15
   3  -1  10  182.24    7.91
   3  -1  10  170.42    7.80
  -3  -1 -10  179.31    7.55
   3  -1  11  312.47   11.06
  -3  -1 -11  241.87    9.55
   3  -1  11  311.01   10.36
  -3  -1 -11  246.92    8.94
   3  -1  11  300.40   10.37
   3  -1  12  217.58    9.38
   3  -1  12  202.23    8.42
  -3  -1 -12  200.74    8.74
   3  -1  12  214.40    8.77
  -3  -1 -12  197.63    8.11
   3  -1  13  235.66    9.92
  -3  -1 -13  153.55    7.38
   3  -1  13  226.36    9.02
  -3  -1 -13  166.13    8.20
   3  -1  13  226.13    9.05
   3  -1  14   50.00    4.96
  -3  -1 -14   32.13    4.44
  -3  -1 -14   34.48    4.07
   3  -1  14   43.55    4.35
   3  -1  14   41.94    4.39
  -3  -1 -14   51.18    5.04
   3  -1  14   33.60    3.98
   3  -1  14   47.11    4.54
  -3  -1 -14   28.57    3.84
   3  -1  15  801.89   17.81
   3  -1  15  789.20   19.36
   3  -1  15  783.81   18.35
  -3  -1 -15  812.00   20.69
   3  -1  15  740.54   17.66
  -3  -1 -15  758.21   18.81
  -3  -1 -16  399.75   13.74
   3  -1  16  397.63   12.36
   3  -1  16  440.80   13.73
  -3  -1 -16  417.64   14.92
   3  -1  16  452.74   13.28
   3  -1  16  453.16   14.76
   3  -1  16  449.22   13.86
   3  -1  16  419.63   13.25
  -3  -1 -17  587.76   17.11
   3  -1  17  612.44   15.70
  -3  -1 -17  633.20   18.81
   3  -1  17  689.43   17.76
   3  -1  17  675.01   16.59
   3  -1  17  657.25   18.20
   3  -1  17  626.36   16.61
  -3  -1 -17  544.88   18.08
  -3  -1 -17  637.35   19.66
   3  -1  17  672.38   17.37
   3  -1  17  642.67   17.10
   3  -1  18   24.36    3.76
   3  -1  18   36.90    4.63
   3  -1  18   28.07    4.44
   3  -1  18   34.01    4.57
   3  -1  18   23.33    4.11
  -3  -1 -18   23.33    5.58
  -3  -1 -18   18.92    5.16
   3  -1  18   26.85    4.52
   3  -1  18   23.28    4.03
  -3  -1 -18   23.73    4.23
  -3  -1 -19  141.55    9.92
   3  -1  19  159.53    8.78
   3  -1  19  141.99    8.14
   3  -1  19  153.16    8.48
  -3  -1 -19  137.08   10.02
  -3  -1 -19  124.66    9.11
   3  -1  19  153.40    8.56
  -3  -1 -19  153.50    9.64
   3  -1  19  145.33    8.09
  -3  -1 -19  127.70    8.27
   3  -1  19  144.27    7.45
  -3  -1 -20   16.02    4.13
   3  -1  20   32.75    4.45
  -3  -1 -20   25.35    4.97
   3  -1  20   25.24    4.02
   3  -1  20   24.12    3.91
  -3  -1 -20   18.52    4.69
  -3  -1 -20   23.28    5.48
   3  -1  20   29.94    4.34
   3  -1  20   25.17    3.97
  -3  -1 -20   22.34    4.55
   3  -1  20   25.26    3.49
  -3  -1 -21   17.11    4.11
   3  -1  21   16.08    3.36
   3  -1  21   15.32    3.44
   3  -1  21   15.66    3.44
  -3  -1 -21   16.17    4.15
  -3  -1 -21   22.95    5.32
  -3  -1 -21   17.32    4.36
   3  -1  21   17.86    3.66
  -3  -1 -21   18.81    4.11
   3  -1  21   16.14    3.36
   3  -1  21   17.96    3.11
   3  -1  22  236.17    9.12
   3  -1  22  249.59   10.59
   3  -1  22  238.83   10.80
   3  -1  22  243.76   10.79
  -3  -1 -22  255.81   13.40
  -3  -1 -22  216.29   11.77
  -3  -1 -22  252.22   12.06
   3  -1  22  235.31   10.21
  -3  -1 -22  239.32   12.25
   3  -1  22  224.21   10.23
  -3  -1 -22  268.14   13.01
   3  -1  23   31.28    4.45
   3  -1  23   28.96    4.47
  -3  -1 -23   29.10    5.36
  -3  -1 -23   28.40    6.21
  -3  -1 -23   32.20    5.11
   3  -1  23   27.17    4.20
   3  -1  23   30.92    4.32
  -3  -1 -23   31.36    5.33
   3  -1  23   28.48    4.29
   3  -1  24  285.52   11.15
   3  -1  24  286.09   11.19
  -3  -1 -24  325.31   14.49
   3  -1  24  276.25   10.70
  -3  -1 -24  308.33   12.76
  -3  -1 -24  344.91   14.25
   3  -1  24  280.21   10.79
   3  -1  25   97.77    6.53
  -3  -1 -25  101.65    8.75
   3  -1  25   97.63    6.26
  -3  -1 -25   90.77    7.06
  -3  -1 -25   98.85    7.65
   3  -1  25   93.04    6.18
  -3  -1 -26  128.42    8.65
  -3  -1 -26  113.87    7.22
   3  -1  26  111.32    6.55
  -3  -1 -26  117.70    7.80
  -3  -1 -27  197.20    9.21
  -3  -1 -27  163.85    7.55
   3  -1  27  184.46    7.33
  -3  -1 -27  177.84    8.47
  -3  -1 -28    5.43    2.84
   3   1 -29   19.11    3.21
  -3   1  29   19.87    2.87
   3   1 -28   61.38    5.33
  -3   1  28   71.53    5.16
  -3   1  28   76.13    5.61
  -3   1  28   81.00    5.73
  -3   1  27  108.66    7.26
  -3   1  27   86.85    6.02
   3   1 -27  102.11    7.22
  -3   1  27   98.53    6.62
   3   1 -27   98.87    7.60
  -3   1  27  106.69    7.12
  -3   1  26   66.85    6.35
  -3   1  26   65.54    6.15
  -3   1  26   54.95    5.34
   3   1 -26   63.70    7.16
   3   1 -26   66.94    6.50
   3   1 -26   58.75    6.66
   3   1 -26   49.57    5.71
  -3   1  26   59.31    5.85
   3   1 -25   27.26    4.81
   3   1 -25   30.62    5.24
  -3   1  25   33.20    5.39
  -3   1  25   25.74    4.61
  -3   1  25   27.39    4.46
   3   1 -25   24.60    6.07
   3   1 -25   32.24    5.58
  -3   1  25   32.55    5.36
  -3   1  24    6.97    3.08
   3   1 -24   -3.26    6.76
  -3   1  24    8.96    3.48
   3   1 -24    8.15    3.60
   3   1 -24    4.84    3.86
   3   1 -24    5.74    3.02
   3   1 -24    8.57    3.94
   3   1 -24   10.69    4.04
  -3   1  24    5.33    3.16
  -3   1  23   91.52    7.27
   3   1 -23   98.71    9.34
   3   1 -23   85.94    7.94
  -3   1  23  107.68    7.81
  -3   1  23  102.87    7.95
   3   1 -23   91.44    8.97
  -3   1  23   97.51    7.42
   3   1 -23   86.17    7.95
   3   1 -23   94.84    8.68
   3   1 -23   81.47    6.73
  -3   1  22  118.05    8.29
   3   1 -22  107.87    9.80
   3   1 -22  117.54    8.84
  -3   1  22  120.00    8.40
  -3   1  22  118.40    8.45
  -3   1  22  111.46    8.03
   3   1 -22  124.38   10.52
   3   1 -22  105.44    8.67
   3   1 -22  111.53    9.46
   3   1 -22  109.92    7.60
  -3   1  21  112.83    8.05
   3   1 -21  105.53    8.85
   3   1 -21  109.82    8.76
   3   1 -21  107.58    9.32
   3   1 -21  100.59    9.58
  -3   1  21  118.70    8.44
   3   1 -21  111.67   10.18
  -3   1  21  115.98    8.29
  -3   1  21  121.39    8.41
  -3   1  21  109.47    8.20
   3   1 -20  694.98   20.09
   3   1 -20  734.93   23.13
   3   1 -20  762.84   23.18
  -3   1  20  745.75   20.29
   3   1 -20  811.00   25.89
  -3   1  20  766.27   20.73
  -3   1  20  695.37   18.32
  -3   1  20  762.15   20.33
   3   1 -20  717.46   21.66
  -3   1  20  698.98   19.57
  -3   1  20  693.82   19.52
   3   1 -19  616.31   20.92
   3   1 -19  563.61   19.91
  -3   1  19  587.59   17.57
   3   1 -19  569.35   19.04
   3   1 -19  540.02   17.42
   3   1 -19  587.29   17.14
  -3   1  19  537.06   15.52
  -3   1  19  580.26   17.77
  -3   1  19  556.86   16.17
  -3   1  19  572.02   17.44
   3   1 -19  591.49   21.89
  -3   1  19  601.28   17.96
  -3   1  19  543.73   16.78
  -3   1  19  547.82   17.03
   3   1 -18  372.53   15.95
   3   1 -18  343.01   15.07
  -3   1  18  359.01   13.54
  -3   1  18  354.00   12.68
   3   1 -18  314.86   12.77
   3   1 -18  339.44   14.61
  -3   1  18  338.33   13.30
   3   1 -18  338.52   12.27
   3   1 -18  352.96   13.23
  -3   1  18  321.29   11.45
  -3   1  18  373.14   13.97
   3   1 -18  381.51   17.49
  -3   1  18  304.12   12.11
  -3   1  18  306.90   12.38
  -3   1  18  339.75   13.61
  -3   1  17  707.69   18.81
   3   1 -17  649.80   19.99
  -3   1  17  655.53   16.19
  -3   1  17  712.39   19.34
   3   1 -17  729.15   23.76
   3   1 -17  719.11   22.06
   3   1 -17  711.71   18.81
   3   1 -17  675.12   17.55
  -3   1  17  725.17   19.15
  -3   1  17  697.71   17.86
  -3   1  17  709.89   19.22
   3   1 -16  186.18   10.71
  -3   1  16  224.24   10.26
   3   1 -16  227.95   10.56
   3   1 -16  212.12    9.61
  -3   1  16  217.73    8.70
   3   1 -16  204.82   12.78
  -3   1  16  219.65   10.52
   3   1 -16  203.39   11.91
  -3   1  16  226.71   10.46
  -3   1  16  226.50   10.54
   3   1 -15   14.35    4.37
  -3   1  15   10.85    2.37
   3   1 -15   14.23    3.91
  -3   1  15   11.76    3.19
   3   1 -15   11.87    3.81
  -3   1  15   13.10    3.21
   3   1 -15   24.49    3.95
  -3   1  15   12.78    3.29
  -3   1  14  149.36    6.84
   3   1 -14  168.51    8.96
  -3   1  14  152.71    8.21
   3   1 -13   25.80    4.06
  -3   1  13   17.35    2.70
  -3   1  12  777.69   16.50
   3   1 -12  687.87   15.97
   3   1 -12  705.04   18.18
  -3   1  12  762.81   15.32
  -3   1  11   82.42    5.26
   3   1 -11   86.94    5.66
  -3   1  11   81.51    4.88
   3   1 -10 1535.65   23.81
  -3   1  10 1774.13   25.02
   3   1 -10 1397.07   17.98
  -3   1  10 1826.84   23.90
   3   1  -9 1415.86   22.19
   3   1  -9 1288.78   21.24
   3   1  -9 1109.29   15.04
   3   1  -9  961.98   19.08
  -3   1   9  988.10   14.41
   3   1  -9 1049.02   14.86
  -3   1   9 1541.62   22.99
  -3   1   9 1539.82   20.87
  -3   1   9 1622.24   22.00
   3   1  -8  731.45   14.74
   3   1  -8  533.51   11.80
   3   1  -8  572.01   10.27
   3   1  -8  608.95   13.50
  -3   1   8  484.70    9.91
  -3   1   8  813.06   14.76
  -3   1   8  732.90   15.35
  -3   1   8  760.02   14.19
   3   1  -8  475.89    7.98
  -3   1   7 2493.81   27.95
  -3   1   7 2318.31   28.02
  -3   1   7 2139.01   28.76
   3   1  -7 2071.19   26.70
   3   1  -6   37.09    2.29
   3   1  -6   30.31    3.12
  -3   1   6   21.10    3.05
   3   1  -6   52.65    4.22
  -3   1   6   51.04    4.06
  -3   1   6   53.08    4.55
  -3   1   6   33.90    3.91
   3   1  -5  309.31    8.66
   3   1  -5  227.71    4.82
  -3   1   5  445.14   10.50
  -3   1   5  209.42    7.96
  -3   1   5  394.96   11.70
   3   1  -4  192.58    6.38
  -3   1   4  294.39   11.12
  -3   1   4  163.36    6.17
  -3   1   4  292.94    8.23
   3   1  -4  171.40    3.60
   3   1  -3 1072.20   15.23
   3   1  -3 1117.36   12.14
  -3   1   3 1157.12   14.84
  -3   1   3 1064.83   14.46
  -3   1   3 1549.48   27.54
  -3   1   3 1555.25   18.75
  -3   1   2 1701.32   19.00
  -3   1   2 1631.91   16.08
   3   1  -1 2094.37   20.66
  -3   1   1 2139.34   23.04
  -3   1   0  485.67   15.96
  -3   1   0  489.61    5.63
   3   1   0  504.34    6.23
   3   1   0  468.73    6.23
   3   1   1 1492.88   16.33
   3   1   1 1535.52   14.50
   3   1   2   62.31    2.43
  -3   1  -2   57.48    3.53
   3   1   2   68.48    1.59
  -3   1  -2   54.48    1.58
   3   1   2   62.06    2.52
   3   1   3  548.87    8.42
   3   1   3  530.61    7.09
   3   1   3  527.61    8.55
  -3   1  -4  765.86   13.30
   3   1   4  801.39   11.48
   3   1   4  803.65    9.88
   3   1   4  781.74   11.69
  -3   1  -5 1695.93   24.01
   3   1   5 1709.85   20.99
   3   1   5 1684.45   18.43
   3   1   5 1651.42   21.16
   3   1   6 4804.51   46.07
   3   1   6 4783.70   44.08
  -3   1  -6 4674.80   42.66
  -3   1  -6 3590.80   45.89
  -3   1  -6 4779.49   52.45
  -3   1  -6 3780.07   50.78
   3   1   6 4489.93   47.85
   3   1   7  363.04    8.39
   3   1   7  361.31    7.57
  -3   1  -7  388.47    7.81
   3   1   7  354.71   10.54
  -3   1  -7  323.29    7.93
  -3   1  -7  401.89   12.47
  -3   1  -7  368.30   11.83
   3   1   8 1962.02   31.31
  -3   1  -8 1939.68   23.21
   3   1   8 2184.43   22.82
   3   1   8 1861.86   26.11
  -3   1  -8 2043.22   25.24
  -3   1  -8 2184.45   34.06
   3   1   9  937.06   21.93
  -3   1  -9 1201.41   13.63
  -3   1  -9  992.26   16.86
  -3   1  -9 1407.38   26.30
  -3   1  -9 1670.13   26.23
  -3   1 -10  146.66    8.56
  -3   1 -10  135.07    7.42
   3   1  10   66.72    4.81
  -3   1 -10   82.51    4.69
   3   1  10   87.51    7.11
  -3   1 -11  328.13   11.02
  -3   1 -11  342.42   12.87
   3   1  11  188.43    8.05
  -3   1 -11  243.53    8.15
   3   1  11  216.11   10.99
  -3   1 -12  231.62    9.17
   3   1  12  212.69    8.55
  -3   1 -12  204.45    7.60
   3   1  12  237.84   11.77
  -3   1 -13  230.03   10.54
  -3   1 -13  205.59    8.45
   3   1  13  157.61    7.31
   3   1  13  177.97   10.28
   3   1  14   28.93    4.83
  -3   1 -14   30.94    3.71
   3   1  14   31.48    3.84
  -3   1 -14   31.76    4.29
   3   1  14   28.08    3.69
   3   1  14   27.81    3.42
   3   1  15  689.93   20.56
   3   1  15  656.20   15.51
  -3   1 -15  639.27   15.48
   3   1  15  679.64   16.42
   3   1  15  645.21   15.94
   3   1  15  659.70   16.18
   3   1  15  654.38   15.39
   3   1  16  414.09   15.84
   3   1  16  415.58   12.94
  -3   1 -16  479.57   15.90
  -3   1 -16  378.68   11.93
   3   1  16  399.85   12.54
  -3   1 -16  445.91   14.91
   3   1  16  378.14   11.91
   3   1  16  405.29   12.76
   3   1  16  404.64   12.06
   3   1  17  617.45   16.33
  -3   1 -17  605.52   19.29
   3   1  17  613.36   15.37
   3   1  17  591.51   15.35
   3   1  17  613.28   18.33
   3   1  17  631.62   16.60
  -3   1 -17  717.60   20.00
  -3   1 -17  582.32   15.16
  -3   1 -17  681.25   18.96
   3   1  17  592.33   15.41
   3   1  17  653.10   19.92
   3   1  17  583.03   19.20
  -3   1 -17  622.68   19.53
   3   1  18   17.53    3.14
   3   1  18   16.30    3.65
  -3   1 -18   15.45    4.91
   3   1  18   14.39    3.30
   3   1  18   24.18    3.72
   3   1  18   19.79    4.06
  -3   1 -18   22.79    4.54
  -3   1 -18   15.51    3.52
   3   1  18   16.01    3.53
  -3   1 -18   19.39    4.91
  -3   1 -18   28.48    4.72
   3   1  18   17.64    3.49
   3   1  18   12.52    4.03
   3   1  18   15.57    4.07
  -3   1 -19  169.96    9.93
   3   1  19  129.43    7.55
   3   1  19  131.78    9.19
   3   1  19  134.63    7.61
   3   1  19  132.07    6.80
   3   1  19  139.82    8.10
  -3   1 -19  141.11    9.67
   3   1  19  141.27    7.47
  -3   1 -19  141.94    9.67
   3   1  19  137.13    8.12
  -3   1 -19  180.96   10.73
  -3   1 -20   32.84    5.06
   3   1  20   23.07    3.66
   3   1  20   23.29    3.57
   3   1  20   18.58    4.06
   3   1  20   23.48    3.76
   3   1  20   21.88    3.21
   3   1  20   27.36    4.10
  -3   1 -20   27.95    5.04
  -3   1 -20   33.99    5.30
  -3   1 -20   26.33    4.98
  -3   1 -21   14.91    4.20
   3   1  21   14.83    3.80
   3   1  21   14.73    3.19
   3   1  21   12.50    3.04
  -3   1 -21   14.84    3.93
   3   1  21   16.16    3.19
  -3   1 -21   15.04    4.10
   3   1  21   14.88    3.34
  -3   1 -22  230.75   11.78
  -3   1 -22  214.24   11.48
   3   1  22  261.97   12.36
   3   1  22  238.97   10.73
   3   1  22  282.08   14.38
   3   1  22  230.48   10.04
  -3   1 -22  242.80   12.40
   3   1  22  233.73    9.67
  -3   1 -23   32.14    5.30
   3   1  23   41.39    5.30
   3   1  23   34.79    4.84
   3   1  23   47.71    6.67
  -3   1 -23   41.89    5.94
   3   1  23   37.03    4.37
  -3   1 -24  252.86   11.55
   3   1  24  313.61   12.62
   3   1  24  315.94   11.87
   3   1  24  360.69   15.18
  -3   1 -24  294.07   13.36
   3   1  24  301.00   10.38
   3   1  25   88.59    6.57
   3   1  25   99.02    7.01
  -3   1 -25   98.21    7.89
  -3   1 -25   82.94    6.73
   3   1  26  116.51    6.71
   3   1  26  110.18    6.67
  -3   1 -26  108.91    7.72
  -3   1 -26   90.92    6.47
   3   1  27  209.93    9.07
   3   1  27  176.86    7.20
  -3   1 -27  203.22    9.01
   3   1  27  173.96    7.13
   3   1  27  222.61    9.06
   3   1  28   12.41    2.65
  -3   3  29   50.75    3.45
  -3   3  28   21.58    3.01
   3   3 -28   11.63    2.14
   3   3 -27  180.85    7.19
  -3   3  27  186.35    8.61
  -3   3  27  166.20    8.00
   3   3 -27  166.49    8.62
   3   3 -26   63.83    5.27
  -3   3  26   61.57    5.74
  -3   3  26   58.09    5.66
  -3   3  26   50.86    4.89
   3   3 -26   59.32    6.27
  -3   3  25  102.00    7.11
  -3   3  25  106.69    7.71
   3   3 -25   87.58    7.80
   3   3 -25   96.42    6.79
   3   3 -24  218.75   11.79
  -3   3  24  247.95   11.13
   3   3 -24  230.80   10.55
   3   3 -24  239.39   12.38
   3   3 -24  217.07   11.78
  -3   3  23  252.12   12.59
   3   3 -23  222.90   12.38
  -3   3  23  241.55   11.56
   3   3 -23  223.90   12.67
   3   3 -23  225.49   10.73
   3   3 -23  242.01    9.45
  -3   3  23  225.16   11.18
  -3   3  22   32.43    5.65
  -3   3  22   29.02    4.98
   3   3 -22   19.50    4.82
  -3   3  22   24.10    4.51
   3   3 -22   18.83    5.67
   3   3 -22   17.42    4.24
   3   3 -22   18.37    3.91
  -3   3  22   25.01    4.57
  -3   3  21   20.67    5.13
  -3   3  21   24.05    5.02
   3   3 -21   20.40    5.05
  -3   3  21   19.16    4.26
   3   3 -21   15.92    5.59
   3   3 -21   17.57    4.16
   3   3 -21   13.76    3.70
  -3   3  21   24.80    4.89
  -3   3  20    4.26    3.99
   3   3 -20    6.52    3.45
   3   3 -20   12.52    4.57
  -3   3  20    7.27    4.30
  -3   3  20    5.59    3.09
   3   3 -20   10.10    5.30
  -3   3  20    5.04    3.75
   3   3 -20    4.47    3.52
   3   3 -19  226.38   15.10
  -3   3  19  250.67   14.33
  -3   3  19  218.97   12.18
   3   3 -19  183.75    9.99
  -3   3  19  217.18   12.57
   3   3 -19  184.27    9.14
   3   3 -19  195.36   13.57
  -3   3  19  182.07   10.71
   3   3 -19  207.34   13.62
  -3   3  19  234.35   13.34
  -3   3  18  117.16   10.02
   3   3 -18  100.23   10.14
  -3   3  18   97.76    7.57
  -3   3  18  126.43   10.66
  -3   3  18   96.33    8.45
  -3   3  18   78.91    7.01
   3   3 -18   84.77    6.65
  -3   3  18  100.91    9.13
   3   3 -18   90.62   10.33
  -3   3  18   82.73    7.40
   3   3 -18  101.56   10.98
  -3   3  17    5.83    2.99
  -3   3  17    4.40    3.41
  -3   3  17    5.46    2.78
   3   3 -17    5.26    3.17
   3   3 -17    8.15    4.14
   3   3 -17    7.76    2.76
   3   3 -17    7.54    4.54
  -3   3  17    4.55    2.78
   3   3 -17    0.21    7.55
   3   3 -17   11.41    5.56
  -3   3  17    2.33    3.98
  -3   3  16  777.68   23.88
  -3   3  16  724.72   20.21
  -3   3  16  773.41   20.96
   3   3 -16  724.72   26.55
   3   3 -16  803.56   30.80
  -3   3  16  744.30   20.62
   3   3 -16  826.27   25.48
   3   3 -16  757.66   20.28
  -3   3  15   42.84    6.53
  -3   3  15   47.35    5.58
  -3   3  15   46.43    5.57
   3   3 -15   39.79    7.43
   3   3 -15   44.37    8.58
  -3   3  15   44.47    5.53
   3   3 -15   41.04    5.29
   3   3 -15   47.03    6.98
  -3   3  14  397.72   16.28
  -3   3  14  433.80   15.20
  -3   3  14  415.53   14.91
   3   3 -14  326.54   18.25
   3   3 -14  382.76   21.50
  -3   3  14  459.32   15.75
   3   3 -14  388.38   17.43
   3   3 -14  527.39   16.93
   3   3 -13  979.93   26.61
   3   3 -13 1382.06   27.87
  -3   3  13 1320.39   26.81
  -3   3  13 1194.86   26.98
  -3   3  13 1104.91   24.26
  -3   3  12  426.71   14.92
   3   3 -12  461.19   15.82
  -3   3  11  847.94   21.00
   3   3 -11  909.56   21.31
   3   3 -11  817.54   21.13
  -3   3  11  909.82   19.52
  -3   3  10  394.81   13.70
  -3   3  10  605.65   14.07
   3   3 -10  434.16   11.79
   3   3 -10  535.15   14.28
   3   3 -10  450.00   15.03
   3   3  -9  583.53   14.21
   3   3  -9  630.82   16.84
  -3   3   9  604.61   14.64
  -3   3   8  622.39   14.74
   3   3  -8  630.61   15.46
   3   3  -8  656.01   16.11
   3   3  -8  613.03   10.03
  -3   3   8  659.44   16.16
  -3   3   7 1553.81   22.63
   3   3  -7 1492.34   17.58
   3   3  -7 1506.96   27.01
   3   3  -7 1543.59   20.80
  -3   3   6 1996.00   23.40
  -3   3   6 2020.77   20.33
  -3   3   6 2068.41   35.13
   3   3  -6 1796.26   31.63
   3   3  -6 1717.38   19.33
   3   3  -6 1678.10   21.82
  -3   3   5 2993.87   31.10
   3   3  -5 3375.73   48.61
   3   3  -5 2939.37   29.39
   3   3  -5 3251.38   35.97
  -3   3   4  725.16    9.25
   3   3  -4  698.96   21.79
   3   3  -4  674.78   12.05
   3   3  -3  608.54    9.43
   3   3  -3  630.68   22.83
   3   3  -2  774.31   10.79
   3   3  -2  746.12   11.09
  -3   3   1  665.26    8.90
   3   3  -1  700.27   10.41
   3   3  -1  698.23   10.08
  -3   3   1  677.30   37.13
   3   3   0 1156.45   14.42
  -3   3   0 1135.22   13.37
  -3   3  -1  230.98    5.51
   3   3   1  231.82   15.51
   3   3   1  230.21    5.29
  -3   3  -2 2292.08   24.98
   3   3   2 2561.83   47.31
  -3   3  -2 2309.24   24.75
   3   3   2 2283.16   24.40
  -3   3  -2 2486.98   55.54
  -3   3  -3  479.66    8.54
  -3   3  -3  475.10    8.61
  -3   3  -3  494.80   20.97
  -3   3  -4  209.29    5.77
  -3   3  -4  226.94    5.77
   3   3   4  230.87   11.16
  -3   3  -4  209.49   12.02
   3   3   5 1302.52   25.30
  -3   3  -5 1302.22   18.10
  -3   3  -5 1339.94   17.30
   3   3   5 1290.21   18.00
   3   3   6  233.95    7.46
  -3   3  -6  252.73    7.63
   3   3   6  227.67    9.40
  -3   3  -6  265.54    6.96
  -3   3  -6  222.09   10.07
   3   3   6  243.87    7.29
   3   3   7  402.01   10.93
  -3   3  -7  365.85   10.39
   3   3   7  363.51   11.16
  -3   3  -7  354.86    8.81
  -3   3  -7  321.36   11.42
   3   3   7  397.50   10.18
   3   3   8 1195.66   22.36
  -3   3  -8 1128.18   21.45
   3   3   8  987.30   19.13
  -3   3  -8 1115.82   18.28
  -3   3  -8  974.99   20.25
   3   3   8 1238.95   21.37
  -3   3  -8 1072.94   21.53
  -3   3  -9  170.02    7.74
   3   3   9  228.88    9.66
   3   3   9  213.66   10.18
  -3   3  -9  140.02    6.46
   3   3  10   16.84    3.71
   3   3  10   24.79    4.62
   3   3  11  798.79   22.55
   3   3  11  655.93   22.28
  -3   3 -12  899.92   23.54
   3   3  12  443.00   20.27
   3   3  12  773.43   18.57
   3   3  12  793.00   17.75
   3   3  12  579.87   21.31
  -3   3 -12  577.88   15.23
  -3   3 -12  788.11   17.56
   3   3  13 1759.10   43.66
   3   3  13 2521.30   37.29
   3   3  13 1769.96   41.23
   3   3  13 2472.11   35.17
   3   3  13 2264.11   37.90
  -3   3 -13 2544.06   43.01
  -3   3 -13 2442.75   44.24
  -3   3 -13 2122.43   32.92
  -3   3 -14  433.24   16.88
   3   3  14  414.37   20.17
   3   3  14  465.26   14.73
   3   3  14  463.15   13.70
   3   3  14  473.54   16.27
   3   3  14  407.78   18.68
  -3   3 -14  475.88   18.37
  -3   3 -14  440.08   18.04
  -3   3 -14  374.73   12.44
  -3   3 -15  446.32   16.98
   3   3  15  472.77   14.95
   3   3  15  463.63   19.64
   3   3  15  455.11   20.80
   3   3  15  449.36   13.61
   3   3  15  459.89   16.23
  -3   3 -15  483.52   19.02
  -3   3 -15  480.50   18.35
  -3   3 -16  304.20   11.39
  -3   3 -16  443.69   18.07
  -3   3 -16  362.92   17.42
  -3   3 -16  369.18   19.87
  -3   3 -16  334.33   17.38
  -3   3 -16  392.00   16.03
   3   3  16  359.35   13.14
   3   3  16  322.85   16.08
   3   3  16  396.55   21.66
  -3   3 -16  429.94   17.27
   3   3  16  377.04   19.50
   3   3  16  303.85   16.60
  -3   3 -16  364.33   14.92
   3   3  16  353.45   12.09
   3   3  16  351.98   14.32
   3   3  17  319.09   13.53
   3   3  17  302.50   11.22
  -3   3 -17  255.68   14.37
  -3   3 -17  274.31   17.18
  -3   3 -17  239.30   14.60
   3   3  17  324.05   12.51
   3   3  17  328.97   15.65
  -3   3 -17  293.79   13.24
   3   3  17  393.09   20.63
  -3   3 -17  297.68   15.03
  -3   3 -17  289.75   14.10
   3   3  17  383.24   18.84
   3   3  17  324.07   16.49
  -3   3 -18  512.01   18.60
   3   3  18  516.88   20.91
   3   3  18  583.84   23.63
  -3   3 -18  490.24   16.75
   3   3  18  489.71   15.38
  -3   3 -18  471.20   18.64
  -3   3 -18  503.98   21.98
  -3   3 -18  445.14   19.02
   3   3  18  465.31   13.95
   3   3  18  475.18   16.47
  -3   3 -18  546.78   20.41
  -3   3 -19  332.66   15.28
   3   3  19  341.54   12.70
  -3   3 -19  318.67   13.36
   3   3  19  425.83   19.46
   3   3  19  389.93   17.72
  -3   3 -19  302.51   15.53
  -3   3 -19  341.12   17.73
  -3   3 -19  354.99   16.50
   3   3  19  316.77   11.41
   3   3  19  337.75   13.66
   3   3  20  267.59   11.29
  -3   3 -20  267.90   12.03
   3   3  20  291.97   15.53
   3   3  20  259.77   13.92
  -3   3 -20  254.50   13.90
  -3   3 -20  284.21   15.87
  -3   3 -20  312.70   15.53
   3   3  20  242.18    9.87
   3   3  20  260.44   11.79
   3   3  21   84.60    6.64
   3   3  21   91.60    8.20
   3   3  21  110.07    9.39
  -3   3 -21   84.32    7.08
  -3   3 -21   73.28    7.91
  -3   3 -21   80.16    9.17
   3   3  21   72.17    5.71
   3   3  21   82.35    6.87
  -3   3 -21   81.69    8.38
   3   3  22   60.63    5.71
   3   3  22   65.46    7.06
   3   3  22   51.54    6.29
   3   3  22   64.16    7.15
  -3   3 -22   46.12    5.53
  -3   3 -22   51.30    6.57
  -3   3 -22   49.44    7.63
   3   3  22   52.42    5.58
  -3   3 -22   57.39    7.42
   3   3  23  157.39    8.37
   3   3  23  162.20    9.78
   3   3  23  143.91    9.02
   3   3  23  161.52    9.83
  -3   3 -23  159.86    8.37
  -3   3 -23  141.69    9.31
  -3   3 -23  161.40   10.78
  -3   3 -23  179.14   11.21
   3   3  23  133.51    7.78
   3   3  24   14.93    3.28
  -3   3 -24   16.20    4.40
   3   3  24   14.24    3.56
   3   3  24   17.58    3.63
   3   3  24   15.17    3.93
  -3   3 -24   13.21    4.67
  -3   3 -24   15.23    3.99
   3   3  25    8.71    3.35
   3   3  25    8.72    2.72
  -3   3 -25   15.08    3.85
   3   3  25    8.43    2.90
  -3   3 -25    7.55    3.91
   3   3  25    5.34    2.51
   3   3  26    6.74    2.54
   3   3  26    5.33    2.16
  -3   3 -26    1.59    3.70
   3   3  27    0.55    1.60
  -3   3 -27   -2.23    3.00
   3   5 -27    3.86    1.84
  -3   5  27    6.00    1.74
   3   5 -26    2.07    2.16
  -3   5  26    2.41    1.80
  -3   5  25    5.41    2.40
  -3   5  25    3.24    2.68
   3   5 -25    6.83    2.89
  -3   5  24   39.61    4.71
   3   5 -24   47.27    4.44
   3   5 -24   44.36    5.15
  -3   5  24   42.26    5.21
   3   5 -24   37.93    5.42
   3   5 -23   55.08    5.94
  -3   5  23   48.54    5.84
   3   5 -23   46.43    6.36
   3   5 -23   61.99    5.37
  -3   5  23   65.19    6.35
  -3   5  22   26.64    4.27
  -3   5  22   20.52    4.82
   3   5 -22   40.20    4.92
   3   5 -22   42.88    5.52
  -3   5  22   19.10    4.28
   3   5 -22   28.66    5.86
  -3   5  22   20.18    4.47
  -3   5  21  150.75   10.70
   3   5 -21  128.58    7.89
   3   5 -21  126.59    8.68
   3   5 -21  120.93   10.34
  -3   5  21  114.12    8.88
  -3   5  21  135.37    8.76
  -3   5  21  115.77    8.70
  -3   5  20    0.28    3.34
  -3   5  20    2.53    3.46
   3   5 -20    1.74    3.54
   3   5 -20   -0.38    3.75
   3   5 -20    3.59    4.32
  -3   5  20   -1.59    3.48
   3   5 -20    0.92    4.74
  -3   5  20    0.88    3.88
  -3   5  19   82.41    8.46
  -3   5  19   75.14    7.89
   3   5 -19   78.53    9.48
   3   5 -19   66.62    8.65
   3   5 -19   84.83    7.31
   3   5 -19   76.56    7.51
  -3   5  19  107.86   10.19
  -3   5  19   91.80    8.43
   3   5 -18  140.27   12.37
  -3   5  18  138.77   10.65
   3   5 -18  158.29    9.81
  -3   5  18  143.86   11.23
  -3   5  18  165.73   11.37
  -3   5  18  163.61   13.08
  -3   5  17  153.59   11.53
  -3   5  17  148.54   13.24
   3   5 -17  141.62   12.65
  -3   5  17  128.36   10.65
   3   5 -17  170.54   10.53
   3   5 -17  188.90   10.64
  -3   5  17  146.69   12.58
  -3   5  17  125.70   10.94
  -3   5  16 1165.62   31.16
   3   5 -16 1270.48   28.05
  -3   5  16 1264.17   38.06
  -3   5  16 1218.87   31.95
   3   5 -16  990.66   32.16
   3   5 -16 1238.92   27.86
  -3   5  16  976.94   29.26
  -3   5  16 1057.84   32.30
   3   5 -15  101.40   12.51
  -3   5  15  279.67   15.36
  -3   5  15  323.73   16.48
   3   5 -15  268.08   12.98
   3   5 -15  278.26   13.34
  -3   5  15  385.21   21.38
   3   5 -15  209.17   15.56
  -3   5  15  452.51   19.57
   3   5 -15  279.48   14.12
   3   5 -15  294.87   14.34
  -3   5  15  293.82   16.56
   3   5 -14 1129.82   28.01
  -3   5  14  771.26   30.38
   3   5 -14 1085.96   26.86
  -3   5  14  991.72   30.34
   3   5 -14  639.73   26.07
   3   5 -14 1094.92   26.89
  -3   5  14  717.24   24.83
  -3   5  14  871.34   25.95
   3   5 -14 1064.77   20.94
   3   5 -14 1120.58   26.06
  -3   5  14  996.88   29.20
  -3   5  14  890.08   23.10
  -3   5  13  636.14   22.45
  -3   5  13 1063.14   31.57
   3   5 -13  729.80   22.18
  -3   5  13  904.55   26.23
  -3   5  13  832.94   23.91
   3   5 -12    4.17    3.01
  -3   5  12    4.41    3.70
  -3   5  12    4.47    3.70
  -3   5  12   -0.54    5.10
   3   5 -11    8.12    3.35
  -3   5  11   14.69    4.20
  -3   5  11   11.15    4.02
  -3   5  11   10.30    3.83
   3   5 -10  374.60   14.39
  -3   5  10  446.09   14.81
  -3   5  10  400.71   14.92
  -3   5  10  428.08   13.92
  -3   5   9   22.31    4.46
  -3   5   9   20.44    3.86
  -3   5   9   19.74    3.65
   3   5  -9   17.75    3.71
   3   5  -9   15.64    3.70
   3   5  -8  243.64   12.42
  -3   5   8  255.34   13.16
   3   5  -7  121.50    5.61
   3   5  -7  128.11    9.87
  -3   5   7  144.10   10.96
   3   5  -6   75.44    4.23
   3   5  -6   80.83    5.20
   3   5  -6   69.33    8.30
   3   5  -5  171.31   13.52
   3   5  -5  173.09    7.00
   3   5  -5  165.13    6.02
   3   5  -4  299.12    8.85
   3   5  -4  290.70    7.97
   3   5  -3  417.40    9.62
   3   5  -3  438.39   10.50
   3   5  -2  224.03    6.90
   3   5  -2  223.66    7.23
   3   5  -1  934.84   45.31
   3   5  -1  937.59   15.43
  -3   5   1  876.63   13.92
   3   5  -1  909.09   15.52
   3   5   0  298.76   26.66
  -3   5   0  295.87    7.32
   3   5   0  266.14    7.72
   3   5   1   56.76    3.61
  -3   5  -1   34.45    2.80
  -3   5  -2 3320.52   37.02
  -3   5  -2 3216.97   38.34
  -3   5  -3 1899.22   24.44
  -3   5  -3 1960.47   26.11
   3   5   4 2056.06   44.87
  -3   5  -4 2173.50   52.23
  -3   5  -5 1839.32   26.36
  -3   5  -5 1851.21   43.61
   3   5   6   70.09    7.55
  -3   5  -6   90.92    9.30
   3   5   7  148.11    9.92
  -3   5  -7  201.01    8.53
  -3   5  -7  196.46    7.76
  -3   5  -7  166.52   11.19
   3   5   8  378.18   14.91
  -3   5  -8  375.61   12.51
  -3   5  -8  398.92   12.20
   3   5   8  430.51   14.03
  -3   5  -8  386.77   16.17
  -3   5  -9   67.80    5.96
  -3   5  -9   73.98    5.97
  -3   5  -9   68.20    7.02
   3   5  10  955.74   23.15
  -3   5 -10 1146.42   25.87
  -3   5 -10  990.99   23.44
  -3   5 -10 1166.75   25.53
   3   5  10 1248.86   26.30
  -3   5 -10  842.62   26.12
   3   5  11  141.90    9.25
  -3   5 -11  188.81   10.26
  -3   5 -11  213.33   11.87
  -3   5 -11  146.87    9.24
  -3   5 -11  122.39   11.10
   3   5  11  161.26   10.62
   3   5  12  107.96    9.07
   3   5  12  107.16    8.39
  -3   5 -12   95.12    9.94
  -3   5 -12  115.74    9.85
  -3   5 -12  111.72    8.21
   3   5  12  132.48   10.27
   3   5  13   59.20    6.55
   3   5  13   47.71    8.26
  -3   5 -13   43.00    8.33
  -3   5 -13   42.22    7.67
  -3   5 -13   56.02    8.78
   3   5  13   68.30    7.64
  -3   5 -13   81.62    6.85
  -3   5 -13   56.47    7.76
  -3   5 -13   54.08    7.44
   3   5  13   62.40    7.95
  -3   5 -13   52.05    8.41
  -3   5 -14   27.07    6.72
   3   5  14   29.58    6.45
  -3   5 -14   38.91    7.93
  -3   5 -14   20.76    6.88
  -3   5 -14   42.02    7.95
   3   5  14   36.33    5.93
  -3   5 -14   38.58    5.05
   3   5  14   29.58    6.37
  -3   5 -14   24.56    6.17
  -3   5 -14   39.51    6.44
  -3   5 -14   29.20    6.75
   3   5  14   28.51    6.36
   3   5  14   35.10    5.42
   3   5  15    1.36    3.09
  -3   5 -15    7.62    5.03
   3   5  15    4.59    3.81
   3   5  15    1.42    4.40
   3   5  15   -0.69    4.07
  -3   5 -15   -1.69    5.26
  -3   5 -15    4.61    4.07
  -3   5 -15    1.92    4.76
  -3   5 -15    4.11    4.54
   3   5  15    0.43    3.57
   3   5  16   48.46    7.03
  -3   5 -16   28.40    7.94
  -3   5 -16   39.78    6.82
  -3   5 -16   51.82    6.40
  -3   5 -16   60.43    8.74
   3   5  16   63.39    7.32
   3   5  16   62.14    8.27
   3   5  16   56.20    9.14
  -3   5 -16   43.31    8.09
  -3   5 -16   49.33    7.38
   3   5  16   50.10    7.86
  -3   5 -16   29.40    7.26
  -3   5 -17   88.08   10.06
   3   5  17  109.84    9.01
  -3   5 -17   79.53    8.12
  -3   5 -17   71.84   10.07
  -3   5 -17   67.26    9.49
   3   5  17  103.54    9.78
   3   5  17   99.92   11.04
  -3   5 -17   80.44    9.89
  -3   5 -17  100.01    8.93
   3   5  17   89.86    9.68
  -3   5 -18  123.16   11.27
   3   5  18  147.58    9.94
  -3   5 -18  105.28    8.65
  -3   5 -18  102.71   11.26
   3   5  18  136.68   10.83
   3   5  18  131.62   11.52
  -3   5 -18  118.59   11.28
  -3   5 -18  136.11    9.88
   3   5  18  125.34   10.51
  -3   5 -19   99.57    9.98
   3   5  19   93.24    8.05
  -3   5 -19   89.35    7.43
  -3   5 -19   81.97    9.95
   3   5  19   93.30    8.83
   3   5  19   78.46    8.70
  -3   5 -19   93.94    9.62
  -3   5 -19  106.17    8.55
   3   5  19   76.09    8.12
   3   5  20  570.85   17.84
  -3   5 -20  475.04   14.81
   3   5  20  562.78   18.96
   3   5  20  534.11   18.64
   3   5  20  584.10   20.78
  -3   5 -20  528.68   17.10
  -3   5 -20  494.44   19.44
  -3   5 -20  437.30   18.82
  -3   5 -21  310.23   14.51
   3   5  21  260.57   12.38
   3   5  21  233.84   12.40
  -3   5 -21  339.55   12.96
  -3   5 -21  299.83   14.72
   3   5  21  251.89   11.45
  -3   5 -22  126.79    9.11
   3   5  22  146.63    8.79
   3   5  22  151.23    9.24
  -3   5 -22  147.33    8.42
  -3   5 -22  124.25    9.36
   3   5  22  155.91    8.69
   3   5  23   92.93    6.59
   3   5  23   89.08    6.79
  -3   5 -23   98.05    7.70
   3   5  23  100.86    6.79
   3   5  24   32.73    3.99
   3   5  24   31.32    3.83
  -3   5 -24   32.12    3.86
   3   5  24   29.48    3.69
  -3   5 -25   24.75    3.02
   3   5  25   18.86    2.98
   3   5  26   15.48    2.48
   3   7 -24   15.96    2.77
   3   7 -23  169.97    6.75
  -3   7  23  107.86    6.97
   3   7 -22  101.19    6.11
  -3   7  22   93.65    6.58
  -3   7  22  104.73    7.58
  -3   7  22   90.79    6.18
   3   7 -21   16.33    2.94
  -3   7  21   28.54    5.03
   3   7 -21   21.11    4.02
  -3   7  21   32.26    4.58
   3   7 -21   23.75    4.33
  -3   7  21   26.87    4.32
   3   7 -20   63.75    5.15
   3   7 -20   86.96    6.73
  -3   7  20   72.25    7.86
  -3   7  20   66.99    6.80
   3   7 -20   94.20    7.52
  -3   7  20   74.26    7.05
   3   7 -19   79.80    7.14
  -3   7  19   58.73    7.04
   3   7 -19   78.03    7.40
  -3   7  19   56.07    6.40
   3   7 -19   62.90    5.39
  -3   7  19   52.02    6.57
  -3   7  19   61.65    7.28
   3   7 -18   30.33    5.84
  -3   7  18   22.27    5.33
  -3   7  18   23.20    4.97
   3   7 -18   31.29    5.90
   3   7 -18   28.37    4.15
  -3   7  18   15.92    4.75
  -3   7  18   27.13    5.90
  -3   7  17    2.54    4.51
  -3   7  17    1.81    2.77
  -3   7  17    1.49    3.41
   3   7 -17   -3.48    5.47
  -3   7  17    3.50    3.69
   3   7 -17    1.89    2.72
  -3   7  17    3.91    3.80
   3   7 -17   -1.27    5.14
  -3   7  16   23.04    6.07
  -3   7  16   14.87    4.07
  -3   7  16   12.92    4.90
  -3   7  16   22.93    5.65
   3   7 -16   17.62    5.76
   3   7 -16   17.68    4.45
   3   7 -16   20.51    4.24
  -3   7  16   17.71    5.62
   3   7 -16   11.10    5.66
  -3   7  15   29.74    6.84
  -3   7  15   16.97    5.42
  -3   7  15   31.42    5.39
   3   7 -15   34.73    5.29
   3   7 -15   32.29    5.43
  -3   7  15   32.52    6.87
   3   7 -15   26.74    6.56
   3   7 -15   25.03    6.66
  -3   7  14   54.36    8.56
  -3   7  14   57.77    7.28
  -3   7  14   47.66    7.41
   3   7 -14   80.10    7.51
   3   7 -14   81.79    7.87
   3   7 -14   73.64    8.20
   3   7 -14   63.38    8.79
   3   7 -14   64.98    8.76
  -3   7  13   40.76    7.70
   3   7 -13   51.41    6.83
  -3   7  13   55.46    7.63
  -3   7  13   40.87    6.65
   3   7 -13   46.34    7.99
   3   7 -13   36.40    8.24
  -3   7  13   44.33    9.03
  -3   7  12   23.10    6.24
   3   7 -12   30.05    5.77
  -3   7  12   33.34    6.72
  -3   7  12   32.13    6.56
  -3   7  12   25.06    5.25
   3   7 -12   20.68    6.27
   3   7 -12   27.10    6.17
   3   7 -12   11.66    6.82
  -3   7  12   18.72    6.82
  -3   7  11   77.36    9.27
   3   7 -11   76.95    8.38
  -3   7  11  120.95   11.92
  -3   7  11   90.46    9.01
  -3   7  11   92.76    8.42
   3   7 -11   65.23    8.46
   3   7 -11   74.30    7.67
   3   7 -11   53.59    9.00
  -3   7  11   43.09    8.94
   3   7 -10    3.14    4.24
  -3   7  10    9.37    4.74
   3   7 -10    9.33    4.50
  -3   7  10    9.78    5.94
  -3   7  10    8.36    4.26
  -3   7  10   11.38    3.48
   3   7 -10   10.64    4.67
   3   7 -10    4.57    3.23
   3   7 -10   -3.45    7.52
  -3   7  10    6.54    5.34
  -3   7   9  404.48   22.25
  -3   7   9  583.89   20.73
   3   7  -9  415.50   18.28
  -3   7   9  605.77   28.36
  -3   7   9  625.43   20.16
   3   7  -9  405.04   20.19
   3   7  -9  568.17   16.57
   3   7  -9  515.74   18.38
   3   7  -9  562.46   15.79
   3   7  -9  399.59   19.31
   3   7  -9  643.61   20.64
   3   7  -9  553.54   18.96
   3   7  -9  508.42   15.12
   3   7  -9  476.06   21.39
  -3   7   8   75.05    9.81
  -3   7   8  136.73    9.65
  -3   7   8   95.53   13.46
  -3   7   8  128.35    9.77
   3   7  -8  153.39   13.59
  -3   7   8  151.56   11.73
   3   7  -8  122.33   10.87
   3   7  -8  189.04    8.68
   3   7  -8  144.82   12.72
   3   7  -8  188.11   10.85
   3   7  -8  130.17   12.53
  -3   7   7 1352.32   28.37
   3   7  -7 1191.94   33.71
   3   7  -7 1079.61   36.84
   3   7  -7 1257.13   22.75
   3   7  -7 1072.71   35.78
   3   7  -7 1026.57   32.25
  -3   7   7 1259.54   21.77
   3   7  -7 1229.85   25.40
  -3   7   7 1265.27   28.76
  -3   7   6  518.96   16.80
   3   7  -6  332.73   22.04
   3   7  -6  360.30   11.46
   3   7  -6  383.80   13.62
  -3   7   6  478.72   16.68
   3   7  -6  328.34   22.89
   3   7  -5  532.12   15.23
   3   7  -5  554.50   31.03
   3   7  -5  498.13   13.24
   3   7  -5  524.77   31.32
   3   7  -4 1259.81   22.45
   3   7  -4 1247.88   23.94
   3   7  -3  130.43   22.48
   3   7  -3   88.35    5.97
   3   7  -3  116.91   23.70
  -3   7   2  229.44   10.84
   3   7  -2  246.42    9.34
   3   7  -1  300.65   10.22
   3   7  -1  273.63   11.22
   3   7   0 1125.80   70.33
   3   7   0  963.70   68.51
  -3   7  -1  258.54   10.09
   3   7   1  228.73   10.44
  -3   7  -2   40.24    3.75
  -3   7  -2   37.52    4.14
   3   7   2   29.24   14.08
   3   7   2   26.97    4.17
   3   7   2   40.86   16.03
   3   7   3   70.43   14.37
  -3   7  -3   41.55    3.82
  -3   7  -3   41.48    4.23
   3   7   3   51.44    5.33
   3   7   3   65.50   14.62
   3   7   4   76.12    6.26
   3   7   4   82.35   13.08
  -3   7  -4   84.07    5.66
  -3   7  -4   81.32    5.20
   3   7   4   81.69    6.58
   3   7   4   92.22   14.74
   3   7   5   71.94    6.19
   3   7   5   61.77   10.83
   3   7   5   69.17   10.91
  -3   7  -5   68.18    5.27
  -3   7  -5   62.14    4.70
   3   7   5   67.44    6.31
   3   7   6   22.90    4.26
   3   7   6   28.59    4.67
  -3   7  -6   24.33    4.80
  -3   7  -6   24.88    3.75
   3   7   6   22.59    4.06
   3   7   6   22.20    7.17
   3   7   6   18.51    4.21
   3   7   6   18.60    7.13
   3   7   6   20.24    6.36
  -3   7  -6   28.01    3.52
   3   7   7   11.44    3.82
   3   7   7    6.60    4.51
   3   7   7    9.74    3.52
  -3   7  -7   10.38    4.89
  -3   7  -7   16.53    3.88
  -3   7  -7   21.05    7.05
  -3   7  -7    5.91    4.78
  -3   7  -7   13.88    4.67
  -3   7  -7   14.50    3.66
  -3   7  -7   11.67    3.77
   3   7   7    8.12    3.27
   3   7   7    4.52    4.87
   3   7   7   10.53    3.59
   3   7   7    6.23    6.12
  -3   7  -7   16.94    4.38
  -3   7  -7   16.63    2.99
   3   7   7    7.05    4.47
   3   7   8   36.24    6.10
  -3   7  -8    9.02    5.63
  -3   7  -8   53.53    6.24
  -3   7  -8   22.09    6.37
   3   7   8   31.05    5.25
  -3   7  -8   27.35    4.97
  -3   7  -8   43.37    6.71
  -3   7  -8   38.55    5.21
   3   7   8   32.97    5.29
   3   7   8   18.50    5.86
   3   7   8   29.97    5.36
  -3   7  -8   51.11    5.01
   3   7   8   15.32    7.65
  -3   7  -8   47.89    6.53
  -3   7  -9  408.42   15.12
  -3   7  -9  434.21   17.96
   3   7   9  455.79   17.12
  -3   7  -9  436.65   18.37
   3   7   9  353.70   23.43
   3   7   9  359.52   16.92
   3   7   9  426.94   18.00
  -3   7  -9  433.87   19.46
  -3   7  -9  519.15   18.65
   3   7   9  378.11   16.47
  -3   7 -10  127.45    9.59
  -3   7 -10  115.65   11.09
   3   7  10  187.56   11.99
  -3   7 -10  112.21   10.87
   3   7  10  207.19   18.17
   3   7  10  165.13   12.22
   3   7  10  160.04   12.14
  -3   7 -10  139.33   10.88
   3   7  10  168.92   11.76
  -3   7 -10  141.93   11.80
  -3   7 -11  603.77   20.48
  -3   7 -11  522.29   21.53
   3   7  11  717.77   23.87
   3   7  11  913.54   33.61
  -3   7 -11  555.27   23.41
   3   7  11  606.08   23.91
   3   7  11  678.55   24.90
   3   7  11  632.17   23.07
  -3   7 -11  777.82   24.15
   3   7  12  440.78   19.85
   3   7  12  509.47   24.13
  -3   7 -12  396.95   20.48
   3   7  12  332.03   19.01
  -3   7 -12  432.45   18.12
  -3   7 -12  409.50   19.24
   3   7  13  130.74   11.91
   3   7  13  120.78   10.24
  -3   7 -13   88.42   10.94
   3   7  13  118.84   12.18
  -3   7 -13  110.42   11.23
  -3   7 -13  106.07    9.84
  -3   7 -13  122.73    9.53
   3   7  14  349.57   18.61
   3   7  14  299.86   15.75
  -3   7 -14  467.65   21.48
   3   7  14  513.22   21.00
   3   7  14  225.58   16.72
  -3   7 -14  501.40   19.68
  -3   7 -14  436.17   17.95
  -3   7 -14  521.83   16.82
  -3   7 -15   49.01    6.99
  -3   7 -15   57.79    7.68
   3   7  15   27.60    6.69
   3   7  15   24.84    5.79
   3   7  15   34.83    6.26
   3   7  15   15.99    6.10
   3   7  15   39.81    7.52
  -3   7 -15   55.00    5.94
  -3   7 -16   34.36    5.87
  -3   7 -16   46.17    6.34
   3   7  16   17.20    6.12
   3   7  16   25.43    6.25
   3   7  16   18.97    5.36
   3   7  16   28.38    6.48
  -3   7 -16   36.21    4.77
   3   7  17   52.52    8.20
   3   7  17   71.16    8.45
   3   7  17   73.47    8.58
  -3   7 -17   80.95    7.55
  -3   7 -18  168.59    8.85
  -3   7 -18  167.11    8.89
   3   7  18  172.31   11.78
   3   7  18  144.87   11.39
   3   7  18  167.59   11.35
   3   7  18  152.46   10.81
   3   7  19   45.42    6.26
  -3   7 -19   53.03    6.38
   3   7  19   41.76    6.26
   3   7  19   50.14    6.14
   3   7  19   45.95    5.91
  -3   7 -19   51.38    5.16
   3   7  20   47.55    5.80
  -3   7 -20   54.28    5.75
   3   7  20   37.83    5.50
   3   7  20   40.57    5.12
   3   7  20   44.24    5.36
  -3   7 -21   57.62    5.30
   3   7  21   60.13    5.64
   3   7  21   55.92    5.21
   3   7  21   65.62    5.73
  -3   7 -22   30.11    3.76
   3   7  22   22.60    3.53
   3   7  22   27.78    3.67
  -3   7 -23   -1.81    2.08
   3   9 -21   34.80    3.19
   3   9 -20  146.86    6.38
  -3   9  19   22.20    3.59
   3   9 -19   12.85    3.48
   3   9 -18   36.10    4.92
   3   9 -18   28.71    3.65
  -3   9  17   65.98    8.04
  -3   9  17   71.23    7.71
  -3   9  17   81.06    7.32
   3   9 -17   78.73    5.82
   3   9 -17   89.21    7.41
  -3   9  16   80.25    9.24
  -3   9  16   93.28    9.53
  -3   9  16  110.89    9.26
   3   9 -16  118.43    7.40
   3   9 -16  141.75    9.61
  -3   9  15   33.64    7.18
  -3   9  15   44.21    7.76
   3   9 -15   46.12    5.75
   3   9 -15   46.51    6.40
  -3   9  14   90.87   10.59
  -3   9  14   80.85   10.42
  -3   9  14  133.41   12.11
   3   9 -14  134.01    9.81
  -3   9  13   33.61    7.69
  -3   9  13   17.05    6.74
  -3   9  13   62.87    9.62
   3   9 -13   47.05    6.08
   3   9 -13   47.00    6.37
   3   9 -13   34.14    6.16
  -3   9  12  108.27   10.99
  -3   9  12  103.62   10.79
  -3   9  12   73.18   10.09
   3   9 -12  147.01   10.21
   3   9 -12  146.89   11.28
   3   9 -12  112.51    9.13
   3   9 -12  176.54   14.04
  -3   9  12  144.31   14.61
  -3   9  11   32.56    9.22
   3   9 -11   19.92    5.29
  -3   9  11    9.79    5.42
  -3   9  11   24.90    7.07
   3   9 -11   -0.45    7.55
   3   9 -11   16.61    4.91
   3   9 -11   14.15    6.01
  -3   9  10  168.02   17.88
   3   9 -10  156.79   10.86
   3   9 -10  147.13   11.77
   3   9 -10   82.23    9.49
  -3   9  10  155.83   15.11
   3   9 -10  113.82    8.80
   3   9 -10  138.22    9.43
   3   9 -10  131.92   10.85
   3   9 -10  105.21   12.03
  -3   9  10  113.57   11.31
   3   9  -9  114.33   10.78
  -3   9   9   96.78    9.60
   3   9  -9  127.35    9.52
   3   9  -9   88.86    9.71
  -3   9   9  101.54   10.37
  -3   9   9  102.90   13.71
   3   9  -9  121.01    8.47
   3   9  -9  106.82    8.40
   3   9  -9  121.04   10.22
   3   9  -9   80.07   11.22
  -3   9   8   66.45    8.99
   3   9  -8   56.68    8.83
   3   9  -8   87.65    7.64
   3   9  -8   74.03    8.03
   3   9  -8  121.01   12.51
   3   9  -8   59.04    8.35
   3   9  -8   70.40    6.89
  -3   9   8   98.64   11.26
   3   9  -8   46.40    9.91
   3   9  -8   78.57    6.67
   3   9  -8   63.00   10.68
  -3   9   7   12.31    7.69
   3   9  -7    9.63    6.23
   3   9  -7   17.80    4.11
   3   9  -7   13.93    5.35
  -3   9   7   13.09    6.31
   3   9  -7   27.15    8.97
   3   9  -7   20.24    4.13
   3   9  -7   17.23    4.24
   3   9  -7   12.99    4.89
   3   9  -7   -6.33    9.25
  -3   9   7   27.22    9.35
   3   9  -7   10.16    7.05
   3   9  -6   82.58   14.89
   3   9  -6  103.93   13.73
  -3   9   6  141.63   15.86
   3   9  -6   99.08    7.82
   3   9  -6  175.16   18.49
   3   9  -6   80.47    8.96
   3   9  -6  100.01    8.19
  -3   9   6  116.72   14.56
  -3   9   6   82.00   12.51
   3   9  -6   66.06   12.69
   3   9  -6  103.57    7.65
   3   9  -6  109.43    7.26
   3   9  -5  570.31   39.06
   3   9  -5  986.36   44.63
  -3   9   5  663.32   37.13
   3   9  -5  485.05   31.00
   3   9  -5  370.88   16.60
   3   9  -5  478.23   15.76
   3   9  -5  438.79   14.81
  -3   9   5  390.28   23.84
   3   9  -5  453.63   13.69
   3   9  -5  406.93   13.67
  -3   9   5  454.32   13.88
  -3   9   5 1124.27   56.07
   3   9  -5  474.59   19.86
  -3   9   5  269.65   19.92
  -3   9   4   39.26    8.15
   3   9  -4   81.80   22.64
  -3   9   4   60.87    6.28
  -3   9   4   66.06   10.30
   3   9  -4   47.74    5.68
   3   9  -4   48.45    5.97
   3   9  -4   45.61    6.33
  -3   9   4  113.53   23.47
   3   9  -4  108.86   21.32
   3   9  -4   49.77   16.83
   3   9  -4   52.50    5.36
   3   9  -4   46.51    7.41
   3   9  -4   55.42    5.61
  -3   9   4   69.94    5.86
  -3   9   4  162.69   30.56
  -3   9   3   74.28    9.77
   3   9  -3  259.16   39.92
   3   9  -3  112.41    7.58
   3   9  -3  201.08   28.29
   3   9  -3  114.75    7.94
   3   9  -3  202.25   31.51
  -3   9   3  352.20   47.63
   3   9  -3   92.01    7.73
  -3   9   3  132.56    7.52
   3   9  -3  110.13   10.38
   3   9  -3  107.99   21.71
   3   9  -3  120.35    7.12
   3   9  -3  109.61    7.08
  -3   9   3  316.54   41.59
  -3   9   3  110.80   11.74
  -3   9   3  126.05    8.34
   3   9  -2  147.14    8.25
   3   9  -2  138.10    8.64
   3   9  -2  123.01    8.08
  -3   9   2  136.94    8.56
   3   9  -2  123.83   10.96
   3   9  -2  131.36    7.55
  -3   9   2  136.09    7.54
  -3   9   2  124.53   11.56
  -3   9   1  103.89    6.82
   3   9  -1  167.54   23.51
   3   9  -1  107.52    7.15
   3   9  -1   94.60    7.28
   3   9  -1   89.68    6.58
  -3   9   1  159.29    9.10
   3   9  -1   97.99   10.24
  -3   9   1  153.98    7.97
   3   9  -1  172.03   37.94
  -3   9   1  248.20   30.23
   3   9  -1  107.25    6.92
  -3   9   1  119.74    7.10
  -3   9   1  131.91   11.16
   3   9   0   69.31   39.97
   3   9   0   44.59   36.71
  -3   9   0   16.10    3.47
  -3   9   0   20.72    4.27
  -3   9   0   26.78    4.30
  -3   9   0   51.24   14.48
   3   9   0   19.20    4.12
   3   9   0   24.88    6.38
  -3   9   0   21.02    5.17
   3   9   0   26.22    5.13
   3   9   1  359.69   54.41
   3   9   1  318.04   49.66
  -3   9  -1   87.23    6.45
  -3   9  -1  111.58    7.70
  -3   9  -1  113.88    7.17
   3   9   1  105.26    7.06
   3   9   1  163.81   50.64
   3   9   1  120.18   11.97
  -3   9  -1  102.10    9.40
   3   9   1  130.06    9.26
   3   9   2  557.85   53.64
   3   9   2  469.84   45.56
  -3   9  -2  798.86   65.73
  -3   9  -2  218.04    9.89
  -3   9  -2  283.36   11.72
  -3   9  -2  255.41   10.28
   3   9   2  231.11   16.91
   3   9   2  751.35   73.10
   3   9   2  261.89   12.89
   3   9   3  335.58   36.62
   3   9   3  282.60   29.72
  -3   9  -3  414.02   38.30
  -3   9  -3  195.03    9.67
  -3   9  -3  222.32   11.10
  -3   9  -3  238.42   10.66
   3   9   3  180.66   11.14
  -3   9  -3  215.99    9.51
   3   9   3  467.93   50.28
  -3   9  -3  170.10   14.72
  -3   9  -3  198.76    9.19
   3   9   3  153.82   15.10
   3   9   4  333.58   30.68
   3   9   4  250.33   23.71
  -3   9  -4  301.71   27.61
  -3   9  -4  166.00    9.32
   3   9   4  208.58   12.13
   3   9   4  235.46   12.59
  -3   9  -4  168.61   13.56
  -3   9  -4  204.32    9.50
  -3   9  -4  202.19    9.39
   3   9   4  412.32   37.96
   3   9   5   59.35    7.27
   3   9   5   58.33   13.91
   3   9   5   48.14    7.03
  -3   9  -5   92.30    7.47
   3   9   5   62.26   11.64
  -3   9  -5   79.81   13.25
   3   9   5   65.83    7.63
   3   9   5   56.56    7.02
   3   9   5   60.68   16.71
  -3   9  -5   85.00    6.62
  -3   9  -5   89.84    6.88
   3   9   6  367.98   16.70
   3   9   6  369.07   17.28
   3   9   6  395.50   25.51
  -3   9  -6  383.37   13.59
  -3   9  -6  386.70   13.30
   3   9   6  274.86   23.09
   3   9   6  509.08   27.94
  -3   9  -6  362.86   14.02
   3   9   6  411.27   17.04
  -3   9  -6  353.10   14.42
   3   9   6  358.63   20.45
  -3   9  -6  366.93   21.96
   3   9   6  461.94   18.58
   3   9   7   23.16    5.69
  -3   9  -7   59.30    6.88
   3   9   7   14.32    9.24
   3   9   7   31.97    6.03
   3   9   7   24.11    5.97
   3   9   7   28.06    8.29
  -3   9  -7   46.01    5.65
  -3   9  -7   55.22    6.33
  -3   9  -7   62.89    6.96
  -3   9  -7   35.91    7.68
   3   9   7   29.81    6.99
   3   9   7   32.42    6.25
   3   9   8  192.83   13.15
  -3   9  -8  181.37   12.58
   3   9   8  124.21   10.79
  -3   9  -8  148.33   12.24
  -3   9  -8  171.24   11.20
   3   9   8  219.06   13.85
   3   9   8  171.57   12.78
  -3   9  -8  188.58   11.61
   3   9   8  178.54   12.39
  -3   9  -8  190.62   10.70
   3   9   8  140.61   17.64
  -3   9  -8  189.41   10.05
   3   9   9  264.68   15.89
  -3   9  -9  220.06   13.95
  -3   9  -9  285.47   15.77
   3   9   9  312.70   16.79
   3   9   9  268.11   16.14
   3   9   9  343.42   25.01
  -3   9  -9  295.30   13.51
  -3   9  -9  306.03   13.01
  -3   9  -9  248.69   16.53
  -3   9  -9  277.94   14.51
  -3   9 -10  160.08   11.69
   3   9  10  119.72   11.47
   3   9  10  121.92   11.50
   3   9  10  143.81   12.01
  -3   9 -10  154.80   12.38
   3   9  10  131.01   10.69
  -3   9 -10  152.73   10.22
   3   9  10  162.77   16.96
  -3   9 -10  122.90   12.21
  -3   9 -11   31.69    6.66
   3   9  11   35.62    7.24
   3   9  11   28.55    6.69
   3   9  11   38.53    7.11
   3   9  11   37.06    6.77
  -3   9 -11   26.93    7.30
  -3   9 -11   27.69    5.77
  -3   9 -12   89.76    9.92
   3   9  12   84.14   10.08
   3   9  12   58.89    8.94
  -3   9 -12  113.61   10.67
   3   9  12   77.56    9.50
   3   9  12   77.31    8.96
   3   9  12  121.44   12.52
  -3   9 -12  100.47    8.64
  -3   9 -13   33.28    7.03
   3   9  13   32.95    6.99
   3   9  13   34.03    7.08
  -3   9 -13   51.28    7.91
   3   9  13   37.77    7.16
   3   9  13   33.86    6.74
   3   9  13   74.97    9.50
  -3   9 -13   60.10    6.84
   3   9  14    4.22    4.51
  -3   9 -14    3.10    5.04
   3   9  14    4.29    4.60
   3   9  14   -0.93    4.84
  -3   9 -14    5.58    3.86
  -3   9 -14    4.16    4.85
   3   9  14    5.32    4.09
   3   9  14    2.59    3.90
  -3   9 -15   47.83    6.89
  -3   9 -15   54.49    6.07
   3   9  15   53.23    6.59
  -3   9 -15   61.02    6.69
   3   9  15   43.00    6.65
   3   9  15   35.53    6.62
   3   9  16   12.83    3.64
  -3   9 -16   12.56    4.40
   3   9  16   12.84    4.32
  -3   9 -16   13.45    4.01
  -3   9 -16    9.58    3.56
  -3   9 -17    0.11    3.22
   3   9  17    3.10    2.90
  -3   9 -17    0.32    2.96
  -3   9 -17    0.07    3.18
  -3   9 -18   12.73    3.50
   3   9  18   13.09    3.42
  -3   9 -18   19.66    3.15
  -3   9 -18    9.38    3.02
  -3   9 -19   -1.77    2.80
   3   9  19    0.53    1.96
  -3   9 -19    2.36    1.80
  -3   9 -20   12.99    1.97
  -3   9 -20   11.27    2.65
  -3  11  15   17.29    3.14
  -3  11  14   16.91    3.96
  -3  11  13   68.23    7.16
  -3  11  12   96.71    9.36
  -3  11  11  107.92    7.82
  -3  11  10   40.15    5.28
   3  11  -9   50.01    6.53
  -3  11   9   32.48    5.17
  -3  11   9   50.77    9.48
  -3  11   9   41.08    5.25
  -3  11   8   35.06    5.84
   3  11  -8   53.82    6.49
  -3  11   8   44.22    5.23
  -3  11   8   43.63    7.98
  -3  11   8   46.11    9.31
   3  11  -7   12.68    6.51
  -3  11   7    1.30    4.82
   3  11  -7    7.43    3.67
  -3  11   7    6.09    5.98
   3  11  -7   -3.51    7.84
   3  11  -6   12.41    3.78
   3  11  -6   16.70    8.04
  -3  11   6   21.23    7.17
  -3  11   6   17.93    6.83
   3  11  -6   -7.98   10.21
  -3  11   6   -5.34   12.79
   3  11  -5   20.82    4.23
   3  11  -5   18.85    9.93
  -3  11   5   14.19    8.43
  -3  11   5   23.32    7.25
  -3  11   5    1.07   17.24
   3  11  -4   18.32   13.20
   3  11  -4   20.61    4.03
  -3  11   4   20.01   12.35
  -3  11   4    8.34    5.63
   3  11  -3  363.98   39.63
  -3  11   3  424.29   38.46
   3  11  -3  153.54    8.79
   3  11  -3  286.89   35.52
  -3  11   3  149.10   12.37
  -3  11   2  456.82   52.46
   3  11  -2  298.84   47.57
   3  11  -1   70.46    6.38
   3  11  -1   61.13    8.44
   3  11   0  450.42   67.21
   3  11   0  354.07   75.06
   3  11   1  251.57   45.04
   3  11   1   94.01    7.05
   3  11   1   93.63   10.66
   3  11   1  320.37   62.53
  -3  11  -1  190.22   31.44
   3  11   2   65.08   22.37
   3  11   2   30.10    4.58
   3  11   2   37.37    8.02
  -3  11  -2   38.81    4.91
   3  11   2   18.51   31.54
  -3  11  -3   20.99   13.26
   3  11   3    8.78    3.24
   3  11   3    5.36   11.44
   3  11   3    2.65    5.64
  -3  11  -3   10.11    3.74
  -3  11  -4   86.96   14.62
   3  11   4   75.29   12.62
   3  11   4   43.22    5.14
   3  11   4   49.44   14.98
   3  11   4   52.50   10.29
  -3  11  -4   66.57    6.08
  -3  11  -4   38.73   11.54
  -3  11  -5   81.40   11.80
   3  11   5   68.67   10.06
   3  11   5   52.57    5.62
   3  11   5   40.33   11.02
   3  11   5   53.10   11.30
  -3  11  -5   73.22    6.41
  -3  11  -5   39.84   10.18
   3  11   6  103.23   10.16
  -3  11  -6   99.15   10.71
   3  11   6   72.19    6.47
  -3  11  -6  103.48    7.54
  -3  11  -6   87.08   11.39
   3  11   7   14.56    3.64
  -3  11  -7   35.93    4.82
  -3  11  -7   31.34    5.03
  -3  11  -7    6.04    7.06
   3  11   8   26.28    9.09
  -3  11  -8   26.20    4.53
  -3  11  -8   24.88    4.58
   3  11   9   45.31    9.59
  -3  11  -9   45.50    5.43
   3  11  10   23.55    6.91
  -3  11 -10   18.43    3.96
   3  11  11    7.97    4.66
   3  11  12    7.16    3.85
   3  11  13   28.38    4.33
   4 -10 -17   36.26    5.51
   4 -10 -16   16.86    4.08
   4 -10 -16   11.92    2.82
   4 -10 -16    9.94    3.10
   4 -10 -16   11.91    3.17
   4 -10 -15  137.79    9.80
   4 -10 -15  132.35    8.45
   4 -10 -15  152.79    8.05
   4 -10 -14  148.95    9.99
   4 -10 -14  130.37    8.03
   4 -10 -13   54.22    7.12
   4 -10 -13   47.65    6.18
   4 -10 -13   43.62    6.10
   4 -10 -13   50.32    5.76
   4 -10 -12  163.22   10.85
   4 -10 -12  158.41   10.91
   4 -10 -12  147.96   10.50
   4 -10 -12  174.08   10.23
   4 -10 -11  186.93   11.35
   4 -10 -11  172.48   11.92
   4 -10 -11  169.54   11.65
   4 -10 -11  195.00   11.29
   4 -10 -10   36.17    6.97
   4 -10 -10   34.35    6.68
   4 -10 -10   39.07    6.17
   4 -10  -9   82.34    9.62
   4 -10  -9   84.69    8.74
   4 -10  -8   11.93    5.71
   4 -10  -8   23.67    5.78
   4 -10  -7   25.44    7.45
   4 -10  -6  151.75   15.11
  -4 -10  -7  150.18   10.32
  -4 -10  -7  117.34   10.80
  -4 -10  -8   74.31    7.66
  -4 -10  -8   68.15    8.67
  -4 -10  -9   92.51    8.31
  -4 -10  -9   98.62    9.44
  -4 -10 -10   17.97    4.41
  -4 -10 -10   12.83    5.15
  -4 -10 -10   17.87    4.99
  -4 -10 -11   15.58    3.93
  -4 -10 -11    7.02    4.96
  -4 -10 -11   15.37    4.54
  -4 -10 -12   72.61    6.99
  -4 -10 -12   61.80    7.77
  -4 -10 -12   67.78    6.19
  -4 -10 -13   14.72    4.61
  -4 -10 -13   12.18    4.77
  -4 -10 -13   17.56    3.95
  -4 -10 -14   20.47    4.37
  -4 -10 -14   20.94    4.68
  -4 -10 -14   28.70    5.15
  -4 -10 -14   24.34    3.87
  -4 -10 -15   43.56    5.29
  -4 -10 -15   33.14    4.78
  -4 -10 -16   25.00    3.94
  -4 -10 -16   27.13    4.27
  -4 -10 -17   17.38    3.04
   4  -8 -23   31.60    4.12
   4  -8 -21   50.26    5.07
   4  -8 -21   44.77    4.58
   4  -8 -20  107.35    7.44
   4  -8 -20   86.12    6.67
   4  -8 -20   83.98    6.20
   4  -8 -20  106.19    7.00
   4  -8 -19    5.26    3.13
   4  -8 -19   12.74    3.45
   4  -8 -19    9.27    4.59
   4  -8 -19    7.96    4.26
   4  -8 -19    6.14    3.21
   4  -8 -19    6.23    2.92
   4  -8 -18   12.26    3.77
   4  -8 -18   10.75    3.82
   4  -8 -18   17.59    5.32
   4  -8 -18   17.01    4.02
   4  -8 -18    9.07    3.75
   4  -8 -17    8.95    3.94
   4  -8 -17   14.13    5.39
   4  -8 -17   10.69    4.12
   4  -8 -17    7.34    3.74
   4  -8 -16  163.65   11.74
   4  -8 -16  149.37   10.17
   4  -8 -16  126.91   10.00
   4  -8 -15   16.16    5.75
   4  -8 -15   17.22    4.62
   4  -8 -15   11.00    4.65
   4  -8 -14   15.55    4.93
   4  -8 -14   15.78    5.39
   4  -8 -14   12.75    4.86
   4  -8 -14   14.52    4.76
   4  -8 -13   15.12    4.86
   4  -8 -13   11.78    4.40
   4  -8 -13   18.58    5.26
   4  -8 -12   20.51    5.38
   4  -8 -12   28.98    4.90
   4  -8 -12   25.64    5.41
   4  -8 -11   26.47    5.62
   4  -8 -10  148.82   11.60
   4  -8  -9  297.86   16.00
   4  -8  -8  133.92   11.21
   4  -8  -7  416.14   19.08
   4  -8  -6  489.87   19.47
   4  -8  -6  532.89   19.99
   4  -8  -5  138.34    8.18
   4  -8  -5   98.95    9.19
   4  -8  -4  469.73   18.47
   4  -8  -4  518.42   19.13
  -4  -8   4  518.94   18.97
   4  -8  -3  172.22   11.65
   4  -8  -3  176.18   11.46
   4  -8  -2  196.97   12.26
   4  -8  -2  195.87   11.81
   4  -8  -1   48.17    6.66
  -4  -8   1   38.75    8.94
   4  -8  -1   42.40    6.20
  -4  -8   1   57.01    6.95
   4  -8   0   10.77    4.14
  -4  -8   0    0.32    6.56
  -4  -8   0    7.60    3.72
   4  -8   1  216.89    9.38
  -4  -8  -1  201.88   13.11
  -4  -8  -1  187.94   16.12
   4  -8   2  243.47   10.00
  -4  -8  -2  208.72   14.08
  -4  -8  -2  200.00   16.17
   4  -8   3  176.93    8.69
  -4  -8  -3  143.77   13.55
   4  -8   4  280.11   10.84
  -4  -8  -4  189.40   15.15
   4  -8   5  173.65    8.83
  -4  -8  -7  204.82   11.08
  -4  -8  -8  321.51   14.32
  -4  -8  -8  309.16   14.19
  -4  -8  -9  575.67   19.93
  -4  -8  -9  590.50   20.34
  -4  -8 -10  237.18   13.51
  -4  -8 -10  227.04   13.43
  -4  -8 -11  289.88   16.71
  -4  -8 -11  326.11   15.99
  -4  -8 -11  315.09   15.91
  -4  -8 -12  239.19   15.21
  -4  -8 -12  234.35   13.88
  -4  -8 -12  231.51   13.95
  -4  -8 -13   11.55    4.75
  -4  -8 -13   12.80    5.33
  -4  -8 -13   16.48    5.39
  -4  -8 -13   18.71    5.73
  -4  -8 -14  102.61    9.22
  -4  -8 -14  117.08   10.48
  -4  -8 -15  137.30   10.72
  -4  -8 -15  160.07   11.29
  -4  -8 -15  144.74   10.19
  -4  -8 -16   71.47    7.05
  -4  -8 -16   60.39    7.14
  -4  -8 -16   71.11    9.17
  -4  -8 -16   67.55    7.41
  -4  -8 -16   48.96    6.00
  -4  -8 -17   85.60    8.98
  -4  -8 -17   76.40    7.11
  -4  -8 -17   58.37    6.47
  -4  -8 -17   80.86    7.36
  -4  -8 -17   81.83    6.89
  -4  -8 -18   11.32    3.45
   4  -8  18   11.89    3.27
  -4  -8 -18   13.25    3.34
  -4  -8 -19   75.99    5.52
   4  -8  19   62.31    4.84
  -4  -8 -19   66.40    5.55
  -4  -8 -20   73.52    6.83
   4  -8  20   75.48    4.81
  -4  -8 -20   63.22    4.61
   4  -8  21    7.08    2.11
   4  -6 -25   88.36    6.50
   4  -6 -25   99.16    6.09
   4  -6 -24   69.02    5.76
  -4  -6  24   55.76    5.04
   4  -6 -24   63.97    6.11
  -4  -6  24   50.72    5.47
  -4  -6  24   56.15    4.54
   4  -6 -24   53.04    4.77
  -4  -6  23   54.26    5.16
   4  -6 -23   36.89    5.25
  -4  -6  23   57.90    4.89
   4  -6 -23   32.36    4.30
  -4  -6  22  109.54    7.09
   4  -6 -22   97.54    7.37
   4  -6 -22  113.47    8.73
  -4  -6  22  117.94    6.90
  -4  -6  21   30.32    4.35
  -4  -6  21   16.71    3.40
   4  -6 -21   19.32    4.13
   4  -6 -21   26.97    5.12
  -4  -6  21   25.70    3.94
   4  -6 -20   63.20    6.74
   4  -6 -20   47.23    6.11
   4  -6 -20   55.59    5.95
   4  -6 -20   60.14    6.61
  -4  -6  20   59.74    5.52
   4  -6 -19   53.27    6.68
   4  -6 -19   43.29    5.90
   4  -6 -19   47.79    6.42
   4  -6 -18  244.33   12.81
   4  -6 -18  217.16    9.82
   4  -6 -18  212.83   12.29
   4  -6 -18  213.43   12.74
   4  -6 -17   41.29    6.44
   4  -6 -17   40.36    6.46
   4  -6 -17   40.92    4.76
   4  -6 -17   32.13    5.74
   4  -6 -17   41.20    6.63
   4  -6 -16  376.49   16.79
   4  -6 -16  350.91   12.66
   4  -6 -16  332.07   16.23
   4  -6 -16  349.99   16.83
   4  -6 -15  376.11   13.29
   4  -6 -15  370.58   17.43
   4  -6 -15  351.99   16.75
   4  -6 -14  183.16   10.64
  -4  -6  14  201.36   10.06
  -4  -6  14  147.51   10.40
   4  -6 -14  187.13   12.16
   4  -6 -14  140.59    9.62
   4  -6 -14  176.65   12.33
   4  -6 -14  164.13   11.79
   4  -6 -14  152.69   10.83
   4  -6 -13  280.51   14.60
  -4  -6  13  222.41   10.58
   4  -6 -13  290.91   13.24
   4  -6 -13  247.79   12.83
   4  -6 -13  247.25   11.39
   4  -6 -13  224.72   14.94
  -4  -6  13  175.46   10.89
   4  -6 -13  245.24   13.76
   4  -6 -12   64.54    6.88
  -4  -6  12   33.01    5.21
   4  -6 -12   56.44    7.43
   4  -6 -12   63.62    6.70
   4  -6 -12   60.77    8.29
   4  -6 -12   61.67    5.79
   4  -6 -12   63.18    7.48
   4  -6 -11  325.25   14.19
   4  -6 -11  301.64   14.66
  -4  -6  11  277.96   12.05
   4  -6 -11  323.11   12.82
   4  -6 -11  260.41   14.49
   4  -6 -11  289.38   11.02
   4  -6 -11  268.35   14.08
   4  -6 -10  354.05   14.97
   4  -6 -10  360.44   15.27
  -4  -6  10  445.61   14.12
   4  -6 -10  348.73   11.42
   4  -6 -10  378.53   12.86
   4  -6 -10  312.55   15.07
   4  -6 -10  257.28   13.68
   4  -6  -9  472.40   17.48
  -4  -6   9  487.17   14.11
   4  -6  -9  510.39   17.50
   4  -6  -9  470.44   12.74
   4  -6  -8   58.89    4.57
   4  -6  -8   64.90    4.94
  -4  -6   8   28.84    3.62
  -4  -6   8   26.30    3.67
   4  -6  -8   68.90    6.49
   4  -6  -8   59.75    7.00
  -4  -6   7  792.08   16.03
   4  -6  -7  748.01   19.98
   4  -6  -7  735.34   19.62
   4  -6  -7  696.15   15.26
   4  -6  -7  783.30   16.33
   4  -6  -6  954.67   21.66
   4  -6  -6  977.94   17.78
   4  -6  -6  963.62   21.62
  -4  -6   5   81.01    4.58
  -4  -6   5   76.65    8.14
  -4  -6   5   90.62    6.77
  -4  -6   4  316.48   12.28
   4  -6  -4  340.78    9.52
  -4  -6   3   48.76    5.06
   4  -6  -3   49.01    3.89
   4  -6  -2  168.66    7.00
   4  -6  -2  169.27    6.93
  -4  -6   1   42.66    6.59
   4  -6  -1   75.34    5.00
  -4  -6   1   36.39    7.49
   4  -6  -1   69.27    4.71
  -4  -6   0 1278.62   32.95
  -4  -6   0 1197.65   37.10
   4  -6   0 1702.20   24.93
   4  -6   0 1617.86   24.01
  -4  -6  -1  837.45   25.81
  -4  -6  -1  856.22   31.09
   4  -6   1 1183.16   20.03
   4  -6   1 1105.73   19.18
  -4  -6  -2  677.23   22.48
   4  -6   2  699.33   14.58
   4  -6   3 1188.11   20.95
   4  -6   3 1293.11   21.60
   4  -6   4   40.60    4.35
   4  -6   4   37.26    3.85
   4  -6   5  176.61    8.88
  -4  -6  -5  127.39    9.88
   4  -6   6   11.83    3.13
  -4  -6  -6   10.59    4.13
   4  -6   7  156.62    9.54
  -4  -6  -7  110.88    6.63
   4  -6   8  768.16   22.18
  -4  -6  -8  805.54   18.34
   4  -6   9  183.25   11.25
  -4  -6  -9  262.03   11.42
  -4  -6  -9  265.90   11.12
  -4  -6  -9  212.31   13.66
  -4  -6 -10  242.89   11.73
  -4  -6 -10  242.21   11.52
  -4  -6 -10  251.03   11.58
  -4  -6 -11  414.58   16.07
  -4  -6 -11  372.10   14.98
   4  -6  11  402.90   16.42
  -4  -6 -11  362.19   18.51
  -4  -6 -11  388.45   15.22
  -4  -6 -12  285.73   14.20
  -4  -6 -12  284.91   13.70
  -4  -6 -12  282.53   16.53
  -4  -6 -13   62.85    7.29
  -4  -6 -13   73.43    7.99
  -4  -6 -13   67.01    8.22
  -4  -6 -14  106.54    9.27
  -4  -6 -14  121.98   10.09
  -4  -6 -14  120.01    9.57
  -4  -6 -15   40.74    6.41
  -4  -6 -15   31.69    5.60
  -4  -6 -15   40.74    6.13
  -4  -6 -15   39.89    6.06
   4  -6  16    5.92    3.61
  -4  -6 -16   13.58    3.99
  -4  -6 -16   12.75    4.22
  -4  -6 -17   51.68    6.28
  -4  -6 -17   62.41    6.78
  -4  -6 -18  227.67   11.37
  -4  -6 -18  227.75   11.81
  -4  -6 -18  196.29   10.51
   4  -6  18  220.41   10.79
   4  -6  19  270.61   11.09
  -4  -6 -19  281.88   11.90
  -4  -6 -19  244.83   10.92
  -4  -6 -20   69.11    8.04
  -4  -6 -20   83.89    7.87
  -4  -6 -20   67.93    7.54
  -4  -6 -20   48.17    4.95
   4  -6  20   67.76    5.98
   4  -6  20   66.89    5.65
  -4  -6 -20   54.13    5.41
   4  -6  21  205.05    8.96
  -4  -6 -21  195.02   10.39
  -4  -6 -21  212.66    9.53
   4  -6  21  196.76    8.68
   4  -6  21  192.21    7.97
  -4  -6 -21  172.50    8.25
  -4  -6 -22   41.59    5.09
  -4  -6 -22   48.21    5.49
  -4  -6 -22   32.06    3.70
   4  -6  22   37.82    4.04
   4  -6  22   37.76    3.70
   4  -6  22   40.31    4.10
  -4  -6 -23   17.88    3.35
  -4  -6 -23   26.25    3.96
   4  -6  23   20.65    2.79
  -4  -6 -23   18.28    3.24
   4  -6  23   23.24    2.97
   4  -6  24   -0.92    1.96
  -4  -6 -24   -0.47    2.02
  -4  -6 -24   -1.03    2.59
   4  -6  25    4.39    1.77
   4  -4 -28    0.51    2.23
  -4  -4  27    7.79    2.53
   4  -4 -27    5.97    2.72
   4  -4 -26   28.65    4.46
  -4  -4  26   27.27    4.03
  -4  -4  26   28.60    3.74
  -4  -4  26   31.32    3.63
  -4  -4  26   30.64    3.89
  -4  -4  26   24.91    3.01
  -4  -4  25   36.49    3.83
  -4  -4  25   32.29    4.65
   4  -4 -25   26.72    4.87
  -4  -4  25   31.72    4.25
  -4  -4  25   35.63    4.64
  -4  -4  25   36.16    4.15
   4  -4 -24  111.98    7.74
  -4  -4  24  119.71    7.12
   4  -4 -24  133.60    7.65
  -4  -4  24  122.00    7.97
  -4  -4  24  121.70    7.45
   4  -4 -23   63.74    6.46
  -4  -4  23   80.42    6.23
  -4  -4  23   78.87    6.16
   4  -4 -23   73.66    6.41
  -4  -4  23   81.58    6.89
  -4  -4  23   86.23    6.61
  -4  -4  22    2.72    3.16
   4  -4 -22    6.09    3.34
  -4  -4  22    5.39    2.93
   4  -4 -22    6.97    3.58
  -4  -4  22    4.48    2.81
  -4  -4  22    3.28    2.86
   4  -4 -21   33.45    6.18
  -4  -4  21   30.28    4.32
   4  -4 -21   30.95    5.12
  -4  -4  21   28.62    4.54
   4  -4 -21   42.47    5.39
   4  -4 -20   49.48    6.26
   4  -4 -20   70.35    8.13
   4  -4 -20   68.09    7.20
  -4  -4  20   78.10    6.26
  -4  -4  20   75.70    6.51
   4  -4 -20   73.95    7.11
   4  -4 -19  242.01   12.89
   4  -4 -19  277.39   13.68
   4  -4 -19  242.85   12.71
   4  -4 -19  232.92   12.03
  -4  -4  19  289.37   11.36
   4  -4 -19  253.63   11.01
   4  -4 -18  424.48   16.68
   4  -4 -18  363.36   13.20
   4  -4 -18  372.24   15.44
  -4  -4  18  432.36   13.78
   4  -4 -18  351.86   15.71
   4  -4 -18  486.45   16.65
   4  -4 -17  131.87    9.43
  -4  -4  17  119.39    7.71
  -4  -4  17  135.56    8.78
  -4  -4  17  137.36    9.29
   4  -4 -17  112.03    8.95
  -4  -4  17  137.40    7.94
   4  -4 -17  105.63    8.73
   4  -4 -17   99.26    8.51
   4  -4 -17   96.60    8.59
   4  -4 -17  111.47    7.42
   4  -4 -16  570.02   19.56
   4  -4 -16  570.98   16.15
   4  -4 -16  546.86   18.46
   4  -4 -16  550.74   18.95
   4  -4 -16  593.97   18.16
  -4  -4  16  528.50   17.27
  -4  -4  16  505.93   17.40
  -4  -4  15  478.90   16.89
  -4  -4  15  448.41   16.61
   4  -4 -15  530.25   17.75
   4  -4 -15  600.36   19.40
   4  -4 -15  646.24   16.91
   4  -4 -15  616.14   20.19
   4  -4 -14  589.43   19.65
   4  -4 -14  631.70   16.57
   4  -4 -14  670.56   20.18
   4  -4 -14  606.50   17.83
   4  -4 -14  585.48   19.09
   4  -4 -14  524.60   17.00
   4  -4 -14  470.71   17.68
  -4  -4  14  528.22   17.39
  -4  -4  14  553.82   18.25
   4  -4 -13  505.53   17.93
  -4  -4  13  444.79   15.74
   4  -4 -13  490.05   15.06
   4  -4 -13  538.96   17.90
   4  -4 -13  482.96   17.12
   4  -4 -13  550.53   15.32
   4  -4 -13  513.92   15.65
   4  -4 -13  466.64   16.88
   4  -4 -13  534.13   16.50
   4  -4 -12  457.37   16.32
   4  -4 -12  434.19   13.84
  -4  -4  12  435.22   15.03
  -4  -4  12  506.58   15.51
   4  -4 -12  467.62   14.02
   4  -4 -12  458.46   15.33
   4  -4 -12  433.22   15.49
   4  -4 -12  482.72   14.18
   4  -4 -11  283.57    9.98
   4  -4 -11  266.27   11.54
   4  -4 -11  280.04   10.61
  -4  -4  11  265.02   10.43
  -4  -4  11  245.87   10.53
   4  -4 -11  270.69   11.67
   4  -4 -11  253.06   11.86
  -4  -4  10   24.91    3.39
   4  -4 -10   45.68    4.46
  -4  -4  10   24.62    3.59
   4  -4 -10   43.85    3.85
   4  -4 -10   43.10    4.75
   4  -4 -10   42.40    3.57
  -4  -4   9  110.69    5.92
   4  -4  -9  101.12    5.99
  -4  -4   9  100.81    5.50
  -4  -4   9  104.06    5.59
   4  -4  -9   89.91    4.88
   4  -4  -9  103.56    6.37
   4  -4  -9   82.47    4.49
  -4  -4   8  379.26   10.06
   4  -4  -8  442.92   11.96
  -4  -4   8  360.78   10.55
   4  -4  -8  401.85    9.66
   4  -4  -8  343.26    8.70
   4  -4  -8  425.73   12.18
  -4  -4   7  482.36   10.73
  -4  -4   7  492.58   12.44
   4  -4  -7  452.23    9.62
   4  -4  -7  490.39   10.29
  -4  -4   6 1444.49   25.44
   4  -4  -6 1412.86   19.16
  -4  -4   5  587.04   16.47
   4  -4  -5  629.22   11.26
  -4  -4   4  126.25    6.15
   4  -4  -4  153.19    5.05
  -4  -4   3  440.27   11.60
   4  -4  -3  427.61    8.59
  -4  -4   3  468.01   14.90
  -4  -4   3  450.91    7.42
   4  -4  -3  474.20    9.27
   4  -4  -3  463.08    7.27
  -4  -4   2  513.89    7.94
   4  -4  -2  520.33    9.69
  -4  -4   2  508.68   17.33
   4  -4  -2  530.39   10.09
   4  -4  -1 1151.60   15.96
   4  -4  -1 1208.32   15.20
  -4  -4   0 1212.05   25.71
   4  -4   0 1454.65   19.02
  -4  -4   0 1112.79   29.51
   4  -4   0 1422.40   17.89
  -4  -4  -1  383.13   13.47
   4  -4   1  421.44   10.46
  -4  -4  -1  363.31   16.59
   4  -4   1  405.98    8.76
  -4  -4  -2 1418.77   27.37
   4  -4   2 1488.78   23.03
  -4  -4  -2 1380.70   19.01
  -4  -4  -2 1346.48   16.41
  -4  -4  -2 1395.98   32.71
   4  -4   2 1506.17   20.41
  -4  -4  -3 2202.08   36.63
   4  -4   3 3080.64   35.46
  -4  -4  -3 2186.84   29.29
  -4  -4  -3 2162.34   25.17
   4  -4   3 2787.69   31.67
  -4  -4  -4  730.84   19.13
  -4  -4  -4  713.43   11.74
   4  -4   4  722.41   15.25
  -4  -4  -5  186.47    9.70
  -4  -4  -5  190.09    6.10
   4  -4   5  211.90    8.63
   4  -4   6  376.36   11.22
  -4  -4  -6  373.29   11.52
  -4  -4  -6  291.19    8.33
   4  -4   6  281.94   10.79
  -4  -4  -7  520.00   14.18
   4  -4   7  454.09   14.76
   4  -4   8  236.61    8.81
  -4  -4  -8  146.35    9.22
  -4  -4  -8  213.71    8.89
   4  -4   8  164.67    9.07
   4  -4   9   83.04    5.42
  -4  -4  -9   37.58    5.27
  -4  -4  -9   40.18    3.94
   4  -4   9   68.17    6.25
  -4  -4  -9   64.62    5.26
  -4  -4 -10  389.74   12.85
  -4  -4 -10  383.99   12.99
   4  -4  10  405.01   11.70
  -4  -4 -10  333.17   14.33
  -4  -4 -10  373.82   12.62
  -4  -4 -10  333.44   10.92
   4  -4  10  390.22   14.36
  -4  -4 -10  427.20   12.85
  -4  -4 -11  772.96   19.86
  -4  -4 -11  710.32   21.62
   4  -4  11  905.10   18.31
   4  -4  11  929.38   22.21
  -4  -4 -11  735.99   17.29
  -4  -4 -11  779.14   20.37
  -4  -4 -11  770.83   19.97
  -4  -4 -12  858.59   22.49
  -4  -4 -12  889.62   24.44
  -4  -4 -12  869.34   23.13
  -4  -4 -13  463.25   13.83
  -4  -4 -13  427.16   17.00
   4  -4  13  440.61   12.85
  -4  -4 -13  354.91   15.75
  -4  -4 -13  359.78   14.97
  -4  -4 -13  373.14   15.70
   4  -4  14   60.68    5.90
  -4  -4 -14   47.74    4.93
   4  -4  14   63.36    5.15
  -4  -4 -14   49.13    6.84
   4  -4  14   36.22    5.83
  -4  -4 -14   36.06    5.95
  -4  -4 -14   52.55    5.90
  -4  -4 -14   40.55    5.92
  -4  -4 -14   41.56    5.85
  -4  -4 -14   37.69    6.24
   4  -4  15  142.37    7.70
  -4  -4 -15  172.06   11.15
  -4  -4 -15  179.01   11.61
   4  -4  15  160.03    9.05
  -4  -4 -15  179.96    9.06
  -4  -4 -15  175.87   10.94
   4  -4  15  123.67    8.89
  -4  -4 -15  193.68   11.90
  -4  -4 -15  160.92   10.42
   4  -4  16   59.44    5.21
  -4  -4 -16   81.67    8.88
   4  -4  16   56.25    6.13
  -4  -4 -16   77.86    7.66
  -4  -4 -16   70.77    7.18
   4  -4  16   71.25    6.34
  -4  -4 -16   73.17    6.09
  -4  -4 -16   79.50    7.83
  -4  -4 -17   89.47    8.02
  -4  -4 -17   97.35    9.36
   4  -4  17   69.41    6.61
  -4  -4 -17   97.23    8.21
  -4  -4 -17   85.53    7.48
  -4  -4 -18  208.75   10.80
   4  -4  18  231.29   11.09
  -4  -4 -18  219.29   11.60
  -4  -4 -18  237.11   13.37
   4  -4  18  201.60    9.97
   4  -4  19  222.16   10.00
   4  -4  19  255.17   11.52
  -4  -4 -19  244.51   11.15
  -4  -4 -19  276.41   14.78
  -4  -4 -19  301.66   14.30
  -4  -4 -19  279.92   14.11
   4  -4  19  239.95   10.84
  -4  -4 -20  138.68   10.13
   4  -4  20  122.15    7.73
   4  -4  20  132.96    8.14
  -4  -4 -20  118.14    7.57
  -4  -4 -20  143.06   10.67
   4  -4  21  232.68    9.76
  -4  -4 -21  256.87   11.05
   4  -4  21  257.22   10.62
  -4  -4 -21  273.42   13.39
  -4  -4 -21  224.37   11.95
   4  -4  21  274.27   11.03
  -4  -4 -22   78.19    6.89
  -4  -4 -22   81.31    7.27
  -4  -4 -22  105.77    8.68
   4  -4  22   84.92    6.15
   4  -4  22   92.13    6.09
  -4  -4 -22   92.48    7.19
   4  -4  22   94.61    6.48
   4  -4  23   13.51    2.97
  -4  -4 -23   12.48    3.27
  -4  -4 -23   15.78    4.91
  -4  -4 -23   12.96    3.87
   4  -4  23    9.41    2.68
   4  -4  23   13.01    2.97
  -4  -4 -23   17.02    3.56
   4  -4  23   11.52    2.93
   4  -4  24   36.29    3.97
   4  -4  24   41.20    3.88
  -4  -4 -24   36.14    4.18
  -4  -4 -24   53.73    6.03
  -4  -4 -24   36.44    4.48
   4  -4  24   43.99    4.07
   4  -4  24   44.62    4.04
  -4  -4 -24   41.91    4.53
   4  -4  25   59.58    4.10
   4  -4  25   73.83    5.70
   4  -4  25   76.45    5.81
  -4  -4 -25   79.55    6.38
   4  -4  25   60.83    4.28
  -4  -4 -25   62.28    4.95
   4  -4  25   63.15    4.30
   4  -4  26   30.19    3.48
   4  -4  26   32.21    3.62
  -4  -4 -26   26.95    3.85
  -4  -2  29   68.48    4.33
  -4  -2  28   82.39    4.93
   4  -2 -28   94.47    6.13
   4  -2 -28   88.97    5.21
  -4  -2  28   86.03    5.26
   4  -2 -27   68.87    5.49
  -4  -2  27   81.31    6.07
  -4  -2  27   87.23    5.68
  -4  -2  27   76.24    6.07
   4  -2 -27   75.73    6.92
   4  -2 -27   75.10    6.36
  -4  -2  27   83.65    5.73
  -4  -2  27   95.81    6.34
  -4  -2  26  125.04    7.44
  -4  -2  26  126.35    7.84
   4  -2 -26  145.36    9.93
  -4  -2  26  123.87    7.83
  -4  -2  26  128.48    7.26
  -4  -2  26  127.92    7.37
  -4  -2  26  119.41    7.06
   4  -2 -26  139.51    8.98
   4  -2 -26  123.30    7.52
   4  -2 -26  124.78    8.04
   4  -2 -25  401.93   14.92
   4  -2 -25  435.78   15.69
  -4  -2  25  411.39   14.34
   4  -2 -25  440.29   17.66
  -4  -2  25  409.11   13.52
  -4  -2  25  411.28   13.31
  -4  -2  25  389.87   13.06
  -4  -2  25  420.61   13.73
   4  -2 -25  387.65   13.39
   4  -2 -24   11.03    3.87
   4  -2 -24    9.75    3.68
   4  -2 -24   13.14    4.95
   4  -2 -24   10.48    4.18
  -4  -2  24   15.01    3.64
  -4  -2  24   15.83    3.78
  -4  -2  24   13.39    3.36
  -4  -2  24    8.68    3.50
  -4  -2  24   12.90    3.97
   4  -2 -23  120.42    8.80
   4  -2 -23  139.72   10.14
  -4  -2  23  143.72    9.20
   4  -2 -23  118.45   10.07
  -4  -2  23  153.34    8.99
  -4  -2  23  144.07    8.28
   4  -2 -23  109.44    8.47
   4  -2 -23  128.11    8.47
  -4  -2  23  134.27    8.17
   4  -2 -22   79.20    7.41
   4  -2 -22   92.99    9.02
  -4  -2  22   72.93    6.73
  -4  -2  22   75.47    6.35
   4  -2 -22   73.01    7.21
  -4  -2  22   73.56    6.20
   4  -2 -22   78.91    6.98
   4  -2 -22   73.73    8.19
   4  -2 -21  388.88   17.33
  -4  -2  21  393.57   13.40
   4  -2 -21  403.02   14.90
  -4  -2  21  372.00   13.38
   4  -2 -21  363.42   14.63
  -4  -2  21  370.90   12.51
   4  -2 -20  242.98   13.56
  -4  -2  20  222.72   10.25
  -4  -2  20  227.00   10.16
   4  -2 -20  229.43   11.90
  -4  -2  20  221.09   10.78
   4  -2 -20  254.02   11.98
  -4  -2  20  216.28    9.46
  -4  -2  19  163.23    8.60
  -4  -2  19  141.48    7.99
   4  -2 -19  146.28    9.01
  -4  -2  19  168.87    9.37
   4  -2 -19  171.70   10.02
   4  -2 -19  149.73    9.15
  -4  -2  19  155.07    7.96
   4  -2 -19  141.06    9.27
  -4  -2  19  161.65    8.48
   4  -2 -19  162.14   10.92
  -4  -2  18  211.61    9.54
   4  -2 -18  232.67   11.40
  -4  -2  18  199.83    9.31
   4  -2 -18  207.96   10.48
  -4  -2  18  238.93   10.88
  -4  -2  18  226.88   10.90
  -4  -2  18  219.13    9.50
   4  -2 -18  193.01   10.61
   4  -2 -18  211.54   10.49
  -4  -2  18  211.64    8.93
[truncated: 1,459,621 more chars]
