# Supplementary material for: Halogenation engineered metal cluster assemblies
Source: Natl Sci Rev. 2026 Mar 11;13(10):nwag154. doi: 10.1093/nsr/nwag154 (PMC13245388; doi:10.1093/nsr/nwag154)
Supplement: nwag154_Supplemental_Files [file nwag154_supplemental_files.zip › (Au4-SCl)n.cif]

data_au4-scl
_audit_creation_date               2025-10-13
_audit_creation_method
;
Olex2 1.5
(compiled 2025.07.13 svn.rb7424aed for OlexSys, GUI svn.r7314)
;
_shelxl_version_number             2013-2
_audit_contact_author_address      ?
_audit_contact_author_email        ?
_audit_contact_author_name         ''
_audit_contact_author_phone        ?
_publ_contact_author_id_orcid      ?
_publ_section_references
;
Dolomanov, O.V., Bourhis, L.J., Gildea, R.J, Howard, J.A.K. & Puschmann, H.
 (2009), J. Appl. Cryst. 42, 339-341.

Sheldrick, G.M. (2015). Acta Cryst. A71, 3-8.

Sheldrick, G.M. (2015). Acta Cryst. C71, 3-8.
;
_chemical_name_common              ?
_chemical_name_systematic
;
 ?
;
_chemical_formula_moiety           'C36 H28 Au4 Cl4 N4 S8'
_chemical_formula_sum              'C36 H28 Au4 Cl4 N4 S8'
_chemical_formula_weight           1702.77
_chemical_absolute_configuration   syn
_chemical_melting_point            ?
loop_
  _atom_type_symbol
  _atom_type_description
  _atom_type_scat_dispersion_real
  _atom_type_scat_dispersion_imag
  _atom_type_scat_source
 'C' 'C' 0.0181 0.0091 'International Tables Vol C Tables 4.2.6.8 and 6.1.1.4'
 'H' 'H' 0.0000 0.0000 'International Tables Vol C Tables 4.2.6.8 and 6.1.1.4'
 'Au' 'Au' -4.4197 7.2980
 'International Tables Vol C Tables 4.2.6.8 and 6.1.1.4'
 'Cl' 'Cl' 0.3639 0.7018 'International Tables Vol C Tables 4.2.6.8 and 6.1.1.4'
 'N' 'N' 0.0311 0.0180 'International Tables Vol C Tables 4.2.6.8 and 6.1.1.4'
 'S' 'S' 0.3331 0.5567 'International Tables Vol C Tables 4.2.6.8 and 6.1.1.4'

_shelx_space_group_comment
;
The symmetry employed for this shelxl refinement is uniquely defined
by the following loop, which should always be used as a source of
symmetry information in preference to the above space-group names.
They are only intended as comments.
;
_space_group_crystal_system        'orthorhombic'
_space_group_IT_number             19
_space_group_name_H-M_alt          'P 21 21 21'
_space_group_name_Hall             'P 2ac 2ab'
loop_
  _space_group_symop_operation_xyz
 'x, y, z'
 '-x+1/2, -y, z+1/2'
 '-x, y+1/2, -z+1/2'
 'x+1/2, -y+1/2, -z'

_cell_length_a                     17.66720(10)
_cell_length_b                     17.86270(10)
_cell_length_c                     31.0036(2)
_cell_angle_alpha                  90
_cell_angle_beta                   90
_cell_angle_gamma                  90
_cell_volume                       9784.24(10)
_cell_formula_units_Z              8
_cell_measurement_reflns_used      162325
_cell_measurement_temperature      200
_cell_measurement_theta_max        74.9590
_cell_measurement_theta_min        2.8070
_shelx_estimated_absorpt_T_max     0.170
_shelx_estimated_absorpt_T_min     0.032
_exptl_absorpt_coefficient_mu      27.495
_exptl_absorpt_correction_T_max    1.00000
_exptl_absorpt_correction_T_min    0.00139
_exptl_absorpt_correction_type     multi-scan
_exptl_absorpt_process_details
;
CrysAlisPro 1.171.42.92a (Rigaku Oxford Diffraction, 2023)
Empirical absorption correction using spherical harmonics,
implemented in SCALE3 ABSPACK scaling algorithm.
;
_exptl_crystal_colour              yellow
_exptl_crystal_colour_primary      yellow
_exptl_crystal_density_diffrn      2.312
_exptl_crystal_density_meas        ?
_exptl_crystal_density_method      ?
_exptl_crystal_description         needle
_exptl_crystal_F_000               6272
_exptl_crystal_size_max            0.4
_exptl_crystal_size_mid            0.1
_exptl_crystal_size_min            0.1
_exptl_special_details
;
 ?
;
_exptl_transmission_factor_max     ?
_exptl_transmission_factor_min     ?
_diffrn_reflns_av_R_equivalents    0.0994
_diffrn_reflns_av_unetI/netI       0.0350
_diffrn_reflns_Laue_measured_fraction_full  1.000
_diffrn_reflns_Laue_measured_fraction_max  0.993
_diffrn_reflns_limit_h_max         22
_diffrn_reflns_limit_h_min         -22
_diffrn_reflns_limit_k_max         22
_diffrn_reflns_limit_k_min         -22
_diffrn_reflns_limit_l_max         37
_diffrn_reflns_limit_l_min         -38
_diffrn_reflns_number              239346
_diffrn_reflns_point_group_measured_fraction_full  1.000
_diffrn_reflns_point_group_measured_fraction_max  0.986
_diffrn_reflns_theta_full          67.684
_diffrn_reflns_theta_max           75.120
_diffrn_reflns_theta_min           2.851
_diffrn_ambient_environment        N~2~
_diffrn_ambient_temperature        200
_diffrn_detector                   'Hybrid Pixel Array Detector'
_diffrn_detector_area_resol_mean   10.0000
_diffrn_detector_type              HyPix
_diffrn_measured_fraction_theta_full  0.9998
_diffrn_measured_fraction_theta_max  0.9873
_diffrn_measurement_details
;
List of Runs (angles in degrees, time in seconds):

  # Type    Start    End  Width  t~exp~   \w     \q     \k     \f   Frames
--------------------------------------------------------------------------
  1  \w     32.00 102.00   0.50    0.10    --  107.81 -77.00 150.00  140
  2  \w     38.00 102.00   0.50    0.10    --  107.81 -77.00 -90.00  128
  3  \w    -46.00  30.00   0.50    0.05    --   37.00 -27.00 -79.00  152
  4  \w     76.00 130.00   0.50    0.10    --  107.81 125.00 -60.00  108
  5  \w    148.00 175.00   0.50    0.10    --  107.81 125.00 -60.00   54
  6  \w     77.00 170.00   0.50    0.10    --  107.81 125.00 150.00  186
  7  \w     -6.00  22.00   0.50    0.05    --   37.00  95.00 153.86   56
  8  \w     -3.00  27.00   0.50    0.05    --   37.00  93.00  12.58   60
  9  \w    -36.00  46.00   0.50    0.05    --  -37.00  27.00  82.00  164
 10  \w    -85.00 -23.00   0.50    0.05    --  -37.00 125.00 150.00  124
 11  \w    -85.00 -23.00   0.50    0.05    --  -37.00 125.00   0.00  124
 12  \w    -79.00 -33.00   0.50    0.10    --  -97.00 144.00-105.83   92
 13  \w   -126.00 -84.00   0.50    0.10    --  -97.00 144.00-105.83   84
 14  \w    -94.00 -31.00   0.50    0.05    --  -37.00 125.00-150.00  126
 15  \w      5.00  42.00   0.50    0.05    --   37.00  77.00-150.00   74
 16  \w     88.00 113.00   0.50    0.05    --   37.00  77.00-150.00   50
 17  \w      3.00 113.00   0.50    0.05    --   37.00  77.00 -60.00  220
 18  \w     11.00 113.00   0.50    0.05    --   37.00  57.00 -90.00  204
 19  \w     16.00  67.00   0.50    0.05    --   37.00  77.00  30.00  102
 20  \w     10.00  45.00   0.50    0.05    --   37.00  57.00 120.00   70
 21  \w     61.00 113.00   0.50    0.05    --   37.00  57.00 120.00  104
 22  \w     88.00 113.00   0.50    0.05    --   37.00  77.00  30.00   50
 23  \w     79.00 118.00   0.50    0.05    --   37.00  27.00  82.00   78
 24  \w      1.00  64.00   0.50    0.05    --   37.00  27.00  82.00  126
 25  \w     11.00 111.00   0.50    0.05    --   37.00  57.00  30.00  200
 26  \w     13.00 112.00   0.50    0.05    --   37.00  57.00-180.00  198
 27  \w    120.00 168.00   0.50    0.10    --  107.81  77.00  30.00   96
 28  \w     83.00 174.00   0.50    0.10    --  107.81  77.00  90.00  182
 29  \w     75.00 175.00   0.50    0.10    --  107.81  77.00 150.00  200
 30  \w     83.00 144.00   0.50    0.10    --  107.81  77.00 120.00  122
 31  \w     77.00 106.00   0.50    0.10    --  107.81  77.00  30.00   58
 32  \w     74.00 175.00   0.50    0.10    --  107.81  77.00  60.00  202
 33  \w     73.00 173.00   0.50    0.10    --  107.81  77.00 -60.00  200
 34  \w     75.00 132.00   0.50    0.10    --  107.81  77.00 -90.00  114
 35  \w    149.00 174.00   0.50    0.10    --  107.81  77.00 -90.00   50
 36  \w     73.00 171.00   0.50    0.10    --  107.81  77.00-150.00  196
 37  \w    105.00 173.00   0.50    0.10    --  107.81  45.00 -90.00  136
 38  \w    128.00 174.00   0.50    0.10    --  107.81  27.00  82.00   92
 39  \w     65.00 113.00   0.50    0.10    --  107.81  27.00  82.00   96
 40  \w     27.00 105.00   0.50    0.10    --  107.81 -95.00 120.00  156
 41  \w     32.00 109.00   0.50    0.10    --  107.81-125.00 120.00  154
 42  \w     32.00 111.00   0.50    0.10    --  107.81-125.00  30.00  158
 43  \w     32.00 111.00   0.50    0.10    --  107.81-125.00  90.00  158
 44  \w     33.00 111.00   0.50    0.10    --  107.81-125.00 -60.00  156
 45  \w     32.00 104.00   0.50    0.10    --  107.81-125.00 -90.00  144
 46  \w     84.00 110.00   0.50    0.10    --  107.81-125.00-120.00   52
 47  \w     35.00  67.00   0.50    0.10    --  107.81-125.00-120.00   64
 48  \w     54.00 107.00   0.50    0.10    --  107.81-106.00 111.17  106
 49  \w   -116.00 -85.00   0.50    0.05    --  -37.00 -27.00 -79.00   62
 50  \w    -98.00 -62.00   0.50    0.10    --  -97.00 -78.00 -74.48   72
 51  \w    -89.00 -62.00   0.50    0.10    --  -97.00 -77.00 -60.00   54
 52  \w   -108.00 -62.00   0.50    0.10    --  -97.00 -78.00 -36.97   92
 53  \w   -155.00-129.00   0.50    0.10    --  -97.00 -77.00 -18.12   52
 54  \w   -172.00 -62.00   0.50    0.10    --  -97.00 -78.00  15.27  220
 55  \w    -93.00 -62.00   0.50    0.10    --  -97.00 -77.00   0.00   62
 56  \w    -87.00 -62.00   0.50    0.10    --  -97.00 -77.00  30.00   50
 57  \w    -87.00 -62.00   0.50    0.10    --  -97.00 -77.00  60.00   50
 58  \w    -87.00 -62.00   0.50    0.10    --  -97.00 -77.00 120.00   50
 59  \w   -163.00-106.00   0.50    0.10    --  -97.00 -77.00 120.00  114
 60  \w   -149.00-124.00   0.50    0.10    --  -97.00 -77.00  60.00   50
 61  \w   -156.00-130.00   0.50    0.10    --  -97.00 -77.00   0.00   52
 62  \w   -162.00-115.00   0.50    0.10    --  -97.00 -77.00 -60.00   94
 63  \w   -110.00 -62.00   0.50    0.10    --  -97.00 -77.00 -90.00   96
 64  \w    -87.00 -62.00   0.50    0.10    --  -97.00 -77.00 -66.85   50
 65  \w    -96.00 -62.00   0.50    0.10    --  -97.00 -77.00 -30.00   68
 66  \w    -88.00 -62.00   0.50    0.10    --  -97.00 -77.00-150.00   52
 67  \w   -172.00-104.00   0.50    0.10    --  -97.00 -77.00 -30.00  136
 68  \w   -155.00-129.00   0.50    0.10    --  -97.00 -77.00  22.14   52
 69  \w   -102.00 -62.00   0.50    0.10    --  -97.00 -77.00 101.79   80
 70  \w    -93.00 -62.00   0.50    0.10    --  -97.00 -77.00 150.00   62
 71  \w   -172.00-108.00   0.50    0.10    --  -97.00 -76.00  50.91  128
 72  \w    -88.00 -63.00   0.50    0.10    --  -97.00 -76.00  50.91   50
 73  \w    -87.00 -62.00   0.50    0.10    --  -97.00 -77.00  22.14   50
 74  \w    -90.00 -62.00   0.50    0.10    --  -97.00 -77.00 -18.12   56
 75  \w   -103.00 -63.00   0.50    0.10    --  -97.00 -74.00-107.01   80
 76  \w    -97.00 -63.00   0.50    0.10    --  -97.00 -74.00-169.89   68
 77  \w   -160.00-106.00   0.50    0.10    --  -97.00 -77.00-150.00  108
 78  \w   -146.00-120.00   0.50    0.10    --  -97.00 -74.00-169.89   52
 79  \w    -95.00 -63.00   0.50    0.10    --  -97.00 -74.00-177.91   64
 80  \w   -145.00 -63.00   0.50    0.10    --  -97.00 -75.00-114.70  164
 81  \w    -99.00 -63.00   0.50    0.10    --  -97.00 -74.00 127.00   72
 82  \w    -89.00 -63.00   0.50    0.10    --  -97.00 -74.00 107.80   52
 83  \w    -88.00 -63.00   0.50    0.10    --  -97.00 -74.00  79.97   50
 84  \w   -168.00 -99.00   0.50    0.10    --  -97.00 -74.00  79.97  138
 85  \w   -169.00-144.00   0.50    0.10    --  -97.00 -74.00 107.80   50
 86  \w   -123.00 -64.00   0.50    0.10    --  -97.00 -73.00 160.15  118
 87  \w    -89.00 -64.00   0.50    0.10    --  -97.00 -73.00  32.96   50
 88  \w   -123.00 -64.00   0.50    0.10    --  -97.00 -72.00 133.40  118
 89  \w   -100.00 -64.00   0.50    0.10    --  -97.00 -73.00 -50.50   72
 90  \w    -89.00 -64.00   0.50    0.10    --  -97.00 -73.00-144.21   50
 91  \w   -127.00 -64.00   0.50    0.10    --  -97.00 -72.00-132.58  126
 92  \w   -159.00-131.00   0.50    0.10    --  -97.00 -72.00-132.58   56
 93  \w   -164.00-139.00   0.50    0.10    --  -97.00 -73.00-144.21   50
 94  \w   -151.00-125.00   0.50    0.10    --  -97.00 -72.00  65.86   52
 95  \w    -95.00 -64.00   0.50    0.10    --  -97.00 -72.00  65.86   62
 96  \w    -89.00 -64.00   0.50    0.10    --  -97.00 -72.00 167.09   50
 97  \w   -124.00 -99.00   0.50    0.10    --  -97.00 -72.00 167.09   50
 98  \w   -169.00-144.00   0.50    0.10    --  -97.00 -72.00 167.09   50
 99  \w    -63.00 -37.00   0.50    0.05    --  -37.00 -27.00 -79.00   52
100  \w   -161.00-114.00   0.50    0.10    --  -97.00 -27.00 -79.00   94
;
_diffrn_measurement_device         'four-circle diffractometer'
_diffrn_measurement_device_type    'ROD, Synergy Custom system, HyPix'
_diffrn_measurement_method         '\w scans'
_diffrn_orient_matrix_type        
 'CrysAlisPro convention (1999,Acta A55,543-557)'
_diffrn_orient_matrix_UB_11        -0.0169188000
_diffrn_orient_matrix_UB_12        0.0794084000
_diffrn_orient_matrix_UB_13        0.0168082000
_diffrn_orient_matrix_UB_21        0.0853798000
_diffrn_orient_matrix_UB_22        0.0175009000
_diffrn_orient_matrix_UB_23        0.0005290000
_diffrn_orient_matrix_UB_31        -0.0050676000
_diffrn_orient_matrix_UB_32        0.0287536000
_diffrn_orient_matrix_UB_33        -0.0467632000
_diffrn_oxdiff_ac3_digest_hkl      41e617e628d4b9ad4f69b491ccadadf2622275
_diffrn_radiation_monochromator    mirror
_diffrn_radiation_probe            x-ray
_diffrn_radiation_type             'Cu K\a'
_diffrn_radiation_wavelength       1.54184
_diffrn_source                     'Rotating-anode X-ray tube'
_diffrn_source_type                'Rigaku (Cu) X-ray Source'
_reflns_Friedel_coverage           0.831
_reflns_Friedel_fraction_full      1.000
_reflns_Friedel_fraction_max       0.978
_reflns_number_gt                  18470
_reflns_number_total               19902
_reflns_special_details
;
 Reflections were merged by SHELXL according to the crystal
 class for the calculation of statistics and refinement.
 
 Structure factors included contributions from the .fab file.
 
 _reflns_Friedel_fraction is defined as the number of unique
 Friedel pairs measured divided by the number that would be
 possible theoretically, ignoring centric projections and
 systematic absences.
;
_reflns_threshold_expression       'I > 2\s(I)'
_computing_cell_refinement         'CrysAlisPro 1.171.42.92a (Rigaku OD, 2023)'
_computing_data_collection         'CrysAlisPro 1.171.42.92a (Rigaku OD, 2023)'
_computing_data_reduction          'CrysAlisPro 1.171.42.92a (Rigaku OD, 2023)'
_computing_molecular_graphics      'Olex2 1.5 (Dolomanov et al., 2009)'
_computing_publication_material    'Olex2 1.5 (Dolomanov et al., 2009)'
_computing_structure_refinement    'SHELXL 2013/2 (Sheldrick, 2015)'
_computing_structure_solution      'SHELXT 2014/5 (Sheldrick, 2014)'
_refine_diff_density_max           1.729
_refine_diff_density_min           -1.755
_refine_diff_density_rms           0.226
_refine_ls_abs_structure_details
;
 Flack x determined using 7970 quotients [(I+)-(I-)]/[(I+)+(I-)]
 (Parsons and Flack (2004), Acta Cryst. A60, s61).
;
_refine_ls_abs_structure_Flack     -0.013(6)
_refine_ls_extinction_coef         0.000035(3)
_refine_ls_extinction_expression  
 'Fc^*^=kFc[1+0.001xFc^2^\l^3^/sin(2\q)]^-1/4^'
_refine_ls_extinction_method       SHELXL
_refine_ls_goodness_of_fit_ref     1.090
_refine_ls_hydrogen_treatment      constr
_refine_ls_matrix_type             full
_refine_ls_number_parameters       1010
_refine_ls_number_reflns           19902
_refine_ls_number_restraints       0
_refine_ls_R_factor_all            0.0487
_refine_ls_R_factor_gt             0.0421
_refine_ls_restrained_S_all        1.090
_refine_ls_shift/su_max            0.005
_refine_ls_shift/su_mean           0.000
_refine_ls_structure_factor_coef   Fsqd
_refine_ls_weighting_details
;
 w=1/[\s^2^(Fo^2^)+(0.0555P)^2^+95.8500P]
 where P=(Fo^2^+2Fc^2^)/3
;
_refine_ls_weighting_scheme        calc
_refine_ls_wR_factor_gt            0.1055
_refine_ls_wR_factor_ref           0.1208
_refine_special_details
;
 ?
;
_olex2_refinement_description
;
1. Fixed Uiso
 At 1.2 times of:
  All C(H) groups, All C(H,H) groups
2.a Ternary CH refined with riding coordinates:
 C01A(H01A), C01B(H01B), C01I(H01I), C01N(H01N), C01T(H01T), C01Z(H01Z),
 C2(H2), C02R(H02R)
2.b Secondary CH2 refined with riding coordinates:
 C01K(H01C,H01E), C020(H02A,H02B), C024(H02C,H02D), C028(H02E,H02F), C02E(H02I,
 H02J), C02J(H02M,H02N), C02S(H02S,H02T), C036(H03A,H03B)
2.c Aromatic/amide H refined with riding coordinates:
 C018(H018), C01D(H01D), C01G(H01G), C01L(H01L), C01O(H01O), C01P(H01P),
 C01U(H01U), C01W(H01W), C01X(H01X), C021(H021), C022(H022), C025(H025),
 C026(H026), C027(H027), C029(H029), C02B(H02G), C02D(H02H), C02G(H02K),
 C02H(H02L), C02M(H02O), C02P(H02P), C02Q(H02Q), C02T(H02U), C02V(H02V),
 C02W(H02W), C02X(H02X), C02Y(H02Y), C030(H030), C033(H033), C034(H034), C6(H6),
  C1(H1)
;
_atom_sites_solution_hydrogens     geom
_atom_sites_solution_primary       dual
_atom_sites_solution_secondary     ?
loop_
  _atom_site_label
  _atom_site_type_symbol
  _atom_site_fract_x
  _atom_site_fract_y
  _atom_site_fract_z
  _atom_site_U_iso_or_equiv
  _atom_site_adp_type
  _atom_site_occupancy
  _atom_site_site_symmetry_order
  _atom_site_calc_flag
  _atom_site_refinement_flags_posn
  _atom_site_refinement_flags_adp
  _atom_site_refinement_flags_occupancy
  _atom_site_disorder_assembly
  _atom_site_disorder_group
 Au01 Au 0.21361(3) 0.42385(3) 0.39133(2) 0.02936(14) Uani 1 1 d . . . . .
 Au02 Au 0.21081(3) 0.53076(3) 0.04794(2) 0.03122(14) Uani 1 1 d . . . . .
 Au03 Au 0.28181(3) 0.41607(3) 0.10407(2) 0.02977(14) Uani 1 1 d . . . . .
 Au04 Au 0.19755(3) 0.56966(3) 0.14182(2) 0.03088(14) Uani 1 1 d . . . . .
 Au05 Au 0.29443(3) 0.52503(4) 0.45207(2) 0.03201(14) Uani 1 1 d . . . . .
 Au06 Au 0.32199(3) 0.56679(4) 0.35913(2) 0.03211(14) Uani 1 1 d . . . . .
 Au07 Au 0.24838(4) 0.45827(4) 0.29822(2) 0.03626(15) Uani 1 1 d . . . . .
 Au08 Au 0.25945(4) 0.44968(4) 0.19838(2) 0.03499(15) Uani 1 1 d . . . . .
 S09 S 0.1836(2) 0.5919(2) 0.45866(12) 0.0374(8) Uani 1 1 d . . . . .
 S00A S 0.4097(2) 0.4650(2) 0.45085(13) 0.0379(8) Uani 1 1 d . . . . .
 S00B S 0.3307(3) 0.3585(3) 0.30035(15) 0.0462(10) Uani 1 1 d . . . . .
 S00C S 0.3300(2) 0.5803(2) 0.03758(13) 0.0373(8) Uani 1 1 d . . . . .
 S00D S 0.3623(2) 0.5271(2) 0.20792(13) 0.0410(9) Uani 1 1 d . . . . .
 S00E S 0.4297(2) 0.6672(3) 0.17678(16) 0.0469(10) Uani 1 1 d . . . . .
 S00F S 0.0882(2) 0.4879(2) 0.05266(13) 0.0392(8) Uani 1 1 d . . . . .
 S00G S 0.1590(2) 0.5499(3) 0.28759(14) 0.0460(10) Uani 1 1 d . . . . .
 S00H S -0.0327(2) 0.4608(3) 0.11466(16) 0.0511(11) Uani 1 1 d . . . . .
 S00I S 0.4870(2) 0.5580(3) 0.06507(16) 0.0471(10) Uani 1 1 d . . . . .
 S00J S 0.5320(2) 0.4259(3) 0.39217(16) 0.0521(11) Uani 1 1 d . . . . .
 S00K S 0.1639(3) 0.3616(3) 0.19635(14) 0.0456(10) Uani 1 1 d . . . . .
 S00L S 0.1075(3) 0.6953(3) 0.32066(17) 0.0508(11) Uani 1 1 d . . . . .
 S00M S 0.0282(2) 0.5938(3) 0.42626(17) 0.0515(11) Uani 1 1 d . . . . .
 S00N S 0.3995(3) 0.2525(3) 0.3604(2) 0.0632(14) Uani 1 1 d . . . . .
 S00O S 0.0754(3) 0.2706(3) 0.13622(19) 0.0595(13) Uani 1 1 d . . . . .
 Cl0P Cl 0.5493(3) 0.1551(3) 0.0257(2) 0.0717(15) Uani 1 1 d . . . . .
 Cl0Q Cl -0.1111(3) 0.2095(3) 0.4582(2) 0.0807(18) Uani 1 1 d . . . . .
 Cl0R Cl -0.0991(5) 0.8310(4) 0.2001(2) 0.100(3) Uani 1 1 d . . . . .
 Cl0S Cl 0.6260(4) 0.8023(4) 0.30776(19) 0.087(2) Uani 1 1 d . . . . .
 Cl0T Cl 0.0583(3) 0.1059(4) 0.4843(2) 0.087(2) Uani 1 1 d . . . . .
 Cl0U Cl 0.1361(5) 0.9386(4) 0.2321(2) 0.102(2) Uani 1 1 d . . . . .
 Cl0V Cl 0.4300(4) 0.9358(4) 0.2732(2) 0.093(2) Uani 1 1 d . . . . .
 Cl0W Cl 0.3657(4) 0.0640(5) 0.0059(4) 0.143(4) Uani 1 1 d . . . . .
 N00X N 0.1233(7) 0.4931(8) 0.4002(4) 0.034(3) Uani 1 1 d . . . . .
 N00Y N 0.4178(7) 0.5051(7) 0.3665(5) 0.035(3) Uani 1 1 d . . . . .
 N00Z N 0.3788(7) 0.4723(8) 0.0940(4) 0.033(3) Uani 1 1 d . . . . .
 N010 N 0.2969(8) 0.3450(7) 0.3859(4) 0.036(3) Uani 1 1 d . . . . .
 N011 N 0.2966(7) 0.6245(7) 0.1513(4) 0.033(3) Uani 1 1 d . . . . .
 N012 N 0.1898(7) 0.3487(7) 0.1103(4) 0.036(3) Uani 1 1 d . . . . .
 N013 N 0.0934(7) 0.5229(8) 0.1380(5) 0.041(3) Uani 1 1 d . . . . .
 C014 C 0.4447(8) 0.4707(9) 0.4001(6) 0.035(3) Uani 1 1 d . . . . .
 C015 C 0.2483(10) 0.2529(9) 0.4393(6) 0.043(4) Uani 1 1 d . . . . .
 N016 N 0.2323(7) 0.6352(8) 0.3467(4) 0.035(3) Uani 1 1 d . . . . .
 C017 C 0.0131(9) 0.6062(11) 0.1823(5) 0.044(4) Uani 1 1 d . . . . .
 C018 C 0.2822(12) 0.8415(9) 0.3546(7) 0.053(4) Uani 1 1 d . . . . .
 H018 H 0.2555 0.8561 0.3798 0.064 Uiso 1 1 calc R U . . .
 C019 C 0.2181(12) 0.2522(10) 0.0544(6) 0.051(5) Uani 1 1 d . . . . .
 C01A C 0.1642(9) 0.3094(9) 0.0690(6) 0.042(4) Uani 1 1 d . . . . .
 H01A H 0.1606 0.3481 0.0458 0.050 Uiso 1 1 calc R U . . .
 C01B C 0.2326(9) 0.7137(9) 0.3656(5) 0.038(3) Uani 1 1 d . . . . .
 H01B H 0.2531 0.7110 0.3956 0.046 Uiso 1 1 calc R U . . .
 C01C C 0.5223(10) 0.2394(11) 0.0498(7) 0.052(5) Uani 1 1 d . . . . .
 C01D C 0.2686(10) 0.8345(10) 0.1467(6) 0.049(4) Uani 1 1 d . . . . .
 H01D H 0.2955 0.8472 0.1212 0.059 Uiso 1 1 calc R U . . .
 C01E C 0.5794(12) 0.7182(12) 0.3135(6) 0.057(5) Uani 1 1 d . . . . .
 C01F C 0.0588(8) 0.4950(10) 0.1046(6) 0.039(4) Uani 1 1 d . . . . .
 C01G C 0.3213(11) 0.7472(12) 0.3039(6) 0.052(5) Uani 1 1 d . . . . .
 H01G H 0.3192 0.6971 0.2937 0.063 Uiso 1 1 calc R U . . .
 C01H C 0.0122(8) 0.4061(10) 0.4010(6) 0.043(4) Uani 1 1 d . . . . .
 C01I C 0.4490(9) 0.4406(10) 0.1125(5) 0.037(3) Uani 1 1 d . . . . .
 H01I H 0.4387 0.4276 0.1433 0.044 Uiso 1 1 calc R U . . .
 C01J C 0.2796(11) 0.7673(10) 0.3404(6) 0.049(4) Uani 1 1 d . . . . .
 C01K C 0.3916(10) 0.7137(9) 0.1303(6) 0.045(4) Uani 1 1 d . . . . .
 H01C H 0.4035 0.7679 0.1308 0.054 Uiso 1 1 calc R U . . .
 H01E H 0.4119 0.6918 0.1033 0.054 Uiso 1 1 calc R U . . .
 C01L C 0.2336(12) 0.8895(11) 0.1697(7) 0.063(5) Uani 1 1 d . . . . .
 H01L H 0.2396 0.9404 0.1615 0.076 Uiso 1 1 calc R U . . .
 C01M C 0.3676(13) 0.8720(13) 0.2966(7) 0.066(6) Uani 1 1 d . . . . .
 C01N C 0.0441(9) 0.5263(10) 0.1784(5) 0.040(4) Uani 1 1 d . . . . .
 H01N H 0.0747 0.5132 0.2045 0.048 Uiso 1 1 calc R U . . .
 C01O C 0.5515(12) 0.2591(13) 0.0878(8) 0.067(6) Uani 1 1 d . . . . .
 H01O H 0.5891 0.2290 0.1013 0.080 Uiso 1 1 calc R U . . .
 C01P C 0.3247(12) 0.8947(12) 0.3313(7) 0.061(5) Uani 1 1 d . . . . .
 H01P H 0.3237 0.9460 0.3394 0.073 Uiso 1 1 calc R U . . .
 C01Q C 0.3344(9) 0.3269(9) 0.3516(5) 0.036(3) Uani 1 1 d . . . . .
 C01R C -0.0642(10) 0.2872(10) 0.4367(8) 0.057(5) Uani 1 1 d . . . . .
 C01S C 0.1889(13) 0.8712(12) 0.2053(7) 0.063(5) Uani 1 1 d . . . . .
 C01T C 0.0511(8) 0.4729(9) 0.3800(5) 0.036(3) Uani 1 1 d . . . . .
 H01T H 0.0623 0.4587 0.3494 0.043 Uiso 1 1 calc R U . . .
 C01U C -0.0047(10) 0.3194(10) 0.4590(6) 0.047(4) Uani 1 1 d . . . . .
 H01U H 0.0097 0.3003 0.4864 0.057 Uiso 1 1 calc R U . . .
 C01V C 0.1177(8) 0.5505(8) 0.4257(5) 0.033(3) Uani 1 1 d . . . . .
 C01W C 0.2193(11) 0.2581(10) 0.4789(6) 0.049(4) Uani 1 1 d . . . . .
 H01W H 0.2403 0.2946 0.4978 0.058 Uiso 1 1 calc R U . . .
 C01X C -0.0423(11) 0.7194(11) 0.1522(6) 0.051(5) Uani 1 1 d . . . . .
 H01X H -0.0571 0.7483 0.1279 0.062 Uiso 1 1 calc R U . . .
 C01Y C 0.2657(9) 0.7597(8) 0.1600(6) 0.039(4) Uani 1 1 d . . . . .
 C01Z C 0.3055(9) 0.7002(9) 0.1340(6) 0.039(4) Uani 1 1 d . . . . .
 H01Z H 0.2837 0.7009 0.1043 0.047 Uiso 1 1 calc R U . . .
 C020 C 0.0017(10) 0.5423(10) 0.3786(6) 0.050(4) Uani 1 1 d . . . . .
 H02A H -0.0527 0.5287 0.3794 0.060 Uiso 1 1 calc R U . . .
 H02B H 0.0117 0.5719 0.3522 0.060 Uiso 1 1 calc R U . . .
 C021 C 0.2192(12) 0.1980(11) 0.4120(6) 0.054(5) Uani 1 1 d . . . . .
 H021 H 0.2388 0.1914 0.3837 0.064 Uiso 1 1 calc R U . . .
 C022 C -0.0081(11) 0.6505(11) 0.1472(6) 0.049(4) Uani 1 1 d . . . . .
 H022 H 0.0014 0.6325 0.1188 0.059 Uiso 1 1 calc R U . . .
 C023 C 0.5070(9) 0.5808(9) 0.3237(5) 0.034(3) Uani 1 1 d . . . . .
 C024 C 0.0828(12) 0.2822(13) 0.0791(6) 0.057(5) Uani 1 1 d . . . . .
 H02C H 0.0727 0.2342 0.0643 0.068 Uiso 1 1 calc R U . . .
 H02D H 0.0454 0.3196 0.0689 0.068 Uiso 1 1 calc R U . . .
 C025 C 0.2453(16) 0.1954(12) 0.0825(8) 0.076(7) Uani 1 1 d . . . . .
 H025 H 0.2342 0.1973 0.1125 0.091 Uiso 1 1 calc R U . . .
 C026 C -0.0477(10) 0.3730(11) 0.3796(7) 0.054(5) Uani 1 1 d . . . . .
 H026 H -0.0625 0.3920 0.3522 0.064 Uiso 1 1 calc R U . . .
 C027 C 0.2232(11) 0.7410(11) 0.1963(6) 0.052(4) Uani 1 1 d . . . . .
 H027 H 0.2205 0.6905 0.2057 0.062 Uiso 1 1 calc R U . . .
 C028 C 0.1491(10) 0.7355(10) 0.3681(6) 0.050(4) Uani 1 1 d . . . . .
 H02E H 0.1432 0.7906 0.3681 0.059 Uiso 1 1 calc R U . . .
 H02F H 0.1254 0.7149 0.3945 0.059 Uiso 1 1 calc R U . . .
 C029 C 0.5796(13) 0.6839(13) 0.3528(7) 0.066(6) Uani 1 1 d . . . . .
 H029 H 0.6045 0.7059 0.3768 0.079 Uiso 1 1 calc R U . . .
 C2 C 0.3145(8) 0.2997(9) 0.4265(6) 0.041(4) Uani 1 1 d . . . . .
 H2 H 0.3240 0.3362 0.4504 0.049 Uiso 1 1 calc R U . . .
 C02B C 0.5419(12) 0.6152(13) 0.3567(6) 0.062(6) Uani 1 1 d . . . . .
 H02G H 0.5409 0.5916 0.3841 0.074 Uiso 1 1 calc R U . . .
 C02C C 0.3516(9) 0.6036(9) 0.1761(5) 0.037(3) Uani 1 1 d . . . . .
 C02D C -0.0855(10) 0.3150(10) 0.3965(6) 0.049(4) Uani 1 1 d . . . . .
 H02H H -0.1264 0.2929 0.3812 0.059 Uiso 1 1 calc R U . . .
 C02E C 0.3888(11) 0.2593(12) 0.4176(7) 0.057(5) Uani 1 1 d . . . . .
 H02I H 0.3879 0.2087 0.4307 0.068 Uiso 1 1 calc R U . . .
 H02J H 0.4316 0.2875 0.4302 0.068 Uiso 1 1 calc R U . . .
 C02F C 0.1762(9) 0.6233(10) 0.3207(5) 0.039(4) Uani 1 1 d . . . . .
 C02G C 0.5267(11) 0.3227(11) 0.1067(6) 0.055(5) Uani 1 1 d . . . . .
 H02K H 0.5476 0.3360 0.1339 0.066 Uiso 1 1 calc R U . . .
 C02H C 0.0339(10) 0.3796(10) 0.4414(6) 0.048(4) Uani 1 1 d . . . . .
 H02L H 0.0744 0.4024 0.4567 0.057 Uiso 1 1 calc R U . . .
 C02I C 0.3918(8) 0.5306(8) 0.0681(5) 0.031(3) Uani 1 1 d . . . . .
 C02J C 0.5245(10) 0.4397(12) 0.3353(6) 0.053(5) Uani 1 1 d . . . . .
 H02M H 0.5747 0.4516 0.3229 0.064 Uiso 1 1 calc R U . . .
 H02N H 0.5050 0.3939 0.3212 0.064 Uiso 1 1 calc R U . . .
 C02K C 0.3109(13) 0.1385(16) 0.0240(12) 0.089(10) Uani 1 1 d . . . . .
 C02L C 0.4729(9) 0.3692(9) 0.0892(6) 0.038(3) Uani 1 1 d . . . . .
 C02M C 0.4683(11) 0.2822(10) 0.0293(6) 0.049(4) Uani 1 1 d . . . . .
 H02O H 0.4486 0.2673 0.0021 0.058 Uiso 1 1 calc R U . . .
 C02P C 0.2386(13) 0.2480(11) 0.0131(7) 0.064(6) Uani 1 1 d . . . . .
 H02P H 0.2203 0.2854 -0.0060 0.076 Uiso 1 1 calc R U . . .
 C02Q C 0.0011(12) 0.6356(12) 0.2241(6) 0.055(5) Uani 1 1 d . . . . .
 H02Q H 0.0167 0.6076 0.2485 0.066 Uiso 1 1 calc R U . . .
 C02R C 0.4703(9) 0.5045(10) 0.3284(6) 0.041(4) Uani 1 1 d . . . . .
 H02R H 0.4398 0.4942 0.3018 0.049 Uiso 1 1 calc R U . . .
 C02S C -0.0160(10) 0.4705(11) 0.1716(6) 0.051(5) Uani 1 1 d . . . . .
 H02S H -0.0630 0.4868 0.1862 0.061 Uiso 1 1 calc R U . . .
 H02T H -0.0004 0.4218 0.1839 0.061 Uiso 1 1 calc R U . . .
 C02T C 0.1606(11) 0.1533(12) 0.4272(8) 0.065(6) Uani 1 1 d . . . . .
 H02U H 0.1398 0.1164 0.4086 0.078 Uiso 1 1 calc R U . . .
 C02U C 0.1522(8) 0.3345(8) 0.1450(5) 0.035(3) Uani 1 1 d . . . . .
 C02V C 0.3656(14) 0.7990(12) 0.2825(6) 0.061(6) Uani 1 1 d . . . . .
 H02V H 0.3947 0.7843 0.2582 0.073 Uiso 1 1 calc R U . . .
 C02W C 0.4428(10) 0.3487(10) 0.0493(5) 0.042(4) Uani 1 1 d . . . . .
 H02W H 0.4055 0.3790 0.0358 0.051 Uiso 1 1 calc R U . . .
 C02X C 0.5092(11) 0.6168(11) 0.2839(6) 0.052(5) Uani 1 1 d . . . . .
 H02X H 0.4864 0.5932 0.2597 0.062 Uiso 1 1 calc R U . . .
 C02Y C 0.1623(13) 0.2155(13) 0.4941(9) 0.076(7) Uani 1 1 d . . . . .
 H02Y H 0.1433 0.2229 0.5225 0.092 Uiso 1 1 calc R U . . .
 C030 C -0.0331(14) 0.7050(14) 0.2299(6) 0.068(7) Uani 1 1 d . . . . .
 H030 H -0.0417 0.7245 0.2580 0.082 Uiso 1 1 calc R U . . .
 C032 C 0.1319(10) 0.1603(10) 0.4674(7) 0.053(5) Uani 1 1 d . . . . .
 C033 C 0.1842(12) 0.7971(12) 0.2190(6) 0.057(5) Uani 1 1 d . . . . .
 H033 H 0.1548 0.7846 0.2435 0.069 Uiso 1 1 calc R U . . .
 C034 C 0.5434(13) 0.6854(12) 0.2783(6) 0.062(6) Uani 1 1 d . . . . .
 H034 H 0.5424 0.7098 0.2511 0.074 Uiso 1 1 calc R U . . .
 C035 C -0.0543(12) 0.7451(12) 0.1934(7) 0.059(5) Uani 1 1 d . . . . .
 C036 C 0.5104(9) 0.5007(9) 0.1117(6) 0.042(4) Uani 1 1 d . . . . .
 H03A H 0.5611 0.4779 0.1085 0.051 Uiso 1 1 calc R U . . .
 H03B H 0.5093 0.5308 0.1385 0.051 Uiso 1 1 calc R U . . .
 C6 C 0.2850(15) 0.1924(17) -0.0038(9) 0.088(9) Uani 1 1 d . . . . .
 H6 H 0.2983 0.1918 -0.0335 0.106 Uiso 1 1 calc R U . . .
 C1 C 0.2881(18) 0.1375(13) 0.0658(10) 0.094(9) Uani 1 1 d . . . . .
 H1 H 0.3016 0.0966 0.0838 0.112 Uiso 1 1 calc R U . . .

loop_
  _atom_site_aniso_label
  _atom_site_aniso_U_11
  _atom_site_aniso_U_22
  _atom_site_aniso_U_33
  _atom_site_aniso_U_23
  _atom_site_aniso_U_13
  _atom_site_aniso_U_12
 Au01 0.0287(3) 0.0329(3) 0.0265(3) -0.0008(2) 0.0002(2) -0.0007(2)
 Au02 0.0349(3) 0.0365(3) 0.0223(3) -0.0001(2) 0.0012(2) 0.0046(2)
 Au03 0.0331(3) 0.0313(3) 0.0249(3) 0.0006(2) 0.0016(2) 0.0005(2)
 Au04 0.0319(3) 0.0375(3) 0.0233(3) -0.0018(2) -0.0007(2) 0.0013(2)
 Au05 0.0341(3) 0.0391(3) 0.0228(3) -0.0011(2) 0.0000(2) -0.0038(2)
 Au06 0.0340(3) 0.0379(3) 0.0244(3) 0.0024(3) -0.0016(2) -0.0018(2)
 Au07 0.0391(3) 0.0450(3) 0.0246(3) -0.0031(3) -0.0007(3) -0.0030(3)
 Au08 0.0414(3) 0.0397(3) 0.0239(3) 0.0015(2) -0.0003(2) 0.0034(3)
 S09 0.0413(19) 0.044(2) 0.0273(19) -0.0061(16) 0.0039(15) 0.0019(15)
 S00A 0.0366(18) 0.045(2) 0.032(2) -0.0003(17) -0.0039(15) -0.0014(15)
 S00B 0.050(2) 0.049(2) 0.040(2) -0.0104(19) 0.010(2) 0.0025(19)
 S00C 0.0393(18) 0.0405(19) 0.032(2) 0.0060(16) 0.0062(15) 0.0028(16)
 S00D 0.043(2) 0.050(2) 0.030(2) 0.0007(18) -0.0072(16) -0.0017(17)
 S00E 0.037(2) 0.053(2) 0.050(3) 0.001(2) -0.0056(18) -0.0060(18)
 S00F 0.0381(18) 0.049(2) 0.030(2) -0.0045(17) -0.0012(15) -0.0005(16)
 S00G 0.044(2) 0.060(3) 0.033(2) 0.0025(19) -0.0093(17) 0.0065(19)
 S00H 0.039(2) 0.066(3) 0.049(3) -0.006(2) 0.0030(18) -0.014(2)
 S00I 0.0334(18) 0.050(2) 0.057(3) 0.000(2) 0.0069(18) -0.0044(17)
 S00J 0.043(2) 0.064(3) 0.049(3) -0.002(2) 0.0037(19) 0.016(2)
 S00K 0.049(2) 0.057(2) 0.030(2) 0.0098(19) 0.0077(18) -0.0028(19)
 S00L 0.045(2) 0.053(2) 0.055(3) 0.010(2) 0.000(2) 0.0101(19)
 S00M 0.036(2) 0.050(2) 0.069(3) -0.001(2) 0.008(2) 0.0095(18)
 S00N 0.050(2) 0.053(3) 0.087(4) 0.003(3) 0.008(3) 0.017(2)
 S00O 0.056(3) 0.058(3) 0.065(3) 0.007(2) 0.003(2) -0.024(2)
 Cl0P 0.081(4) 0.054(3) 0.080(4) -0.006(3) 0.027(3) 0.024(3)
 Cl0Q 0.069(3) 0.066(3) 0.107(5) 0.016(3) 0.019(3) -0.025(3)
 Cl0R 0.144(6) 0.093(5) 0.063(4) 0.017(3) 0.041(4) 0.068(5)
 Cl0S 0.129(6) 0.078(4) 0.055(3) -0.011(3) 0.020(3) -0.061(4)
 Cl0T 0.052(3) 0.082(4) 0.127(6) 0.037(4) 0.005(3) -0.023(3)
 Cl0U 0.131(6) 0.081(4) 0.093(5) -0.030(4) 0.038(4) 0.030(4)
 Cl0V 0.113(5) 0.092(4) 0.074(4) 0.026(3) 0.005(4) -0.044(4)
 Cl0W 0.078(4) 0.125(7) 0.225(11) -0.096(7) -0.003(6) 0.036(5)
 N00X 0.027(5) 0.050(8) 0.025(6) -0.001(6) 0.000(5) -0.002(5)
 N00Y 0.029(6) 0.037(7) 0.039(8) -0.007(6) 0.002(5) -0.008(5)
 N00Z 0.035(6) 0.053(8) 0.012(5) 0.000(5) -0.001(5) 0.004(6)
 N010 0.038(6) 0.035(6) 0.036(7) 0.011(5) 0.004(6) -0.010(5)
 N011 0.031(6) 0.038(6) 0.030(7) -0.009(5) 0.006(5) 0.003(5)
 N012 0.041(7) 0.030(6) 0.037(8) -0.012(6) 0.001(6) -0.007(5)
 N013 0.037(6) 0.043(7) 0.043(8) 0.008(7) 0.010(6) 0.003(6)
 C014 0.026(6) 0.033(7) 0.046(9) 0.002(7) -0.001(6) 0.001(6)
 C015 0.040(8) 0.032(7) 0.057(11) 0.004(7) 0.004(8) 0.004(7)
 N016 0.035(7) 0.052(7) 0.018(6) 0.004(5) 0.002(5) 0.004(6)
 C017 0.033(8) 0.071(12) 0.026(8) 0.010(8) 0.001(6) 0.007(8)
 C018 0.068(12) 0.037(8) 0.055(11) 0.006(8) -0.003(10) -0.012(8)
 C019 0.076(13) 0.040(8) 0.037(9) -0.025(7) 0.006(9) 0.010(9)
 C01A 0.042(8) 0.041(8) 0.042(10) -0.010(7) -0.004(7) -0.020(7)
 C01B 0.036(8) 0.040(8) 0.038(9) 0.013(7) 0.003(7) 0.008(6)
 C01C 0.045(9) 0.050(10) 0.062(13) 0.000(9) 0.018(9) 0.004(8)
 C01D 0.045(9) 0.045(9) 0.057(11) -0.008(8) 0.013(8) -0.008(7)
 C01E 0.066(12) 0.071(13) 0.033(10) -0.012(9) 0.008(9) -0.028(10)
 C01F 0.030(7) 0.047(9) 0.040(10) -0.002(8) -0.006(7) 0.000(6)
 C01G 0.065(11) 0.065(12) 0.027(9) 0.009(8) -0.004(8) -0.011(9)
 C01H 0.027(7) 0.050(9) 0.053(11) -0.003(8) 0.005(7) -0.001(6)
 C01I 0.044(8) 0.052(9) 0.015(7) -0.008(7) -0.007(6) 0.000(7)
 C01J 0.053(10) 0.047(9) 0.046(10) 0.005(8) -0.005(8) 0.000(8)
 C01K 0.049(9) 0.026(7) 0.059(12) -0.002(7) 0.013(8) -0.007(7)
 C01L 0.071(13) 0.044(10) 0.074(14) -0.021(10) -0.007(11) 0.006(9)
 C01M 0.067(13) 0.079(14) 0.051(12) 0.032(11) -0.008(10) -0.023(11)
 C01N 0.045(8) 0.044(9) 0.031(8) -0.003(7) 0.000(7) 0.010(7)
 C01O 0.055(12) 0.072(14) 0.073(15) -0.006(12) -0.013(11) 0.034(11)
 C01P 0.069(12) 0.058(11) 0.057(13) 0.024(10) -0.006(11) -0.008(10)
 C01Q 0.039(8) 0.038(8) 0.030(8) -0.017(7) 0.001(6) 0.007(6)
 C01R 0.037(9) 0.044(10) 0.092(16) -0.010(10) 0.021(10) -0.007(7)
 C01S 0.080(15) 0.055(11) 0.055(13) -0.006(10) 0.005(11) 0.006(10)
 C01T 0.024(6) 0.044(9) 0.038(9) 0.002(7) -0.013(6) -0.002(6)
 C01U 0.051(10) 0.048(9) 0.042(10) 0.004(8) -0.006(8) -0.002(8)
 C01V 0.034(7) 0.030(7) 0.034(8) -0.007(6) 0.016(6) 0.007(6)
 C01W 0.060(11) 0.050(9) 0.036(9) -0.017(8) 0.000(8) -0.002(8)
 C01X 0.066(12) 0.054(11) 0.034(10) 0.014(8) 0.016(8) 0.010(9)
 C01Y 0.039(8) 0.031(7) 0.047(9) 0.002(7) -0.012(7) 0.001(6)
 C01Z 0.039(8) 0.033(7) 0.045(10) -0.007(7) -0.001(7) 0.002(6)
 C020 0.035(8) 0.053(10) 0.061(12) 0.015(9) -0.005(8) 0.005(7)
 C021 0.063(12) 0.055(10) 0.043(10) -0.004(8) 0.000(9) -0.017(9)
 C022 0.063(11) 0.062(11) 0.023(8) 0.000(8) 0.005(8) 0.010(9)
 C023 0.042(8) 0.040(8) 0.019(7) -0.008(6) 0.009(6) -0.004(7)
 C024 0.063(12) 0.075(13) 0.032(10) -0.007(9) -0.001(9) -0.009(10)
 C025 0.11(2) 0.051(11) 0.064(14) -0.014(10) -0.015(14) 0.014(13)
 C026 0.037(9) 0.064(12) 0.060(12) 0.013(10) -0.023(8) -0.015(8)
 C027 0.058(11) 0.061(11) 0.036(9) 0.011(8) 0.007(8) 0.011(9)
 C028 0.051(10) 0.047(9) 0.051(11) 0.008(9) 0.001(9) 0.013(8)
 C029 0.071(13) 0.083(15) 0.044(12) -0.015(11) -0.003(10) -0.033(12)
 C2 0.030(7) 0.043(9) 0.050(10) 0.009(8) -0.005(7) 0.004(6)
 C02B 0.069(12) 0.089(15) 0.027(9) 0.013(10) 0.008(9) -0.045(11)
 C02C 0.043(8) 0.035(8) 0.034(8) 0.004(6) 0.013(7) 0.005(7)
 C02D 0.048(9) 0.045(9) 0.054(12) 0.003(9) -0.010(9) -0.015(8)
 C02E 0.043(10) 0.066(12) 0.061(13) 0.024(10) 0.003(9) 0.007(9)
 C02F 0.038(8) 0.055(10) 0.025(8) 0.002(7) 0.009(6) 0.005(7)
 C02G 0.060(11) 0.059(11) 0.045(11) -0.014(9) -0.022(9) 0.005(9)
 C02H 0.042(9) 0.052(10) 0.048(11) -0.009(9) -0.003(8) -0.003(8)
 C02I 0.033(7) 0.035(7) 0.025(7) 0.009(6) 0.012(6) 0.001(6)
 C02J 0.047(9) 0.074(13) 0.039(10) 0.002(9) 0.008(8) -0.002(9)
 C02K 0.049(12) 0.081(17) 0.14(3) -0.073(19) 0.003(14) 0.006(11)
 C02L 0.032(7) 0.039(8) 0.044(9) 0.001(7) 0.004(7) 0.006(6)
 C02M 0.059(11) 0.056(10) 0.031(9) -0.020(8) 0.013(8) 0.014(8)
 C02P 0.074(14) 0.047(10) 0.070(14) -0.002(10) 0.017(12) -0.012(10)
 C02Q 0.067(12) 0.077(13) 0.022(8) -0.011(8) -0.006(8) 0.037(11)
 C02R 0.035(8) 0.051(10) 0.036(9) -0.005(7) -0.001(7) -0.004(7)
 C02S 0.044(9) 0.055(10) 0.054(12) 0.014(9) 0.013(8) -0.005(8)
 C02T 0.050(11) 0.067(13) 0.077(16) -0.010(12) -0.012(11) -0.023(10)
 C02U 0.032(7) 0.033(7) 0.038(9) 0.016(7) 0.006(7) -0.007(6)
 C02V 0.089(15) 0.065(12) 0.028(9) 0.005(9) 0.006(10) -0.025(12)
 C02W 0.045(9) 0.050(9) 0.031(9) 0.004(7) -0.007(7) 0.008(7)
 C02X 0.061(11) 0.049(10) 0.045(11) -0.009(8) -0.013(9) -0.016(9)
 C02Y 0.059(13) 0.072(14) 0.099(19) 0.008(13) 0.043(13) -0.009(11)
 C030 0.086(15) 0.099(17) 0.019(9) -0.001(10) 0.005(9) 0.049(14)
 C032 0.045(9) 0.044(9) 0.070(13) 0.028(9) 0.002(9) -0.013(8)
 C033 0.070(13) 0.068(12) 0.033(10) -0.016(9) 0.016(9) 0.005(10)
 C034 0.081(14) 0.065(12) 0.040(11) -0.001(9) -0.017(10) -0.034(11)
 C035 0.063(12) 0.063(12) 0.052(12) 0.004(10) 0.012(10) 0.027(10)
 C036 0.036(8) 0.046(9) 0.045(10) -0.012(8) -0.001(7) 0.001(7)
 C6 0.071(16) 0.11(2) 0.083(18) -0.022(16) 0.052(15) -0.015(16)
 C1 0.12(2) 0.054(13) 0.11(2) 0.008(14) -0.05(2) 0.026(15)

_geom_special_details
;
 All esds (except the esd in the dihedral angle between two l.s. planes)
 are estimated using the full covariance matrix.  The cell esds are taken
 into account individually in the estimation of esds in distances, angles
 and torsion angles; correlations between esds in cell parameters are only
 used when they are defined by crystal symmetry.  An approximate (isotropic)
 treatment of cell esds is used for estimating esds involving l.s. planes.
;
loop_
  _geom_bond_atom_site_label_1
  _geom_bond_atom_site_label_2
  _geom_bond_distance
  _geom_bond_site_symmetry_2
  _geom_bond_publ_flag
 Au01 Au05 2.9751(8) . ?
 Au01 Au06 3.3441(8) . ?
 Au01 Au07 3.0150(9) . ?
 Au01 N00X 2.037(13) . ?
 Au01 N010 2.044(14) . ?
 Au02 Au03 2.9664(8) . ?
 Au02 Au04 3.0017(8) . ?
 Au02 Au05 3.1361(9) 2_564 ?
 Au02 S00C 2.307(4) . ?
 Au02 S00F 2.302(4) . ?
 Au03 Au04 3.3335(8) . ?
 Au03 Au08 3.0109(8) . ?
 Au03 N00Z 2.011(13) . ?
 Au03 N012 2.032(12) . ?
 Au04 Au08 2.9772(9) . ?
 Au04 N011 2.027(13) . ?
 Au04 N013 2.024(13) . ?
 Au05 Au02 3.1361(9) 2_565 ?
 Au05 Au06 3.0161(8) . ?
 Au05 S09 2.303(4) . ?
 Au05 S00A 2.302(4) . ?
 Au06 Au07 3.0026(9) . ?
 Au06 N00Y 2.033(13) . ?
 Au06 N016 2.037(13) . ?
 Au07 Au08 3.1053(10) . ?
 Au07 S00B 2.301(5) . ?
 Au07 S00G 2.298(4) . ?
 Au08 S00D 2.302(4) . ?
 Au08 S00K 2.309(5) . ?
 S09 C01V 1.717(16) . ?
 S00A C014 1.693(17) . ?
 S00B C01Q 1.688(18) . ?
 S00C C02I 1.695(15) . ?
 S00D C02C 1.696(16) . ?
 S00E C01K 1.80(2) . ?
 S00E C02C 1.789(17) . ?
 S00F C01F 1.696(18) . ?
 S00G C02F 1.693(18) . ?
 S00H C01F 1.757(16) . ?
 S00H C02S 1.80(2) . ?
 S00I C02I 1.754(15) . ?
 S00I C036 1.820(18) . ?
 S00J C014 1.754(15) . ?
 S00J C02J 1.784(19) . ?
 S00K C02U 1.677(18) . ?
 S00L C028 1.79(2) . ?
 S00L C02F 1.769(17) . ?
 S00M C01V 1.760(14) . ?
 S00M C020 1.80(2) . ?
 S00N C01Q 1.778(16) . ?
 S00N C02E 1.79(2) . ?
 S00O C024 1.788(19) . ?
 S00O C02U 1.795(15) . ?
 Cl0P C01C 1.747(19) . ?
 Cl0Q C01R 1.749(19) . ?
 Cl0R C035 1.74(2) . ?
 Cl0S C01E 1.72(2) . ?
 Cl0T C032 1.706(17) . ?
 Cl0U C01S 1.73(2) . ?
 Cl0V C01M 1.74(2) . ?
 Cl0W C02K 1.74(2) . ?
 N00X C01T 1.467(17) . ?
 N00X C01V 1.298(19) . ?
 N00Y C014 1.30(2) . ?
 N00Y C02R 1.50(2) . ?
 N00Z C01I 1.480(19) . ?
 N00Z C02I 1.334(19) . ?
 N010 C01Q 1.29(2) . ?
 N010 C2 1.53(2) . ?
 N011 C01Z 1.46(2) . ?
 N011 C02C 1.29(2) . ?
 N012 C01A 1.53(2) . ?
 N012 C02U 1.29(2) . ?
 N013 C01F 1.30(2) . ?
 N013 C01N 1.53(2) . ?
 C015 C01W 1.33(2) . ?
 C015 C021 1.39(3) . ?
 C015 C2 1.49(2) . ?
 N016 C01B 1.52(2) . ?
 N016 C02F 1.30(2) . ?
 C017 C01N 1.53(2) . ?
 C017 C022 1.40(2) . ?
 C017 C02Q 1.41(2) . ?
 C018 H018 0.9500 . ?
 C018 C01J 1.40(2) . ?
 C018 C01P 1.41(3) . ?
 C019 C01A 1.47(2) . ?
 C019 C025 1.42(3) . ?
 C019 C02P 1.33(3) . ?
 C01A H01A 1.0000 . ?
 C01A C024 1.55(3) . ?
 C01B H01B 1.0000 . ?
 C01B C01J 1.49(2) . ?
 C01B C028 1.53(2) . ?
 C01C C01O 1.33(3) . ?
 C01C C02M 1.38(3) . ?
 C01D H01D 0.9500 . ?
 C01D C01L 1.36(2) . ?
 C01D C01Y 1.40(2) . ?
 C01E C029 1.36(3) . ?
 C01E C034 1.39(3) . ?
 C01G H01G 0.9500 . ?
 C01G C01J 1.40(3) . ?
 C01G C02V 1.38(3) . ?
 C01H C01T 1.52(2) . ?
 C01H C026 1.38(2) . ?
 C01H C02H 1.39(3) . ?
 C01I H01I 1.0000 . ?
 C01I C02L 1.53(2) . ?
 C01I C036 1.52(2) . ?
 C01K H01C 0.9900 . ?
 C01K H01E 0.9900 . ?
 C01K C01Z 1.55(2) . ?
 C01L H01L 0.9500 . ?
 C01L C01S 1.40(3) . ?
 C01M C01P 1.38(3) . ?
 C01M C02V 1.37(3) . ?
 C01N H01N 1.0000 . ?
 C01N C02S 1.47(2) . ?
 C01O H01O 0.9500 . ?
 C01O C02G 1.35(3) . ?
 C01P H01P 0.9500 . ?
 C01R C01U 1.38(3) . ?
 C01R C02D 1.40(3) . ?
 C01S C033 1.39(3) . ?
 C01T H01T 1.0000 . ?
 C01T C020 1.52(2) . ?
 C01U H01U 0.9500 . ?
 C01U C02H 1.38(3) . ?
 C01W H01W 0.9500 . ?
 C01W C02Y 1.35(3) . ?
 C01X H01X 0.9500 . ?
 C01X C022 1.38(3) . ?
 C01X C035 1.37(3) . ?
 C01Y C01Z 1.51(2) . ?
 C01Y C027 1.39(2) . ?
 C01Z H01Z 1.0000 . ?
 C020 H02A 0.9900 . ?
 C020 H02B 0.9900 . ?
 C021 H021 0.9500 . ?
 C021 C02T 1.39(3) . ?
 C022 H022 0.9500 . ?
 C023 C02B 1.34(2) . ?
 C023 C02R 1.52(2) . ?
 C023 C02X 1.39(2) . ?
 C024 H02C 0.9900 . ?
 C024 H02D 0.9900 . ?
 C025 H025 0.9500 . ?
 C025 C1 1.38(4) . ?
 C026 H026 0.9500 . ?
 C026 C02D 1.34(3) . ?
 C027 H027 0.9500 . ?
 C027 C033 1.40(3) . ?
 C028 H02E 0.9900 . ?
 C028 H02F 0.9900 . ?
 C029 H029 0.9500 . ?
 C029 C02B 1.40(3) . ?
 C2 H2 1.0000 . ?
 C2 C02E 1.52(2) . ?
 C02B H02G 0.9500 . ?
 C02D H02H 0.9500 . ?
 C02E H02I 0.9900 . ?
 C02E H02J 0.9900 . ?
 C02G H02K 0.9500 . ?
 C02G C02L 1.37(2) . ?
 C02H H02L 0.9500 . ?
 C02J H02M 0.9900 . ?
 C02J H02N 0.9900 . ?
 C02J C02R 1.52(3) . ?
 C02K C6 1.37(4) . ?
 C02K C1 1.36(4) . ?
 C02L C02W 1.39(2) . ?
 C02M H02O 0.9500 . ?
 C02M C02W 1.41(2) . ?
 C02P H02P 0.9500 . ?
 C02P C6 1.39(3) . ?
 C02Q H02Q 0.9500 . ?
 C02Q C030 1.39(3) . ?
 C02R H02R 1.0000 . ?
 C02S H02S 0.9900 . ?
 C02S H02T 0.9900 . ?
 C02T H02U 0.9500 . ?
 C02T C032 1.35(3) . ?
 C02V H02V 0.9500 . ?
 C02W H02W 0.9500 . ?
 C02X H02X 0.9500 . ?
 C02X C034 1.38(3) . ?
 C02Y H02Y 0.9500 . ?
 C02Y C032 1.40(3) . ?
 C030 H030 0.9500 . ?
 C030 C035 1.39(3) . ?
 C033 H033 0.9500 . ?
 C034 H034 0.9500 . ?
 C036 H03A 0.9900 . ?
 C036 H03B 0.9900 . ?
 C6 H6 0.9500 . ?
 C1 H1 0.9500 . ?

loop_
  _geom_angle_atom_site_label_1
  _geom_angle_atom_site_label_2
  _geom_angle_atom_site_label_3
  _geom_angle
  _geom_angle_site_symmetry_1
  _geom_angle_site_symmetry_3
  _geom_angle_publ_flag
 Au05 Au01 Au06 56.655(18) . . ?
 Au05 Au01 Au07 112.61(2) . . ?
 Au07 Au01 Au06 56.064(19) . . ?
 N00X Au01 Au05 85.5(4) . . ?
 N00X Au01 Au06 91.4(4) . . ?
 N00X Au01 Au07 99.5(4) . . ?
 N00X Au01 N010 173.4(5) . . ?
 N010 Au01 Au05 97.2(4) . . ?
 N010 Au01 Au06 95.1(3) . . ?
 N010 Au01 Au07 85.1(4) . . ?
 Au03 Au02 Au04 67.91(2) . . ?
 Au03 Au02 Au05 110.43(3) . 2_564 ?
 Au04 Au02 Au05 171.99(3) . 2_564 ?
 S00C Au02 Au03 87.75(10) . . ?
 S00C Au02 Au04 96.74(10) . . ?
 S00C Au02 Au05 90.97(10) . 2_564 ?
 S00F Au02 Au03 97.52(11) . . ?
 S00F Au02 Au04 86.67(10) . . ?
 S00F Au02 Au05 85.81(10) . 2_564 ?
 S00F Au02 S00C 174.52(15) . . ?
 Au02 Au03 Au04 56.548(18) . . ?
 Au02 Au03 Au08 112.12(2) . . ?
 Au08 Au03 Au04 55.693(19) . . ?
 N00Z Au03 Au02 85.6(4) . . ?
 N00Z Au03 Au04 91.4(4) . . ?
 N00Z Au03 Au08 99.4(3) . . ?
 N00Z Au03 N012 173.0(5) . . ?
 N012 Au03 Au02 97.2(4) . . ?
 N012 Au03 Au04 95.5(4) . . ?
 N012 Au03 Au08 85.5(4) . . ?
 Au02 Au04 Au03 55.542(18) . . ?
 Au08 Au04 Au02 112.08(2) . . ?
 Au08 Au04 Au03 56.656(19) . . ?
 N011 Au04 Au02 100.7(3) . . ?
 N011 Au04 Au03 93.6(3) . . ?
 N011 Au04 Au08 86.9(4) . . ?
 N013 Au04 Au02 85.3(4) . . ?
 N013 Au04 Au03 92.6(4) . . ?
 N013 Au04 Au08 94.1(4) . . ?
 N013 Au04 N011 173.1(5) . . ?
 Au01 Au05 Au02 113.12(3) . 2_565 ?
 Au01 Au05 Au06 67.85(2) . . ?
 Au06 Au05 Au02 171.41(3) . 2_565 ?
 S09 Au05 Au01 87.89(10) . . ?
 S09 Au05 Au02 93.20(10) . 2_565 ?
 S09 Au05 Au06 95.37(10) . . ?
 S00A Au05 Au01 97.54(10) . . ?
 S00A Au05 Au02 83.89(10) . 2_565 ?
 S00A Au05 Au06 87.52(10) . . ?
 S00A Au05 S09 174.50(14) . . ?
 Au05 Au06 Au01 55.490(18) . . ?
 Au07 Au06 Au01 56.417(19) . . ?
 Au07 Au06 Au05 111.80(3) . . ?
 N00Y Au06 Au01 91.7(4) . . ?
 N00Y Au06 Au05 83.9(4) . . ?
 N00Y Au06 Au07 94.6(4) . . ?
 N00Y Au06 N016 173.7(5) . . ?
 N016 Au06 Au01 93.9(4) . . ?
 N016 Au06 Au05 101.7(3) . . ?
 N016 Au06 Au07 86.1(4) . . ?
 Au01 Au07 Au08 163.18(3) . . ?
 Au06 Au07 Au01 67.52(2) . . ?
 Au06 Au07 Au08 129.17(3) . . ?
 S00B Au07 Au01 86.74(12) . . ?
 S00B Au07 Au06 102.02(12) . . ?
 S00B Au07 Au08 87.17(12) . . ?
 S00G Au07 Au01 98.20(11) . . ?
 S00G Au07 Au06 85.86(11) . . ?
 S00G Au07 Au08 86.30(11) . . ?
 S00G Au07 S00B 171.88(16) . . ?
 Au03 Au08 Au07 170.44(3) . . ?
 Au04 Au08 Au03 67.65(2) . . ?
 Au04 Au08 Au07 121.90(3) . . ?
 S00D Au08 Au03 98.10(11) . . ?
 S00D Au08 Au04 86.17(10) . . ?
 S00D Au08 Au07 83.80(11) . . ?
 S00D Au08 S00K 171.85(15) . . ?
 S00K Au08 Au03 86.19(11) . . ?
 S00K Au08 Au04 101.89(11) . . ?
 S00K Au08 Au07 90.85(11) . . ?
 C01V S09 Au05 107.5(5) . . ?
 C014 S00A Au05 108.1(5) . . ?
 C01Q S00B Au07 108.1(5) . . ?
 C02I S00C Au02 108.0(5) . . ?
 C02C S00D Au08 108.7(6) . . ?
 C02C S00E C01K 89.7(8) . . ?
 C01F S00F Au02 108.9(5) . . ?
 C02F S00G Au07 110.0(6) . . ?
 C01F S00H C02S 89.4(8) . . ?
 C02I S00I C036 91.1(7) . . ?
 C014 S00J C02J 90.6(9) . . ?
 C02U S00K Au08 108.2(5) . . ?
 C02F S00L C028 90.5(8) . . ?
 C01V S00M C020 90.1(8) . . ?
 C01Q S00N C02E 91.9(8) . . ?
 C024 S00O C02U 91.2(9) . . ?
 C01T N00X Au01 118.3(10) . . ?
 C01V N00X Au01 128.4(10) . . ?
 C01V N00X C01T 112.8(13) . . ?
 C014 N00Y Au06 130.6(11) . . ?
 C014 N00Y C02R 113.7(13) . . ?
 C02R N00Y Au06 115.4(10) . . ?
 C01I N00Z Au03 117.5(10) . . ?
 C02I N00Z Au03 129.1(10) . . ?
 C02I N00Z C01I 112.8(13) . . ?
 C01Q N010 Au01 127.6(11) . . ?
 C01Q N010 C2 116.1(13) . . ?
 C2 N010 Au01 116.3(10) . . ?
 C01Z N011 Au04 119.1(10) . . ?
 C02C N011 Au04 126.5(11) . . ?
 C02C N011 C01Z 113.8(13) . . ?
 C01A N012 Au03 115.4(10) . . ?
 C02U N012 Au03 127.3(11) . . ?
 C02U N012 C01A 117.2(13) . . ?
 C01F N013 Au04 129.1(12) . . ?
 C01F N013 C01N 113.6(13) . . ?
 C01N N013 Au04 117.0(11) . . ?
 S00A C014 S00J 115.1(9) . . ?
 N00Y C014 S00A 129.8(12) . . ?
 N00Y C014 S00J 115.1(12) . . ?
 C01W C015 C021 117.8(17) . . ?
 C01W C015 C2 120.5(17) . . ?
 C021 C015 C2 121.5(17) . . ?
 C01B N016 Au06 118.6(9) . . ?
 C02F N016 Au06 127.9(12) . . ?
 C02F N016 C01B 113.2(13) . . ?
 C022 C017 C01N 124.0(16) . . ?
 C022 C017 C02Q 117.7(17) . . ?
 C02Q C017 C01N 118.2(15) . . ?
 C01J C018 H018 120.1 . . ?
 C01J C018 C01P 120(2) . . ?
 C01P C018 H018 120.1 . . ?
 C025 C019 C01A 121.8(18) . . ?
 C02P C019 C01A 120.8(19) . . ?
 C02P C019 C025 117.2(19) . . ?
 N012 C01A H01A 107.6 . . ?
 N012 C01A C024 104.4(14) . . ?
 C019 C01A N012 112.7(14) . . ?
 C019 C01A H01A 107.6 . . ?
 C019 C01A C024 116.6(15) . . ?
 C024 C01A H01A 107.6 . . ?
 N016 C01B H01B 108.4 . . ?
 N016 C01B C028 104.6(13) . . ?
 C01J C01B N016 113.1(13) . . ?
 C01J C01B H01B 108.4 . . ?
 C01J C01B C028 113.6(14) . . ?
 C028 C01B H01B 108.4 . . ?
 C01O C01C Cl0P 120.0(16) . . ?
 C01O C01C C02M 121.9(18) . . ?
 C02M C01C Cl0P 118.1(16) . . ?
 C01L C01D H01D 119.4 . . ?
 C01L C01D C01Y 121.2(18) . . ?
 C01Y C01D H01D 119.4 . . ?
 C029 C01E Cl0S 118.8(15) . . ?
 C029 C01E C034 120.9(19) . . ?
 C034 C01E Cl0S 120.3(16) . . ?
 S00F C01F S00H 115.1(9) . . ?
 N013 C01F S00F 129.8(13) . . ?
 N013 C01F S00H 115.0(13) . . ?
 C01J C01G H01G 119.5 . . ?
 C02V C01G H01G 119.5 . . ?
 C02V C01G C01J 121(2) . . ?
 C026 C01H C01T 118.2(16) . . ?
 C026 C01H C02H 119.9(17) . . ?
 C02H C01H C01T 121.8(15) . . ?
 N00Z C01I H01I 107.9 . . ?
 N00Z C01I C02L 111.6(12) . . ?
 N00Z C01I C036 108.7(13) . . ?
 C02L C01I H01I 107.9 . . ?
 C036 C01I H01I 107.9 . . ?
 C036 C01I C02L 112.6(13) . . ?
 C018 C01J C01B 117.6(17) . . ?
 C01G C01J C018 118.7(18) . . ?
 C01G C01J C01B 123.6(17) . . ?
 S00E C01K H01C 111.0 . . ?
 S00E C01K H01E 111.0 . . ?
 H01C C01K H01E 109.0 . . ?
 C01Z C01K S00E 103.7(12) . . ?
 C01Z C01K H01C 111.0 . . ?
 C01Z C01K H01E 111.0 . . ?
 C01D C01L H01L 120.0 . . ?
 C01D C01L C01S 120.1(19) . . ?
 C01S C01L H01L 120.0 . . ?
 C01P C01M Cl0V 118.7(18) . . ?
 C02V C01M Cl0V 120.3(19) . . ?
 C02V C01M C01P 120.8(19) . . ?
 N013 C01N C017 107.9(13) . . ?
 N013 C01N H01N 110.3 . . ?
 C017 C01N H01N 110.3 . . ?
 C02S C01N N013 105.5(14) . . ?
 C02S C01N C017 112.5(14) . . ?
 C02S C01N H01N 110.3 . . ?
 C01C C01O H01O 120.7 . . ?
 C01C C01O C02G 118.7(18) . . ?
 C02G C01O H01O 120.7 . . ?
 C018 C01P H01P 120.2 . . ?
 C01M C01P C018 120(2) . . ?
 C01M C01P H01P 120.2 . . ?
 S00B C01Q S00N 114.8(9) . . ?
 N010 C01Q S00B 132.0(13) . . ?
 N010 C01Q S00N 113.1(13) . . ?
 C01U C01R Cl0Q 120.0(18) . . ?
 C01U C01R C02D 120.3(17) . . ?
 C02D C01R Cl0Q 119.7(15) . . ?
 C01L C01S Cl0U 121.3(16) . . ?
 C033 C01S Cl0U 118.9(17) . . ?
 C033 C01S C01L 119.8(19) . . ?
 N00X C01T C01H 113.7(13) . . ?
 N00X C01T H01T 107.2 . . ?
 N00X C01T C020 108.1(13) . . ?
 C01H C01T H01T 107.2 . . ?
 C020 C01T C01H 113.1(13) . . ?
 C020 C01T H01T 107.2 . . ?
 C01R C01U H01U 120.0 . . ?
 C01R C01U C02H 120.0(18) . . ?
 C02H C01U H01U 120.0 . . ?
 S09 C01V S00M 114.5(8) . . ?
 N00X C01V S09 130.6(11) . . ?
 N00X C01V S00M 115.0(12) . . ?
 C015 C01W H01W 117.6 . . ?
 C015 C01W C02Y 125(2) . . ?
 C02Y C01W H01W 117.6 . . ?
 C022 C01X H01X 120.9 . . ?
 C035 C01X H01X 120.9 . . ?
 C035 C01X C022 118.1(18) . . ?
 C01D C01Y C01Z 119.9(16) . . ?
 C027 C01Y C01D 119.1(16) . . ?
 C027 C01Y C01Z 121.0(15) . . ?
 N011 C01Z C01K 106.1(12) . . ?
 N011 C01Z C01Y 113.9(14) . . ?
 N011 C01Z H01Z 107.9 . . ?
 C01K C01Z H01Z 107.9 . . ?
 C01Y C01Z C01K 112.9(13) . . ?
 C01Y C01Z H01Z 107.9 . . ?
 S00M C020 H02A 110.9 . . ?
 S00M C020 H02B 110.9 . . ?
 C01T C020 S00M 104.2(11) . . ?
 C01T C020 H02A 110.9 . . ?
 C01T C020 H02B 110.9 . . ?
 H02A C020 H02B 108.9 . . ?
 C015 C021 H021 120.9 . . ?
 C02T C021 C015 118.2(19) . . ?
 C02T C021 H021 120.9 . . ?
 C017 C022 H022 118.9 . . ?
 C01X C022 C017 122.2(17) . . ?
 C01X C022 H022 118.9 . . ?
 C02B C023 C02R 122.3(15) . . ?
 C02B C023 C02X 116.7(15) . . ?
 C02X C023 C02R 120.9(14) . . ?
 S00O C024 H02C 110.2 . . ?
 S00O C024 H02D 110.2 . . ?
 C01A C024 S00O 107.7(13) . . ?
 C01A C024 H02C 110.2 . . ?
 C01A C024 H02D 110.2 . . ?
 H02C C024 H02D 108.5 . . ?
 C019 C025 H025 120.3 . . ?
 C1 C025 C019 119(2) . . ?
 C1 C025 H025 120.3 . . ?
 C01H C026 H026 119.2 . . ?
 C02D C026 C01H 121.6(18) . . ?
 C02D C026 H026 119.2 . . ?
 C01Y C027 H027 120.1 . . ?
 C01Y C027 C033 119.9(18) . . ?
 C033 C027 H027 120.1 . . ?
 S00L C028 H02E 110.8 . . ?
 S00L C028 H02F 110.8 . . ?
 C01B C028 S00L 104.7(13) . . ?
 C01B C028 H02E 110.8 . . ?
 C01B C028 H02F 110.8 . . ?
 H02E C028 H02F 108.9 . . ?
 C01E C029 H029 121.0 . . ?
 C01E C029 C02B 117.9(18) . . ?
 C02B C029 H029 121.0 . . ?
 N010 C2 H2 107.4 . . ?
 C015 C2 N010 110.8(13) . . ?
 C015 C2 H2 107.4 . . ?
 C015 C2 C02E 117.3(15) . . ?
 C02E C2 N010 106.1(14) . . ?
 C02E C2 H2 107.4 . . ?
 C023 C02B C029 123.6(18) . . ?
 C023 C02B H02G 118.2 . . ?
 C029 C02B H02G 118.2 . . ?
 S00D C02C S00E 114.8(10) . . ?
 N011 C02C S00D 131.4(13) . . ?
 N011 C02C S00E 113.8(12) . . ?
 C01R C02D H02H 120.3 . . ?
 C026 C02D C01R 119.3(17) . . ?
 C026 C02D H02H 120.3 . . ?
 S00N C02E H02I 110.2 . . ?
 S00N C02E H02J 110.2 . . ?
 C2 C02E S00N 107.6(13) . . ?
 C2 C02E H02I 110.2 . . ?
 C2 C02E H02J 110.2 . . ?
 H02I C02E H02J 108.5 . . ?
 S00G C02F S00L 116.1(10) . . ?
 N016 C02F S00G 130.0(13) . . ?
 N016 C02F S00L 114.0(13) . . ?
 C01O C02G H02K 118.0 . . ?
 C01O C02G C02L 124.1(18) . . ?
 C02L C02G H02K 118.0 . . ?
 C01H C02H H02L 120.6 . . ?
 C01U C02H C01H 118.9(17) . . ?
 C01U C02H H02L 120.6 . . ?
 S00C C02I S00I 116.2(8) . . ?
 N00Z C02I S00C 129.3(11) . . ?
 N00Z C02I S00I 114.5(11) . . ?
 S00J C02J H02M 110.3 . . ?
 S00J C02J H02N 110.3 . . ?
 H02M C02J H02N 108.6 . . ?
 C02R C02J S00J 107.0(13) . . ?
 C02R C02J H02M 110.3 . . ?
 C02R C02J H02N 110.3 . . ?
 C6 C02K Cl0W 121(3) . . ?
 C1 C02K Cl0W 118(3) . . ?
 C1 C02K C6 121(2) . . ?
 C02G C02L C01I 120.6(15) . . ?
 C02G C02L C02W 117.2(16) . . ?
 C02W C02L C01I 122.2(14) . . ?
 C01C C02M H02O 120.5 . . ?
 C01C C02M C02W 119.1(17) . . ?
 C02W C02M H02O 120.5 . . ?
 C019 C02P H02P 117.8 . . ?
 C019 C02P C6 124(2) . . ?
 C6 C02P H02P 117.8 . . ?
 C017 C02Q H02Q 119.5 . . ?
 C030 C02Q C017 121.0(17) . . ?
 C030 C02Q H02Q 119.5 . . ?
 N00Y C02R C023 109.5(13) . . ?
 N00Y C02R C02J 106.4(14) . . ?
 N00Y C02R H02R 108.4 . . ?
 C023 C02R C02J 115.4(14) . . ?
 C023 C02R H02R 108.4 . . ?
 C02J C02R H02R 108.4 . . ?
 S00H C02S H02S 109.9 . . ?
 S00H C02S H02T 109.9 . . ?
 C01N C02S S00H 108.9(12) . . ?
 C01N C02S H02S 109.9 . . ?
 C01N C02S H02T 109.9 . . ?
 H02S C02S H02T 108.3 . . ?
 C021 C02T H02U 118.7 . . ?
 C032 C02T C021 122.7(19) . . ?
 C032 C02T H02U 118.7 . . ?
 S00K C02U S00O 114.9(8) . . ?
 N012 C02U S00K 132.3(12) . . ?
 N012 C02U S00O 112.8(12) . . ?
 C01G C02V H02V 120.1 . . ?
 C01M C02V C01G 120(2) . . ?
 C01M C02V H02V 120.1 . . ?
 C02L C02W C02M 119.1(16) . . ?
 C02L C02W H02W 120.4 . . ?
 C02M C02W H02W 120.4 . . ?
 C023 C02X H02X 118.8 . . ?
 C034 C02X C023 122.4(17) . . ?
 C034 C02X H02X 118.8 . . ?
 C01W C02Y H02Y 120.7 . . ?
 C01W C02Y C032 119(2) . . ?
 C032 C02Y H02Y 120.7 . . ?
 C02Q C030 H030 120.9 . . ?
 C035 C030 C02Q 118.1(17) . . ?
 C035 C030 H030 120.9 . . ?
 C02T C032 Cl0T 121.1(17) . . ?
 C02T C032 C02Y 117.9(17) . . ?
 C02Y C032 Cl0T 121.0(17) . . ?
 C01S C033 C027 119.8(19) . . ?
 C01S C033 H033 120.1 . . ?
 C027 C033 H033 120.1 . . ?
 C01E C034 H034 120.8 . . ?
 C02X C034 C01E 118.4(19) . . ?
 C02X C034 H034 120.8 . . ?
 C01X C035 Cl0R 118.4(16) . . ?
 C01X C035 C030 122.9(18) . . ?
 C030 C035 Cl0R 118.7(16) . . ?
 S00I C036 H03A 110.9 . . ?
 S00I C036 H03B 110.9 . . ?
 C01I C036 S00I 104.3(11) . . ?
 C01I C036 H03A 110.9 . . ?
 C01I C036 H03B 110.9 . . ?
 H03A C036 H03B 108.9 . . ?
 C02K C6 C02P 117(2) . . ?
 C02K C6 H6 121.3 . . ?
 C02P C6 H6 121.3 . . ?
 C025 C1 H1 119.7 . . ?
 C02K C1 C025 121(2) . . ?
 C02K C1 H1 119.7 . . ?

loop_
  _geom_torsion_atom_site_label_1
  _geom_torsion_atom_site_label_2
  _geom_torsion_atom_site_label_3
  _geom_torsion_atom_site_label_4
  _geom_torsion
  _geom_torsion_site_symmetry_1
  _geom_torsion_site_symmetry_2
  _geom_torsion_site_symmetry_3
  _geom_torsion_site_symmetry_4
  _geom_torsion_publ_flag
 Au01 N00X C01T C01H 71.5(16) . . . . ?
 Au01 N00X C01T C020 -162.0(11) . . . . ?
 Au01 N00X C01V S09 4(2) . . . . ?
 Au01 N00X C01V S00M -176.9(8) . . . . ?
 Au01 N010 C01Q S00B 0(2) . . . . ?
 Au01 N010 C01Q S00N -177.6(7) . . . . ?
 Au01 N010 C2 C015 64.7(16) . . . . ?
 Au01 N010 C2 C02E -167.0(12) . . . . ?
 Au02 S00C C02I S00I 179.5(7) . . . . ?
 Au02 S00C C02I N00Z 0.6(16) . . . . ?
 Au02 S00F C01F S00H -177.4(7) . . . . ?
 Au02 S00F C01F N013 3.7(18) . . . . ?
 Au03 N00Z C01I C02L 70.2(14) . . . . ?
 Au03 N00Z C01I C036 -165.0(10) . . . . ?
 Au03 N00Z C02I S00C 4(2) . . . . ?
 Au03 N00Z C02I S00I -174.5(7) . . . . ?
 Au03 N012 C01A C019 68.7(16) . . . . ?
 Au03 N012 C01A C024 -163.9(12) . . . . ?
 Au03 N012 C02U S00K -2(2) . . . . ?
 Au03 N012 C02U S00O -179.0(8) . . . . ?
 Au04 N011 C01Z C01K -158.2(11) . . . . ?
 Au04 N011 C01Z C01Y 76.9(15) . . . . ?
 Au04 N011 C02C S00D 0(2) . . . . ?
 Au04 N011 C02C S00E -179.2(7) . . . . ?
 Au04 N013 C01F S00F 0(2) . . . . ?
 Au04 N013 C01F S00H -178.9(8) . . . . ?
 Au04 N013 C01N C017 76.1(14) . . . . ?
 Au04 N013 C01N C02S -163.4(11) . . . . ?
 Au05 S09 C01V S00M 179.8(6) . . . . ?
 Au05 S09 C01V N00X -0.8(17) . . . . ?
 Au05 S00A C014 S00J -178.5(7) . . . . ?
 Au05 S00A C014 N00Y 3.7(17) . . . . ?
 Au06 N00Y C014 S00A 0(2) . . . . ?
 Au06 N00Y C014 S00J -178.1(7) . . . . ?
 Au06 N00Y C02R C023 70.4(14) . . . . ?
 Au06 N00Y C02R C02J -164.2(11) . . . . ?
 Au06 N016 C01B C01J 80.2(14) . . . . ?
 Au06 N016 C01B C028 -155.7(10) . . . . ?
 Au06 N016 C02F S00G -2(2) . . . . ?
 Au06 N016 C02F S00L 177.6(7) . . . . ?
 Au07 S00B C01Q S00N -176.7(7) . . . . ?
 Au07 S00B C01Q N010 5.8(18) . . . . ?
 Au07 S00G C02F S00L -174.0(7) . . . . ?
 Au07 S00G C02F N016 5.4(17) . . . . ?
 Au08 S00D C02C S00E -176.1(6) . . . . ?
 Au08 S00D C02C N011 4.2(17) . . . . ?
 Au08 S00K C02U S00O -175.8(6) . . . . ?
 Au08 S00K C02U N012 7.0(18) . . . . ?
 S00E C01K C01Z N011 -36.8(15) . . . . ?
 S00E C01K C01Z C01Y 88.7(14) . . . . ?
 S00J C02J C02R N00Y -27.5(16) . . . . ?
 S00J C02J C02R C023 94.2(15) . . . . ?
 Cl0P C01C C01O C02G -176.6(18) . . . . ?
 Cl0P C01C C02M C02W 176.7(14) . . . . ?
 Cl0Q C01R C01U C02H 178.1(14) . . . . ?
 Cl0Q C01R C02D C026 -177.9(16) . . . . ?
 Cl0S C01E C029 C02B -179.4(18) . . . . ?
 Cl0S C01E C034 C02X 177.6(18) . . . . ?
 Cl0U C01S C033 C027 176.5(17) . . . . ?
 Cl0V C01M C01P C018 -170.8(16) . . . . ?
 Cl0V C01M C02V C01G 173.8(17) . . . . ?
 Cl0W C02K C6 C02P 177.0(18) . . . . ?
 Cl0W C02K C1 C025 179(2) . . . . ?
 N00X C01T C020 S00M -32.3(16) . . . . ?
 N00Z C01I C02L C02G -166.2(16) . . . . ?
 N00Z C01I C02L C02W 15(2) . . . . ?
 N00Z C01I C036 S00I -30.2(14) . . . . ?
 N010 C2 C02E S00N -22.8(17) . . . . ?
 N012 C01A C024 S00O -25.9(18) . . . . ?
 N013 C01N C02S S00H -28.4(17) . . . . ?
 C014 S00J C02J C02R 22.1(13) . . . . ?
 C014 N00Y C02R C023 -104.1(16) . . . . ?
 C014 N00Y C02R C02J 21.2(19) . . . . ?
 C015 C01W C02Y C032 2(4) . . . . ?
 C015 C021 C02T C032 -1(3) . . . . ?
 C015 C2 C02E S00N 101.6(17) . . . . ?
 N016 C01B C01J C018 178.6(15) . . . . ?
 N016 C01B C01J C01G -2(2) . . . . ?
 N016 C01B C028 S00L -36.8(14) . . . . ?
 C017 C01N C02S S00H 89.0(16) . . . . ?
 C017 C02Q C030 C035 -1(4) . . . . ?
 C019 C01A C024 S00O 99.1(17) . . . . ?
 C019 C025 C1 C02K 7(4) . . . . ?
 C019 C02P C6 C02K 0(4) . . . . ?
 C01A N012 C02U S00K 176.4(13) . . . . ?
 C01A N012 C02U S00O -0.8(18) . . . . ?
 C01A C019 C025 C1 172(2) . . . . ?
 C01A C019 C02P C6 -175(2) . . . . ?
 C01B N016 C02F S00G 171.1(12) . . . . ?
 C01B N016 C02F S00L -9.5(16) . . . . ?
 C01C C01O C02G C02L 0(4) . . . . ?
 C01C C02M C02W C02L 0(3) . . . . ?
 C01D C01L C01S Cl0U -173.6(17) . . . . ?
 C01D C01L C01S C033 4(3) . . . . ?
 C01D C01Y C01Z N011 -179.0(15) . . . . ?
 C01D C01Y C01Z C01K 60(2) . . . . ?
 C01D C01Y C027 C033 0(3) . . . . ?
 C01E C029 C02B C023 1(4) . . . . ?
 C01F S00H C02S C01N 23.0(14) . . . . ?
 C01F N013 C01N C017 -98.5(16) . . . . ?
 C01F N013 C01N C02S 22.1(19) . . . . ?
 C01H C01T C020 S00M 94.5(14) . . . . ?
 C01H C026 C02D C01R 0(3) . . . . ?
 C01I N00Z C02I S00C 175.5(12) . . . . ?
 C01I N00Z C02I S00I -3.5(16) . . . . ?
 C01I C02L C02W C02M 179.1(16) . . . . ?
 C01J C018 C01P C01M -5(3) . . . . ?
 C01J C01B C028 S00L 87.1(16) . . . . ?
 C01J C01G C02V C01M -2(3) . . . . ?
 C01K S00E C02C S00D 166.8(10) . . . . ?
 C01K S00E C02C N011 -13.4(13) . . . . ?
 C01L C01D C01Y C01Z -179.6(17) . . . . ?
 C01L C01D C01Y C027 3(3) . . . . ?
 C01L C01S C033 C027 -1(3) . . . . ?
 C01N N013 C01F S00F 173.8(13) . . . . ?
 C01N N013 C01F S00H -5.2(19) . . . . ?
 C01N C017 C022 C01X 173.9(18) . . . . ?
 C01N C017 C02Q C030 -174(2) . . . . ?
 C01O C01C C02M C02W 0(3) . . . . ?
 C01O C02G C02L C01I -179(2) . . . . ?
 C01O C02G C02L C02W 0(3) . . . . ?
 C01P C018 C01J C01B -178.7(17) . . . . ?
 C01P C018 C01J C01G 2(3) . . . . ?
 C01P C01M C02V C01G -1(3) . . . . ?
 C01Q S00N C02E C2 20.2(14) . . . . ?
 C01Q N010 C2 C015 -112.7(16) . . . . ?
 C01Q N010 C2 C02E 16(2) . . . . ?
 C01R C01U C02H C01H -1(3) . . . . ?
 C01T N00X C01V S09 175.8(12) . . . . ?
 C01T N00X C01V S00M -4.8(17) . . . . ?
 C01T C01H C026 C02D -178.8(18) . . . . ?
 C01T C01H C02H C01U 178.9(16) . . . . ?
 C01U C01R C02D C026 0(3) . . . . ?
 C01V S00M C020 C01T 25.4(12) . . . . ?
 C01V N00X C01T C01H -101.5(16) . . . . ?
 C01V N00X C01T C020 25.0(19) . . . . ?
 C01W C015 C021 C02T 1(3) . . . . ?
 C01W C015 C2 N010 -125.0(18) . . . . ?
 C01W C015 C2 C02E 113(2) . . . . ?
 C01W C02Y C032 Cl0T -178.4(17) . . . . ?
 C01W C02Y C032 C02T -1(3) . . . . ?
 C01Y C01D C01L C01S -5(3) . . . . ?
 C01Y C027 C033 C01S -1(3) . . . . ?
 C01Z N011 C02C S00D 171.6(13) . . . . ?
 C01Z N011 C02C S00E -8.1(16) . . . . ?
 C01Z C01Y C027 C033 -177.5(17) . . . . ?
 C020 S00M C01V S09 166.2(10) . . . . ?
 C020 S00M C01V N00X -13.3(13) . . . . ?
 C021 C015 C01W C02Y -2(3) . . . . ?
 C021 C015 C2 N010 61(2) . . . . ?
 C021 C015 C2 C02E -61(2) . . . . ?
 C021 C02T C032 Cl0T 178.2(17) . . . . ?
 C021 C02T C032 C02Y 1(3) . . . . ?
 C022 C017 C01N N013 36(2) . . . . ?
 C022 C017 C01N C02S -80(2) . . . . ?
 C022 C017 C02Q C030 2(3) . . . . ?
 C022 C01X C035 Cl0R -178.8(16) . . . . ?
 C022 C01X C035 C030 0(4) . . . . ?
 C023 C02X C034 C01E 3(4) . . . . ?
 C024 S00O C02U S00K 168.6(11) . . . . ?
 C024 S00O C02U N012 -13.7(14) . . . . ?
 C025 C019 C01A N012 51(2) . . . . ?
 C025 C019 C01A C024 -69(3) . . . . ?
 C025 C019 C02P C6 -1(4) . . . . ?
 C026 C01H C01T N00X -167.2(16) . . . . ?
 C026 C01H C01T C020 69(2) . . . . ?
 C026 C01H C02H C01U 1(3) . . . . ?
 C027 C01Y C01Z N011 -2(2) . . . . ?
 C027 C01Y C01Z C01K -123.0(18) . . . . ?
 C028 S00L C02F S00G 167.5(11) . . . . ?
 C028 S00L C02F N016 -12.0(13) . . . . ?
 C028 C01B C01J C018 60(2) . . . . ?
 C028 C01B C01J C01G -121(2) . . . . ?
 C029 C01E C034 C02X -1(4) . . . . ?
 C2 N010 C01Q S00B 177.0(13) . . . . ?
 C2 N010 C01Q S00N -0.5(18) . . . . ?
 C2 C015 C01W C02Y -176(2) . . . . ?
 C2 C015 C021 C02T 175.9(18) . . . . ?
 C02B C023 C02R N00Y 51(2) . . . . ?
 C02B C023 C02R C02J -69(2) . . . . ?
 C02B C023 C02X C034 -2(3) . . . . ?
 C02C S00E C01K C01Z 28.1(11) . . . . ?
 C02C N011 C01Z C01K 29.9(18) . . . . ?
 C02C N011 C01Z C01Y -95.0(16) . . . . ?
 C02D C01R C01U C02H 0(3) . . . . ?
 C02E S00N C01Q S00B 170.0(11) . . . . ?
 C02E S00N C01Q N010 -12.0(14) . . . . ?
 C02F S00L C028 C01B 28.4(12) . . . . ?
 C02F N016 C01B C01J -93.4(16) . . . . ?
 C02F N016 C01B C028 30.7(17) . . . . ?
 C02G C02L C02W C02M 0(3) . . . . ?
 C02H C01H C01T N00X 15(2) . . . . ?
 C02H C01H C01T C020 -109.0(18) . . . . ?
 C02H C01H C026 C02D -1(3) . . . . ?
 C02I S00I C036 C01I 24.3(11) . . . . ?
 C02I N00Z C01I C02L -102.0(16) . . . . ?
 C02I N00Z C01I C036 22.8(17) . . . . ?
 C02J S00J C014 S00A 170.9(11) . . . . ?
 C02J S00J C014 N00Y -10.9(14) . . . . ?
 C02L C01I C036 S00I 94.0(13) . . . . ?
 C02M C01C C01O C02G 1(3) . . . . ?
 C02P C019 C01A N012 -134.2(19) . . . . ?
 C02P C019 C01A C024 105(2) . . . . ?
 C02P C019 C025 C1 -3(4) . . . . ?
 C02Q C017 C01N N013 -147.4(17) . . . . ?
 C02Q C017 C01N C02S 97(2) . . . . ?
 C02Q C017 C022 C01X -3(3) . . . . ?
 C02Q C030 C035 Cl0R 179(2) . . . . ?
 C02Q C030 C035 C01X -1(4) . . . . ?
 C02R N00Y C014 S00A 173.2(12) . . . . ?
 C02R N00Y C014 S00J -4.6(18) . . . . ?
 C02R C023 C02B C029 177(2) . . . . ?
 C02R C023 C02X C034 -179(2) . . . . ?
 C02S S00H C01F S00F 170.5(11) . . . . ?
 C02S S00H C01F N013 -10.4(14) . . . . ?
 C02U S00O C024 C01A 23.0(15) . . . . ?
 C02U N012 C01A C019 -109.7(17) . . . . ?
 C02U N012 C01A C024 18(2) . . . . ?
 C02V C01G C01J C018 1(3) . . . . ?
 C02V C01G C01J C01B -178.2(18) . . . . ?
 C02V C01M C01P C018 4(3) . . . . ?
 C02X C023 C02B C029 0(3) . . . . ?
 C02X C023 C02R N00Y -131.9(17) . . . . ?
 C02X C023 C02R C02J 108(2) . . . . ?
 C034 C01E C029 C02B -1(4) . . . . ?
 C035 C01X C022 C017 1(3) . . . . ?
 C036 S00I C02I S00C 167.6(10) . . . . ?
 C036 S00I C02I N00Z -13.3(13) . . . . ?
 C036 C01I C02L C02G 71(2) . . . . ?
 C036 C01I C02L C02W -107.7(18) . . . . ?
 C6 C02K C1 C025 -7(4) . . . . ?
 C1 C02K C6 C02P 4(4) . . . . ?

_smtbx_masks_special_details       ?
loop_
  _smtbx_masks_void_nr
  _smtbx_masks_void_average_x
  _smtbx_masks_void_average_y
  _smtbx_masks_void_average_z
  _smtbx_masks_void_volume
  _smtbx_masks_void_count_electrons
  _smtbx_masks_void_content
 1 0.250 0.000 0.079 717.8 131.3 ?
 2 -0.250 0.500 0.915 717.8 131.0 ?

_smtbx_masks_void_probe_radius     1.2
_smtbx_masks_void_truncation_radius  1.2
_shelx_res_file
;
TITL au4-scl_a.res in P2(1)2(1)2(1)
REM Old TITL
REM SHELXT solution in P2(1)2(1)2(1)
REM R1 0.082, Rweak 0.018, Alpha 0.006, Orientation as input
REM Flack x = -0.035 ( 0.009 ) from Parsons' quotients
REM Formula found by SHELXT: C71 Au8 Cl9 N11 S15
CELL 1.54184 17.6672 17.8627 31.0036 90 90 90
ZERR 8 0.0001 0.0001 0.0002 0 0 0
LATT -1
SYMM 0.5-X,-Y,0.5+Z
SYMM -X,0.5+Y,0.5-Z
SYMM 0.5+X,0.5-Y,-Z
SFAC C H Au Cl N S
UNIT 288 224 32 32 32 64

L.S. 4
PLAN  99
SIZE 0.1 0.1 0.4
TEMP -73.15
CONF
list 4
MORE -1
BOND $H
ABIN
fmap 2
acta
OMIT -12 12 25
OMIT -12 15 16
OMIT -10 18 11
OMIT -9 19 9
OMIT -9 19 11
OMIT -6 20 11
OMIT -5 17 23
OMIT -4 8 35
OMIT -3 19 18
OMIT -2 16 25
OMIT -1 15 28
OMIT -1 19 19
OMIT -1 19 20
OMIT 0 1 4
OMIT 0 1 38
OMIT 0 2 2
OMIT 0 2 38
OMIT 0 18 20
OMIT 1 1 38
OMIT 1 2 38
OMIT 1 19 18
OMIT 3 7 35
OMIT 8 8 33
OMIT 11 15 21
OMIT 13 11 22
REM <olex2.extras>
REM <HklSrc "%.\\au4-scl.hkl">
REM </olex2.extras>

WGHT    0.055500   95.850006
EXTI    0.000035
FVAR       0.06617
AU01  3    0.213614    0.423845    0.391334    11.00000    0.02867    0.03288 =
         0.02652   -0.00080    0.00022   -0.00065
AU02  3    0.210809    0.530763    0.047936    11.00000    0.03486    0.03646 =
         0.02232   -0.00008    0.00124    0.00459
AU03  3    0.281806    0.416069    0.104070    11.00000    0.03310    0.03133 =
         0.02488    0.00057    0.00163    0.00047
AU04  3    0.197550    0.569657    0.141820    11.00000    0.03187    0.03747 =
         0.02328   -0.00181   -0.00066    0.00133
AU05  3    0.294426    0.525028    0.452072    11.00000    0.03414    0.03907 =
         0.02280   -0.00107    0.00002   -0.00383
AU06  3    0.321987    0.566794    0.359132    11.00000    0.03400    0.03787 =
         0.02445    0.00237   -0.00159   -0.00183
AU07  3    0.248382    0.458273    0.298216    11.00000    0.03914    0.04501 =
         0.02464   -0.00306   -0.00066   -0.00296
AU08  3    0.259449    0.449679    0.198379    11.00000    0.04138    0.03970 =
         0.02388    0.00155   -0.00026    0.00345
S09   6    0.183596    0.591911    0.458657    11.00000    0.04135    0.04364 =
         0.02729   -0.00614    0.00390    0.00193
S00A  6    0.409687    0.465004    0.450854    11.00000    0.03664    0.04545 =
         0.03175   -0.00031   -0.00385   -0.00138
S00B  6    0.330676    0.358495    0.300349    11.00000    0.04979    0.04878 =
         0.04011   -0.01039    0.00996    0.00247
S00C  6    0.330034    0.580332    0.037578    11.00000    0.03929    0.04049 =
         0.03206    0.00600    0.00622    0.00281
S00D  6    0.362295    0.527080    0.207919    11.00000    0.04272    0.04991 =
         0.03045    0.00070   -0.00715   -0.00168
S00E  6    0.429747    0.667228    0.176782    11.00000    0.03679    0.05347 =
         0.05046    0.00090   -0.00561   -0.00595
S00F  6    0.088193    0.487908    0.052658    11.00000    0.03809    0.04906 =
         0.03045   -0.00455   -0.00124   -0.00046
S00G  6    0.159029    0.549903    0.287588    11.00000    0.04437    0.06046 =
         0.03329    0.00247   -0.00930    0.00648
S00H  6   -0.032725    0.460827    0.114658    11.00000    0.03872    0.06588 =
         0.04877   -0.00612    0.00296   -0.01356
S00I  6    0.487001    0.557960    0.065073    11.00000    0.03343    0.05049 =
         0.05743    0.00003    0.00692   -0.00436
S00J  6    0.531963    0.425922    0.392167    11.00000    0.04281    0.06448 =
         0.04889   -0.00202    0.00367    0.01585
S00K  6    0.163890    0.361577    0.196355    11.00000    0.04940    0.05725 =
         0.03006    0.00980    0.00774   -0.00279
S00L  6    0.107479    0.695284    0.320661    11.00000    0.04472    0.05280 =
         0.05500    0.00952    0.00014    0.01010
S00M  6    0.028194    0.593784    0.426257    11.00000    0.03634    0.04951 =
         0.06878   -0.00093    0.00761    0.00951
S00N  6    0.399465    0.252518    0.360410    11.00000    0.05018    0.05269 =
         0.08676    0.00256    0.00750    0.01665
S00O  6    0.075439    0.270558    0.136217    11.00000    0.05565    0.05828 =
         0.06471    0.00722    0.00252   -0.02403
CL0P  4    0.549291    0.155103    0.025661    11.00000    0.08114    0.05365 =
         0.08033   -0.00565    0.02653    0.02353
CL0Q  4   -0.111088    0.209497    0.458249    11.00000    0.06920    0.06560 =
         0.10739    0.01623    0.01877   -0.02500
CL0R  4   -0.099050    0.830984    0.200089    11.00000    0.14398    0.09325 =
         0.06305    0.01697    0.04058    0.06848
CL0S  4    0.625975    0.802267    0.307760    11.00000    0.12939    0.07826 =
         0.05450   -0.01128    0.01975   -0.06078
CL0T  4    0.058261    0.105902    0.484279    11.00000    0.05190    0.08242 =
         0.12670    0.03703    0.00455   -0.02318
CL0U  4    0.136142    0.938588    0.232098    11.00000    0.13096    0.08092 =
         0.09332   -0.03036    0.03795    0.02992
CL0V  4    0.429998    0.935796    0.273164    11.00000    0.11268    0.09158 =
         0.07358    0.02566    0.00450   -0.04423
CL0W  4    0.365660    0.064022    0.005933    11.00000    0.07825    0.12527 =
         0.22504   -0.09612   -0.00268    0.03581
N00X  5    0.123328    0.493120    0.400186    11.00000    0.02672    0.04989 =
         0.02461   -0.00118   -0.00036   -0.00193
N00Y  5    0.417786    0.505059    0.366485    11.00000    0.02918    0.03722 =
         0.03912   -0.00734    0.00166   -0.00783
N00Z  5    0.378785    0.472343    0.093952    11.00000    0.03531    0.05264 =
         0.01162    0.00046   -0.00068    0.00389
N010  5    0.296903    0.344997    0.385870    11.00000    0.03770    0.03498 =
         0.03571    0.01096    0.00449   -0.01009
N011  5    0.296573    0.624518    0.151307    11.00000    0.03123    0.03756 =
         0.02987   -0.00869    0.00622    0.00282
N012  5    0.189768    0.348740    0.110255    11.00000    0.04105    0.02969 =
         0.03724   -0.01210    0.00070   -0.00661
N013  5    0.093412    0.522866    0.138017    11.00000    0.03664    0.04265 =
         0.04293    0.00754    0.01039    0.00295
C014  1    0.444699    0.470713    0.400137    11.00000    0.02639    0.03332 =
         0.04572    0.00221   -0.00064    0.00121
C015  1    0.248340    0.252911    0.439317    11.00000    0.03999    0.03173 =
         0.05653    0.00432    0.00376    0.00364
N016  5    0.232300    0.635162    0.346742    11.00000    0.03519    0.05210 =
         0.01848    0.00378    0.00226    0.00398
C017  1    0.013058    0.606231    0.182309    11.00000    0.03296    0.07118 =
         0.02644    0.00991    0.00111    0.00712
C018  1    0.282229    0.841521    0.354577    11.00000    0.06808    0.03750 =
         0.05456    0.00553   -0.00344   -0.01181
AFIX  43
H018  2    0.255516    0.856088    0.379811    11.00000   -1.20000
AFIX   0
C019  1    0.218095    0.252226    0.054384    11.00000    0.07591    0.04032 =
         0.03714   -0.02492    0.00594    0.00955
C01A  1    0.164221    0.309353    0.068961    11.00000    0.04199    0.04051 =
         0.04201   -0.01030   -0.00448   -0.01973
AFIX  13
H01A  2    0.160570    0.348115    0.045782    11.00000   -1.20000
AFIX   0
C01B  1    0.232584    0.713673    0.365633    11.00000    0.03598    0.04047 =
         0.03788    0.01309    0.00312    0.00770
AFIX  13
H01B  2    0.253125    0.711035    0.395650    11.00000   -1.20000
AFIX   0
C01C  1    0.522317    0.239375    0.049757    11.00000    0.04472    0.05048 =
         0.06227    0.00027    0.01815    0.00410
C01D  1    0.268634    0.834501    0.146729    11.00000    0.04480    0.04458 =
         0.05744   -0.00785    0.01349   -0.00813
AFIX  43
H01D  2    0.295495    0.847152    0.121204    11.00000   -1.20000
AFIX   0
C01E  1    0.579359    0.718164    0.313492    11.00000    0.06564    0.07144 =
         0.03336   -0.01159    0.00837   -0.02800
C01F  1    0.058839    0.495003    0.104585    11.00000    0.02994    0.04745 =
         0.03983   -0.00164   -0.00629   -0.00047
C01G  1    0.321300    0.747195    0.303947    11.00000    0.06454    0.06547 =
         0.02740    0.00923   -0.00372   -0.01116
AFIX  43
H01G  2    0.319176    0.697123    0.293691    11.00000   -1.20000
AFIX   0
C01H  1    0.012175    0.406058    0.401036    11.00000    0.02684    0.04985 =
         0.05322   -0.00346    0.00510   -0.00077
C01I  1    0.449004    0.440627    0.112477    11.00000    0.04400    0.05154 =
         0.01518   -0.00814   -0.00674   -0.00013
AFIX  13
H01I  2    0.438714    0.427588    0.143292    11.00000   -1.20000
AFIX   0
C01J  1    0.279596    0.767312    0.340419    11.00000    0.05332    0.04683 =
         0.04640    0.00530   -0.00481    0.00033
C01K  1    0.391636    0.713740    0.130265    11.00000    0.04924    0.02618 =
         0.05937   -0.00234    0.01321   -0.00683
AFIX  23
H01C  2    0.403453    0.767907    0.130836    11.00000   -1.20000
H01E  2    0.411926    0.691793    0.103319    11.00000   -1.20000
AFIX   0
C01L  1    0.233617    0.889516    0.169731    11.00000    0.07115    0.04448 =
         0.07375   -0.02102   -0.00672    0.00550
AFIX  43
H01L  2    0.239623    0.940413    0.161528    11.00000   -1.20000
AFIX   0
C01M  1    0.367608    0.871990    0.296554    11.00000    0.06692    0.07910 =
         0.05088    0.03241   -0.00822   -0.02280
C01N  1    0.044133    0.526326    0.178364    11.00000    0.04497    0.04353 =
         0.03148   -0.00345   -0.00041    0.00978
AFIX  13
H01N  2    0.074652    0.513223    0.204458    11.00000   -1.20000
AFIX   0
C01O  1    0.551549    0.259077    0.087791    11.00000    0.05512    0.07237 =
         0.07266   -0.00644   -0.01269    0.03433
AFIX  43
H01O  2    0.589081    0.229040    0.101281    11.00000   -1.20000
AFIX   0
C01P  1    0.324700    0.894709    0.331258    11.00000    0.06869    0.05773 =
         0.05697    0.02439   -0.00552   -0.00777
AFIX  43
H01P  2    0.323724    0.945950    0.339443    11.00000   -1.20000
AFIX   0
C01Q  1    0.334396    0.326879    0.351627    11.00000    0.03872    0.03814 =
         0.03041   -0.01674    0.00073    0.00694
C01R  1   -0.064196    0.287213    0.436745    11.00000    0.03671    0.04395 =
         0.09166   -0.00963    0.02094   -0.00677
C01S  1    0.188930    0.871184    0.205334    11.00000    0.08033    0.05517 =
         0.05490   -0.00644    0.00467    0.00553
C01T  1    0.051078    0.472899    0.379953    11.00000    0.02418    0.04426 =
         0.03829    0.00236   -0.01272   -0.00249
AFIX  13
H01T  2    0.062258    0.458650    0.349419    11.00000   -1.20000
AFIX   0
C01U  1   -0.004684    0.319428    0.459033    11.00000    0.05079    0.04840 =
         0.04208    0.00364   -0.00597   -0.00157
AFIX  43
H01U  2    0.009714    0.300269    0.486414    11.00000   -1.20000
AFIX   0
C01V  1    0.117699    0.550543    0.425658    11.00000    0.03397    0.02956 =
         0.03448   -0.00706    0.01593    0.00727
C01W  1    0.219265    0.258135    0.478917    11.00000    0.05957    0.05019 =
         0.03632   -0.01668    0.00018   -0.00186
AFIX  43
H01W  2    0.240260    0.294575    0.497759    11.00000   -1.20000
AFIX   0
C01X  1   -0.042332    0.719421    0.152231    11.00000    0.06588    0.05378 =
         0.03439    0.01375    0.01552    0.01000
AFIX  43
H01X  2   -0.057141    0.748288    0.127919    11.00000   -1.20000
AFIX   0
C01Y  1    0.265723    0.759686    0.160045    11.00000    0.03942    0.03054 =
         0.04687    0.00247   -0.01206    0.00091
C01Z  1    0.305474    0.700241    0.134043    11.00000    0.03894    0.03319 =
         0.04514   -0.00653   -0.00105    0.00234
AFIX  13
H01Z  2    0.283720    0.700872    0.104269    11.00000   -1.20000
AFIX   0
C020  1    0.001654    0.542286    0.378602    11.00000    0.03520    0.05276 =
         0.06126    0.01526   -0.00489    0.00472
AFIX  23
H02A  2   -0.052657    0.528709    0.379382    11.00000   -1.20000
H02B  2    0.011678    0.571944    0.352238    11.00000   -1.20000
AFIX   0
C021  1    0.219193    0.198043    0.411979    11.00000    0.06283    0.05466 =
         0.04305   -0.00428   -0.00014   -0.01747
AFIX  43
H021  2    0.238837    0.191394    0.383714    11.00000   -1.20000
AFIX   0
C022  1   -0.008102    0.650462    0.147155    11.00000    0.06281    0.06174 =
         0.02350   -0.00016    0.00500    0.00960
AFIX  43
H022  2    0.001366    0.632513    0.118820    11.00000   -1.20000
AFIX   0
C023  1    0.506956    0.580774    0.323659    11.00000    0.04184    0.04024 =
         0.01859   -0.00836    0.00912   -0.00440
C024  1    0.082812    0.282243    0.079092    11.00000    0.06285    0.07476 =
         0.03190   -0.00667   -0.00123   -0.00944
AFIX  23
H02C  2    0.072702    0.234159    0.064294    11.00000   -1.20000
H02D  2    0.045410    0.319570    0.068950    11.00000   -1.20000
AFIX   0
C025  1    0.245330    0.195403    0.082513    11.00000    0.11113    0.05149 =
         0.06429   -0.01372   -0.01477    0.01440
AFIX  43
H025  2    0.234230    0.197255    0.112476    11.00000   -1.20000
AFIX   0
C026  1   -0.047733    0.373046    0.379601    11.00000    0.03728    0.06381 =
         0.06009    0.01265   -0.02285   -0.01486
AFIX  43
H026  2   -0.062480    0.391992    0.352230    11.00000   -1.20000
AFIX   0
C027  1    0.223163    0.741047    0.196296    11.00000    0.05842    0.06131 =
         0.03579    0.01093    0.00716    0.01111
AFIX  43
H027  2    0.220479    0.690482    0.205668    11.00000   -1.20000
AFIX   0
C028  1    0.149117    0.735476    0.368073    11.00000    0.05076    0.04719 =
         0.05079    0.00779    0.00050    0.01276
AFIX  23
H02E  2    0.143215    0.790591    0.368093    11.00000   -1.20000
H02F  2    0.125386    0.714931    0.394468    11.00000   -1.20000
AFIX   0
C029  1    0.579568    0.683924    0.352789    11.00000    0.07088    0.08300 =
         0.04369   -0.01462   -0.00304   -0.03289
AFIX  43
H029  2    0.604478    0.705944    0.376799    11.00000   -1.20000
AFIX   0
C2    1    0.314543    0.299705    0.426516    11.00000    0.02961    0.04268 =
         0.04980    0.00865   -0.00547    0.00403
AFIX  13
H2    2    0.323981    0.336182    0.450385    11.00000   -1.20000
AFIX   0
C02B  1    0.541857    0.615181    0.356654    11.00000    0.06948    0.08902 =
         0.02735    0.01250    0.00818   -0.04478
AFIX  43
H02G  2    0.540940    0.591638    0.384125    11.00000   -1.20000
AFIX   0
C02C  1    0.351613    0.603567    0.176090    11.00000    0.04348    0.03512 =
         0.03368    0.00394    0.01338    0.00459
C02D  1   -0.085536    0.314981    0.396463    11.00000    0.04835    0.04474 =
         0.05442    0.00340   -0.00966   -0.01518
AFIX  43
H02H  2   -0.126444    0.292939    0.381159    11.00000   -1.20000
AFIX   0
C02E  1    0.388808    0.259264    0.417649    11.00000    0.04347    0.06621 =
         0.06060    0.02423    0.00345    0.00695
AFIX  23
H02I  2    0.387896    0.208677    0.430685    11.00000   -1.20000
H02J  2    0.431635    0.287541    0.430244    11.00000   -1.20000
AFIX   0
C02F  1    0.176244    0.623290    0.320701    11.00000    0.03782    0.05511 =
         0.02538    0.00240    0.00870    0.00539
C02G  1    0.526658    0.322664    0.106739    11.00000    0.05984    0.05894 =
         0.04547   -0.01358   -0.02232    0.00515
AFIX  43
H02K  2    0.547639    0.336016    0.133882    11.00000   -1.20000
AFIX   0
C02H  1    0.033873    0.379562    0.441441    11.00000    0.04230    0.05204 =
         0.04837   -0.00916   -0.00298   -0.00310
AFIX  43
H02L  2    0.074443    0.402377    0.456661    11.00000   -1.20000
AFIX   0
C02I  1    0.391784    0.530630    0.068091    11.00000    0.03313    0.03530 =
         0.02485    0.00874    0.01247    0.00133
C02J  1    0.524517    0.439745    0.335329    11.00000    0.04701    0.07366 =
         0.03860    0.00190    0.00805   -0.00223
AFIX  23
H02M  2    0.574733    0.451633    0.322924    11.00000   -1.20000
H02N  2    0.504975    0.393925    0.321233    11.00000   -1.20000
AFIX   0
C02K  1    0.310894    0.138517    0.023986    11.00000    0.04931    0.08116 =
         0.13754   -0.07269    0.00339    0.00633
C02L  1    0.472923    0.369158    0.089183    11.00000    0.03158    0.03859 =
         0.04350    0.00078    0.00437    0.00550
C02M  1    0.468339    0.282203    0.029303    11.00000    0.05899    0.05565 =
         0.03134   -0.02040    0.01331    0.01408
AFIX  43
H02O  2    0.448568    0.267290    0.002134    11.00000   -1.20000
AFIX   0
C02P  1    0.238595    0.247990    0.013113    11.00000    0.07427    0.04726 =
         0.06967   -0.00183    0.01684   -0.01207
AFIX  43
H02P  2    0.220294    0.285392   -0.006012    11.00000   -1.20000
AFIX   0
C02Q  1    0.001116    0.635628    0.224061    11.00000    0.06661    0.07718 =
         0.02226   -0.01133   -0.00598    0.03744
AFIX  43
H02Q  2    0.016698    0.607580    0.248535    11.00000   -1.20000
AFIX   0
C02R  1    0.470262    0.504515    0.328376    11.00000    0.03462    0.05133 =
         0.03593   -0.00522   -0.00053   -0.00370
AFIX  13
H02R  2    0.439811    0.494207    0.301844    11.00000   -1.20000
AFIX   0
C02S  1   -0.015965    0.470537    0.171581    11.00000    0.04369    0.05491 =
         0.05362    0.01383    0.01337   -0.00523
AFIX  23
H02S  2   -0.062955    0.486844    0.186222    11.00000   -1.20000
H02T  2   -0.000424    0.421790    0.183927    11.00000   -1.20000
AFIX   0
C02T  1    0.160569    0.153310    0.427225    11.00000    0.04958    0.06728 =
         0.07708   -0.00950   -0.01207   -0.02331
AFIX  43
H02U  2    0.139835    0.116373    0.408613    11.00000   -1.20000
AFIX   0
C02U  1    0.152249    0.334513    0.145004    11.00000    0.03246    0.03345 =
         0.03839    0.01638    0.00598   -0.00662
C02V  1    0.365634    0.799048    0.282538    11.00000    0.08877    0.06549 =
         0.02781    0.00545    0.00631   -0.02465
AFIX  43
H02V  2    0.394665    0.784270    0.258192    11.00000   -1.20000
AFIX   0
C02W  1    0.442763    0.348691    0.049318    11.00000    0.04545    0.04979 =
         0.03143    0.00403   -0.00705    0.00802
AFIX  43
H02W  2    0.405521    0.379023    0.035785    11.00000   -1.20000
AFIX   0
C02X  1    0.509225    0.616804    0.283885    11.00000    0.06122    0.04935 =
         0.04525   -0.00915   -0.01268   -0.01619
AFIX  43
H02X  2    0.486391    0.593213    0.259701    11.00000   -1.20000
AFIX   0
C02Y  1    0.162348    0.215542    0.494129    11.00000    0.05856    0.07198 =
         0.09888    0.00758    0.04254   -0.00854
AFIX  43
H02Y  2    0.143272    0.222946    0.522458    11.00000   -1.20000
AFIX   0
C030  1   -0.033109    0.705013    0.229870    11.00000    0.08571    0.09940 =
         0.01912   -0.00083    0.00477    0.04854
AFIX  43
H030  2   -0.041716    0.724460    0.257965    11.00000   -1.20000
AFIX   0
C032  1    0.131922    0.160257    0.467418    11.00000    0.04524    0.04362 =
         0.07006    0.02796    0.00160   -0.01305
C033  1    0.184239    0.797139    0.218959    11.00000    0.07030    0.06807 =
         0.03324   -0.01581    0.01629    0.00480
AFIX  43
H033  2    0.154766    0.784559    0.243541    11.00000   -1.20000
AFIX   0
C034  1    0.543380    0.685423    0.278320    11.00000    0.08090    0.06468 =
         0.03956   -0.00100   -0.01666   -0.03429
AFIX  43
H034  2    0.542394    0.709830    0.251101    11.00000   -1.20000
AFIX   0
C035  1   -0.054350    0.745070    0.193429    11.00000    0.06280    0.06313 =
         0.05188    0.00446    0.01218    0.02680
C036  1    0.510365    0.500651    0.111729    11.00000    0.03609    0.04597 =
         0.04507   -0.01238   -0.00100    0.00098
AFIX  23
H03A  2    0.561139    0.477877    0.108516    11.00000   -1.20000
H03B  2    0.509345    0.530799    0.138517    11.00000   -1.20000
AFIX   0
C6    1    0.285039    0.192402   -0.003826    11.00000    0.07059    0.11098 =
         0.08334   -0.02240    0.05187   -0.01480
AFIX  43
H6    2    0.298321    0.191811   -0.033516    11.00000   -1.20000
AFIX   0
C1    1    0.288054    0.137529    0.065848    11.00000    0.12137    0.05374 =
         0.10566    0.00812   -0.04785    0.02580
AFIX  43
H1    2    0.301631    0.096596    0.083817    11.00000   -1.20000
AFIX   0
HKLF 4

REM  au4-scl_a.res in P2(1)2(1)2(1)
REM R1 =  0.0421 for   18470 Fo > 4sig(Fo)  and  0.0487 for all   19902 data
REM   1010 parameters refined using      0 restraints

END

WGHT      0.0555     95.9445

REM Highest difference peak  1.729,  deepest hole -1.755,  1-sigma level  0.226
Q1    1   0.2096  0.4224  0.3620  11.00000  0.05    1.73
Q2    1   0.2741  0.4200  0.0727  11.00000  0.05    1.70
Q3    1   0.2021  0.5371  0.0165  11.00000  0.05    1.65
Q4    1   0.1856  0.5746  0.1096  11.00000  0.05    1.63
Q5    1   0.2917  0.5257  0.4834  11.00000  0.05    1.62
Q6    1   0.3337  0.5750  0.3894  11.00000  0.05    1.59
Q7    1   0.3013  0.5653  0.3919  11.00000  0.05    1.58
Q8    1   0.2240  0.4621  0.1622  11.00000  0.05    1.55
Q9    1   0.2146  0.4790  0.3630  11.00000  0.05    1.51
Q10   1   0.2001  0.5761  0.1697  11.00000  0.05    1.49
Q11   1   0.3314  0.6181  0.3304  11.00000  0.05    1.48
Q12   1   0.2350  0.4977  0.3303  11.00000  0.05    1.47
Q13   1   0.2808  0.5164  0.4223  11.00000  0.05    1.41
Q14   1   0.1823  0.5218  0.1138  11.00000  0.05    1.40
Q15   1   0.2150  0.4801  0.4187  11.00000  0.05    1.39
Q16   1   0.2177  0.3804  0.3610  11.00000  0.05    1.34
Q17   1   0.2830  0.4770  0.0796  11.00000  0.05    1.30
Q18   1   0.2454  0.5387  0.4896  11.00000  0.05    1.30
Q19   1   0.2031  0.5201  0.1697  11.00000  0.05    1.28
Q20   1   0.1897  0.3787  0.4216  11.00000  0.05    1.26
Q21   1   0.2419  0.5261  0.0820  11.00000  0.05    1.26
Q22   1   0.3433  0.5198  0.3869  11.00000  0.05    1.25
Q23   1   0.2027  0.6136  0.1108  11.00000  0.05    1.24
Q24   1   0.3178  0.5662  0.3287  11.00000  0.05    1.23
Q25   1   0.2791  0.4937  0.1684  11.00000  0.05    1.21
Q26   1   0.1987  0.6031  0.2005  11.00000  0.05    1.20
Q27   1   0.2105  0.4962  0.1368  11.00000  0.05    1.19
Q28   1   0.2351  0.5021  0.2673  11.00000  0.05    1.19
Q29   1   0.2606  0.4790  0.3868  11.00000  0.05    1.16
Q30   1   0.3086  0.5236  0.3889  11.00000  0.05    1.16
Q31   1   0.1812  0.6195  0.1707  11.00000  0.05    1.15
Q32   1   0.2522  0.4497  0.1685  11.00000  0.05    1.15
Q33   1   0.2125  0.5947  0.0240  11.00000  0.05    1.14
Q34   1   0.2173  0.5642  0.1765  11.00000  0.05    1.13
Q35   1   0.2194  0.5118  0.3874  11.00000  0.05    1.13
Q36   1   0.2613  0.5048  0.2284  11.00000  0.05    1.12
Q37   1   0.2139  0.4476  0.0410  11.00000  0.05    1.11
Q38   1   0.2173  0.6167  0.0506  11.00000  0.05    1.10
Q39   1   0.2512  0.4677  0.3276  11.00000  0.05    1.10
Q40   1   0.3173  0.6164  0.3896  11.00000  0.05    1.09
Q41   1   0.2101  0.6176  0.1686  11.00000  0.05    1.09
Q42   1   0.2301  0.4617  0.2713  11.00000  0.05    1.08
Q43   1   0.2756  0.5003  0.1093  11.00000  0.05    1.07
Q44   1   0.2137  0.4270  0.4220  11.00000  0.05    1.06
Q45   1   0.2975  0.4539  0.2322  11.00000  0.05    1.06
Q46   1   0.3168  0.4829  0.3629  11.00000  0.05    1.06
Q47   1   0.2093  0.5226  0.2018  11.00000  0.05    1.06
Q48   1   0.1950  0.4783  0.0749  11.00000  0.05    1.04
Q49   1   0.2782  0.4005  0.1690  11.00000  0.05    1.03
Q50   1   0.2879  0.5822  0.4782  11.00000  0.05    1.01
Q51   1   0.1872  0.5461  0.3791  11.00000  0.05    1.00
Q52   1   0.2966  0.5046  0.2975  11.00000  0.05    1.00
Q53   1   0.2667  0.4171  0.1362  11.00000  0.05    1.00
Q54   1   0.2919  0.3852  0.1368  11.00000  0.05    0.99
Q55   1   0.1889  0.5798  0.4339  11.00000  0.05    0.98
Q56   1   0.2942  0.4628  0.1357  11.00000  0.05    0.98
Q57   1   0.3005  0.5181  0.3301  11.00000  0.05    0.98
Q58   1   0.2754  0.4688  0.0496  11.00000  0.05    0.98
Q59   1   0.2069  0.5652  0.4594  11.00000  0.05    0.97
Q60   1   0.2388  0.3997  0.2712  11.00000  0.05    0.96
Q61   1   0.2582  0.4039  0.3251  11.00000  0.05    0.96
Q62   1   0.2204  0.4698  0.4484  11.00000  0.05    0.96
Q63   1   0.2150  0.5816  0.4896  11.00000  0.05    0.93
Q64   1   0.2490  0.4701  0.4767  11.00000  0.05    0.92
Q65   1   0.3014  0.6179  0.2987  11.00000  0.05    0.92
Q66   1   0.2194  0.5378  0.2425  11.00000  0.05    0.91
Q67   1   0.2696  0.4031  0.2302  11.00000  0.05    0.91
Q68   1   0.3288  0.5147  0.0139  11.00000  0.05    0.91
Q69   1   0.2947  0.3993  0.4678  11.00000  0.05    0.91
Q70   1   0.2224  0.5342  0.3562  11.00000  0.05    0.90
Q71   1   0.1807  0.4397  0.1361  11.00000  0.05    0.88
Q72   1   0.3154  0.3857  0.0748  11.00000  0.05    0.88
Q73   1   0.3678  0.5241  0.1015  11.00000  0.05    0.87
Q74   1   0.2996  0.6077  0.4488  11.00000  0.05    0.87
Q75   1   0.2005  0.3949  0.4523  11.00000  0.05    0.87
Q76   1   0.2326  0.3771  0.4181  11.00000  0.05    0.87
Q77   1   0.3134  0.6824  0.3770  11.00000  0.05    0.87
Q78   1   0.2081  0.5883  0.0790  11.00000  0.05    0.86
Q79   1   0.2792  0.6755  0.2003  11.00000  0.05    0.86
Q80   1   0.2049  0.3635 -0.0244  11.00000  0.05    0.86
Q81   1   0.1042  0.4617  0.1432  11.00000  0.05    0.86
Q82   1   0.3372  0.4370  0.3692  11.00000  0.05    0.85
Q83   1   0.2403  0.5645  0.2184  11.00000  0.05    0.84
Q84   1   0.2520  0.3772  0.3004  11.00000  0.05    0.84
Q85   1   0.1874  0.5712  0.3478  11.00000  0.05    0.84
Q86   1   0.2358  0.3667  0.4496  11.00000  0.05    0.83
Q87   1   0.1364  0.5321  0.3971  11.00000  0.05    0.83
Q88   1   0.2837  0.4087  0.4359  11.00000  0.05    0.82
Q89   1   0.2785  0.4675  0.2661  11.00000  0.05    0.82
Q90   1   0.3038  0.4866  0.4840  11.00000  0.05    0.81
Q91   1   0.1942  0.5610  0.2572  11.00000  0.05    0.81
Q92   1   0.1736  0.5186  0.4838  11.00000  0.05    0.81
Q93   1   0.3198  0.5384  0.1174  11.00000  0.05    0.81
Q94   1   0.2750  0.5821  0.4237  11.00000  0.05    0.81
Q95   1   0.1889  0.4827  0.4777  11.00000  0.05    0.80
Q96   1   0.1548  0.6402  0.2016  11.00000  0.05    0.80
Q97   1   0.3198  0.5802  0.2435  11.00000  0.05    0.79
Q98   1   0.2397  0.0419  0.0337  11.00000  0.05    0.79
Q99   1   0.1860  0.4276  0.0649  11.00000  0.05    0.79
;
_shelx_res_checksum                28449
_shelx_hkl_file
;
   0   0   2   27.72    0.93
   0   0   2   26.76    1.18
   0   0  -2   28.06    1.22
   0   0  -2   30.79    1.45
   0   0   3    0.40    0.21
   0   0  -3    0.66    0.52
   0   0   4 2578.11   54.66
   0   0  -4 2515.55   55.45
   0   0   5    1.22    0.40
   0   0   5    1.16    0.90
   0   0  -5    0.94    1.08
   0   0  -5    0.42    0.80
   0   0   6  157.31    4.37
   0   0   6  171.84    5.84
   0   0   6  169.28    5.47
   0   0  -6  130.58    5.03
   0   0  -6  137.33    5.63
   0   0   7    0.90    0.53
   0   0   7    2.80    1.33
   0   0   7    0.57    0.92
   0   0  -7    0.18    1.10
   0   0  -7    0.30    1.38
   0   0   8  867.84   18.99
   0   0   8  823.21   21.33
   0   0   8  876.14   20.80
   0   0  -8  727.18   20.13
   0   0  -8  718.67   21.03
   0   0  -8  753.84   21.04
   0   0   9    0.50    0.55
   0   0   9    1.20    1.56
   0   0   9    0.95    1.12
   0   0  -9    1.38    1.48
   0   0  -9    0.95    1.61
   0   0  10   44.55    2.32
   0   0  10   53.01    4.25
   0   0  10   47.44    3.42
   0   0 -10   45.13    3.76
   0   0 -10   44.73    3.79
   0   0 -10   46.11    3.35
   0   0  11    0.69    0.61
   0   0  11    1.29    1.40
   0   0 -11    1.98    1.72
   0   0 -11    1.40    1.77
   0   0  12 7204.57  151.63
   0   0 -12 6123.05  154.74
   0   0 -12 6599.09  153.92
   0   0 -12 6517.93  155.48
   0   0  12 7665.99  155.21
   0   0  12 7430.81  157.18
   0   0 -13    1.37    1.79
   0   0 -13    1.58    1.55
   0   0 -13   -0.24    1.80
   0   0  13    2.29    1.58
   0   0  13    1.39    2.11
   0   0 -14    5.99    1.99
   0   0 -14    2.88    1.98
   0   0  14    3.61    1.76
   0   0  14    6.68    2.68
   0   0  15   -0.20    2.47
   0   0 -15    1.37    1.60
   0   0 -15   -0.27    1.78
   0   0  15    0.48    1.43
   0   0  15    0.51    2.16
   0   0  16   10.88    3.46
   0   0 -16    5.59    2.35
   0   0 -16    8.57    2.33
   0   0  16    8.00    2.31
   0   0  16    9.14    3.12
   0   0  17    1.36    2.47
   0   0 -17   -0.16    1.87
   0   0 -17    1.75    1.83
   0   0  17    0.97    1.46
   0   0  17    1.60    2.28
   0   0 -18   31.27    4.33
   0   0 -18   37.60    4.36
   0   0  18   49.88    6.33
   0   0  18   44.08    4.63
   0   0  18   33.77    5.16
   0   0 -19    0.72    1.35
   0   0  19   -0.25    2.69
   0   0 -19    0.31    1.88
   0   0 -19    2.40    2.33
   0   0  19    1.54    2.53
   0   0  19    0.79    1.99
   0   0  20 5499.57  129.45
   0   0 -20 4846.35  129.86
   0   0 -20 6084.64  124.96
   0   0  20 5542.99  134.92
   0   0 -20 5235.15  128.96
   0   0 -20 5591.75  124.62
   0   0  21    2.82    2.34
   0   0 -21   -0.21    2.26
   0   0  21    0.80    2.87
   0   0 -21    1.83    2.40
   0   0 -21   -0.54    1.88
   0   0 -21    6.33    2.01
   0   0 -22  148.69    7.07
   0   0 -22  123.65    9.65
   0   0  22  130.24   10.70
   0   0 -22  137.06    9.22
   0   0  22  120.70    7.82
   0   0  22  128.34    8.76
   0   0 -22  112.62    6.33
   0   0  23   -0.15    1.61
   0   0 -23   -0.24    2.17
   0   0 -23   -0.30    1.61
   0   0  23    1.65    2.39
   0   0 -23   -0.61    2.18
   0   0 -24  288.07   11.05
   0   0  24  241.37   15.00
   0   0 -24  250.16   14.89
   0   0 -24  251.90   13.90
   0   0 -24  267.41   13.96
   0   0 -24  256.49   12.24
   0   0 -24  361.42   13.33
   0   0 -24  219.74   17.24
   0   0 -24  380.61   15.74
   0   0 -24  266.86   13.51
   0   0 -24  267.98   11.57
   0   0 -25    0.32    1.65
   0   0  25   -0.54    2.35
   0   0 -25    1.40    3.00
   0   0 -25    0.95    4.98
   0   0 -25    0.41    2.09
   0   0 -25   -0.51    2.19
   0   0 -25   -1.21    3.30
   0   0 -25    0.21    2.83
   0   0 -25    0.31    2.28
   0   0 -26    1.78    2.52
   0   0 -26    8.81    3.88
   0   0 -26    2.60    1.70
   0   0 -26    2.82    3.36
   0   0 -26   -0.42    3.44
   0   0 -26    1.35    5.03
   0   0 -26   -0.53    2.43
   0   0 -26   -1.68    2.91
   0   0 -26    0.90    1.34
   0   0 -27   -0.69    2.84
   0   0 -27    0.74    3.45
   0   0 -27    1.30    1.61
   0   0 -27   -0.78    2.30
   0   0 -27    0.35    5.42
   0   0 -27    0.46    3.25
   0   0 -27    0.87    3.37
   0   0 -27    0.34    3.12
   0   0 -27   -0.17    1.46
   0   0 -28  189.20   10.57
   0   0 -28  174.61   12.38
   0   0 -28  158.75   11.47
   0   0 -28  173.60    7.77
   0   0 -28  140.12    6.32
   0   0 -28  169.10    8.56
   0   0 -28  188.16   16.09
   0   0 -29   -1.02    4.87
   0   0 -29   -0.63    2.20
   0   0 -29   -0.38    6.14
   0   0 -29    0.58    1.42
   0   0 -29   -0.50    2.95
   0   0 -29    1.70    4.25
   0   0 -29    0.55    2.87
   0   0 -30   32.14    7.12
   0   0 -30   46.33    4.67
   0   0 -30   34.81    3.29
   0   0 -30   57.11    8.39
   0   0 -30   51.98    6.39
   0   0 -31   -3.08    5.93
   0   0 -31    1.05    2.45
   0   0 -31    1.05    3.45
   0   0 -31    0.47    1.62
   0   0 -31    1.59    5.71
   0   0 -31    2.71    4.37
   0   0 -32 2611.49   33.27
   0   0 -32 2797.50   53.82
   0   0 -32 4189.35   67.44
   0   0 -32 4149.05   54.55
   0   0 -33   -0.61    6.06
   0   0 -33   -1.13    2.34
   0   0 -33    6.51    6.88
   0   0 -33    0.39    2.97
   0   0 -33    0.58    1.73
   0   0 -33    4.70    4.50
   0   0 -34   79.41    4.37
   0   0 -34  139.18   14.12
   0   0 -34  125.05   12.38
   0   0 -34   75.45    4.67
   0   0 -35    0.89    1.36
   0   0 -36  311.75   10.26
   0   0 -36  305.15   10.99
   0   0 -38   47.74    6.77
   0  -1   0    0.44    0.19
   0  -1   0    0.02    0.27
   0  -1   0    0.19    0.21
   0   1   0    0.12    0.20
   0   1   0    0.29    0.27
   0  -1   0    0.09    0.22
   0   1   0    0.15    0.23
   0  -1  -1    2.97    0.39
   0   1   1    3.08    0.44
   0  -1   1    2.15    0.19
   0   1   1    2.70    0.52
   0  -1   1    2.35    0.41
   0  -1   1    2.31    0.41
   0  -1   1    2.54    0.40
   0  -1   1    3.02    0.47
   0   1   1    2.75    0.41
   0   1   1    3.51    0.44
   0  -1   1    3.02    0.50
   0   1   2    0.83    0.49
   0   1   2    0.61    0.64
   0  -1   2    0.81    0.36
   0   1  -2    1.02    0.77
   0   1  -2    1.26    0.43
   0  -1  -2    0.62    0.31
   0   1   2    0.94    0.35
   0  -1   2    0.62    0.29
   0   1   2    0.82    0.32
   0   1   3    2.15    0.55
   0  -1  -3    2.55    0.41
   0   1   3    2.12    0.94
   0  -1  -3    2.18    0.40
   0  -1  -3    1.57    0.40
   0  -1   3    1.77    0.42
   0  -1  -3    2.34    0.39
   0   1  -3    2.80    0.67
   0   1   3    1.14    0.91
   0  -1   3    2.50    0.40
   0   1  -3    2.28    1.03
   0  -1  -3    2.32    0.73
   0   1   3    3.23    0.59
   0   1   3    2.97    0.46
   0   1  -3    2.39    0.39
   0   1  -3    2.32    0.43
   0   1   3    3.18    0.44
   0   1   4   26.44    1.29
   0  -1  -4   24.82    1.23
   0  -1   4   20.39    1.01
   0  -1  -4   21.36    1.09
   0  -1  -4   19.87    1.01
   0   1   4   23.11    2.04
   0  -1  -4   26.85    1.05
   0  -1  -4   25.28    1.80
   0   1  -4   29.36    1.79
   0  -1   4   26.44    1.07
   0   1  -4   25.08    2.24
   0   1  -4   27.00    2.04
   0   1  -4   27.73    1.16
   0   1   4   30.50    1.18
   0   1   4   25.00    1.57
   0   1   5    8.10    0.82
   0  -1  -5    7.00    0.56
   0  -1  -5    6.82    0.75
   0  -1   5    7.27    0.57
   0   1   5    6.80    1.59
   0   1  -5    8.96    0.73
   0   1   5    9.51    0.74
   0   1   5    8.13    1.13
   0  -1  -5    7.75    0.55
   0   1  -5    8.26    1.27
   0  -1  -5    6.83    1.39
   0   1  -5    8.56    1.57
   0  -1   5    8.37    0.58
   0  -1   6    6.69    0.52
   0  -1  -6    6.84    0.50
   0   1   6    8.18    1.84
   0   1   6    8.08    0.79
   0   1  -6    6.94    0.73
   0   1   6    8.69    1.29
   0  -1  -6    6.48    1.32
   0  -1  -6    6.36    1.47
   0  -1  -6    6.47    0.49
   0   1  -6    7.59    1.36
   0   1  -6    8.13    1.80
   0  -1   6    6.60    0.51
   0   1   7    2.48    1.09
   0   1   7    2.42    1.70
   0  -1   7    1.79    0.29
   0  -1  -7    2.02    0.29
   0  -1  -7    2.45    1.24
   0   1  -7    2.20    1.57
   0  -1  -7    1.54    1.28
   0   1  -7    2.75    1.26
   0  -1  -7    1.41    0.35
   0   1   8    5.87    1.98
   0   1   8    6.28    1.35
   0   1  -8    5.74    1.48
   0   1  -8    5.37    1.91
   0  -1  -8    4.91    1.46
   0  -1  -8    5.95    1.69
   0   1   9    7.78    1.53
   0   1   9    5.34    2.08
   0  -1  -9    5.94    1.76
   0  -1  -9    5.37    1.55
   0   1  -9    7.65    2.05
   0   1  -9    6.00    1.59
   0  -1   9    6.65    1.04
   0   1  10  135.61    5.84
   0   1  10  127.61    6.90
   0   1 -10  120.93    6.33
   0   1 -10  128.14    5.71
   0  -1 -10  117.77    5.98
   0  -1 -10  117.83    5.64
   0  -1  10  119.57    4.53
   0   1  11  110.22    5.41
   0  -1  11   92.70    5.58
   0   1  11   97.85    6.39
   0   1 -11   87.52    6.07
   0   1 -11   97.97    5.15
   0   1  11  116.00    7.40
   0   1 -11   93.57    5.81
   0  -1 -11   94.68    5.22
   0  -1 -11   91.45    5.37
   0  -1  11   93.12    3.99
   0   1  12   17.04    2.48
   0  -1  12   17.52    2.60
   0   1  12   13.85    3.07
   0  -1  12   15.75    2.92
   0   1 -12   20.34    3.32
   0   1 -12   18.59    2.62
   0  -1 -12   15.06    2.49
   0   1  12   18.35    3.69
   0   1 -12   15.38    2.87
   0  -1 -12   14.95    2.59
   0   1  12   15.72    1.60
   0  -1  12   15.60    1.60
   0  -1  13   -0.40    1.37
   0   1  13    0.95    1.40
   0   1  13    0.29    2.16
   0  -1  13    0.90    1.85
   0   1  13    1.00    2.66
   0  -1 -13   -0.19    1.54
   0   1 -13    0.96    2.08
   0  -1 -13   -0.43    1.75
   0   1 -13    0.12    1.88
   0   1 -13    0.09    1.53
   0  -1  13    0.15    0.63
   0   1  13    0.09    0.78
   0  -1  14   10.86    2.23
   0   1  14    9.67    2.16
   0   1  14   10.41    2.88
   0  -1  14    9.87    2.80
   0   1  14   10.03    3.28
   0  -1 -14   10.50    2.38
   0   1 -14    8.26    2.22
   0  -1 -14   11.90    2.61
   0   1 -14   11.37    2.83
   0   1 -14   10.83    3.01
   0  -1  14   10.71    1.42
   0   1  15    0.57    1.41
   0  -1  15    0.12    1.43
   0  -1  15    2.27    2.09
   0   1  15    1.55    2.38
   0   1  15   -0.59    2.47
   0  -1 -15    1.03    1.87
   0   1 -15    1.15    1.98
   0   1 -15    0.66    2.00
   0  -1 -15    0.47    1.58
   0   1 -15   -0.11    1.67
   0  -1  15    0.27    0.68
   0   1  16    2.55    2.79
   0   1 -16    1.44    1.77
   0   1 -16    1.61    2.24
   0   1 -16    1.41    1.86
   0  -1 -16    2.15    1.87
   0  -1 -16    1.11    1.83
   0  -1  16    3.36    1.79
   0   1  16    2.38    1.66
   0   1  16    2.42    2.44
   0  -1  16    1.79    2.34
   0   1 -17    1.85    1.99
   0  -1 -17    3.77    2.04
   0  -1 -17    2.78    1.96
   0   1  17   -0.23    2.60
   0   1 -17    2.89    1.74
   0  -1  17    1.32    2.57
   0   1  17    2.98    1.78
   0  -1  17    2.79    1.78
   0  -1  17    4.86    2.79
   0   1  17    3.17    2.40
   0   1 -18    0.18    2.03
   0   1  18    0.24    2.69
   0  -1  18    1.16    2.38
   0   1 -18   -0.86    1.65
   0  -1 -18    0.65    1.78
   0  -1 -18    1.37    1.79
   0   1  18    0.87    1.50
   0  -1  18   -0.15    1.55
   0   1  18    0.63    2.40
   0  -1  18    1.04    2.13
   0   1 -19   32.08    3.11
   0   1 -19   25.18    4.35
   0   1  19   30.58    5.34
   0  -1  19   32.60    5.30
   0   1 -19   29.83    4.10
   0  -1 -19   22.89    3.85
   0  -1 -19   28.34    4.10
   0   1  19   22.16    4.40
   0   1  19   26.80    3.89
   0  -1  19   30.88    4.07
   0  -1 -20   40.35    4.04
   0   1 -20   65.59    6.04
   0  -1 -20   66.85    6.25
   0  -1  20   70.50    7.74
   0   1 -20   75.27    4.82
   0  -1 -20   75.22    4.61
   0   1 -20   63.92    6.84
   0   1  20   63.07    7.57
   0  -1 -20   60.94    6.30
   0   1  20   71.25    7.31
   0  -1  20   61.73    5.95
   0  -1  21   16.05    3.03
   0  -1  21   17.56    3.53
   0   1 -21   19.19    3.72
   0   1 -21   18.73    4.34
   0   1  21   19.23    4.71
   0  -1  21   16.05    4.39
   0  -1 -21   18.57    3.91
   0  -1 -21   20.40    2.75
   0   1 -21   19.27    2.85
   0  -1 -21   16.44    3.82
   0  -1 -21   11.60    2.53
   0  -1  22   93.35    7.48
   0  -1 -22  126.89    6.24
   0   1 -22  102.46    7.79
   0   1 -22   95.71    8.70
   0  -1  22  112.51    9.65
   0   1  22  102.71    9.62
   0   1 -22  107.33    6.17
   0  -1 -22   96.08    7.98
   0  -1 -22  102.65    8.40
   0  -1 -22   77.84    5.46
   0   1  23    0.49    1.81
   0  -1 -23    0.87    1.65
   0  -1  23    0.38    1.85
   0   1 -23    1.28    2.53
   0  -1  23    0.52    2.23
   0   1  23    1.41    2.67
   0  -1 -23    1.61    2.14
   0   1 -23    2.16    2.21
   0  -1 -23    0.43    2.07
   0   1 -23    1.04    1.53
   0  -1 -23    1.54    1.53
   0   1  24   10.46    3.63
   0   1 -24   12.92    2.50
   0   1 -24    7.11    3.34
   0   1 -24   12.33    3.30
   0  -1 -24   11.15    3.45
   0  -1 -24   10.54    3.30
   0  -1 -24   12.06    2.33
   0  -1  24    8.63    3.25
   0  -1 -24    4.77    3.59
   0   1 -24    5.23    3.08
   0  -1 -24    6.24    3.30
   0   1  24    8.59    2.55
   0  -1 -24    0.70    3.73
   0  -1 -24    7.74    3.23
   0  -1  24    9.94    2.87
   0  -1 -24    6.18    2.15
   0  -1 -24   10.48    3.55
   0   1 -24    9.05    3.83
   0   1 -24    9.41    3.37
   0   1 -24    9.45    2.70
   0   1 -24    7.39    5.21
   0  -1 -24    8.21    3.53
   0  -1 -24    8.89    5.50
   0   1 -24    5.68    2.61
   0   1  25   10.28    2.82
   0   1 -25    5.60    2.86
   0  -1 -25   14.66    3.72
   0  -1  25   18.51    4.30
   0  -1 -25   22.76    2.99
   0   1 -25   18.59    2.88
   0   1  25   16.68    4.27
   0   1 -25   15.10    4.19
   0   1 -25   15.62    4.31
   0   1 -25   16.55    3.30
   0   1 -25   13.12    6.28
   0  -1 -25   12.07    3.99
   0  -1 -25   20.32    4.47
   0  -1 -25   12.79    2.74
   0   1 -25   14.57    3.33
   0  -1 -25    8.53    6.34
   0  -1 -25   15.79    4.35
   0   1 -25   15.59    4.03
   0  -1 -25   12.08    4.17
   0   1 -26    4.09    2.95
   0  -1 -26   16.11    3.91
   0  -1 -26   19.25    2.92
   0   1 -26   17.43    2.87
   0  -1 -26   13.94    2.89
   0  -1 -26   15.53    6.69
   0   1 -26   18.46    3.42
   0   1 -26   17.95    4.61
   0   1 -26   13.51    3.23
   0   1 -26    9.86    6.46
   0  -1 -26   15.86    4.59
   0   1 -26   19.99    4.69
   0   1 -26   18.59    4.49
   0  -1 -26   13.77    4.61
   0  -1 -27    0.18    3.01
   0   1 -27    0.16    2.83
   0  -1 -27   -1.68    3.47
   0   1 -27    0.22    1.72
   0   1 -27   -0.56    2.52
   0   1 -27    1.13    3.08
   0   1 -27   -0.36    5.50
   0  -1 -27    1.70    5.33
   0   1 -27   -0.91    3.61
   0   1 -27   -0.98    2.27
   0  -1 -27   -1.66    3.71
   0  -1 -27   -0.62    2.05
   0  -1 -27    2.35    3.64
   0   1 -27   -0.46    3.13
   0  -1 -28   -0.34    1.34
   0   1 -28    1.28    2.75
   0  -1 -28    0.36    3.03
   0  -1 -28   -0.96    3.24
   0   1 -28    0.66    1.57
   0  -1 -28   -0.25    3.45
   0   1 -28    0.38    5.67
   0   1 -28   -0.23    3.38
   0  -1 -28    1.06    5.50
   0   1 -28   -1.89    3.99
   0   1 -28   -1.14    2.58
   0  -1 -28   -0.36    2.04
   0  -1 -28    0.56    3.66
   0   1 -28    0.74    3.41
   0  -1 -29    0.59    1.52
   0  -1 -29   -0.52    3.11
   0   1 -29   -0.47    2.90
   0  -1 -29    0.61    3.31
   0   1 -29    2.38    1.83
   0   1 -29    0.14    2.35
   0   1 -29   -0.75    4.52
   0   1 -29    0.80    6.40
   0  -1 -29   -0.69    2.07
   0  -1 -29   -1.06    4.05
   0   1 -29    2.10    4.06
   0  -1 -29   -1.78    4.22
   0  -1 -30   75.93    7.76
   0   1 -30   69.06    5.79
   0  -1 -30   60.84    4.94
   0   1 -30   77.78   12.25
   0  -1 -30   42.73    7.56
   0   1 -30    6.47    3.47
   0  -1 -30   51.46    3.87
   0  -1 -30    7.01    3.64
   0  -1 -30   71.57    9.45
   0   1 -30   58.09    7.98
   0   1 -30   63.80    8.47
   0  -1 -31   35.46    6.43
   0   1 -31   25.40    6.82
   0   1 -31   24.05    4.03
   0  -1 -31   14.51    6.36
   0   1 -31    2.40    3.53
   0  -1 -31   21.88    2.84
   0  -1 -31    1.12    3.73
   0   1 -31   14.08    2.77
   0   1 -31   23.61    6.87
   0  -1 -31   29.52    7.83
   0  -1 -32   49.90    7.99
   0  -1 -32   33.74    8.16
   0   1 -32   38.96    8.21
   0   1 -32   49.00    5.27
   0  -1 -32    1.23    4.33
   0  -1 -32   44.18    3.69
   0   1 -32    1.53    3.83
   0  -1 -32   55.25    9.82
   0   1 -32   57.30    9.73
   0   1 -32   34.41    3.56
   0  -1 -33    8.14    5.42
   0  -1 -33    2.18    6.22
   0   1 -33    1.20    2.65
   0  -1 -33    3.49    1.77
   0  -1 -33    0.70    3.26
   0   1 -33    4.94    6.52
   0   1 -33    3.29    5.66
   0   1 -33    0.16    2.29
   0  -1 -33    9.72    7.43
   0  -1 -34   11.92    5.45
   0  -1 -34    2.55    6.48
   0  -1 -34    1.20    2.86
   0  -1 -34    7.46    1.90
   0   1 -34    6.94    6.16
   0   1 -34    4.07    2.08
   0   1 -34   12.61    7.33
   0  -1 -34    0.34    2.24
   0  -1 -35   35.77    7.31
   0  -1 -35    3.60    2.83
   0  -1 -35   16.90    2.33
   0   1 -35   13.62    2.68
   0   1 -35   38.29    9.66
   0  -1 -35   10.35    2.60
   0  -1 -36    0.23    3.13
   0  -1 -36    1.32    1.45
   0  -1 -37   14.64    2.23
   0   1 -37   17.98    3.52
   0   1 -38  162.63   10.69
   0  -2   0 7892.39  170.55
   0  -2   0 8143.61  171.60
   0  -2   1  195.14    5.04
   0   2   1  213.09    5.40
   0  -2   1  195.25    5.26
   0  -2  -1  171.14    4.60
   0   2  -1  165.34    4.39
   0   2  -1  211.61    4.88
   0   2   1  209.73    5.08
   0   2   1  222.78    5.29
   0  -2   2   97.52    3.55
   0  -2   2  111.00    3.62
   0   2   2  113.44    4.05
   0  -2   2   94.12    2.72
   0   2  -2   85.80    3.32
   0  -2  -2  108.07    3.51
   0  -2  -2  104.07    3.00
   0   2  -2  114.00    3.72
   0   2   2  107.80    3.56
   0  -2   2  101.43    3.78
   0   2   2  115.72    3.46
   0  -2  -3   63.03    2.54
   0  -2   3   51.09    2.62
   0   2   3   64.60    3.27
   0  -2   3   58.54    2.55
   0  -2  -3   66.39    2.30
   0   2   3   70.47    2.84
   0  -2  -3   65.84    2.13
   0  -2   3   51.91    1.85
   0   2  -3   68.62    3.09
   0   2  -3   66.76    3.66
   0   2   3   70.72    2.67
   0   2  -3   64.32    2.46
   0   2   3   71.12    2.54
   0  -2   3   61.93    3.13
   0   2  -3   68.33    2.54
   0   2   4  138.36    5.43
   0  -2   4  142.32    4.36
   0  -2  -4  115.31    4.11
   0  -2  -4  141.25    4.02
   0  -2   4  120.12    4.68
   0  -2   4  132.06    3.82
   0   2   4  141.56    4.69
   0  -2  -4  141.84    4.58
   0   2  -4  142.87    6.02
   0   2  -4  138.99    4.61
   0   2   4  150.11    4.26
   0   2  -4  137.84    4.20
   0  -2  -5    7.77    0.87
   0   2   5    5.51    1.72
   0  -2  -5    6.91    0.92
   0  -2   5    7.34    0.98
   0  -2  -5    7.26    0.83
   0   2   5    8.66    1.34
   0  -2  -5    7.22    1.26
   0   2  -5    9.99    1.42
   0   2  -5    8.32    2.13
   0   2  -5   10.43    1.05
   0   2   5   10.66    1.06
   0  -2  -6  213.18    5.82
   0  -2   6  197.92    5.77
   0   2   6  208.95    7.92
   0  -2  -6  201.35    5.72
   0  -2  -6  200.56    5.79
   0   2   6  200.38    6.46
   0   2  -6  240.13    7.11
   0  -2  -6  205.55    6.79
   0   2  -6  191.26    8.15
   0   2  -6  211.23    5.91
   0   2   6  226.13    5.99
   0  -2   7 1850.54   42.81
   0  -2  -7 1898.26   42.72
   0   2   7 2002.05   46.32
   0  -2  -7 1863.68   42.96
   0   2   7 1727.02   43.67
   0  -2  -7 1972.15   44.73
   0   2  -7 2342.52   45.28
   0   2  -7 1807.93   46.52
   0   2   7 2035.20   46.64
   0   2  -7 1903.80   43.09
   0   2   7 2152.50   43.33
   0  -2   8  292.30    7.78
   0  -2  -8  301.47    7.67
   0   2   8  325.12   11.16
   0   2   8  285.87    8.76
   0  -2  -8  303.55    9.74
   0   2   8  326.21   11.41
   0   2  -8  352.23   10.00
   0   2  -8  308.17    8.25
   0   2   8  325.27    8.37
   0   2   9 3628.50   87.27
   0  -2  -9 3839.63   82.44
   0  -2   9 3814.53   82.59
   0  -2  -9 3755.15   85.62
   0  -2  -9 3862.16   85.81
   0   2   9 3798.02   87.99
   0   2  10    2.99    2.18
   0  -2  10    4.57    0.57
   0  -2 -10    4.64    0.54
   0   2  10    3.19    2.30
   0  -2 -10    5.71    1.77
   0   2 -10    4.31    1.95
   0  -2 -10    4.76    1.74
   0   2 -10    4.76    1.62
   0   2  10    4.01    1.43
   0   2  10    9.59    1.47
   0   2  11 3024.31   71.78
   0   2  11 3366.46   76.36
   0   2  11 3598.42   74.00
   0  -2  11 3078.86   69.77
   0  -2 -11 3358.20   74.28
   0   2 -11 3203.92   75.50
   0  -2 -11 3137.08   73.97
   0   2  11 3500.13   77.59
   0   2 -11 3541.22   74.06
   0   2 -12 2893.78   69.99
   0  -2 -12 2824.25   68.34
   0   2 -12 2972.06   68.02
   0  -2 -12 2941.56   68.57
   0   2  12 3195.36   72.42
   0   2  12 3069.98   71.01
   0   2  12 3202.15   68.35
   0  -2  12 3037.12   66.20
   0   2  12 2594.03   65.78
   0  -2 -13  710.67   20.89
   0   2 -13  753.14   20.58
   0  -2 -13  651.47   20.50
   0   2  13  771.00   24.12
   0   2 -13  691.80   22.10
   0  -2  13  671.33   19.58
   0   2  13  735.23   23.05
   0   2  13  749.93   20.63
   0  -2  13  710.43   18.54
   0  -2 -14   85.27    5.71
   0   2  14   94.80    7.39
   0   2 -14   88.05    7.10
   0   2 -14   95.72    5.66
   0  -2 -14   81.09    5.57
   0   2 -14   82.06    6.32
   0  -2  14   75.34    4.69
   0  -2  14   92.11    6.26
   0   2  14   90.75    6.89
   0  -2  14   83.06    4.17
   0   2  15  684.14   23.01
   0   2 -15  621.99   18.77
   0  -2 -15  537.16   18.66
   0   2 -15  590.05   20.40
   0  -2 -15  575.79   19.05
   0   2 -15  614.78   21.89
   0   2  15  611.22   21.43
   0  -2  15  548.59   20.08
   0  -2  15  625.71   19.07
   0  -2  15  582.40   16.10
   0  -2  16    0.38    1.29
   0  -2 -16    5.57    2.12
   0  -2 -16    4.09    1.92
   0   2 -16    0.66    2.06
   0   2 -16    0.59    1.49
   0   2  16    1.66    2.57
   0   2 -16    0.80    2.40
   0  -2  16    0.82    1.78
   0   2  16    1.81    2.06
   0  -2  17  271.42   11.76
   0   2 -17  286.18   14.61
   0  -2 -17  237.09   11.50
   0   2  17  307.39   15.20
   0   2 -17  291.49   11.92
   0   2 -17  274.30   13.25
   0  -2 -17  270.17   12.12
   0   2  17  279.70   13.90
   0  -2  17  259.79   13.10
   0  -2  18  125.74    7.84
   0  -2  18  119.33    8.96
   0   2  18  130.50    9.46
   0   2  18  155.89   10.77
   0   2 -18  133.48    7.86
   0  -2  18  149.88   10.24
   0  -2 -18  135.07    8.44
   0   2 -18  146.89   10.39
   0  -2 -18  119.89    8.01
   0   2 -18  137.71    9.32
   0  -2 -19   35.13    5.08
   0  -2 -19   35.05    4.66
   0   2 -19   33.47    3.25
   0  -2 -19   32.13    4.34
   0   2 -19   31.28    4.10
   0   2  19   31.58    5.44
   0  -2  19   37.37    5.42
   0   2 -19   34.86    5.05
   0  -2  19   34.75    3.71
   0  -2  19   33.09    4.18
   0   2  19   27.14    4.66
   0  -2 -19   35.90    3.51
   0  -2 -20 2892.49   66.41
   0  -2 -20 2813.78   71.68
   0   2  20 2804.59   75.17
   0  -2 -20 3132.50   65.14
   0  -2  20 2915.96   74.17
   0   2 -20 2701.45   69.35
   0  -2 -20 2523.30   69.62
   0   2 -20 2600.27   72.14
   0  -2 -20 2632.68   70.36
   0   2 -20 2871.28   65.62
   0   2  20 2804.70   72.77
   0  -2  20 2362.72   68.63
   0   2  21 1851.93   54.62
   0  -2 -21 2117.63   45.35
   0   2 -21 1760.72   52.52
   0  -2 -21 1682.02   49.74
   0  -2 -21 1790.56   50.69
   0  -2  21 1872.93   53.22
   0   2 -21 1890.12   49.83
   0   2 -21 1933.02   45.83
   0   2  21 1777.23   51.83
   0  -2 -21 1729.02   45.91
   0  -2  21 1692.85   48.91
   0  -2 -22   41.13    4.12
   0  -2  22   44.13    5.70
   0  -2  22   35.81    4.77
   0  -2 -22   46.83    5.78
   0  -2 -22   54.88    4.01
   0   2  22   46.63    6.70
   0  -2 -22   44.86    5.52
   0   2 -22   45.04    5.28
   0   2 -22   44.35    4.07
   0  -2  22   36.56    5.72
   0   2 -22   35.05    5.71
   0  -2  23  283.06   14.61
   0  -2 -23  385.41   15.61
   0  -2 -23  356.33   13.68
   0   2 -23  463.76   15.38
   0   2 -23  420.80   20.53
   0   2 -23  492.97   18.90
   0  -2  23  319.20   16.87
   0  -2 -23  416.47   13.17
   0   2  23  349.77   18.66
   0  -2 -23  321.40   16.65
   0   2 -23  366.18   13.26
   0   2 -23  356.22   16.08
   0   2 -23  355.41   18.51
   0  -2 -23  333.43   16.45
   0   2 -24    0.88    2.35
   0  -2 -24    2.19    2.40
   0  -2 -24    1.15    1.96
   0   2 -24    3.79    1.95
   0   2 -24    1.64    2.02
   0  -2  24    0.73    2.40
   0  -2 -24    2.51    1.63
   0   2  24    1.73    2.46
   0  -2 -24    7.02    3.90
   0  -2  24   -0.77    1.80
   0   2  24    2.58    1.90
   0  -2 -24    1.08    3.54
   0  -2 -24    0.16    2.85
   0   2 -24    0.78    2.11
   0  -2 -24    2.48    2.08
   0   2 -24   -0.60    2.90
   0  -2  24    0.77    1.67
   0   2 -24   -0.85    2.72
   0  -2 -24    2.21    3.18
   0   2 -24    1.29    3.42
   0   2 -24    3.79    4.79
   0   2 -24    2.38    2.97
   0   2 -24    2.02    2.14
   0  -2 -24    3.00    4.26
   0   2 -25  291.01   11.01
   0  -2  25  227.67   13.62
   0   2  25  238.46   15.03
   0   2 -25  320.12   14.57
   0  -2 -25  296.13   15.25
   0   2  25  234.77   11.85
   0  -2 -25  389.61   16.07
   0  -2 -25  308.33   13.91
   0   2 -25  279.77   11.75
   0  -2  25  218.36   12.14
   0  -2 -25  286.50   11.51
   0  -2 -25  412.25   19.74
   0   2 -25  345.38   12.87
   0   2 -25  372.80   16.68
   0   2 -25  330.43   19.25
   0  -2 -25  277.52   14.36
   0  -2 -25  262.73   10.57
   0   2 -25  295.66   12.45
   0   2 -26    4.26    1.90
   0  -2 -26    5.34    2.21
   0   2 -26    3.50    2.38
   0  -2 -26    4.94    3.29
   0   2 -26    9.08    5.80
   0   2 -26    5.19    2.52
   0  -2 -26   11.30    5.31
   0   2 -26    5.32    2.70
   0   2 -26    3.31    3.86
   0   2 -26    8.62    4.27
   0  -2 -26    2.67    1.84
   0  -2 -26    6.49    3.96
   0   2 -26   -0.15    3.12
   0  -2 -26    7.27    4.10
   0  -2 -26    3.72    3.49
   0  -2 -27   10.49    3.72
   0   2 -27   11.27    3.58
   0  -2 -27   76.49    7.35
   0   2 -27   73.21    6.01
   0   2 -27   75.98    5.35
   0   2 -27  105.87    9.18
   0   2 -27   73.98    6.17
   0  -2 -27   63.61    7.47
   0   2 -27   85.85    6.32
   0   2 -27   70.49   11.53
   0   2 -27   73.02    7.86
   0  -2 -27   85.38    9.05
   0  -2 -27   68.17    7.98
   0  -2 -28   -0.19    3.28
   0   2 -28   -0.29    2.53
   0  -2 -28    3.96    3.45
   0   2 -28    3.52    2.84
   0   2 -28    2.16    1.76
   0   2 -28    5.39    3.73
   0   2 -28    3.53    2.49
   0   2 -28    1.51    5.67
   0  -2 -28    2.09    3.81
   0   2 -28   -0.23    4.57
   0   2 -28    4.04    2.54
   0  -2 -28    4.57    4.48
   0  -2 -29  306.18    9.72
   0   2 -29  377.61   13.67
   0  -2 -29  480.37   18.48
   0   2 -29  358.18   11.53
   0   2 -29  454.92   24.94
   0   2 -29  399.82   13.93
   0  -2 -29  354.71   17.74
   0   2 -29  515.70   19.71
   0  -2 -29  474.27   21.05
   0   2 -29  381.53   17.31
   0  -2 -30   -1.08    3.83
   0   2 -30    0.83    2.73
   0  -2 -30    0.78    1.69
   0   2 -30   -0.16    2.98
   0  -2 -30    1.13    4.18
   0   2 -30    2.16    1.93
   0   2 -30   -1.52    2.53
   0  -2 -30    5.74    5.60
   0   2 -30    1.99    4.30
   0  -2 -30    1.71    4.78
   0   2 -30   -2.29    5.03
   0   2 -30    1.01    2.68
   0   2 -30    5.80    7.11
   0   2 -31  147.64    8.96
   0  -2 -31  188.07   12.36
   0   2 -31  202.15   17.99
   0   2 -31  148.04    8.28
   0   2 -31  160.14   11.97
   0   2 -31  105.50    5.48
   0  -2 -31  197.98   15.02
   0  -2 -31  142.33   12.28
   0   2 -31  143.18   11.46
   0  -2 -31  108.64    5.62
   0   2 -32 1849.19   32.92
   0  -2 -32 2410.87   44.22
   0   2 -32 1949.70   31.27
   0   2 -32 2207.44   44.26
   0  -2 -32 2481.33   52.51
   0  -2 -32 1939.52   43.87
   0   2 -32 2092.05   43.26
   0   2 -32 1402.69   23.26
   0  -2 -33   31.13    7.39
   0   2 -33   17.06    4.52
   0  -2 -33   12.91    6.48
   0   2 -33   24.42    4.15
   0   2 -33   19.80    6.67
   0   2 -33   28.29    7.12
   0   2 -33   13.24    2.68
   0  -2 -33   12.34    2.46
   0  -2 -33    1.43    3.58
   0  -2 -34    2.47    3.28
   0  -2 -34   21.74    2.66
   0   2 -34   24.69    3.03
   0   2 -34   46.34    8.52
   0   2 -34   44.29    8.40
   0   2 -34   35.09    5.03
   0  -2 -34   54.29    8.45
   0  -2 -35    6.79    3.36
   0  -2 -35   41.62    3.35
   0   2 -35   84.81   11.17
   0  -2 -35   32.92    3.69
   0   2 -35   48.80    3.97
   0   2 -35   63.33    6.37
   0  -2 -35  115.96   11.49
   0  -2 -36   16.59    3.82
   0  -2 -36   56.82    3.84
   0  -2 -36   50.49    4.49
   0   2 -36   81.90    5.08
   0   2 -36   98.20    7.74
   0  -2 -37    2.22    1.46
   0   2 -37   32.38    6.10
   0   2 -38  546.53   20.73
   0  -3   0    0.30    0.53
   0   3   0   -0.21    0.80
   0   3   0   -0.39    0.78
   0  -3   0    0.47    0.93
   0  -3  -1    0.33    0.66
   0  -3   1    1.59    0.77
   0  -3  -1    1.56    0.69
   0   3   1    2.08    0.95
   0   3   1    1.91    0.87
   0  -3   1    0.67    0.76
   0  -3   1    1.31    0.94
   0  -3  -2    0.24    0.74
   0  -3  -2    0.81    0.60
   0  -3   2    0.76    0.66
   0   3   2    0.73    0.91
   0   3   2    1.02    0.85
   0   3  -2    0.91    0.70
   0  -3   2    0.46    0.81
   0  -3  -2    0.51    0.66
   0   3   2    0.04    0.94
   0  -3   2    0.60    0.93
   0   3  -2    0.31    0.74
   0   3  -2    0.58    0.85
   0  -3   3    1.24    0.47
   0  -3  -3    0.87    0.92
   0  -3  -3    0.64    0.60
   0   3   3    1.22    0.90
   0   3  -3    0.77    0.84
   0  -3   3    0.99    1.16
   0   3  -3    1.20    0.82
   0   3   3    1.06    0.90
   0  -3   3    0.91    1.00
   0   3   3    0.49    1.19
   0  -3  -3    0.68    0.95
   0  -3   3    1.01    0.96
   0  -3  -3    0.80    0.67
   0   3   3    1.44    1.00
   0   3  -3    1.25    1.02
   0   3  -3    1.01    1.51
   0  -3   4    7.84    0.69
   0  -3  -4    8.52    0.95
   0   3  -4    9.21    1.25
   0  -3   4    7.94    1.63
   0   3   4    9.51    1.29
   0  -3   4    8.42    1.31
   0  -3   4    6.31    1.41
   0   3   4    5.09    1.64
   0  -3  -4    8.66    1.05
   0  -3  -4    6.71    1.25
   0   3  -4    9.15    2.15
   0   3   4    9.18    1.60
   0   3  -4   10.77    1.78
   0  -3   5    4.31    0.45
   0  -3   5    6.73    0.75
   0   3   5    5.98    1.30
   0   3   5    7.45    1.19
   0  -3   5    6.23    1.69
   0   3  -5    6.47    1.16
   0   3   5    4.00    1.73
   0  -3  -5    6.39    1.02
   0  -3  -5    6.56    1.13
   0  -3   5    5.22    1.36
   0  -3   5    5.61    1.14
   0  -3  -5    7.13    1.22
   0   3  -5    7.66    1.82
   0   3  -5    7.01    2.27
   0   3   5    6.98    1.70
   0   3   6   29.36    2.30
   0  -3   6   24.45    1.22
   0  -3   6   25.65    1.49
   0   3  -6   32.93    2.10
   0   3   6   32.69    2.09
   0  -3   6   27.75    2.00
   0  -3  -6   29.79    1.79
   0  -3   6   26.14    2.40
   0   3   6   28.33    2.94
   0  -3  -6   27.91    1.95
   0  -3  -6   29.95    2.16
   0   3  -6   29.59    3.43
   0   3  -6   30.41    2.90
   0   3  -6   37.71    2.62
   0   3   7   12.35    1.73
   0  -3   7   13.13    1.19
   0  -3  -7   12.21    1.27
   0   3  -7   13.25    1.45
   0   3   7   14.63    1.52
   0  -3   7   13.79    1.44
   0  -3   7   12.64    1.86
   0   3   7   13.17    2.38
   0  -3  -7   12.56    1.37
   0  -3  -7   12.58    1.26
   0   3  -7   18.59    2.10
   0   3  -7   12.15    2.81
   0  -3  -7   12.68    1.64
   0   3  -7   13.86    2.38
   0   3   8    2.04    1.17
   0  -3  -8    2.63    0.90
   0   3  -8    1.93    0.96
   0   3   8    2.29    0.93
   0  -3   8    3.20    1.36
   0  -3   8    2.40    0.86
   0  -3  -8    2.27    0.81
   0  -3  -8    2.49    0.85
   0   3   8    1.98    1.91
   0   3  -8    2.67    1.38
   0   3  -8    2.87    2.29
   0   3  -8    3.38    1.91
   0  -3  -8    2.19    1.32
   0   3   9   11.50    1.70
   0   3   9   14.25    1.61
   0   3  -9   11.60    1.49
   0  -3  -9   12.00    1.22
   0  -3   9   11.32    2.04
   0  -3   9   11.76    1.24
   0   3   9   14.32    2.65
   0  -3  -9   11.50    1.30
   0   3  -9   15.91    2.19
   0  -3  -9   11.95    1.93
   0   3  -9   14.28    3.15
   0   3  10   19.46    2.10
   0   3 -10   21.33    1.89
   0   3 -10   25.60    2.73
   0  -3 -10   22.88    2.53
   0   3 -10   23.02    3.77
   0  -3  10   23.03    2.57
   0  -3 -10   20.06    1.42
   0  -3  10   21.34    1.53
   0   3  10   21.52    3.18
   0  -3 -11   52.58    3.85
   0   3 -11   67.52    4.31
   0  -3 -11   61.85    4.53
   0   3  11   52.70    4.72
   0  -3 -11   47.28    2.17
   0  -3  11   49.63    2.29
   0  -3  11   56.83    3.95
   0   3  11   48.05    3.18
   0   3  12   -0.06    1.03
   0   3  12   -1.26    2.10
   0  -3 -12    0.93    1.73
   0   3 -12   -0.18    1.52
   0  -3 -12   -0.09    1.30
   0   3  12    0.39    1.92
   0  -3  12   -0.73    1.19
   0  -3 -12   -0.21    0.47
   0  -3 -12   -0.35    1.10
   0  -3 -13   50.38    4.10
   0   3  13   53.26    5.44
   0   3 -13   61.17    4.50
   0  -3 -13   54.57    4.61
   0  -3  13   46.02    3.72
   0   3  13   49.18    5.00
   0   3 -14    2.57    1.68
   0  -3 -14    2.73    1.86
   0   3  14    3.20    2.44
   0  -3 -14    2.14    1.63
   0   3  14    2.15    2.33
   0  -3  14    2.93    1.24
   0  -3  14    2.11    1.01
   0  -3 -15    0.12    1.50
   0  -3 -15   -0.13    1.74
   0   3 -15   -0.11    1.54
   0   3  15   -0.73    2.40
   0   3  15    0.33    2.03
   0  -3  15   -0.09    0.91
   0  -3  15    0.20    0.73
   0   3 -16    6.57    2.66
   0   3  16    5.58    3.02
   0  -3 -16    7.08    2.46
   0   3 -16    4.83    1.93
   0  -3 -16    3.04    1.72
   0   3  16    9.04    2.90
   0  -3  16    3.70    2.02
   0  -3  16    4.91    1.18
   0  -3  16    4.78    1.33
   0  -3  17   40.74    4.18
   0   3 -17   44.76    5.99
   0   3 -17   42.54    5.26
   0  -3 -17   44.32    4.53
   0   3  17   39.41    5.60
   0   3 -17   50.44    4.61
   0  -3 -17   46.86    4.99
   0  -3  17   33.31    4.49
   0   3  17   44.91    5.35
   0  -3  18   10.56    2.46
   0   3  18   15.68    3.68
   0   3  18   13.71    4.09
   0   3 -18   17.45    2.33
   0   3 -18   11.30    3.25
   0   3 -18   13.10    4.15
   0  -3 -18   13.44    3.23
   0   3 -18   15.06    2.97
   0  -3 -18   11.95    2.88
   0  -3 -18   11.17    3.44
   0  -3  19   12.64    2.87
   0  -3  19   11.79    3.54
   0  -3 -19    9.32    2.49
   0   3  19   13.04    3.48
   0   3 -19   14.82    2.33
   0   3  19    9.69    3.53
   0   3 -19    8.28    3.49
   0   3 -19   12.54    3.02
   0  -3 -19   14.60    3.45
   0   3 -19   15.09    3.71
   0  -3  19   15.89    3.59
   0  -3 -19    9.43    2.70
   0  -3 -19   12.60    3.64
   0  -3  20    3.18    2.80
   0  -3  20    2.85    1.95
   0  -3 -20    2.77    1.49
   0  -3 -20   -1.16    2.34
   0   3  20    1.52    2.37
   0  -3 -20    3.06    3.27
   0   3 -20    1.77    1.96
   0   3 -20    3.55    3.23
   0   3 -20    3.11    2.73
   0  -3  20    1.99    2.30
   0  -3 -20    4.49    1.54
   0  -3 -20    2.41    2.23
   0   3  20    3.31    2.99
   0  -3 -20    3.68    2.45
   0   3 -20    3.69    1.77
   0  -3 -21   42.08    5.61
   0  -3 -21   33.71    4.73
   0   3 -21   42.05    3.92
   0  -3  21   39.93    5.57
   0   3  21   43.66    6.50
   0   3 -21   36.16    5.88
   0   3 -21   45.69    5.15
   0  -3 -21   47.34    3.64
   0  -3  21   38.39    3.71
   0  -3 -21   23.00    2.81
   0  -3 -21   24.46    3.58
   0   3  21   36.04    5.34
   0  -3  21   33.68    4.41
   0  -3  21   36.72    5.41
   0  -3 -21   19.18    4.75
   0  -3 -22    1.42    1.92
   0  -3 -22   -0.20    2.19
   0   3 -22    1.10    1.83
   0   3 -22    0.95    1.61
   0   3 -22   -1.09    2.73
   0   3  22    0.55    2.61
   0  -3  22    2.05    2.15
   0  -3 -22    0.71    2.17
   0  -3  22    0.68    1.33
   0  -3  22    2.29    2.49
   0  -3  22    0.18    1.56
   0  -3  23    0.37    1.73
   0   3 -23    1.44    1.36
   0  -3 -23    1.81    3.08
   0   3 -23    0.15    2.44
   0   3 -23   -0.28    2.63
   0   3 -23    0.17    3.00
   0   3 -23   -0.51    4.39
   0   3 -23    1.85    2.12
   0   3 -23    3.12    3.36
   0   3 -23    1.37    2.20
   0   3  23    1.70    2.50
   0  -3 -23    1.05    2.04
   0   3 -23    0.29    2.67
   0  -3  23    1.37    1.96
   0   3 -23    1.09    1.67
   0  -3 -23    1.50    2.40
   0  -3 -23    0.35    3.17
   0   3 -23    0.12    2.27
   0  -3 -23    0.32    3.19
   0  -3 -23    0.27    2.08
   0   3 -24    2.39    2.61
   0  -3  24    6.79    2.43
   0   3 -24    5.33    2.72
   0  -3 -24    7.42    3.75
   0  -3 -24    6.04    3.54
   0   3 -24    7.21    2.68
   0   3 -24    6.39    2.86
   0   3 -24   10.40    4.28
   0   3 -24    6.42    3.58
   0   3 -24   10.56    5.35
   0  -3 -24    6.86    3.47
   0   3 -24    5.71    2.47
   0   3 -24    8.44    2.25
   0   3  24   12.29    3.91
   0  -3  24    7.93    2.96
   0  -3 -24    8.87    4.29
   0   3  24    6.44    2.59
   0  -3 -24    3.23    2.40
   0   3 -25    0.29    2.71
   0  -3  25    3.09    2.01
   0  -3 -25    7.25    4.12
   0   3 -25    1.38    2.64
   0  -3 -25    2.49    3.29
   0   3 -25    1.68    2.51
   0   3 -25    2.42    2.90
   0   3 -25    3.91    5.02
   0   3 -25    5.34    4.07
   0   3 -25   -1.18    4.20
   0  -3 -25    3.23    3.22
   0   3 -25    3.93    2.28
   0   3 -25    5.30    2.24
   0   3  25    5.76    3.21
   0  -3 -25    2.89    3.83
   0   3  25    3.65    2.14
   0  -3 -25    1.89    2.39
   0   3 -26    0.88    2.70
   0   3 -26   -1.67    4.28
   0   3 -26    4.15    5.48
   0  -3 -26    1.67    3.24
   0   3 -26    1.41    2.64
   0   3 -26    2.30    2.21
   0   3 -26   -0.50    3.95
   0  -3 -26    1.99    3.81
   0  -3 -26    1.51    3.89
   0   3 -26    2.58    2.78
   0   3 -26    3.19    1.99
   0  -3 -26    2.95    3.27
   0   3 -26    3.16    2.33
   0  -3 -26    1.19    2.15
   0   3 -27    5.37    2.18
   0  -3 -27    4.49    2.38
   0   3 -27    4.57    3.82
   0   3 -27    4.53    2.70
   0   3 -27    5.75    2.61
   0   3 -27    5.67    4.22
   0   3 -27    3.42    5.60
   0  -3 -27    6.41    4.09
   0   3 -27    1.55    2.46
   0   3 -27    4.45    3.23
   0   3 -27    2.35    1.93
   0  -3 -27   11.10    4.86
   0  -3 -27    7.60    3.94
   0   3 -27    5.90    2.59
   0   3 -28   -0.88    2.37
   0  -3 -28    4.57    4.48
   0   3 -28   -0.23    4.36
   0   3 -28    0.26    4.15
   0   3 -28    0.36    5.73
   0   3 -28    0.63    2.49
   0   3 -28    2.74    2.26
   0  -3 -28    1.86    3.91
   0   3 -28    1.28    2.28
   0  -3 -28    0.90    3.87
   0  -3 -28   -1.18    3.70
   0   3 -28   -0.42    2.36
   0   3 -28    1.76    1.90
   0  -3 -29   -0.60    4.35
   0   3 -29   -1.80    2.58
   0   3 -29    1.52    6.46
   0   3 -29    0.72    4.73
   0   3 -29   -1.33    4.45
   0  -3 -29   -1.96    4.41
   0   3 -29    0.28    2.29
   0   3 -29   -1.12    3.19
   0  -3 -29   -1.85    4.51
   0   3 -29    0.70    2.57
   0  -3 -29   -1.59    4.15
   0   3 -29    0.39    2.42
   0   3 -29    0.81    1.94
   0   3 -30   10.67    2.51
   0  -3 -30   28.44    7.15
   0   3 -30   14.50    3.71
   0   3 -30   11.47    7.69
   0  -3 -30   14.46    5.84
   0   3 -30   18.10    5.73
   0   3 -30   24.74    6.45
   0  -3 -30   17.60    5.80
   0   3 -30   13.48    3.61
   0  -3 -30    1.92    4.14
   0   3 -30    1.73    2.53
   0  -3 -30   10.05    2.32
   0   3 -30   15.06    2.89
   0  -3 -31  208.98   15.21
   0   3 -31  100.94    5.66
   0  -3 -31  133.38   12.01
   0   3 -31  156.76   11.84
   0   3 -31  173.98   16.73
   0   3 -31  150.00   11.73
   0   3 -31  132.11    8.33
   0   3 -31  113.32    7.60
   0  -3 -31  163.41   12.13
   0  -3 -31  100.40    5.81
   0  -3 -31    8.89    5.29
   0   3 -31  116.05    6.62
   0  -3 -32   -7.42    7.64
   0   3 -32    9.40    8.63
   0   3 -32   -0.57    3.23
   0  -3 -32   -1.31    2.42
   0  -3 -32   -1.77    4.81
   0   3 -32   -2.25    2.81
   0   3 -32   -4.13    6.55
   0   3 -32   -1.93    3.39
   0  -3 -32    0.79    5.44
   0   3 -33   41.40    5.18
   0   3 -33   19.78    3.92
   0  -3 -33   30.93    7.25
   0  -3 -33   15.01    2.52
   0  -3 -33    0.17    3.77
   0   3 -33   37.53    7.87
   0   3 -33   16.38    2.73
   0   3  34   -1.17    1.38
   0  -3 -34    1.75    5.67
   0   3 -34   -0.40    2.91
   0  -3 -34   -0.24    1.48
   0  -3 -34   -1.10    3.57
   0  -3 -35   30.52    2.98
   0  -3 -35    1.52    3.36
   0  -3 -35   71.21   10.64
   0   3 -35   38.99    4.71
   0   3 -35   39.67    3.75
   0  -3 -36    0.42    2.97
   0  -3 -36    2.20    1.62
   0   3 -36    3.11    2.97
   0  -3 -37   -0.53    4.51
   0  -3 -37    0.84    1.53
   0  -3 -38   -0.13    4.13
   0  -3 -38    2.62    1.72
   0  -4   0  802.96   19.12
   0  -4   0  675.54   18.23
   0   4   0  747.91   19.39
   0   4   0  868.15   19.56
   0  -4   0  872.88   20.15
   0  -4   1  179.91    5.44
   0  -4  -1  173.30    5.72
   0   4   1  201.64    6.50
   0   4   1  195.04    6.28
   0  -4   1  172.74    6.05
   0   4  -1  187.63    6.16
   0  -4   1  189.18    6.70
   0   4  -2  188.91    7.56
   0  -4  -2  341.04    8.68
   0  -4  -2  334.40    8.42
   0  -4   2  211.78    7.62
   0   4   2  351.06    9.14
   0   4   2  378.53    9.53
   0  -4   2  343.23    9.65
   0  -4  -2  332.10    8.59
   0  -4   2  325.04    9.03
   0   4  -2  295.36    9.04
   0  -4  -3  630.81   14.11
   0  -4  -3  610.81   14.76
   0   4  -3  539.10   14.74
   0   4  -3  720.67   15.53
   0   4  -3  624.41   14.93
   0   4   3  624.05   14.95
   0  -4   3  561.98   14.92
   0  -4  -3  561.19   14.18
   0   4   3  591.37   15.39
   0  -4  -3  624.05   15.29
   0  -4   3  627.60   15.48
   0  -4   4  284.81    8.02
   0  -4  -4  307.76    8.51
   0  -4  -4  319.78    9.54
   0   4  -4  361.35   11.29
   0   4   4  265.37    9.12
   0   4  -4  370.25   10.28
   0   4  -4  335.05    9.44
   0  -4   4  300.86    9.88
   0   4   4  338.50    9.45
   0   4   4  276.59    9.79
   0  -4  -4  327.27    9.61
   0  -4   4  287.62    9.46
   0  -4   4  351.17    9.95
   0  -4  -4  322.89    8.83
   0  -4   5    1.59    0.52
   0   4  -5    1.59    1.43
   0  -4  -5    3.74    1.00
   0   4  -5    2.31    1.92
   0   4   5    1.59    1.27
   0   4  -5    4.44    1.23
   0  -4   5    1.67    1.55
   0   4   5    5.53    1.30
   0  -4   5    1.32    1.27
   0  -4  -5    1.94    0.87
   0   4   5    1.79    1.57
   0  -4  -5    2.28    1.15
   0  -4   5    2.40    1.18
   0  -4   6   14.21    1.10
   0   4   6   16.33    2.19
   0   4  -6   17.32    3.08
   0  -4  -6   17.37    1.64
   0   4  -6   18.46    2.57
   0   4   6   18.26    1.87
   0   4  -6   17.70    1.86
   0  -4   6   14.37    2.35
   0  -4  -6   16.29    1.79
   0  -4   6   18.95    2.01
   0  -4  -6   22.35    1.73
   0  -4   6   15.55    2.08
   0   4   6   15.70    2.43
   0  -4   7 1463.16   31.86
   0  -4   7 1236.99   30.67
   0   4   7 1445.58   35.06
   0  -4  -7 1539.63   33.31
   0   4  -7 1604.88   37.90
   0   4  -7 1610.60   36.03
   0  -4   7 1284.18   35.12
   0   4  -7 1526.08   33.55
   0   4   7 1644.10   33.76
   0  -4   7 1526.71   34.61
   0   4   7 1541.94   35.88
   0  -4  -7 1609.48   33.51
   0  -4  -7 1563.08   32.88
   0  -4   7 1494.66   33.58
   0  -4   8  779.45   20.93
   0  -4   8  932.73   21.96
   0  -4  -8 1042.13   23.00
   0  -4  -8  976.99   23.48
   0   4   8  937.41   25.28
   0   4  -8 1080.83   26.23
   0   4  -8 1078.80   28.25
   0   4  -8 1001.37   23.42
   0   4   8 1035.84   23.58
   0  -4   8  899.86   25.50
   0  -4   8 1051.56   24.86
   0   4   8 1011.94   26.01
   0  -4   8 1021.27   23.41
   0  -4  -8 1029.88   23.18
   0  -4  -8 1005.72   22.81
   0  -4   9 3277.28   72.51
   0  -4   9 2721.57   71.40
   0  -4  -9 3577.90   73.60
   0  -4  -9 3450.93   74.32
   0   4  -9 3724.01   77.59
   0   4   9 3132.39   76.22
   0   4  -9 3549.27   79.50
   0   4  -9 3339.55   73.68
   0   4   9 3525.47   73.91
   0  -4   9 2956.11   76.30
   0  -4   9 3645.62   75.62
   0   4   9 3350.46   76.84
   0  -4  -9 3433.38   73.24
   0  -4  -9 3604.68   73.27
   0  -4   9 3488.34   73.49
   0  -4  10  456.26   12.70
   0  -4  10  421.79   11.94
   0   4 -10  552.48   18.73
   0   4 -10  539.14   17.00
   0  -4 -10  507.90   14.47
   0  -4  10  517.59   16.81
   0   4  10  524.70   13.85
   0   4 -10  503.31   13.76
   0  -4 -10  522.62   13.16
   0  -4 -10  583.13   14.25
   0  -4 -10  518.64   13.31
   0  -4  10  474.65   13.11
   0   4  10  508.94   16.52
   0  -4  10  547.99   15.45
   0  -4  11 3184.85   67.53
   0  -4  11 2569.13   66.30
   0   4 -11 3266.34   75.24
   0  -4 -11 3057.72   69.46
   0   4 -11 3324.96   73.01
   0   4 -11 2901.22   68.11
   0  -4  11 2927.00   72.19
   0  -4 -11 3112.81   67.12
   0  -4 -11 2994.21   67.79
   0  -4  11 2899.98   67.12
   0  -4  11 3333.80   70.53
   0   4  11 3094.23   72.20
   0  -4  12  815.41   19.72
   0  -4  12  689.98   18.74
   0   4 -12  866.57   26.68
   0   4 -12  833.35   24.45
   0  -4 -12  802.60   21.71
   0  -4  12  781.54   24.31
   0  -4  12  753.95   18.97
   0  -4  12  863.19   22.42
   0  -4 -12  761.73   18.83
   0   4  12  784.73   23.92
   0  -4  13 2215.92   53.99
   0   4 -13 2388.48   62.30
   0  -4 -13 2540.42   59.33
   0   4 -13 2432.23   59.87
   0  -4 -13 2312.23   56.67
   0  -4  13 2316.10   59.86
   0  -4 -13 2227.54   52.67
   0   4  13 2349.73   59.33
   0  -4  13 2706.50   57.38
   0  -4  14   36.84    2.67
   0  -4 -14   40.04    4.48
   0   4 -14   38.09    4.64
   0   4 -14   41.24    4.01
   0  -4 -14   34.29    3.47
   0  -4  14   30.15    4.32
   0   4  14   39.24    4.57
   0  -4  14   35.58    3.45
   0  -4  15  417.59   12.41
   0  -4  15  333.53   12.08
   0  -4 -15  417.57   14.57
   0  -4 -15  444.06   16.47
   0   4 -15  526.76   15.88
   0  -4  15  447.69   17.41
   0  -4  15  430.50   14.06
   0   4  15  426.36   16.55
   0  -4  16  128.83    6.21
   0  -4  16  164.00    6.62
   0  -4 -16  161.07    9.45
   0  -4 -16  152.40    8.12
   0   4 -16  190.55    8.93
   0   4  16  160.06    9.97
   0  -4  16  167.41   10.18
   0   4  16  167.24    9.85
   0  -4  17  211.57    8.16
   0   4  17  219.25   11.80
   0  -4  17  207.23   11.98
   0  -4 -17  195.47    9.82
   0   4  17  216.93   12.38
   0   4 -17  251.31   10.91
   0   4 -17  212.54    8.24
   0  -4 -17  231.92   11.88
   0   4  18   19.07    4.12
   0  -4 -18   13.81    2.81
   0   4 -18   14.32    3.11
   0  -4 -18   14.74    3.61
   0   4 -18   16.40    2.35
   0  -4  18   13.17    2.04
   0  -4 -18   14.79    2.87
   0   4  18   15.12    3.57
   0  -4 -18   12.82    2.88
   0  -4  18   12.57    3.28
   0   4 -19  287.76   17.29
   0   4 -19  327.73   11.28
   0   4  19  323.90   16.15
   0  -4 -19  344.68   15.91
   0  -4 -19  303.64   13.35
   0   4 -19  378.94   14.70
   0  -4  19  278.15   10.75
   0  -4 -19  307.76   13.27
   0  -4 -19  318.68   12.76
   0   4  19  359.62   16.03
   0  -4  19  311.93   15.56
   0  -4  19  245.76   12.14
   0  -4 -20  288.47   10.29
   0  -4 -20  314.95   12.78
   0   4  20  264.13   14.22
   0  -4  20  226.45   11.65
   0  -4  20  278.05   14.77
   0  -4 -20  291.33   14.95
   0  -4  20  294.00   14.48
   0   4 -20  321.72   13.77
   0   4  20  286.53   15.51
   0   4 -20  234.52   16.13
   0   4 -20  288.35   10.77
   0  -4 -20  267.98   12.77
   0  -4 -21 1101.26   30.51
   0  -4 -21 1051.02   27.21
   0   4  21 1074.88   33.98
   0  -4  21  945.09   33.06
   0   4 -21  988.44   37.95
   0  -4  21 1036.25   32.91
   0   4  21 1007.51   34.73
   0  -4 -21 1068.66   34.86
   0   4 -21 1044.75   28.00
   0   4 -21 1145.56   32.65
   0  -4 -22  202.11   10.29
   0  -4 -22  189.02    8.14
   0  -4 -22  204.78   13.09
   0  -4  22  173.47   11.06
   0   4  22  172.01   12.39
   0   4 -22  209.41    9.05
   0   4 -22  195.25   13.46
   0   4  22  190.62   11.94
   0  -4  22  141.26    9.28
   0  -4  22  178.29   11.60
   0   4  23  491.46   22.78
   0   4 -23  548.66   24.74
   0   4 -23  539.85   17.61
   0  -4 -23  530.38   23.64
   0  -4 -23  749.16   23.85
   0   4 -23  640.99   21.56
   0   4 -23  493.28   18.40
   0   4 -23  474.05   15.05
   0   4 -23  710.71   25.18
   0  -4 -23  484.96   20.65
   0   4 -23  576.84   19.29
   0   4 -23  671.13   24.87
   0  -4  23  364.57   17.85
   0  -4  23  433.18   20.21
   0   4 -23  535.96   15.54
   0   4 -23  633.30   21.93
   0  -4 -23  659.22   23.35
   0   4 -23  535.30   17.77
   0  -4 -23  626.58   21.18
   0  -4 -23  572.08   19.77
   0   4  24  370.44   19.71
   0   4 -24  459.80   15.71
   0   4 -24  403.19   13.27
   0  -4 -24  611.93   21.95
   0   4 -24  503.73   19.14
   0   4 -24  409.75   16.59
   0   4 -24  584.39   23.18
   0   4 -24  529.43   22.25
   0  -4 -24  385.48   18.53
   0   4 -24  475.00   17.41
   0   4 -24  431.56   15.57
   0  -4 -24  551.22   19.97
   0  -4  24  317.32   16.10
   0   4 -24  477.20   13.94
   0  -4 -24  596.76   21.55
   0   4  24  398.37   17.84
   0  -4 -24  439.04   17.32
   0   4 -25  326.40   14.67
   0  -4 -25  524.28   20.65
   0   4 -25  324.56   11.57
   0   4 -25  395.24   17.26
   0  -4 -25  333.59   17.19
   0   4 -25  431.51   20.36
   0   4 -25  388.92   15.58
   0   4 -25  454.38   21.01
   0  -4 -25  527.80   19.78
   0   4 -25  376.33   13.84
   0  -4  25  231.21   13.62
   0   4 -25  372.94   11.99
   0  -4 -25  369.26   15.62
   0  -4 -25  421.79   17.49
   0   4 -25  341.42   13.75
   0   4 -26    3.67    2.03
   0   4 -26    8.76    3.26
   0  -4 -26   17.85    5.26
   0   4 -26    8.74    4.88
   0   4 -26   12.78    6.05
   0   4 -26    6.07    3.08
   0   4 -26    8.58    4.27
   0  -4 -26   12.60    4.84
   0  -4 -26   11.08    4.90
   0   4 -26    7.81    2.41
   0   4 -26   12.30    2.09
   0  -4 -26    8.87    3.14
   0  -4 -26   10.08    4.15
   0   4 -26    8.90    2.76
   0  -4 -27   49.82    7.40
   0   4 -27   24.03    3.00
   0   4 -27   25.88    4.45
   0   4 -27   33.93    6.70
   0  -4 -27   29.20    6.20
   0   4 -27   35.40    5.91
   0   4 -27   42.44    8.16
   0   4 -27   31.88    4.82
   0  -4 -27   25.38    6.56
   0  -4 -27   30.62    4.60
   0   4 -27   29.73    3.65
   0   4 -27   32.73    3.06
   0  -4 -27   34.39    6.19
   0   4 -27   24.20    3.82
   0  -4 -28  727.85   26.39
   0   4 -28  439.76   18.28
   0   4 -28  425.46   14.14
   0   4 -28  565.20   21.87
   0   4 -28  626.91   27.00
   0   4 -28  501.13   18.56
   0   4 -28  497.67   23.20
   0  -4 -28  494.56   22.32
   0  -4 -28  602.73   22.39
   0   4 -28  457.86   16.52
   0   4 -28  409.94   15.66
   0  -4 -28  475.22   18.41
   0   4  28  377.58   13.80
   0   4 -28  476.61   14.52
   0   4 -29  558.55   16.68
   0   4 -29  586.17   20.59
   0  -4 -29  610.78   25.36
   0   4 -29  591.02   25.53
   0   4 -29  726.41   30.31
   0   4 -29  550.59   19.66
   0   4 -29  496.35   17.87
   0   4 -29  528.63   20.89
   0   4 -29  706.18   25.07
   0   4 -29  501.12   16.35
   0  -4 -29  882.66   29.94
   0  -4 -29  677.61   25.29
   0   4 -29  514.43   18.43
   0   4 -30   98.02    5.43
   0   4 -30  102.14    7.66
   0   4 -30  105.78   10.59
   0   4 -30  118.59   13.42
   0  -4 -30   96.82   10.34
   0   4 -30   88.37    6.81
   0   4 -30   78.19    5.80
   0   4 -30  109.52    9.93
   0   4 -30   90.17    8.10
   0   4 -30   81.02    5.20
   0  -4 -30  116.68   10.35
   0   4 -30   82.02    6.28
   0   4 -31   75.72    4.80
   0  -4 -31   54.96    4.66
   0   4 -31   92.42    9.99
   0   4 -31   96.71    7.36
   0   4 -31  104.64   13.47
   0   4 -31   66.95    5.25
   0  -4 -31  121.71   10.77
   0   4 -31   73.08    5.95
   0   4 -31   87.57    8.01
   0   4 -31  124.03   10.71
   0   4 -31   68.20    4.87
   0  -4 -31  109.30   10.80
   0   4 -32  102.25    7.68
   0   4 -32  121.24   14.44
   0   4  32   47.60    3.78
   0  -4 -32  127.08   11.55
   0   4 -32   75.21    6.13
   0  -4 -32   64.71    4.79
   0   4 -32  142.33   11.38
   0   4 -32   84.54    5.25
   0   4 -32   98.39    8.40
   0  -4 -33   17.89    2.72
   0   4 -33   24.60    3.63
   0  -4 -33   31.37    7.13
   0   4 -33   21.54    4.84
   0   4 -33   25.36    3.15
   0   4  34    2.86    1.33
   0  -4 -34    8.83    2.13
   0  -4 -34   22.56    7.86
   0   4 -34   12.32    3.01
   0   4 -34   14.11    4.41
   0   4 -34   25.70    3.37
   0   4  35   -1.44    1.31
   0   4 -35   -1.18    2.43
   0   4 -35    3.94    3.80
   0  -4 -35    0.33    1.49
   0  -4 -35   -0.82    3.49
   0  -4 -36    1.36    3.16
   0  -4 -36    8.10    1.99
   0  -4 -37    5.49    1.87
   0  -4 -37    1.00    4.58
   0  -4 -38    5.07    1.98
   0  -4 -38    0.86    4.66
   0   5   0    0.23    1.14
   0   5   0   -0.33    1.08
   0  -5   0    0.07    1.37
   0  -5   0   -0.19    0.83
   0  -5   0    0.42    0.97
   0   5   1   46.95    3.13
   0  -5   1   48.82    3.52
   0  -5   1   42.97    2.95
   0   5  -1   37.68    2.91
   0  -5  -1   41.66    2.61
   0  -5   1   43.18    2.43
   0  -5  -1   45.00    2.81
   0   5   2   44.78    3.04
   0   5  -2   40.99    3.01
   0  -5   2   45.68    3.09
   0  -5   2   43.94    3.32
   0  -5  -2   43.78    2.78
   0  -5  -2   46.54    2.71
   0  -5   2   40.55    2.36
   0  -5  -2   45.93    2.76
   0   5  -2   40.91    2.50
   0   5   3   85.55    4.19
   0   5  -3   85.98    4.22
   0   5  -3   84.54    4.20
   0  -5  -3   76.27    3.90
   0  -5  -3   78.20    3.61
   0  -5  -3   76.37    3.73
   0  -5  -3   76.04    4.31
   0  -5   3   77.94    4.18
   0  -5   3   80.29    4.54
   0   5  -4   31.57    2.62
   0   5   4   35.67    2.75
   0  -5  -4   32.31    2.64
   0  -5  -4   32.09    2.26
   0  -5   4   19.79    1.81
   0  -5   4   32.16    2.98
   0  -5  -4   32.97    2.77
   0   5   4   27.94    2.81
   0  -5   4   33.66    2.95
   0  -5  -4   31.91    2.36
   0  -5   4   27.43    2.67
   0   5  -4   33.85    3.32
   0  -5   5   31.50    2.93
   0   5   5   31.57    2.70
   0   5  -5   32.83    2.69
   0  -5   5   20.55    1.67
   0  -5  -5   35.20    2.28
   0  -5  -5   31.09    2.70
   0   5   5   28.09    2.98
   0  -5  -5   28.91    2.24
   0  -5   5   29.14    2.84
   0  -5   5   34.08    2.96
   0  -5  -5   31.58    1.92
   0   5  -5   36.81    3.25
   0   5   5   27.26    2.59
   0   5  -5   35.32    3.57
   0  -5   6   12.51    2.27
   0   5   6   13.98    1.96
   0   5  -6   14.74    1.93
   0  -5   6   12.35    1.22
   0  -5   6   12.70    2.00
   0   5   6   11.44    2.35
   0  -5  -6   14.66    1.92
   0  -5  -6   13.58    1.71
   0  -5   6   15.15    2.22
   0   5  -6   17.23    3.00
   0  -5  -6   14.34    1.47
   0   5   6   13.33    2.04
   0   5  -6   14.99    2.43
   0   5   7    5.72    1.44
   0  -5   7    5.47    1.87
   0   5  -7    6.78    1.57
   0  -5   7    6.71    0.89
   0   5   7    5.40    2.00
   0  -5  -7    7.26    1.50
   0  -5   7    6.79    1.80
   0  -5   7    6.60    1.57
   0  -5  -7    6.86    1.31
   0   5   7    4.86    1.69
   0  -5  -7    6.89    1.21
   0   5  -7    8.62    2.67
   0   5  -7    7.50    2.11
   0  -5   8    1.10    1.69
   0   5  -8    0.83    1.18
   0   5   8   -0.06    1.22
   0  -5   8    0.51    0.57
   0  -5   8    0.26    1.09
   0  -5  -8    0.65    1.10
   0  -5   8    0.66    1.50
   0   5   8    1.11    1.65
   0  -5  -8    0.82    0.85
   0   5  -8    0.51    1.77
   0   5   8    1.13    1.55
   0  -5  -8    0.65    0.88
   0   5  -8    0.68    2.29
   0   5   9   26.17    2.50
   0  -5   9   25.58    3.34
   0   5  -9   24.69    2.50
   0  -5  -9   29.37    2.45
   0  -5   9   25.04    1.70
   0   5   9   29.17    3.54
   0  -5   9   28.45    3.04
   0  -5   9   24.50    2.41
   0  -5  -9   25.67    2.34
   0  -5  -9   24.63    2.17
   0   5  -9   25.05    3.94
   0   5   9   26.67    3.14
   0  -5  -9   23.92    2.26
   0   5  -9   27.99    3.62
   0  -5  10    0.12    1.86
   0   5 -10    1.62    1.24
   0   5  10    1.92    1.23
   0  -5  10    1.40    0.74
   0  -5 -10    1.23    1.15
   0  -5 -10    1.46    0.97
   0   5  10   -0.35    1.77
   0  -5 -10    0.39    0.93
   0  -5  10    0.60    0.96
   0  -5  10    1.02    1.55
   0   5 -10    1.72    2.04
   0  -5 -10    0.90    1.11
   0   5  10    0.97    1.65
   0   5 -10    2.11    2.57
   0   5  11  115.76    5.41
   0  -5  11  129.31    7.47
   0   5 -11  110.99    5.41
   0  -5  11  117.84    4.45
   0  -5  11  113.91    5.04
   0  -5  11  133.17    6.66
   0   5  11  111.73    6.92
   0  -5 -11  112.62    4.85
   0  -5 -11  116.25    5.13
   0  -5 -11  121.40    5.71
   0   5 -11  132.88    8.77
   0   5  11  112.10    6.91
   0   5 -11  134.05    7.75
   0  -5 -11  116.07    5.60
   0  -5  12   32.51    4.05
   0  -5  12   32.78    2.22
   0  -5 -12   29.30    2.70
   0  -5  12   36.39    3.55
   0  -5  12   30.26    2.36
   0  -5 -12   32.25    2.33
   0   5  12   31.86    3.92
   0   5 -12   35.38    5.00
   0   5  12   30.68    3.92
   0   5 -12   32.43    4.18
   0  -5 -12   31.81    2.98
   0  -5  13    6.68    2.37
   0  -5  13    8.52    1.29
   0   5  13    7.64    2.58
   0  -5 -13    7.71    1.22
   0  -5  13    9.17    2.20
   0   5 -13    7.98    3.37
   0   5 -13    9.31    2.93
   0   5  13   10.99    2.75
   0  -5 -13    8.93    1.85
   0  -5  14   13.77    3.08
   0  -5  14   13.06    1.58
   0  -5  14   15.06    2.55
   0   5  14   12.35    2.96
   0  -5 -14   13.19    2.33
   0   5 -14   13.44    3.91
   0  -5 -14   19.67    3.78
   0   5  14   14.88    3.07
   0   5 -14   16.24    3.41
   0  -5  15   24.84    3.92
   0  -5  15   21.63    2.05
   0   5  15   24.42    3.87
   0  -5  15   25.67    3.21
   0  -5 -15   20.67    2.82
   0   5 -15   29.58    5.26
   0   5 -15   23.45    4.07
   0  -5 -15   28.32    4.37
   0  -5  16   14.31    3.24
   0   5 -16   11.83    4.11
   0  -5 -16   17.04    3.78
   0   5 -16   13.88    3.30
   0  -5 -16   13.24    2.41
   0  -5  16   13.47    1.72
   0  -5  16    7.63    1.58
   0   5  16   11.95    3.16
   0   5  17    2.08    2.13
   0  -5  17    0.80    0.78
   0  -5 -17    1.51    2.14
   0   5 -17    3.00    2.59
   0  -5 -17    1.15    1.39
   0  -5 -17    2.78    2.60
   0  -5  17    1.80    2.15
   0  -5 -17    1.13    1.96
   0  -5 -17    0.48    2.10
   0  -5 -18   38.96    4.68
   0  -5 -18   35.66    5.28
   0  -5 -18   50.85    6.25
   0   5 -18   50.19    6.27
   0   5  18   47.26    5.64
   0  -5 -18   30.38    4.72
   0  -5  18   56.30    6.23
   0  -5 -18   30.26    4.33
   0   5 -19   49.09    6.50
   0  -5 -19   47.40    6.53
   0   5  19   46.22    5.76
   0  -5  19   39.36    5.26
   0  -5 -19   35.78    5.42
   0  -5 -19   41.58    4.84
   0  -5 -19   41.46    3.64
   0  -5  19   48.55    5.83
   0  -5 -19   36.01    4.92
   0  -5 -20   10.63    3.76
   0   5 -20   10.95    3.70
   0   5  20    6.53    2.84
   0  -5  20    8.07    2.73
   0  -5 -20    7.94    3.62
   0  -5 -20    6.03    3.04
   0  -5 -20    8.40    3.11
   0  -5 -20    6.12    1.91
   0  -5  20    5.75    2.15
   0  -5  20    9.69    3.17
   0  -5  21   13.51    3.48
   0  -5  21    8.54    2.39
   0   5  21   13.33    3.79
   0  -5 -21   15.00    4.27
   0   5 -21   10.31    3.92
   0   5 -21   11.75    2.39
   0   5  21    8.07    3.13
   0  -5 -21    5.37    3.10
   0  -5 -21    8.23    2.05
   0  -5 -22   25.37    3.18
   0  -5 -22   30.04    4.95
   0  -5 -22   29.23    4.84
   0   5 -22   25.31    3.70
   0   5 -22   27.69    2.96
   0   5  22   32.36    5.17
   0   5 -22   29.09    5.82
   0   5 -22   28.25    3.53
   0  -5 -22   39.02    6.50
   0   5  22   29.54    5.25
   0   5 -22   34.02    7.15
   0   5  22   30.85    3.47
   0   5 -22   38.73    3.03
   0   5 -22   53.49    6.67
   0  -5  22   28.93    4.79
   0  -5  22   26.16    3.87
   0   5 -22   30.23    4.92
   0   5 -22   33.78    4.22
   0  -5  23   12.80    2.90
   0  -5  23   14.51    3.49
   0   5 -23   17.91    2.31
   0   5 -23   28.43    5.77
   0   5 -23   14.01    3.11
   0  -5 -23   24.82    4.99
   0   5 -23   13.59    2.35
   0   5 -23   18.62    3.61
   0   5 -23   18.85    3.71
   0   5 -23   15.47    4.21
   0  -5 -23   14.21    4.54
   0   5  23   17.19    4.16
   0   5 -23   18.64    3.07
   0  -5 -23   15.92    2.69
   0  -5 -23   14.83    3.82
   0   5 -23   15.33    2.98
   0  -5 -23   16.15    4.15
   0   5  23   16.18    2.87
   0   5  24   20.05    4.58
   0   5 -24   19.14    3.21
   0   5 -24   20.21    5.81
   0  -5 -24   17.46    4.72
   0   5 -24   13.75    3.77
   0   5 -24   22.37    4.73
   0   5 -24   13.46    2.99
   0  -5 -24   18.94    4.56
   0  -5 -24   30.45    5.52
   0   5 -24   13.94    2.48
   0   5 -24   12.30    3.20
   0   5 -24   39.65    6.64
   0   5 -24   25.63    2.77
   0  -5  24    9.96    2.72
   0  -5 -24   13.49    4.10
   0   5  24   19.35    4.15
   0   5 -25   -1.31    2.41
   0   5 -25    1.03    2.21
   0  -5 -25    2.35    3.60
   0   5 -25    1.12    3.19
   0   5 -25    1.00    3.95
   0   5 -25    0.58    4.31
   0  -5 -25   -0.99    3.70
   0   5 -25    0.75    2.09
   0   5 -25    2.50    1.52
   0   5 -25    0.61    2.13
   0  -5 -25   -0.82    3.69
   0  -5 -25    0.20    3.02
   0  -5 -26   -0.42    2.90
   0  -5 -26    2.50    3.99
   0   5 -26   -1.69    2.49
   0   5 -26   -2.04    2.52
   0   5 -26   -0.50    3.18
   0  -5 -26   -0.51    3.74
   0   5 -26   -1.47    4.10
   0   5 -26    2.07    4.34
   0   5 -26   -1.66    4.55
   0  -5 -26    0.22    4.43
   0   5 -26   -0.64    2.06
   0   5  26   -0.19    1.82
   0   5 -26    0.16    1.27
   0   5 -26   -0.84    2.16
   0  -5 -26    0.85    3.32
   0  -5 -27    2.53    3.07
   0   5 -27    1.05    2.25
   0   5 -27    3.71    3.73
   0   5 -27    1.42    2.40
   0  -5 -27    9.74    4.80
   0   5 -27    3.04    4.49
   0  -5 -27    3.47    4.18
   0   5 -27    5.47    4.94
   0   5 -27    2.53    2.85
   0  -5 -27    2.29    4.26
   0   5 -27    1.67    1.95
   0   5  27    2.92    1.83
   0   5 -27    4.97    1.85
   0  -5 -27    3.62    3.82
   0   5 -27    2.83    2.17
   0  -5 -28   24.82    4.84
   0   5 -28   32.70    6.06
   0   5 -28   17.73    3.85
   0   5 -28   22.54    3.20
   0   5 -28   22.64    4.43
   0   5 -28   23.21    6.64
   0   5 -28   28.08    7.19
   0  -5 -28   28.56    6.30
   0  -5 -28   33.18    6.82
   0  -5 -28   31.34    6.20
   0   5 -28   22.23    3.60
   0   5 -28   26.87    3.74
   0   5 -28   36.49    3.46
   0   5  28   18.32    2.65
   0   5 -29   10.24    5.14
   0   5 -29    2.99    3.05
   0   5 -29    7.43    2.56
   0   5 -29    4.32    5.07
   0   5 -29    7.48    3.72
   0   5 -29    5.28    6.04
   0  -5 -29    8.88    5.14
   0  -5 -29    7.09    5.02
   0   5 -29    5.14    2.67
   0   5 -29    9.34    2.61
   0  -5 -29    6.81    3.56
   0   5  29    4.60    1.87
   0  -5 -29   -0.45    5.13
   0   5 -29   12.49    2.42
   0  -5 -30   -1.51    5.21
   0   5 -30    1.82    1.94
   0   5 -30   -0.96    5.99
   0  -5 -30   -0.26    4.77
   0   5 -30    2.14    5.03
   0   5 -30    1.94    3.49
   0   5 -30    0.24    2.51
   0  -5 -30    2.04    4.81
   0   5 -30    6.92    5.40
   0   5 -30    0.17    3.12
   0   5 -30   -0.18    2.54
   0   5 -31  114.91   10.64
   0   5 -31   58.40    6.19
   0   5 -31   66.37    4.90
   0  -5 -31   71.90    8.60
   0  -5 -31    1.07    5.25
   0   5 -31   57.35    4.83
   0   5 -31   70.76    6.87
   0   5 -31   73.01   11.08
   0   5 -31   57.58    9.03
   0  -5 -31  104.82   10.33
   0   5 -31   57.38    5.02
   0   5  31   37.93    3.59
   0   5 -32   32.49    3.81
   0   5 -32   16.39    4.12
   0  -5 -32   14.17    2.78
   0  -5 -32    0.20    4.35
   0   5 -32   17.15    3.02
   0   5 -32   48.24    6.36
   0   5 -32   16.65    5.99
   0   5 -32   14.08    7.55
   0   5 -32   12.42    3.01
   0  -5 -32   32.36    7.16
   0   5  32    9.80    2.04
   0  -5 -33    8.63    6.33
   0   5 -33    3.13    2.20
   0  -5 -33    2.80    1.79
   0  -5 -33   -2.14    4.38
   0   5  33    1.12    1.25
   0   5 -33    2.11    2.93
   0  -5 -34    4.34    1.92
   0   5  34   -1.06    1.64
   0   5  34   -0.05    1.22
   0   5 -34    5.90    3.26
   0  -5 -35    1.74    1.56
   0   5  35   -0.54    1.37
   0   5 -35    1.42    3.10
   0  -5 -36   -0.57    1.63
   0  -5 -37    0.78    1.59
   0  -6   0 2247.92   51.40
   0  -6   0 2014.13   50.20
   0   6   0 2348.39   51.81
   0   6   0 2143.84   51.58
   0  -6   0 2380.23   52.90
   0  -6   1   98.17    5.08
   0  -6  -1   99.13    4.53
   0  -6  -1  100.83    4.84
   0   6   1  108.47    5.27
   0   6   1  107.95    5.23
   0   6  -1  107.76    5.10
   0  -6   1  100.34    5.09
   0  -6   1  111.00    5.87
   0  -6  -2   65.46    3.59
   0  -6  -2   55.12    3.61
   0   6  -2   68.63    3.48
   0   6   2   66.35    3.98
   0   6  -2   60.18    3.97
   0  -6  -2   61.74    3.68
   0  -6   2   61.97    3.90
   0  -6   2   71.21    4.57
   0  -6  -3 1274.32   29.24
   0   6  -3 1411.96   29.97
   0  -6  -3 1250.58   29.56
   0  -6   3  915.82   27.59
   0   6   3 1254.77   29.97
   0   6  -3 1215.55   29.99
   0  -6   3 1202.12   30.06
   0  -6   3 1301.18   31.22
   0  -6  -3 1268.62   29.53
   0   6  -3  958.50   30.22
   0  -6  -3 1314.02   30.83
   0   6  -4 2199.01   52.03
   0   6   4 2286.03   51.97
   0  -6  -4 2209.25   51.67
   0  -6  -4 2303.59   51.06
   0   6  -4 2318.96   53.16
   0  -6   4 2425.32   53.27
   0  -6  -4 2303.47   52.56
   0  -6  -4 2268.61   51.33
   0  -6   4 2146.42   52.04
   0   6  -5   47.20    3.54
   0   6   5   50.02    3.60
   0  -6   5   36.01    2.53
   0  -6  -5   53.55    3.29
   0  -6   5   42.00    3.75
   0  -6  -5   46.53    2.24
   0   6  -5   48.77    4.22
   0  -6   5   48.16    3.91
   0  -6   5   50.12    3.78
   0  -6  -5   51.31    3.30
   0  -6  -5   48.37    3.72
   0   6   5   44.36    3.83
   0   6  -6    0.85    1.24
   0  -6   6    2.32    1.57
   0   6   6    1.37    1.41
   0  -6   6    0.57    0.87
   0  -6   6    1.00    1.84
   0   6  -6    1.06    1.95
   0  -6  -6    1.43    0.70
   0  -6   6    2.18    1.55
   0  -6  -6    1.02    1.29
   0  -6  -6    2.23    1.16
   0   6   6    0.57    1.62
   0  -6   6    0.43    1.33
   0   6   7  148.97    6.55
   0   6  -7  146.42    6.49
   0  -6   7  135.87    6.94
   0  -6   7  144.15    7.40
   0  -6  -7  139.23    4.88
   0   6   7  144.54    6.43
   0   6  -7  163.61    8.47
   0   6  -7  177.34    7.92
   0   6   7  137.41    7.13
   0  -6   7  154.84    7.06
   0  -6  -7  149.89    6.06
   0  -6  -7  148.99    6.45
   0  -6   7  157.28    6.92
   0  -6   8 1760.21   45.32
   0   6  -8 1885.15   44.24
   0   6   8 1984.57   44.48
   0  -6   8 1560.31   41.52
   0  -6   8 1859.65   46.31
   0  -6  -8 1786.70   42.04
   0   6  -8 2057.45   46.94
   0   6   8 1810.08   44.47
   0   6  -8 2036.57   48.46
   0  -6  -8 1919.37   43.54
   0  -6   8 1858.26   44.45
   0  -6  -8 1908.32   44.10
   0  -6   8 1933.71   45.38
   0   6   8 1866.08   45.86
   0  -6   9 1499.63   41.52
   0   6   9 1686.11   40.33
   0   6  -9 1591.08   40.06
   0  -6   9 1704.89   38.08
   0   6  -9 1767.80   44.93
   0   6  -9 1781.18   43.23
   0  -6  -9 1543.84   38.40
   0   6   9 1611.10   41.05
   0  -6  -9 1708.81   39.68
   0  -6   9 1765.89   41.83
   0  -6   9 1603.39   40.11
   0   6   9 1605.60   42.11
   0  -6  -9 1679.78   39.91
   0   6  10  194.33    7.93
   0  -6  10  191.58    9.25
   0   6 -10  191.24    7.91
   0  -6  10  199.43    6.45
   0  -6 -10  221.65    8.39
   0   6  10  192.83    8.75
   0   6 -10  220.95   10.17
   0   6 -10  204.66   11.07
   0  -6 -10  183.33    7.05
   0  -6  10  199.57    7.84
   0  -6  10  207.92    9.10
   0   6  10  199.35    9.50
   0  -6 -10  198.94    7.64
   0  -6 -10  205.27    7.74
   0   6 -11  913.45   25.46
   0  -6  11  908.71   27.74
   0   6  11  899.78   25.28
   0  -6 -11 1093.86   26.69
   0  -6  11 1024.05   23.60
   0   6 -11 1067.69   29.46
   0   6  11  971.28   27.32
   0   6 -11 1079.21   31.50
   0  -6 -11  937.68   24.77
   0  -6  11  913.40   24.89
   0  -6  11 1061.22   27.72
   0  -6 -11  941.69   24.78
   0  -6 -11 1019.68   25.50
   0   6  11  910.44   27.73
   0   6 -12    7.78    1.77
   0  -6  12    8.33    2.61
   0  -6  12    8.01    1.22
   0  -6 -12    8.23    2.04
   0   6  12    7.36    2.34
   0   6 -12    7.92    3.11
   0   6 -12    8.26    2.78
   0  -6 -12    7.84    1.53
   0   6  12    9.65    2.57
   0  -6  12    7.22    1.45
   0  -6  12   14.11    2.56
   0  -6 -12    7.96    1.73
   0  -6  13  394.74   15.52
   0  -6  13  405.37   11.27
   0   6 -13  411.38   16.47
   0   6  13  389.51   14.96
   0   6 -13  419.96   18.15
   0  -6 -13  370.52   12.84
   0  -6  13  436.15   14.88
   0  -6 -13  371.48   11.65
   0   6  13  409.69   15.58
   0   6  14   20.63    3.30
   0   6 -14   21.16    4.56
   0   6 -14   19.41    3.81
   0  -6  14   19.09    3.48
   0   6  14   19.68    3.51
   0  -6  14   22.06    3.29
   0  -6  15  104.10    7.71
   0  -6  15  109.78    6.93
   0   6  15  104.97    7.57
   0   6  15  107.27    7.51
   0   6 -15  105.69    8.27
   0  -6 -15  116.61    9.36
   0   6 -15  104.20    9.22
   0  -6  15  122.78    8.46
   0   6 -16   65.11    7.73
   0   6 -16   53.32    3.81
   0   6  16   56.37    5.69
   0  -6 -16   71.51    7.54
   0   6 -16   68.16    6.81
   0  -6 -16   60.06    6.18
   0  -6 -16   57.46    5.43
   0  -6  16   59.74    6.06
   0  -6  16   62.51    6.35
   0  -6  16   59.39    5.03
   0   6  16   54.07    5.72
   0  -6 -16   56.01    5.67
   0   6  17  254.61    8.96
   0   6  17  225.51   12.14
   0  -6 -17  250.70   11.85
   0   6 -17  227.18    8.87
   0  -6 -17  251.23   14.62
   0   6 -17  274.53   15.93
   0   6  17  244.64   12.38
   0   6 -17  238.98   13.47
   0  -6  17  244.63   12.84
   0  -6  17  251.12   12.86
   0  -6 -17  213.24   11.54
   0   6  18   96.85    5.29
   0   6  18   79.32    7.25
   0  -6 -18   78.18    6.92
   0   6 -18   93.48    8.55
   0  -6 -18   93.93    9.22
   0   6 -18   90.75    9.65
   0   6  18   82.76    7.24
   0   6 -18   83.17    5.09
   0  -6  18   89.63    7.73
   0  -6  18   80.39    7.33
   0  -6 -18   77.69    6.96
   0  -6 -18   88.61    5.73
   0  -6 -19   33.34    5.21
   0   6  19   35.57    3.52
   0   6  19   33.61    5.03
   0  -6 -19   32.49    5.01
   0  -6 -19   41.04    6.48
   0   6 -19   36.58    3.57
   0   6 -19   37.51    5.83
   0   6 -19   36.94    6.80
   0   6  19   41.41    5.40
   0  -6  19   39.77    5.23
   0  -6  19   30.64    5.09
   0  -6 -19   32.60    3.68
   0  -6 -19   28.59    4.92
   0  -6 -20   82.84    7.72
   0  -6 -20   97.73   10.12
   0   6 -20   84.68    8.78
   0   6  20   93.40    5.48
   0   6  20   81.78    7.65
   0  -6 -20   84.98    7.91
   0  -6  20   86.80    7.56
   0  -6 -20   81.08    7.46
   0  -6 -20   80.22    5.60
   0  -6  20   84.28    7.82
   0   6  21  374.94   12.78
   0  -6 -21  334.76   13.01
   0  -6 -21  338.53   16.52
   0  -6 -21  365.80   17.46
   0  -6 -21  424.08   18.05
   0  -6 -21  304.45   16.17
   0   6 -21  357.72   19.21
   0  -6 -21  393.08   21.11
   0   6 -21  390.09   11.98
   0   6  21  308.18   16.04
   0   6 -21  375.44   14.71
   0   6 -21  391.21   14.45
   0   6 -21  417.82   17.25
   0   6 -21  433.59   12.03
   0  -6  21  324.23   16.47
   0  -6  21  226.29   12.76
   0  -6 -22   30.60    5.84
   0  -6 -22   46.47    6.56
   0  -6 -22   42.98    5.57
   0   6 -22   35.87    3.85
   0  -6 -22   40.39    5.91
   0  -6 -22   41.41    4.09
   0  -6  22   14.33    3.05
   0   6 -22   36.15    3.07
   0  -6  22   18.97    4.21
   0  -6 -22   33.82    6.69
   0   6 -22   31.31    3.81
   0  -6 -22   53.48    6.31
   0   6 -22   27.59    3.22
   0   6  22   21.26    4.50
   0   6 -22   40.47    6.07
   0   6 -22   41.18    4.66
   0  -6 -22   29.90    5.20
   0   6  22   41.59    3.94
   0  -6 -23  588.43   19.58
   0  -6 -23  580.66   23.95
   0   6  23  558.00   23.57
   0   6  23  632.98   18.79
   0  -6  23  515.04   22.62
   0   6 -23  748.32   18.78
   0   6 -23  902.59   27.79
   0  -6  23  337.72   18.81
   0   6 -23  838.09   25.44
   0   6 -23  698.23   18.52
   0   6 -23  485.63   19.05
   0  -6 -23 1030.24   28.06
   0   6 -23  713.95   25.02
   0  -6 -23  621.60   24.67
   0   6 -23  650.74   21.37
   0   6 -23  599.47   19.27
   0  -6 -23  784.67   24.25
   0  -6 -23  718.25   26.89
   0   6  23  633.44   19.28
   0  -6 -23  784.63   26.52
   0   6 -24 1226.37   35.83
   0   6 -24 1135.49   26.73
   0  -6 -24 1561.73   37.81
   0   6 -24 1194.62   33.75
   0   6 -24 1000.58   26.32
   0   6 -24  725.70   27.01
   0   6 -24 1077.92   33.93
   0   6 -24  965.48   29.58
   0  -6 -24  952.71   33.64
   0   6  24  897.68   26.93
   0   6 -24  839.98   27.07
   0  -6 -24 1218.54   33.41
   0  -6 -24  859.07   32.47
   0  -6 -24 1310.56   35.68
   0   6  24  894.64   26.43
   0   6 -25  326.55   13.65
   0  -6 -25  335.42   17.81
   0   6 -25  366.44   15.12
   0  -6 -25  468.03   18.54
   0   6 -25  313.61   12.91
   0   6 -25  507.81   19.05
   0   6 -25  384.35   12.59
   0   6 -25  275.49   13.06
   0   6  25  317.50   12.23
   0   6 -25  457.64   13.12
   0   6 -25  486.37   20.45
   0  -6 -25  324.06   17.26
   0   6 -26    2.28    2.24
   0  -6 -26    1.81    3.73
   0   6 -26    1.94    2.64
   0  -6 -26    8.72    4.29
   0   6 -26   -0.35    2.02
   0   6 -26    2.53    3.94
   0   6 -26    0.99    2.23
   0   6 -26   -1.56    2.65
   0   6  26    1.26    1.63
   0   6 -26    3.26    1.77
   0  -6 -26    1.52    3.59
   0   6 -27   21.04    4.13
   0   6 -27   22.21    4.36
   0  -6 -27   15.66    5.39
   0  -6 -27   34.75    5.96
   0   6 -27   20.28    3.38
   0   6 -27   18.31    3.51
   0   6 -27   22.25    3.18
   0   6 -27   33.90    6.11
   0   6  27   18.85    2.84
   0   6 -27   21.88    3.46
   0  -6 -27   17.53    5.03
   0   6 -28  749.36   19.68
   0   6 -28 1336.06   31.26
   0   6 -28  682.42   19.70
   0   6 -28  972.36   19.12
   0   6 -28  927.03   23.49
   0   6 -28  825.68   22.14
   0  -6 -28 1056.38   29.23
   0  -6 -28 1406.09   32.30
   0   6 -28  775.93   18.69
   0   6  28  673.57   16.46
   0  -6 -28  862.83   27.10
   0   6 -29  423.59   14.93
   0   6 -29  594.44   14.99
   0   6 -29  828.31   24.85
   0   6 -29  415.27   15.47
   0   6 -29  459.36   22.67
   0   6 -29  537.19   17.90
   0  -6 -29  601.94   22.27
   0  -6 -29  900.32   26.47
   0   6 -29  453.30   14.44
   0   6  29  374.51   12.24
   0   6  29  385.00   13.22
   0  -6 -29  504.16   20.78
   0   6 -30  375.88   11.39
   0   6 -30  254.08   11.39
   0  -6 -30  311.82   15.59
   0   6  30  211.24    8.97
   0   6 -30  276.21   11.14
   0   6 -30  324.53   13.48
   0  -6 -30  369.29   16.64
   0   6 -30  273.56   17.37
   0   6 -30  270.24   10.34
   0  -6 -30  597.31   21.46
   0  -6 -31   -0.89    5.10
   0   6  31   16.94    2.67
   0   6 -31   17.44    3.62
   0   6 -31   50.85    5.13
   0   6 -31   21.92    7.13
   0   6 -31   46.63    6.68
   0   6 -31   18.21    3.22
   0  -6 -31   49.42    8.12
   0   6 -31   21.60    3.24
   0  -6 -32  153.56    7.74
   0   6  32   93.91    5.55
   0   6  32  101.82    5.46
   0   6 -32  148.16    8.31
   0   6 -32  323.58    9.97
   0   6 -32  163.63   13.16
   0   6 -32  414.70   13.99
   0   6 -32  228.68   15.71
   0  -6 -32  445.61   18.63
   0   6 -32  149.80    7.66
   0   6  33    3.51    1.95
   0   6  33    6.06    1.64
   0  -6 -33    0.20    4.15
   0  -6 -33    9.45    2.52
   0   6 -34   14.63    3.20
   0   6  34    4.83    1.41
   0   6  34    2.81    1.67
   0  -6 -34   -0.18    3.86
   0  -6 -34   13.22    2.56
   0   6  35   15.09    2.41
   0  -6 -35    4.18    3.98
   0  -6 -36   26.96    5.53
   0  -6 -36  177.23    6.72
   0  -6 -37   65.03    3.93
   0  -6 -37   61.60    5.87
   0  -7   0   -0.11    1.76
   0   7   0    0.33    1.36
   0   7   0    0.43    1.45
   0  -7   0    0.50    1.00
   0  -7   0   -0.24    1.23
   0   7  -1   51.99    2.94
   0   7  -1   38.28    3.36
   0  -7   1   40.32    3.96
   0   7   1   36.89    3.37
   0  -7  -1   41.59    3.48
   0   7   1   38.89    3.48
   0  -7  -1   38.68    3.02
   0  -7   1   36.43    3.37
   0   7  -1   26.77    1.64
   0  -7   1   32.03    2.66
   0  -7  -1   38.58    3.22
   0   7  -2    1.06    0.99
   0   7  -2   -0.42    1.47
   0   7   2    0.61    1.49
   0  -7   2    1.31    1.75
   0  -7  -2    0.08    1.31
   0  -7   2    0.98    1.50
   0   7   2    0.17    1.45
   0  -7   2    0.48    0.89
   0  -7  -2    0.61    1.23
   0   7  -2    0.10    0.30
   0  -7  -2    0.07    1.08
   0  -7   2    1.08    1.44
   0   7  -3    0.91    1.15
   0  -7   3    0.09    1.54
   0  -7  -3    1.38    1.37
   0  -7  -3    0.20    1.61
   0  -7   3    1.10    1.77
   0   7   3    0.35    1.49
   0   7  -3   -0.53    1.46
   0  -7   3    0.56    0.83
   0  -7  -3    0.47    1.29
   0  -7  -3    0.37    1.17
   0   7  -4    0.20    1.46
   0  -7   4   -0.11    1.82
   0  -7   4    0.57    1.60
   0  -7  -4   -0.40    1.60
   0  -7  -4    0.48    1.31
   0   7  -4    0.18    1.57
   0   7   4    0.36    1.44
   0  -7   4    0.50    0.97
   0  -7  -4    0.67    1.14
   0   7  -5    6.52    2.15
   0  -7   5    5.95    2.03
   0  -7  -5    8.64    2.06
   0  -7  -5    6.72    1.76
   0  -7   5    7.16    2.19
   0   7   5    6.43    1.92
   0   7  -5    6.90    1.93
   0  -7  -5    7.33    1.73
   0  -7   5    4.79    1.18
   0  -7   5    5.65    2.17
   0   7  -6  167.92    8.49
   0  -7   6  161.04    7.81
   0  -7  -6  159.02    6.98
   0  -7   6  160.54    7.89
   0  -7  -6  162.18    7.57
   0   7   6  148.72    7.64
   0   7   6  165.14    7.52
   0   7  -6  170.58    7.59
   0  -7   6  158.75    8.00
   0  -7  -6  180.60    7.28
   0  -7   6  138.83    5.76
   0   7  -7  242.76   10.93
   0  -7   7  246.76    9.94
   0  -7   7  259.14   10.08
   0   7   7  207.89    9.57
   0  -7  -7  234.49    9.35
   0  -7  -7  241.79    9.01
   0   7  -7  252.37    9.58
   0  -7   7  228.87    9.58
   0   7   7  242.61    9.47
   0  -7   7  222.61   10.12
   0   7  -8   46.54    4.91
   0  -7  -8   46.62    3.86
   0  -7   8   47.18    4.07
   0  -7  -8   50.36    3.73
   0   7   8   40.91    4.08
   0  -7   8   50.92    4.38
   0   7   8   44.88    3.85
   0   7  -8   44.57    3.80
   0  -7   8   40.92    4.06
   0  -7   8   30.51    2.52
   0  -7   8   43.18    4.48
   0   7  -9    6.74    2.62
   0  -7   9    6.99    2.17
   0   7   9    5.88    2.13
   0  -7  -9    7.18    1.75
   0  -7  -9    5.62    1.68
   0  -7   9    6.87    1.97
   0   7   9    4.36    1.71
   0  -7   9    5.89    2.02
   0   7  -9    6.11    1.89
   0  -7   9    8.20    2.57
   0   7 -10    7.60    2.79
   0   7  10    9.54    2.64
   0  -7 -10   10.11    1.98
   0  -7  10    7.32    2.19
   0  -7  10    5.79    1.71
   0  -7 -10   10.02    1.99
   0  -7  10    7.82    2.31
   0   7  10    8.49    1.98
   0   7 -10    8.05    1.90
   0  -7  10    7.43    2.45
   0  -7 -10   10.45    2.29
   0   7  11   16.70    2.73
   0   7 -11   22.45    4.17
   0   7  11   17.23    3.17
   0  -7  11   20.51    3.17
   0  -7  11   15.35    2.34
   0  -7 -11   16.35    2.32
   0  -7 -11   18.28    2.60
   0   7  11   16.29    2.49
   0  -7  11   17.67    3.03
   0   7 -11   16.84    2.52
   0  -7  11   17.86    3.36
   0  -7 -11   17.92    2.89
   0   7 -12    0.60    2.33
   0   7  12    0.61    1.48
   0   7 -12    2.53    2.19
   0   7  12    0.15    1.68
   0  -7  12    0.54    1.61
   0  -7 -12    0.82    1.10
   0  -7  12    1.18    1.19
   0  -7 -12    2.03    1.42
   0   7  12   -0.09    1.25
   0  -7  12    0.14    1.61
   0   7 -12    1.82    1.43
   0  -7  12    0.83    2.01
   0  -7 -12    2.04    1.67
   0   7 -13   13.03    3.73
   0   7  13    7.78    2.19
   0   7 -13   10.31    2.93
   0  -7  13    9.82    2.93
   0  -7  13    8.68    2.41
   0  -7 -13    9.64    1.70
   0   7  13   10.61    2.73
   0  -7 -13    7.00    1.96
   0  -7  13    9.40    2.52
   0  -7 -14    5.85    2.65
   0   7 -14    6.01    2.65
   0   7  14    5.84    2.24
   0   7 -14    6.10    2.96
   0  -7  14   10.37    2.73
   0  -7 -14    6.48    1.98
   0  -7  14    4.48    2.08
   0   7  14    5.94    2.40
   0  -7 -14    3.54    2.54
   0  -7  14    6.68    2.91
   0   7  15    6.61    1.59
   0  -7 -15    6.56    2.75
   0   7 -15    6.45    2.74
   0   7 -15   10.58    3.82
   0   7  15    7.52    2.42
   0  -7  15    8.59    2.78
   0  -7  15    6.06    2.22
   0   7  15    8.73    2.79
   0  -7 -15    6.03    2.96
   0  -7 -15    4.99    2.95
   0   7  15    5.44    1.73
   0  -7 -15    4.31    2.24
   0  -7  15    6.44    2.85
   0  -7 -16   61.25    6.16
   0   7  16   57.48    3.72
   0   7 -16   61.31    4.14
   0   7  16   66.16    5.96
   0  -7 -16   75.72    9.00
   0   7 -16   72.94    8.02
   0   7 -16   74.57    7.31
   0  -7  16   69.53    6.45
   0  -7  16   71.45    5.85
   0   7  16   61.20    6.06
   0  -7 -16   44.29    5.68
   0  -7 -16   48.35    6.00
   0   7  16   56.20    4.02
   0   7  16   52.54    3.77
   0  -7 -16   47.18    5.04
   0  -7  16   73.35    6.85
   0  -7  17   13.92    3.74
   0   7  17   12.12    2.09
   0   7  17   10.22    2.16
   0  -7 -17    6.93    3.48
   0   7  17   10.22    1.93
   0  -7 -17   10.00    2.30
   0   7  17   12.43    3.33
   0  -7 -17   10.37    3.15
   0  -7  17   16.49    3.66
   0  -7 -17    8.82    3.64
   0  -7 -17   12.76    4.59
   0   7 -17   13.46    4.39
   0   7 -17   13.35    2.27
   0   7  17   15.02    3.30
   0  -7 -18   44.00    6.01
   0  -7 -18   39.66    5.30
   0   7  18   50.12    4.00
   0   7 -18   74.47    8.83
   0   7  18   58.24    5.98
   0  -7 -18   59.45    8.59
   0   7 -18   55.46    4.26
   0  -7 -18   46.08    6.22
   0   7  18   45.64    5.62
   0  -7  18   52.28    5.99
   0  -7  18   31.76    3.32
   0  -7  18   58.38    6.52
   0   7  18   48.86    3.72
   0   7  19   77.95    4.80
   0   7 -19   72.86    5.07
   0   7 -19   93.61   10.11
   0  -7 -19   90.97   10.66
   0   7  19   79.25    7.26
   0   7  19   68.05    4.84
   0   7  19   61.95    6.77
   0  -7 -19   62.02    6.55
   0  -7  19   79.59    7.66
   0  -7 -19   76.32    6.01
   0  -7 -19   57.21    7.12
   0  -7  19   81.13    7.46
   0   7  20   69.82    4.96
   0  -7 -20   78.30    8.15
   0  -7  20   85.85    7.78
   0  -7 -20   60.18    6.82
   0  -7 -20   66.82    5.77
   0  -7 -20   49.70    6.92
   0   7  20   75.67    4.95
   0   7 -20   99.98   10.81
   0   7  20   80.07    7.44
   0  -7 -20   90.24   10.79
   0   7 -20   84.70    5.70
   0   7 -20   99.45    5.43
   0   7  20   76.11    7.42
   0   7 -20   86.25    6.36
   0   7 -20   84.19    7.22
   0   7 -20   89.85    9.47
   0   7 -20   86.86    6.36
   0   7 -20  130.14    5.68
   0  -7  20   78.69    7.67
   0  -7 -21    2.63    3.26
   0   7 -21    4.47    3.48
   0  -7 -21    3.48    2.29
   0  -7 -21    3.77    3.96
   0   7  21    4.27    2.08
   0  -7 -21    2.50    3.88
   0   7  21    3.68    1.82
   0   7  21    3.77    2.58
   0   7 -21    3.89    3.89
   0   7 -21    2.94    1.89
   0  -7 -21    5.45    3.96
   0   7 -21    2.77    1.87
   0   7 -21    1.69    2.46
   0   7  21    2.99    2.48
   0   7 -21    4.19    2.48
   0  -7 -21    2.93    3.54
   0   7 -21    3.72    4.87
   0   7 -21    2.00    2.53
   0   7 -21    3.29    2.30
   0  -7  21    4.49    2.47
   0  -7 -22   19.97    4.99
   0   7 -22   26.43    5.18
   0   7 -22   25.29    3.28
   0  -7 -22   21.12    5.31
   0  -7 -22   22.07    3.66
   0   7  22   24.63    3.37
   0  -7 -22   24.92    5.96
   0   7  22   26.49    3.20
   0   7 -22   27.23    3.64
   0   7  22   25.34    4.65
   0   7 -22   19.56    3.06
   0   7 -22   34.25    3.60
   0   7  22   22.46    4.40
   0   7 -22   35.44    7.33
   0   7 -22   27.43    4.26
   0  -7 -22   27.87    5.62
   0   7 -22   31.42    4.55
   0   7 -22   31.81    4.10
   0  -7  22   28.26    4.63
   0  -7  22   13.72    3.04
   0  -7 -23    5.90    4.62
   0  -7 -23    3.28    4.02
   0  -7 -23   15.65    4.19
   0   7 -23    4.31    3.71
   0   7 -23    5.77    2.27
   0   7  23    5.27    2.13
   0   7 -23    7.75    2.57
   0   7 -23    5.06    2.25
   0   7 -23    6.72    2.54
   0   7  23    3.81    2.22
   0  -7 -23    7.01    4.20
   0   7 -23    8.86    3.17
   0   7 -23    7.31    3.16
   0  -7 -23    1.93    4.06
   0  -7 -23    2.80    2.14
   0   7 -23    9.06    2.76
   0  -7  23    7.16    2.97
   0  -7 -24    1.39    4.52
   0  -7 -24    0.81    3.91
   0   7 -24   -1.23    2.63
   0   7 -24    1.12    2.10
   0   7 -24   -0.95    3.19
   0  -7 -24    0.73    3.99
   0   7 -24    0.16    2.38
   0   7 -24   -1.94    4.24
   0   7  24    0.11    2.00
   0  -7 -24    2.02    4.27
   0   7  24    0.10    1.72
   0   7 -24   -0.54    2.11
   0  -7 -24   -1.72    3.61
   0   7 -25    7.28    2.84
   0   7 -25    4.20    2.24
   0   7 -25    7.13    3.39
   0   7 -25    6.42    4.25
   0   7 -25    7.27    3.16
   0  -7 -25    4.86    3.84
   0   7  25    2.89    2.12
   0  -7 -25    6.10    5.14
   0  -7 -25    2.98    4.13
   0   7  25    4.21    2.21
   0   7 -25    4.29    2.19
   0  -7 -25    8.89    3.95
   0   7 -26   15.72    3.70
   0   7 -26    8.94    4.34
   0  -7 -26    9.06    4.38
   0  -7 -26   10.21    5.77
   0   7 -26    7.67    2.57
   0   7 -26   17.14    3.47
   0  -7 -26   11.27    5.06
   0   7  26    8.27    2.31
   0   7 -26    9.68    2.53
   0  -7 -26   21.42    5.06
   0  -7 -27    0.72    4.46
   0   7 -27   20.75    3.44
   0   7 -27   47.42    5.02
   0   7 -27   30.04    4.67
   0   7 -27   32.04    6.21
   0  -7 -27   17.47    5.39
   0  -7 -27   28.19    7.58
   0  -7 -27   16.69    5.61
   0   7 -27   27.46    3.54
   0  -7 -27   60.45    7.23
   0   7  27   20.34    3.03
   0  -7 -28    0.49    4.73
   0   7 -28    8.30    2.88
   0   7 -28   53.82    5.10
   0   7 -28   16.67    4.18
   0  -7 -28   16.92    5.22
   0   7 -28   18.21    5.66
   0   7  28   10.27    2.80
   0  -7 -28   19.95    7.50
   0   7  28   11.36    2.49
   0  -7 -28    9.52    5.45
   0  -7 -28   40.28    6.70
   0   7 -28   17.40    3.16
   0   7 -29  142.25    7.77
   0   7 -29   43.52    4.77
   0   7 -29   60.46    6.35
   0   7 -29   73.82    8.31
   0  -7 -29   51.76    8.07
   0   7 -29   60.46    4.78
   0  -7 -29  152.13   11.23
   0   7  29   50.31    4.01
   0   7  29   42.17    4.29
   0  -7 -29    0.97    5.79
   0   7 -30   45.62    4.65
   0   7 -30   30.27    4.04
   0   7 -30  130.73    7.92
   0   7 -30   42.92    5.37
   0  -7 -30   30.73    6.36
   0   7  30   21.71    3.50
   0   7  30   25.42    3.37
   0  -7 -30    1.63    5.12
   0   7  30   29.93    3.04
   0  -7 -30  134.98   10.66
   0  -7 -31   -2.04    4.90
   0   7 -31    3.77    2.31
   0   7 -31    7.16    3.56
   0   7 -31    5.19    2.50
   0   7  31   -1.79    2.99
   0   7  31    0.58    2.09
   0  -7 -32   58.13    4.93
   0  -7 -32    1.05    4.50
   0   7 -32   46.64    4.45
   0   7 -32   54.50    5.70
   0   7  32   28.91    3.05
   0   7  32   26.17    3.16
   0   7 -32   59.36    4.93
   0   7 -33    4.40    2.18
   0   7  33    3.39    1.64
   0   7  33   -0.38    2.17
   0  -7 -33   -0.20    4.07
   0  -7 -33    5.76    2.39
   0   7  34    3.49    1.42
   0   7  34    3.29    1.89
   0  -7 -34    4.45    2.08
   0  -7 -34    0.18    3.66
   0   7  34   -2.47    2.71
   0  -7 -35    1.41    3.37
   0   7  35    7.54    2.29
   0  -7 -36    1.82    1.58
   0  -7 -36   -0.28    4.26
   0   8   0 3352.41   70.38
   0  -8   0 3303.87   70.07
   0  -8   0 3183.98   68.37
   0   8   0 3178.09   69.90
   0   8   1  107.46    6.16
   0   8  -1  136.28    5.17
   0   8  -1   68.45    3.05
   0  -8  -1   99.55    5.39
   0  -8  -1  108.36    5.92
   0  -8   1   98.98    4.93
   0  -8   1  101.24    5.92
   0  -8   1  115.11    7.03
   0  -8  -1  112.03    6.27
   0   8   1  103.31    5.86
   0   8  -1  102.99    6.05
   0   8   2  449.56   14.86
   0  -8  -2  426.08   14.05
   0  -8   2  351.05   12.68
   0   8  -2  533.44   13.64
   0  -8  -2  462.03   14.57
   0  -8   2  430.25   14.80
   0  -8  -2  464.57   14.96
   0  -8   2  462.45   15.21
   0  -8   2  506.51   16.64
   0   8  -2  436.05   14.86
   0   8   2  396.54   14.34
   0   8   3 1408.51   36.34
   0   8  -3 1432.58   36.48
   0   8  -3 1383.87   35.87
   0  -8   3 1345.42   36.43
   0  -8  -3 1510.08   36.03
   0  -8   3 1066.06   33.14
   0   8  -3 1718.79   35.46
   0  -8   3 1636.72   38.80
   0   8   3 1325.80   35.86
   0  -8  -3 1478.14   36.46
   0  -8  -3 1488.58   37.60
   0  -8   3 1434.96   36.75
   0   8   4  805.15   22.13
   0   8  -4  804.32   22.22
   0   8  -4  741.88   21.78
   0  -8  -4  834.89   21.82
   0  -8   4  778.47   22.40
   0  -8   4  834.05   23.71
   0  -8  -4  806.21   21.96
   0  -8  -4  793.75   22.88
   0   8   5  682.81   20.59
   0   8  -5  688.14   20.71
   0   8  -5  654.90   20.80
   0  -8  -5  745.07   20.49
   0  -8   5  632.02   20.75
   0  -8  -5  676.27   21.11
   0  -8   5  708.47   21.93
   0  -8  -5  700.81   20.43
   0   8  -6   23.76    3.18
   0   8   6   19.90    3.03
   0   8  -6   23.26    3.33
   0  -8  -6   27.49    3.17
   0  -8   6   22.66    3.33
   0  -8   6   24.57    3.49
   0  -8   6   24.58    3.41
   0  -8  -6   24.60    2.98
   0  -8  -6   26.46    3.31
   0   8  -7  122.67    6.84
   0   8   7  114.27    6.73
   0   8  -7  107.63    7.15
   0  -8   7  108.18    7.11
   0  -8   7  120.18    7.16
   0  -8   7  123.48    7.27
   0  -8  -7  116.35    6.50
   0   8   7  101.62    6.50
   0  -8  -7  110.63    6.57
   0   8  -8  289.37   11.85
   0  -8   8  298.90   12.00
   0   8   8  323.10   12.19
   0   8  -8  298.48   13.17
   0  -8   8  290.04   12.74
   0   8   8  288.40   12.23
   0  -8  -8  342.93   12.17
   0  -8   8  338.90   12.81
   0  -8   8  326.25   12.92
   0  -8  -8  304.95   11.91
   0   8  -9  174.29    8.60
   0   8   9  175.32    8.57
   0  -8   9  172.68    8.86
   0   8  -9  173.07    9.94
   0  -8   9  187.30    9.78
   0  -8  -9  204.14    8.98
   0   8   9  184.76    9.30
   0  -8  -9  177.10    8.41
   0  -8   9  180.13    9.31
   0  -8   9  189.23    9.01
   0  -8  10  210.79    9.98
   0   8  10  203.18    9.29
   0   8 -10  184.06    9.08
   0   8 -10  202.51   11.11
   0  -8  10  209.13   10.72
   0   8  10  200.64   10.07
   0  -8  10  206.10    9.36
   0  -8 -10  200.45    9.04
   0  -8  10  225.37   10.59
   0   8 -11   46.62    4.29
   0   8  11   46.88    4.20
   0  -8  11   53.09    4.99
   0  -8 -11   50.09    4.15
   0  -8  11   51.01    4.31
   0  -8 -11   63.43    5.03
   0   8  11   50.06    4.95
   0  -8  11   54.61    5.16
   0   8 -11   53.05    5.79
   0  -8  11   49.47    5.23
   0  -8 -11   56.02    5.26
   0   8 -12  220.41   10.15
   0  -8  12  258.34   11.81
   0   8  12  244.82   11.77
   0  -8 -12  310.70   12.12
   0  -8  12  228.35    9.81
   0  -8  12  277.94   12.36
   0  -8 -12  231.39    9.80
   0  -8 -12  326.71   13.65
   0  -8  12  263.64   12.77
   0   8 -12  268.10   13.64
   0   8 -13  215.97   12.56
   0  -8  13  219.22   10.94
   0  -8 -13  233.36   10.77
   0   8  13  204.69   10.77
   0  -8  13  229.78   11.19
   0  -8 -13  193.22    8.63
   0  -8 -13  192.36   10.47
   0   8  13  208.64    7.73
   0   8  13  211.33    8.19
   0  -8 -13  182.72    9.33
   0  -8  13  216.70   11.66
   0   8 -14  100.68    8.65
   0  -8  14   93.97    7.22
   0  -8  14  102.46    7.43
   0   8  14   81.72    6.86
   0  -8 -14   85.19    6.99
   0   8  14   89.32    4.74
   0  -8 -14  101.94    7.48
   0   8  14   94.68    5.25
   0   8  14   88.84    4.98
   0  -8 -14   80.23    6.12
   0  -8  14   89.80    7.60
   0  -8  15  576.56   22.19
   0  -8 -15  684.67   20.88
   0  -8  15  545.38   20.72
   0  -8  15  587.06   20.93
   0   8  15  510.73   20.44
   0  -8 -15  624.45   21.66
   0   8  15  565.50   16.49
   0  -8 -15  645.90   21.96
   0   8  15  571.85   16.89
   0   8  15  587.75   17.09
   0  -8 -15  531.58   19.27
   0   8 -15  591.26   23.98
   0  -8  16    3.92    2.59
   0  -8 -16    8.77    3.49
   0   8  16    5.46    1.89
   0  -8 -16    9.81    2.82
   0  -8  16    5.42    2.61
   0   8  16    3.25    2.48
   0  -8  16    3.08    2.19
   0  -8 -16   11.61    3.81
   0   8  16    6.91    2.09
   0   8  16    7.64    2.18
   0  -8 -16    8.45    3.01
   0   8 -16    3.61    1.67
   0   8 -16    3.78    3.26
   0  -8 -16    2.88    4.33
   0  -8  17 1532.52   45.36
   0   8  17 1611.71   38.67
   0   8  17 1515.69   38.19
   0  -8 -17 1696.43   45.28
   0   8  17 1510.64   37.70
   0  -8 -17 1736.96   45.47
   0  -8 -17 1749.96   41.90
   0  -8  17 1470.41   43.64
   0  -8 -17 1440.59   41.80
   0  -8 -17 1676.30   46.73
   0   8  17 1415.95   43.40
   0   8 -17 1565.56   48.67
   0   8 -17 1356.29   38.17
   0  -8 -17 1535.15   54.23
   0  -8  18  124.17    7.69
   0  -8  18  208.42   12.60
   0   8  18  227.18    8.91
   0   8  18  246.81    9.37
   0  -8 -18  247.45   13.36
   0  -8 -18  251.51   14.23
   0  -8 -18  258.27   13.68
   0   8  18  218.03    8.56
   0  -8 -18  243.65   10.65
   0  -8 -18  194.75   11.17
   0   8  18  193.46   11.73
   0  -8  18  214.38   12.03
   0   8 -18  224.27   14.97
   0   8 -18  186.37    8.70
   0  -8 -18  211.58   17.32
   0  -8 -19  187.12   12.36
   0  -8 -19  221.94   12.87
   0  -8  19  190.43   12.19
   0  -8 -19  167.65   10.90
   0   8  19  182.54    8.63
   0  -8 -19  174.31   12.75
   0  -8 -19  187.69   11.09
   0   8  19  190.79    8.34
   0  -8 -19  198.29   17.16
   0   8 -19  183.02    8.89
   0   8 -19  208.58   15.01
   0   8 -19  306.21   10.28
   0   8 -19  383.87   14.85
   0   8  19  168.52   11.25
   0   8 -19  215.54   11.20
   0   8 -19  195.65   10.23
   0   8 -19  285.78   16.15
   0   8 -19  242.06   10.61
   0  -8  19  198.43   11.91
   0  -8 -20  358.22   17.63
   0   8  20  337.22   12.34
   0  -8 -20  387.47   17.34
   0  -8  20  289.57   15.66
   0  -8 -20  316.78   15.32
   0  -8 -20  302.57   17.24
   0  -8 -20  352.99   15.35
   0   8  20  316.36   11.60
   0   8 -20  287.39   12.21
   0  -8 -20  283.07   21.53
   0   8 -20  586.22   19.26
   0   8 -20  242.36   11.14
   0   8 -20  462.53   13.62
   0   8  20  265.57   14.99
   0  -8 -20  306.30   15.95
   0   8 -20  435.41   20.51
   0   8 -20  331.76   13.93
   0   8 -20  366.66   14.07
   0   8 -20  341.27   14.80
   0  -8  20  275.53   15.02
   0   8 -20  369.08   13.80
   0   8  21    7.79    2.46
   0   8 -21   10.15    3.80
   0  -8 -21    2.72    3.92
   0  -8  21    6.02    2.85
   0  -8 -21    9.37    3.82
   0  -8 -21    8.95    3.34
   0  -8 -21    7.12    4.78
   0   8  21    5.27    2.34
   0   8 -21    9.22    2.48
   0   8 -21   16.31    3.61
   0   8 -21    4.12    1.93
   0   8  21    2.80    2.43
   0  -8 -21    8.32    4.08
   0   8 -21    6.85    2.98
   0   8 -21    7.80    3.14
   0   8 -21    5.44    4.77
   0  -8  21    8.20    2.94
   0   8 -21    3.58    2.62
   0  -8 -22   16.26    4.44
   0   8 -22   14.77    4.08
   0  -8 -22   11.85    5.30
   0   8 -22   21.82    6.26
   0   8 -22   18.26    3.76
   0  -8 -22   15.58    4.63
   0   8 -22   13.08    3.51
   0   8  22   14.32    2.74
   0   8 -22   12.52    2.96
   0   8 -22   30.05    4.45
   0   8 -22   14.09    2.72
   0   8  22   16.29    3.07
   0  -8 -22   10.20    4.84
   0  -8 -22   15.02    3.74
   0   8  22    7.33    3.10
   0   8 -22   11.20    3.13
   0  -8 -23  190.62   14.99
   0  -8 -23  259.40   12.70
   0  -8 -23  295.70   17.16
   0   8 -23  234.32   11.16
   0   8 -23  190.22    9.77
   0   8 -23  395.04   12.43
   0   8  23  257.38   10.91
   0   8 -23  264.11   13.57
   0  -8 -23  244.03   14.50
   0   8 -23  335.02   18.69
   0   8 -23  306.46   13.16
   0   8 -23  272.72   12.95
   0   8  23  244.07   10.18
   0  -8 -23  266.80   14.83
   0   8 -23  244.89   11.56
   0  -8 -24  324.03   20.48
   0  -8 -24  617.44   24.33
   0   8  24  447.66   15.16
   0   8 -24  427.07   16.52
   0   8 -24  672.69   17.66
   0   8 -24  330.64   14.50
   0   8  24  458.34   15.84
   0   8 -24  458.81   18.11
   0   8 -24  488.47   19.50
   0   8 -24  569.42   25.28
   0  -8 -24  449.45   20.28
   0   8 -24  541.87   18.66
   0  -8 -24  467.55   21.06
   0   8 -24  433.95   16.25
   0   8  25   20.19    3.08
   0   8 -25   22.33    3.70
   0   8 -25   18.20    3.09
   0   8  25   23.87    3.43
   0   8 -25   29.52    4.60
   0  -8 -25   24.46    5.20
   0   8 -25   25.25    4.61
   0   8 -25   25.95    5.02
   0   8 -25   23.65    7.12
   0  -8 -25   15.93    6.32
   0  -8 -25   24.70    6.64
   0   8  25   18.68    3.46
   0   8 -25   24.91    3.53
   0   8 -26    7.51    2.77
   0   8 -26    4.43    2.24
   0   8  26    8.93    2.51
   0   8 -26    4.58    3.63
   0  -8 -26    8.37    4.09
   0   8 -26   11.14    3.80
   0   8 -26    6.52    5.75
   0   8 -26    7.99    3.46
   0  -8 -26    3.83    4.47
   0  -8 -26    4.11    5.74
   0   8  26    4.28    2.78
   0   8  26    9.26    2.38
   0   8 -27    7.09    2.81
   0   8 -27    3.41    2.20
   0  -8 -27    4.57    5.10
   0  -8 -27   10.72    6.74
   0  -8 -27    5.77    3.82
   0   8 -27    5.19    4.19
   0   8 -27    6.81    3.56
   0   8  27    5.12    2.14
   0   8  27    4.63    2.75
   0  -8 -27   -0.99    4.75
   0   8 -28  317.13   11.78
   0   8 -28  723.90   17.62
   0  -8 -28  287.45   18.39
   0  -8 -28  662.71   25.29
   0   8  28  369.94   11.50
   0   8  28  358.30   12.36
   0   8  28  361.73   12.29
   0   8 -28  437.63   16.35
   0   8 -28  487.31   18.12
   0   8 -28  620.79   17.90
   0   8 -29  340.60   13.88
   0   8 -29  351.11   15.15
   0   8  29  253.01    9.44
   0   8  29  241.61    9.47
   0   8 -29  240.51    9.57
   0  -8 -29  227.94   15.84
   0   8  29  248.11    8.59
   0   8 -30  163.93   10.93
   0   8 -30  168.32    9.81
   0   8  30  106.75    6.28
   0   8  30  107.40    6.03
   0   8 -30  118.74    6.58
   0  -8 -30  110.22   11.08
   0   8  30  114.23    5.44
   0  -8 -31    0.64    4.42
   0   8  31    5.63    2.31
   0   8  31    2.91    2.73
   0   8 -31    7.09    4.72
   0   8 -31   12.08    3.78
   0   8 -31   10.38    2.51
   0   8  32  234.20    7.61
   0   8  32  225.48    7.71
   0   8 -32  395.15   13.97
   0   8 -32  493.79   17.18
   0   8  33    0.07    3.09
   0   8  33    5.38    2.44
   0   8  33    5.95    1.83
   0  -8 -33    7.06    2.60
   0  -8 -33   -1.24    3.89
   0   8  34   11.81    2.82
   0  -8 -34    4.60    2.01
   0  -8 -34    1.12    3.42
   0   8  34    8.42    2.07
   0   8  34    8.75    2.79
   0  -8 -35  134.70    5.85
   0  -8 -35   19.63    4.30
   0  -8 -36   71.60    5.55
   0  -9   0   -0.12    1.60
   0  -9   0    0.27    1.31
   0   9   0   -2.53    2.00
   0   9   0   -0.81    1.56
   0  -9   0   -0.15    2.06
   0   9   0    0.69    0.96
   0  -9   1    0.36    1.64
   0   9   1    0.10    0.82
   0  -9   1    0.34    1.14
   0  -9  -1    0.39    1.32
   0  -9  -1    0.12    1.50
   0   9   1   -0.12    1.77
   0  -9  -1    0.25    1.73
   0  -9   1    1.70    2.03
   0   9  -1   -0.23    1.59
   0   9   1    0.46    1.68
   0   9  -1    0.06    0.89
   0   9   2   15.28    2.92
   0   9  -2   10.40    2.70
   0  -9   2   12.36    2.88
   0  -9  -2   14.10    2.82
   0   9   2   12.09    2.59
   0  -9   2   15.30    3.28
   0  -9  -2   13.62    2.67
   0  -9   2   12.46    2.61
   0   9  -2   15.86    2.02
   0  -9  -3   90.85    5.89
   0  -9   3   83.45    6.06
   0   9  -3   97.91    5.07
   0   9   3   83.80    5.99
   0   9  -3   83.97    6.06
   0  -9   3  103.46    7.38
   0  -9  -3   87.55    6.50
   0  -9  -3   84.68    6.00
   0   9   3   78.44    5.63
   0  -9   3   84.47    6.18
   0   9  -3   80.14    5.46
   0  -9  -4    1.88    1.71
   0  -9   4    1.47    1.81
   0   9  -4    1.02    1.74
   0   9   4    2.14    1.83
   0   9   4    0.12    1.59
   0  -9  -4    1.56    1.91
   0  -9   4    1.41    2.06
   0  -9  -4    0.76    1.56
   0  -9   4    0.41    1.88
   0   9  -4    1.67    1.61
   0  -9  -5  146.21    7.72
   0   9   5  131.74    7.64
   0   9  -5  127.46    7.67
   0  -9  -5  147.23    8.03
   0  -9   5  134.87    8.45
   0  -9   5  128.76    7.88
   0  -9  -5  132.10    7.95
   0   9  -5  124.59    7.47
   0  -9  -6   67.60    5.28
   0   9   6   56.81    4.98
   0   9  -6   57.42    5.09
   0  -9  -6   58.49    5.02
   0  -9  -6   53.00    5.03
   0  -9   6   54.97    5.20
   0  -9   6   59.74    5.59
   0   9  -6   54.73    5.03
   0  -9   7  113.49    7.76
   0   9  -7  131.84    7.73
   0   9   7  129.44    7.61
   0  -9   7  126.01    7.89
   0  -9   7  147.54    8.56
   0  -9  -7  135.39    7.80
   0  -9  -7  120.22    7.53
   0   9  -7  122.42    7.78
   0  -9   8    5.70    2.30
   0   9   8    7.61    2.37
   0   9  -8    6.29    2.29
   0  -9   8    8.14    2.45
   0   9   8    6.06    2.14
   0  -9  -8    6.80    2.19
   0  -9   8    8.89    2.50
   0  -9  -8    7.55    2.39
   0   9  -8    7.63    2.47
   0  -9   9    0.17    1.81
   0   9  -9    0.68    1.79
   0  -9   9   -0.58    1.98
   0  -9  -9    0.66    1.59
   0  -9  -9    0.43    1.53
   0  -9   9   -0.32    1.89
   0   9   9   -0.15    1.69
   0   9  -9    0.41    1.59
   0  -9   9   -0.26    1.40
   0   9   9   -0.41    1.64
   0  -9 -10  151.54    8.36
   0  -9  10  177.35    9.84
   0  -9 -10  187.35    9.66
   0  -9  10  167.11    8.96
   0   9  10  162.58    9.13
   0   9 -10  141.86    9.40
   0  -9 -10  160.33    8.91
   0  -9  10  162.66    9.74
   0   9  10  161.83    6.78
   0   9  10  164.74    7.23
   0   9 -10  162.30    8.69
   0  -9  10  163.76    8.87
   0   9  10  156.89    8.51
   0  -9 -11   35.07    4.53
   0  -9  11   34.94    4.68
   0   9  11   33.74    3.22
   0   9  11   40.13    3.21
   0  -9 -11   34.50    4.35
   0   9 -11   41.96    5.19
   0  -9  11   35.34    4.20
   0   9 -11   33.92    4.01
   0   9  11   31.01    3.76
   0   9  11   33.37    3.27
   0   9  11   36.67    3.39
   0  -9 -11   41.28    4.66
   0   9  11   34.47    4.32
   0  -9  11   42.82    4.97
   0  -9 -11   33.70    3.86
   0  -9  11   37.19    4.04
   0  -9 -12   39.65    4.98
   0  -9  12   30.98    4.64
   0   9  12   29.73    3.09
   0   9  12   33.75    3.04
   0   9 -12   40.88    6.50
   0  -9 -12   34.15    4.38
   0   9 -12   26.49    2.78
   0   9 -12   26.06    4.39
   0  -9  12   30.42    3.99
   0  -9 -12   28.85    3.72
   0   9  12   31.50    3.23
   0   9  12   32.42    3.18
   0  -9 -12   33.16    4.50
   0  -9  12   31.41    4.44
   0  -9  12   24.37    3.29
   0  -9 -12   29.69    3.52
   0   9  12   28.70    4.10
   0   9  13    2.17    1.51
   0   9  13    1.40    1.63
   0  -9 -13    1.82    2.54
   0  -9  13    3.67    2.41
   0   9  13   -0.08    2.15
   0   9  13    1.71    1.43
   0  -9 -13    1.16    2.67
   0   9 -13    4.84    2.58
   0  -9 -13    0.72    1.37
   0   9  13    3.49    2.24
   0  -9  13    1.48    2.23
   0  -9 -13    3.34    2.24
   0  -9  13    4.06    2.24
   0   9 -13    0.25    3.27
   0  -9 -13    0.16    2.20
   0  -9 -13   -0.52    2.06
   0  -9 -14   32.46    4.30
   0  -9 -14   43.67    5.04
   0   9  14   48.02    3.64
   0  -9 -14   41.30    5.56
   0   9 -14   59.10    6.70
   0   9  14   39.24    4.91
   0  -9  14   63.43    6.22
   0  -9  14   52.35    6.14
   0  -9  14   56.99    5.58
   0  -9 -14   41.05    5.61
   0   9 -14   33.73    4.81
   0  -9 -14   33.72    4.72
   0   9 -14   23.16    5.29
   0   9  14   36.56    3.56
   0   9  14   43.95    3.85
   0  -9  15   52.17    5.52
   0  -9 -15   39.06    5.19
   0  -9 -15   50.09    6.11
   0   9 -15   47.73    6.35
   0   9 -15   39.44    3.60
   0   9  15   47.57    3.96
   0   9  15   39.47    3.66
   0  -9  15   45.79    5.88
   0  -9 -15   41.69    5.33
   0   9  15   43.60    3.70
   0  -9  15   51.73    5.79
   0   9  15   42.74    5.18
   0  -9 -15   37.40    4.72
   0  -9  16    7.55    2.67
   0  -9 -16    2.63    3.13
   0  -9 -16    5.56    2.94
   0   9 -16    3.71    1.78
   0   9 -16    4.78    3.06
   0   9  16    4.70    2.12
   0   9  16    2.06    1.84
   0  -9  16    7.20    3.10
   0  -9 -16    2.44    3.14
   0   9  16    3.46    1.82
   0   9  16    5.98    2.70
   0  -9  16    5.07    2.52
   0  -9 -16    1.42    2.42
   0  -9  17   53.59    5.80
   0  -9 -17   27.25    4.84
   0  -9  17   45.30    6.16
   0  -9 -17   41.20    5.65
   0   9  17   31.53    3.38
   0  -9 -17   44.92    5.52
   0   9  17   36.29    3.77
   0   9  17   34.89    3.66
   0  -9 -17   34.40    8.74
   0   9 -17   44.92    4.11
   0   9 -17   51.74    7.03
   0  -9 -17   26.80    4.42
   0   9  17   39.65    5.31
   0   9 -18   12.00    2.57
   0  -9 -18    7.16    5.44
   0   9 -18   11.19    3.92
   0  -9 -18    9.47    3.91
   0   9  18    7.93    2.46
   0   9  18    9.96    2.63
   0   9 -18    8.38    3.23
   0  -9 -18    5.27    2.95
   0  -9 -18    8.30    4.28
   0   9 -18   11.77    3.49
   0  -9  18   11.46    3.34
   0  -9  18    6.74    1.95
   0  -9  18   11.52    3.74
   0   9  18   10.14    2.43
   0  -9 -18   12.86    4.12
   0  -9 -18   12.56    3.41
   0   9  18   13.15    3.69
   0   9 -18   10.36    3.17
   0   9 -18    9.38    4.74
   0   9 -18   14.88    3.37
   0   9 -18    9.38    2.83
   0   9 -19   13.63    3.57
   0  -9  19   11.61    3.39
   0  -9 -19   10.03    4.07
   0   9  19    9.74    2.60
   0   9  19   11.77    2.64
   0   9 -19   10.94    3.59
   0  -9 -19    6.34    3.08
   0  -9 -19   10.88    4.56
   0   9 -19   12.83    3.35
   0  -9 -19   12.40    4.41
   0   9 -19   16.05    3.37
   0   9 -19   17.85    5.99
   0  -9 -19   13.41    5.21
   0   9  19   11.78    2.44
   0  -9 -19   13.86    4.33
   0   9  19   10.70    2.11
   0   9 -19    7.68    2.24
   0   9  19    9.14    3.08
   0  -9  19   10.16    3.47
   0   9 -19   13.64    2.75
   0  -9 -20   27.32    5.70
   0   9  20   30.31    3.87
   0   9  20   33.84    5.87
   0  -9  20   34.64    5.41
   0  -9 -20   28.66    4.96
   0   9  20   24.22    3.65
   0  -9 -20   39.31    6.55
   0  -9 -20   28.72    5.51
   0  -9 -20   37.46    6.99
   0  -9 -20   35.71    5.98
   0   9  20   30.34    3.56
   0   9 -20   35.59    4.09
   0   9 -20   24.21    3.22
   0   9  20   26.82    4.86
   0   9 -20   34.52    4.79
   0   9 -20   43.40    4.92
   0  -9 -20   34.79    5.65
   0   9 -20   33.26    4.99
   0   9 -20   41.14    7.41
   0   9 -20   47.95    5.07
   0  -9  20   29.76    4.88
   0   9  21    5.33    2.90
   0  -9 -21    6.39    4.61
   0  -9 -21    4.14    3.56
   0   9 -21    7.28    3.56
   0   9  21    4.56    2.18
   0  -9 -21    6.00    4.07
   0   9 -21    9.88    2.69
   0   9 -21    5.90    2.10
   0   9 -21   11.02    5.32
   0  -9 -21    5.39    3.58
   0   9 -21    6.28    3.14
   0   9 -21   10.35    3.28
   0  -9 -21    2.69    4.46
   0  -9 -21    6.27    3.50
   0   9  21    6.24    2.60
   0   9 -21    7.91    3.11
   0  -9 -22   -3.16    4.69
   0  -9 -22   -1.30    3.38
   0   9 -22   -1.08    3.29
   0  -9 -22   -0.22    3.01
   0  -9 -22   -1.57    5.20
   0   9  22    0.41    2.09
   0   9 -22   -0.55    2.05
   0   9 -22   -0.76    1.81
   0   9 -22   -1.05    3.08
   0   9 -22    0.29    2.62
   0  -9 -22    0.45    3.51
   0   9 -22    1.80    4.80
   0   9  22   -0.71    2.38
   0   9 -22    0.13    2.36
   0   9  23   -1.31    3.53
   0  -9 -23    1.54    4.63
   0  -9 -23    2.03    3.41
   0   9 -23    0.74    3.23
   0  -9 -23    1.66    3.18
   0  -9 -23    0.66    4.47
   0   9  23    2.74    2.09
   0   9 -23    3.40    2.56
   0   9 -23    3.21    1.83
   0   9  23    2.31    2.18
   0   9 -23    6.01    2.67
   0   9 -23    1.83    2.93
   0  -9 -23    2.84    3.31
   0   9 -23    4.05    3.20
   0   9 -23    2.77    4.61
   0  -9 -24    0.34    4.50
   0  -9 -24   -1.35    4.98
   0   9  24   -2.42    3.55
   0   9  24   -0.11    1.76
   0   9 -24   -0.87    2.34
   0   9 -24   -1.22    1.93
   0   9  24   -0.37    1.94
   0   9 -24    0.38    2.20
   0  -9 -24   -1.64    3.86
   0   9 -24   -0.92    4.67
   0   9 -24   -0.93    3.23
   0  -9 -24    0.84    3.18
   0   9 -24    0.19    2.81
   0   9 -24    5.34    3.46
   0   9  25    2.77    2.00
   0   9 -25    0.15    2.37
   0   9 -25    0.33    1.72
   0   9 -25    0.87    2.11
   0   9  25    2.41    2.24
   0  -9 -25    0.70    5.02
   0  -9 -25    0.28    4.94
   0   9  25   -0.97    3.56
   0   9 -25    1.73    2.99
   0   9 -25   -1.24    4.96
   0   9 -25   16.89    4.59
   0   9 -25    1.70    3.25
   0  -9 -25    1.01    2.81
   0   9  26    5.69    2.19
   0   9 -26    7.34    2.82
   0   9 -26    5.09    2.06
   0  -9 -26   -1.98    5.23
   0   9 -26    4.65    2.22
   0   9  26    5.71    2.41
   0   9  26    1.08    3.12
   0   9  26   -0.12    4.14
   0  -9 -26    5.54    5.93
   0  -9 -26    1.08    5.13
   0   9 -26    6.24    3.57
   0   9 -26    6.92    3.58
   0   9 -26    6.97    5.39
   0  -9 -26    4.72    3.34
   0   9 -27   44.05    4.79
   0   9 -27   29.45    3.53
   0  -9 -27   -0.25    5.07
   0   9  27   30.74    4.23
   0   9  27   27.53    4.35
   0  -9 -27   57.48    9.54
   0   9  27   37.46    3.85
   0  -9 -27   21.34    6.58
   0   9 -27   42.49    8.62
   0   9 -27   38.28    5.62
   0   9 -27   47.58    6.13
   0   9 -28   10.95    3.05
   0   9 -28    7.06    2.27
   0   9  28   -3.73    4.38
   0   9  28    4.03    2.91
   0  -9 -28   22.25    7.22
   0  -9 -28   -0.47    5.27
   0   9 -28   10.02    5.88
   0   9 -28    9.26    4.14
   0   9 -28   10.79    4.15
   0  -9 -28    0.36    5.13
   0   9  28    8.76    2.47
   0   9  29   33.07    3.28
   0   9  29   27.11    4.20
   0   9  29   29.79    3.87
   0  -9 -29   -1.60    5.04
   0   9 -29   44.19    4.66
   0   9 -29   52.50    8.24
   0   9 -29   31.33    5.55
   0   9 -29   49.01    6.05
   0  -9 -29    9.61    5.73
   0   9  30   13.71    2.26
   0  -9 -30    5.11    4.88
   0  -9 -30    0.21    4.45
   0   9  30   10.56    3.51
   0   9  30   13.05    3.05
   0   9 -30   18.84    4.41
   0   9 -30   27.62    6.65
   0   9 -30   15.86    4.64
   0   9 -30   20.68    3.49
   0   9 -31    9.57    2.52
   0  -9 -31   -1.71    5.14
   0   9  31   -4.97    4.55
   0   9  31    8.89    2.63
   0   9  31   10.21    3.31
   0   9 -31    4.00    5.12
   0   9 -31    6.12    3.90
   0   9 -31    7.15    3.49
   0  -9 -31   -0.20    4.29
   0   9 -32    6.83    4.58
   0   9 -32    3.69    3.02
   0   9 -32    9.51    3.61
   0   9  32    7.92    2.23
   0   9  32   13.43    3.04
   0  -9 -32   -0.68    3.74
   0   9  32    6.96    3.56
   0   9 -32    6.23    2.26
   0   9  33    4.40    1.75
   0  -9 -33   -0.15    3.40
   0  -9 -33    3.57    2.05
   0  -9 -34    1.98    3.06
   0  -9 -34   -0.79    1.64
   0  -9 -35    3.50    3.03
   0  -9 -35   12.35    1.87
   0  10   0 1098.61   32.16
   0 -10   0 1236.58   34.87
   0  10   0 1268.78   28.66
   0 -10   0 1112.45   32.08
   0  10   1    5.02    1.21
   0  10  -1    1.09    1.05
   0  10   1    0.28    1.72
   0 -10   1    0.36    2.19
   0  10   1    0.66    1.67
   0 -10  -1    1.68    2.03
   0  10  -1    0.82    1.74
   0 -10  -1   -0.14    1.76
   0 -10   1    1.70    2.02
   0  10  -2  467.16   16.48
   0  10   2  501.74   17.77
   0 -10  -2  543.81   18.67
   0  10   2  420.54   16.72
   0 -10   2  578.42   20.29
   0  10  -2  525.78   14.92
   0 -10  -2  488.90   17.49
   0 -10   2  483.20   17.75
   0  10  -3  504.23   17.61
   0  10   3  541.87   18.78
   0  10  -3  507.08   18.70
   0 -10   3  634.77   21.56
   0 -10   3  550.45   19.42
   0 -10  -3  591.58   20.40
   0 -10  -3  556.78   19.47
   0  10   3  474.68   17.86
   0 -10   3  504.68   18.70
   0 -10  -3  565.16   18.81
   0  10  -4   24.52    3.45
   0  10   4   31.40    4.11
   0  10  -4   29.37    3.99
   0  10   4   23.60    3.53
   0 -10  -4   32.22    4.29
   0 -10   4   32.87    4.87
   0 -10  -4   33.60    4.56
   0 -10   4   27.36    4.08
   0 -10  -4   32.17    4.00
   0 -10   4   31.07    4.16
   0  10  -5  950.46   29.70
   0  10  -5 1031.42   31.00
   0  10   5 1073.19   30.97
   0 -10   5 1213.24   33.82
   0  10   5  978.00   29.88
   0 -10   5 1038.04   31.42
   0 -10  -5 1159.30   31.95
   0 -10  -5 1061.84   31.72
   0 -10  -5 1081.68   30.92
   0 -10   5 1012.88   30.90
   0  10  -6  281.59   12.77
   0  10   6  275.73   12.55
   0 -10  -6  298.40   13.27
   0 -10  -6  272.35   12.77
   0 -10   6  280.15   13.06
   0  10  -6  247.94   12.02
   0  10  -7  100.47    7.36
   0  10   7  108.81    7.64
   0  10  -7  112.91    7.70
   0  10  -7  117.35    7.43
   0 -10  -7  137.80    7.34
   0  10   7  136.05    6.88
   0 -10  -7  118.09    7.93
   0 -10  -7  121.16    8.15
   0 -10   7  107.21    7.83
   0 -10   7  125.23    8.60
   0 -10  -8  245.53   11.83
   0  10   8  191.98   10.14
   0 -10   8  208.19   11.23
   0 -10   8  206.91   11.21
   0 -10  -8  193.52   10.34
   0  10  -8  185.20   10.36
   0  10  -8  256.93   12.32
   0 -10   8  179.16   10.49
   0  10   8  197.48    8.20
   0  10  -8  191.54   10.06
   0  10   8  216.78    9.04
   0  10   8  205.63   10.69
   0  10  -8  190.17   10.33
   0  10   9   77.97    6.36
   0  10  -9   74.33    6.22
   0  10   9   80.00    4.97
   0  10   9   79.42    5.02
   0  10  -9   83.61    6.76
   0  10  -9  117.95    8.89
   0 -10  -9   89.72    6.34
   0 -10  -9   77.43    6.38
   0 -10   9   78.84    6.66
   0  10   9   71.23    6.17
   0 -10  -9  101.78    7.55
   0 -10   9   85.89    7.11
   0  10   9   89.87    5.56
   0  10   9   91.25    5.54
   0 -10   9   83.78    7.03
   0  10  -9   68.16    6.35
   0  10  10    5.73    1.80
   0 -10 -10    6.93    2.29
   0 -10  10    9.36    2.90
   0 -10 -10    6.32    2.70
   0  10 -10    6.39    2.40
   0  10  10    6.27    2.27
   0  10  10    7.99    2.41
   0  10  10    5.12    2.29
   0  10  10   11.10    2.36
   0 -10 -10    6.26    2.61
   0 -10 -10    6.30    2.48
   0 -10  10    6.84    2.62
   0 -10  10    8.06    2.47
   0 -10 -10    8.28    2.49
   0  10  10    8.08    2.53
   0  10 -10    5.67    1.54
   0  10 -10    7.46    2.62
   0  10  10    7.96    2.34
   0  10  10    5.76    2.13
   0  10 -10    7.18    3.92
   0  10 -10   12.69    4.44
   0 -10 -11  264.48   11.34
   0 -10  11  264.00   13.50
   0 -10 -11  308.91   13.17
   0  10 -11  247.70   12.01
   0  10  11  298.97   10.20
   0 -10 -11  232.75   12.35
   0 -10 -11  277.14   12.26
   0  10  11  275.01   12.82
   0 -10  11  285.44   13.92
   0 -10  11  282.44   12.55
   0 -10 -11  342.26   15.15
   0  10 -11  249.76    9.44
   0  10 -11  261.11   13.34
   0  10  11  277.78   10.08
   0  10  11  289.15   10.21
   0  10 -11  104.01    9.74
   0  10  11  275.97   10.58
   0  10  11  321.63   11.09
   0 -10 -11  267.21   12.14
   0  10 -11  400.08   17.98
   0  10 -11  186.54   13.36
   0 -10 -12  583.26   19.54
   0 -10  12  669.23   23.54
   0  10  12  709.40   18.15
   0 -10 -12  391.33   19.67
   0  10  12  637.94   21.92
   0 -10  12  657.38   20.79
   0 -10 -12  667.00   20.93
   0 -10  12  766.62   24.49
   0 -10 -12  852.86   26.31
   0  10 -12  639.48   23.18
   0 -10 -12  749.68   22.80
   0  10  12  667.81   18.22
   0  10 -12  433.20   19.77
   0  10  12  667.38   18.04
   0  10  12  703.68   18.99
   0  10  12  675.85   18.79
   0  10 -12  915.89   29.47
   0 -10 -12  614.27   20.82
   0 -10 -13  218.09   10.55
   0 -10  13  246.06   13.29
   0  10  13  268.98    9.47
   0 -10 -13   61.63    8.45
   0  10  13  240.20   12.23
   0 -10 -13  242.24   11.14
   0 -10 -13  332.22   15.80
   0 -10  13  297.22   14.18
   0  10 -13  235.53   13.18
   0 -10 -13  266.01   12.91
   0  10  13  259.96    9.53
   0  10  13  252.42    9.41
   0  10 -13  210.88   11.39
   0  10  13  257.29    9.94
   0  10  13  249.62    9.77
   0  10 -13  275.86   16.09
   0  10 -13  103.42   10.27
   0 -10 -13  227.07   11.52
   0 -10 -14  460.96   17.76
   0 -10  14  495.90   20.91
   0  10  14  534.67   15.78
   0 -10 -14  543.84   19.43
   0 -10 -14  269.38   17.46
   0  10  14  523.08   20.01
   0 -10  14  586.45   21.73
   0  10 -14  493.03   21.12
   0 -10 -14  646.21   21.81
   0  10  14  545.59   16.16
   0  10  14  536.23   16.56
   0  10  14  570.64   16.91
   0  10 -14  486.44   22.83
   0 -10 -14  515.64   19.28
   0  10 -14  376.64   19.23
   0 -10 -15 1213.49   36.42
   0 -10  15 1301.48   40.82
   0  10  15 1397.11   34.20
   0 -10 -15 1612.20   41.88
   0  10  15 1390.03   33.97
   0 -10 -15 1461.60   39.07
   0 -10 -15 1043.23   39.16
   0 -10  15 1343.09   40.50
   0  10  15 1218.35   38.58
   0  10 -15 1175.97   40.31
   0  10 -15 1220.77   33.80
   0  10  15 1348.24   34.55
   0  10  15 1416.09   34.93
   0 -10 -15 1323.20   38.47
   0 -10 -16   44.23    5.32
   0 -10  16   54.56    6.86
   0  10  16   59.53    5.06
   0  10  16   49.82    4.58
   0  10  16   52.68    4.77
   0  10 -16   60.82    5.72
   0 -10  16   54.50    6.01
   0 -10 -16   56.69    7.10
   0  10  16   56.63    4.55
   0 -10 -16   57.88    6.41
   0 -10 -16   48.19    6.89
   0  10  16   52.42    6.12
   0 -10  16   45.12    6.05
   0  10 -16   59.64    6.05
   0  10 -16   50.47    4.40
   0  10 -16   46.39    6.66
   0 -10 -16   55.91    6.55
   0 -10 -17 1604.64   45.82
   0  10 -17 1906.27   44.69
   0  10  17 1670.45   41.40
   0  10  17 1761.01   41.82
   0 -10  17 1586.50   48.28
   0 -10 -17 1472.44   43.72
   0 -10 -17 2127.29   49.02
   0  10  17 1675.04   40.56
   0 -10 -17 1811.72   46.86
   0 -10 -17 1831.09   49.28
   0  10  17 1537.14   46.09
   0  10 -17 1551.92   49.22
   0  10 -17 1564.39   41.16
   0 -10 -17 1168.26   56.39
   0  10 -17 1095.67   40.98
   0  10 -17 1348.71   46.90
   0  10 -17 2530.06   45.75
   0  10 -17 1874.14   45.42
   0  10  17 1527.04   39.03
   0  10 -17 1235.17   42.46
   0 -10 -18  459.45   19.14
   0  10 -18  555.84   17.82
   0  10  18  468.86   15.77
   0  10  18  447.82   15.44
   0 -10  18  439.27   20.28
   0  10  18  429.31   20.31
   0 -10 -18  422.56   17.66
   0 -10 -18  561.89   20.94
   0  10  18  464.69   14.92
   0 -10 -18  490.28   19.64
   0 -10 -18  513.81   20.66
   0  10  18  395.38   18.48
   0  10 -18  671.69   18.64
   0  10 -18  491.08   18.39
   0  10 -18  401.56   20.13
   0  10 -18  369.21   16.25
   0  10 -18  433.46   15.48
   0  10 -18  332.32   16.21
   0  10  18  390.79   13.36
   0  10  19  114.60    6.97
   0  10  19  128.11    7.33
   0  10  19  117.53   10.38
   0 -10  19  127.97   10.38
   0 -10 -19   98.40    8.27
   0  10 -19  158.27    8.74
   0 -10 -19  136.97   10.61
   0  10  19  130.77    7.02
   0 -10 -19  135.27   10.16
   0  10 -19   82.41    7.43
   0  10  19  119.30    5.96
   0  10  19  119.99    9.43
   0  10 -19  156.17   12.02
   0 -10 -19  103.31    8.88
   0  10 -19  123.45    8.41
   0  10 -19  193.33    9.40
   0  10 -19  137.70    9.14
   0 -10 -19  118.92    9.49
   0  10 -19  127.86    7.40
   0  10  20  346.43   13.31
   0 -10 -20  398.32   18.97
   0 -10 -20  306.60   15.40
   0  10 -20  418.26   15.36
   0 -10 -20  354.31   19.10
   0 -10 -20  370.21   17.55
   0  10  20  342.44   12.76
   0  10  20  316.39   11.43
   0 -10 -20  349.06   17.07
   0  10 -20  376.55   16.00
   0  10 -20  342.56   15.10
   0 -10 -20  282.90   15.33
   0  10 -20  446.80   20.68
   0  10 -20  535.17   16.60
   0  10  20  351.50   13.35
   0  10  20  371.35   13.74
   0  10 -20  341.60   13.67
   0  10  21  292.21   11.54
   0 -10 -21  318.55   16.25
   0  10 -21  276.54   12.36
   0 -10 -21  259.30   14.13
   0  10 -21  319.31   13.44
   0 -10 -21  261.30   14.17
   0  10 -21  255.79   13.11
   0  10 -21  305.22   14.41
   0  10 -21  450.66   15.26
   0  10 -21  385.41   18.93
   0  10  21  275.69   11.88
   0 -10 -21  374.93   18.16
   0 -10 -21  304.09   17.05
   0 -10 -21  326.78   17.99
   0  10  21  284.35   12.10
   0 -10 -22   64.67    8.89
   0 -10 -22   86.13    8.83
   0 -10 -22  100.43   10.23
   0  10  22   66.32    5.67
   0 -10 -22   79.97    8.19
   0  10  22   72.77    5.41
   0  10 -22   79.67    6.17
   0  10 -22   57.87    4.73
   0 -10 -22   72.03    7.25
   0  10 -22   59.70    6.39
   0  10 -22   81.22    7.30
   0  10 -22   89.68    9.52
   0  10 -22   81.08    6.57
   0 -10 -22   55.22    6.71
   0  10  22   82.00    5.99
   0 -10 -23   10.05    5.22
   0 -10 -23   10.37    4.17
   0 -10 -23   13.43    5.92
   0  10  23    6.07    3.32
   0  10  23   11.23    2.73
   0  10 -23    9.86    2.89
   0  10 -23   11.00    2.42
   0  10 -23   10.12    3.71
   0 -10 -23   12.51    3.75
   0  10 -23   12.73    3.91
   0  10 -23   14.11    5.36
   0  10 -23   11.81    3.30
   0 -10 -23   10.01    3.92
   0  10  23    9.85    2.75
   0 -10 -24    6.47    4.99
   0 -10 -24    5.45    5.52
   0  10  24    1.47    3.40
   0  10  24    7.66    2.49
   0  10 -24    5.02    2.60
   0  10 -24    4.24    1.87
   0 -10 -24    9.58    3.27
   0  10 -24    5.26    4.84
   0  10 -24    7.88    3.49
   0  10 -24    7.33    3.40
   0 -10 -24    0.48    4.03
   0  10 -24    5.28    2.72
   0 -10 -24    8.65    3.86
   0  10  24    5.23    2.58
   0  10 -25    0.58    2.29
   0  10 -25    1.51    1.57
   0 -10 -25   -1.32    4.96
   0 -10 -25    2.96    5.55
   0  10 -25    2.60    3.25
   0  10 -25   -0.80    3.31
   0 -10 -25    0.68    2.46
   0  10 -25    0.83    4.75
   0  10  25    2.70    2.29
   0  10  25   -0.85    3.39
   0  10 -25    0.12    2.27
   0 -10 -25   -1.44    5.26
   0  10 -26   10.72    2.98
   0 -10 -26   14.66    5.70
   0 -10 -26   14.26    6.71
   0  10 -26   12.36    4.05
   0  10 -26    9.81    5.50
   0  10 -26   13.97    3.94
   0  10  26   12.87    2.87
   0  10  26    7.70    3.50
   0  10  26    5.67    4.24
   0 -10 -26   -1.67    5.73
   0  10 -26    9.56    2.72
   0  10 -27  197.69    9.44
   0 -10 -27  199.07   14.61
   0  10 -27  202.32   10.49
   0  10 -27  219.68   11.92
   0  10  27  190.63    8.01
   0  10  27  165.58    8.44
   0  10  27  177.30    8.61
   0  10 -28  117.49    7.23
   0 -10 -28   97.79   10.74
   0 -10 -28  188.43   14.61
   0  10  28  111.27    6.03
   0  10  28  103.24    6.76
   0  10  28  113.94    6.83
   0  10 -28  141.29    9.53
   0  10 -28  157.40   11.51
   0  10 -28  127.94    8.57
   0  10 -29  102.79    8.14
   0  10 -29   84.09    7.21
   0  10  29   83.67    6.06
   0  10  29   83.39    5.78
   0  10 -29   86.70    6.07
   0 -10 -29   79.32    9.62
   0  10  29   62.00    6.25
   0 -10 -30   25.47    6.15
   0  10 -30   28.99    3.61
   0  10 -30   43.73    6.53
   0  10 -30   39.14    5.39
   0  10 -30   26.50    4.68
   0  10  30   36.71    4.48
   0  10  30   30.18    3.82
   0 -10 -31   -1.90    4.15
   0  10 -31    0.42    1.82
   0  10  31    2.89    2.40
   0 -10 -31   -0.79    3.63
   0  10 -31    0.63    2.75
   0  10 -31    1.88    3.08
   0  10 -31    1.28    3.85
   0  10  32   83.55    4.35
   0  10  32   93.42    4.78
   0  10 -32  194.39   10.65
   0  10  32  100.26    5.07
   0 -10 -32  115.28    6.21
   0 -10 -33   16.45    2.39
   0 -10 -33    2.09    2.70
   0 -10 -34   28.48    2.53
   0 -10 -34    2.53    2.64
   0 -11   0   -0.55    2.14
   0 -11   0   -0.83    2.18
   0  11   0    0.61    1.80
   0 -11   0   -0.80    1.65
   0 -11   0   -0.65    1.86
   0 -11   0    0.20    1.60
   0 -11   0   -0.33    1.38
   0  11   0   -0.99    2.19
   0  11   0   -0.49    1.93
   0  11  -1    1.85    1.57
   0  11   1    2.06    1.05
   0 -11  -1    1.34    1.37
   0 -11   1    0.83    1.40
   0 -11  -1    1.26    1.42
   0 -11  -1    0.18    2.14
   0 -11   1    0.84    2.34
   0  11   1   -0.30    1.79
   0 -11  -1    0.09    1.51
   0  11   1    0.25    2.06
   0  11  -1    1.01    2.08
   0  11  -1    1.21    1.40
   0 -11   1    0.53    1.44
   0 -11  -1    0.82    1.68
   0 -11   1    1.38    1.64
   0 -11  -1    0.81    1.76
   0 -11   1    0.82    1.86
   0  11  -1    0.66    1.96
   0  11   1    0.16    1.92
   0  11   2   -0.12    1.97
   0  11  -2    1.10    1.52
   0  11   2    1.81    0.92
   0 -11  -2    1.47    2.06
   0  11   2    0.60    1.75
   0 -11   2   -0.21    2.48
   0 -11   2    0.99    1.87
   0 -11  -2   -0.16    1.78
   0  11   2   -0.24    2.31
   0 -11   2   -0.29    1.61
   0 -11  -2   -0.21    1.71
   0  11  -2   -0.37    2.18
   0 -11   2    1.32    1.46
   0 -11  -2    0.09    1.35
   0 -11  -2    1.36    1.29
   0  11  -2    0.27    1.46
   0 -11  -2    0.63    1.45
   0  11  -2    0.13    2.30
   0  11   2   -0.49    2.06
   0  11   3   15.05    3.07
   0  11  -3   21.78    3.33
   0 -11  -3   17.17    2.33
   0 -11   3   18.76    2.45
   0 -11   3   22.46    4.34
   0  11   3   18.16    3.44
   0 -11  -3   17.85    3.77
   0 -11  -3   19.33    3.80
   0 -11   3   20.13    3.93
   0 -11  -3   22.45    3.69
   0 -11   3   21.76    3.74
   0  11   3   16.67    3.22
   0  11  -3   14.61    3.23
   0 -11   3   18.91    2.72
   0 -11  -3   16.98    2.88
   0  11  -3   19.25    3.57
   0  11   3   16.34    3.39
   0  11  -3   13.62    3.06
   0  11  -3   24.47    2.94
   0 -11  -3   16.67    2.54
   0  11   4   -0.82    2.28
   0  11  -4    2.85    1.93
   0 -11  -4    1.28    1.43
   0 -11   4    1.12    2.26
   0 -11   4    0.86    2.43
   0 -11  -4    1.51    2.27
   0 -11  -4   -0.19    2.36
   0  11   4    2.28    1.94
   0 -11   4    1.80    1.26
   0 -11  -4    1.00    1.95
   0 -11   4    1.72    2.08
   0  11  -4    0.13    2.28
   0 -11  -4    1.25    1.83
   0  11   4    1.19    2.07
   0 -11   4    0.95    1.53
   0  11   4    0.34    2.11
   0  11  -4    0.34    2.08
   0  11  -4    1.16    1.67
   0 -11  -4    1.44    1.64
   0  11  -4    0.40    2.17
   0  11  -5   94.48    6.90
   0  11   5  111.26    6.87
   0  11  -5  128.93    8.08
   0 -11  -5  129.23    6.44
   0  11   5  128.57    8.24
   0 -11   5  135.47    9.08
   0 -11  -5  129.28    9.05
   0 -11   5  145.65   10.07
   0 -11  -5  147.15    9.54
   0 -11   5  132.86    6.10
   0 -11  -5  130.11    8.64
   0 -11   5  127.16    8.59
   0 -11  -5  111.11    6.95
   0  11   5  119.84    7.24
   0  11   5  139.28    8.88
   0  11  -5  130.73    8.74
   0  11  -5  143.82    7.55
   0 -11  -5  116.76    6.56
   0  11   5  108.54    5.76
   0  11   6    6.62    2.39
   0  11  -6    3.93    2.11
   0 -11  -6    7.32    1.82
   0 -11  -6    7.51    1.96
   0  11   6    5.39    2.29
   0 -11  -6    4.92    2.70
   0 -11  -6    5.35    2.61
   0 -11   6    5.38    2.94
   0 -11   6    5.63    2.73
   0 -11   6    7.65    1.69
   0 -11   6    2.00    2.11
   0  11   6    6.31    2.54
   0  11  -6    2.51    2.23
   0  11   6    2.31    2.26
   0 -11  -6    7.71    2.29
   0  11   6    6.73    2.59
   0  11  -6    8.73    2.75
   0  11   6    9.47    2.87
   0 -11   7    6.97    1.66
   0  11   7    3.85    1.78
   0  11   7    9.47    2.67
   0  11  -7    7.14    2.94
   0 -11  -7    7.05    2.00
   0 -11  -7    6.44    1.81
   0 -11   7    6.56    2.80
   0 -11  -7    8.14    2.96
   0 -11   7    5.53    2.93
   0 -11  -7    4.68    2.56
   0  11  -7    2.91    2.24
   0  11   7    7.05    2.79
   0  11   7    7.21    2.25
   0  11  -7    6.00    2.38
   0  11  -7    8.86    2.95
   0  11   7    9.93    2.92
   0 -11  -7    8.29    2.41
   0  11   7   10.66    2.92
   0 -11   8   18.99    2.32
   0  11   8   15.98    3.20
   0  11  -8   20.86    4.18
   0  11   8   17.21    2.91
   0 -11  -8   15.37    2.64
   0 -11  -8   15.48    2.86
   0 -11   8   18.74    4.07
   0 -11  -8   15.97    3.79
   0 -11   8   15.13    3.67
   0 -11  -8   16.75    3.48
   0  11   8   17.96    3.68
   0  11  -8   15.48    3.59
   0  11  -8   13.89    3.17
   0  11   8   21.44    3.47
   0  11  -8   17.50    3.61
   0  11  -8   12.59    3.54
   0  11   8   18.41    3.27
   0 -11   9    9.66    1.80
   0 -11   9    8.80    3.00
   0  11   9   10.49    2.64
   0  11   9    3.22    3.28
   0  11  -9   12.32    3.88
   0  11   9    7.51    2.26
   0 -11  -9    6.05    2.38
   0 -11  -9    8.63    2.60
   0 -11  -9   10.58    2.97
   0 -11  -9   10.20    3.35
   0 -11   9   11.82    3.23
   0  11   9   11.53    2.93
   0 -11   9   12.21    3.45
   0  11  -9    9.95    3.11
   0  11   9    7.50    2.86
   0  11  -9    8.24    1.81
   0  11  -9    9.52    2.80
   0  11  -9    5.90    2.99
   0  11   9   12.46    3.16
   0  11   9   12.77    3.38
   0 -11 -10   22.31    3.71
   0 -11  10   24.77    4.35
   0  11  10   22.09    3.43
   0 -11 -10   19.55    3.62
   0  11 -10   30.51    5.79
   0  11 -10   28.61    5.25
   0  11  10   21.03    2.96
   0 -11 -10   16.08    3.12
   0 -11 -10   19.31    3.75
   0 -11 -10   27.27    4.83
   0 -11  10   25.84    4.58
   0  11  10   23.42    3.88
   0 -11  10   23.29    4.13
   0 -11 -10   20.23    3.83
   0  11  10   24.42    4.01
   0  11 -10   21.94    3.80
   0  11 -10   27.76    4.33
   0  11 -10   20.14    2.55
   0  11  10   28.31    3.79
   0  11 -10   13.05    3.91
   0  11  10   28.98    4.04
   0 -11 -11    0.78    2.39
   0 -11  11   -0.22    2.25
   0  11  11    0.46    2.01
   0  11 -11    0.24    3.56
   0 -11 -11   -0.79    2.45
   0  11 -11    2.16    3.77
   0  11  11    3.26    2.18
   0 -11 -11    1.23    2.77
   0  11  11    0.55    1.86
   0 -11 -11   -0.75    2.71
   0 -11  11    0.90    2.36
   0 -11 -11    0.18    2.03
   0 -11  11    0.18    2.04
   0 -11 -11    0.14    1.99
   0  11  11    0.20    1.56
   0  11 -11   -0.20    1.98
   0  11 -11   -1.08    2.92
   0  11  11    1.06    2.88
   0  11  11    1.88    2.86
   0 -11 -12    6.83    3.12
   0 -11  12   11.02    3.45
   0  11  12    7.57    2.46
   0 -11 -12    7.67    2.99
   0  11 -12    8.87    4.68
   0  11 -12    1.69    3.69
   0  11  12    7.85    2.62
   0 -11 -12    8.68    3.34
   0  11  12    5.86    2.61
   0 -11  12    7.61    3.15
   0 -11 -12    7.58    2.66
   0 -11 -12   11.65    3.78
   0 -11 -12    5.50    2.53
   0  11 -12    9.13    3.07
   0  11 -12    1.73    2.87
   0  11  12    9.87    3.23
   0  11  12    8.87    3.18
   0 -11 -13    1.95    2.73
   0 -11  13    1.64    2.43
   0  11  13    4.36    2.35
   0  11  13    5.02    2.41
   0  11 -13    3.77    4.80
   0 -11 -13    1.52    2.77
   0  11 -13   -1.41    3.63
   0  11  13    7.64    2.60
   0 -11 -13    0.23    3.30
   0  11  13    4.88    2.40
   0 -11  13    4.26    2.86
   0 -11 -13    2.08    2.54
   0  11 -13    5.36    2.85
   0  11 -13    1.04    2.84
   0  11  13    7.33    2.96
   0  11  13    1.31    3.16
   0  11 -14   55.64    5.80
   0  11 -14    2.45    3.71
   0 -11 -14   26.25    4.58
   0  11 -14   33.57    7.10
   0  11  14   36.96    4.14
   0  11  14   35.11    4.07
   0 -11 -14   23.01    4.19
   0  11  14   31.88    4.17
   0  11  14   42.23    4.44
   0  11  14   44.78    5.78
   0 -11  14   41.69    6.06
   0 -11 -14   37.38    5.43
   0  11  14   49.71    4.31
   0 -11 -14   33.36    4.75
   0 -11 -14    9.20    4.14
   0 -11  14   50.71    6.50
   0  11  14   46.14    5.48
   0  11 -14   39.16    3.73
   0  11 -14   52.43    6.30
   0  11 -14   49.02    5.62
   0  11 -14   41.42    5.37
   0  11  14   39.45    3.37
   0  11 -15   63.16    5.87
   0 -11 -15   48.93    5.72
   0  11  15   53.04    4.79
   0  11  15   57.26    5.09
   0  11 -15   16.61    3.95
   0  11  15   49.63    6.26
   0 -11  15   50.11    6.59
   0 -11 -15   46.62    5.50
   0  11  15   57.74    4.96
   0  11  15   48.75    4.89
   0 -11 -15   55.32    6.61
   0 -11 -15   53.31    6.36
   0 -11 -15   56.88    6.01
   0  11  15   61.33    4.73
   0 -11 -15    4.92    4.04
   0  11  15   50.08    5.93
   0 -11  15   52.95    6.65
   0  11 -15   50.49    4.36
   0  11 -15   45.02    6.07
   0  11 -15   60.73    6.19
   0  11 -15   40.90    5.53
   0  11  15   52.98    3.75
   0  11 -16    8.56    3.31
   0 -11 -16    3.19    3.36
   0  11  16    4.98    2.74
   0  11  16    5.34    2.60
   0  11 -16    1.06    2.91
   0 -11 -16    3.02    2.79
   0 -11  16    4.38    3.09
   0  11  16    7.53    3.50
   0  11  16    5.45    3.04
   0  11  16    1.31    3.61
   0 -11 -16    3.98    3.73
   0 -11 -16    6.86    4.21
   0 -11 -16    4.27    3.11
   0  11  16    6.99    2.59
   0 -11 -16    5.07    4.06
   0  11  16    4.92    2.68
   0  11 -16    5.07    2.17
   0  11 -16    3.69    3.20
   0  11 -16    4.42    3.21
   0  11  16    5.71    1.65
   0  11 -17  102.40    7.13
   0 -11 -17   46.14    6.08
   0  11  17   57.07    5.15
   0  11  17   64.97    5.46
   0  11  17   65.32    7.49
   0 -11  17   64.49    7.46
   0 -11 -17   51.32    5.90
   0  11  17   54.64    5.33
   0  11  17   68.00    5.46
   0 -11 -17   66.33    7.44
   0 -11 -17   82.21    8.09
   0  11  17   67.80    5.19
   0 -11 -17   63.55    6.66
   0 -11 -17   41.99    6.94
   0  11  17   67.05    7.00
   0  11 -17   39.88    5.10
   0  11 -17   72.82    6.91
   0  11 -17   37.20    6.55
   0  11 -17   49.83    6.32
   0  11  17   67.22    4.23
   0  11 -17   69.40    5.28
   0 -11 -18    7.20    3.60
   0  11  18    3.86    4.08
   0  11  18   11.83    3.49
   0  11  18   12.74    3.07
   0  11  18    9.52    2.86
   0  11 -18   10.85    3.46
   0 -11 -18    9.04    3.36
   0 -11 -18   13.25    5.03
   0  11  18   14.67    3.15
   0 -11 -18   14.23    4.00
   0 -11 -18    6.60    4.15
   0  11 -18   16.13    3.13
   0  11 -18   15.48    3.70
   0  11 -18   12.80    3.61
   0  11 -18    6.93    4.44
   0  11 -18    6.59    3.53
   0  11  18   12.72    2.14
   0  11  19    1.01    2.40
   0  11  19    0.13    2.16
   0  11 -19   -0.98    3.05
   0  11  19   -4.08    4.51
   0 -11 -19   -0.37    2.69
   0 -11 -19    1.65    4.45
   0  11  19    1.91    2.27
   0 -11 -19   -1.00    3.26
   0  11 -19   -0.21    2.91
   0  11  19   -0.15    1.42
   0  11 -19   -0.26    1.93
   0  11 -19   -0.50    4.07
   0 -11 -19    1.16    3.17
   0  11 -19   -1.30    2.89
   0  11 -19    0.29    2.69
   0 -11 -19   -0.62    3.37
   0  11  20   17.74    3.40
   0  11 -20   16.21    3.89
   0 -11 -20    8.28    5.04
   0 -11 -20   25.49    6.18
   0  11  20   13.16    4.00
   0 -11 -20   23.25    4.68
   0  11  20   28.02    3.77
   0  11  20   20.64    2.53
   0  11 -20   24.13    3.53
   0  11 -20   22.55    4.53
   0 -11 -20   14.32    3.94
   0  11 -20   21.12    5.31
   0 -11 -20   15.35    4.17
   0  11 -20   22.84    4.28
   0 -11 -20   14.61    4.40
   0 -11 -21    1.26    4.21
   0 -11 -21    2.90    4.85
   0  11  21   -2.56    4.29
   0  11  21    7.30    2.89
   0 -11 -21    1.48    3.09
   0  11  21    3.72    1.48
   0  11 -21    4.86    2.92
   0  11 -21    3.37    2.14
   0  11 -21    3.79    4.29
   0 -11 -21    3.43    2.84
   0  11 -21    3.50    3.23
   0 -11 -21    2.94    2.83
   0  11 -21    2.66    2.87
   0 -11 -22    2.17    3.24
   0  11  22    4.59    2.50
   0  11 -22    2.39    2.69
   0  11 -22    1.42    2.28
   0 -11 -22    3.30    2.62
   0  11 -22    2.36    3.11
   0  11 -22    3.47    3.84
   0  11  22   -2.37    4.58
   0 -11 -22    2.48    4.98
   0 -11 -22    1.77    3.79
   0 -11 -22    4.05    4.17
   0 -11 -22    3.38    3.07
   0  11 -22    1.34    2.81
   0  11 -23    6.91    3.14
   0 -11 -23   -1.57    4.53
   0  11 -23    9.94    2.87
   0  11 -23    5.25    2.96
   0 -11 -23    6.67    2.92
   0  11 -23    6.88    3.78
   0  11 -23   13.11    4.95
   0 -11 -23    6.92    4.60
   0 -11 -23    9.54    4.06
   0 -11 -23   12.63    5.61
   0  11  23   11.51    3.05
   0  11  23    8.30    4.19
   0  11  23    6.10    4.29
   0 -11 -23    7.20    3.53
   0  11 -24   17.02    3.52
   0 -11 -24   16.57    5.72
   0 -11 -24   19.78    6.73
   0  11 -24   12.94    4.22
   0  11 -24   14.25    3.72
   0  11 -24   19.81    5.23
   0  11  24   17.39    3.27
   0  11  24   18.48    4.63
   0  11 -24   16.84    3.58
   0 -11 -24   -0.22    4.48
   0  11 -25    0.98    2.26
   0 -11 -25    2.26    4.20
   0 -11 -25    3.02    5.61
   0  11 -25    3.06    3.76
   0  11 -25   -0.70    4.29
   0  11 -25    2.34    2.87
   0  11  25    1.62    2.44
   0  11  25    6.68    4.10
   0  11 -25    2.35    2.38
   0 -11 -25   -1.29    4.72
   0 -11 -26   -1.67    4.79
   0  11 -26    9.55    2.75
   0  11 -26   20.28    5.46
   0  11 -26   10.82    3.61
   0  11 -26   13.35    4.41
   0  11  26    1.06    6.03
   0  11  26   13.47    3.04
   0 -11 -26   16.35    6.66
   0 -11 -26   14.50    5.41
   0  11  26   21.14    4.59
   0  11 -27   79.11    5.87
   0  11 -27   84.28    7.82
   0  11 -27   91.97    8.83
   0  11 -27   82.80    6.62
   0  11  27   81.23    6.24
   0 -11 -27   98.75   11.31
   0 -11 -27   82.11    9.14
   0  11  27   67.74    6.82
   0  11 -28   82.51    6.48
   0  11 -28   89.18    8.20
   0  11 -28   86.11    7.60
   0  11  28   95.78    6.42
   0  11  28   78.69    5.86
   0  11 -28   83.01    5.81
   0 -11 -28   66.50    8.26
   0  11  28   77.86    7.01
   0 -11 -29   -0.98    3.73
   0  11 -29   -2.08    4.00
   0  11 -29   -0.86    2.68
   0  11 -29    0.69    3.19
   0  11  29   25.34    4.66
   0  11  29    7.37    3.27
   0  11 -29    0.33    2.00
   0  11  29   33.65    5.20
   0 -11 -29   -2.12    3.95
   0  11  29   25.24    5.56
   0 -11 -30   -0.14    3.26
   0  11 -30    9.61    3.70
   0  11 -30   13.36    4.17
   0  11 -30    6.12    3.01
   0  11  30   20.74    3.87
   0  11  30   11.81    2.85
   0  11 -30    8.73    2.29
   0  11  30   52.53    5.01
   0 -11 -30    8.30    4.13
   0  11  30   40.25    5.41
   0 -11 -31    0.12    2.91
   0  11 -31   22.47    4.05
   0  11 -31   19.85    4.44
   0  11  31   16.58    2.52
   0  11  31   23.80    3.30
   0  11 -31   21.86    2.82
   0 -11 -31   11.97    3.80
   0  11  31   40.14    4.46
   0 -11 -32    0.82    1.50
   0 -11 -32    0.28    2.34
   0  11 -32    0.90    2.62
   0  11  33    8.18    1.04
   0 -11 -33    0.15    1.01
   0 -12   0    0.18    1.87
   0 -12   0    1.17    1.80
   0 -12   0    1.83    1.59
   0 -12   0    5.24    1.78
   0 -12   0    1.42    2.30
   0 -12   0    0.21    2.55
   0  12   0   -0.18    1.87
   0  12   0    3.11    1.79
   0 -12   0    1.36    1.65
   0  12   0    1.88    2.39
   0  12   0    2.51    1.59
   0  12  -1   37.68    4.63
   0  12   1   41.08    4.75
   0 -12  -1   35.07    4.69
   0 -12   1   39.98    5.02
   0 -12  -1   39.22    4.09
   0 -12   1   43.99    4.24
   0 -12  -1   37.78    3.48
   0 -12  -1   37.69    3.56
   0 -12   1   38.28    3.66
   0 -12  -1   41.19    5.55
   0  12   1   30.17    4.55
   0 -12   1   39.62    5.85
   0  12   1   34.82    4.79
   0  12   1   40.46    4.32
   0  12  -1   39.63    4.47
   0 -12   1   37.97    3.70
   0 -12   1   40.20    3.86
   0  12  -1   39.44    3.71
   0  12   2  206.38   10.40
   0  12  -2  185.90   10.13
   0 -12   2  216.99   11.66
   0 -12  -2  185.55   11.02
   0  12   2  205.33   10.20
   0 -12  -2  209.20    9.71
   0  12  -2  193.19    9.96
   0 -12   2  220.48    9.68
   0 -12  -2  246.23   13.19
   0 -12   2  243.56   13.81
   0  12   2  213.29   11.08
   0  12   2  214.71   11.67
   0 -12  -2  202.49    8.51
   0 -12  -2  211.32    8.93
   0 -12   2  195.21    8.65
   0  12  -2  208.95   10.71
   0  12  -2  223.76    9.18
   0 -12  -2  217.16    9.15
   0 -12   2  202.19    8.95
   0 -12   2  196.85    8.79
   0 -12  -3    0.38    1.93
   0 -12   3    1.52    2.27
   0 -12   3    2.05    1.91
   0 -12  -3    2.97    2.21
   0  12  -3    3.80    2.77
   0  12   3    1.25    2.50
   0 -12   3    2.31    1.66
   0 -12  -3    4.55    1.64
   0 -12  -3    1.40    1.70
   0 -12  -3    3.44    1.68
   0 -12   3   -0.25    2.75
   0  12   3    0.83    1.84
   0 -12  -3   -1.36    2.78
   0 -12  -3    1.77    2.62
   0 -12   3    3.01    2.59
   0  12  -3    0.77    2.31
   0  12   3   -0.19    2.18
   0  12  -3    2.12    1.84
   0 -12   3    2.79    1.81
   0  12  -3    2.16    1.86
   0  12   3    2.50    2.38
   0 -12  -3    2.57    1.80
   0  12   3   -2.01    2.55
   0  12  -3    3.39    2.61
   0  12   4 1230.59   34.21
   0  12  -4 1026.72   33.73
   0 -12  -4 1101.16   35.90
   0 -12   4 1200.80   36.67
   0 -12   4 1330.27   33.44
   0 -12  -4 1199.29   33.59
   0  12   4 1213.24   34.30
   0 -12   4 1261.90   32.19
   0 -12  -4 1168.79   31.09
   0 -12  -4 1209.91   31.83
   0 -12  -4 1324.80   39.14
   0 -12   4 1326.54   38.94
   0 -12   4 1454.00   41.30
   0 -12  -4 1267.29   38.73
   0  12   4 1209.87   35.85
   0  12  -4 1238.32   37.06
   0  12   4 1244.73   37.01
   0  12  -4 1159.54   35.25
   0 -12   4 1243.42   31.98
   0  12   4 1290.95   30.57
   0  12   4 1196.44   30.98
   0 -12  -4 1183.34   32.39
   0  12  -4 1365.76   33.49
   0  12   5  812.13   24.14
   0 -12   5  681.61   25.56
   0 -12   5  840.76   23.26
   0  12   5  827.77   24.54
   0 -12  -5  758.22   21.26
   0 -12  -5  755.71   21.91
   0 -12   5  791.55   22.16
   0 -12   5  771.41   27.41
   0 -12   5  866.48   29.69
   0  12   5  752.96   25.20
   0 -12  -5  885.35   29.08
   0 -12  -5  797.65   27.71
   0  12   5  708.10   25.93
   0  12  -5  762.54   26.52
   0  12  -5  656.53   24.38
   0 -12   5  805.25   21.91
   0  12   5  692.19   20.84
   0 -12  -5  782.06   22.73
   0  12  -5  915.55   24.25
   0  12   5  730.99   20.51
   0  12  -5  721.33   24.16
   0 -12   6   65.31    4.58
   0  12  -6   65.89    6.18
   0  12   6   66.12    5.51
   0 -12   6   52.58    6.04
   0 -12  -6   61.09    4.38
   0 -12  -6   61.10    4.77
   0 -12   6   72.66    7.32
   0  12   6   62.73    6.00
   0 -12   6   63.76    7.41
   0 -12  -6   67.89    7.33
   0 -12  -6   59.99    6.67
   0  12   6   50.01    6.02
   0  12  -6   57.95    6.40
   0 -12   6   76.99    5.30
   0  12   6   68.90    5.87
   0  12  -6   52.42    5.68
   0  12   6   49.49    4.47
   0  12   6   46.02    4.30
   0 -12  -6   70.33    5.27
   0  12  -6   65.92    5.76
   0 -12   7  160.08    7.11
   0  12  -7  170.19    9.79
   0  12   7  155.50    8.35
   0 -12   7  134.16    9.60
   0 -12  -7  140.13    7.11
   0 -12  -7  149.84    7.75
   0  12   7  141.29    9.12
   0 -12  -7  133.96    9.83
   0 -12   7  147.27   10.46
   0 -12  -7  167.34   11.42
   0 -12   7  163.85   11.35
   0  12  -7  141.80    9.80
   0  12   7  127.12    9.39
   0  12   7  166.32    9.02
   0 -12   7  171.76    8.09
   0  12  -7  113.10    8.52
   0  12  -7  189.90    9.92
   0  12   7  127.18    6.72
   0  12   7  144.74    7.37
   0 -12   8 1489.93   36.43
   0  12  -8 1615.36   42.12
   0 -12  -8 1469.92   38.27
   0 -12  -8 1396.95   37.16
   0 -12  -8 1481.06   43.04
   0 -12   8 1573.75   44.99
   0 -12   8 1502.30   44.11
   0 -12  -8 1692.81   46.54
   0  12   8 1446.81   42.57
   0  12  -8 1381.98   42.27
   0  12   8 1519.71   39.44
   0  12  -8 1323.01   41.01
   0  12   8 1279.50   35.81
   0  12  -8 1748.26   42.65
   0  12   8 1432.12   36.79
   0  12   8 1359.82   38.02
   0  12   9  275.73   11.63
   0  12   9  288.58   12.45
   0 -12  -9  293.49   12.36
   0 -12   9  295.82   15.30
   0 -12   9  301.62   15.70
   0 -12  -9  278.62   14.41
   0 -12  -9  322.51   16.84
   0  12  -9  254.57   13.50
   0  12  -9  359.08   15.49
   0  12   9  261.74   10.83
   0  12  -9  325.90   14.89
   0  12   9  297.85   11.33
   0 -12  -9  276.98   12.45
   0 -12   9  295.30   10.45
   0  12  10    0.47    1.97
   0 -12  10    1.57    2.50
   0  12  10    0.80    2.47
   0 -12 -10    0.30    2.42
   0 -12 -10    2.09    2.20
   0  12  10   -0.57    2.14
   0 -12  10    1.96    2.67
   0 -12 -10   -0.56    2.79
   0 -12  10    1.10    2.32
   0  12 -10    1.64    1.99
   0  12  10    5.59    4.22
   0 -12 -10    1.30    2.41
   0  12 -10    2.19    3.46
   0  12 -10    4.03    3.52
   0  12  10    5.55    3.21
   0  12 -10    2.55    3.19
   0  12  10   10.75    4.11
   0 -12 -10    1.06    2.46
   0  12 -11  153.71   11.31
   0  12  11  219.29    9.62
   0  12  11  204.97    9.18
   0 -12 -11  187.74   10.66
   0  12  11  192.31    9.15
   0  12 -11  256.36   15.07
   0  12 -11  289.30   15.01
   0 -12 -11  203.91   10.75
   0  12 -11  170.68   11.08
   0  12 -11  174.87   10.54
   0  12  11  197.31    7.74
   0 -12 -11  219.37   11.30
   0  12  11  182.49   11.13
   0 -12 -11  198.99   11.72
   0 -12  11  215.04   13.26
   0 -12  11  201.80   11.83
   0 -12 -11  223.62   14.51
   0  12  11  190.91    9.19
   0 -12 -11  192.12   10.08
   0 -12  11  186.24   11.99
   0  12  11  208.64   10.09
   0  12 -11  244.13   11.17
   0  12  12  272.00   11.65
   0  12  12  230.73   12.43
   0 -12  12  267.25   14.65
   0  12  12  270.08   10.88
   0  12 -12  116.50   10.89
   0  12  12  288.00   11.19
   0 -12 -12  231.90   12.22
   0  12 -12  348.80   17.33
   0  12  12  262.20   10.78
   0  12 -12  300.86   17.03
   0 -12 -12  259.04   12.68
   0  12 -12  253.99   14.15
   0  12  12  300.38   11.17
   0 -12 -12  272.82   13.58
   0 -12  12  301.86   15.91
   0 -12 -12  265.92   13.69
   0  12  12  287.12   13.89
   0 -12 -12  237.50   11.64
   0  12 -12  229.83   13.27
   0  12 -12  232.65   12.64
   0  12  12  263.60    9.25
   0  12  13    4.41    2.85
   0  12  13    8.34    2.91
   0 -12  13    8.38    3.49
   0 -12 -13    4.52    2.56
   0  12  13   18.42    4.03
   0  12  13   19.39    4.46
   0 -12 -13    4.03    3.01
   0  12 -13    9.21    4.96
   0  12 -13    2.66    4.07
   0  12  13    5.44    4.34
   0 -12 -13    5.21    3.20
   0  12  13    4.25    2.76
   0 -12 -13    3.77    2.88
   0 -12 -13    7.49    3.80
   0 -12  13    6.56    3.17
   0  12  13    5.73    2.69
   0  12 -13    4.83    1.95
   0  12 -13    7.47    2.98
   0  12 -13    2.39    3.62
   0  12  13    6.94    1.76
   0  12 -13    3.49    3.10
   0  12  14  232.03   10.41
   0  12  14  177.84   11.22
   0 -12  14  195.87   12.80
   0  12 -14  339.89   17.85
   0  12  14  228.25    9.96
   0  12 -14   96.80   10.81
   0 -12 -14  226.14   11.93
   0 -12 -14  215.38   11.09
   0  12  14  236.73   10.04
   0  12  14  227.66    9.95
   0 -12 -14  236.90   12.22
   0 -12 -14  141.62   10.68
   0  12  14  240.05    9.96
   0 -12 -14  218.62   11.21
   0 -12 -14  170.45   12.18
   0  12  14  190.75   11.67
   0 -12  14  222.24   13.78
   0  12 -14  181.00    8.68
   0  12 -14  255.58   12.59
   0  12  14  194.39    7.86
   0  12 -14  144.96   10.68
   0  12 -15  847.85   23.83
   0  12  15  712.56   21.74
   0 -12  15  633.21   26.08
   0  12  15  634.71   24.50
   0 -12 -15  696.58   23.31
   0 -12 -15  715.97   24.06
   0  12  15  732.56   20.74
   0  12  15  747.94   21.13
   0  12  15  714.89   20.73
   0 -12 -15  403.80   21.39
   0 -12 -15  782.72   25.15
   0  12  15  751.18   21.00
   0 -12 -15  745.51   23.66
   0 -12 -15  390.28   22.72
   0 -12  15  688.52   27.10
   0  12  15  677.25   24.77
   0  12 -15  813.91   25.34
   0  12  15  668.30   18.75
   0  12 -15  470.48   22.21
   0  12 -15  657.65   20.32
   0 -12 -16   94.63    8.10
   0  12  16  131.46    7.70
   0  12  16  122.45    7.46
   0 -12 -16   97.06    8.90
   0 -12 -16   99.13    7.71
   0  12  16  103.90    6.97
   0 -12 -16  120.81    9.06
   0  12  16  122.79    7.13
   0 -12 -16  109.12    8.02
   0 -12 -16   26.03    6.29
   0  12 -16  120.43    6.88
   0  12 -16  153.09    8.86
   0  12 -16  118.88    8.68
   0  12 -16   61.93    7.28
   0  12  16  118.84    5.74
   0 -12 -17  280.00   13.64
   0  12  17  304.41   11.77
   0  12  17  327.57   11.98
   0 -12 -17  274.12   14.81
   0 -12 -17  280.10   13.20
   0  12  17  295.44   12.07
   0 -12 -17  320.03   14.91
   0 -12 -17  304.18   13.59
   0  12  17  312.07   11.46
   0 -12 -17  114.37   11.72
   0  12 -17  272.32   11.17
   0  12 -17  365.87   13.73
   0  12 -17  141.05    9.77
   0  12 -17  105.95   10.35
   0  12 -17  329.20   14.50
   0  12  17  290.71    9.66
   0  12 -17  155.58   11.76
   0 -12 -18   88.61    7.68
   0 -12 -18   88.76    7.38
   0  12  18   74.95    5.99
   0  12  18   89.54    6.58
   0  12  18   93.43    6.98
   0 -12 -18   70.71    8.13
   0 -12 -18   89.37    8.13
   0 -12 -18   79.79    6.98
   0  12  18   81.91    5.85
   0 -12 -18   51.14    7.34
   0  12 -18   72.76    5.64
   0  12 -18   86.06    6.84
   0  12 -18   77.31    7.30
   0  12 -18   47.55    5.47
   0  12 -18   40.82    6.29
   0 -12 -18   53.66    5.83
   0  12  18   77.53    4.55
   0  12 -18   22.48    5.16
   0  12  19    4.89    2.65
   0  12 -19    0.63    2.70
   0  12  19   10.82    4.26
   0  12  19   15.13    5.12
   0 -12 -19    3.16    2.95
   0 -12 -19    1.50    4.34
   0  12  19    6.06    2.94
   0 -12 -19    2.93    2.96
   0  12  19    4.90    1.57
   0  12 -19   -1.37    3.41
   0  12 -19    5.26    2.20
   0  12 -19    5.61    3.40
   0  12 -19    5.60    4.05
   0 -12 -19    3.71    2.78
   0  12 -19    4.69    2.90
   0 -12 -19    4.92    3.54
   0  12  20   22.06    3.74
   0  12 -20   17.82    3.92
   0 -12 -20   19.38    4.25
   0 -12 -20    5.96    4.80
   0 -12 -20   20.17    5.88
   0  12  20   36.66    5.74
   0  12  20   38.74    5.60
   0 -12 -20   25.88    4.46
   0  12  20   29.78    3.99
   0  12  20   25.67    2.71
   0  12 -20   26.30    3.71
   0 -12 -20   15.86    3.48
   0  12 -20   28.77    5.09
   0  12 -20   24.48    5.01
   0 -12 -20   22.44    4.60
   0  12 -20   -4.01    8.67
   0  12 -20   25.86    4.29
   0 -12 -21   40.27    5.53
   0  12 -21   57.00    5.63
   0 -12 -21   28.07    6.28
   0 -12 -21   49.22    8.20
   0  12  21   65.98    6.60
   0 -12 -21   51.18    5.90
   0  12  21   55.10    4.96
   0  12  21   46.96    3.48
   0  12 -21   47.12    4.79
   0  12 -21   63.22    7.02
   0 -12 -21   42.56    5.00
   0  12 -21   57.37    6.59
   0  12 -21   34.51    5.16
   0  12  21   48.88    5.03
   0  12  21   36.95    6.46
   0 -12 -22    9.59    5.47
   0  12  22   -0.71    5.89
   0  12 -22    7.27    2.57
   0  12 -22    9.79    3.15
   0 -12 -22    2.94    3.55
   0 -12 -22    7.37    3.52
   0  12  22    9.55    3.00
   0  12 -22   11.72    4.25
   0  12 -22    6.04    2.90
   0  12 -22    9.95    3.83
   0 -12 -22    4.53    2.97
   0 -12 -23   27.03    5.85
   0 -12 -23   43.24    7.93
   0  12 -23   41.85    4.58
   0  12 -23   56.91    6.81
   0  12 -23   42.50    5.08
   0  12 -23   44.34    6.02
   0  12  23   51.74    6.94
   0  12 -23   43.45    4.90
   0  12  23   71.57    6.93
   0 -12 -23   35.28    5.30
   0  12 -24  533.57   18.41
   0  12 -24  512.08   18.70
   0  12 -24  575.22   21.68
   0  12  24  534.60   17.87
   0 -12 -24  485.92   24.12
   0 -12 -24  565.90   22.76
   0  12  24  509.37   17.99
   0  12 -24  558.12   18.63
   0  12 -25   57.17    5.15
   0  12 -25   65.76    7.12
   0  12 -25   82.78    7.90
   0  12 -25   61.74    5.74
   0  12  25   71.93    6.50
   0  12  25   92.41    7.00
   0 -12 -25   59.92    9.26
   0 -12 -25   68.02    7.86
   0  12 -25   49.27    5.02
   0  12  25   79.70    7.45
   0  12 -26   14.89    3.02
   0  12 -26   21.13    4.94
   0  12 -26   17.61    4.89
   0  12 -26   15.67    3.72
   0  12  26   28.06    4.59
   0  12  26   51.33    5.78
   0 -12 -26   13.99    6.74
   0  12  26   64.79    6.29
   0 -12 -26   14.22    4.79
   0  12  26   49.00    6.79
   0  12 -27  575.92   18.87
   0  12 -27  456.25   17.91
   0  12  27  421.38   14.55
   0  12 -27  425.63   14.72
   0  12  27  322.85   13.05
   0 -12 -27  480.98   19.31
   0  12  27  417.85   14.76
   0  12  28  500.99   12.68
   0  12  28  523.00   12.63
   0  12 -28  607.54   17.55
   0  12 -28  760.75   18.72
   0  12  28  383.28   10.43
   0 -12 -28  603.69   18.86
   0  12 -28  550.22   13.24
   0  12 -29    0.18    1.56
   0  12 -29    1.16    2.91
   0  12 -29   -0.44    2.96
   0  12  29    2.47    2.72
   0 -12 -29   -0.51    3.11
   0  12 -30    2.52    2.53
   0  12 -30    3.98    2.61
   0  12  30    3.40    2.18
   0  12  30   19.43    1.90
   0 -12 -30    4.35    2.80
   0  12  30   23.66    4.18
   0  12 -30    7.76    1.89
   0  12 -31   -0.10    2.24
   0  12 -31    1.11    2.14
   0 -12 -31   -0.13    1.57
   0 -13   0   -0.81    1.63
   0 -13   0   -0.55    1.83
   0 -13   0   -0.68    2.35
   0 -13   0   -0.21    1.89
   0 -13   0    0.99    2.46
   0 -13   0   -1.86    3.06
   0  13   0   -0.16    2.55
   0  13   0   -1.01    1.94
   0  13   0   -0.62    2.18
   0 -13   1   20.49    3.03
   0 -13  -1   20.02    2.85
   0 -13  -1   19.26    3.05
   0 -13   1   18.83    2.86
   0 -13   1   19.04    3.88
   0 -13  -1   16.71    3.74
   0 -13   1   16.97    3.34
   0 -13  -1   17.91    3.36
   0 -13   1   21.30    4.60
   0 -13   1   18.17    4.35
   0 -13  -1   18.99    4.33
   0  13   1   15.66    2.69
   0  13  -1   18.29    2.90
   0  13  -1   16.88    3.83
   0  13   1   18.14    3.77
   0  13   1   15.79    3.60
   0 -13  -2   -1.29    1.97
   0 -13   2   -0.66    1.85
   0 -13   2   -0.53    1.66
   0 -13  -2   -0.45    1.61
   0 -13  -2   -0.11    1.61
   0 -13  -2   -1.54    2.96
   0 -13   2   -0.82    2.91
   0 -13  -2    1.01    2.45
   0  13   2   -2.20    2.33
   0 -13   2   -0.42    2.05
   0 -13  -2   -0.21    1.93
   0  13   2   -1.26    3.17
   0  13  -2    0.61    2.51
   0 -13  -2    1.79    2.09
   0 -13   2   -0.53    2.41
   0  13   2    1.05    2.20
   0 -13   2   -0.23    1.93
   0  13  -2   -1.25    1.74
   0 -13  -2    0.23    1.80
   0  13   2   -0.81    2.64
   0 -13   2   -0.12    1.83
   0  13  -2   -0.17    2.83
   0 -13  -3  145.00    7.31
   0 -13   3  147.65    7.63
   0 -13  -3  138.93    6.82
   0 -13  -3  149.70    7.74
   0 -13   3  176.04   11.75
   0  13   3  166.25   10.06
   0 -13   3  170.69   12.36
   0 -13  -3  171.10   11.83
   0 -13  -3  173.45   11.89
   0  13   3  141.78    8.95
   0  13  -3  115.44    8.55
   0 -13   3  145.06    8.20
   0  13   3  123.72    8.46
   0 -13  -3  151.08    8.67
   0 -13   3  139.35    7.73
   0  13  -3  145.73    7.63
   0 -13  -3  144.13    7.67
   0  13   3  154.93   10.35
   0  13  -3  157.74   10.54
   0 -13  -3  157.56   10.27
   0 -13   3  160.84   10.55
   0 -13   3  149.39    7.73
   0  13  -4   20.21    3.92
   0 -13  -4   25.32    3.11
   0 -13   4   19.60    3.10
   0 -13  -4   19.83    2.71
   0 -13   4   16.46    4.28
   0  13   4   25.37    4.15
   0 -13  -4   18.32    4.64
   0 -13   4   23.42    5.38
   0 -13  -4   16.30    4.42
   0 -13   4   18.72    4.04
   0 -13  -4   21.75    4.13
   0  13   4   21.37    4.20
   0 -13   4   22.02    3.61
   0  13   4   18.85    4.13
   0  13  -4   20.76    4.39
   0 -13   4   19.94    3.13
   0 -13   4   21.12    3.34
   0  13  -4   21.53    4.31
   0 -13  -4   24.38    3.35
   0  13  -4   22.53    3.26
   0  13   4   15.35    2.92
   0  13   4   18.55    3.87
   0 -13   5  242.24   10.20
   0  13  -5  286.47   14.63
   0  13   5  275.81   14.35
   0  13   5  230.68   11.84
   0 -13   5  257.88   11.18
   0 -13   5  292.51   14.49
   0  13  -5  203.42   11.16
   0 -13   5  250.75   10.45
   0 -13  -5  240.83   10.15
   0 -13  -5  236.00    9.47
   0 -13  -5  281.89   15.21
   0 -13   5  328.60   17.16
   0 -13  -5  298.86   16.05
   0 -13   5  268.74   14.90
   0  13   5  285.58   13.45
   0  13   5  210.71   11.11
   0  13   5  275.76    9.41
   0  13  -5  263.11   11.14
   0 -13  -5  231.53   10.45
   0  13  -5  188.76   11.12
   0  13   5  254.97    9.76
   0  13  -5  264.28   13.17
   0  13   6   11.42    3.42
   0  13  -6   11.05    3.11
   0  13   6    4.50    2.95
   0  13  -6   11.17    3.72
   0  13   6    6.93    2.75
   0 -13  -6    9.97    2.78
   0  13  -6    9.76    3.53
   0  13   6    9.27    3.43
   0  13  -6   15.71    3.51
   0  13   6    8.49    2.00
   0  13  -6    8.35    2.67
   0 -13  -6    8.20    2.19
   0 -13   6   11.84    2.58
   0 -13  -6    7.72    2.30
   0 -13   6   12.81    3.99
   0 -13   6   10.85    4.34
   0 -13  -6    6.89    3.69
   0  13   6   11.84    3.25
   0 -13  -6    6.64    3.48
   0  13  -6    9.58    2.88
   0  13   6    9.02    3.72
   0 -13   6    8.31    2.69
   0 -13   6   12.06    2.58
   0 -13   6   11.38    3.53
   0  13  -6    7.67    3.27
   0  13   7   -0.73    3.10
   0  13   7    1.53    3.09
   0  13  -7    6.21    2.78
   0  13   7    2.70    2.52
   0  13  -7    7.42    2.94
   0  13   7    3.44    2.86
   0 -13   7    1.48    2.15
   0 -13   7    2.09    1.89
   0  13   7    3.85    1.63
   0  13  -7    2.99    2.49
   0 -13  -7    4.19    1.91
   0 -13  -7    5.55    2.28
   0 -13   7    5.53    2.14
   0 -13  -7    3.66    2.84
   0 -13   7    5.10    3.11
   0  13   7    4.95    2.69
   0 -13   7    3.84    3.22
   0 -13  -7    3.11    3.28
   0  13  -7    4.62    2.47
   0 -13   7    2.01    2.35
   0  13  -7    4.01    3.09
   0  13   8   -0.55    2.54
   0 -13   8    1.82    2.75
   0  13   8    0.15    2.65
   0 -13   8    1.69    2.12
   0 -13  -8    1.17    2.41
   0 -13   8    1.25    1.72
   0  13  -8    2.87    2.95
   0  13   8   -2.21    3.31
   0  13  -8    1.01    2.26
   0  13   8   -1.81    3.23
   0  13  -8    0.15    2.54
   0  13   8    1.23    1.50
   0 -13  -8   -0.12    1.98
   0 -13  -8    0.95    1.66
   0 -13  -8   -1.69    3.59
   0 -13  -8    1.17    2.93
   0 -13   8   -1.07    3.58
   0  13   8    0.39    2.20
   0 -13   8   -0.26    2.53
   0  13  -8    1.77    3.01
   0  13  -8    1.43    2.04
   0  13  -8    0.35    2.99
   0  13   9   -0.13    2.36
   0  13   9    0.15    2.83
   0 -13   9    2.36    2.16
   0 -13  -9    0.91    2.26
   0 -13   9    1.78    1.59
   0  13  -9    1.79    2.53
   0  13   9   -1.98    3.30
   0  13   9    3.30    3.34
   0  13  -9    1.88    2.47
   0  13  -9    0.33    2.63
   0  13   9    1.31    1.51
   0 -13  -9    1.85    2.32
   0 -13  -9    0.91    3.30
   0 -13  -9    1.20    2.64
   0 -13   9   -0.52    3.24
   0 -13   9    0.26    2.43
   0  13  -9   -0.20    3.10
   0  13  -9    0.21    1.92
   0  13  -9    1.52    2.90
   0 -13  -9   -1.70    2.94
   0  13  -9    2.09    3.30
   0  13  10    1.96    2.26
   0 -13  10    0.58    1.99
   0  13  10    1.20    2.78
   0  13  10    3.12    3.34
   0  13  10    5.65    3.98
   0  13 -10    1.24    2.80
   0  13 -10    1.81    2.41
   0 -13 -10    3.12    2.69
   0  13 -10   -0.71    3.41
   0  13  10    1.54    1.54
   0 -13 -10    2.33    2.49
   0 -13 -10    0.64    2.77
   0 -13  10    3.25    2.78
   0 -13 -10    2.86    2.45
   0 -13  10    1.98    2.66
   0  13 -10    1.16    3.20
   0  13 -10    1.07    1.96
   0  13 -10    2.04    3.24
   0  13 -10    5.08    3.87
   0 -13 -10    0.52    2.86
   0  13  11   15.98    3.80
   0  13 -11   12.87    4.15
   0  13  11   23.70    4.36
   0  13 -11   22.07    4.21
   0  13  11    9.86    3.22
   0 -13  11   12.44    2.70
   0 -13  11   18.05    4.12
   0 -13 -11   15.27    3.63
   0  13 -11   10.58    3.74
   0  13  11   16.53    2.44
   0 -13 -11   15.59    3.49
   0 -13 -11   16.77    4.14
   0 -13  11   18.51    4.48
   0  13  11   14.51    3.66
   0 -13  11   13.09    3.78
   0  13 -11   11.45    4.06
   0 -13 -11   10.38    3.59
   0  13 -11   17.45    5.03
   0  13 -11    8.61    4.10
   0  13  11    9.76    2.79
   0  13 -12   14.37    4.21
   0  13  12   35.29    5.16
   0  13  12   25.15    4.38
   0  13 -12   23.98    4.49
   0  13  12   12.20    3.47
   0 -13 -12   15.08    3.73
   0  13 -12   15.40    3.94
   0  13  12   19.09    2.54
   0 -13 -12   17.41    3.89
   0  13  12   18.31    3.95
   0 -13  12   23.08    5.02
   0  13 -12   13.86    4.40
   0  13 -12   16.24    4.92
   0 -13 -12   13.38    3.77
   0  13  12   36.85    5.69
   0  13 -12   19.82    5.34
   0 -13  12   20.98    4.50
   0  13  13   -0.86    2.68
   0  13 -13    2.86    2.85
   0 -13 -13    1.58    2.42
   0 -13 -13    0.20    2.58
   0  13 -13    1.35    1.63
   0  13 -13    0.19    2.96
   0  13  13    3.76    3.87
   0  13  13   17.29    4.65
   0 -13 -13   -0.81    2.66
   0 -13 -13   -0.17    2.83
   0  13  13   18.94    5.34
   0  13 -13   -0.57    4.34
   0  13 -13   -1.03    4.20
   0 -13 -13    0.54    2.74
   0  13  13    2.41    1.47
   0  13 -13    0.62    3.15
   0  13  14    4.43    2.67
   0 -13 -14    6.24    2.95
   0 -13 -14    6.74    3.51
   0  13 -14    8.39    2.20
   0  13 -14    9.38    3.55
   0  13  14   23.97    5.21
   0  13  14   16.19    4.31
   0 -13 -14    4.64    3.04
   0 -13 -14    6.83    3.34
   0  13 -14    9.28    4.98
   0  13 -14    3.40    3.87
   0 -13 -14    7.67    3.39
   0  13  14   26.67    5.80
   0  13 -14    3.85    3.17
   0  13  14   10.58    2.07
   0  13  15   92.19    6.90
   0  13  15  127.76    7.87
   0  13  15  130.69    7.81
   0 -13 -15   87.06    7.35
   0 -13 -15  103.91    8.15
   0 -13 -15  101.34    7.55
   0 -13 -15   97.80    9.15
   0  13 -15  119.34    6.80
   0  13 -15  121.81    8.98
   0  13  15  125.09    8.05
   0 -13 -15   97.86    7.84
   0  13 -15   57.28    7.14
   0  13  15  119.72    5.77
   0  13  16   63.93    5.74
   0  13  16   30.34    4.24
   0  13 -16   56.44    5.83
   0  13  16   65.30    6.45
   0  13  16   51.47    5.92
   0 -13 -16   24.23    5.54
   0 -13 -16   25.17    4.48
   0 -13 -16   28.49    4.88
   0 -13 -16   27.25    4.41
   0 -13 -16   26.40    5.58
   0  13 -16   42.77    4.26
   0  13 -16    1.58    3.42
   0  13 -16   32.32    5.11
   0  13  16   54.89    6.48
   0 -13 -16   21.54    4.37
   0  13 -16   18.80    4.66
   0  13  16   39.21    3.37
   0  13  17   52.20    5.30
   0  13  17   72.44    6.14
   0  13 -17   94.68    7.07
   0  13  17   80.21    6.50
   0  13  17   88.59    6.86
   0 -13 -17   30.15    6.16
   0 -13 -17   46.04    5.68
   0 -13 -17   58.05    6.39
   0 -13 -17   62.68    6.06
   0 -13 -17   34.82    6.20
   0  13 -17   65.30    5.17
   0  13 -17   16.33    4.58
   0  13 -17   64.50    6.74
   0  13  17   79.26    7.41
   0 -13 -17   48.10    5.76
   0  13 -17   27.64    5.45
   0  13  17   64.82    4.17
   0  13  18   22.86    3.93
   0  13  18   69.70    6.11
   0  13 -18   43.85    5.27
   0  13  18   55.82    6.14
   0  13  18   47.44    5.67
   0 -13 -18   10.03    5.29
   0 -13 -18   19.52    4.20
   0 -13 -18   26.09    4.78
   0 -13 -18   27.00    4.31
   0 -13 -18   14.91    4.57
   0  13 -18   30.30    3.86
   0 -13 -18   16.25    3.39
   0  13 -18   25.42    4.81
   0  13 -18   10.26    3.85
   0 -13 -18   20.17    4.42
   0  13  18   43.09    6.82
   0  13 -18   14.51    4.49
   0  13  18   32.34    3.03
   0 -13 -19   52.73    5.92
   0  13 -19   99.83    7.02
   0 -13 -19   64.67    6.67
   0 -13 -19   46.65    7.39
   0  13  19   86.39    6.72
   0  13  19   86.49    7.02
   0 -13 -19   52.49    5.72
   0  13  19   73.40    4.34
   0  13 -19   30.81    5.62
   0  13 -19   69.22    5.46
   0  13 -19   32.41    4.66
   0  13 -19   69.50    6.91
   0  13 -19   39.52    5.78
   0 -13 -19   46.53    5.76
   0  13  19   81.45    7.66
   0  13  19   58.83    5.58
   0  13  19   87.31    6.54
   0 -13 -20    6.90    3.17
   0  13 -20   19.74    3.80
   0  13 -20   -2.87    7.72
   0 -13 -20    6.41    4.18
   0 -13 -20    9.10    3.61
   0 -13 -20    7.36    4.93
   0  13  20   39.04    6.12
   0  13  20   20.94    5.01
   0 -13 -20    8.33    3.12
   0  13  20   11.21    2.00
   0  13 -20   11.02    2.62
   0  13 -20    9.15    3.60
   0  13 -20    5.97    2.81
   0  13 -20    8.24    3.67
   0  13  20   31.94    6.55
   0  13  20    7.53    2.82
   0 -13 -21    0.18    2.70
   0  13 -21    0.27    2.75
   0  13 -21   -8.64    8.31
   0 -13 -21   -0.55    3.92
   0 -13 -21    0.54    4.95
   0  13  21   10.23    4.48
   0  13  21   30.64    5.71
   0 -13 -21   -1.65    2.67
   0  13  21   27.65    6.55
   0  13 -21    0.13    1.82
   0  13  21   -1.67    2.60
   0  13  21   46.88    5.80
   0  13  21    0.63    1.26
   0  13 -21   -1.55    3.25
   0  13 -21    0.29    2.38
   0  13 -21   -1.50    3.39
   0 -13 -22   -1.54    4.06
   0 -13 -22   -1.37    5.21
   0  13 -22   -0.61    2.02
   0  13 -22   -1.60    3.46
   0  13 -22   -1.14    3.49
   0  13 -22   -0.39    2.64
   0  13 -22   -4.13    7.25
   0  13  22   35.09    6.64
   0 -13 -22    0.18    2.83
   0  13  22    9.17    4.50
   0  13  22   38.05    5.79
   0  13  22   55.98    5.96
   0 -13 -23    1.10    5.16
   0  13 -23   -1.52    3.62
   0  13 -23    3.44    3.24
   0  13 -23    1.62    2.71
   0  13 -23   -1.68    7.38
   0  13  23   46.82    6.82
   0  13  23   32.59    5.67
   0  13 -23    2.86    2.15
   0  13  23   67.80    6.10
   0 -13 -24   10.33    6.31
   0  13 -24   13.04    2.75
   0  13 -24   16.48    4.19
   0  13 -24   10.93    4.03
   0  13 -24    1.31    7.01
   0  13  24   62.57    6.92
   0  13  24   47.88    5.64
   0  13  24   92.80    6.41
   0 -13 -25    5.27    3.51
   0 -13 -25    4.72    5.33
   0  13 -25    7.49    2.41
   0  13 -25    7.36    3.36
   0  13 -25    5.86    3.68
   0  13 -25   -3.64    7.47
   0 -13 -26    0.50    3.13
   0  13  26   21.10    2.35
   0  13  26   20.07    4.51
   0  13 -26    1.95    3.02
   0  13 -26    0.41    2.81
   0  13  26   38.93    5.85
   0  13 -26   -0.86    1.97
   0  13 -26   -3.31    7.15
   0  13 -27    4.30    1.89
   0 -13 -27    4.89    3.08
   0  13 -27    7.15    3.09
   0  13 -27    6.93    3.35
   0  13  27   13.98    3.83
   0  13  27    4.16    3.07
   0  13  28   33.64    4.70
   0  13  28   16.28    3.12
   0  13  28   23.62    3.62
   0  13 -28   29.19    2.89
   0  13 -28   22.86    3.94
   0  13 -28   32.71    4.03
   0 -13 -28   22.12    3.87
   0  13 -29   -0.66    2.41
   0  13 -29    1.55    2.12
   0 -13 -29   -0.35    2.17
   0  13 -30   -0.80    1.92
   0  13 -30   -0.75    1.77
   0  13 -31    1.55    1.41
   0  14   0   48.39    4.14
   0 -14   0   43.88    6.59
   0 -14   0   51.48    7.18
   0  14   0   47.28    4.28
   0  14   0   40.71    5.56
   0 -14   0   52.08    4.73
   0 -14   0   46.36    4.35
   0 -14   0   50.94    4.40
   0  14   0   47.91    6.10
   0 -14   0   47.84    5.23
   0 -14   0   54.56    6.43
   0  14  -1    7.24    2.14
   0  14   1    3.76    1.84
   0  14  -1    5.00    2.08
   0  14   1    6.12    2.10
   0  14  -1    2.38    2.81
   0  14   1    1.99    2.90
   0 -14  -1    7.38    2.75
   0 -14   1    6.76    3.01
   0 -14   1    5.50    2.19
   0 -14  -1    5.48    1.99
   0 -14  -1    6.05    2.42
   0 -14  -1    4.74    2.09
   0 -14   1    4.34    2.25
   0 -14  -1    7.56    3.60
   0 -14   1    5.67    3.33
   0 -14   1    8.84    3.60
   0 -14   1    4.89    2.60
   0 -14  -1    2.16    2.49
   0  14   1    4.10    2.67
   0 -14  -2    8.17    2.39
   0 -14  -2    5.88    1.99
   0 -14   2    7.10    2.50
   0 -14   2    8.88    2.51
   0 -14  -2    6.06    2.45
   0  14  -2    8.63    2.36
   0  14   2   12.52    3.78
   0  14   2    7.33    2.34
   0 -14   2    9.03    2.80
   0  14  -2    7.69    3.43
   0 -14  -2    9.71    3.88
   0 -14  -2    5.09    3.16
   0 -14   2    9.08    3.79
   0  14   2    5.50    2.03
   0  14  -2    5.28    2.04
   0 -14   2    6.36    2.87
   0 -14  -2    7.45    3.05
   0  14   2    7.03    3.32
   0 -14   2    9.96    3.33
   0 -14  -2    6.93    2.80
   0 -14  -3  200.00    8.95
   0 -14  -3  195.80    9.43
   0 -14  -3  178.24    8.23
   0 -14   3  188.01    9.33
   0 -14  -3  219.79   14.18
   0 -14  -3  194.74   13.41
   0 -14   3  192.71   13.90
   0  14   3  179.22    8.87
   0 -14   3  203.37    9.87
   0  14  -3  171.17   10.60
   0  14  -3  192.00    9.12
   0 -14  -3  189.11    9.34
   0 -14   3  208.47   12.53
   0 -14  -3  196.15   12.00
   0  14   3  192.19    8.26
   0  14   3  183.15   10.83
   0  14   3  172.51   10.62
   0 -14   3  197.19   10.26
   0 -14   4  893.92   26.65
   0  14   4  898.25   28.87
   0 -14   4  982.40   32.06
   0 -14  -4  899.61   25.10
   0 -14   4  965.22   27.13
   0 -14  -4  924.81   26.05
   0 -14   4  999.32   35.73
   0 -14   4  912.22   33.20
   0 -14  -4  961.29   33.93
   0  14   4  935.97   30.37
   0 -14  -4 1009.18   35.01
   0  14  -4  882.62   28.43
   0  14   4  900.94   24.88
   0 -14  -4  943.94   27.00
   0  14  -4  846.90   28.95
   0 -14   4  937.27   27.37
   0  14  -4  954.34   26.77
   0  14   4  885.30   29.05
   0 -14   4  966.41   28.25
   0 -14   5  402.64   14.57
   0  14   5  401.59   16.34
   0 -14  -5  390.16   14.06
   0 -14  -5  378.58   13.19
   0 -14   5  391.72   14.60
   0 -14  -5  392.50   20.28
   0 -14  -5  384.31   19.46
   0 -14   5  433.43   21.38
   0 -14   5  389.79   19.63
   0  14   5  363.18   16.76
   0  14  -5  407.48   16.30
   0 -14   5  432.88   18.97
   0  14   5  355.25   12.73
   0 -14   5  401.34   15.13
   0  14  -5  438.48   15.24
   0  14  -5  374.90   16.42
   0 -14  -5  408.90   14.95
   0  14   5  407.68   16.95
   0 -14   5  431.94   15.90
   0 -14   6    2.90    2.49
   0  14  -6    7.41    3.48
   0 -14   6    4.69    3.25
   0  14  -6    4.19    2.83
   0  14   6    5.37    2.14
   0 -14  -6    4.58    2.09
   0 -14  -6    3.60    2.49
   0 -14   6    4.64    2.27
   0 -14   6    2.22    3.45
   0  14   6    5.61    2.95
   0 -14  -6   -0.61    3.80
   0 -14  -6   -0.27    3.38
   0 -14   6    0.92    3.55
   0  14  -6    7.95    3.57
   0  14  -6    3.84    2.82
   0  14   6    5.79    3.63
   0 -14   6    3.44    2.86
   0  14  -6    8.40    3.83
   0  14   6   -0.28    2.88
   0  14   6    7.03    4.02
   0 -14   6    3.25    2.79
   0  14  -7 1035.23   29.26
   0  14   7 1010.40   26.42
   0 -14   7  901.53   27.43
   0  14   7 1094.14   25.76
   0  14   7  866.97   28.26
   0 -14   7 1002.90   32.90
   0 -14   7  876.32   26.29
   0  14   7  902.48   25.13
   0  14  -7  860.59   28.03
   0 -14  -7  889.77   25.81
   0 -14  -7  876.44   26.65
   0 -14   7  910.41   26.98
   0 -14  -7  869.31   32.95
   0 -14   7  978.07   35.27
   0  14   7 1001.14   31.41
   0 -14  -7  976.91   35.62
   0 -14   7  980.68   34.46
   0  14  -7 1006.96   31.26
   0  14  -7  898.88   29.24
   0  14   7  896.19   29.42
   0 -14   7  940.63   28.04
   0  14   8 1261.11   32.19
   0  14   8 1348.19   31.45
   0  14  -8 1356.09   36.01
   0  14  -8 1663.99   36.84
   0  14   8 1067.54   33.50
   0 -14   8 1306.10   39.39
   0  14  -8 1040.70   33.71
   0  14   8 1135.28   30.57
   0 -14   8 1158.98   32.54
   0 -14  -8 1166.09   32.79
   0 -14  -8 1135.46   31.77
   0 -14  -8 1219.31   39.75
   0 -14   8 1259.03   40.83
   0 -14   8 1163.56   40.51
   0  14   8 1255.44   37.32
   0 -14  -8 1214.36   41.93
   0  14  -8 1367.86   38.10
   0  14  -8 1171.28   35.49
   0 -14  -8 1138.51   35.12
   0  14   8 1132.76   34.99
   0 -14   8 1194.85   33.61
   0 -14   8 1135.59   31.80
   0 -14  -8 1152.82   34.39
   0 -14  -9   74.47    6.55
   0 -14  -9   80.83    7.04
   0  14  -9   94.29    8.25
   0  14  -9   80.48    7.47
   0  14   9   67.70    4.56
   0  14  -9   59.00    6.26
   0 -14  -9   88.76    6.32
   0 -14   9   70.11    5.44
   0 -14  -9   60.28    8.37
   0 -14  -9   72.22    7.89
   0 -14   9   67.83    7.91
   0  14   9   60.90    5.78
   0  14  -9   80.47    7.68
   0 -14   9   75.27    5.97
   0  14   9   75.67    6.96
   0  14   9   66.63    5.62
   0  14   9   68.78    5.35
   0  14  -9   89.32    7.40
   0  14  -9   94.71    7.22
   0 -14  10    0.79    1.99
   0 -14 -10    0.99    2.18
   0  14 -10    1.01    2.88
   0  14 -10    1.16    3.20
   0 -14 -10    1.44    2.66
   0 -14  10    1.39    2.03
   0  14  10    2.94    2.96
   0  14 -10    0.35    3.26
   0  14  10    0.74    1.46
   0  14 -10    5.59    3.51
   0 -14 -10    2.89    2.88
   0  14 -10    4.10    3.13
   0  14  10    3.12    2.48
   0  14  10   -2.52    3.60
   0  14  10   -1.97    3.54
   0  14 -10    5.01    3.12
   0 -14 -11   18.31    3.65
   0 -14  11   16.78    2.93
   0  14 -11   19.18    4.08
   0  14 -11   19.38    4.90
   0 -14 -11   16.19    3.88
   0  14 -11   11.98    4.14
   0  14 -11   13.02    4.29
   0 -14 -11   17.57    3.81
   0  14  11   17.47    3.89
   0 -14  11   14.34    3.04
   0  14  11   14.83    3.23
   0  14  11   11.68    3.67
   0  14 -11   21.25    4.62
   0  14  11   11.92    3.97
   0  14 -11   13.52    3.81
   0  14  11   15.74    2.45
   0  14  12   54.30    5.57
   0  14  12   63.39    5.59
   0  14  12   63.42    6.07
   0 -14  12   67.75    5.37
   0 -14 -12   73.67    6.63
   0 -14  12   74.29    5.29
   0  14 -12   68.41    7.34
   0 -14 -12   64.05    6.22
   0 -14 -12   73.98    6.35
   0 -14 -12   71.67    6.77
   0  14 -12   74.98    8.25
   0  14 -12   71.42    7.71
   0  14 -12   54.76    6.55
   0  14  12   70.08    4.51
   0  14  13  198.28    9.40
   0  14  13  191.54    9.55
   0  14  13  187.31   10.43
   0 -14  13  200.96    9.44
   0 -14 -13  222.66   11.82
   0  14 -13  286.43   12.31
   0  14 -13  198.88   11.74
   0 -14 -13  192.14   10.87
   0 -14 -13  206.27   10.83
   0 -14 -13  188.68   11.12
   0  14 -13  257.06   14.64
   0  14 -13  238.72   13.70
   0  14 -13  175.83   11.33
   0  14  13  196.93    8.11
   0  14  14   17.86    4.62
   0  14  14   12.43    4.05
   0  14  14   11.76    3.53
   0 -14  14   11.38    2.65
   0 -14 -14   13.37    3.31
   0 -14 -14   15.24    4.00
   0  14 -14   22.60    4.42
   0 -14 -14   13.75    3.77
   0  14 -14   10.09    4.52
   0 -14 -14   11.59    3.63
   0  14 -14    9.65    3.96
   0  14  14   15.77    2.37
   0  14 -14   15.56    3.91
   0 -14 -15   72.17    6.72
   0  14  15   73.27    6.31
   0 -14  15   72.89    5.37
   0  14  15   89.81    6.94
   0 -14 -15   76.99    7.05
   0 -14 -15   74.05    6.45
   0 -14 -15   80.06    7.60
   0  14  15   82.46    6.56
   0  14  15   75.25    6.30
   0 -14 -15   68.23    6.37
   0  14 -15   71.10    6.80
   0  14 -15   61.20    7.02
   0  14  15   74.76    4.59
   0  14  16   46.31    5.71
   0  14  16   33.41    4.85
   0  14  16   55.62    3.15
   0 -14  16   37.11    3.94
   0  14  16   33.38    4.62
   0 -14 -16   34.88    5.10
   0  14  16   58.72    6.41
   0 -14 -16   33.64    4.79
   0 -14 -16   36.11    4.76
   0 -14 -16   33.56    5.60
   0  14 -16   32.71    3.67
   0 -14 -16   33.66    4.75
   0  14 -16   35.34    5.21
   0  14 -16    1.42    3.05
   0  14  16   35.79    3.25
   0  14 -16   20.74    4.75
   0 -14 -17   35.34    4.87
   0 -14 -17   34.90    5.13
   0  14  17   63.05    6.60
   0  14  17   39.90    5.12
   0  14  17   53.18    5.49
   0  14  17   60.80    3.25
   0  14  17   32.35    4.48
   0 -14  17   35.28    3.85
   0 -14 -17   31.14    4.78
   0 -14 -17   32.23    4.34
   0 -14 -17   28.64    5.32
   0  14 -17   36.16    3.83
   0  14 -17   56.96    5.61
   0  14 -17   32.09    4.91
   0  14 -17    5.47    3.41
   0  14  17   37.55    3.27
   0  14 -17   30.87    5.33
   0  14  18   36.30    5.13
   0  14  18   52.54    5.62
   0 -14 -18   11.96    5.17
   0  14  18   60.23    3.30
   0  14  18   30.53    4.40
   0  14  18   60.87    6.79
   0 -14 -18   31.74    4.77
   0 -14 -18   35.07    4.86
   0 -14 -18   33.28    4.51
   0  14 -18   24.94    4.92
   0  14  18   37.99    3.22
   0  14 -18   34.79    3.79
   0  14 -18   54.80    5.41
   0  14 -18    9.65    3.62
   0  14 -18   32.16    4.94
   0 -14 -18   33.59    4.89
   0  14  19   88.17    6.84
   0  14  19  104.49    6.98
   0  14  19  136.94    4.76
   0 -14 -19   23.10    6.06
   0  14  19   79.94    6.49
   0  14  19   97.05    7.63
   0 -14 -19   79.65    6.99
   0 -14 -19   80.52    6.66
   0  14  19   92.96    4.92
   0  14 -19   90.46    5.97
   0  14 -19  142.64    8.12
   0 -14 -19   84.66    7.25
   0  14 -19   87.68    7.47
   0  14 -19   40.43    5.54
   0 -14 -20    9.01    3.34
   0  14  20   13.82    4.03
   0  14  20   26.35    5.09
   0 -14 -20    3.50    4.67
   0  14  20   35.61    2.72
   0  14  20   40.61    6.36
   0 -14 -20    6.33    3.81
   0 -14 -20   11.26    3.56
   0 -14 -20   13.43    3.32
   0 -14  20   13.90    2.42
   0  14 -20   15.60    2.79
   0  14 -20   23.70    3.88
   0  14 -20   -0.26    7.22
   0  14  20   14.27    3.28
   0  14 -20    8.24    3.45
   0  14 -20   12.14    3.73
   0  14  20   14.15    2.11
   0 -14 -21    4.19    3.36
   0 -14 -21    2.11    2.64
   0 -14 -21    3.01    2.52
   0 -14  21    3.92    1.72
   0  14 -21    4.08    1.87
   0  14 -21    3.66    2.78
   0  14 -21    1.39    3.29
   0  14 -21   -3.70    6.60
   0  14  21    4.75    1.52
   0 -14 -21    1.50    4.72
   0  14  21    5.50    3.76
   0  14 -22   -3.07    3.61
   0  14 -22    0.58    2.85
   0  14 -22    1.13    1.59
   0  14 -22   -2.10    6.34
   0 -14 -22   -0.50    5.05
   0  14  22   -1.92    3.56
   0  14  22   10.17    4.29
   0  14  23   92.02    6.64
   0  14  23   71.25    5.74
   0  14  23   82.80    6.07
   0  14 -23   -0.65    6.50
   0 -14 -23    4.59    6.47
   0 -14 -23   19.07    6.37
   0  14 -23   86.17    6.43
   0  14 -23   79.17    6.80
   0  14  24  438.94   11.40
   0  14  24  437.10   11.44
   0  14  24  431.97   11.88
   0  14 -24  469.97   15.09
   0  14 -24  555.20   14.78
   0  14 -25   88.32    6.84
   0  14 -25  106.25    6.58
   0  14  25   99.79    6.23
   0  14  25   85.70    5.66
   0  14 -26    3.68    5.07
   0  14  26   -3.22    3.25
   0  14 -26    2.27    2.76
   0  14 -26    1.60    2.43
   0  14  26    5.63    3.77
   0 -14 -26    1.48    2.61
   0  14 -27  319.89   12.41
   0 -14 -27  292.09   12.08
   0  14  27  328.72   10.68
   0  14 -28  465.45   15.33
   0  14 -28  519.63   14.89
   0  14 -29   41.87    3.38
   0 -15   0    1.18    2.39
   0  15   0   -0.57    2.00
   0  15   0   -1.37    3.38
   0  15   0   -0.43    1.87
   0 -15   0   -2.04    2.98
   0 -15   0   -0.95    2.58
   0 -15   0   -0.44    1.98
   0 -15   0   -1.09    2.16
   0 -15  -1   25.36    4.55
   0 -15   1   19.04    4.27
   0  15  -1   16.60    2.94
   0  15   1   14.28    3.93
   0  15  -1   11.17    4.08
   0  15   1   13.87    2.81
   0  15   1   18.09    2.88
   0  15  -1   20.23    3.06
   0 -15   1   19.15    3.18
   0 -15  -1   17.63    3.39
   0 -15   1   17.94    3.05
   0 -15  -1   17.30    2.77
   0 -15   1   19.10    3.49
   0 -15  -1   17.48    3.03
   0 -15   1   18.20    4.09
   0 -15  -2   19.40    3.66
   0 -15   2   28.22    4.10
   0  15  -2   21.38    3.28
   0  15   2   23.21    3.28
   0  15  -2   17.00    4.34
   0  15   2   18.23    4.37
   0 -15   2   21.34    4.34
   0  15   2   23.62    4.94
   0  15   2   23.30    3.14
   0  15  -2   27.18    3.56
   0 -15  -2   22.96    3.05
   0 -15   2   22.63    3.80
   0 -15  -2   22.25    3.42
   0 -15  -2   20.43    3.62
   0 -15   2   28.83    3.86
   0  15  -3   47.24    5.69
   0 -15   3   56.97    6.05
   0  15   3   46.47    6.06
   0  15   3   52.66    4.77
   0  15  -3   53.47    4.76
   0 -15  -3   52.75    5.15
   0 -15   3   63.05    5.61
   0  15  -3   45.22    6.12
   0  15   3   44.75    5.91
   0  15   3   61.51    4.62
   0 -15   3   66.03    5.69
   0 -15  -3   55.88    4.36
   0 -15  -3   58.71    4.91
   0  15  -4    3.70    3.27
   0 -15   4    2.25    2.84
   0  15   4    1.14    3.33
   0  15  -4    2.32    1.98
   0  15   4    4.76    2.40
   0 -15   4    3.73    2.53
   0 -15  -4    4.70    2.47
   0  15   4    2.53    3.11
   0  15  -4    1.92    3.08
   0  15   4    3.64    1.88
   0 -15   4    2.43    2.35
   0 -15  -4    2.42    1.85
   0 -15  -4    3.55    2.18
   0  15  -5   17.46    3.95
   0  15  -5   20.09    4.65
   0  15   5   17.86    4.11
   0  15   5   22.02    3.50
   0  15  -5   20.48    3.37
   0 -15   5   22.42    3.68
   0  15   5   17.28    4.67
   0 -15   5   20.42    3.88
   0  15   5   21.44    2.99
   0 -15  -5   16.32    2.74
   0 -15   5   21.91    3.71
   0 -15  -5   19.24    3.22
   0  15  -6  104.44    8.01
   0  15  -6  117.00    7.46
   0  15   6  120.60    7.34
   0 -15   6  126.41    7.93
   0  15   6   98.19    7.95
   0 -15  -6  124.74    8.41
   0 -15   6  113.46    7.89
   0  15   6  103.54    8.59
   0  15   6  129.28    6.53
   0 -15   6  130.73    7.61
   0 -15  -6  114.68    6.89
   0 -15  -6  108.57    6.27
   0 -15   6  118.91    7.40
   0  15   7    2.12    2.58
   0 -15   7    2.24    2.34
   0  15  -7    3.62    2.54
   0 -15   7    3.26    2.58
   0  15   7    0.18    3.48
   0 -15   7    1.92    2.11
   0 -15  -7    1.78    2.66
   0 -15  -7    1.57    2.67
   0  15  -7    1.88    2.89
   0  15  -7    2.09    2.53
   0  15   7    3.24    1.97
   0 -15  -7    2.02    1.78
   0 -15   7    2.97    2.41
   0 -15  -7    2.03    1.93
   0 -15   7    2.70    2.44
   0 -15  -8   -0.74    1.99
   0 -15  -8   -0.21    1.80
   0 -15   8    0.76    2.13
   0  15  -8   -0.70    3.10
   0  15  -8    2.46    2.90
   0 -15  -8    0.18    2.95
   0  15   8   -0.47    2.64
   0 -15   8    1.10    2.41
   0  15  -8    2.01    2.24
   0  15   8    0.18    3.26
   0 -15   8    0.86    2.13
   0 -15  -8    0.32    2.42
   0  15   8   -0.09    1.55
   0  15  -8   -0.32    2.79
   0  15  -8   -0.37    2.87
   0 -15  -9   35.89    4.23
   0 -15   9   31.63    3.94
   0 -15  -9   23.56    4.50
   0  15  -9   28.18    4.74
   0  15  -9   28.22    4.84
   0  15   9   33.67    3.83
   0  15  -9   35.03    4.77
   0  15   9   30.00    4.23
   0 -15   9   28.56    3.96
   0  15   9   22.25    4.03
   0  15   9   27.20    4.81
   0 -15   9   27.95    4.02
   0  15   9   39.44    3.61
   0  15  -9   43.70    5.35
   0 -15  -9   30.62    4.59
   0  15  -9   36.93    5.41
   0 -15 -10   -0.54    2.92
   0  15 -10   -0.39    2.93
   0  15 -10   -0.18    2.84
   0  15 -10   -1.08    3.08
   0 -15  10    0.27    2.04
   0  15  10    0.69    3.14
   0  15  10    1.80    1.67
   0  15 -10   -0.17    2.60
   0  15 -10   -1.05    2.57
   0  15  10    0.89    2.37
   0 -15  10   -0.26    2.26
   0 -15 -10    0.33    2.44
   0 -15 -10    0.96    2.05
   0 -15  10   -0.12    2.15
   0 -15 -11   -1.95    2.68
   0  15  11   -0.58    2.34
   0  15 -11   -0.18    2.59
   0 -15  11   -0.77    2.32
   0 -15 -11    0.43    2.09
   0 -15  11   -0.12    1.95
   0  15 -11    0.86    3.00
   0  15 -11    1.08    2.62
   0  15  11    0.17    2.98
   0 -15  11   -0.13    2.07
   0 -15 -11    1.26    2.48
   0 -15 -11    1.45    2.74
   0  15 -11    0.61    3.14
   0  15 -11   -0.19    2.93
   0  15 -11    1.76    2.79
   0  15  11    0.08    1.66
   0 -15 -12   14.87    3.66
   0  15  12    9.77    3.57
   0 -15  12   15.47    3.26
   0  15  12   11.05    3.34
   0 -15 -12   17.06    3.46
   0 -15  12   12.83    2.61
   0  15 -12   19.79    4.05
   0  15 -12   14.65    3.89
   0  15  12   14.61    3.81
   0 -15  12   12.42    2.92
   0 -15 -12   14.63    3.36
   0  15 -12   15.32    4.20
   0 -15 -12   16.15    3.98
   0  15 -12    9.54    4.14
   0  15 -12   14.51    3.85
   0  15  12   17.12    2.56
   0 -15 -13    2.73    2.71
   0  15  13   -3.11    4.08
   0 -15 -13    1.96    2.38
   0 -15  13    2.44    1.86
   0  15 -13    5.41    3.21
   0  15 -13    1.39    2.71
   0  15  13    2.09    2.53
   0 -15  13    1.97    1.99
   0 -15 -13    3.08    2.58
   0  15 -13    1.62    3.27
   0  15 -13    1.93    3.41
   0 -15 -13    0.54    2.77
   0  15  13    1.80    1.55
   0  15 -13    1.47    2.84
   0 -15 -14   14.02    3.41
   0  15  14    8.45    3.73
   0  15  14    7.34    3.70
   0 -15  14   13.84    2.71
   0 -15 -14   13.66    3.52
   0  15 -14   27.07    4.36
   0  15 -14   14.75    3.58
   0 -15  14   13.58    2.77
   0  15  14   10.53    3.26
   0 -15 -14   15.49    3.39
   0 -15 -14   10.38    3.63
   0  15  14   16.89    2.42
   0  15 -14   15.58    3.82
   0 -15 -15   28.55    4.45
   0  15  15   35.85    4.50
   0  15  15   31.98    4.52
   0 -15  15   34.83    3.69
   0 -15 -15   38.39    5.18
   0  15 -15   64.44    5.86
   0  15 -15   36.23    4.99
   0  15 -15    1.28    3.00
   0 -15  15   37.04    4.03
   0  15  15   28.98    4.38
   0 -15 -15   35.71    4.55
   0  15 -15   37.80    5.39
   0  15  15   45.70    3.53
   0 -15 -15   35.47    5.05
   0 -15  16   90.49    5.63
   0 -15 -16   94.65    7.66
   0 -15 -16   72.31    6.71
   0 -15 -16   82.46    6.70
   0  15  16  102.22    6.33
   0  15  16   94.20    6.38
   0  15  16   82.88    6.72
   0 -15  16   80.19    5.56
   0 -15 -16   81.93    6.43
   0  15  16  110.29    5.28
   0  15 -16   96.85    7.92
   0  15 -16   98.52    7.39
   0 -15  17    5.81    2.07
   0 -15 -17    4.07    3.06
   0 -15 -17    4.12    2.87
   0  15  17    0.11    3.88
   0  15  17   -0.09    3.77
   0  15  17    5.19    2.85
   0  15  17    5.10    1.74
   0  15 -17    4.05    3.11
   0 -15 -17    5.43    2.63
   0  15 -17    5.61    3.03
   0  15 -17    1.98    2.75
   0  15 -18    9.76    3.32
   0  15 -18    3.69    2.86
   0 -15 -18    7.45    3.13
   0  15  18    5.21    3.46
   0  15  18    2.60    3.89
   0  15  18    8.25    3.12
   0 -15  18   10.38    2.30
   0  15 -18   10.22    3.80
   0  15  18   12.95    2.09
   0 -15 -18   10.27    2.98
   0 -15 -19   12.89    3.13
   0  15 -19   12.66    3.44
   0  15 -19    7.41    3.00
   0 -15 -19   11.02    3.19
   0  15  19    8.92    3.53
   0  15  19    8.00    3.54
   0 -15  19   13.38    2.66
   0  15  19    9.66    3.20
   0 -15  19   13.68    2.49
   0  15  19   16.44    2.26
   0  15 -19   -0.21    5.46
   0 -15 -20   10.31    2.85
   0 -15  20    6.37    1.94
   0  15  20    1.41    3.62
   0  15  20    5.94    3.14
   0 -15  20    9.52    2.38
   0  15 -20   -0.81    5.52
   0  15  20    6.29    2.72
   0  15 -20    7.45    3.16
   0  15 -20    6.69    2.95
   0 -15 -20    8.82    3.06
   0  15  20    8.62    1.76
   0  15 -21   -3.97    5.60
   0 -15 -21    6.44    2.78
   0 -15 -21   -1.06    4.54
   0  15 -21    9.75    3.30
   0  15 -21    6.57    2.73
   0  15  21    6.79    3.22
   0  15  21    5.69    3.26
   0 -15  21    8.35    2.23
   0  15  21   12.98    1.94
   0 -15 -22   -0.51    2.34
   0 -15 -22    0.20    4.40
   0  15 -22   -0.97    2.85
   0  15 -22    0.11    2.56
   0  15 -22   -3.34    5.43
   0 -15  22   -0.69    1.66
   0 -15 -23   -0.67    4.85
   0  15  23    1.81    3.30
   0  15  23    2.12    3.18
   0  15 -23   -2.57    4.74
   0  15 -23    7.88    2.61
   0  15 -23    8.35    3.06
   0 -15  23    8.87    2.00
   0 -15 -23    5.99    2.62
   0  15 -24   10.89    2.96
   0  15 -24    9.64    2.61
   0 -15  24    7.98    1.78
   0 -15 -24   -0.20    4.64
   0  15 -24   -1.01    4.33
   0  15  24    1.74    3.04
   0  15  24    5.98    2.94
   0  15 -25   17.22    3.07
   0  15 -25   14.43    2.66
   0 -15 -25   -0.17    4.32
   0  15 -25    0.64    3.91
   0  15  25    7.38    2.71
   0  15  25   11.13    2.66
   0  15 -26   33.67    3.46
   0  15  26   29.14    3.06
   0  15 -27   14.91    2.38
   0 -16   0   22.59    3.86
   0 -16   0   24.10    3.69
   0 -16   0   20.99    3.14
   0  16   0   18.44    3.12
   0  16   0   17.52    4.67
   0  16   0   21.19    3.25
   0 -16   1   80.31    6.02
   0 -16  -1   80.04    5.99
   0 -16  -1   78.22    5.48
   0 -16   1   90.39    6.67
   0 -16   1   86.32    5.85
   0  16   1   69.26    5.40
   0  16  -1   62.95    6.95
   0  16  -1   74.07    5.50
   0  16   1   61.57    6.89
   0  16   1   82.06    5.69
   0  16  -1   85.97    5.92
   0  16  -2  271.05   13.53
   0 -16   2  309.84   14.27
   0 -16   2  322.39   13.33
   0 -16  -2  282.59   11.15
   0 -16  -2  291.50   12.04
   0 -16   2  320.95   12.32
   0 -16   2  327.91   13.03
   0  16   2  258.16   13.78
   0  16  -2  272.32   11.55
   0 -16   2  329.25   13.57
   0 -16  -2  295.15   12.92
   0  16  -2  266.25   14.24
   0  16   2  278.44   11.70
   0  16  -2  305.43   12.15
   0  16   2  287.90   11.45
   0  16  -3   81.09    7.34
   0 -16   3  103.32    7.86
   0  16   3   82.50    7.84
   0 -16  -3   94.87    6.33
   0 -16   3  109.78    7.21
   0 -16  -3   91.90    5.76
   0 -16   3  104.43    6.71
   0 -16   3  100.74    7.16
   0  16   3   77.24    7.63
   0  16  -3   91.53    6.25
   0  16  -3   85.63    8.06
   0  16   3   91.95    6.30
   0 -16   3  105.02    7.43
   0  16   3   97.94    6.10
   0  16  -4  150.99    9.69
   0  16   4  160.11    7.82
   0 -16   4  164.67    9.85
   0  16   4  159.26   10.65
   0 -16  -4  156.08    8.30
   0 -16  -4  153.44    7.53
   0 -16   4  187.84    9.57
   0 -16   4  173.43    8.86
   0  16  -4  156.03    8.34
   0  16   4  139.19    9.65
   0  16   4  162.19    8.60
   0 -16   4  167.27    9.46
   0  16  -5    4.22    3.14
   0  16   5    4.47    3.66
   0 -16   5    7.37    3.12
   0  16   5   10.51    2.45
   0  16   5    5.53    2.68
   0  16   5    5.98    3.15
   0  16  -5    6.02    2.43
   0 -16   5    9.14    3.27
   0 -16  -5    6.50    2.43
   0 -16   5    8.06    3.01
   0 -16  -5    7.80    2.08
   0 -16  -5    4.50    2.98
   0  16  -6  127.14    8.74
   0  16   6  121.54    9.21
   0 -16   6  127.45    8.42
   0  16   6  104.15    8.06
   0  16   6  117.59    6.47
   0 -16   6  134.08    8.30
   0  16  -6  121.10    7.44
   0  16   6  120.10    7.50
   0 -16   6  125.52    7.73
   0 -16  -6  116.64    7.06
   0 -16  -6  112.67    6.33
   0 -16  -6  140.33    9.02
   0  16  -7  538.24   19.48
   0  16  -7  472.03   19.02
   0  16   7  504.16   20.27
   0 -16   7  530.34   19.12
   0  16   7  418.57   18.20
   0  16   7  531.60   16.56
   0  16  -7  557.69   18.98
   0  16  -7  532.90   18.40
   0 -16   7  586.64   19.24
   0  16   7  564.56   18.52
   0 -16   7  578.66   18.70
   0 -16  -7  520.90   17.67
   0 -16   7  581.11   18.77
   0 -16  -7  500.63   16.48
   0 -16  -7  559.73   20.01
   0  16  -8  212.00   11.64
   0  16  -8  248.82   12.16
   0 -16   8  232.80   11.33
   0  16   8  219.93   12.40
   0  16   8  182.47   10.64
   0  16  -8  238.56   11.61
   0  16   8  243.90    9.64
   0 -16   8  254.44   11.54
   0  16  -8  250.77   11.47
   0  16   8  257.43   11.26
   0 -16  -8  248.87   12.29
   0 -16  -8  233.23   10.58
   0 -16   8  264.98   11.27
   0 -16   8  260.24   11.17
   0 -16  -9   44.63    4.51
   0 -16   9   50.46    4.77
   0 -16   9   53.83    4.90
   0  16  -9   37.04    5.13
   0  16  -9   48.60    5.62
   0 -16  -9   39.74    5.21
   0 -16   9   49.16    5.08
   0  16   9   36.57    5.59
   0  16   9   30.95    4.49
   0  16   9   43.92    4.67
   0  16  -9   51.39    5.32
   0 -16   9   42.74    4.91
   0  16  -9   54.75    5.55
   0  16   9   56.31    4.26
   0 -16  -9   48.75    5.29
   0 -16  -9   49.00    5.64
   0 -16 -10   -1.13    2.71
   0  16  10    0.73    2.31
   0  16 -10   -0.30    2.57
   0 -16  10    2.38    2.14
   0 -16 -10   -0.26    1.94
   0 -16  10    0.62    2.09
   0 -16  10    0.72    2.07
   0 -16 -10    3.43    2.85
   0  16 -10    1.91    2.76
   0  16 -10    2.03    2.59
   0 -16  10    0.27    2.21
   0  16  10   -0.17    3.41
   0 -16 -10    2.32    2.43
   0  16 -10    1.55    2.44
   0  16  10    3.14    1.82
   0  16 -10    1.14    2.52
   0 -16 -11   33.09    4.54
   0 -16  11   35.09    4.25
   0 -16  11   39.63    4.18
   0 -16  11   33.10    3.90
   0 -16 -11   34.82    4.22
   0  16 -11   36.71    5.18
   0  16 -11   32.69    4.85
   0 -16 -11   30.75    4.60
   0  16  11   30.44    4.79
   0 -16  11   35.93    4.23
   0  16  11   24.42    3.89
   0  16  11   35.71    3.43
   0  16 -11   42.05    5.06
   0  16 -11   30.22    4.62
   0 -16 -11   32.21    4.47
   0 -16 -12  102.67    7.32
   0  16  12   77.69    6.94
   0 -16  12   84.89    6.26
   0  16 -12   80.04    7.04
   0 -16  12   86.89    6.25
   0 -16 -12   98.57    6.81
   0 -16  12  100.64    6.42
   0 -16  12   82.61    5.85
   0 -16 -12   95.63    7.25
   0  16  12  103.88    5.57
   0  16 -12   94.04    7.25
   0 -16 -12   86.96    7.23
   0  16 -12   88.77    7.43
   0  16 -12   97.16    7.85
   0 -16 -13  482.39   17.20
   0  16  13  385.42   16.55
   0 -16  13  415.73   15.50
   0  16 -13  422.51   16.74
   0 -16  13  450.46   15.82
   0 -16  13  436.40   15.24
   0 -16  13  446.16   15.52
   0 -16 -13  480.32   17.02
   0 -16 -13  424.00   16.73
   0  16  13  496.20   14.41
   0  16 -13  487.23   17.78
   0 -16 -13  451.90   17.71
   0  16 -13  446.15   17.88
   0 -16 -14  319.66   12.22
   0  16  14  284.90   12.15
   0 -16  14  287.81   10.84
   0  16 -14  296.47   12.34
   0  16  14  400.96   10.69
   0  16  14  383.03   11.47
   0 -16  14  316.87   11.28
   0 -16  14  294.58   10.42
   0 -16 -14  342.48   12.68
   0 -16 -14  314.88   12.48
   0  16  14  349.26    9.84
   0  16 -14  352.34   13.32
   0 -16 -14  308.56   12.96
   0 -16 -15   47.61    5.00
   0 -16  15   41.34    4.25
   0  16  15   47.00    5.38
   0  16 -15   48.54    5.16
   0  16  15   54.67    4.55
   0 -16  15   46.04    4.45
   0  16  15   48.24    4.68
   0 -16 -15   56.00    5.33
   0 -16  15   48.42    4.24
   0 -16 -15   47.00    5.03
   0  16 -15   61.30    5.81
   0  16  15   60.95    4.05
   0 -16 -15   37.24    5.07
   0 -16 -16    6.16    2.78
   0  16  16    3.77    2.84
   0 -16  16    4.65    2.19
   0  16 -16    3.59    2.79
   0  16 -16   -0.13    2.53
   0 -16  16    6.00    2.38
   0  16  16   -2.00    3.52
   0  16  16   -0.10    3.54
   0 -16  16    4.66    2.01
   0 -16 -16    7.13    2.92
   0  16 -16    4.79    3.08
   0  16  16    8.38    2.02
   0 -16 -16    3.81    2.89
   0 -16  17  158.95    7.32
   0 -16  17  156.99    7.46
   0  16 -17  164.48    8.84
   0  16  17  142.15    8.41
   0  16  17  200.43    7.66
   0 -16  17  158.70    7.70
   0  16  17  186.47    8.06
   0 -16 -17  146.33    8.35
   0 -16 -17  169.66    8.58
   0  16  17  177.53    6.71
   0  16 -17  161.91    8.92
   0 -16  18  195.35    8.10
   0 -16  18  177.38    7.50
   0  16 -18  194.53    9.39
   0  16  18  167.24    8.87
   0  16  18  229.28    8.63
   0  16  18  222.96    7.91
   0 -16  18  195.19    8.27
   0 -16 -18  179.17    8.95
   0 -16 -18  188.74    8.85
   0  16  18  197.74    6.88
   0 -16  19  281.08    9.40
   0 -16  19  273.11    9.72
   0  16 -19  301.30   11.55
   0  16  19  237.88   10.54
   0 -16  19  278.58    9.92
   0  16  19  333.88   10.37
   0  16  19  359.23    9.95
   0 -16 -19  259.56   10.65
   0 -16 -19  272.00   10.63
   0  16  19  335.28    8.91
   0  16  20   47.61    3.18
   0  16  20   39.59    4.39
   0 -16  20   36.58    3.65
   0  16  20   44.79    4.23
   0  16  20   40.19    3.81
   0 -16 -20   36.03    4.09
   0 -16  20   34.50    3.47
   0  16 -20   47.54    4.74
   0  16 -20   30.75    3.78
   0 -16  21   29.80    3.08
   0  16  21   26.95    3.23
   0  16  21   31.45    3.61
   0 -16 -21   25.42    3.53
   0 -16  21   30.30    3.05
   0  16 -21   32.14    3.97
   0  16 -21   23.67    3.20
   0  16 -22    0.52    2.39
   0 -16  22   -0.36    1.55
   0  16 -22   -1.40    4.08
   0 -16 -22   -1.32    2.26
   0 -16 -22   -0.17    4.07
   0 -16  22    0.14    1.43
   0  16 -23    0.64    2.11
   0  16  23    0.79    1.58
   0 -16 -23    0.19    1.89
   0 -16 -23   -0.62    3.96
   0 -16  23   -0.61    1.38
   0  16  24  110.61    4.98
   0 -16 -24  119.24    5.65
   0  16 -24  151.79    6.07
   0  16 -25   63.58    3.80
   0 -16 -25   -0.80    3.05
   0  17   0   -0.45    2.07
   0  17   0   -1.14    2.17
   0  17   0   -1.54    3.68
   0 -17   0   -1.09    2.02
   0 -17   0   -0.76    2.26
   0  17   1   -1.32    2.05
   0  17  -1   -0.23    2.33
   0  17  -1   -0.34    2.09
   0 -17   1   -1.59    1.97
   0  17   1   -1.27    2.22
   0  17   1   -0.38    3.46
   0 -17  -1    0.10    1.82
   0 -17   1   -0.77    2.41
   0 -17  -1    0.12    2.29
   0 -17   1   -1.12    2.07
   0  17  -2   12.44    2.76
   0  17   2   10.75    3.92
   0  17   2   12.68    2.73
   0 -17   2   13.93    3.43
   0 -17  -2   14.09    3.01
   0 -17   2   14.46    3.25
   0 -17  -2   12.92    2.60
   0 -17   2   13.73    3.34
   0 -17   2   11.94    2.89
   0  17  -2   10.82    2.87
   0  17   2   13.53    2.75
   0  17  -2   13.54    4.00
   0  17   3   16.55    4.03
   0 -17   3   21.49    3.88
   0  17   3   20.05    3.37
   0  17  -3   16.82    3.12
   0 -17   3   25.30    3.53
   0 -17  -3   19.76    2.90
   0 -17   3   24.23    3.77
   0 -17  -3   20.75    3.33
   0 -17   3   24.22    4.14
   0 -17  -3   20.31    4.10
   0  17  -3   24.92    3.73
   0 -17  -3   10.27    2.47
   0  17   3   24.61    3.34
   0  17  -3   12.60    3.80
   0  17  -4   16.46    2.96
   0 -17   4   17.30    3.70
   0  17   4   14.71    2.95
   0  17   4   13.73    3.99
   0 -17   4   23.20    3.87
   0 -17  -4   13.54    2.50
   0 -17   4   17.42    3.22
   0 -17  -4   14.15    2.96
   0 -17  -4   17.37    3.90
   0  17   4   15.03    2.82
   0  17  -4   10.16    3.46
   0  17  -5   50.72    5.67
   0  17   5   55.43    4.92
   0 -17   5   60.84    5.74
   0  17  -5   48.10    4.59
   0  17   5   46.44    5.60
   0 -17  -5   53.79    4.81
   0 -17   5   66.89    5.32
   0 -17  -5   55.72    4.44
   0 -17   5   65.73    5.71
   0 -17  -5   59.65    5.99
   0 -17   5   59.21    5.93
   0  17   5   62.91    4.78
   0  17  -6   42.95    5.32
   0  17  -6   45.96    5.11
   0  17  -6   47.49    4.65
   0 -17   6   57.79    5.56
   0  17   6   39.84    5.14
   0  17   6   61.76    5.17
   0 -17   6   61.14    5.42
   0 -17  -6   50.75    4.16
   0 -17  -6   49.01    4.62
   0 -17   6   58.32    5.15
   0 -17  -6   52.71    5.59
   0 -17   6   55.47    5.73
   0  17   6   59.23    4.54
   0  17  -7   21.58    4.15
   0  17  -7   23.93    4.03
   0  17  -7   26.61    3.61
   0  17   7   32.08    4.01
   0  17   7   20.41    3.90
   0 -17   7   30.41    4.27
   0 -17   7   39.75    4.38
   0 -17   7   31.72    3.94
   0 -17   7   34.08    4.22
   0 -17  -7   27.41    3.67
   0 -17  -7   29.84    4.59
   0  17   7   36.91    3.64
   0  17  -7   35.94    4.46
   0  17   7   22.85    4.78
   0 -17   7   24.32    4.13
   0 -17   8   -0.72    2.32
   0  17   8   -0.53    3.20
   0  17  -8   -0.74    2.56
   0  17  -8   -1.55    2.87
   0 -17   8   -0.41    2.41
   0  17  -8    0.63    1.91
   0  17   8   -0.89    2.69
   0  17   8   -0.49    2.08
   0 -17   8   -0.88    2.06
   0 -17  -8    0.35    1.84
   0 -17   8   -0.87    2.15
   0 -17  -8   -0.48    2.73
   0  17  -8    0.27    2.21
   0  17   8   -0.09    1.73
   0 -17  -8   -1.48    2.57
   0 -17   9   59.95    5.48
   0  17   9   57.30    6.17
   0  17  -9   50.41    5.46
   0  17  -9   55.21    5.57
   0 -17   9   65.06    5.56
   0  17  -9   61.65    5.28
   0  17   9   47.38    5.24
   0  17   9   72.24    5.56
   0 -17  -9   67.36    5.26
   0 -17   9   74.05    5.65
   0 -17   9   78.26    5.66
   0 -17  -9   64.45    6.11
   0  17  -9   78.33    6.04
   0  17   9   80.57    4.96
   0 -17  -9   71.22    6.05
   0  17  10    8.73    3.47
   0 -17  10   10.86    2.92
   0  17 -10    9.99    3.18
   0  17 -10   12.43    3.28
   0 -17  10   13.95    2.98
   0  17  10    8.09    2.93
   0  17  10   13.78    2.88
   0 -17  10   14.33    2.94
   0 -17  10   14.07    2.80
   0 -17 -10   13.64    2.77
   0 -17 -10    7.97    3.15
   0  17 -10   12.98    3.15
   0  17  10   16.60    2.56
   0 -17 -10   11.67    3.03
   0 -17  11   -0.63    1.97
   0  17  11   -1.27    3.37
   0  17 -11   -0.58    2.29
   0  17 -11    0.15    2.33
   0 -17 -11   -0.75    2.27
   0  17  11    1.19    2.02
   0 -17  11   -0.37    2.07
   0 -17  11   -0.34    1.92
   0 -17  11    0.45    1.94
   0 -17 -11   -0.24    1.86
   0 -17 -11   -0.89    2.60
   0  17  11   -0.50    1.61
   0  17 -11    0.13    2.15
   0 -17 -11   -1.27    2.34
   0 -17 -12    0.14    2.02
   0 -17  12   -0.12    2.02
   0  17  12    0.61    2.87
   0  17 -12   -0.39    2.14
   0  17  12    0.12    2.07
   0 -17  12    0.59    1.86
   0 -17 -12    1.46    1.88
   0 -17  12    1.62    1.79
   0 -17  12    0.22    1.97
   0 -17 -12   -1.15    2.43
   0  17 -12    1.45    2.19
   0  17  12    0.08    1.71
   0 -17 -12   -0.30    2.17
   0 -17 -13   -0.53    2.07
   0 -17  13    0.47    1.92
   0  17  13   -1.77    2.99
   0  17 -13   -0.89    2.14
   0  17 -13   -0.38    2.22
   0 -17  13   -0.80    2.06
   0 -17 -13   -0.97    1.97
   0 -17  13   -0.85    1.96
   0 -17  13   -0.52    1.72
   0 -17 -13    0.42    2.37
   0  17  13   -0.69    1.61
   0  17 -13    0.51    2.34
   0 -17 -13   -0.74    2.44
   0 -17 -14   22.98    3.58
   0 -17  14   20.47    3.15
   0  17  14   22.19    4.06
   0  17 -14   24.41    3.53
   0 -17  14   26.06    3.51
   0 -17  14   24.16    3.27
   0 -17  14   22.51    3.11
   0 -17 -14   19.30    3.55
   0  17  14   31.64    3.00
   0  17 -14   23.71    3.68
   0 -17 -14   15.87    3.47
   0 -17  15    1.04    1.73
   0 -17  15    0.69    1.80
   0  17  15    0.55    2.38
   0 -17  15    0.21    1.70
   0 -17  15    1.79    1.97
   0  17 -15    0.48    2.05
   0  17 -15   -0.23    2.28
   0 -17 -15   -0.90    2.41
   0  17  15    0.35    1.48
   0  17 -15    0.35    2.08
   0 -17 -15    3.70    2.29
   0 -17  16   18.52    2.69
   0 -17  16   20.51    2.98
   0  17  16   19.01    3.64
   0 -17  16   18.97    2.94
   0  17 -16   21.71    3.37
   0 -17 -16   18.71    3.28
   0  17  16   23.18    2.61
   0  17 -16   17.50    3.14
   0 -17 -16   21.30    3.32
   0 -17  17    1.95    1.64
   0 -17  17    1.72    1.89
   0  17 -17    2.74    2.26
   0  17  17    2.99    2.50
   0  17  17    2.35    2.11
   0 -17  17    3.82    2.07
   0 -17 -17    2.44    2.02
   0 -17 -17    2.23    2.07
   0  17  17    1.95    1.44
   0 -17  18    6.16    2.06
   0 -17  18    6.94    1.91
   0  17 -18    7.07    2.37
   0  17  18    5.69    2.54
   0  17 -18   -0.78    3.88
   0 -17 -18    4.37    2.26
   0 -17 -18    6.21    2.32
   0  17  18    8.45    1.78
   0  17  18    7.10    2.25
   0 -17  18    6.28    2.13
   0  17 -19   -0.24    3.52
   0 -17 -19    1.74    2.01
   0  17 -19    3.10    2.03
   0  17  19    2.40    1.36
   0 -17  19    1.91    1.61
   0  17  19    1.06    1.77
   0 -17  19    1.73    1.65
   0 -17 -20   -0.09    1.77
   0  17 -20   -0.26    1.76
   0 -17  20    0.44    1.44
   0  17  20    0.16    1.63
   0 -17  20    0.80    1.43
   0  17 -20   -1.33    3.45
   0 -17 -21    8.81    2.17
   0  17 -21   13.45    2.29
   0  17  21   10.83    2.17
   0 -17  21   11.52    1.93
   0 -17  21   12.60    2.12
   0  17 -22   -2.40    3.02
   0  17 -22    1.52    1.42
   0 -17 -22    1.81    1.57
   0 -17 -22   -1.33    3.31
   0  17  22    2.20    1.49
   0 -17 -23   -1.15    3.05
   0  17 -23   -1.61    2.52
   0 -17 -24   -0.78    2.38
   0 -17 -25   -0.20    1.85
   0  18   0  323.64   12.37
   0 -18   0  311.72   13.18
   0 -18   0  346.47   13.06
   0 -18   0  339.83   12.17
   0  18   1  146.00    7.41
   0  18  -1  138.65    7.39
   0  18   1  118.85    6.83
   0  18  -1  112.78    6.67
   0  18  -1  121.38    8.69
   0 -18  -1  134.00    8.19
   0 -18   1  147.74    7.97
   0 -18  -1  141.06    7.73
   0 -18   1  143.19    7.22
   0 -18  -1  140.54    6.96
   0  18  -2  241.63   10.38
   0  18   2  254.67   10.23
   0  18  -2  227.59    9.95
   0  18   2  222.00   10.06
   0 -18   2  273.18   12.03
   0  18  -2  220.62   11.74
   0  18   2  225.94   12.08
   0 -18  -2  253.41   11.78
   0 -18  -2  252.80   10.84
   0 -18  -2  234.48    9.71
   0 -18   2  259.74   10.46
   0 -18   2  273.76   11.36
   0  18  -3   35.56    4.15
   0  18   3   43.83    4.17
   0 -18   3   31.65    3.50
   0  18   3   34.29    3.91
   0  18  -3   34.56    3.80
   0 -18   3   40.69    4.79
   0  18   3   28.98    5.02
   0  18  -3   27.60    4.63
   0 -18  -3   37.82    4.83
   0 -18  -3   33.72    3.58
   0 -18  -3   38.14    4.23
   0 -18   3   42.79    4.22
   0 -18   3   41.64    4.60
   0  18   4   28.95    3.46
   0  18  -4   18.53    2.96
   0 -18   4   23.59    4.00
   0  18   4   17.02    3.90
   0  18   4   24.35    3.40
   0  18  -4   20.27    4.08
   0  18   4   16.87    4.29
   0  18  -4   19.87    3.75
   0 -18  -4   24.21    4.08
   0 -18  -4   27.25    3.73
   0 -18   4   32.01    3.77
   0 -18  -4   19.25    2.81
   0  18   5  144.81    6.98
   0  18   5  106.84    7.62
   0  18   5  131.26    7.18
   0 -18   5  140.76    8.19
   0  18  -5  111.28    6.62
   0  18   5  111.96    8.31
   0  18  -5  100.91    7.45
   0  18  -5  102.90    7.09
   0 -18  -5  123.90    7.08
   0 -18   5  147.61    7.56
   0 -18  -5  130.36    8.23
   0 -18  -6  170.36    9.49
   0  18  -6  136.46    8.18
   0  18  -6  147.09    8.88
   0 -18  -6  170.22    8.73
   0  18   6  138.00    8.63
   0  18   6  162.62    8.23
   0  18  -6  140.03    7.55
   0 -18   6  178.65    9.19
   0 -18   6  178.67    8.93
   0 -18   6  188.17    8.66
   0 -18  -6  165.46    8.21
   0  18   6  170.17    7.69
   0 -18  -7   47.16    5.05
   0  18  -7   35.08    4.56
   0  18  -7   36.38    4.28
   0 -18  -7   38.54    4.34
   0  18   7   40.75    4.15
   0  18   7   34.31    4.34
   0 -18   7   47.04    4.80
   0 -18  -7   43.15    4.18
   0 -18   7   45.00    4.31
   0 -18   7   45.39    4.57
   0  18  -7   44.27    4.36
   0  18   7   47.18    3.95
   0 -18  -8    4.81    2.66
   0  18  -8    3.17    2.19
   0  18  -8    4.96    2.59
   0 -18  -8    6.74    2.48
   0  18   8    5.29    2.16
   0 -18   8    6.24    2.53
   0  18   8    4.36    2.43
   0 -18   8    4.90    2.35
   0 -18   8    4.18    2.09
   0 -18  -8    4.91    2.10
   0 -18   8    4.63    2.23
   0  18  -8    4.22    2.27
   0  18   8    4.58    1.85
   0 -18  -9    4.27    2.56
   0  18  -9    4.96    2.34
   0  18  -9    5.21    2.52
   0 -18  -9    7.05    2.44
   0 -18   9    7.57    2.55
   0  18   9    3.52    2.19
   0  18   9    4.89    2.18
   0 -18  -9    5.39    2.01
   0 -18   9    4.56    2.09
   0 -18   9    6.40    2.21
   0 -18   9    5.28    2.10
   0  18  -9    4.90    2.35
   0  18   9    6.31    1.95
   0 -18 -10    3.86    2.47
   0  18 -10    3.10    2.33
   0 -18 -10    7.18    2.41
   0  18  10    4.72    1.78
   0  18 -10    4.66    2.23
   0 -18 -10    5.01    2.03
   0 -18  10    4.36    2.11
   0 -18  10    5.04    2.01
   0 -18  10    6.61    2.21
   0 -18  10    3.69    2.17
   0  18  10    4.69    2.04
   0 -18  11   -0.55    2.07
   0  18  11   -0.31    1.83
   0 -18 -11    0.12    1.94
   0  18 -11    2.17    2.04
   0  18  11    0.31    1.43
   0 -18 -11    0.80    2.26
   0 -18 -11    1.15    1.75
   0 -18  11   -0.61    1.96
   0 -18  11    0.20    1.76
   0 -18  11    0.30    1.76
   0 -18  12   86.59    5.72
   0  18  12   86.65    5.63
   0 -18 -12   78.50    5.76
   0  18 -12   82.44    5.61
   0  18  12   90.44    4.91
   0 -18 -12   81.12    6.13
   0 -18  12   77.64    5.27
   0 -18  12   89.83    5.61
   0  18  13  185.65    8.49
   0 -18  13  178.39    8.47
   0 -18 -13  189.91    8.96
   0  18 -13  184.77    8.49
   0 -18 -13  165.27    8.83
   0 -18  13  192.40    8.47
   0 -18  13  184.07    8.20
   0 -18  14  231.61    9.71
   0  18  14  237.87    9.67
   0 -18 -14  255.70   10.44
   0  18 -14  220.21    9.50
   0  18  14  271.77    8.96
   0 -18 -14  232.71   10.40
   0 -18  14  263.13    9.90
   0 -18  14  241.52    9.52
   0 -18  15   66.35    4.77
   0 -18 -15   63.90    4.93
   0  18 -15   66.04    4.65
   0  18  15   84.14    4.35
   0 -18 -15   63.00    5.06
   0 -18  15   68.11    4.66
   0 -18  15   64.05    4.47
   0 -18  15   70.15    4.73
   0 -18  16   11.26    2.43
   0 -18 -16   12.18    2.76
   0 -18 -16   12.47    2.59
   0 -18  16   13.34    2.37
   0 -18  16   10.03    2.16
   0 -18  16    9.95    2.31
   0  18  16   14.01    2.03
   0 -18  17  101.20    5.30
   0  18  17  122.74    4.80
   0 -18  17  102.23    5.02
   0 -18  17  117.51    5.57
   0 -18  17  113.51    5.44
   0 -18 -17   97.38    5.69
   0  18  18  200.72    7.10
   0 -18  18  185.91    6.78
   0  18  18  205.56    5.87
   0 -18  18  178.84    6.53
   0 -18  18  185.48    6.78
   0 -18 -18  181.00    7.34
   0  18  19  173.88    6.29
   0 -18  19  174.72    6.06
   0 -18  19  152.68    5.66
   0 -18 -19  149.32    6.31
   0 -18 -20    0.21    2.69
   0  18 -20   -0.08    2.36
   0 -18 -21   -0.84    2.44
   0  18 -21   -2.42    2.21
   0 -18 -22   -0.39    2.15
   0  18 -22   -0.91    2.01
   0  19   0    0.29    2.00
   0  19   0   -0.48    1.71
   0 -19   0   -0.46    1.91
   0 -19   0   -1.35    1.97
   0 -19   0    0.33    2.08
   0  19   1   -0.09    2.00
   0  19  -1    0.10    2.17
   0  19   1    0.58    1.68
   0  19  -1    1.05    1.72
   0  19  -1   -1.17    2.88
   0 -19   1    0.55    2.04
   0 -19  -1   -0.12    2.06
   0 -19   1   -0.11    2.22
   0 -19  -1   -1.10    2.26
   0 -19   1   -0.18    1.81
   0 -19  -1    0.09    1.66
   0  19  -2    1.47    2.14
   0  19   2    2.51    2.09
   0  19  -2    2.16    1.70
   0  19   2    1.45    1.86
   0  19  -2    1.22    2.12
   0  19  -2    2.00    2.84
   0 -19  -2    2.68    2.29
   0 -19   2    3.55    1.93
   0 -19  -2    3.68    2.19
   0 -19   2    4.45    2.37
   0  19  -3    2.46    2.25
   0  19   3    4.96    2.17
   0  19  -3    2.80    1.78
   0  19   3    3.88    1.96
   0  19  -3    6.09    2.55
   0  19   3    2.81    2.91
   0  19  -3    1.39    2.73
   0 -19  -3    1.74    2.27
   0 -19  -3    5.34    2.33
   0 -19   3    4.75    2.43
   0 -19   3    3.50    1.92
   0  19   4   -0.26    1.88
   0  19   4    0.68    1.82
   0  19   4    0.15    3.03
   0  19  -4   -1.49    2.92
   0  19  -4    1.63    2.05
   0 -19  -4   -0.25    2.32
   0 -19   4    1.14    1.89
   0 -19  -4    0.31    1.94
   0 -19   4   -1.09    2.10
   0  19   5   49.54    3.98
   0  19   5   40.93    3.80
   0 -19   5   52.49    4.86
   0  19  -5   34.15    4.36
   0  19   5   35.60    4.76
   0  19  -5   31.45    3.87
   0 -19  -5   41.21    4.53
   0 -19   5   50.04    4.13
   0 -19  -5   47.02    4.13
   0  19   6    9.72    2.22
   0  19   6    6.35    2.16
   0 -19   6    4.71    2.36
   0  19  -6    3.97    2.23
   0  19  -6    3.28    2.39
   0  19   6    4.03    2.71
   0 -19  -6    5.93    2.41
   0 -19  -6    7.23    2.16
   0 -19   6    6.69    2.04
   0  19  -7    4.62    2.10
   0  19   7    6.75    1.94
   0  19   7    5.33    1.99
   0 -19   7    3.96    2.18
   0 -19   7    3.83    1.79
   0  19  -7    2.77    1.86
   0  19  -7    3.27    2.36
   0  19   7    2.96    2.59
   0 -19  -7    4.12    2.35
   0 -19  -7    5.11    1.99
   0 -19   7    4.83    1.92
   0  19  -8    0.28    1.78
   0  19   8    0.08    1.56
   0  19   8    1.22    1.71
   0 -19   8   -0.33    2.17
   0 -19   8   -0.08    1.60
   0  19  -8   -0.93    2.12
   0  19   8   -0.91    2.41
   0 -19  -8   -0.37    2.24
   0 -19   8   -0.55    1.74
   0 -19   8   -0.39    1.92
   0 -19  -8    0.29    1.59
   0  19   9   26.62    2.77
   0  19  -9   24.84    3.09
   0 -19   9   23.97    3.28
   0  19   9   24.43    3.01
   0  19   9   19.38    3.41
   0 -19  -9   22.94    3.53
   0 -19  -9   23.21    2.91
   0 -19   9   24.61    3.08
   0 -19   9   26.20    3.09
   0  19 -10    0.35    1.68
   0  19  10    1.90    1.53
   0 -19  10   -0.10    1.82
   0  19  10    0.27    1.64
   0  19  10    0.36    2.09
   0 -19  10   -0.91    1.64
   0 -19  10    0.77    1.54
   0 -19 -10    0.81    2.01
   0 -19  11   66.90    4.55
   0 -19  11   67.10    4.48
   0 -19  11   51.67    3.86
   0 -19 -11   57.07    4.39
   0  19  11   60.70    4.36
   0 -19  11   59.42    4.53
   0  19  11   45.54    4.51
   0  19 -11   65.37    4.47
   0  19  11   77.99    4.28
   0 -19 -11   55.00    4.75
   0 -19  12   14.36    2.44
   0 -19  12   15.71    2.44
   0 -19  12    9.29    1.87
   0 -19 -12   14.55    2.48
   0 -19  12   10.73    2.43
   0  19  12   14.50    2.43
   0  19  12   10.65    2.70
   0  19 -12   13.60    2.44
   0  19  12   16.37    2.18
   0 -19 -12   10.39    2.54
   0 -19 -13   -0.30    1.81
   0  19  13    0.61    1.84
   0 -19 -13   -0.26    1.53
   0  19  13    1.19    1.59
   0 -19  13    0.26    1.60
   0 -19  13    0.16    1.48
   0  19  13    0.71    1.30
   0  19 -13   -0.29    1.57
   0 -19 -14   21.73    3.02
   0  19  14   15.66    2.84
   0  19  14   26.03    2.88
   0 -19  14   27.92    2.99
   0 -19 -14   21.92    2.81
   0 -19  14   28.60    2.92
   0  19 -14   25.85    2.72
   0  19  14   33.42    2.65
   0  19  15   32.97    3.47
   0  19  15   40.74    3.28
   0 -19  15   41.62    3.40
   0 -19  15   47.40    3.43
   0 -19 -15   38.81    3.63
   0  19  15   51.67    3.07
   0 -19  16    6.23    1.63
   0 -19  16    5.77    1.62
   0  19  16    8.47    1.52
   0 -19 -16    4.41    1.85
   0  19  17    9.12    1.42
   0  19 -17   -0.88    2.27
   0  19 -18    0.07    1.98
   0 -19 -19   -0.08    2.08
   0  19 -19    0.06    1.90
   0 -19 -20   -0.34    1.70
   0  19 -20   -0.76    1.67
   0 -20   0  163.62    7.52
   0  20   0  152.02    6.83
   0 -20   1  129.39    6.58
   0 -20  -1  128.95    6.56
   0  20   1   99.22    5.49
   0  20   1   92.87    6.15
   0  20  -1   89.23    5.95
   0  20  -1   92.33    6.49
   0  20   1  131.26    6.17
   0  20  -1  127.36    6.15
   0  20  -2   96.09    6.44
   0  20  -2   85.74    5.74
   0 -20   2  116.53    6.26
   0 -20   2  110.50    5.57
   0 -20  -2  115.65    6.16
   0 -20  -2   93.53    5.64
   0  20   2   98.14    5.42
   0  20  -2  109.10    5.72
   0  20   2  114.33    5.78
   0  20  -3   11.54    2.52
   0  20   3   11.42    2.95
   0  20  -3   12.11    3.01
   0 -20   3   15.06    2.69
   0 -20   3   13.77    2.26
   0 -20  -3   14.20    2.53
   0 -20  -3   10.48    2.36
   0  20   3   11.76    2.26
   0  20   3   13.63    2.39
   0  20  -3   14.88    2.47
   0  20   4   78.18    5.95
   0  20  -4   81.10    5.87
   0  20  -4   75.37    5.28
   0 -20   4  124.55    6.29
   0 -20  -4  119.02    6.10
   0 -20   4  114.27    5.63
   0 -20  -4   89.92    5.62
   0  20   4   96.62    5.33
   0  20   4  128.86    5.80
   0  20  -5   87.35    6.01
   0  20   5   91.10    6.33
   0 -20   5  124.62    6.32
   0 -20  -5  120.54    6.13
   0 -20   5  120.14    5.79
   0 -20  -5   97.69    5.87
   0  20   5  103.06    5.54
   0  20   5  134.83    5.92
   0  20  -6   16.48    2.95
   0  20   6   18.52    3.25
   0  20   6   18.04    2.55
   0 -20   6   18.14    2.46
   0 -20  -6   19.08    2.66
   0 -20  -6   21.47    2.99
   0  20   6   20.84    2.57
   0  20   7   28.06    3.59
   0  20   7   30.61    3.07
   0 -20   7   38.51    3.66
   0 -20  -7   40.79    3.77
   0 -20  -7   32.39    3.21
   0 -20   7   42.04    3.36
   0 -20  -7   35.47    3.58
   0  20  -7   31.79    3.14
   0  20   7   34.42    3.06
   0  20   8   53.78    4.64
   0  20   8   62.56    4.18
   0 -20  -8   88.61    5.18
   0 -20   8   75.22    4.72
   0 -20   8   72.49    4.32
   0 -20  -8   55.45    4.44
   0  20   8   78.22    4.31
   0  20  -8   75.36    4.47
   0  20   9    1.08    1.90
   0  20   9    0.94    1.41
   0 -20   9   -1.01    1.63
   0 -20   9    1.04    1.29
   0 -20   9    1.76    1.51
   0 -20  -9    0.72    1.60
   0  20  -9    0.82    1.45
   0  20   9    0.67    1.38
   0  20  10   97.13    5.99
   0  20  10  113.06    5.56
   0 -20  10  125.19    5.53
   0 -20  10  132.81    6.01
   0 -20  10  127.74    5.70
   0 -20 -10  110.80    6.04
   0  20 -10  130.23    5.69
   0  20  10  134.64    5.52
   0  20  11   22.24    2.97
   0  20  11   26.88    2.68
   0 -20  11   27.51    2.44
   0 -20  11   31.98    2.95
   0 -20  11   35.24    2.93
   0 -20 -11   30.55    3.19
   0  20  11   39.80    2.85
   0  20 -11   29.48    2.71
   0 -20  12   26.33    2.49
   0 -20  12   28.44    2.72
   0  20  12   23.79    2.51
   0  20 -12   21.56    2.28
   0  20  12   26.39    2.33
   0  20  12   18.17    2.68
   0  20 -13   -0.65    2.25
   0  20  13    0.27    1.11
   0  20 -14   -0.13    2.10
   0  20  14   29.58    2.09
   0  20 -15   -1.31    1.91
   0  20 -16   -0.47    1.69
   0 -20 -17   -0.06    1.67
   0 -20  17    2.81    1.07
   0 -21   0   -0.24    1.78
   0  21   0    0.36    1.26
   0 -21   0   -0.74    1.45
   0 -21   1    9.32    2.23
   0  21   1    9.99    1.82
   0  21  -1    8.76    1.78
   0  21   1    5.49    1.91
   0  21  -1    4.58    2.07
   0 -21   1    8.11    1.96
   0 -21  -1    7.39    1.87
   0 -21   2    9.78    2.26
   0  21   2    9.68    1.84
   0  21  -2    9.25    1.81
   0  21  -2    1.49    1.80
   0  21   2    5.23    1.95
   0 -21  -2    6.86    1.83
   0 -21   2    8.59    1.96
   0 -21  -3    0.70    1.68
   0 -21   3   -0.31    1.58
   0  21   3    0.53    1.29
   0  21  -3   -0.96    1.41
   0  21  -3   -1.11    1.87
   0  21   3   -1.13    1.77
   0  21   3   -0.90    1.86
   0 -21   3   -0.51    1.40
   0 -21   4    2.96    1.81
   0 -21  -4    2.42    1.73
   0  21   4    2.98    1.45
   0  21  -4    3.35    1.83
   0  21   4    2.00    1.67
   0  21   4    2.28    1.84
   0 -21   4    3.96    1.60
   0 -21   5   47.57    3.63
   0 -21  -5   49.62    3.68
   0  21   5   47.38    3.10
   0  21   5   28.77    3.13
   0  21   5   29.22    3.27
   0 -21   5   39.77    3.21
   0 -21   6    8.47    1.93
   0 -21  -6    9.24    2.01
   0  21   6    7.05    1.58
   0  21   6    5.75    2.00
   0 -21   6    5.70    1.67
   0  21   7    8.17    1.57
   0  21  -7    6.26    1.52
   0 -21   7    7.76    1.78
   0  21   8   12.77    1.82
   0  21  -8    9.16    1.69
   0 -21   8   10.71    1.86
   0  21   9    8.61    1.57
   0  21  -9    5.61    1.41
   0 -21   9   10.03    1.53
   0  21 -10    1.98    1.07
   0  21  10    2.31    1.15
   0 -21  10    0.40    1.05
   0 -21  11    3.01    1.15
   0  21 -11    0.55    1.83
   0 -21  12    2.20    1.07
   0  21 -12   -1.23    1.68
   0  22   0   48.47    2.70
   0 -22   0   51.37    3.18
   0  22  -1    1.86    1.04
   0  22   1    3.33    1.05
   0 -22   1    2.07    1.38
   0  22   2   32.67    2.26
   0  22  -2   34.40    2.30
   0 -22   2   41.03    2.84
   0 -22  -2   36.50    2.72
   0  22   3   16.74    1.63
   0  22  -3   12.36    1.51
   0 -22  -3   18.21    1.98
   0 -22   3   14.80    1.86
   0  22   4   30.45    2.06
   0 -22   4   31.89    2.45
   0 -22  -4   29.60    2.37
   0  22   5   16.58    1.56
   0 -22   5   18.17    1.83
   1   0   0    0.27    0.16
  -1   0   0    0.12    0.22
  -1   0   0    0.11    0.19
   1   0   0    0.24    0.17
  -1   0  -1   16.43    0.86
  -1   0   1   18.47    0.87
  -1   0   1   18.19    0.89
   1   0   1   16.85    0.75
   1   0   2   12.17    0.65
  -1   0   2    9.84    0.52
   1   0  -2   10.49    0.73
   1   0   2   10.38    0.77
  -1   0   2   11.43    0.70
  -1   0   2   10.33    0.79
   1   0   2   12.50    0.81
  -1   0   3    1.15    0.49
   1   0   3    1.07    0.47
  -1   0  -3    1.50    0.38
  -1   0   3    1.22    0.38
   1   0   3    1.47    0.45
   1   0   3    0.95    0.45
   1   0  -3    1.23    0.59
   1   0  -3    0.90    0.79
   1   0   3    1.25    0.57
   1   0  -3    1.72    0.72
  -1   0  -3    0.54    0.35
   1   0  -4    8.66    0.69
  -1   0   4   12.94    1.03
  -1   0   4   14.00    0.79
  -1   0  -4   12.72    0.76
   1   0   4   14.80    1.18
   1   0   4   14.27    1.10
   1   0   4   15.13    1.42
  -1   0  -4   15.42    1.86
   1   0  -4   16.15    1.53
  -1   0  -4   16.13    1.65
   1   0  -4   16.00    1.52
   1   0  -4   14.15    1.21
  -1   0   4    4.63    0.59
  -1   0  -4    4.37    0.57
   1   0   5    5.33    0.59
   1   0  -5    6.05    0.59
  -1   0   5    5.82    0.87
  -1   0  -5    5.02    0.59
  -1   0   5    6.21    0.63
   1   0   5    5.58    1.05
   1   0   5    5.47    0.92
  -1   0  -5    7.74    1.56
   1   0  -5    5.65    1.28
   1   0  -5    6.96    1.38
  -1   0  -5    5.37    1.65
   1   0  -5    5.75    1.11
   1   0   5    4.78    1.27
  -1   0  -5    5.68    0.63
  -1   0   5    5.87    0.64
   1   0  -6   11.22    0.74
   1   0   6   10.67    0.73
   1   0   6   15.74    1.66
  -1   0   6    7.82    0.81
   1   0   6   16.12    2.03
  -1   0  -6   18.31    2.32
   1   0  -6   16.86    1.72
   1   0  -6   17.48    2.02
   1   0  -6   17.99    2.00
  -1   0   6   17.50    1.32
  -1   0  -6   17.69    0.96
  -1   0   6   18.47    1.03
   1   0   6   20.21    1.64
   1   0   7   17.68    1.01
  -1   0   7   17.27    1.43
   1   0  -7   19.03    2.21
  -1   0  -7   19.15    2.54
   1   0   7   18.94    2.41
   1   0  -7   16.26    1.82
   1   0  -7   17.53    0.74
   1   0  -7   19.04    2.24
   1   0   7   18.38    1.81
  -1   0   7   18.29    1.09
  -1   0  -7   15.62    0.94
  -1   0   7   20.80    2.04
   1   0   7   19.36    2.06
   1   0   8   11.74    0.91
  -1   0   8   12.98    1.32
   1   0  -8   13.46    2.09
   1   0  -8   12.36    2.16
   1   0  -8   12.12    1.82
   1   0   8   13.87    2.48
  -1   0  -8   12.65    2.35
   1   0   8   15.31    1.72
  -1   0   8   14.56    1.92
   1   0   8   12.08    1.90
  -1   0   9    1.19    0.82
   1   0   9    0.78    0.50
   1   0  -9    0.74    1.29
   1   0   9    1.40    1.75
   1   0  -9    0.86    1.54
  -1   0  -9    0.96    1.79
   1   0  -9    1.26    1.47
  -1   0   9    0.93    1.28
   1   0   9    2.00    1.06
   1   0   9    1.41    1.38
  -1   0   9    1.57    1.68
  -1   0  10   86.79    3.78
   1   0  10   85.34    3.03
   1   0 -10   83.72    4.98
  -1   0 -10   78.20    5.31
   1   0 -10   80.90    4.53
   1   0  10   91.48    5.85
   1   0 -10   92.11    5.33
   1   0  10   87.55    4.64
  -1   0  10  101.42    5.07
   1   0  10   82.29    4.98
  -1   0  10   86.20    5.35
  -1   0  11    0.14    0.74
   1   0  11    0.10    0.50
  -1   0 -11   -0.11    1.88
   1   0 -11    1.27    1.82
   1   0 -11    0.54    1.56
   1   0  11   -0.12    1.95
   1   0 -11    0.61    1.44
  -1   0  11    0.25    1.43
   1   0  11    0.31    1.15
  -1   0  11    0.77    1.79
   1   0  11   -0.10    1.65
  -1   0  12   10.50    1.48
   1   0  12   10.93    1.09
   1   0  12   10.96    2.53
  -1   0  12    8.87    2.71
   1   0  12   10.78    2.09
  -1   0  12   11.20    2.30
   1   0 -12   12.55    2.72
   1   0 -12   11.28    2.24
  -1   0 -12   11.24    2.66
   1   0 -12   10.36    2.39
   1   0  12   12.24    3.02
  -1   0  13    3.81    2.28
   1   0  13    6.28    2.31
   1   0  13    6.43    1.68
  -1   0  13    7.03    2.05
   1   0 -13    4.64    2.11
   1   0 -13    4.22    1.79
   1   0  13    7.19    2.83
   1   0 -13    6.05    2.14
  -1   0 -13    3.67    2.18
  -1   0  14   12.68    3.21
   1   0  14    9.99    2.68
  -1   0  14   10.36    2.37
   1   0  14   13.21    2.32
   1   0 -14   12.25    2.46
   1   0 -14   14.17    2.75
   1   0 -14   10.73    2.63
   1   0  14   15.07    3.29
  -1   0 -14    7.29    2.46
  -1   0  15   18.70    3.76
   1   0  15   21.23    3.63
   1   0  15   22.23    3.05
  -1   0  15   26.25    3.41
   1   0 -15   20.65    2.97
  -1   0 -15   24.37    3.74
   1   0  15   28.48    4.28
   1   0 -15   19.94    3.17
   1   0  16   10.65    2.90
  -1   0  16   14.39    3.73
  -1   0  16   13.31    2.78
   1   0  16   13.70    2.51
  -1   0 -16    9.50    2.85
   1   0 -16   12.77    2.67
   1   0  16   14.74    3.64
   1   0 -16   12.45    2.79
   1   0  17    8.91    2.76
  -1   0  17    9.32    3.36
  -1   0  17    9.66    2.50
   1   0  17    8.87    2.18
   1   0 -17    9.59    2.55
  -1   0 -17    6.44    2.58
   1   0 -17    5.84    2.29
   1   0  17    9.41    3.30
  -1   0  18    4.78    2.68
  -1   0 -18    5.59    2.64
  -1   0  18    8.06    3.45
   1   0  18    8.89    3.16
   1   0 -18    6.65    2.37
   1   0 -18    5.03    2.22
  -1   0  18    5.23    2.14
   1   0  18    7.61    2.36
   1   0  19   17.11    3.08
  -1   0  19   16.89    4.29
   1   0 -19   16.21    2.45
  -1   0  19   19.50    3.48
   1   0  19   19.62    3.39
  -1   0 -19   14.67    3.65
  -1   0 -19   17.50    2.38
   1   0  19   14.65    3.76
  -1   0  19   16.28    4.52
   1   0 -19   17.94    2.45
   1   0 -19   17.41    3.41
   1   0 -19   15.81    3.39
   1   0 -20  149.42    6.80
  -1   0 -20  148.30    6.67
   1   0  20  163.05   10.97
   1   0 -20  137.28    8.98
  -1   0 -20  128.44    9.60
  -1   0  20  147.57   11.54
   1   0 -20  136.57    9.21
   1   0  20  158.93    8.74
  -1   0  20  111.04    9.79
  -1   0 -20   93.01    5.55
   1   0 -20   94.58    5.92
   1   0 -20  100.52    5.58
   1   0  20  155.48    9.24
  -1   0  20  142.98    8.93
   1   0 -21   -0.09    1.62
  -1   0 -21   -0.54    1.65
   1   0 -21    0.61    2.25
  -1   0  21    0.29    3.06
   1   0 -21    0.92    2.38
   1   0  21    1.68    2.73
  -1   0 -21    1.38    2.72
   1   0  21   -0.46    2.03
  -1   0  21   -1.80    3.53
  -1   0 -21   -0.17    1.54
   1   0 -21   -0.59    1.89
  -1   0  21    0.35    2.01
   1   0  21   -0.18    1.83
   1   0 -21   -0.40    1.64
   1   0  22  155.99   11.01
  -1   0 -22  122.58   10.04
   1   0 -22  134.90    9.83
   1   0 -22  163.40    7.43
   1   0 -22  140.51    9.53
  -1   0  22  124.81   10.99
  -1   0 -22  148.72    7.10
  -1   0 -22  119.58    6.42
   1   0  22  147.84    8.73
  -1   0  22  136.03    9.02
   1   0 -22  129.06    6.35
   1   0  23    8.94    2.42
   1   0 -23   10.79    2.09
   1   0 -23   12.25    2.39
   1   0 -23    7.89    2.90
  -1   0  23   10.03    3.67
  -1   0 -23   11.13    3.74
  -1   0 -23   12.33    2.36
   1   0  23   14.64    3.90
   1   0 -23   10.70    3.41
  -1   0  23    9.39    2.85
  -1   0 -24    5.16    2.99
  -1   0 -24    7.52    3.43
   1   0 -24    5.69    3.20
  -1   0 -24    9.42    2.66
  -1   0 -24    6.05    3.11
   1   0 -24    8.41    2.71
   1   0 -24   10.80    3.58
  -1   0 -24    4.50    2.55
  -1   0 -24    9.15    3.78
   1   0 -24    5.79    3.18
   1   0 -24    5.52    2.30
   1   0 -24    4.81    5.20
  -1   0 -24    4.89    5.06
   1   0 -24    4.97    3.00
   1   0 -24    2.17    3.31
   1   0 -24    7.97    2.96
  -1   0 -24    8.49    2.18
  -1   0  24    8.80    3.89
   1   0 -24    7.92    3.15
  -1   0 -24    4.67    2.93
   1   0 -24    8.25    2.25
   1   0  24    7.78    3.28
   1   0 -25    1.93    1.88
  -1   0 -25    0.97    2.72
  -1   0 -25    3.42    4.90
  -1   0 -25    3.84    2.20
  -1   0 -25    2.33    2.17
   1   0 -25    1.43    3.04
  -1   0 -25    0.64    3.45
   1   0 -25   -1.29    4.82
   1   0 -25    1.88    2.90
   1   0 -25    1.15    2.39
   1   0  25    1.74    2.12
  -1   0 -25    3.10    1.74
  -1   0  25    1.16    2.35
   1   0 -25    3.15    1.77
  -1   0 -25   -0.17    2.80
  -1   0 -25    0.63    1.58
   1   0 -25    0.92    3.30
  -1   0 -25    1.41    2.77
   1   0 -26   24.24    4.67
  -1   0 -26   18.17    3.56
  -1   0 -26   28.61    5.52
  -1   0 -26   23.51    3.73
   1   0 -26   20.49    3.21
   1   0 -26   13.20    4.11
   1   0 -26   10.78    6.79
  -1   0 -26   16.23    6.70
  -1   0 -26   14.91    4.06
   1   0 -26   12.56    3.71
  -1   0 -26   21.50    2.99
   1   0 -26   19.46    2.99
  -1   0 -26    8.34    3.49
  -1   0 -26   18.71    2.45
  -1   0 -26   14.37    4.28
   1   0 -26   15.68    4.57
  -1   0 -27   15.89    7.05
  -1   0 -27   21.80    4.99
   1   0 -27   16.48    2.90
  -1   0 -27   15.50    3.53
   1   0 -27   10.96    7.59
   1   0 -27   15.54    4.55
   1   0 -27   17.22    4.40
   1   0 -27   19.27    4.34
   1   0 -27   24.06    3.31
  -1   0 -27   18.71    2.73
  -1   0 -27    8.02    3.23
  -1   0 -27   22.60    2.64
  -1   0 -27   18.98    4.89
   1   0 -27   17.42    5.04
   1   0 -28    1.71    4.15
   1   0 -28    6.77    2.37
  -1   0 -28    7.08    6.19
  -1   0 -28    3.76    2.63
  -1   0 -28    4.16    3.82
   1   0 -28    5.09    6.27
   1   0 -28    4.80    3.42
  -1   0 -28    7.14    2.09
  -1   0 -28    6.12    1.77
   1   0 -28   -0.69    2.96
  -1   0 -28    3.01    2.80
  -1   0 -28    5.96    4.13
   1   0 -28    3.39    4.13
  -1   0 -29    3.77    2.65
   1   0 -29    6.10    2.34
   1   0 -29    5.17    4.56
   1   0 -29    8.90    6.87
  -1   0 -29    5.18    4.20
   1   0 -29    7.30    3.89
  -1   0 -29    7.61    2.13
  -1   0 -29    4.45    1.65
  -1   0 -29    2.69    2.80
   1   0 -29   -0.51    3.42
   1   0 -29    8.34    5.02
  -1   0 -29    6.90    4.43
   1   0 -30   54.28    4.62
   1   0 -30   64.72   11.01
  -1   0 -30   49.77    5.17
  -1   0 -30    9.28    3.89
   1   0 -30    1.96    3.45
  -1   0 -30   50.60    3.72
  -1   0 -30   48.93    7.71
   1   0 -30   45.88    7.64
  -1   0 -30   62.98    8.56
   1   0 -30   56.52    8.87
   1   0 -30   52.66    6.72
   1   0 -31   -1.38    5.26
  -1   0 -31    6.03    5.68
  -1   0 -31    2.51    2.97
  -1   0 -31    1.76    1.61
  -1   0 -31    1.34    3.58
   1   0 -31    0.48    3.75
   1   0 -31    5.28    6.14
  -1   0 -31    3.87    5.58
   1   0 -31    3.65    4.94
  -1   0 -32   71.25    5.93
  -1   0 -32   77.72    4.63
   1   0 -32    0.73    4.49
  -1   0 -32   23.25    4.90
   1   0 -32   76.98    9.87
  -1   0 -32  113.74   12.08
   1   0 -32   87.13   11.30
  -1   0 -32   66.29    9.85
   1   0 -32   87.31    9.38
  -1   0 -33   -3.40    6.53
  -1   0 -33    0.77    1.66
   1   0 -33    0.41    3.15
  -1   0 -33    1.16    2.86
   1   0 -33   -1.36    2.65
  -1   0 -33    1.02    6.34
   1   0 -33   -1.98    5.55
   1   0 -33    1.10    6.38
   1   0 -33    0.23    4.85
  -1   0 -34    4.00    6.59
  -1   0 -34    2.87    2.58
   1   0 -34    0.12    2.68
  -1   0 -34    9.03    1.85
   1   0 -34   -0.43    2.53
   1   0 -34    8.69    7.52
   1   0 -34    5.86    4.99
  -1   0 -35   -0.21    3.22
  -1   0 -35    2.80    1.56
   1   0 -35   -3.22    2.86
   1   0 -35    1.75    8.05
  -1   0 -35    0.38    7.97
   1   0 -35    4.32    5.10
  -1   0 -36    7.04    1.71
   1   0 -36    2.31    2.92
   1   0 -37   15.03    8.55
  -1   0 -38   16.36    4.39
  -1  -1 -38    2.08    3.76
   1   1 -37   26.89    4.73
  -1  -1 -36  140.23    5.99
   1   1 -36  177.37    7.86
  -1  -1 -35   51.86   10.89
  -1  -1 -35   25.94    3.95
  -1  -1 -35   39.47    3.13
   1   1 -35   74.88   12.33
   1   1 -35   38.74    3.79
  -1  -1 -35   96.80    9.74
  -1  -1 -34   33.66    4.61
  -1  -1 -34   83.35    4.52
   1   1 -34  129.96   13.87
   1   1 -34   81.37    5.03
  -1  -1 -34   66.85   10.79
  -1  -1 -34  167.09   11.81
  -1  -1 -33   28.05    7.80
   1   1 -33    2.14    2.94
  -1  -1 -33    8.48    3.73
  -1  -1 -33   32.70    3.00
   1   1 -33   38.99    8.95
   1   1 -33   53.33    8.80
   1   1 -33   25.35    3.21
  -1  -1 -33   59.49    7.63
  -1  -1 -32 1669.40   22.38
   1   1 -32 1685.98   23.19
   1   1 -32 2595.17   52.10
  -1  -1 -32 2093.51   45.29
  -1  -1 -32 3062.22   56.81
   1   1 -32 2606.80   47.46
  -1  -1 -32 3098.21   45.19
   1   1 -31  155.18    7.75
   1   1 -31  175.58   16.61
  -1  -1 -31  131.51    7.19
  -1  -1 -31   18.16    4.90
  -1  -1 -31  105.53    5.34
   1   1 -31  156.61   13.38
  -1  -1 -31  180.59   14.33
   1   1 -31   94.85    5.36
  -1  -1 -31  120.48   11.55
   1   1 -31  139.06   11.71
  -1  -1 -31  176.22   11.02
  -1  -1 -30   31.11    6.68
   1   1 -30   38.19    9.56
  -1  -1 -30   23.26    3.74
   1   1 -30   29.44    3.88
   1   1 -30   28.51    6.71
   1   1 -30    2.60    3.05
  -1  -1 -30   25.39    2.76
  -1  -1 -30    7.10    3.57
  -1  -1 -30   44.81    8.15
   1   1 -30   39.34    7.31
  -1  -1 -30   38.93    5.88
  -1  -1 -29   86.08    6.11
   1   1 -29  121.46    9.14
   1   1 -29   84.03   12.43
   1   1 -29   95.94    6.27
  -1  -1 -29  105.78    8.23
  -1  -1 -29   23.63    4.60
  -1  -1 -29   71.90    4.45
   1   1 -29   82.15    8.97
  -1  -1 -29   84.85    9.04
  -1  -1 -29  118.19   10.91
   1   1 -29  109.38   10.43
   1   1 -28   49.07    4.72
  -1  -1 -28   40.05    4.55
  -1  -1 -28   46.95    6.87
   1   1 -28   46.58   10.12
   1   1 -28   63.39    6.99
  -1  -1 -28   52.64    6.25
   1   1 -28   53.50    4.51
  -1  -1 -28   39.19    3.36
  -1  -1 -28   12.07    3.58
   1   1 -28    1.97    2.79
  -1  -1 -28   54.86    7.49
   1   1 -28   46.13    6.98
   1   1 -28   50.83    7.29
  -1  -1 -27   13.28    4.37
   1   1 -27   18.96    4.41
   1   1 -27   13.40    2.97
   1   1 -27   12.14    4.65
  -1  -1 -27   13.07    3.17
   1   1 -27   10.08    6.59
  -1  -1 -27   17.85    4.13
   1   1 -27   14.25    2.67
  -1  -1 -27   14.41    2.50
   1   1 -27    0.65    2.73
  -1  -1 -27   12.15    2.09
  -1  -1 -27    4.78    3.02
   1   1 -27   17.66    4.98
  -1  -1 -27   15.32    4.93
   1   1 -26   11.13    3.09
   1   1 -26   10.28    2.78
  -1  -1 -26    9.09    2.83
  -1  -1 -26   15.54    6.44
   1   1 -26    6.56    4.04
  -1  -1 -26    8.02    4.06
   1   1 -26    8.20    6.15
   1   1 -26    9.72    3.65
  -1  -1 -26    7.57    3.33
  -1  -1 -26   10.00    2.20
   1   1 -26   10.59    2.37
   1   1 -26    6.67    1.80
  -1  -1 -26    2.96    3.05
   1   1 -26    9.24    4.13
  -1  -1 -26   17.88    4.69
  -1  -1 -25  173.48   11.23
   1   1 -25  177.30   11.18
   1   1 -25  162.36   11.10
  -1  -1 -25  181.53   10.00
   1   1 -25  169.25    8.63
  -1  -1 -25  196.83   14.74
   1   1 -25  223.16   12.00
   1   1 -25  222.69   10.30
   1   1 -25  175.27   14.60
  -1  -1 -25  165.19    8.84
  -1  -1 -25  168.38   10.71
  -1  -1 -25  191.21    8.16
  -1   1  25  138.29   11.63
   1  -1  25  148.23   10.64
   1   1 -25  199.06    8.70
   1   1 -25  144.22    6.72
  -1  -1 -25   71.32    7.43
  -1   1  25  113.73    8.09
   1  -1  25  119.67    7.72
   1   1 -24   47.39    4.47
  -1  -1 -24   50.06    8.50
   1   1 -24   42.64    8.53
  -1  -1 -24   52.49    5.10
  -1  -1 -24   71.81    5.66
   1   1 -24   70.75    5.81
  -1  -1 -24   81.49    7.51
   1   1 -24   65.95    6.66
  -1  -1 -24   49.54    5.95
  -1  -1 -24   58.58    5.66
  -1  -1 -24   51.42    4.39
  -1  -1 -24   52.54    6.36
  -1  -1 -24   63.47    6.16
   1   1 -24   51.80    6.41
   1   1 -24   64.27    6.77
   1  -1  24   48.43    6.10
  -1  -1 -24   41.71    6.05
   1   1 -24   49.26    5.94
   1   1 -24   54.34    4.49
  -1  -1 -24   58.98    4.38
  -1  -1 -24   41.93    5.65
   1   1 -24   47.99    6.58
  -1   1  24   37.41    6.29
   1  -1  23  104.03    8.07
  -1  -1 -23  111.88    6.25
  -1   1  23   99.17    9.89
  -1  -1 -23  111.15    8.61
  -1  -1 -23  118.46    6.19
  -1  -1 -23   96.02    8.73
   1   1 -23  120.00    6.59
   1   1 -23  108.27    8.43
   1   1 -23   97.15    8.88
   1  -1  23  101.44    8.87
   1  -1  22  112.98    8.27
  -1  -1 -22  107.69    6.08
   1   1 -22  106.78    8.96
  -1  -1 -22  113.10    9.19
  -1   1  22  105.05   10.16
  -1  -1 -22  108.58    8.34
   1   1 -22  128.32    6.66
   1   1 -22  109.37    8.25
  -1  -1 -22  120.27    6.26
   1  -1  22  119.19    9.58
   1  -1  21  854.59   24.86
  -1   1  21  685.38   27.91
  -1   1  21  768.83   30.43
   1   1 -21  836.78   22.43
  -1  -1 -21  724.30   25.63
  -1  -1 -21  674.86   26.41
  -1  -1 -21  811.25   21.97
   1   1 -21  721.55   26.88
   1  -1  21  843.74   28.77
   1   1 -21  741.52   25.54
   1   1 -21  848.83   21.79
   1  -1  21  766.16   25.88
  -1  -1 -21  748.19   21.78
   1  -1  20 4468.57  110.74
  -1   1  20 4270.75  116.81
  -1  -1 -20 3997.11  111.99
   1   1 -20 4459.16  114.52
  -1  -1 -20 4499.80  112.80
  -1  -1 -20 5304.37  108.59
   1  -1  20 4980.53  117.11
   1   1 -20 4555.94  113.06
  -1  -1 -20 4245.31  114.13
  -1   1  20 4576.80  119.52
   1   1 -20 5172.62  108.96
   1   1 -20 5397.50  108.30
  -1   1  20 4916.60  113.42
   1  -1  20 4950.17  113.79
  -1  -1 -20 4806.75  108.35
   1   1 -19   10.51    3.16
  -1  -1 -19   10.86    3.08
  -1   1  19   11.01    4.13
   1  -1  19   14.99    3.75
   1   1 -19   12.58    2.17
   1   1 -19   12.60    2.97
   1  -1  19   11.18    2.75
  -1   1  19   12.10    2.88
  -1  -1 -19   11.17    3.24
  -1   1  19    8.57    3.58
   1  -1  19   12.89    2.84
  -1   1  18  133.91   10.26
   1  -1  18  167.49    8.32
   1  -1  18  154.03    8.78
  -1   1  18  134.72    8.30
   1  -1  18  166.63   10.45
  -1   1  18  147.33   11.14
   1   1 -18  137.00    8.97
   1   1 -18  134.67    8.21
  -1  -1 -18  132.62    8.88
  -1   1  17   19.25    4.10
   1  -1  17   24.69    4.03
   1  -1  17   20.75    3.02
  -1  -1 -17   23.98    3.77
   1   1 -17   32.41    4.67
   1   1 -17   20.06    3.64
  -1   1  17   27.66    5.30
   1   1 -17   22.75    3.39
   1  -1  17   31.23    4.69
   1  -1  17   23.51    3.33
  -1   1  17   26.99    3.62
   1  -1  16    8.40    2.60
  -1   1  16    6.49    2.83
   1   1 -16    6.37    2.36
   1   1 -16    7.30    2.22
   1   1 -16    5.79    2.60
  -1   1  16    7.96    3.44
  -1  -1 -16    7.65    2.63
   1  -1  16   12.39    3.25
  -1   1  16    6.01    2.11
   1  -1  16    7.47    1.99
   1  -1  15  118.41    7.65
  -1   1  15  117.70    8.52
  -1   1  15  111.65    6.64
   1  -1  15  106.88    6.54
  -1   1  15  124.83    9.32
   1  -1  15  108.80    7.92
  -1  -1 -15   83.12    6.53
   1   1 -15   96.19    6.19
   1   1 -15   95.34    6.63
   1   1 -15  108.19    7.60
  -1   1  14   89.71    6.99
   1  -1  14   77.45    5.93
  -1   1  14   72.59    4.04
  -1   1  14   79.55    5.42
   1  -1  14   77.85    5.33
  -1  -1 -14   68.33    5.56
   1   1 -14   64.16    4.80
   1   1 -14   70.62    6.08
   1  -1  14   84.38    6.68
   1   1 -14   63.30    5.33
   1  -1  13  262.52   10.82
  -1   1  13  252.60   11.69
   1  -1  13  228.25    7.19
  -1   1  13  256.26    9.91
   1  -1  13  260.97   10.01
   1  -1  13  269.01   11.85
   1   1 -13  223.06    9.26
  -1  -1 -13  223.41   10.23
   1   1 -13  225.31   10.11
   1   1 -13  228.42   10.89
   1  -1  12 5950.23  129.70
  -1   1  12 5826.28  131.35
   1  -1  12 5549.64  125.08
  -1   1  12 6451.82  129.05
   1  -1  12 6449.90  129.11
  -1  -1 -12 5270.21  129.17
   1   1 -12 5074.51  129.99
   1  -1  12 6697.37  132.41
   1   1 -12 5405.36  129.12
   1   1 -12 5263.19  127.84
  -1   1  11 1309.64   33.04
   1  -1  11 1325.66   31.48
   1  -1  11 1119.45   27.55
   1  -1  11 1334.19   30.89
  -1   1  11 1177.24   30.46
   1   1 -11 1128.48   31.98
   1   1 -11 1190.58   30.16
  -1  -1 -11 1127.31   31.15
   1   1 -11 1171.18   31.16
  -1   1  10  336.70   11.81
   1  -1  10  301.80   10.19
   1  -1  10  258.52    7.77
  -1   1  10  325.52   10.17
   1   1 -10  284.25   11.18
  -1  -1 -10  275.28   10.54
   1   1 -10  288.95    9.79
   1   1 -10  275.09   10.44
  -1  -1  -9 1586.87   33.76
   1  -1   9 1989.27   38.28
   1  -1   9 1411.77   33.76
  -1   1   9 1981.26   40.22
   1   1  -9 1487.46   33.75
  -1   1   9 1904.38   37.88
  -1  -1  -9 1681.14   38.61
   1   1  -9 1811.67   37.57
   1   1  -9 1740.02   38.56
   1  -1   9 1547.58   33.77
   1   1  -9 1592.15   39.20
  -1  -1  -9 1490.91   33.71
  -1   1   8  900.13   19.89
  -1   1   8  887.44   22.52
   1   1  -8  864.38   23.98
   1   1  -8  881.51   23.29
  -1  -1  -8  886.08   23.50
   1   1  -8  924.12   22.46
   1   1  -8  847.71   19.72
  -1   1   8 1053.22   24.52
  -1  -1  -8  862.60   19.74
   1  -1   8 1024.97   22.68
  -1   1   7 1263.58   29.46
  -1  -1  -7 1112.23   25.57
  -1   1   7 1191.73   25.93
  -1   1   7 1087.87   27.63
   1   1  -7 1145.88   29.47
  -1  -1  -7 1154.28   28.91
   1   1  -7 1188.39   28.77
   1   1  -7 1130.23   25.59
   1   1  -7 1143.35   27.73
   1  -1   7 1210.37   25.97
  -1   1   6  309.48    9.51
   1  -1   6  289.89    7.32
  -1   1   6  293.37    7.32
  -1   1   6  254.00    8.14
   1   1  -6  263.00    6.79
   1   1  -6  274.45    8.29
   1   1  -6  282.33    9.03
  -1  -1  -6  288.93    9.32
  -1   1   5  289.64    8.61
  -1  -1  -5  257.89    7.19
   1  -1   5  259.67    7.03
   1  -1   5  217.70    6.74
  -1   1   5  297.12    7.20
  -1   1   5  270.14    7.66
   1   1  -5  273.87    8.32
   1   1  -5  255.81    6.41
   1   1  -5  260.61    7.68
  -1  -1  -4 1695.01   40.63
  -1   1   4 1829.18   42.32
  -1  -1  -4 1716.79   40.15
   1  -1   4 1943.72   41.17
   1  -1   4 1795.50   40.49
  -1  -1  -4 1785.89   40.77
  -1   1   4 1835.75   40.97
  -1   1   4 1962.40   41.31
   1   1  -4 1965.27   41.32
   1   1  -4 1888.56   40.23
   1   1  -4 2014.65   42.14
  -1   1   3   20.25    1.76
  -1  -1  -3   13.92    0.85
   1  -1   3   16.67    1.03
   1  -1   3   14.17    0.85
  -1   1   3   16.93    1.24
  -1   1   3   16.48    1.32
   1   1  -3   15.32    0.91
   1   1  -3   17.51    1.26
   1   1  -3   18.26    1.55
   1   1  -2  113.17    3.45
   1  -1   2  100.64    3.01
  -1   1   2  114.26    3.60
   1  -1   2   88.62    2.78
  -1   1   2  113.84    3.81
   1  -1   2  126.39    3.13
  -1   1   2  105.52    3.15
   1   1  -2  117.43    3.28
  -1   1   2  117.12    3.05
  -1  -1  -1  232.38    5.33
   1  -1   1  174.60    4.77
  -1   1   1  221.53    5.85
   1  -1   1  244.24    5.08
   1   1  -1  199.65    5.27
   1  -1   1  226.81    5.57
   1  -1   1  171.29    4.82
  -1   1   1  229.45    5.96
  -1   1   0 9999.00  188.52
   1  -1   0 7824.53  187.91
  -1  -1   1  199.19    5.23
  -1   1  -1  192.60    4.96
   1   1   1  217.11    5.26
  -1  -1   1  221.92    5.23
   1  -1  -1  201.44    5.79
  -1  -1   1  207.48    5.17
   1   1   1  204.74    5.22
  -1   1  -1  203.29    5.50
   1   1   2  122.19    3.36
  -1  -1   2  111.79    3.13
   1  -1  -2   87.23    2.91
  -1  -1   2  116.31    3.09
  -1  -1   2  116.17    3.21
   1  -1  -2  114.29    3.44
  -1  -1   2  106.36    3.15
   1  -1  -2  134.93    3.23
   1   1   2  117.01    3.17
  -1   1  -2   99.40    3.75
   1   1   2  116.52    3.58
  -1  -1   3   16.96    0.88
  -1  -1   3   16.37    0.93
   1  -1  -3   16.19    0.68
   1   1   3   21.20    1.32
  -1  -1   3   15.54    1.03
  -1  -1   3   18.05    1.18
  -1   1  -3   18.07    1.35
   1   1   3   20.13    1.44
   1  -1  -3   20.54    1.28
   1   1   3   17.83    0.94
  -1   1  -3   16.28    1.58
   1   1   4 1827.52   39.52
  -1  -1   4 1547.16   38.25
  -1  -1   4 1644.95   38.27
   1  -1  -4 1663.86   37.84
  -1   1  -4 1982.34   39.21
   1  -1  -4 1978.69   39.23
   1   1   4 1717.10   39.86
  -1   1  -4 1703.05   40.17
   1  -1  -4 2035.52   39.62
   1   1   4 1883.78   38.39
   1  -1  -4 1856.72   39.09
   1   1   5  271.26    7.27
  -1  -1   5  205.31    5.55
   1  -1  -5  249.92    6.09
   1   1   5  258.65    6.61
  -1   1  -5  276.48    6.24
  -1   1  -5  235.14    7.64
   1   1   5  264.82    7.64
   1   1   5  252.85    5.60
   1  -1  -5  238.49    6.79
   1  -1  -5  265.86    6.85
   1  -1  -5  243.45    7.09
   1   1   6  287.06    8.50
  -1  -1   6  219.83    6.56
   1  -1  -6  276.92    6.78
  -1  -1   6  261.53    7.40
  -1   1  -6  268.89    6.77
   1   1   6  269.92    7.72
  -1   1  -6  259.80    8.91
  -1   1  -6  236.75    8.73
   1  -1  -6  277.32    8.01
   1   1   6  277.26    6.49
   1  -1  -6  271.13    8.17
   1  -1  -6  258.33    7.91
   1   1   6  284.15    8.93
  -1  -1   7 1032.04   25.63
   1   1   7 1155.03   28.01
  -1  -1   7 1154.08   26.66
   1   1   7 1043.20   25.15
   1   1   7 1247.72   27.28
  -1   1  -7 1131.12   25.34
   1   1   7 1254.65   28.97
  -1   1  -7 1150.95   28.81
   1  -1  -7 1220.49   27.64
   1   1   7 1243.80   25.27
   1  -1  -7 1164.60   27.75
  -1   1  -7 1094.56   28.54
   1  -1  -7 1142.94   27.37
   1   1   8  921.75   22.51
  -1  -1   8  921.84   19.03
  -1  -1   8  833.60   19.68
   1  -1  -8  698.65   18.84
   1   1   8  850.68   19.15
  -1  -1   8  987.18   20.95
  -1   1  -8  808.03   18.89
   1   1   8  886.10   21.37
  -1   1  -8  896.22   23.14
   1  -1  -8  970.83   22.07
   1  -1  -8  909.38   21.75
  -1   1  -8  828.67   22.94
   1  -1  -8  828.50   18.83
   1   1   8  907.44   18.92
   1  -1  -8  891.09   21.96
   1   1   8  991.40   23.59
   1   1   9 1765.45   40.12
  -1  -1   9 1616.50   35.62
  -1  -1   9 1503.98   36.65
  -1  -1   9 1598.83   35.72
   1  -1  -9 1629.84   39.22
  -1   1  -9 1675.99   40.64
  -1   1  -9 1530.32   40.23
   1   1   9 1795.29   41.25
   1  -1  -9 1663.53   38.99
   1  -1  -9 1793.52   39.50
  -1  -1   9 1753.93   37.93
   1   1   9 1611.25   36.15
   1   1   9 1873.38   39.05
  -1  -1  10  313.82    8.89
   1   1  10  279.77    7.27
   1  -1 -10  273.77    9.67
  -1   1 -10  288.24   10.92
   1  -1 -10  283.07    9.91
   1   1  10  323.19   11.59
   1   1  10  300.68    9.58
  -1  -1  10  244.38    7.56
   1   1  10  297.91   10.58
   1   1  11 1063.85   25.15
  -1  -1  11 1275.82   27.28
   1   1  11 1310.01   31.47
   1  -1 -11 1133.29   28.53
  -1   1 -11 1111.60   30.09
   1  -1 -11 1073.26   28.54
   1   1  11 1239.95   28.56
  -1  -1  11  969.85   25.48
   1   1  11 1153.26   29.81
  -1  -1  12 6214.06  118.42
   1  -1 -12 5222.06  120.10
   1   1  12 5981.73  123.49
  -1   1 -12 5188.41  121.83
   1  -1 -12 5514.36  120.15
  -1  -1  12 6239.22  121.09
   1   1  12 5609.91  119.86
   1   1  12 5205.11  121.15
  -1  -1  12 4519.33  116.20
  -1  -1  13  264.70    8.63
  -1   1 -13  226.93   10.82
   1  -1 -13  232.88    9.89
   1  -1 -13  235.72    9.81
   1   1  13  277.52   12.05
   1   1  13  260.41    9.89
  -1  -1  13  256.78   10.24
   1   1  13  257.97   11.08
  -1  -1  13  281.22   11.42
  -1  -1  14   66.84    3.82
  -1   1 -14   57.63    5.39
   1  -1 -14   63.70    4.87
   1  -1 -14   59.80    4.77
   1   1  14   70.64    6.13
   1   1  14   72.68    4.89
  -1  -1  14   74.17    5.19
   1   1  14   60.99    5.36
  -1  -1  14   66.49    5.82
  -1  -1  15   95.29    4.70
  -1   1 -15   88.90    6.87
   1  -1 -15   89.52    6.09
   1  -1 -15   78.69    5.79
   1   1  15   99.89    7.48
  -1  -1  15  105.25    6.40
   1   1  15  100.80    6.07
   1   1  15  114.19    7.25
  -1  -1  15   91.63    6.96
  -1  -1  16    5.00    1.24
  -1  -1  16    6.24    2.66
   1   1  16    3.97    2.22
  -1  -1  16    3.10    1.78
   1   1  16    2.45    1.59
   1  -1 -16    5.51    2.18
  -1   1 -16    4.75    2.48
   1  -1 -16    4.08    1.95
   1   1  16    7.27    2.91
   1   1  17   12.84    3.08
  -1  -1  17    7.27    3.00
  -1  -1  17   10.12    2.48
   1   1  17   12.77    2.52
   1   1  17   10.77    3.21
   1  -1 -17   10.43    2.63
   1  -1 -17   13.28    2.93
  -1   1 -17   11.65    3.16
   1   1  18  158.19    9.52
  -1  -1  18  123.40    9.44
   1  -1 -18  152.61    8.92
   1   1  18  165.91   10.73
  -1   1 -18  139.72    9.63
   1  -1 -18  141.73    8.63
  -1  -1  18  163.09    8.93
   1   1  18  163.38    8.98
  -1  -1  19   10.08    3.35
   1  -1 -19   14.91    2.49
  -1  -1  19    9.84    2.64
  -1   1 -19    5.73    2.80
   1  -1 -19   10.30    1.92
   1   1  19   10.59    3.56
   1  -1 -19   10.61    2.76
  -1  -1  19   13.24    4.21
   1  -1 -19   13.34    3.28
  -1   1 -19   11.39    2.14
  -1  -1  20 4551.25  118.16
   1  -1 -20 5234.28  108.38
   1  -1 -20 4623.05  113.69
  -1   1 -20 4972.96  108.47
   1   1  20 4944.85  117.62
  -1   1 -20 4324.33  115.27
   1  -1 -20 4457.06  113.10
   1   1  20 5596.30  114.05
  -1  -1  20 3429.13  113.45
   1  -1 -20 4987.42  109.28
  -1  -1  20 4774.42  112.87
   1  -1 -20 4795.19  107.34
   1   1  21  798.98   28.72
   1  -1 -21  713.72   25.69
  -1  -1  21  734.29   29.06
   1  -1 -21  851.09   22.05
  -1   1 -21  792.31   22.00
   1  -1 -21  725.84   25.99
  -1   1 -21  702.46   27.60
   1  -1 -21  768.62   22.49
   1   1  21  817.09   25.55
  -1  -1  21  740.67   25.14
   1  -1 -21  767.22   21.03
   1   1  22  135.48   10.47
   1  -1 -22  141.26    6.79
  -1  -1  22  119.57   10.36
   1  -1 -22  115.04    8.86
   1  -1 -22  128.32    9.41
  -1   1 -22  111.48    9.66
  -1   1 -22  135.78    6.81
   1  -1 -22  118.95    6.88
   1   1  22  134.06    8.46
  -1  -1  22  116.48    8.28
   1  -1 -22  119.16    6.03
  -1   1 -23  124.73    6.70
  -1  -1  23  109.37    9.86
  -1   1 -23  108.67    9.78
   1  -1 -23  133.32    6.70
   1  -1 -23  109.07    8.95
   1  -1 -23  100.35    8.58
   1   1  23  122.37   10.01
   1   1  23  103.25    7.55
   1  -1 -23  133.64    7.27
  -1  -1  23  101.16    7.85
   1  -1 -23  129.85    6.21
   1   1  24   52.39    6.68
   1  -1 -24   49.60    6.29
   1  -1 -24   61.03    4.63
  -1   1 -24   51.97    7.14
   1  -1 -24   46.48    6.12
  -1  -1  24   39.73    6.27
  -1   1 -24   55.14    4.50
   1  -1 -24   53.51    3.96
   1  -1 -24   54.22    6.60
   1  -1 -24   44.00    6.22
  -1   1 -24   51.88    5.81
   1  -1 -24   43.09    5.71
  -1   1 -24   57.88    5.23
   1   1  24   50.32    5.30
   1  -1 -24   54.83    4.83
  -1   1 -24   63.40    6.34
  -1   1 -24   62.18    5.31
  -1   1 -24   51.26    5.19
  -1   1 -24   51.73    8.45
   1  -1 -24   79.97    6.97
  -1   1 -24   81.42    7.65
   1  -1 -24   51.22    9.07
   1  -1 -24   50.40    6.24
  -1   1 -24   45.85    3.52
  -1  -1  24   39.33    4.98
  -1   1 -24   33.50    4.69
   1  -1 -24   38.91    6.60
   1  -1 -25  190.40    8.26
   1   1  25  141.57   10.87
  -1  -1  25  113.27   10.20
  -1   1 -25  154.90    7.62
   1  -1 -25  150.20   10.41
   1  -1 -25  136.09   10.47
  -1   1 -25  165.80   10.23
   1  -1 -25  136.83   10.17
  -1   1 -25  162.54    8.77
   1   1  25  128.84    8.51
   1  -1 -25  130.61    6.82
  -1   1 -25  187.80    9.16
  -1   1 -25  151.08    8.94
  -1   1 -25  214.43   12.47
   1  -1 -25  145.68    7.42
  -1   1 -25  170.40   10.32
   1  -1 -25  204.03   11.21
  -1   1 -25  156.74   14.22
   1  -1 -25  125.26   14.55
   1  -1 -25  144.24   10.40
  -1  -1  25  114.42    8.62
  -1   1 -25  132.89    6.32
  -1   1 -25   70.20    6.80
   1  -1 -25  188.79   11.44
   1  -1 -26   11.03    4.86
  -1   1 -26    7.19    3.27
  -1   1 -26    7.99    2.22
  -1   1 -26    8.23    3.04
   1  -1 -26    4.97    3.58
  -1   1 -26    9.80    3.69
  -1   1 -26    6.69    2.85
  -1   1 -26    9.57    4.08
   1  -1 -26    7.36    3.78
   1  -1 -26    7.09    2.18
  -1   1 -26    5.54    5.72
  -1   1 -26    8.04    2.68
   1  -1 -26    2.83    5.37
  -1   1 -26    6.74    1.79
  -1   1 -26    3.23    2.66
   1  -1 -27   11.70    4.69
  -1   1 -27   15.83    4.50
  -1   1 -27   12.14    2.41
  -1   1 -27   11.75    3.23
   1  -1 -27   11.77    4.00
   1  -1 -27    5.51    6.35
   1  -1 -27   11.90    2.48
  -1   1 -27   13.43    4.33
  -1   1 -27    5.19    6.33
  -1   1 -27   10.36    3.21
  -1   1 -27   11.53    2.93
   1  -1 -27   12.58    4.10
  -1   1 -27   22.04    5.12
  -1   1 -27    1.95    2.81
  -1   1 -27   11.12    2.11
   1  -1 -28   50.26    7.81
   1  -1 -28   52.83    7.21
  -1   1 -28   50.39    6.53
  -1   1 -28   57.68    6.97
  -1   1 -28   50.02    4.27
  -1   1 -28   62.69    5.92
   1  -1 -28   62.36    6.94
  -1   1 -28   68.28   10.43
   1  -1 -28   41.12    9.92
  -1   1 -28   72.95    8.20
   1  -1 -28   51.16    4.36
  -1   1 -28   50.49    5.42
   1  -1 -28    2.17    3.27
  -1   1 -28   53.03    3.76
  -1   1 -28    9.64    3.35
   1  -1 -29   95.14   10.21
  -1   1 -29   81.33    8.47
  -1   1 -29  107.11    9.50
   1  -1 -29   80.50    8.99
  -1   1 -29   75.22    5.14
   1  -1 -29   99.48    8.72
  -1   1 -29   94.00    7.24
  -1   1 -29   90.42    6.89
   1  -1 -29   97.70    5.79
  -1   1 -29  110.40   12.81
   1  -1 -29  124.05   12.77
  -1   1 -29   72.09    4.39
   1  -1 -29    2.55    3.80
  -1   1 -29   13.14    3.97
  -1   1 -30   25.01    6.08
   1  -1 -30   24.13    6.44
  -1   1 -30   20.04    2.93
  -1   1 -30    3.26    3.04
   1  -1 -30    0.18    3.60
  -1   1 -30   18.60    2.54
  -1   1 -30   15.96    5.41
   1  -1 -30   19.00    5.80
  -1   1 -30   19.26    4.00
  -1   1 -30   23.16    4.43
   1  -1 -30   24.78    5.70
  -1   1 -31  162.59    9.67
   1  -1 -31  173.57   12.27
  -1   1 -31  143.06    8.36
   1  -1 -31  154.50   13.55
  -1   1 -31  176.15   12.80
  -1   1 -31  133.50   11.21
   1  -1 -31  151.48   11.95
  -1   1 -31  119.48    5.53
  -1   1 -31   31.47    4.93
   1  -1 -32 2853.06   46.70
  -1   1 -32 2679.60   38.39
  -1   1 -32 2340.83   33.30
  -1   1 -32 2333.84   44.87
   1  -1 -32 2554.91   46.94
  -1   1 -32 3011.04   50.91
   1  -1 -32 2709.82   53.45
   1  -1 -33   66.30    8.96
  -1   1 -33   62.26    6.48
  -1   1 -33   48.10    5.06
  -1   1 -33   48.42    8.33
  -1   1 -33   74.76    9.59
   1  -1 -33   57.86    9.94
   1  -1 -33    1.07    3.52
  -1   1 -33   15.14    3.61
  -1   1 -33   42.15    3.37
  -1   1 -34  116.02   11.74
   1  -1 -34   72.76    4.88
   1  -1 -34  141.14   14.02
  -1   1 -34   93.99    4.64
  -1   1 -34  137.58    8.89
   1  -1 -34  141.13   11.71
   1  -1 -35   31.68    3.62
  -1   1 -35   75.78   10.79
   1  -1 -35    4.16    3.16
  -1   1 -35   42.06    3.21
   1  -1 -35   81.25    9.89
  -1   1 -35   65.93    6.90
  -1   1 -36  383.12   23.32
   1  -1 -36  147.24    7.89
  -1   1 -36  165.38    7.46
  -1   1 -36  334.67   14.37
   1  -1 -36  332.82   19.37
  -1   1 -37   18.72    3.20
   1  -1 -37    3.47    3.49
  -1   1 -38  122.20    8.08
  -1  -2 -37    2.20    3.42
   1   2 -37    9.31    4.98
   1   2 -36    9.84    3.30
  -1  -2 -36    3.44    1.47
  -1  -2 -36    0.23    3.64
   1   2 -36    4.23    3.95
   1   2 -35   71.78   11.51
   1   2 -35   48.49    4.25
  -1  -2 -35   41.85    3.28
   1   2 -35   54.57    3.79
  -1  -2 -35   21.47    4.04
   1   2 -35   66.96    7.00
  -1  -2 -34   24.85    6.78
   1   2 -34   13.95    4.45
  -1  -2 -34    8.47    7.24
   1   2 -34    8.18    2.51
   1   2 -34   18.15    7.61
  -1  -2 -34   10.30    1.97
   1   2 -34   12.01    2.12
  -1  -2 -34    1.67    3.10
   1   2 -33   11.43    4.31
  -1  -2 -33   21.93    6.54
  -1  -2 -33    6.31    6.82
   1   2 -33   10.54    6.89
   1   2 -33   22.48    7.04
   1   2 -33    8.37    2.48
   1   2 -33   11.47    2.12
  -1  -2 -33    1.89    3.16
  -1  -2 -33   11.37    2.23
   1   2 -32    8.66    4.55
  -1  -2 -32   19.83    6.66
  -1  -2 -32    1.31    7.62
   1   2 -32   16.73    4.23
   1   2 -32   17.59    9.05
   1   2 -32    8.50    2.56
   1   2 -32   12.65    6.96
   1   2 -32    8.19    6.46
  -1  -2 -32   12.40    2.43
  -1  -2 -32    0.79    4.16
   1   2 -32   15.74    2.62
  -1  -2 -31  161.13   11.44
   1   2 -31  118.90    8.57
   1   2 -31  110.50   14.95
   1   2 -31  133.83    7.64
  -1  -2 -31  151.43   13.93
   1   2 -31  128.82   11.35
   1   2 -31  119.73   11.43
  -1  -2 -31   95.32   10.97
   1   2 -31   88.56    5.23
  -1  -2 -31   99.50    5.23
   1   2 -31  113.69    5.38
  -1  -2 -31   15.29    4.70
   1   2 -30   37.85    5.46
  -1  -2 -30   47.34    7.03
   1   2 -30   29.26    6.78
   1   2 -30   43.43    6.42
  -1  -2 -30   31.53    7.04
   1   2 -30   41.95    4.71
  -1  -2 -30   28.72    3.70
   1   2 -30   40.42   10.09
   1   2 -30   33.52    3.12
   1   2 -30    0.27    2.73
  -1  -2 -30   29.71    3.04
  -1  -2 -30    3.51    3.63
  -1  -2 -30   45.25    8.44
   1   2 -30   44.39    7.55
   1   2 -30   23.68    3.11
   1   2 -29    1.87    4.37
  -1  -2 -29    2.76    4.76
   1   2 -29   -0.97    2.53
   1   2 -29    2.72    1.98
   1   2 -29    1.66    3.01
  -1  -2 -29    1.87    3.88
  -1  -2 -29    3.09    4.41
   1   2 -29    3.12    2.57
  -1  -2 -29    0.23    2.16
   1   2 -29    3.38    6.55
   1   2 -29   -0.26    5.04
   1   2 -29    1.13    3.58
   1   2 -29    2.01    1.43
  -1  -2 -29    2.68    1.56
  -1  -2 -29    0.36    3.32
   1   2 -29    1.47    2.94
  -1  -2 -28    3.72    4.11
   1   2 -28    5.03    3.79
   1   2 -28    4.84    2.15
  -1  -2 -28    3.14    3.23
   1   2 -28    2.68    2.61
   1   2 -28    1.73    4.25
   1   2 -28    3.30    2.52
   1   2 -28    2.24    3.61
  -1  -2 -28    1.99    2.01
  -1  -2 -28    2.61    3.84
   1   2 -28    4.15    2.59
   1   2 -28    7.26    6.89
   1   2 -28   -0.30    2.66
   1   2 -28    2.90    1.56
  -1  -2 -28    0.36    3.15
  -1  -2 -27    8.86    4.65
   1   2 -27    6.91    3.86
   1   2 -27   11.55    2.61
   1   2 -27    6.54    3.06
  -1  -2 -27    9.19    3.81
   1   2 -27    4.89    3.94
  -1  -2 -27    8.91    4.11
   1   2 -27    9.25    7.03
   1   2 -27   11.10    4.21
   1   2 -27    9.58    2.94
  -1  -2 -27    6.65    2.41
   1   2 -27    8.78    2.90
   1   2 -27    0.46    2.76
   1   2 -27    8.43    1.82
  -1  -2 -27    2.55    3.12
  -1  -2 -26    2.68    3.19
   1   2 -26   -0.31    2.83
   1   2 -26    7.11    1.81
  -1  -2 -26    9.56    4.10
   1   2 -26   10.81    4.21
   1   2 -26    6.43    2.71
  -1  -2 -26    8.34    2.53
   1   2 -26    5.79    4.27
   1   2 -26    6.85    6.05
  -1  -2 -26    6.52    3.55
   1   2 -26    6.88    3.67
  -1  -2 -26   10.44    4.51
   1   2 -26   11.12    2.52
  -1  -2 -26   11.11    3.85
   1   2 -26    8.32    3.02
  -1  -2 -26    6.96    2.31
   1   2 -25   26.99    2.77
   1  -2  25   24.73    4.06
   1   2 -25    0.76    2.87
  -1  -2 -25   28.18    5.41
   1   2 -25   22.70    4.70
  -1  -2 -25   22.57    4.73
  -1  -2 -25   21.84    3.38
  -1  -2 -25   25.25    5.07
   1   2 -25   31.47    5.43
   1   2 -25   22.85    5.10
   1   2 -25   24.63    3.82
   1   2 -25   20.73    7.21
  -1   2  25   17.15    3.40
   1  -2  25   23.97    3.28
   1  -2  25   26.46    4.50
  -1   2  25   18.00    4.57
   1   2 -25   30.41    3.58
  -1  -2 -25   34.62    3.45
  -1  -2 -25   15.21    2.91
  -1  -2 -25   25.91    4.79
   1   2 -25   20.94    3.89
   1   2 -24    0.30    1.25
   1  -2  24    0.40    1.65
   1   2 -24    0.19    2.79
  -1  -2 -24   -0.31    2.98
  -1  -2 -24    2.77    3.25
  -1  -2 -24   -0.92    3.88
  -1  -2 -24    0.28    4.30
   1   2 -24   -0.40    3.32
  -1  -2 -24    0.19    3.08
   1   2 -24   -0.90    2.79
  -1  -2 -24    1.52    1.79
   1   2 -24    0.63    4.72
   1  -2  24    1.06    1.39
   1   2 -24   -0.42    2.27
  -1  -2 -24   -1.45    3.32
  -1  -2 -24   -0.79    2.17
   1  -2  24    0.67    1.99
   1   2 -24    0.33    1.59
   1   2 -24    1.13    2.63
  -1  -2 -24   -0.73    2.41
  -1   2  24    2.14    2.97
  -1  -2 -24    0.19    1.25
   1   2 -24    0.64    1.98
  -1  -2 -23    5.52    3.08
   1   2 -23    2.13    2.74
  -1  -2 -23    5.09    3.33
   1   2 -23    3.16    2.49
  -1  -2 -23    3.74    2.73
   1   2 -23    5.56    4.93
   1   2 -23    5.77    3.36
  -1  -2 -23    4.04    2.11
   1   2 -23    3.35    1.40
   1  -2  23    5.08    2.29
   1   2 -23    3.61    2.35
   1   2 -23    4.51    3.05
  -1  -2 -23    6.89    3.06
  -1  -2 -23    6.56    3.04
   1  -2  23    5.20    2.52
  -1   2  23    3.97    3.13
  -1  -2 -23    5.41    1.79
   1   2 -23    4.51    1.95
   1  -2  23    4.07    1.86
  -1   2  22   39.87    6.21
   1  -2  22   39.30    4.97
  -1  -2 -22   40.65    5.38
   1   2 -22   41.38    5.95
   1   2 -22   44.17    5.38
   1  -2  22   42.45    5.74
   1   2 -22   47.58    4.15
  -1  -2 -22   49.78    3.86
  -1  -2 -22   34.83    5.11
  -1   2  22   34.70    6.30
  -1  -2 -22   29.02    3.58
  -1   2  21   45.21    6.49
  -1  -2 -21   23.85    4.99
   1  -2  21   55.75    5.76
  -1  -2 -21   64.24    4.21
   1   2 -21   64.79    6.15
  -1   2  21   46.54    7.11
   1   2 -21   53.73    6.52
  -1  -2 -21   50.99    6.07
   1  -2  21   56.50    6.52
  -1  -2 -21   55.22    6.05
   1   2 -21   64.49    4.64
  -1  -2 -21   34.50    3.76
  -1   2  20   44.17    6.36
  -1  -2 -20   20.47    4.53
   1  -2  20   46.63    5.24
  -1  -2 -20   56.82    3.81
   1   2 -20   41.98    5.84
  -1   2  20   46.54    6.84
   1  -2  20   49.70    6.05
   1   2 -20   48.09    5.33
   1   2 -20   52.35    4.11
  -1  -2 -20   44.36    5.32
  -1  -2 -20   41.54    5.55
  -1  -2 -20   28.67    3.48
  -1   2  19   19.59    4.44
  -1  -2 -19    9.22    3.28
   1  -2  19   18.67    3.36
   1   2 -19   18.64    3.45
  -1  -2 -19   16.56    3.38
   1   2 -19   17.37    3.88
  -1   2  19   14.72    4.41
   1   2 -19   19.79    2.57
   1   2 -19   20.16    4.50
  -1  -2 -19   17.25    3.49
   1  -2  19   24.15    4.33
   1  -2  19   19.32    2.81
   1  -2  18    2.26    1.60
   1   2 -18    0.92    2.27
  -1  -2 -18    1.86    1.80
   1   2 -18    2.40    2.34
   1   2 -18    3.75    1.51
   1   2 -18    2.54    1.92
  -1  -2 -18    0.68    1.94
  -1   2  18    0.26    2.71
   1  -2  18    3.60    2.44
   1  -2  18    1.61    1.49
  -1   2  18    2.99    2.60
   1  -2  17   12.58    2.59
  -1  -2 -17   15.03    2.98
  -1  -2 -17   13.26    3.01
   1  -2  17   16.60    3.55
  -1   2  17   13.87    4.13
   1   2 -17   14.18    3.22
   1   2 -17   13.09    2.74
   1   2 -17   13.34    3.89
   1  -2  17   11.07    2.18
  -1   2  17   16.05    3.82
   1  -2  16   16.52    2.79
   1   2 -16   16.19    2.87
   1   2 -16   17.23    3.93
   1   2 -16   18.38    3.50
  -1  -2 -16   16.60    3.20
   1  -2  16   27.93    4.26
  -1  -2 -16   15.17    2.88
  -1   2  16   19.83    4.42
   1  -2  16   21.03    2.59
  -1   2  16   16.19    3.83
   1  -2  16   18.82    3.36
   1  -2  15   23.95    3.11
  -1   2  15   19.86    2.88
   1   2 -15   24.41    3.23
   1   2 -15   20.34    3.98
   1   2 -15   21.09    3.46
   1  -2  15   22.93    3.83
  -1   2  15   27.09    4.80
  -1  -2 -15   21.60    3.33
  -1  -2 -15   18.62    2.98
   1  -2  15   24.38    2.59
  -1   2  15   25.63    4.29
   1  -2  15   21.95    3.39
  -1   2  14   51.21    4.21
  -1  -2 -14   43.93    4.31
   1   2 -14   41.63    3.87
  -1   2  14   47.03    5.71
   1   2 -14   45.13    4.60
   1   2 -14   41.10    5.18
  -1  -2 -14   42.76    4.02
   1  -2  14   44.76    3.31
   1  -2  14   38.05    2.53
  -1   2  14   37.97    3.22
  -1   2  14   42.21    5.16
   1  -2  14   40.12    4.17
  -1   2  13   18.08    2.70
   1   2 -13   14.95    3.47
  -1  -2 -13   16.89    2.65
  -1   2  13   16.78    3.88
   1   2 -13   16.76    3.00
   1   2 -13   16.79    2.64
  -1  -2 -13   14.21    2.72
   1  -2  13   14.87    1.57
  -1   2  13   16.84    2.17
   1  -2  13   15.65    2.02
   1  -2  13   16.54    2.65
  -1   2  13   16.89    3.49
  -1   2  12   26.97    2.95
  -1   2  12   28.86    4.31
   1   2 -12   25.88    4.10
   1   2 -12   28.15    3.55
  -1  -2 -12   23.97    2.99
   1   2 -12   29.24    3.14
  -1  -2 -12   29.34    3.45
  -1   2  12   24.97    2.43
   1  -2  12   23.83    2.25
   1  -2  12   28.45    3.11
  -1   2  12   28.90    4.10
   1   2 -11   71.02    2.66
  -1   2  11   77.43    4.56
  -1  -2 -11   74.18    5.00
   1   2 -11   78.93    5.39
   1   2 -11   79.72    4.65
   1   2 -11   75.28    6.08
   1  -2  11   70.25    3.57
  -1   2  11   75.34    3.91
  -1  -2 -11   66.57    2.18
  -1   2  11   70.94    5.76
   1  -2  11   58.46    2.19
   1  -2  10   37.44    2.11
  -1   2  10   50.23    3.55
   1   2 -10   45.94    2.04
   1   2 -10   54.31    3.73
   1   2 -10   55.65    4.35
  -1  -2 -10   49.17    3.92
   1   2 -10   55.83    5.06
   1  -2  10   50.68    2.79
  -1   2  10   54.29    3.16
  -1   2  10   52.27    4.65
   1  -2  10   44.34    1.95
   1  -2   9    1.70    0.98
  -1   2   9    0.12    1.10
   1   2  -9    0.57    0.57
  -1   2   9    0.36    0.57
   1   2  -9    0.07    1.34
   1   2  -9    0.96    1.65
  -1  -2  -9    0.66    1.64
  -1   2   9    0.85    1.11
   1  -2   9   -0.04    0.75
  -1   2   9   -0.10    1.89
   1  -2   9    0.67    0.50
   1  -2   8   14.13    1.78
   1   2  -8   18.25    1.28
  -1   2   8   22.13    2.17
  -1   2   8   20.67    1.43
   1   2  -8   18.75    2.22
   1   2  -8   18.87    2.61
  -1  -2  -8   19.87    2.56
   1  -2   8   17.40    1.44
  -1   2   8   18.74    1.91
   1  -2   8   15.97    1.34
  -1   2   8   18.02    2.74
  -1  -2  -8   18.28    1.22
  -1   2   7   75.86    2.92
   1   2  -7   69.17    2.60
  -1  -2  -7   72.42    4.20
   1   2  -7   76.93    3.81
  -1   2   7   65.42    3.32
   1  -2   7   55.90    2.58
  -1  -2  -7   60.37    2.93
  -1  -2  -7   60.06    2.43
  -1   2   7   71.50    4.65
  -1  -2  -7   67.63    3.12
  -1   2   6   21.34    1.62
   1   2  -6   25.40    2.16
   1   2  -6   21.64    1.41
  -1  -2  -6   19.95    1.59
  -1   2   6   21.73    1.96
   1  -2   6   18.33    1.27
  -1  -2  -6   17.78    1.25
  -1  -2  -6   20.98    1.57
  -1   2   6   19.93    2.69
  -1   2   5   56.56    2.58
   1   2  -5   56.34    2.90
   1   2  -5   52.39    2.19
   1  -2   5   43.13    1.84
  -1   2   5   50.44    2.82
  -1  -2  -5   45.12    2.20
   1  -2   5   50.37    2.17
  -1  -2  -5   41.79    2.22
  -1   2   5   40.76    3.29
  -1  -2  -5   41.43    1.96
  -1   2   4   20.13    1.67
   1   2  -4   18.91    1.32
   1   2  -4   18.90    1.65
   1  -2   4   15.96    1.09
  -1   2   4   17.09    1.85
   1  -2   4   16.04    0.90
  -1   2   4   16.01    2.12
  -1  -2  -4   17.54    1.35
  -1  -2  -4   16.21    1.18
  -1   2   3    0.71    0.85
   1   2  -3    0.45    0.58
  -1   2   3    0.53    0.93
  -1   2   3    0.37    0.57
   1  -2   3    0.40    0.22
   1  -2   3    0.43    0.37
  -1   2   3    0.61    1.07
  -1  -2  -3    0.61    0.62
  -1   2   3    0.66    1.32
  -1   2   2    2.38    1.03
  -1   2   2    2.29    0.92
  -1   2   2    1.56    0.88
   1  -2   2    1.85    0.36
   1   2  -2    1.30    0.58
  -1   2   2    1.06    1.08
   1  -2   2    2.47    0.46
  -1   2   1   15.99    1.53
  -1   2   1   17.26    1.56
  -1   2   1   14.12    1.08
   1  -2   1   13.34    1.07
   1   2  -1   11.11    0.57
  -1   2   1   11.29    1.58
   1  -2   1    9.18    0.99
  -1  -2  -1   14.01    1.09
  -1   2   0    3.00    0.96
   1  -2   0    1.39    0.68
  -1   2   0    2.19    0.91
   1   2   0    1.48    0.58
  -1   2   0    1.52    0.37
   1  -2   0    0.78    0.75
  -1  -2   0    1.63    0.50
  -1   2   0    1.41    0.96
   1  -2   0    0.83    0.68
   1   2   0    1.21    0.36
  -1  -2   0    1.68    0.57
  -1   2   0    1.22    0.74
   1   2   0    1.53    0.59
  -1  -2   0    1.71    0.61
   1  -2  -1   14.11    0.93
  -1   2  -1   13.58    1.27
  -1   2  -1   13.28    1.08
   1   2   1   14.57    1.10
   1  -2  -1   13.12    1.24
   1   2   1   13.88    0.95
  -1  -2   1   13.96    1.06
  -1  -2   1   13.58    1.13
  -1  -2   1   10.70    0.98
   1   2   1   15.01    1.13
  -1   2  -1   14.00    1.03
   1   2   2    2.78    0.65
  -1  -2   2    2.54    0.61
  -1   2  -2    2.09    1.06
  -1   2  -2    2.35    0.86
   1  -2  -2    2.33    0.51
   1  -2  -2    2.45    0.77
  -1  -2   2    2.42    0.69
  -1  -2   2    2.66    0.64
   1  -2  -2    2.00    0.59
  -1  -2   2    2.84    0.68
  -1   2  -2    1.96    0.50
   1   2   2    2.56    0.74
  -1   2  -3    0.56    0.94
   1   2   3    0.74    0.59
  -1   2  -3    0.86    0.82
  -1  -2   3    1.03    0.61
  -1   2  -3    1.30    1.18
   1   2   3    0.39    0.80
  -1   2  -3    0.89    0.99
   1  -2  -3    0.88    0.52
  -1  -2   3    0.83    0.69
   1  -2  -3    0.43    0.74
   1  -2  -3    1.04    0.37
  -1  -2   3    0.82    0.62
   1  -2  -3    0.70    0.45
  -1  -2   3    1.12    0.57
   1   2   3    0.85    0.78
  -1  -2   4   14.75    1.44
  -1   2  -4   17.09    1.48
   1   2   4   16.08    1.74
  -1   2  -4   14.55    1.83
   1  -2  -4   16.92    1.30
   1   2   4   17.60    1.22
  -1   2  -4   15.53    2.00
  -1  -2   4   12.55    1.34
   1  -2  -4   16.46    1.60
  -1  -2   4   13.53    1.12
  -1  -2   4   14.22    1.16
   1   2   4   15.41    1.61
   1  -2  -4   13.85    0.91
  -1  -2   5   42.11    2.60
  -1   2  -5   48.72    2.32
   1   2   5   48.47    3.00
  -1   2  -5   43.04    3.23
   1   2   5   49.50    2.06
  -1   2  -5   44.24    3.12
   1  -2  -5   47.37    2.40
   1  -2  -5   46.92    2.77
   1  -2  -5   42.47    1.52
  -1  -2   5   39.82    2.00
   1   2   5   44.16    2.76
  -1  -2   5   37.65    1.90
   1  -2  -5   40.76    1.64
  -1  -2   6   18.89    1.97
  -1   2  -6   20.78    1.47
   1   2   6   19.65    2.14
  -1  -2   6   19.95    1.32
   1  -2  -6   18.76    1.07
  -1  -2   6   19.41    1.45
   1   2   6   20.26    2.30
   1   2   6   21.17    1.37
  -1   2  -6   20.25    2.62
   1  -2  -6   20.22    1.83
  -1   2  -7   67.72    2.62
   1   2   7   74.64    2.61
   1  -2  -7   70.54    3.51
   1   2   7   68.50    4.23
  -1   2  -7   65.97    4.41
  -1  -2   7   63.64    2.47
   1   2   7   70.27    4.02
   1  -2  -7   53.24    2.19
  -1  -2   7   57.27    2.67
   1   2   8   17.99    1.20
  -1   2  -8   17.34    1.22
  -1   2  -8   16.31    2.67
   1  -2  -8   16.20    1.92
   1  -2  -8   17.06    2.15
   1   2   8   17.18    2.58
   1  -2  -8    8.81    1.05
  -1  -2   8   14.12    1.34
   1   2   8   19.62    2.50
  -1  -2   8   15.23    1.13
   1  -2  -8   15.00    1.20
   1  -2  -8   11.37    1.52
   1  -2  -9    2.87    0.91
   1   2   9    0.44    0.53
  -1   2  -9    0.81    2.04
   1   2   9    0.46    1.75
   1  -2  -9    0.82    1.29
   1  -2  -9    1.25    1.39
   1   2   9    0.85    0.53
  -1  -2   9    0.91    0.65
   1  -2  -9    0.75    0.54
   1   2   9    0.56    1.49
   1  -2 -10   42.24    2.03
  -1  -2  10   61.77    3.39
   1   2  10   50.38    2.04
   1   2  10   57.25    2.16
   1  -2 -10   61.44    4.06
  -1   2 -10   50.62    4.63
   1  -2 -10   58.82    3.80
   1   2  10   56.19    4.52
  -1  -2  10   51.11    2.72
   1   2  10   56.21    4.29
   1  -2 -10   48.58    1.94
   1   2  11   70.24    2.53
  -1  -2  11   88.60    4.22
  -1   2 -11   69.83    5.65
   1  -2 -11   65.63    2.08
   1  -2 -11   80.93    4.67
   1   2  11   88.63    5.86
   1  -2 -11   83.07    4.94
  -1  -2  11   73.38    2.30
   1  -2 -11   69.26    2.14
   1   2  11   93.78    5.55
  -1  -2  11   74.06    3.38
  -1  -2  12   24.47    2.34
  -1   2 -12   20.76    3.40
   1   2  12   21.72    3.49
   1  -2 -12   22.58    2.77
  -1   2 -12   23.23    3.76
   1  -2 -12   23.37    3.00
  -1  -2  12   23.11    1.93
   1   2  12   30.65    3.51
  -1  -2  13   17.39    2.11
   1  -2 -13   14.77    2.72
   1   2  13   20.25    3.49
  -1   2 -13   12.95    3.01
   1  -2 -13   15.58    2.54
   1   2  13   19.46    3.03
  -1  -2  13   14.69    1.54
  -1  -2  14   44.67    3.17
  -1   2 -14   41.59    4.78
   1   2  14   44.49    4.92
   1  -2 -14   38.29    3.77
   1  -2 -14   40.75    4.05
   1   2  14   49.56    4.61
  -1  -2  15   22.84    2.31
  -1  -2  15   20.88    2.89
   1   2  15   24.33    4.03
   1  -2 -15   18.61    2.93
   1  -2 -15   21.68    3.26
  -1   2 -15   22.57    3.91
   1   2  15   18.98    3.30
  -1  -2  15   21.63    3.41
  -1  -2  16   18.53    2.13
   1   2  16   19.87    3.86
   1  -2 -16   19.94    3.00
  -1   2 -16   17.75    3.65
   1  -2 -16   17.35    3.06
  -1  -2  16   15.98    2.79
  -1  -2  16   14.75    3.15
   1   2  16   18.65    3.41
   1  -2 -17    9.50    2.35
   1  -2 -17   13.45    3.06
  -1   2 -17    9.62    3.06
   1   2  17   13.83    3.64
  -1  -2  17   13.16    2.77
   1   2  17   12.37    2.93
  -1  -2  17    8.48    2.80
   1  -2 -18    1.49    2.24
  -1  -2  18    1.99    1.91
  -1  -2  18    1.56    1.60
   1   2  18    2.70    2.22
  -1  -2  18    1.75    2.28
   1  -2 -18    3.28    2.19
   1  -2 -18    1.46    1.61
  -1   2 -18    2.91    2.47
   1   2  18    2.74    2.33
  -1  -2  19   17.27    3.86
   1   2  19   19.61    3.68
   1  -2 -19   14.66    2.79
  -1  -2  19   18.31    3.72
  -1  -2  19   15.54    3.18
  -1   2 -19   17.08    3.98
   1   2  19   18.76    4.24
   1  -2 -19   19.67    2.41
  -1   2 -19   19.65    2.53
   1  -2 -19   17.52    3.35
   1  -2 -19   19.27    3.71
   1  -2 -20   36.77    3.41
   1  -2 -20   30.89    3.93
   1  -2 -20   34.62    3.20
  -1  -2  20   49.40    5.57
  -1  -2  20   40.61    4.85
   1  -2 -20   44.06    5.19
   1  -2 -20   51.60    5.86
   1  -2 -20   55.93    3.91
   1   2  20   57.34    6.80
  -1   2 -20   46.37    3.84
  -1   2 -20   49.47    6.52
  -1  -2  20   49.04    6.56
   1   2  21   54.73    5.71
   1  -2 -21   32.21    3.95
   1  -2 -21   30.71    3.11
  -1  -2  21   51.11    5.36
   1  -2 -21   54.49    5.75
   1  -2 -21   47.88    5.80
  -1  -2  21   42.53    6.42
   1  -2 -21   66.81    4.30
  -1   2 -21   47.52    6.57
   1   2  21   53.84    6.78
  -1   2 -21   50.84    4.12
   1   2  22   41.06    5.00
   1  -2 -22   30.59    3.01
   1  -2 -22   33.00    4.06
  -1  -2  22   33.04    4.48
   1   2  22   46.93    6.33
   1  -2 -22   41.35    5.32
  -1  -2  22   38.17    5.85
   1  -2 -22   51.43    3.91
  -1   2 -22   37.93    3.67
   1  -2 -22   40.22    5.69
  -1   2 -22   30.44    5.51
  -1   2 -23    6.39    3.44
   1  -2 -23    7.14    2.83
   1  -2 -23    5.25    2.86
  -1   2 -23    5.64    2.07
  -1  -2  23    6.03    3.02
   1   2  23    6.00    2.94
   1  -2 -23    3.71    1.62
  -1   2 -23    4.84    2.62
   1  -2 -23    6.73    3.36
   1  -2 -23    2.55    2.73
  -1   2 -23    4.27    2.44
  -1   2 -23    2.33    3.44
  -1   2 -23    3.86    2.80
  -1   2 -23    5.47    4.17
   1  -2 -23    5.99    2.49
   1   2  23    4.60    2.42
  -1   2 -23    3.61    1.42
  -1  -2  23    4.86    2.25
   1   2  24    1.33    2.43
  -1   2 -24    0.76    1.55
  -1  -2  24    0.26    2.10
  -1   2 -24   -0.61    2.61
   1  -2 -24    0.89    2.04
   1  -2 -24   -0.26    2.24
   1  -2 -24    0.43    1.30
   1  -2 -24   -0.50    3.06
   1  -2 -24   -0.43    3.42
   1   2  24   -0.18    1.82
   1  -2 -24    1.05    4.19
   1  -2 -24    0.20    2.79
  -1   2 -24    1.87    2.33
  -1   2 -24   -0.44    3.43
  -1   2 -24   -0.66    2.16
  -1   2 -24    1.19    2.59
  -1   2 -24   -1.35    4.19
   1  -2 -24    1.06    2.78
  -1   2 -24    0.65    2.28
   1  -2 -24    2.30    2.23
   1  -2 -24   -1.24    3.51
  -1   2 -24   -0.68    1.49
  -1  -2  24   -0.18    1.72
  -1   2 -25   25.96    2.73
  -1  -2  25   19.94    3.66
  -1   2 -25   12.89    3.34
  -1   2 -25   27.16    4.82
   1  -2 -25   19.82    5.14
   1  -2 -25   21.05    4.91
   1   2  25   20.75    3.81
   1  -2 -25   17.22    3.41
  -1   2 -25   27.52    3.45
  -1  -2  25   19.56    4.32
   1   2  25   25.81    4.83
  -1   2 -25   26.15    3.83
   1  -2 -25   14.50    4.79
   1  -2 -25   25.53    5.49
  -1   2 -25   27.47    5.80
   1  -2 -25   21.17    5.04
   1  -2 -25   24.74    6.52
  -1   2 -25   20.54    4.04
  -1   2 -25   23.38    3.69
  -1   2 -25   19.85    6.60
  -1   2 -26   11.12    3.52
   1  -2 -26    6.20    3.65
  -1   2 -26   11.22    4.49
  -1   2 -26    7.76    5.73
   1  -2 -26   14.34    5.52
  -1   2 -26   13.36    3.09
  -1   2 -26   12.47    3.80
   1  -2 -26   10.70    4.37
  -1   2 -26   12.41    2.54
  -1   2 -26   10.79    3.09
   1  -2 -26   11.61    3.91
   1  -2 -26    4.60    4.08
   1  -2 -26   10.91    4.43
  -1   2 -26    3.13    2.74
  -1   2 -26   11.47    1.98
  -1   2 -27    8.78    1.89
  -1   2 -27    2.87    2.61
  -1   2 -27    8.18    2.27
   1  -2 -27    8.23    4.23
   1  -2 -27   11.40    4.78
  -1   2 -27    3.61    2.56
   1  -2 -27    4.86    3.66
  -1   2 -27    7.68    2.82
   1  -2 -27    5.60    4.89
   1  -2 -27    6.13    3.97
  -1   2 -27    5.69    3.72
  -1   2 -27    5.31    5.75
  -1   2 -27    5.04    3.17
  -1   2 -27    4.31    3.91
  -1   2 -28    4.86    1.62
  -1   2 -28    1.05    2.59
  -1   2 -28    4.57    2.02
   1  -2 -28    4.78    4.24
  -1   2 -28    3.89    2.49
   1  -2 -28    4.51    3.65
  -1   2 -28    5.72    2.44
  -1   2 -28    3.32    2.72
  -1   2 -28    4.08    3.90
   1  -2 -28    3.40    3.93
  -1   2 -28    5.75    4.12
  -1   2 -28    4.55    5.52
  -1   2 -29    2.66    1.60
  -1   2 -29    1.12    2.68
   1  -2 -29   -0.97    3.68
  -1   2 -29    4.93    2.07
   1  -2 -29    2.92    4.22
   1  -2 -29    2.53    3.80
  -1   2 -29    5.34    2.99
  -1   2 -29    5.13    2.67
  -1   2 -29    5.54    6.25
  -1   2 -29    3.16    2.91
  -1   2 -29    1.58    4.21
  -1   2 -29    2.13    4.69
   1  -2 -29    1.51    4.09
   1  -2 -30   25.93    3.05
   1  -2 -30   -2.33    4.24
  -1   2 -30   30.40    3.04
  -1   2 -30    8.24    3.23
  -1   2 -30   32.06    3.56
   1  -2 -30   31.97    7.22
  -1   2 -30   29.84    4.57
   1  -2 -30   31.62    6.49
  -1   2 -30   48.64   10.01
   1  -2 -30   24.64    6.23
  -1   2 -30   27.36    6.14
  -1   2 -30   30.23    4.80
   1  -2 -31   81.48    5.23
  -1   2 -31   46.47    5.00
  -1   2 -31  100.94    5.21
  -1   2 -31   98.29    5.86
  -1   2 -31  113.48    7.81
   1  -2 -31  123.57   10.66
  -1   2 -31   93.75    7.32
   1  -2 -31  105.88   10.07
   1  -2 -31  134.88   12.12
  -1   2 -31   95.84    9.51
  -1   2 -32   15.68    4.38
   1  -2 -32   18.45    6.72
   1  -2 -32   28.99    7.88
  -1   2 -32   14.80    4.21
   1  -2 -32    6.51    6.05
  -1   2 -32   11.41    5.89
   1  -2 -32   -0.90    5.63
   1  -2 -32   14.14    2.78
  -1   2 -32   16.76    2.63
  -1   2 -32    9.55    3.30
   1  -2 -33   15.19    6.19
  -1   2 -33   17.74    4.07
  -1   2 -33   19.05    6.30
   1  -2 -33   31.54    8.01
  -1   2 -33   13.31    3.57
   1  -2 -33   12.13    2.47
   1  -2 -33    0.84    3.70
  -1   2 -33   16.68    2.33
  -1   2 -34   18.92    4.12
   1  -2 -34   15.61    6.47
  -1   2 -34   16.51    6.40
  -1   2 -34   14.14    3.59
   1  -2 -34   -0.16    3.51
  -1   2 -34   13.60    2.18
   1  -2 -34   11.97    2.36
   1  -2 -35    0.44    3.24
   1  -2 -35   45.75    3.61
   1  -2 -35   29.80    3.71
  -1   2 -35   94.79   11.02
   1  -2 -35   81.40   10.53
  -1   2 -35   71.87    6.41
   1  -2 -36    0.13    2.67
   1  -2 -36    1.25    1.61
  -1   2 -36    2.40    2.25
  -1   2 -37   58.51    4.67
   1  -2 -37   86.27   15.07
  -1   2 -38  371.32   14.34
  -1  -3 -38    6.52    3.63
  -1  -3 -37   13.48    2.11
  -1  -3 -37    7.88    3.56
  -1  -3 -36    1.77    3.47
   1   3 -36    4.20    3.31
  -1  -3 -35    4.90    3.17
  -1   3  35    1.44    1.75
   1   3 -34   89.86    5.27
   1   3 -34   98.82    7.12
   1   3 -33   78.88    4.46
  -1  -3 -33   58.74    4.02
  -1  -3 -33   11.28    4.02
   1   3 -33   75.90    4.82
  -1  -3 -33   77.40   11.05
   1   3 -33  171.70   13.33
  -1   3  33   31.85    2.96
  -1  -3 -33  137.85   11.87
   1   3 -33   71.64    6.51
  -1  -3 -32  568.32   25.80
   1   3 -32  474.97   13.57
   1   3 -32  789.08   26.91
  -1  -3 -32  384.17   12.58
   1   3 -32  490.60   13.25
   1   3 -32  647.15   18.00
   1   3 -32  705.65   33.86
   1   3 -32  525.77   17.53
  -1  -3 -32  856.54   27.06
   1   3 -31  262.77   15.43
   1   3 -31  157.19    7.04
  -1  -3 -31  159.68   13.90
  -1  -3 -31  269.82   14.92
   1   3 -31  160.18    9.24
   1   3 -31  212.30    9.92
   1   3 -31  203.49   12.63
   1   3 -31  241.28   19.94
  -1  -3 -31  124.45    6.23
   1   3 -31  154.88    6.60
  -1  -3 -30   56.88    4.15
   1   3 -30   73.09    4.42
   1   3 -30   60.95    4.43
   1   3 -30   95.88   10.01
  -1  -3 -30  122.33   12.08
   1   3 -30   72.81    5.28
   1   3 -30   94.41   13.53
   1   3 -30   82.09    8.69
   1   3 -30   94.34    6.86
  -1  -3 -30   70.16    9.51
  -1  -3 -30  114.49   10.02
   1   3 -30   83.01    6.83
   1   3 -29  393.60   10.24
   1   3 -29  383.38   10.29
  -1  -3 -29  626.70   24.46
   1   3 -29  538.50   20.83
   1   3 -29  428.35   12.57
   1   3 -29  519.42   15.40
  -1  -3 -29  409.95   19.43
   1   3 -29  544.28   20.11
   1   3 -29  613.46   28.12
  -1  -3 -29  628.06   20.87
   1   3 -29  429.45   14.34
   1   3 -28   74.84    4.44
   1   3 -28   88.04    8.89
   1   3 -28   65.88    4.37
  -1  -3 -28  110.14   10.71
   1   3 -28   82.68    5.66
  -1  -3 -28   88.88    9.47
   1   3 -28  105.57    9.32
   1   3 -28   99.57    6.93
   1   3 -28   98.47   12.56
  -1  -3 -28  101.81    8.72
   1   3 -28   80.32    6.41
   1   3 -27   23.28    3.29
   1   3 -27   18.34    2.41
   1   3 -27    0.86    2.59
  -1  -3 -27   32.16    6.54
  -1  -3 -27   21.83    4.84
   1   3 -27   14.78    2.45
  -1  -3 -27   21.83    3.46
  -1  -3 -27   19.25    5.46
   1   3 -27   26.13    4.16
   1   3 -27   21.12    5.35
   1   3 -27   20.39    7.88
   1   3 -27   23.47    5.40
  -1  -3 -27   24.24    5.17
   1   3 -27   19.93    3.63
   1   3 -26   70.74    5.34
   1   3 -26   92.67    8.76
   1   3 -26   79.63   11.08
   1   3 -26   78.04    6.19
  -1  -3 -26   67.75    8.06
   1   3 -26   62.52    4.05
  -1  -3 -26   92.44    7.68
  -1  -3 -26   89.48    9.04
   1   3 -26   66.92    7.67
  -1  -3 -26   87.34    7.65
   1   3 -26   65.91    5.64
  -1  -3 -26   63.10    5.31
   1   3 -25  311.61   10.97
  -1   3  25  231.32   14.67
  -1  -3 -25  421.88   16.88
  -1  -3 -25  322.20   15.33
   1   3 -25  386.53   16.77
   1   3 -25  416.73   20.77
   1   3 -25  346.46   12.51
   1   3 -25  287.41    8.78
   1  -3  25  231.11   12.07
  -1  -3 -25  417.60   15.13
  -1  -3 -25  374.36   16.93
   1   3 -25  336.74   15.07
  -1  -3 -25  379.06   14.69
   1   3 -25  312.42   11.84
  -1  -3 -25  305.40   11.41
  -1   3  24  204.74   13.78
  -1  -3 -24  209.73   12.27
   1   3 -24  256.51    9.76
   1  -3  24  161.28   11.10
   1   3 -24  235.93    7.77
   1  -3  24  189.12   10.80
   1   3 -24  260.47   12.96
  -1  -3 -24  308.30   12.63
  -1  -3 -24  262.43   13.66
  -1  -3 -24  331.61   14.61
   1   3 -24  292.26   14.27
  -1  -3 -24  235.48   12.80
   1   3 -24  264.38   10.86
   1   3 -24  313.62   17.63
  -1  -3 -24  205.34    9.39
   1   3 -24  222.47    9.95
  -1  -3 -24  270.54   12.11
  -1  -3 -23  570.69   23.39
   1  -3  23  596.61   23.24
   1   3 -23  657.10   26.71
   1   3 -23  645.78   23.58
  -1  -3 -23  585.56   23.99
  -1   3  23  533.93   25.14
   1   3 -23  654.29   19.75
   1   3 -23  594.96   17.46
   1  -3  23  479.35   22.68
   1  -3  23  512.47   21.45
   1   3 -23  739.43   24.06
  -1  -3 -23  830.94   23.48
  -1  -3 -23  731.22   24.74
  -1  -3 -23  748.42   23.21
   1   3 -23  641.85   20.53
  -1  -3 -23  483.83   23.76
  -1  -3 -23  610.21   19.96
   1   3 -23  801.72   26.17
   1   3 -23  682.74   21.05
   1   3 -23  831.87   29.25
  -1  -3 -23  623.86   23.15
  -1  -3 -23  828.40   25.88
   1  -3  23  529.85   19.29
  -1   3  22  157.16   11.51
  -1  -3 -22  164.04   11.83
   1   3 -22  163.29    7.86
  -1  -3 -22  138.39   10.14
   1   3 -22  166.55   11.88
  -1   3  22  159.16   12.17
  -1  -3 -22  143.44   10.04
   1   3 -22  156.68    9.89
   1  -3  22  171.56   10.77
   1  -3  22  140.54   10.61
   1  -3  22  139.73    9.26
  -1  -3 -22  157.12    8.12
   1  -3  22  154.71    7.90
  -1   3  21 1743.28   50.56
  -1  -3 -21 1521.28   48.10
  -1  -3 -21 1581.17   46.87
   1   3 -21 1825.99   42.72
   1   3 -21 1779.85   50.67
   1   3 -21 1801.41   53.78
  -1   3  21 1656.78   51.48
   1   3 -21 1869.50   47.33
  -1  -3 -21 1698.33   48.02
   1  -3  21 1814.59   48.73
   1  -3  21 1550.43   45.68
  -1  -3 -21 1667.01   42.97
   1  -3  21 1592.01   42.60
  -1   3  20 1358.92   41.30
  -1  -3 -20 1069.37   37.40
   1   3 -20 1319.52   43.25
   1   3 -20 1397.83   33.76
  -1  -3 -20 1257.82   38.12
  -1   3  20 1274.55   42.06
   1   3 -20 1301.30   40.44
  -1  -3 -20 1233.66   37.67
   1  -3  20 1424.15   39.77
   1   3 -20 1428.71   37.92
   1  -3  20 1207.01   36.51
  -1  -3 -20 1325.31   34.20
   1  -3  20 1230.00   33.69
  -1   3  19  149.36   10.73
  -1  -3 -19  133.81    9.60
   1   3 -19  155.85    7.03
  -1  -3 -19  142.21    9.25
  -1  -3 -19  132.63    8.85
   1  -3  19  161.66   10.12
  -1   3  19  147.32   11.21
   1   3 -19  161.73    9.10
   1   3 -19  145.23   10.07
   1   3 -19  143.21   11.46
   1  -3  19  138.80    8.53
  -1  -3 -19  134.52    7.19
   1  -3  19  135.88    7.01
   1   3 -18    2.14    1.71
   1  -3  18    1.15    1.99
   1   3 -18    3.47    1.48
  -1  -3 -18    2.29    1.86
   1   3 -18    3.60    2.46
  -1  -3 -18    4.19    2.37
  -1   3  18    5.69    3.13
   1   3 -18    2.36    2.98
   1  -3  18    3.07    1.59
  -1  -3 -18    2.63    2.79
  -1   3  18    3.84    2.75
   1  -3  18    1.98    1.21
  -1  -3 -17  185.67    9.94
   1   3 -17  203.67   11.23
   1  -3  17  209.76   11.32
   1   3 -17  212.80    9.87
  -1  -3 -17  167.62    9.54
   1   3 -17  192.27   12.58
  -1   3  17  200.12   12.39
  -1   3  17  200.93   11.95
   1  -3  17  172.06    9.14
   1  -3  16   30.49    3.69
  -1   3  16   39.98    5.31
  -1   3  16   38.44    5.49
   1   3 -16   33.09    4.59
   1  -3  16   36.53    4.70
   1   3 -16   34.93    5.45
   1   3 -16   38.64    3.98
  -1  -3 -16   33.01    4.06
  -1  -3 -16   31.33    3.92
   1  -3  16   34.17    2.91
  -1   3  15  506.61   18.42
   1  -3  15  406.69   15.06
   1  -3  15  448.97   15.74
  -1  -3 -15  408.54   15.16
   1   3 -15  464.47   15.21
   1   3 -15  442.95   18.67
   1   3 -15  479.19   17.24
  -1  -3 -15  410.42   15.27
   1  -3  15  342.23   11.51
   1  -3  15  429.90   12.67
  -1   3  14   65.92    6.12
   1  -3  14   49.44    4.48
   1   3 -14   54.15    5.30
   1   3 -14   51.24    6.18
  -1  -3 -14   55.19    4.73
  -1  -3 -14   48.63    4.49
   1   3 -14   64.63    4.75
   1  -3  14   49.37    3.19
  -1   3  13 1587.17   41.31
  -1  -3 -13 1400.39   38.03
  -1  -3 -13 1470.08   38.21
   1   3 -13 1393.91   41.76
   1   3 -13 1635.91   38.07
  -1   3  13 1410.54   36.60
   1  -3  13 1486.10   35.03
  -1   3  12 1625.53   40.73
   1   3 -12 1380.73   33.91
   1   3 -12 1714.35   37.78
  -1  -3 -12 1489.72   37.62
  -1  -3 -12 1411.59   37.46
   1  -3  12 1488.75   34.56
  -1   3  12 1440.55   36.32
   1  -3  11 3239.54   75.34
  -1   3  11 3565.53   81.80
   1  -3  11 3502.09   77.04
   1   3 -11 3395.91   75.70
  -1  -3 -11 3385.58   79.07
  -1  -3 -11 3440.94   79.30
  -1   3  11 3341.66   78.02
   1  -3  11 3381.93   75.95
   1  -3  10  442.27   12.55
  -1  -3 -10  487.00   12.34
  -1   3  10  542.32   17.22
   1   3 -10  487.18   12.63
  -1  -3 -10  525.76   15.47
  -1   3  10  476.22   14.44
   1  -3  10  512.02   13.31
   1  -3  10  489.33   12.64
   1  -3   9 4462.69  100.58
  -1  -3  -9 4922.83  100.18
  -1   3   9 4650.80  104.98
  -1  -3  -9 4934.90  101.60
  -1  -3  -9 4656.02  100.97
   1   3  -9 4722.43  100.31
  -1  -3  -9 4658.78  103.17
   1   3  -9 5307.27  103.35
   1  -3   9 4576.85  100.66
  -1   3   9 4295.91  102.09
   1  -3   9 3889.47   99.67
  -1  -3  -8  696.49   16.63
  -1  -3  -8  677.56   17.07
  -1   3   8  730.63   20.52
   1  -3   8  638.13   17.15
   1   3  -8  725.99   16.89
  -1   3   8  713.88   17.15
   1   3  -8  842.02   19.20
  -1  -3  -8  738.81   19.12
  -1   3   8  718.86   20.34
  -1   3   8  651.69   18.34
   1  -3   8  740.26   17.01
  -1  -3  -8  706.50   17.45
   1  -3   8  563.06   15.95
  -1  -3  -7 1058.03   25.10
   1  -3   7  985.26   25.45
  -1   3   7 1128.34   28.37
  -1  -3  -7 1032.71   24.75
  -1   3   7 1139.87   25.49
   1   3  -7 1093.45   24.94
  -1   3   7 1089.80   27.93
  -1  -3  -7 1145.73   27.15
   1   3  -7 1314.70   27.14
   1  -3   7 1124.72   24.82
  -1   3   7 1073.42   26.63
  -1  -3  -7  998.35   25.05
   1  -3   7  951.67   23.91
  -1  -3  -6  671.02   15.94
  -1   3   6  695.10   18.73
  -1  -3  -6  647.79   16.03
  -1   3   6  705.63   17.13
  -1   3   6  682.54   16.52
   1   3  -6  761.97   18.60
   1   3  -6  682.50   15.99
   1   3  -6  703.08   20.63
  -1   3   6  638.06   18.07
  -1   3   6  656.70   17.49
   1  -3   6  545.27   14.63
   1  -3   6  667.29   15.51
  -1  -3  -6  658.74   15.94
  -1  -3  -5    7.07    1.15
  -1  -3  -5    9.26    1.29
  -1   3   5    8.76    2.13
  -1   3   5    6.31    1.44
  -1   3   5    6.39    1.27
   1   3  -5    9.27    2.67
  -1   3   5    5.96    1.74
   1   3  -5    9.15    1.87
   1   3  -5    6.11    1.10
   1  -3   5    7.78    0.57
   1  -3   5    6.45    0.81
  -1   3   5    7.46    1.87
  -1   3   4  167.60    7.28
  -1  -3  -4  185.21    5.70
  -1  -3  -4  182.99    5.60
  -1   3   4  203.78    6.45
  -1   3   4  205.89    6.32
  -1   3   4  185.87    6.60
   1   3  -4  192.14    5.69
   1   3  -4  237.68    8.48
   1  -3   4  182.24    4.97
   1  -3   4  149.70    4.23
  -1   3   4  191.80    6.89
  -1  -3  -3  350.50    8.29
  -1  -3  -3  340.86    8.52
  -1   3   3  389.47    9.38
  -1   3   3  358.29    9.20
  -1   3   3  318.01    8.87
   1   3  -3  368.27    8.49
   1  -3   3  346.64    7.70
   1   3  -3  237.21    6.63
   1   3  -3  234.21    8.60
  -1   3   3  320.51    9.70
  -1  -3  -3  342.44    7.99
   1  -3   3  238.70    6.93
   1  -3   2  332.20    9.51
  -1   3   2  411.64    9.54
  -1   3   2  401.00    9.49
   1   3  -2  236.20    8.02
  -1  -3  -2  353.24    8.13
   1   3  -2  251.69    6.84
   1  -3   2  279.91    7.98
  -1   3   2  383.12    9.96
   1  -3   2  287.94    7.49
  -1   3   2  336.32    8.40
   1  -3   1  196.43    6.13
  -1   3   1  195.63    6.29
  -1   3   1  204.47    6.28
  -1   3   1  162.03    4.93
   1  -3   1  156.47    5.62
   1   3  -1  165.87    4.29
  -1   3   1  204.85    6.73
   1   3   0 3525.03   70.35
  -1  -3   0 3297.38   70.12
  -1  -3   0 3519.82   70.63
  -1   3   0 3421.52   70.59
  -1   3   0 3386.38   71.02
   1  -3   0 3241.73   70.26
  -1   3   0 3409.74   71.10
  -1   3   0 3077.05   68.81
   1   3   0 3274.90   70.22
  -1  -3   0 3347.58   69.27
   1  -3   0 3044.41   70.52
  -1  -3   1  200.31    5.81
  -1   3  -1  189.05    5.82
  -1  -3   1  186.06    6.05
   1   3   1  205.87    5.99
   1  -3  -1  166.33    5.79
  -1   3  -1  206.86    5.48
   1   3   1  208.58    5.95
  -1  -3   1  176.78    4.72
   1  -3  -1  208.87    6.19
  -1  -3   1  192.52    5.76
   1  -3  -1  197.76    5.88
  -1   3  -2  378.61    9.10
  -1  -3   2  367.56    9.53
   1   3   2  372.52    9.57
  -1  -3   2  367.30    9.24
  -1  -3   2  355.02    9.17
  -1   3  -2  375.85   10.09
   1   3   2  392.51    9.40
  -1   3  -2  377.52    9.39
   1  -3  -2  365.62    9.55
   1  -3  -2  366.29    8.93
  -1  -3   2  357.54    9.34
  -1  -3   3  326.67    8.33
  -1  -3   3  306.96    8.05
  -1   3  -3  268.43    7.77
   1  -3  -3  259.73    7.66
   1   3   3  321.61    8.61
  -1  -3   3  300.83    8.21
  -1   3  -3  324.78    8.67
  -1   3  -3  327.29    8.82
   1   3   3  328.54    8.15
  -1   3  -3  311.55    8.59
  -1   3  -3  324.99    9.39
   1  -3  -3  333.88    6.80
   1  -3  -3  322.54    8.60
  -1  -3   3  282.21    8.18
   1  -3  -3  303.49    7.40
   1  -3  -4  172.54    5.05
  -1  -3   4  173.18    5.44
  -1  -3   4  163.83    5.46
   1   3   4  174.19    6.02
  -1  -3   4  167.53    5.77
  -1   3  -4  179.76    5.80
  -1   3  -4  178.30    5.99
   1   3   4  188.65    5.52
   1  -3  -4  192.20    4.85
  -1   3  -4  183.15    6.35
  -1   3  -4  175.70    6.79
  -1  -3   4  155.02    5.65
   1  -3  -4  170.06    4.65
   1  -3  -4  181.36    6.12
  -1  -3   4  143.67    4.09
   1  -3  -5   12.59    1.13
  -1  -3   5    8.91    1.32
   1   3   5   13.87    1.87
  -1  -3   5   13.17    1.39
  -1   3  -5   12.94    1.48
  -1   3  -5   13.08    1.71
  -1  -3   5   10.66    1.60
  -1   3  -5   12.11    2.07
  -1   3  -5   12.62    2.24
   1   3   5   13.04    1.31
   1  -3  -5   12.60    1.25
  -1  -3   5    9.12    0.74
  -1  -3   5   14.19    1.72
   1  -3  -5   13.84    1.83
   1  -3  -6  636.47   15.00
  -1   3  -6  606.21   16.81
  -1   3  -6  613.19   17.42
   1   3   6  644.43   14.90
  -1  -3   6  586.15   15.05
  -1  -3   6  560.23   14.70
   1  -3  -6  574.70   14.17
   1   3   6  639.42   16.45
  -1   3  -6  592.21   14.98
  -1  -3   6  527.82   15.92
  -1   3  -6  581.03   15.47
   1  -3  -7 1032.71   24.29
   1  -3  -7  999.78   25.18
  -1  -3   7 1059.49   25.32
   1   3   7 1100.02   26.93
  -1  -3   7 1049.09   24.89
   1   3   7 1158.60   25.03
  -1   3  -7 1034.55   24.99
  -1  -3   7  992.98   26.50
  -1   3  -7 1054.51   28.11
   1  -3  -7 1108.85   25.54
  -1   3  -7 1075.25   27.54
   1  -3  -7 1086.02   24.23
  -1   3  -8  649.80   19.73
   1   3   8  653.53   18.84
   1  -3  -8  673.55   17.28
  -1   3  -8  648.95   19.27
  -1  -3   8  649.85   16.87
   1  -3  -8  685.49   16.00
   1  -3  -8  660.90   15.79
   1  -3  -8  655.12   16.56
   1   3   8  694.85   18.73
  -1  -3   8  655.78   16.27
  -1   3  -8  635.34   16.28
   1   3   8  724.32   16.46
  -1  -3   8  618.47   18.24
  -1   3  -9 4425.23   96.35
  -1   3  -9 4015.97   96.50
   1   3   9 3975.11   95.24
   1  -3  -9 4498.91   93.67
   1  -3  -9 4011.62   91.91
   1   3   9 4205.81   95.01
  -1  -3   9 4195.55   91.82
  -1  -3   9 4269.95   92.77
   1  -3  -9 4086.55   91.37
  -1  -3   9 3722.46   94.45
   1   3   9 4484.47   91.97
   1  -3 -10  404.04   12.36
   1   3  10  456.17   14.84
   1  -3 -10  460.29   14.20
   1  -3 -10  441.44   13.00
  -1   3 -10  450.18   15.16
  -1   3 -10  451.67   15.64
   1  -3 -10  426.69   11.02
  -1  -3  10  449.41   12.25
   1   3  10  466.07   14.46
   1  -3 -10  420.94   11.21
  -1  -3  10  429.72   11.19
   1   3  10  444.56   11.33
  -1  -3  10  430.31   14.21
   1  -3 -11 3364.28   71.37
  -1   3 -11 3167.47   76.43
   1  -3 -11 3459.15   74.67
   1   3  11 3149.70   75.17
   1  -3 -11 3220.01   72.85
   1   3  11 3224.46   74.71
  -1  -3  11 3450.80   71.78
  -1  -3  11 3097.12   70.03
   1  -3 -11 3061.21   69.89
   1   3  11 3041.40   70.17
  -1  -3  11 3156.52   74.71
   1   3  12 1597.04   38.24
  -1  -3  12 1488.51   34.59
   1  -3 -12 1338.11   32.47
   1  -3 -12 1498.58   33.39
  -1  -3  12 1461.84   38.07
  -1  -3  12 1459.37   35.35
   1  -3 -12 1562.77   37.88
   1   3  12 1580.34   39.12
   1  -3 -12 1493.37   36.26
  -1   3 -12 1467.47   39.76
  -1  -3  13 1577.70   38.58
  -1  -3  13 1555.20   41.51
   1  -3 -13 1643.93   41.27
  -1   3 -13 1466.32   42.98
   1  -3 -13 1577.11   39.57
   1   3  13 1701.51   42.66
   1   3  13 1720.52   41.68
  -1  -3  13 1550.50   37.49
  -1  -3  14   57.95    3.79
  -1  -3  14   67.51    5.51
  -1   3 -14   55.03    5.94
   1   3  14   59.28    5.52
   1  -3 -14   57.79    4.40
   1  -3 -14   56.43    4.95
  -1  -3  14   57.37    3.36
   1   3  14   64.90    5.37
  -1  -3  15  377.93   12.58
  -1  -3  15  450.97   16.40
   1  -3 -15  428.97   15.73
   1  -3 -15  392.65   14.19
   1   3  15  431.72   16.76
   1   3  15  423.85   15.71
  -1  -3  16   43.39    3.37
  -1  -3  16   50.49    5.21
   1  -3 -16   55.42    5.26
   1  -3 -16   49.76    4.48
   1   3  16   52.46    5.74
   1   3  16   54.33    5.18
  -1  -3  17  187.23    7.76
   1   3  17  230.62   11.21
  -1  -3  17  162.55    9.70
   1  -3 -17  226.02   11.24
   1   3  17  230.36   12.13
   1  -3 -17  202.35    9.73
  -1  -3  17  179.42    9.14
  -1  -3  17  224.81   11.40
   1  -3 -18   11.10    2.49
   1   3  18    7.63    2.65
  -1  -3  18    5.23    2.39
   1   3  18    9.35    3.42
   1  -3 -18    9.07    2.41
  -1   3 -18    7.49    1.79
   1  -3 -18    7.00    2.66
  -1   3 -18   12.35    3.57
  -1  -3  18   10.56    3.01
  -1  -3  18    4.60    1.88
   1  -3 -19  141.70    6.47
   1  -3 -19  139.52    7.58
   1   3  19  148.20    9.16
  -1  -3  19  147.72    9.42
  -1  -3  19  113.40    7.56
  -1   3 -19  131.45    6.42
   1  -3 -19  132.34    9.31
   1  -3 -19  131.62    8.13
  -1   3 -19  128.90    9.88
   1   3  19  147.03   10.24
  -1   3 -20 1207.39   31.34
   1  -3 -20 1168.02   34.90
   1  -3 -20 1238.98   37.38
  -1   3 -20 1189.27   38.72
   1   3  20 1259.89   38.72
   1  -3 -20 1272.64   31.38
   1  -3 -20 1303.60   33.71
   1   3  20 1334.97   36.72
  -1  -3  20 1203.18   36.46
   1  -3 -20 1175.23   30.24
   1  -3 -21 1617.53   40.45
   1  -3 -21 1767.99   43.20
  -1  -3  21 1629.66   47.90
  -1   3 -21 1696.25   40.97
   1  -3 -21 1639.01   47.77
   1  -3 -21 1609.25   44.68
  -1   3 -21 1586.34   48.99
   1   3  21 1649.71   48.47
  -1  -3  21 1400.73   42.87
  -1  -3  21 1611.32   45.65
   1   3  21 1801.76   46.22
   1  -3 -21 1548.47   39.33
   1  -3 -22  167.20    7.57
   1  -3 -22  164.07    8.92
   1   3  22  161.71    9.83
   1  -3 -22  154.68   11.09
   1   3  22  159.23   11.35
  -1   3 -22  145.15    7.43
   1  -3 -22  147.25    9.62
  -1  -3  22  130.51   10.14
  -1   3 -22  132.92   11.13
  -1  -3  22  121.99    8.34
   1  -3 -22  131.73    6.55
   1  -3 -23  693.31   22.55
   1  -3 -23  804.58   26.04
   1  -3 -23  623.19   19.22
   1  -3 -23  914.11   25.69
  -1   3 -23  653.45   21.99
   1  -3 -23  835.55   26.29
  -1   3 -23  760.65   23.88
   1  -3 -23  755.93   24.47
  -1   3 -23  708.49   21.44
  -1   3 -23  659.16   22.51
  -1   3 -23  845.86   28.50
  -1   3 -23  815.51   22.71
  -1   3 -23  648.89   27.79
  -1  -3  23  559.53   24.54
  -1   3 -23  679.36   20.65
   1  -3 -23  636.92   26.47
   1   3  23  619.35   26.15
   1   3  23  657.96   23.86
  -1  -3  23  511.70   21.66
  -1   3 -23  673.30   18.80
   1  -3 -24  240.25   11.51
   1  -3 -24  322.91   15.13
   1  -3 -24  221.94    9.04
  -1   3 -24  234.32   11.40
   1  -3 -24  303.03   14.73
   1  -3 -24  335.49   14.27
  -1   3 -24  287.22   13.14
   1   3  24  236.67   12.39
  -1   3 -24  300.01   16.51
  -1   3 -24  295.01   11.90
  -1   3 -24  256.53   12.07
   1  -3 -24  253.84   13.51
  -1  -3  24  203.78   12.95
   1   3  24  247.88   14.65
  -1   3 -24  257.33   10.52
  -1   3 -24  264.87   11.05
   1  -3 -24  259.22   13.30
  -1   3 -24  256.27    8.95
  -1  -3  24  177.47   10.83
  -1   3 -24   86.17    8.17
  -1  -3  25  197.66   11.58
  -1   3 -25  292.47    9.74
   1  -3 -25  411.75   16.16
  -1   3 -25  284.85   12.89
  -1   3 -25  321.47   14.37
   1  -3 -25  377.31   16.91
   1   3  25  245.31   12.74
   1  -3 -25  393.96   16.68
   1  -3 -25  296.91   13.08
   1  -3 -25  320.70   14.75
  -1   3 -25  303.79   11.94
  -1   3 -25  276.13   11.07
  -1  -3  25  243.30   14.03
   1   3  25  254.32   15.01
  -1   3 -25  296.63   13.23
  -1   3 -25  337.12   12.94
  -1   3 -25  364.93   17.60
  -1   3 -25  359.00   18.66
   1  -3 -25  290.41   14.71
  -1   3 -26   50.05    4.64
  -1   3 -26   58.54    7.72
  -1   3 -26   49.65    5.69
  -1   3 -26   54.02    5.19
  -1   3 -26   55.09    8.78
   1  -3 -26   52.25    6.96
   1  -3 -26   64.14    7.66
  -1   3 -26   58.80    6.70
   1  -3 -26   76.19    7.53
   1  -3 -26   72.83    7.96
  -1   3 -26   51.39    5.72
  -1   3 -26   21.71    3.82
  -1   3 -26   47.88    3.65
   1  -3 -26   58.10    6.76
  -1   3 -26   55.15    5.07
   1  -3 -26   49.92    5.58
  -1   3 -27   25.16    3.37
  -1   3 -27   20.08    7.15
  -1   3 -27   30.40    4.06
  -1   3 -27   23.72    5.08
  -1   3 -27   26.97    4.48
  -1   3 -27   26.65    5.87
   1  -3 -27   24.33    5.44
   1  -3 -27   31.97    5.92
  -1   3 -27    7.79    3.06
  -1   3 -27   28.28    2.91
   1  -3 -27   25.63    4.22
   1  -3 -27   31.82    5.73
  -1   3 -27   25.71    3.79
  -1   3 -27   24.77    4.48
   1  -3 -27   41.31    6.78
   1  -3 -27   34.46    6.00
   1  -3 -28  102.56    9.25
  -1   3 -28   95.16    6.86
  -1   3 -28  114.47   12.41
  -1   3 -28  104.51   10.16
  -1   3 -28   87.87    7.31
  -1   3 -28   82.40    4.87
   1  -3 -28  104.56    9.01
  -1   3 -28   93.25    6.60
  -1   3 -28   84.52    5.82
  -1   3 -28   84.88    8.19
   1  -3 -28  119.05   10.62
   1  -3 -28  126.15    9.88
  -1   3 -28   86.98    7.56
  -1   3 -29  457.10   15.94
  -1   3 -29  586.88   22.45
  -1   3 -29  479.62   15.12
  -1   3 -29  642.48   26.49
  -1   3 -29  442.20   11.41
   1  -3 -29  538.24   20.24
  -1   3 -29  469.78   14.76
  -1   3 -29  409.08   12.74
   1  -3 -29  671.47   23.92
  -1   3 -29  467.94   17.20
  -1   3 -29  484.19   18.47
   1  -3 -29  534.47   20.38
  -1   3 -30  101.39   10.21
  -1   3 -30   81.58    7.11
  -1   3 -30   90.29    6.68
  -1   3 -30  122.27   13.18
  -1   3 -30   37.57    4.55
  -1   3 -30   78.65    4.70
   1  -3 -30    0.42    4.52
   1  -3 -30   95.04    9.59
  -1   3 -30   82.33    6.43
  -1   3 -30   68.92    5.11
  -1   3 -30   82.37    7.58
   1  -3 -30  116.84   11.05
  -1   3 -30   90.58    8.67
   1  -3 -30   84.81    9.02
  -1   3 -31  288.09   19.43
  -1   3 -31  208.80   10.66
  -1   3 -31  184.21    7.20
   1  -3 -31  148.33    7.30
  -1   3 -31  207.05    9.79
   1  -3 -31  225.80   14.31
  -1   3 -31  153.40    7.62
  -1   3 -31  212.01   12.02
   1  -3 -31  229.33   13.89
  -1   3 -31  230.36   13.24
   1  -3 -31  284.54   16.28
  -1   3 -32  532.99   17.14
   1  -3 -32  426.20   12.73
  -1   3 -32  545.60   12.74
   1  -3 -32  717.75   24.91
  -1   3 -32  573.24   16.26
  -1   3 -32  444.76   13.18
  -1   3 -32  605.18   20.10
   1  -3 -32  851.26   27.85
  -1   3 -32  711.96   23.13
   1  -3 -33  113.27   10.78
  -1   3 -33   85.32    6.30
   1  -3 -33   65.39    4.65
  -1   3 -33   86.29    4.77
  -1   3 -33  113.63   10.17
  -1   3 -33   93.71    8.47
  -1   3 -33   86.62    6.87
   1   3  34   35.89    2.74
   1  -3 -34  127.70   11.55
  -1   3 -34  104.87    6.60
   1  -3 -34   77.31    4.82
   1  -3 -34    0.89    3.96
  -1   3 -34  146.18   11.58
  -1   3 -34  101.46    8.90
  -1   3 -34  106.49    7.29
   1  -3 -35   11.81    2.37
   1  -3 -35    0.65    3.40
   1  -3 -35   26.27    7.57
  -1   3 -35   19.55    3.71
  -1   3 -35   18.48    2.81
   1  -3 -35    3.38    2.89
   1   3  35    4.86    1.29
   1  -3 -36   -3.09    3.41
   1  -3 -36    4.90    1.83
   1  -3 -36    0.59    2.92
   1  -3 -37   16.31    2.50
   1  -3 -37   -0.14    3.04
   1  -3 -38    2.54    1.93
  -1  -4 -38   12.99    4.71
  -1  -4 -37    1.40    1.39
  -1  -4 -37   -1.10    4.33
   1   4 -36    3.68    5.73
   1   4 -36    1.57    2.58
  -1  -4 -36    0.71    3.46
  -1  -4 -36    2.82    1.55
   1   4 -35   35.90    4.40
  -1  -4 -35   29.36    2.86
  -1  -4 -34   10.22    2.03
   1   4 -34    8.34    2.86
  -1   4  34    1.43    1.23
   1   4 -34   12.29    5.30
   1   4 -33   14.28    2.97
   1   4 -33   16.38    5.35
  -1  -4 -33   15.14    7.11
   1   4 -33   31.55   10.71
  -1  -4 -33   10.85    2.27
   1   4 -33   13.39    3.37
  -1  -4 -33   31.68    8.10
  -1   4  33    5.30    1.64
   1   4 -32    1.84    4.41
   1   4 -32   -0.45    2.75
   1   4 -32    3.84    4.50
  -1  -4 -32   -0.33    5.70
   1   4 -32    9.83    8.72
  -1  -4 -32    1.84    1.96
   1   4 -32    3.54    1.86
   1   4 -32    3.18    2.78
  -1  -4 -32    8.64    5.87
  -1   4  32    0.68    1.73
  -1   4  32    1.96    1.42
   1   4 -31  220.91   14.48
   1   4 -31  112.78    9.78
   1   4 -31  117.92    6.35
  -1  -4 -31  119.29   12.59
   1   4 -31  151.14    8.99
   1   4 -31  184.41   17.19
   1   4 -31  110.95   10.40
   1   4 -31  107.12    7.38
  -1  -4 -31  187.60   13.07
  -1   4  31   70.02    4.84
   1   4 -31  137.85    6.25
  -1  -4 -31   97.31    5.69
  -1  -4 -30    6.92    2.11
   1   4 -30    8.36    2.01
   1   4 -30    7.48    4.16
   1   4 -30    5.30    2.38
   1   4 -30   11.23    5.70
   1   4 -30    9.78    2.57
  -1  -4 -30    8.49    5.78
   1   4 -30    9.79    3.58
   1   4 -30    8.51    4.97
   1   4 -30   14.52    8.60
  -1  -4 -30   11.19    5.36
   1   4 -30    4.93    2.79
  -1   4  30    4.29    1.89
   1   4 -29    0.72    1.50
  -1  -4 -29   -1.36    4.31
   1   4 -29    0.42    3.35
   1   4 -29   -2.28    5.04
   1   4 -29    0.12    2.11
  -1  -4 -29   -1.60    5.25
   1   4 -29   -0.93    2.81
   1   4 -29   -1.88    4.49
   1   4 -29   -0.40    6.80
  -1  -4 -29   -0.24    4.24
   1   4 -29    0.14    2.79
   1   4 -28   23.45    3.36
   1   4 -28   18.89    2.56
  -1  -4 -28    7.39    3.90
   1   4 -28   16.49    3.29
  -1  -4 -28   18.66    5.31
  -1  -4 -28   34.04    7.21
   1   4 -28   15.00    2.59
   1   4 -28   19.60    5.87
   1   4 -28   18.17    4.57
  -1  -4 -28   18.43    5.12
   1   4 -28   20.07    7.63
   1   4 -28   19.77    5.43
  -1  -4 -28   10.55    5.37
   1   4 -28   16.78    3.75
  -1  -4 -28   15.63    3.42
   1   4 -27   21.60    3.33
  -1  -4 -27   26.52    5.56
   1   4 -27   23.24    3.79
   1   4 -27   26.47    2.85
  -1  -4 -27    8.67    3.93
   1   4 -27   20.28    4.52
   1   4 -27   15.80    2.71
  -1  -4 -27   34.79    6.82
  -1  -4 -27   27.49    5.39
  -1  -4 -27   20.22    6.06
   1   4 -27   33.59    8.05
   1   4 -27   21.46    3.86
   1   4 -27   26.60    5.69
   1   4 -27   21.04    6.19
   1   4 -27   21.95    4.13
  -1  -4 -27   23.06    3.90
   1   4 -26    4.64    2.20
   1   4 -26    2.79    2.29
  -1  -4 -26    4.71    3.42
   1   4 -26    2.67    1.53
  -1  -4 -26    0.38    3.58
   1   4 -26    3.92    3.01
  -1  -4 -26    5.65    4.36
   1   4 -26    0.08    2.30
  -1  -4 -26    4.06    3.57
   1   4 -26    2.08    2.41
   1   4 -26    3.16    3.87
   1   4 -26    2.31    2.58
  -1  -4 -26    2.67    4.10
   1   4 -26    7.08    6.02
   1   4 -26    4.41    4.31
  -1  -4 -26    2.88    3.95
  -1  -4 -26    3.28    2.57
   1   4 -25   11.00    2.71
   1   4 -25    5.86    2.42
  -1  -4 -25   11.64    4.13
   1  -4  25    6.02    2.43
   1   4 -25    8.45    1.86
  -1  -4 -25    9.73    4.61
  -1  -4 -25    8.28    3.72
   1   4 -25    1.31    2.39
   1   4 -25    7.10    3.31
   1   4 -25    7.20    5.55
  -1  -4 -25    5.55    4.15
   1   4 -25    6.29    4.01
   1   4 -25    5.11    4.28
   1   4 -25    7.16    3.00
   1   4 -25    6.11    2.94
  -1  -4 -25    8.21    4.49
  -1  -4 -25    6.94    2.56
  -1  -4 -24   10.13    3.79
   1   4 -24    1.84    2.01
   1   4 -24    2.50    2.65
  -1  -4 -24    8.77    4.19
  -1  -4 -24    3.46    3.54
   1   4 -24    4.40    4.06
   1   4 -24    6.61    2.95
   1   4 -24    2.85    3.45
   1   4 -24    6.16    2.66
  -1  -4 -24    5.50    3.39
   1   4 -24    3.80    2.28
   1   4 -24    7.35    5.20
  -1   4  24    6.13    3.25
   1   4 -24    7.42    2.35
  -1  -4 -24    4.50    2.70
   1  -4  24    5.53    2.50
   1  -4  24    3.93    1.97
   1   4 -24    6.19    1.72
   1   4 -23    0.52    3.74
   1  -4  23    0.99    2.19
   1   4 -23    0.43    1.17
   1  -4  23    1.52    1.53
  -1  -4 -23    0.86    3.33
  -1  -4 -23    2.62    3.21
   1   4 -23   -1.41    2.36
  -1  -4 -23    0.29    2.01
   1   4 -23    0.63    2.14
  -1  -4 -23    0.34    3.10
   1   4 -23    2.97    4.60
   1   4 -23   -0.48    3.65
   1   4 -23    1.10    2.29
  -1  -4 -23    0.22    2.95
   1   4 -23    0.76    3.35
   1   4 -23    1.51    2.53
  -1   4  23    1.03    2.20
  -1  -4 -23    0.27    2.50
  -1   4  23    1.16    2.73
   1   4 -23    0.56    1.73
  -1  -4 -23    0.57    3.99
  -1  -4 -22    6.26    3.96
  -1  -4 -22    5.99    2.62
  -1   4  22   11.01    3.63
   1  -4  22    8.52    3.06
   1  -4  22    7.31    2.43
  -1   4  22   11.32    4.01
   1   4 -22    9.12    2.40
  -1  -4 -22   10.66    3.37
   1   4 -22   10.10    4.40
   1   4 -22   12.37    4.18
  -1  -4 -21   24.19    5.11
  -1  -4 -21   31.73    4.20
   1  -4  21   48.37    3.98
  -1   4  21   39.02    5.88
   1  -4  21   46.76    6.24
   1  -4  21   36.38    4.70
  -1   4  21   53.20    6.97
  -1  -4 -21   47.99    5.53
   1   4 -21   58.30    7.18
   1   4 -21   50.69    7.85
   1   4 -21   51.93    4.36
  -1  -4 -21   53.08    6.44
  -1  -4 -20   -0.22    3.10
  -1  -4 -20   -2.79    2.84
   1  -4  20   -0.29    1.34
  -1   4  20    0.48    2.54
  -1  -4 -20    0.22    2.50
   1  -4  20   -0.19    1.86
   1   4 -20   -0.10    1.67
   1   4 -20    0.52    2.09
  -1  -4 -20   -0.36    1.89
   1   4 -20    2.01    3.12
   1   4 -20   -0.75    2.43
   1  -4  20   -1.47    2.06
   1  -4  20   -1.97    2.43
   1  -4  19   13.41    2.95
   1  -4  19   21.17    4.26
  -1  -4 -19   11.25    3.90
  -1  -4 -19   12.95    2.79
   1  -4  19   21.05    2.52
  -1  -4 -19   14.77    3.31
  -1   4  19   20.19    4.35
   1   4 -19   24.62    5.65
  -1  -4 -19   18.12    3.45
  -1  -4 -19   21.17    4.21
   1  -4  19   24.19    4.06
   1   4 -19   24.16    3.90
   1   4 -18   22.86    5.23
   1  -4  18   30.47    4.28
  -1  -4 -18   22.55    4.04
  -1  -4 -18   22.85    3.58
   1   4 -18   28.03    3.85
   1  -4  18   16.11    2.92
  -1   4  18   24.73    4.54
  -1  -4 -18   21.93    3.14
  -1  -4 -18   20.21    3.44
   1  -4  18   22.90    2.55
  -1  -4 -18   20.87    4.12
  -1  -4 -18   22.83    3.37
  -1  -4 -18   13.50    3.78
   1  -4  17   34.49    2.93
  -1   4  17   37.72    5.30
   1  -4  17   44.31    5.06
  -1  -4 -17   32.51    4.41
  -1  -4 -17   28.83    3.81
   1   4 -17   45.22    4.60
   1   4 -17   31.76    5.79
  -1  -4 -17   27.47    3.48
   1  -4  16   14.41    1.94
   1  -4  16   10.18    1.49
   1  -4  16   14.43    2.73
  -1   4  16   13.95    3.44
   1   4 -16   18.73    3.10
   1   4 -16   12.78    4.25
  -1  -4 -16   14.17    2.77
  -1  -4 -16   16.22    3.20
   1  -4  15    8.01    1.45
   1  -4  15    7.49    2.34
  -1   4  15   11.03    3.29
  -1  -4 -15   10.22    2.66
  -1  -4 -15    5.80    1.97
   1   4 -15   11.30    2.65
   1  -4  14    5.86    1.22
   1  -4  14    5.29    2.23
  -1   4  14    6.72    2.74
   1   4 -14    8.87    2.32
  -1  -4 -14    6.59    2.44
  -1  -4 -14    4.07    1.83
   1   4 -13    5.06    1.26
  -1   4  13    3.27    1.63
   1  -4  13    3.82    1.10
  -1   4  13    3.73    2.43
   1  -4  13    4.50    2.00
  -1   4  13    3.31    2.50
   1   4 -13    5.98    2.03
  -1  -4 -13    6.23    1.92
  -1  -4 -13    6.98    2.33
  -1  -4 -12    2.27    1.62
   1   4 -12    3.41    1.87
  -1   4  12    1.58    2.20
   1   4 -12    2.05    2.20
   1   4 -12    1.76    0.99
   1  -4  12    2.28    0.91
   1  -4  12    1.64    0.67
  -1   4  12    2.65    1.57
  -1  -4 -12    1.84    0.76
   1  -4  12    0.96    1.74
   1  -4  12    1.66    0.81
  -1   4  12    1.73    2.18
   1  -4  12    3.22    1.52
   1   4 -11   24.17    2.07
   1  -4  11   23.05    1.91
   1  -4  11   21.07    1.47
  -1   4  11   25.30    2.87
   1  -4  11   18.75    3.19
   1  -4  11   20.71    1.89
  -1   4  11   23.63    3.59
  -1  -4 -11   22.68    2.18
  -1  -4 -11   24.79    1.88
   1   4 -11   24.53    3.61
  -1   4  11   23.19    3.57
  -1  -4 -11   24.44    2.93
   1   4 -10   20.15    1.88
   1  -4  10   21.43    1.75
  -1   4  10   18.52    2.51
   1  -4  10   18.15    1.27
  -1  -4 -10   20.07    1.73
   1  -4  10   19.29    1.91
  -1  -4 -10   20.44    2.29
  -1  -4 -10   20.77    2.02
  -1   4  10   22.65    3.36
   1  -4  10   20.19    3.02
  -1   4  10   18.34    3.06
   1   4 -10   24.18    3.41
  -1  -4 -10   19.11    2.60
   1   4  -9   21.79    1.99
   1  -4   9   22.22    1.70
   1  -4   9   19.98    1.21
  -1  -4  -9   24.25    2.20
  -1   4   9   21.19    2.63
  -1   4   9   25.71    3.49
   1  -4   9   17.65    2.02
  -1  -4  -9   21.60    1.98
  -1  -4  -9   19.89    1.78
   1  -4   9   22.00    3.02
  -1   4   9   20.04    3.11
   1   4  -9   20.11    4.26
  -1  -4  -9   22.96    2.64
   1   4  -9   23.39    3.28
   1   4  -8   33.12    2.35
  -1   4   8   28.76    2.39
  -1   4   8   30.35    2.95
  -1  -4  -8   32.49    2.38
   1  -4   8   32.09    1.94
   1  -4   8   25.44    1.27
   1  -4   8   33.11    3.41
   1  -4   8   26.26    2.47
  -1  -4  -8   29.30    2.17
  -1   4   8   31.64    3.49
  -1  -4  -8   33.44    2.33
  -1  -4  -8   33.34    2.94
   1   4  -8   35.12    3.62
  -1   4   8   30.24    3.26
  -1   4   7   51.01    3.14
   1   4  -7   47.44    2.83
  -1   4   7   46.10    3.17
   1  -4   7   44.14    2.22
  -1   4   7   41.20    3.45
   1  -4   7   38.98    1.48
   1  -4   7   42.51    3.73
   1  -4   7   41.34    3.11
  -1  -4  -7   43.58    2.65
  -1   4   7   43.19    3.97
  -1  -4  -7   44.81    2.73
   1   4  -7   55.47    5.39
   1   4  -7   57.74    4.25
  -1   4   7   44.47    3.68
  -1   4   6   24.46    2.26
  -1   4   6   23.56    2.36
   1   4  -6   26.24    2.11
   1  -4   6   22.81    2.97
   1  -4   6   19.35    0.93
  -1   4   6   23.17    2.65
   1  -4   6   26.32    1.59
  -1   4   6   20.34    2.77
   1  -4   6   24.04    2.50
  -1  -4  -6   26.18    2.04
  -1  -4  -6   26.81    2.09
   1  -4   6   25.50    3.01
  -1   4   6   24.72    2.68
   1   4  -6   28.06    3.06
   1   4  -6   24.64    3.86
  -1   4   5   28.95    2.56
   1   4  -5   27.27    2.19
  -1   4   5   27.50    2.46
   1  -4   5   30.91    1.71
  -1   4   5   28.72    2.76
  -1  -4  -5   29.71    2.20
   1  -4   5   30.99    2.83
  -1  -4  -5   30.02    2.09
   1  -4   5   25.78    2.75
  -1   4   5   25.69    2.95
  -1   4   5   28.17    2.57
   1   4  -5   35.41    3.92
  -1   4   4    1.13    1.25
   1   4  -4    1.20    1.01
  -1   4   4    1.47    1.25
   1  -4   4    1.05    0.47
   1  -4   4    2.20    0.77
  -1   4   4    1.97    1.55
  -1  -4  -4    1.70    1.01
   1  -4   4    1.26    1.52
  -1  -4  -4    1.56    1.05
  -1   4   4    1.82    1.17
  -1   4   3    0.49    1.20
   1   4  -3    0.74    0.98
  -1   4   3    0.90    1.25
  -1  -4  -3    1.04    0.82
  -1   4   3    0.65    1.41
   1  -4   3    1.01    0.90
   1  -4   3    0.06    1.38
  -1  -4  -3    0.19    1.02
  -1  -4  -3    0.83    0.93
   1   4  -3    0.84    1.43
  -1   4   3    0.67    0.96
   1  -4   2  104.31    4.59
  -1   4   2  113.30    4.66
  -1   4   2  122.13    4.92
   1  -4   2   76.10    3.65
  -1  -4  -2  105.64    3.71
   1   4  -2   76.46    2.19
   1  -4   2  101.75    4.65
  -1   4   2   93.77    3.50
  -1   4   1   36.58    2.73
   1  -4   1   33.75    2.49
  -1   4   1   39.49    2.82
   1   4  -1   28.33    1.30
   1  -4   1   26.69    2.31
  -1   4   1   28.93    2.61
  -1   4   0    9.53    1.66
   1  -4   0    7.16    1.32
  -1   4   0    8.54    1.61
   1  -4   0    7.75    1.59
   1   4   0    5.30    0.77
   1  -4   0    6.58    1.47
  -1  -4   0    6.84    0.92
  -1  -4   0    7.72    1.25
  -1  -4   0    8.83    1.55
  -1   4   0    6.11    1.48
   1  -4   0    7.90    0.75
   1   4   0    7.78    1.37
[truncated: 6,885,647 more chars]
