# Supplementary material for: Halogenation engineered metal cluster assemblies
Source: Natl Sci Rev. 2026 Mar 11;13(10):nwag154. doi: 10.1093/nsr/nwag154 (PMC13245388; doi:10.1093/nsr/nwag154)
Supplement: nwag154_Supplemental_Files [file nwag154_supplemental_files.zip › (Au4-SF)4.cif]

data_au4-f
_audit_creation_date               2025-02-20
_audit_creation_method
;
Olex2 1.2
(compiled 2018.05.29 svn.r3508 for OlexSys, GUI svn.r5506)
;
_shelx_SHELXL_version_number       '2019/2'
_audit_contact_author_address      ?
_audit_contact_author_email        ?
_audit_contact_author_name         ''
_audit_contact_author_phone        ?
_publ_contact_author_id_orcid      ?
_publ_section_references
;
Dolomanov, O.V., Bourhis, L.J., Gildea, R.J, Howard, J.A.K. & Puschmann, H.
 (2009), J. Appl. Cryst. 42, 339-341.

Sheldrick, G.M. (2015). Acta Cryst. C71, 3-8.
;
_chemical_name_common              ?
_chemical_name_systematic          ?
_chemical_formula_moiety           'C36 H28 Au4 F4 N4 S8'
_chemical_formula_sum              'C36 H28 Au4 F4 N4 S8'
_chemical_formula_weight           1636.97
_chemical_absolute_configuration   syn
_chemical_melting_point            ?
loop_
  _atom_type_symbol
  _atom_type_description
  _atom_type_scat_dispersion_real
  _atom_type_scat_dispersion_imag
  _atom_type_scat_source
 'C' 'C' 0.0181 0.0091 'International Tables Vol C Tables 4.2.6.8 and 6.1.1.4'
 'H' 'H' 0.0000 0.0000 'International Tables Vol C Tables 4.2.6.8 and 6.1.1.4'
 'Au' 'Au' -4.4197 7.2980
 'International Tables Vol C Tables 4.2.6.8 and 6.1.1.4'
 'F' 'F' 0.0727 0.0534 'International Tables Vol C Tables 4.2.6.8 and 6.1.1.4'
 'N' 'N' 0.0311 0.0180 'International Tables Vol C Tables 4.2.6.8 and 6.1.1.4'
 'S' 'S' 0.3331 0.5567 'International Tables Vol C Tables 4.2.6.8 and 6.1.1.4'

_shelx_space_group_comment
;
The symmetry employed for this shelxl refinement is uniquely defined
by the following loop, which should always be used as a source of
symmetry information in preference to the above space-group names.
They are only intended as comments.
;
_space_group_crystal_system        'monoclinic'
_space_group_IT_number             5
_space_group_name_H-M_alt          'C 1 2 1'
_space_group_name_Hall             'C 2y'
loop_
  _space_group_symop_operation_xyz
 'x, y, z'
 '-x, y, -z'
 'x+1/2, y+1/2, z'
 '-x+1/2, y+1/2, -z'

_cell_length_a                     44.2014(7)
_cell_length_b                     14.0588(2)
_cell_length_c                     32.4865(4)
_cell_angle_alpha                  90
_cell_angle_beta                   111.173(2)
_cell_angle_gamma                  90
_cell_volume                       18824.9(5)
_cell_formula_units_Z              16
_cell_measurement_reflns_used      41424
_cell_measurement_temperature      200
_cell_measurement_theta_max        76.3110
_cell_measurement_theta_min        2.1130
_shelx_estimated_absorpt_T_max     0.176
_shelx_estimated_absorpt_T_min     0.046
_exptl_absorpt_coefficient_mu      26.628
_exptl_absorpt_correction_T_max    1.00000
_exptl_absorpt_correction_T_min    0.13779
_exptl_absorpt_correction_type     multi-scan
_exptl_absorpt_process_details
;
CrysAlisPro 1.171.42.92a (Rigaku Oxford Diffraction, 2023)
Empirical absorption correction using spherical harmonics,
implemented in SCALE3 ABSPACK scaling algorithm.
;
_exptl_absorpt_special_details     ?
_exptl_crystal_colour              colourless
_exptl_crystal_colour_primary      colourless
_exptl_crystal_density_diffrn      2.310
_exptl_crystal_density_meas        ?
_exptl_crystal_density_method      ?
_exptl_crystal_description         needle
_exptl_crystal_F_000               12032
_exptl_crystal_size_max            0.3
_exptl_crystal_size_mid            0.1
_exptl_crystal_size_min            0.1
_exptl_transmission_factor_max     ?
_exptl_transmission_factor_min     ?
_diffrn_reflns_av_R_equivalents    0.1517
_diffrn_reflns_av_unetI/netI       0.1032
_diffrn_reflns_Laue_measured_fraction_full  0.999
_diffrn_reflns_Laue_measured_fraction_max  0.948
_diffrn_reflns_limit_h_max         53
_diffrn_reflns_limit_h_min         -53
_diffrn_reflns_limit_k_max         17
_diffrn_reflns_limit_k_min         -17
_diffrn_reflns_limit_l_max         30
_diffrn_reflns_limit_l_min         -40
_diffrn_reflns_number              128510
_diffrn_reflns_point_group_measured_fraction_full  0.982
_diffrn_reflns_point_group_measured_fraction_max  0.905
_diffrn_reflns_theta_full          67.684
_diffrn_reflns_theta_max           78.982
_diffrn_reflns_theta_min           2.113
_diffrn_ambient_environment        N~2~
_diffrn_ambient_temperature        200
_diffrn_detector                   'Hybrid Pixel Array Detector'
_diffrn_detector_area_resol_mean   10.0000
_diffrn_detector_type              HyPix
_diffrn_measured_fraction_theta_full  0.999
_diffrn_measured_fraction_theta_max  0.948
_diffrn_measurement_details
;
List of Runs (angles in degrees, time in seconds):

  # Type    Start    End  Width  t~exp~   \w     \q     \k     \f   Frames
--------------------------------------------------------------------------
  1  \w   -101.00 -73.00   0.50    0.05    --  -45.20 155.00  31.00   56
  2  \w    -57.00 -24.00   0.50    0.05    --  -97.00  57.00 -90.00   66
  3  \w    -58.00 -29.00   0.50    0.05    --  -97.00  57.00-150.00   58
  4  \w    -81.00 -48.00   0.50    0.05    --  -45.20 120.00-125.00   66
  5  \w     97.00 166.00   0.50    0.05    --  106.74  38.00 -30.00  138
  6  \w     80.00 155.00   0.50    0.05    --  106.74 120.00-125.00  150
  7  \w     85.00 110.00   0.50    0.05    --  106.74 155.00  31.00   50
  8  \w     58.00 109.00   0.50    0.05    --   45.20 155.00  31.00  102
  9  \w     25.00 118.00   0.50    0.05    --   45.20  77.00 -30.00  186
 10  \w    -10.00  22.00   0.50    0.05    --   45.20 -19.00 -60.00   64
 11  \w    -15.00  10.00   0.50    0.05    --   45.20 -19.00-150.00   50
 12  \w    -27.00  40.00   0.50    0.05    --   45.20 -38.00-150.00  134
 13  \w    -28.00  20.00   0.50    0.05    --   45.20 -19.00   0.00   96
 14  \w    -29.00  22.00   0.50    0.05    --   45.20 -19.00  90.00  102
 15  \w     37.00  62.00   0.50    0.05    --  106.74 -57.00  30.00   50
 16  \w     38.00  63.00   0.50    0.05    --  106.74 -57.00  90.00   50
 17  \w     35.00  60.00   0.50    0.05    --  106.74 -57.00 120.00   50
 18  \w     38.00  63.00   0.50    0.05    --  106.74 -57.00 -30.00   50
 19  \w     45.00  98.00   0.50    0.05    --  106.74 -99.00  30.00  106
 20  \w     45.00  84.00   0.50    0.05    --  106.74-125.00  30.00   78
 21  \w     49.00  87.00   0.50    0.05    --  106.74-155.00  -6.00   76
 22  \w     92.00 132.00   0.50    0.05    --  106.74-155.00  -6.00   80
 23  \w     47.00  72.00   0.50    0.05    --   45.20-155.00  -6.00   50
 24  \w     27.00  52.00   0.50    0.05    --   45.20-120.00 150.00   50
 25  \w     81.00 110.00   0.50    0.05    --  106.74-120.00 150.00   58
 26  \w     37.00 100.00   0.50    0.05    --  106.74 -99.00 150.00  126
 27  \w     41.00 108.00   0.50    0.05    --  106.74-107.00 104.94  134
 28  \w     50.00  93.00   0.50    0.05    --  106.74 -99.00-180.00   86
 29  \w     65.00  95.00   0.50    0.05    --  106.74 -99.00-150.00   60
 30  \w     52.00  91.00   0.50    0.05    --  106.74 -99.00 -30.00   78
 31  \w   -106.00 -63.00   0.50    0.05    --  -45.20-155.00  -6.00   86
 32  \w   -166.00 -83.00   0.50    0.05    --  -97.00-125.00 -60.00  166
 33  \w   -162.00-136.00   0.50    0.05    --  -97.00-155.00  -6.00   52
 34  \w   -124.00 -85.00   0.50    0.05    --  -97.00-155.00  -6.00   78
 35  \w   -118.00 -85.00   0.50    0.05    --  -97.00-120.00 150.00   66
 36  \w   -168.00 -91.00   0.50    0.05    --  -97.00 -99.00  90.00  154
 37  \w   -168.00-141.00   0.50    0.05    --  -97.00 -38.00  60.00   54
 38  \w   -166.00 -87.00   0.50    0.05    --  -97.00 -38.00 150.00  158
 39  \w   -110.00 -84.00   0.50    0.05    --  -97.00 -38.00   0.00   52
 40  \w   -159.00-134.00   0.50    0.05    --  -97.00 -38.00   0.00   50
 41  \w   -169.00-130.00   0.50    0.05    --  -97.00 -38.00-150.00   78
 42  \w   -115.00 -86.00   0.50    0.05    --  -97.00 -38.00-150.00   58
 43  \w   -106.00 -27.00   0.50    0.05    --  -97.00 120.00-125.00  158
 44  \w   -111.00 -39.00   0.50    0.05    --  -97.00 125.00 -90.00  144
 45  \w   -122.00 -84.00   0.50    0.05    --  -97.00 139.00 -30.92   76
 46  \w   -109.00 -84.00   0.50    0.05    --  -97.00 155.00  31.00   50
 47  \w    -61.00 -36.00   0.50    0.05    --  -97.00 139.00 -30.92   50
;
_diffrn_measurement_device         'four-circle diffractometer'
_diffrn_measurement_device_type    'ROD, Synergy Custom system, HyPix'
_diffrn_measurement_method         '\w scans'
_diffrn_orient_matrix_type        
 'CrysAlisPro convention (1999,Acta A55,543-557)'
_diffrn_orient_matrix_UB_11        -0.0362371000
_diffrn_orient_matrix_UB_12        -0.0245979000
_diffrn_orient_matrix_UB_13        -0.0131936000
_diffrn_orient_matrix_UB_21        -0.0079860000
_diffrn_orient_matrix_UB_22        0.1063565000
_diffrn_orient_matrix_UB_23        0.0013753000
_diffrn_orient_matrix_UB_31        -0.0044665000
_diffrn_orient_matrix_UB_32        0.0095912000
_diffrn_orient_matrix_UB_33        -0.0490909000
_diffrn_radiation_monochromator    mirror
_diffrn_radiation_probe            x-ray
_diffrn_radiation_type             CuK\a
_diffrn_radiation_wavelength       1.54184
_diffrn_source                     'Rotating-anode X-ray tube'
_diffrn_source_type                'Rigaku (Cu) X-ray Source'
_reflns_Friedel_coverage           0.833
_reflns_Friedel_fraction_full      0.965
_reflns_Friedel_fraction_max       0.859
_reflns_number_gt                  26687
_reflns_number_total               36836
_reflns_odcompleteness_completeness  99.93
_reflns_odcompleteness_iscentric   1
_reflns_odcompleteness_theta       66.97
_reflns_special_details
;
 Reflections were merged by SHELXL according to the crystal
 class for the calculation of statistics and refinement.
 
 _reflns_Friedel_fraction is defined as the number of unique
 Friedel pairs measured divided by the number that would be
 possible theoretically, ignoring centric projections and
 systematic absences.
;
_reflns_threshold_expression       'I > 2\s(I)'
_computing_cell_refinement         'CrysAlisPro 1.171.42.92a (Rigaku OD, 2023)'
_computing_data_collection         'CrysAlisPro 1.171.42.92a (Rigaku OD, 2023)'
_computing_data_reduction          'CrysAlisPro 1.171.42.92a (Rigaku OD, 2023)'
_computing_molecular_graphics      'Olex2 (Dolomanov et al., 2009)'
_computing_publication_material    'Olex2 (Dolomanov et al., 2009)'
_computing_structure_refinement    'ShelXL (Sheldrick, 2015)'
_computing_structure_solution      'SHELXT 2014/5 (Sheldrick, 2014)'
_refine_diff_density_max           2.083
_refine_diff_density_min           -2.521
_refine_diff_density_rms           0.299
_refine_ls_abs_structure_details
;
 Flack x determined using 9338 quotients [(I+)-(I-)]/[(I+)+(I-)]
 (Parsons, Flack and Wagner, Acta Cryst. B69 (2013) 249-259).
;
_refine_ls_abs_structure_Flack     0.024(11)
_refine_ls_extinction_coef         .
_refine_ls_extinction_method       none
_refine_ls_goodness_of_fit_ref     1.031
_refine_ls_hydrogen_treatment      constr
_refine_ls_matrix_type             full
_refine_ls_number_parameters       2356
_refine_ls_number_reflns           36836
_refine_ls_number_restraints       3880
_refine_ls_R_factor_all            0.1009
_refine_ls_R_factor_gt             0.0765
_refine_ls_restrained_S_all        0.997
_refine_ls_shift/su_max            0.001
_refine_ls_shift/su_mean           0.000
_refine_ls_structure_factor_coef   Fsqd
_refine_ls_weighting_details      
 'w=1/[\s^2^(Fo^2^)+(0.1376P)^2^] where P=(Fo^2^+2Fc^2^)/3'
_refine_ls_weighting_scheme        calc
_refine_ls_wR_factor_gt            0.2008
_refine_ls_wR_factor_ref           0.2204
_refine_special_details            ?
_olex2_refinement_description
;
1. Fixed Uiso
 At 1.2 times of:
  All C(H) groups, All C(H,H) groups, All C(H,H,H,H) groups
2. Restrained distances
 C46-C31
 1.51 with sigma of 0.01
 C46-C97
 1.43 with sigma of 0.02
 C60-C68
 1.45 with sigma of 0.02
 C126-C116 = C5-C169
 1.51 with sigma of 0.01
 C18-C17
 1.5 with sigma of 0.02
 S17-C16 = S18-C16 = S18-C18
 1.75 with sigma of 0.02
 C15-C14
 1.53 with sigma of 0.02
 C163-C17 = C14-C154
 1.51 with sigma of 0.01
 C90-C128
 1.51 with sigma of 0.01
 N11-C44
 1.35 with sigma of 0.01
 N8-C86 = N8-C137
 1.35 with sigma of 0.01
 N19-C139
 1.4 with sigma of 0.02
 C142-C141
 1.51 with sigma of 0.01
 C139-C118
 1.53 with sigma of 0.02
 N19-C117 = N19-C139
 1.4 with sigma of 0.02
 C141-C140
 1.53 with sigma of 0.01
 N20-C141 = N20-C119
 1.4 with sigma of 0.02
 C139-C148
 1.51 with sigma of 0.01
 C183-C11
 1.51 with sigma of 0.01
 C177-F19
 2.45 with sigma of 0.04
 F19-C173
 2.45 with sigma of 0.04
 F20-C181
 2.45 with sigma of 0.04
 F20-C179
 2.45 with sigma of 0.04
 C171-F18
 2.45 with sigma of 0.04
 C167-F18
 2.45 with sigma of 0.04
 C164-C17 = C162-C17
 2.5 with sigma of 0.04
 F17-C165
 2.45 with sigma of 0.04
 F17-C161
 2.45 with sigma of 0.04
 F13-C156
 2.45 with sigma of 0.04
 F13-C158
 2.45 with sigma of 0.04
 C155-C14
 2.5 with sigma of 0.04
 C159-C14
 2.5 with sigma of 0.04
 Au15-N6
 2.2 with sigma of 0.04
 Au18-N5
 2.2 with sigma of 0.04
 H129-H182_$1
 2.2 with sigma of 0.04
 C178-C11
 2.45 with sigma of 0.04
 C11-C182
 2.45 with sigma of 0.04
 S30-C97 \\sim S30-C21
 with sigma of 0.02
 F11-C33 \\sim F11-C35
 with sigma of 0.02
 N17-C37 \\sim N17-C60
 with sigma of 0.02
 S23-C37 \\sim S23-C68
 with sigma of 0.02
 C30-C45 \\sim C70-C50 \\sim C46-C97 \\sim C60-C68
 with sigma of 0.02
 S19-C72 \\sim S19-C45 \\sim S4-C70 \\sim S4-C47 \\sim S30-C97 \\sim S30-C21
\\sim S23-C37 \\sim S23-C68
 with sigma of 0.02
 N14-C46 \\sim N14-C21 \\sim N17-C37 \\sim N17-C60 \\sim N15-C72 \\sim N15-C30
\\sim N9-C50 \\sim N9-C47
 with sigma of 0.02
 F2-C82 \\sim C80-F2
 with sigma of 0.02
 F7-C99 \\sim C103-F7
 with sigma of 0.02
 F11-C34 \\sim F2-C81 \\sim F7-C98 \\sim F8-C108
 with sigma of 0.02
 C5-C170 \\sim C5-C168
 with sigma of 0.02
 S31-C135 \\sim S39-C136 \\sim S28-C136 \\sim S41-C135 \\sim S28-C51 \\sim
S41-C51
 with sigma of 0.02
 N7-C135 \\sim N7-C136
 with sigma of 0.02
 N8-C86 \\sim N8-C137
 with sigma of 0.02
 C20-C134 \\sim C20-C138
 with sigma of 0.02
 S37-C134 \\sim S42-C138 \\sim S37-C86 \\sim S42-C137 \\sim S32-C86 \\sim
S40-C137
 with sigma of 0.02
 N20-C141 \\sim N19-C139 \\sim N19-C117 \\sim N20-C119
 with sigma of 0.02
 F15-C145 \\sim F16-C151
 with sigma of 0.02
 F15-C146 \\sim F15-C144
 with sigma of 0.02
 F16-C152 \\sim F16-C150
 with sigma of 0.02
 S44-C119 \\sim S35-C117 \\sim S43-C119 \\sim S33-C117 \\sim S44-C140 \\sim
S35-C118
 with sigma of 0.02
3. Restrained planarity
 F11, C31, C32, C33, C34, C35, C36
 with sigma of 0.1
 F2, C79, C80, C81, C82, C83, C84
 with sigma of 0.1
 F7, C98, C99, C100, C101, C102, C103
 with sigma of 0.1
 C5, C168, C169, C170
 with sigma of 0.1
 F18, C166, C167, C171
 with sigma of 0.1
 F17, C17, C160, C161, C162, C163, C164, C165
 with sigma of 0.1
 F17, C160, C161, C165
 with sigma of 0.1
 F6, C128, C129, C130, C131, C132, C133
 with sigma of 0.1
 C11, C183, C178, C182, C181, C180, C179, F20
 with sigma of 0.1
4. Uiso/Uaniso restraints and constraints
S15 \\sim S16 \\sim S17 \\sim S18 \\sim F13 \\sim F17 \\sim N5 \\sim N6 \\sim
C13 \\sim C14 \\sim C15 \\sim C16 \\sim C17 \\sim C18 \\sim C154 \\sim C155
\\sim C156 \\sim C157 \\sim C158 \\sim C159 \\sim C160 \\sim C161 \\sim C162
\\sim C163 \\sim C164 \\sim C165: within 3A with sigma of 0.02 and sigma for
terminal atoms of 0.04
Uanis(C68) \\sim Ueq: with sigma of 0.01 and sigma for terminal atoms of 0.02
Uanis(F8) \\sim Ueq, Uanis(C60) \\sim Ueq, Uanis(C68) \\sim Ueq, Uanis(C104)
\\sim Ueq, Uanis(C105) \\sim Ueq, Uanis(C106) \\sim Ueq, Uanis(C107) \\sim Ueq,
Uanis(C108) \\sim Ueq, Uanis(C109) \\sim Ueq, Uanis(N17) \\sim Ueq, Uanis(C37)
\\sim Ueq: with sigma of 0.01 and sigma for terminal atoms of 0.02
Uanis(F2) \\sim Ueq, Uanis(C30) \\sim Ueq, Uanis(C79) \\sim Ueq, Uanis(C80)
\\sim Ueq, Uanis(C81) \\sim Ueq, Uanis(C82) \\sim Ueq, Uanis(C83) \\sim Ueq,
Uanis(C84) \\sim Ueq: with sigma of 0.01 and sigma for terminal atoms of 0.02
Uanis(C72) \\sim Ueq, Uanis(N15) \\sim Ueq: with sigma of 0.01 and sigma for
terminal atoms of 0.02
Uanis(C47) \\sim Ueq, Uanis(C101) \\sim Ueq, Uanis(C100) \\sim Ueq, Uanis(C99)
\\sim Ueq, Uanis(C98) \\sim Ueq, Uanis(C103) \\sim Ueq, Uanis(C102) \\sim Ueq,
Uanis(F7) \\sim Ueq: with sigma of 0.01 and sigma for terminal atoms of 0.02
Uanis(C21) \\sim Ueq, Uanis(C97) \\sim Ueq, Uanis(C46) \\sim Ueq, Uanis(C31)
\\sim Ueq, Uanis(C32) \\sim Ueq, Uanis(C33) \\sim Ueq, Uanis(C34) \\sim Ueq,
Uanis(C35) \\sim Ueq, Uanis(C36) \\sim Ueq, Uanis(F11) \\sim Ueq: with sigma of
0.01 and sigma for terminal atoms of 0.02
Uanis(S24) \\sim Ueq, Uanis(N12) \\sim Ueq, Uanis(F9) \\sim Ueq, Uanis(C48)
\\sim Ueq, Uanis(C49) \\sim Ueq, Uanis(C110) \\sim Ueq, Uanis(C120) \\sim Ueq,
Uanis(C121) \\sim Ueq, Uanis(C122) \\sim Ueq, Uanis(C123) \\sim Ueq,
Uanis(C124) \\sim Ueq, Uanis(C125) \\sim Ueq: with sigma of 0.01 and sigma for
terminal atoms of 0.02
Uanis(F5) \\sim Ueq, Uanis(C52) \\sim Ueq, Uanis(C53) \\sim Ueq, Uanis(C54)
\\sim Ueq, Uanis(C55) \\sim Ueq, Uanis(C56) \\sim Ueq, Uanis(C57) \\sim Ueq:
with sigma of 0.01 and sigma for terminal atoms of 0.02
Uanis(C38) \\sim Ueq, Uanis(C39) \\sim Ueq, Uanis(C40) \\sim Ueq, Uanis(C41)
\\sim Ueq, Uanis(C42) \\sim Ueq, Uanis(C43) \\sim Ueq, Uanis(C58) \\sim Ueq,
Uanis(F12) \\sim Ueq, Uanis(C71) \\sim Ueq: with sigma of 0.01 and sigma for
terminal atoms of 0.02
Uanis(Au19) \\sim Ueq, Uanis(Au16) \\sim Ueq, Uanis(Au20) \\sim Ueq,
Uanis(Au14) \\sim Ueq, Uanis(Au21) \\sim Ueq, Uanis(Au13) \\sim Ueq: with sigma
of 0.005 and sigma for terminal atoms of 0.01
Uanis(C8) \\sim Ueq, Uanis(C9) \\sim Ueq, Uanis(C11) \\sim Ueq, Uanis(C12)
\\sim Ueq, Uanis(C172) \\sim Ueq, Uanis(C173) \\sim Ueq, Uanis(C174) \\sim Ueq,
Uanis(C175) \\sim Ueq, Uanis(C177) \\sim Ueq, Uanis(F19) \\sim Ueq, Uanis(F20)
\\sim Ueq, Uanis(C178) \\sim Ueq, Uanis(C179) \\sim Ueq, Uanis(C180) \\sim Ueq,
Uanis(C181) \\sim Ueq, Uanis(C182) \\sim Ueq, Uanis(C183) \\sim Ueq,
Uanis(C176) \\sim Ueq, Uanis(N3) \\sim Ueq, Uanis(N4) \\sim Ueq, Uanis(C10)
\\sim Ueq, Uanis(C7) \\sim Ueq, Uanis(S14) \\sim Ueq, Uanis(S12) \\sim Ueq,
Uanis(S13) \\sim Ueq, Uanis(S11) \\sim Ueq: with sigma of 0.01 and sigma for
terminal atoms of 0.02
Uanis(S9) \\sim Ueq, Uanis(S10) \\sim Ueq, Uanis(N2) \\sim Ueq, Uanis(C4) \\sim
Ueq, Uanis(C5) \\sim Ueq, Uanis(C6) \\sim Ueq, Uanis(S34) \\sim Ueq, Uanis(S36)
\\sim Ueq, Uanis(N18) \\sim Ueq, Uanis(C85) \\sim Ueq, Uanis(C111) \\sim Ueq,
Uanis(C112) \\sim Ueq, Uanis(C113) \\sim Ueq, Uanis(C114) \\sim Ueq,
Uanis(C115) \\sim Ueq, Uanis(C116) \\sim Ueq, Uanis(F14) \\sim Ueq, Uanis(C126)
\\sim Ueq, Uanis(C127) \\sim Ueq, Uanis(F18) \\sim Ueq, Uanis(C166) \\sim Ueq,
Uanis(C167) \\sim Ueq, Uanis(C168) \\sim Ueq, Uanis(C169) \\sim Ueq,
Uanis(C170) \\sim Ueq, Uanis(C171) \\sim Ueq: with sigma of 0.01 and sigma for
terminal atoms of 0.02
Uanis(S18) \\sim Ueq, Uanis(N6) \\sim Ueq, Uanis(C16) \\sim Ueq, Uanis(C17)
\\sim Ueq, Uanis(C18) \\sim Ueq, Uanis(S16) \\sim Ueq, Uanis(N5) \\sim Ueq,
Uanis(C13) \\sim Ueq, Uanis(C14) \\sim Ueq, Uanis(C15) \\sim Ueq, Uanis(F13)
\\sim Ueq, Uanis(C154) \\sim Ueq, Uanis(C155) \\sim Ueq, Uanis(C156) \\sim Ueq,
Uanis(C157) \\sim Ueq, Uanis(C158) \\sim Ueq, Uanis(C159) \\sim Ueq,
Uanis(C160) \\sim Ueq, Uanis(C161) \\sim Ueq, Uanis(C162) \\sim Ueq,
Uanis(C163) \\sim Ueq, Uanis(C164) \\sim Ueq, Uanis(C165) \\sim Ueq, Uanis(F17)
\\sim Ueq: with sigma of 0.01 and sigma for terminal atoms of 0.02
Uanis(F10) \\sim Ueq, Uanis(C2) \\sim Ueq, Uanis(C91) \\sim Ueq, Uanis(C92)
\\sim Ueq, Uanis(C93) \\sim Ueq, Uanis(C94) \\sim Ueq, Uanis(C95) \\sim Ueq,
Uanis(C96) \\sim Ueq, Uanis(C3) \\sim Ueq: with sigma of 0.01 and sigma for
terminal atoms of 0.02
Uanis(N11) \\sim Ueq, Uanis(F6) \\sim Ueq, Uanis(C44) \\sim Ueq, Uanis(C87)
\\sim Ueq, Uanis(C90) \\sim Ueq, Uanis(C128) \\sim Ueq, Uanis(C129) \\sim Ueq,
Uanis(C130) \\sim Ueq, Uanis(C131) \\sim Ueq, Uanis(C132) \\sim Ueq,
Uanis(C133) \\sim Ueq: with sigma of 0.01 and sigma for terminal atoms of 0.02
Uanis(C66) \\sim Ueq, Uanis(C65) \\sim Ueq, Uanis(C64) \\sim Ueq, Uanis(C63)
\\sim Ueq, Uanis(C62) \\sim Ueq, Uanis(C61) \\sim Ueq, Uanis(F1) \\sim Ueq:
with sigma of 0.01 and sigma for terminal atoms of 0.02
Uanis(C136) \\sim Ueq, Uanis(C135) \\sim Ueq, Uanis(S41) \\sim Ueq, Uanis(S28)
\\sim Ueq, Uanis(S31) \\sim Ueq, Uanis(S39) \\sim Ueq: with sigma of 0.01 and
sigma for terminal atoms of 0.02
Uanis(S40) \\sim Ueq, Uanis(S32) \\sim Ueq: with sigma of 0.01 and sigma for
terminal atoms of 0.02
Uanis(C51) \\sim Ueq: with sigma of 0.01 and sigma for terminal atoms of 0.02
Uanis(C74) \\sim Ueq, Uanis(C75) \\sim Ueq, Uanis(C77) \\sim Ueq, Uanis(C78)
\\sim Ueq, Uanis(C73) \\sim Ueq, Uanis(C89) \\sim Ueq, Uanis(C69) \\sim Ueq,
Uanis(N16) \\sim Ueq: with sigma of 0.01 and sigma for terminal atoms of 0.02
Uanis(N8) \\sim Ueq, Uanis(C20) \\sim Ueq, Uanis(F3) \\sim Ueq, Uanis(C22)
\\sim Ueq, Uanis(C23) \\sim Ueq, Uanis(C24) \\sim Ueq, Uanis(C25) \\sim Ueq,
Uanis(C26) \\sim Ueq, Uanis(C27) \\sim Ueq, Uanis(S37) \\sim Ueq, Uanis(C86)
\\sim Ueq, Uanis(C134) \\sim Ueq, Uanis(C137) \\sim Ueq, Uanis(S42) \\sim Ueq,
Uanis(C138) \\sim Ueq: with sigma of 0.01 and sigma for terminal atoms of 0.02
Uanis(S33) \\sim Ueq, Uanis(S35) \\sim Ueq, Uanis(C117) \\sim Ueq, Uanis(C118)
\\sim Ueq, Uanis(N19) \\sim Ueq, Uanis(C119) \\sim Ueq, Uanis(S43) \\sim Ueq,
Uanis(N20) \\sim Ueq, Uanis(S44) \\sim Ueq, Uanis(C139) \\sim Ueq, Uanis(C140)
\\sim Ueq, Uanis(C141) \\sim Ueq, Uanis(C142) \\sim Ueq, Uanis(C143) \\sim Ueq,
Uanis(C144) \\sim Ueq, Uanis(C145) \\sim Ueq, Uanis(C146) \\sim Ueq,
Uanis(C147) \\sim Ueq, Uanis(F15) \\sim Ueq, Uanis(C148) \\sim Ueq, Uanis(C149)
\\sim Ueq, Uanis(C150) \\sim Ueq, Uanis(C151) \\sim Ueq, Uanis(C152) \\sim Ueq,
Uanis(C153) \\sim Ueq, Uanis(F16) \\sim Ueq: with sigma of 0.01 and sigma for
terminal atoms of 0.02
5. Rigid body (RIGU) restrains
 F8, N17, C37, C60, C68, C104, C105, C106, C107, C108, C109
 with sigma for 1-2 distances of 0.004 and sigma for 1-3 distances of 0.004
 S30, F11, C21, C31, C32, C33, C34, C35, C36, C46, C97
 with sigma for 1-2 distances of 0.004 and sigma for 1-3 distances of 0.004
 F9, C120, C121, C122, C123, C124, C125
 with sigma for 1-2 distances of 0.004 and sigma for 1-3 distances of 0.004
 F5, C52, C53, C54, C55, C56, C57
 with sigma for 1-2 distances of 0.004 and sigma for 1-3 distances of 0.004
 F12, C38, C39, C40, C41, C42, C43, C58
 with sigma for 1-2 distances of 0.004 and sigma for 1-3 distances of 0.004
 S11, S12, S13, S14, F19, F20, N3, N4, C7, C8, C9, C10, C11, C12, C172, C173,
 C174, C175, C176, C177, C178, C179, C180, C181, C182, C183
 with sigma for 1-2 distances of 0.004 and sigma for 1-3 distances of 0.004
 S9, S10, S34, S36, F14, F18, N2, N18, C4, C5, C6, C85, C111, C112, C113, C114,
  C115, C116, C126, C127, C166, C167, C168, C169, C170, C171
 with sigma for 1-2 distances of 0.004 and sigma for 1-3 distances of 0.004
 F10, C2, C3, C91, C92, C93, C94, C95, C96
 with sigma for 1-2 distances of 0.004 and sigma for 1-3 distances of 0.004
 S26, F6, N11, C44, C87, C90, C128, C129, C130, C131, C132, C133
 with sigma for 1-2 distances of 0.004 and sigma for 1-3 distances of 0.004
 S38, F4, N16, C69, C73, C74, C75, C76, C77, C78, C88, C89
 with sigma for 1-2 distances of 0.004 and sigma for 1-3 distances of 0.004
 S32, S37, S40, S42, N8, C20, C86, C134, C137, C138
 with sigma for 1-2 distances of 0.004 and sigma for 1-3 distances of 0.004
 S33, S35, S43, S44, F15, F16, N19, N20, C117, C118, C119, C139, C140, C141,
 C142, C143, C144, C145, C146, C147, C148, C149, C150, C151, C152, C153
 with sigma for 1-2 distances of 0.004 and sigma for 1-3 distances of 0.004
6. Same fragment restrains
{S7, S8, N1, C1, C2, C3} sigma for 1-2: 0.02, 1-3: 0.04
as
{S9, S10, N2, C4, C5, C6}
{S7, S8, N1, C1, C2, C3} sigma for 1-2: 0.02, 1-3: 0.04
as
{S11, S12, N3, C7, C8, C9}
{S7, S8, N1, C1, C2, C3} sigma for 1-2: 0.02, 1-3: 0.04
as
{S13, S14, N4, C10, C11, C12}
{S7, S8, N1, C1, C2, C3} sigma for 1-2: 0.02, 1-3: 0.04
as
{S15, S16, N5, C13, C14, C15}
{S7, S8, N1, C1, C2, C3} sigma for 1-2: 0.02, 1-3: 0.04
as
{S17, S18, N6, C16, C17, C18}
7. Others
 Sof(Au18)=Sof(Au19)=Sof(Au20)=Sof(S9)=Sof(S10)=Sof(N2)=Sof(C4)=Sof(C5)=
 Sof(H5)=Sof(C6)=Sof(H6A)=Sof(H6B)=Sof(F18)=Sof(C166)=Sof(C167)=Sof(H167)=
 Sof(C168)=Sof(H168)=Sof(C169)=Sof(C170)=Sof(H170)=Sof(C171)=Sof(H171)=1-FVAR(1)
 Sof(Au14)=Sof(Au15)=Sof(Au16)=Sof(S34)=Sof(S36)=Sof(F14)=Sof(N18)=Sof(C85)=
 Sof(C111)=Sof(H111)=Sof(C112)=Sof(H112)=Sof(C113)=Sof(C114)=Sof(H114)=
 Sof(C115)=Sof(H115)=Sof(C116)=Sof(C126)=Sof(H126)=Sof(C127)=Sof(H12C)=
 Sof(H12D)=FVAR(1)
 Sof(Au21)=Sof(S13)=Sof(S14)=Sof(N4)=Sof(C10)=Sof(C11)=Sof(H11)=Sof(C12)=
 Sof(H12A)=Sof(H12B)=Sof(S15)=Sof(S16)=Sof(N5)=Sof(C13)=Sof(C14)=Sof(H14)=
 Sof(C15)=Sof(H15A)=Sof(H15B)=Sof(F13)=Sof(F20)=Sof(C154)=Sof(C155)=Sof(H155)=
 Sof(C156)=Sof(H156)=Sof(C157)=Sof(C158)=Sof(H158)=Sof(C159)=Sof(H159)=
 Sof(C178)=Sof(H178)=Sof(C179)=Sof(H179)=Sof(C180)=Sof(C181)=Sof(H181)=
 Sof(C182)=Sof(H182)=Sof(C183)=1-FVAR(2)
 Sof(Au13)=Sof(S11)=Sof(S12)=Sof(N3)=Sof(C7)=Sof(C8)=Sof(H8)=Sof(C9)=Sof(H9A)=
 Sof(H9B)=Sof(S17)=Sof(S18)=Sof(N6)=Sof(C16)=Sof(C17)=Sof(H17)=Sof(C18)=
 Sof(H18A)=Sof(H18B)=Sof(F17)=Sof(F19)=Sof(C160)=Sof(C161)=Sof(H161)=Sof(C162)=
 Sof(H162)=Sof(C163)=Sof(C164)=Sof(H164)=Sof(C165)=Sof(H165)=Sof(C172)=
 Sof(C173)=Sof(H173)=Sof(C174)=Sof(H174)=Sof(C175)=Sof(C176)=Sof(H176)=
 Sof(C177)=Sof(H177)=FVAR(2)
 Sof(S43)=Sof(S44)=Sof(F15)=Sof(N20)=Sof(C119)=Sof(C140)=Sof(H14A)=Sof(H14B)=
 Sof(C141)=Sof(H141)=Sof(C142)=Sof(C143)=Sof(H143)=Sof(C144)=Sof(H144)=
 Sof(C145)=Sof(C146)=Sof(H146)=Sof(C147)=Sof(H147)=1-FVAR(3)
 Sof(S33)=Sof(S35)=Sof(F16)=Sof(N19)=Sof(C117)=Sof(C118)=Sof(H11C)=Sof(H11D)=
 Sof(C139)=Sof(H139)=Sof(C148)=Sof(C149)=Sof(H149)=Sof(C150)=Sof(H150)=
 Sof(C151)=Sof(C152)=Sof(H152)=Sof(C153)=Sof(H153)=FVAR(3)
 Fixed Sof: Au12(0.5) Au17(0.5) S28(0.5) S31(0.5) S32(0.5) S37(0.5) S39(0.5)
 S40(0.5) S41(0.5) S42(0.5) H20(0.5) H20A(0.5) H51A(0.5) H51B(0.5) H51C(0.5)
 H51D(0.5) C86(0.5) C134(0.5) H13A(0.5) H13B(0.5) C135(0.5) C136(0.5) C137(0.5)
 C138(0.5) H13C(0.5) H13D(0.5)
8.a Ternary CH refined with riding coordinates:
 C20(H20), C20(H20A), C67(H67), C69(H69), C90(H90), C5(H5), C8(H8), C11(H11),
 C14(H14), C17(H17), C2(H2), C29(H29), C30(H30), C46(H46), C49(H49), C50(H50),
 C58(H58), C60(H60), C126(H126), C139(H139), C141(H141)
8.b Secondary CH2 refined with riding coordinates:
 C51(H51A,H51B), C51(H51C,H51D), C87(H87A,H87B), C89(H89A,H89B), C134(H13A,
 H13B), C138(H13C,H13D), C6(H6A,H6B), C9(H9A,H9B), C12(H12A,H12B), C15(H15A,
 H15B), C18(H18A,H18B), C3(H3A,H3B), C45(H45A,H45B), C59(H59A,H59B), C68(H68A,
 H68B), C70(H70A,H70B), C71(H71A,H71B), C97(H97A,H97B), C110(H11A,H11B),
 C118(H11C,H11D), C127(H12C,H12D), C140(H14A,H14B)
8.c Aromatic/amide H refined with riding coordinates:
 C23(H23), C24(H24), C26(H26), C27(H27), C61(H61), C62(H62), C64(H64),
 C65(H65), C74(H74), C75(H75), C77(H77), C78(H78), C129(H129), C130(H130),
 C132(H132), C133(H133), C32(H32), C33(H33), C35(H35), C36(H36), C39(H39),
 C40(H40), C42(H42), C43(H43), C52(H52), C54(H54), C55(H55), C57(H57), C79(H79),
  C80(H80), C82(H82), C83(H83), C91(H91), C92(H92), C94(H94), C95(H95),
 C99(H99), C100(H100), C102(H102), C103(H103), C104(H104), C106(H106),
 C107(H107), C109(H109), C111(H111), C112(H112), C114(H114), C115(H115),
 C120(H120), C122(H122), C123(H123), C125(H125), C143(H143), C144(H144),
 C146(H146), C147(H147), C149(H149), C150(H150), C152(H152), C153(H153),
 C155(H155), C156(H156), C158(H158), C159(H159), C161(H161), C162(H162),
 C164(H164), C165(H165), C167(H167), C168(H168), C170(H170), C171(H171),
 C173(H173), C174(H174), C176(H176), C177(H177), C178(H178), C179(H179),
 C181(H181), C182(H182)
8.d Fitted hexagon refined as free rotating group:
 C22(C23,C24,C25,C26,C27), C61(C62,C63,C64,C65,C66), C73(C74,C75,C76,C77,C78),
 C128(C129,C130,C131,C132,C133), C31(C32,C33,C34,C35,C36), C38(C39,C40,C41,C42,
 C43), C52(C53,C54,C55,C56,C57), C79(C80,C81,C82,C83,C84), C91(C92,C93,C94,C95,
 C96), C98(C99,C100,C101,C102,C103), C104(C105,C106,C107,C108,C109), C111(C112,
 C113,C114,C115,C116), C120(C121,C122,C123,C124,C125), C142(C143,C144,C145,C146,
 C147), C148(C149,C150,C151,C152,C153), C154(C155,C156,C157,C158,C159),
 C160(C161,C162,C163,C164,C165), C166(C167,C168,C169,C170,C171), C172(C173,C174,
 C175,C176,C177), C178(C179,C180,C181,C182,C183)
;
_atom_sites_solution_hydrogens     geom
_atom_sites_solution_primary       ?
_atom_sites_solution_secondary     ?
loop_
  _atom_site_label
  _atom_site_type_symbol
  _atom_site_fract_x
  _atom_site_fract_y
  _atom_site_fract_z
  _atom_site_U_iso_or_equiv
  _atom_site_adp_type
  _atom_site_occupancy
  _atom_site_site_symmetry_order
  _atom_site_calc_flag
  _atom_site_refinement_flags_posn
  _atom_site_refinement_flags_adp
  _atom_site_refinement_flags_occupancy
  _atom_site_disorder_assembly
  _atom_site_disorder_group
 Au1 Au 0.37557(3) 0.49490(9) 0.19866(3) 0.0532(3) Uani 1 1 d . . . . .
 Au8 Au 0.39823(3) 0.35205(12) 0.14535(4) 0.0682(4) Uani 1 1 d . . . . .
 Au9 Au 0.34997(3) 0.54100(13) 0.10107(4) 0.0698(4) Uani 1 1 d . . . . .
 Au12 Au 0.36920(12) 0.3805(3) 0.05032(14) 0.0648(10) Uani 0.5 1 d . . P A 1
 Au17 Au 0.37626(11) 0.4230(3) 0.04850(13) 0.0667(10) Uani 0.5 1 d . . P A 2
 S1 S 0.41401(17) 0.6096(6) 0.2073(2) 0.0594(16) Uani 1 1 d . . . . .
 S2 S 0.3374(2) 0.3843(6) 0.1983(3) 0.0640(18) Uani 1 1 d . . . . .
 S26 S 0.4424(2) 0.7209(9) 0.1544(4) 0.090(3) Uani 1 1 d . U . . .
 S28 S 0.4842(5) 0.4721(19) 0.1227(6) 0.074(6) Uani 0.5 1 d D U P A 1
 S31 S 0.4278(5) 0.4749(17) 0.0614(6) 0.069(5) Uani 0.5 1 d D U P A 2
 S32 S 0.3181(5) 0.3185(16) 0.0292(6) 0.070(5) Uani 0.5 1 d D U P A 1
 S37 S 0.2605(6) 0.3313(19) 0.0493(8) 0.087(7) Uani 0.5 1 d D U P A 1
 S38 S 0.3092(3) 0.2052(9) 0.1586(5) 0.111(4) Uani 1 1 d . U . . .
 S39 S 0.4186(5) 0.4321(17) 0.0545(6) 0.072(5) Uani 0.5 1 d D U P A 1
 S40 S 0.3248(6) 0.359(2) 0.0227(7) 0.081(6) Uani 0.5 1 d D U P A 2
 S41 S 0.4903(6) 0.5061(19) 0.1313(8) 0.084(7) Uani 0.5 1 d D U P A 2
 S42 S 0.2626(6) 0.3635(19) 0.0369(8) 0.087(6) Uani 0.5 1 d D U P A 2
 F1 F 0.4712(6) 0.1407(18) 0.3123(8) 0.103(7) Uani 1 1 d . U . . .
 F3 F 0.2727(8) 0.884(3) 0.1276(10) 0.130(10) Uani 1 1 d . U . . .
 F4 F 0.4473(8) -0.080(2) 0.2257(11) 0.134(10) Uani 1 1 d . U . . .
 F6 F 0.3054(7) 0.987(2) 0.0423(9) 0.132(9) Uani 1 1 d . U . . .
 N7 N 0.4400(6) 0.412(2) 0.1451(8) 0.071(7) Uani 1 1 d D . . . .
 N8 N 0.3080(7) 0.4704(18) 0.0795(9) 0.070(6) Uani 1 1 d D U . . .
 N11 N 0.3900(6) 0.620(2) 0.1181(7) 0.070(5) Uani 1 1 d D U . . .
 N16 N 0.3600(7) 0.278(2) 0.1451(11) 0.082(6) Uani 1 1 d . U . . .
 C20 C 0.2833(8) 0.491(3) 0.1001(12) 0.073(7) Uani 1 1 d D U . . .
 H20 H 0.291467 0.462554 0.130347 0.088 Uiso 0.5 1 calc R . P B 1
 H20A H 0.287325 0.455190 0.128148 0.088 Uiso 0.5 1 calc R . P C 2
 C22 C 0.2808(6) 0.6005(13) 0.1058(7) 0.066(7) Uani 1 1 d . U . . .
 C23 C 0.2895(6) 0.6317(17) 0.1492(6) 0.078(9) Uani 1 1 d G U . . .
 H23 H 0.296482 0.587227 0.172756 0.094 Uiso 1 1 calc R . . . .
 C24 C 0.2880(6) 0.7280(18) 0.1580(6) 0.096(11) Uani 1 1 d G U . . .
 H24 H 0.293954 0.749297 0.187602 0.115 Uiso 1 1 calc R . . . .
 C25 C 0.2778(7) 0.7930(13) 0.1235(9) 0.090(11) Uani 1 1 d G U . . .
 C26 C 0.2691(7) 0.7618(16) 0.0801(8) 0.098(12) Uani 1 1 d G U . . .
 H26 H 0.262173 0.806236 0.056520 0.118 Uiso 1 1 calc R . . . .
 C27 C 0.2706(6) 0.6655(17) 0.0713(6) 0.088(10) Uani 1 1 d G U . . .
 H27 H 0.264700 0.644167 0.041674 0.105 Uiso 1 1 calc R . . . .
 C44 C 0.4122(6) 0.646(2) 0.1570(8) 0.065(6) Uani 1 1 d D U . . .
 C51 C 0.4986(9) 0.434(3) 0.1804(10) 0.087(10) Uani 1 1 d D U . . .
 H51A H 0.510929 0.374093 0.184755 0.104 Uiso 0.5 1 calc R . P A 1
 H51B H 0.512390 0.483757 0.200080 0.104 Uiso 0.5 1 calc R . P A 1
 H51C H 0.507389 0.371764 0.176381 0.104 Uiso 0.5 1 calc R . P A 2
 H51D H 0.514840 0.466418 0.206055 0.104 Uiso 0.5 1 calc R . P A 2
 C61 C 0.4775(5) 0.2558(14) 0.2152(6) 0.063(7) Uani 1 1 d . U . . .
 H61 H 0.483500 0.242013 0.190516 0.076 Uiso 1 1 calc R . . . .
 C62 C 0.4788(6) 0.1848(12) 0.2456(8) 0.085(10) Uani 1 1 d G U . . .
 H62 H 0.485687 0.122563 0.241675 0.102 Uiso 1 1 calc R . . . .
 C63 C 0.4701(7) 0.2050(15) 0.2817(7) 0.093(11) Uani 1 1 d G U . . .
 C64 C 0.4600(7) 0.2961(18) 0.2874(7) 0.091(11) Uani 1 1 d G U . . .
 H64 H 0.454045 0.309909 0.312030 0.110 Uiso 1 1 calc R . . . .
 C65 C 0.4587(6) 0.3671(13) 0.2570(7) 0.078(9) Uani 1 1 d G U . . .
 H65 H 0.451857 0.429360 0.260872 0.093 Uiso 1 1 calc R . . . .
 C66 C 0.4675(5) 0.3469(13) 0.2209(6) 0.063(7) Uani 1 1 d G U . . .
 C67 C 0.4667(8) 0.421(3) 0.1884(12) 0.079(10) Uani 1 1 d . . . . .
 H67 H 0.462817 0.482476 0.201383 0.095 Uiso 1 1 calc R . . . .
 C69 C 0.3578(10) 0.183(3) 0.1307(15) 0.092(7) Uani 1 1 d . U . . .
 H69 H 0.359610 0.187575 0.100924 0.110 Uiso 1 1 calc R . . . .
 C73 C 0.3813(6) 0.1126(18) 0.1534(8) 0.088(7) Uani 1 1 d . U . . .
 C74 C 0.3870(7) 0.104(2) 0.1982(9) 0.101(9) Uani 1 1 d G U . . .
 H74 H 0.376108 0.145250 0.211574 0.121 Uiso 1 1 calc R . . . .
 C75 C 0.4087(7) 0.037(2) 0.2234(7) 0.102(9) Uani 1 1 d G U . . .
 H75 H 0.412577 0.030999 0.254047 0.123 Uiso 1 1 calc R . . . .
 C76 C 0.4247(7) -0.0231(19) 0.2038(9) 0.095(9) Uani 1 1 d G U . . .
 C77 C 0.4190(7) -0.0149(19) 0.1590(9) 0.102(9) Uani 1 1 d G U . . .
 H77 H 0.429869 -0.055738 0.145606 0.122 Uiso 1 1 calc R . . . .
 C78 C 0.3973(7) 0.053(2) 0.1338(7) 0.092(8) Uani 1 1 d G U . . .
 H78 H 0.393401 0.058514 0.103133 0.110 Uiso 1 1 calc R . . . .
 C86 C 0.2962(10) 0.396(4) 0.052(2) 0.072(11) Uani 0.5 1 d D U P A 1
 C87 C 0.4292(10) 0.712(3) 0.0969(13) 0.092(8) Uani 1 1 d . U . . .
 H87A H 0.432126 0.773713 0.083882 0.110 Uiso 1 1 calc R . . . .
 H87B H 0.441611 0.662672 0.088125 0.110 Uiso 1 1 calc R . . . .
 C88 C 0.3406(8) 0.290(3) 0.1668(12) 0.076(8) Uani 1 1 d . U . . .
 C89 C 0.3225(11) 0.141(4) 0.1207(16) 0.105(9) Uani 1 1 d . U . . .
 H89A H 0.323352 0.071581 0.126559 0.126 Uiso 1 1 calc R . . . .
 H89B H 0.308189 0.152867 0.089771 0.126 Uiso 1 1 calc R . . . .
 C90 C 0.3929(8) 0.686(2) 0.0814(12) 0.082(6) Uani 1 1 d D U . . .
 H90 H 0.388009 0.645761 0.054292 0.099 Uiso 1 1 calc R . . . .
 C128 C 0.3668(6) 0.7613(17) 0.0711(9) 0.090(7) Uani 1 1 d D U . . .
 C129 C 0.3537(8) 0.794(2) 0.0278(8) 0.115(10) Uani 1 1 d G U . . .
 H129 H 0.359214 0.763814 0.005344 0.137 Uiso 1 1 calc DR . . . .
 C130 C 0.3326(7) 0.871(2) 0.0175(7) 0.120(10) Uani 1 1 d G U . . .
 H130 H 0.323656 0.893566 -0.012016 0.144 Uiso 1 1 calc R . . . .
 C131 C 0.3245(5) 0.9155(15) 0.0504(9) 0.100(9) Uani 1 1 d G U . . .
 C132 C 0.3376(6) 0.8827(17) 0.0937(8) 0.091(8) Uani 1 1 d G U . . .
 H132 H 0.332128 0.912940 0.116159 0.109 Uiso 1 1 calc R . . . .
 C133 C 0.3587(6) 0.8056(19) 0.1040(7) 0.085(8) Uani 1 1 d G U . . .
 H133 H 0.367686 0.783188 0.133520 0.102 Uiso 1 1 calc R . . . .
 C134 C 0.2510(11) 0.437(4) 0.072(2) 0.068(12) Uani 0.5 1 d D U P A 1
 H13A H 0.237269 0.478902 0.048291 0.082 Uiso 0.5 1 calc R . P A 1
 H13B H 0.238774 0.420942 0.091498 0.082 Uiso 0.5 1 calc R . P A 1
 C135 C 0.4504(7) 0.455(4) 0.1198(10) 0.051(12) Uani 0.5 1 d D U P A 2
 C136 C 0.4448(7) 0.420(4) 0.1112(10) 0.049(12) Uani 0.5 1 d D U P A 1
 C137 C 0.3050(9) 0.384(3) 0.060(2) 0.082(12) Uani 0.5 1 d D U P A 2
 C138 C 0.2507(10) 0.462(4) 0.0622(18) 0.065(11) Uani 0.5 1 d D U P A 2
 H13C H 0.242140 0.514553 0.040957 0.078 Uiso 0.5 1 calc R . P A 2
 H13D H 0.234049 0.442937 0.074384 0.078 Uiso 0.5 1 calc R . P A 2
 Au2 Au 0.61397(3) 0.61823(10) 0.44708(4) 0.0573(3) Uani 1 1 d . . . . .
 Au3 Au 0.63085(3) 0.50916(10) 0.38053(4) 0.0576(3) Uani 1 1 d . . . . .
 Au4 Au 0.62002(3) 0.45901(11) 0.61122(4) 0.0608(3) Uani 1 1 d . . . . .
 Au5 Au 0.59870(3) 0.73074(11) 0.36326(4) 0.0618(3) Uani 1 1 d . . . . .
 Au6 Au 0.64082(3) 0.68537(10) 0.63795(4) 0.0584(3) Uani 1 1 d . . . . .
 Au7 Au 0.62642(3) 0.60097(11) 0.54645(4) 0.0645(3) Uani 1 1 d . . . . .
 Au10 Au 0.63317(3) 0.54146(12) 0.70372(4) 0.0685(3) Uani 1 1 d . . . . .
 Au11 Au 0.62140(3) 0.62523(12) 0.29913(4) 0.0685(4) Uani 1 1 d . . . . .
 Au13 Au 0.62629(18) 0.6920(3) 0.21066(14) 0.0639(11) Uani 0.570(13) 1 d . U P D
 1
 Au14 Au 0.66480(7) 0.6517(3) 0.15259(8) 0.0662(8) Uani 0.660(7) 1 d . U P D 1
 Au15 Au 0.60094(10) 0.82594(19) 0.13489(14) 0.0674(9) Uani 0.660(7) 1 d D . P D
 1
 Au16 Au 0.63828(6) 0.7833(3) 0.07762(7) 0.0753(10) Uani 0.660(7) 1 d . U P D 1
 Au18 Au 0.61409(14) 0.8466(4) 0.1567(2) 0.0649(14) Uani 0.340(7) 1 d D . P D 2
 Au19 Au 0.63332(12) 0.8483(6) 0.07804(13) 0.0708(18) Uani 0.340(7) 1 d . U P D 2
 Au20 Au 0.66815(11) 0.7004(5) 0.14563(14) 0.0566(14) Uani 0.340(7) 1 d . U P D 2
 Au21 Au 0.6418(2) 0.6939(4) 0.2206(2) 0.0695(15) Uani 0.430(13) 1 d . U P D 2
 S3 S 0.5789(2) 0.5378(7) 0.6861(2) 0.068(2) Uani 1 1 d . . . . .
 S4 S 0.51888(19) 0.5403(7) 0.6089(2) 0.069(2) Uani 1 1 d D . . . .
 S5 S 0.6732(2) 0.5231(9) 0.5523(3) 0.085(3) Uani 1 1 d . . . . .
 S6 S 0.57868(19) 0.6854(7) 0.5264(2) 0.069(2) Uani 1 1 d . . . . .
 S7 S 0.6590(2) 0.7134(7) 0.4749(2) 0.072(2) Uani 1 1 d D . . . .
 S8 S 0.6987(2) 0.8448(8) 0.4455(3) 0.087(3) Uani 1 1 d D . . . .
 S9 S 0.5844(8) 0.777(3) 0.0377(11) 0.100(9) Uani 0.340(7) 1 d D U P D 2
 S10 S 0.5293(9) 0.692(3) 0.0533(12) 0.117(11) Uani 0.340(7) 1 d D U P D 2
 N2 N 0.5743(15) 0.766(6) 0.1144(15) 0.076(13) Uani 0.340(7) 1 d D U P D 2
 C4 C 0.5655(17) 0.757(7) 0.0753(16) 0.080(15) Uani 0.340(7) 1 d D U P D 2
 C5 C 0.5527(13) 0.732(3) 0.1375(15) 0.075(11) Uani 0.340(7) 1 d D U P D 2
 H5 H 0.565790 0.701873 0.166386 0.089 Uiso 0.340(7) 1 calc R . P D 2
 C6 C 0.531(2) 0.659(6) 0.1071(16) 0.079(14) Uani 0.340(7) 1 d D U P D 2
 H6A H 0.508610 0.661564 0.108768 0.094 Uiso 0.340(7) 1 calc R . P D 2
 H6B H 0.539373 0.594012 0.114837 0.094 Uiso 0.340(7) 1 calc R . P D 2
 S11 S 0.5960(5) 0.5636(11) 0.1810(5) 0.070(4) Uani 0.570(13) 1 d D U P D 1
 S12 S 0.5838(5) 0.4235(15) 0.1115(7) 0.092(5) Uani 0.570(13) 1 d D U P D 1
 N3 N 0.6304(10) 0.538(3) 0.1292(14) 0.075(9) Uani 0.570(13) 1 d D U P D 1
 C7 C 0.6094(11) 0.514(3) 0.1422(15) 0.070(11) Uani 0.570(13) 1 d D U P D 1
 C8 C 0.6342(12) 0.480(4) 0.0928(18) 0.086(9) Uani 0.570(13) 1 d D U P D 1
 H8 H 0.639784 0.519728 0.070888 0.103 Uiso 0.570(13) 1 calc R . P D 1
 C9 C 0.6036(14) 0.423(5) 0.0723(17) 0.092(12) Uani 0.570(13) 1 d D U P D 1
 H9A H 0.608900 0.356973 0.066526 0.111 Uiso 0.570(13) 1 calc R . P D 1
 H9B H 0.589549 0.451812 0.044153 0.111 Uiso 0.570(13) 1 calc R . P D 1
 S13 S 0.6165(8) 0.5571(19) 0.1889(8) 0.088(6) Uani 0.430(13) 1 d D U P D 2
 S14 S 0.5973(9) 0.439(2) 0.1087(10) 0.109(10) Uani 0.430(13) 1 d D U P D 2
 N4 N 0.6346(16) 0.576(4) 0.1199(19) 0.089(14) Uani 0.430(13) 1 d D U P D 2
 C10 C 0.6162(18) 0.543(4) 0.1356(16) 0.091(15) Uani 0.430(13) 1 d D U P D 2
 C11 C 0.6390(13) 0.526(4) 0.082(2) 0.097(13) Uani 0.430(13) 1 d D U P D 2
 H11 H 0.625637 0.575485 0.061151 0.117 Uiso 0.430(13) 1 calc R . P D 2
 C12 C 0.612(2) 0.456(6) 0.0647(19) 0.094(15) Uani 0.430(13) 1 d D U P D 2
 H12A H 0.619660 0.394728 0.056975 0.113 Uiso 0.430(13) 1 calc R . P D 2
 H12B H 0.594369 0.480764 0.038171 0.113 Uiso 0.430(13) 1 calc R . P D 2
 S15 S 0.6706(8) 0.816(2) 0.2645(11) 0.092(6) Uani 0.430(13) 1 d D U P D 2
 S16 S 0.6844(7) 1.0207(19) 0.2653(9) 0.103(5) Uani 0.430(13) 1 d D U P D 2
 N5 N 0.6468(18) 0.939(4) 0.1981(16) 0.097(6) Uani 0.430(13) 1 d D U P D 2
 C13 C 0.664(2) 0.922(3) 0.2355(16) 0.098(6) Uani 0.430(13) 1 d D U P D 2
 C14 C 0.6450(11) 1.039(4) 0.1823(16) 0.099(6) Uani 0.430(13) 1 d D U P D 2
 H14 H 0.648767 1.036985 0.153674 0.119 Uiso 0.430(13) 1 calc R . P D 2
 C15 C 0.6739(19) 1.089(4) 0.2154(17) 0.099(7) Uani 0.430(13) 1 d D U P D 2
 H15A H 0.668173 1.154976 0.220355 0.119 Uiso 0.430(13) 1 calc R . P D 2
 H15B H 0.692306 1.090925 0.204852 0.119 Uiso 0.430(13) 1 calc R . P D 2
 S17 S 0.6578(6) 0.8172(13) 0.2494(6) 0.077(4) Uani 0.570(13) 1 d D U P D 1
 S18 S 0.6753(5) 1.0109(15) 0.2360(8) 0.104(4) Uani 0.570(13) 1 d D U P D 1
 N6 N 0.6336(12) 0.923(3) 0.1760(12) 0.091(6) Uani 0.570(13) 1 d D U P D 1
 C16 C 0.6508(16) 0.912(3) 0.2134(14) 0.095(6) Uani 0.570(13) 1 d D U P D 1
 C17 C 0.6321(9) 1.018(3) 0.1555(14) 0.099(6) Uani 0.570(13) 1 d D U P D 1
 H17 H 0.632310 1.010683 0.124947 0.118 Uiso 0.570(13) 1 calc R . P D 1
 C18 C 0.6620(15) 1.070(4) 0.1841(14) 0.101(6) Uani 0.570(13) 1 d D U P D 1
 H18A H 0.656833 1.137570 0.187604 0.121 Uiso 0.570(13) 1 calc R . P D 1
 H18B H 0.678992 1.068037 0.170968 0.121 Uiso 0.570(13) 1 calc R . P D 1
 S19 S 0.53764(19) 0.7959(7) 0.5616(3) 0.071(2) Uani 1 1 d D . . . .
 S20 S 0.56979(17) 0.5189(6) 0.4304(2) 0.0612(18) Uani 1 1 d . . . . .
 S21 S 0.5299(2) 0.3921(7) 0.3590(3) 0.077(2) Uani 1 1 d . . . . .
 S22 S 0.5026(2) 0.6296(8) 0.2626(3) 0.083(2) Uani 1 1 d . . . . .
 S23 S 0.7199(2) 0.3817(11) 0.6072(3) 0.104(4) Uani 1 1 d D . . . .
 S24 S 0.7346(2) 0.6059(10) 0.4060(4) 0.098(3) Uani 1 1 d . U . . .
 S25 S 0.5671(2) 0.6249(8) 0.2575(3) 0.079(2) Uani 1 1 d . . . . .
 S27 S 0.6882(2) 0.5411(11) 0.7345(3) 0.102(4) Uani 1 1 d . . . . .
 S29 S 0.6771(2) 0.6290(11) 0.3254(3) 0.098(3) Uani 1 1 d . . . . .
 S30 S 0.7446(3) 0.5828(12) 0.7141(4) 0.112(4) Uani 1 1 d D U . . .
 S33 S 0.6834(4) 0.8748(19) 0.1079(6) 0.085(6) Uani 0.60(4) 1 d D U P D 1
 S34 S 0.5942(4) 0.6954(13) 0.0336(5) 0.084(4) Uani 0.660(7) 1 d . U P D 1
 S35 S 0.7402(5) 0.893(2) 0.1878(7) 0.100(7) Uani 0.60(4) 1 d D U P D 1
 S36 S 0.5329(4) 0.6220(16) 0.0308(7) 0.108(5) Uani 0.660(7) 1 d . U P D 1
 S43 S 0.6802(6) 0.930(3) 0.1026(8) 0.080(8) Uani 0.40(4) 1 d D U P D 2
 S44 S 0.7403(6) 0.945(3) 0.1791(8) 0.080(8) Uani 0.40(4) 1 d D U P D 2
 F2 F 0.6709(5) 0.9454(17) 0.7958(6) 0.105(7) Uani 1 1 d D U . . .
 F5 F 0.5307(8) 1.045(2) 0.4319(10) 0.130(8) Uani 1 1 d . U . . .
 F7 F 0.5353(7) 0.0674(17) 0.5429(9) 0.137(10) Uani 1 1 d D U . . .
 F8 F 0.5854(7) 0.096(2) 0.6655(11) 0.135(9) Uani 1 1 d D U . . .
 F9 F 0.7187(9) 0.117(3) 0.4457(12) 0.144(10) Uani 1 1 d . U . . .
 F10 F 0.5515(8) 1.113(3) 0.2959(11) 0.141(10) Uani 1 1 d . U . . .
 F11 F 0.6903(6) 1.0582(17) 0.5752(9) 0.123(8) Uani 1 1 d D U . . .
 F12 F 0.6720(8) 0.235(3) 0.2764(12) 0.145(10) Uani 1 1 d . U . . .
 F13 F 0.5248(14) 1.236(5) 0.1412(19) 0.106(11) Uani 0.430(13) 1 d D U P D 2
 F14 F 0.5003(12) 1.026(3) 0.1855(16) 0.114(11) Uani 0.660(7) 1 d . U P D 1
 F15 F 0.7671(17) 0.403(5) 0.248(2) 0.108(16) Uani 0.40(4) 1 d D U P D 2
 F16 F 0.7608(15) 0.349(5) 0.2497(18) 0.137(15) Uani 0.60(4) 1 d D U P D 1
 F17 F 0.5309(12) 1.255(3) 0.1601(17) 0.118(11) Uani 0.570(13) 1 d D U P D 1
 F18 F 0.4903(16) 1.063(4) 0.171(2) 0.091(15) Uani 0.340(7) 1 d D U P D 2
 F19 F 0.7280(13) 0.187(4) 0.1778(17) 0.131(14) Uani 0.570(13) 1 d D U P D 1
 F20 F 0.7467(11) 0.619(4) 0.0348(17) 0.107(14) Uani 0.430(13) 1 d D U P D 2
 N1 N 0.6441(5) 0.7910(18) 0.3942(7) 0.059(6) Uani 1 1 d D . . . .
 N9 N 0.5728(5) 0.4894(18) 0.6006(6) 0.056(6) Uani 1 1 d D . . . .
 N10 N 0.5525(6) 0.688(2) 0.3274(8) 0.063(6) Uani 1 1 d . . . . .
 N12 N 0.6769(7) 0.550(2) 0.4004(10) 0.073(7) Uani 1 1 d . U . . .
 N13 N 0.5856(6) 0.4549(18) 0.3612(8) 0.058(6) Uani 1 1 d . . . . .
 N14 N 0.6890(6) 0.652(2) 0.6644(9) 0.081(9) Uani 1 1 d D . . . .
 N15 N 0.5944(5) 0.7398(17) 0.6134(6) 0.058(5) Uani 1 1 d D U . . .
 N17 N 0.6660(6) 0.409(2) 0.6181(8) 0.072(6) Uani 1 1 d D U . . .
 N18 N 0.5658(12) 0.739(4) 0.0923(16) 0.077(9) Uani 0.660(7) 1 d . U P D 1
 N19 N 0.7018(12) 0.744(4) 0.1776(15) 0.082(10) Uani 0.60(4) 1 d D U P D 1
 N20 N 0.7029(13) 0.792(4) 0.1686(15) 0.055(11) Uani 0.40(4) 1 d D U P D 2
 C1 C 0.6627(6) 0.781(2) 0.4319(8) 0.062(7) Uani 1 1 d D . . . .
 C2 C 0.6535(7) 0.855(3) 0.3642(9) 0.081(7) Uani 1 1 d D U . . .
 H2 H 0.655366 0.815278 0.339577 0.097 Uiso 1 1 calc R . . . .
 C3 C 0.6866(9) 0.893(4) 0.3906(10) 0.111(11) Uani 1 1 d D U . . .
 H3A H 0.685967 0.963564 0.391679 0.133 Uiso 1 1 calc R . . . .
 H3B H 0.702366 0.874581 0.376740 0.133 Uiso 1 1 calc R . . . .
 C19 C 0.5449(8) 0.650(3) 0.2889(12) 0.076(9) Uani 1 1 d . . . . .
 C21 C 0.7020(6) 0.595(3) 0.7015(11) 0.085(9) Uani 1 1 d D U . . .
 C28 C 0.5654(7) 0.459(2) 0.3827(10) 0.061(7) Uani 1 1 d . . . . .
 C29 C 0.5258(6) 0.701(3) 0.3429(10) 0.069(9) Uani 1 1 d . . . . .
 H29 H 0.527602 0.648835 0.364730 0.083 Uiso 1 1 calc R . . . .
 C30 C 0.5793(7) 0.782(2) 0.6408(9) 0.062(7) Uani 1 1 d D U . . .
 H30 H 0.567920 0.730155 0.650822 0.074 Uiso 1 1 calc R . . . .
 C31 C 0.7036(5) 0.7872(13) 0.6258(8) 0.076(6) Uani 1 1 d D U . . .
 C32 C 0.7058(6) 0.8053(13) 0.5849(8) 0.082(7) Uani 1 1 d G U . . .
 H32 H 0.710381 0.754790 0.568592 0.098 Uiso 1 1 calc R . . . .
 C33 C 0.7015(6) 0.8971(15) 0.5680(6) 0.100(8) Uani 1 1 d DG U . . .
 H33 H 0.703047 0.909485 0.540088 0.120 Uiso 1 1 calc R . . . .
 C34 C 0.6948(5) 0.9710(12) 0.5919(6) 0.100(8) Uani 1 1 d DG U . . .
 C35 C 0.6926(6) 0.9529(14) 0.6328(7) 0.104(9) Uani 1 1 d DG U . . .
 H35 H 0.688028 1.003413 0.649109 0.124 Uiso 1 1 calc R . . . .
 C36 C 0.6969(7) 0.8611(16) 0.6497(6) 0.093(8) Uani 1 1 d G U . . .
 H36 H 0.695361 0.848719 0.677614 0.111 Uiso 1 1 calc R . . . .
 C37 C 0.6825(6) 0.445(2) 0.5931(10) 0.069(7) Uani 1 1 d D U . . .
 C38 C 0.5987(5) 0.3480(17) 0.3079(8) 0.070(6) Uani 1 1 d . U . . .
 C39 C 0.6192(6) 0.2802(17) 0.3351(7) 0.076(7) Uani 1 1 d G U . . .
 H39 H 0.616100 0.260196 0.361274 0.091 Uiso 1 1 calc R . . . .
 C40 C 0.6442(6) 0.2415(18) 0.3241(8) 0.094(8) Uani 1 1 d G U . . .
 H40 H 0.658187 0.195107 0.342669 0.113 Uiso 1 1 calc R . . . .
 C41 C 0.6487(6) 0.271(2) 0.2858(9) 0.097(8) Uani 1 1 d G U . . .
 C42 C 0.6283(7) 0.339(2) 0.2586(8) 0.104(9) Uani 1 1 d G U . . .
 H42 H 0.631350 0.358507 0.232500 0.125 Uiso 1 1 calc R . . . .
 C43 C 0.6033(6) 0.3772(18) 0.2697(7) 0.086(8) Uani 1 1 d G U . . .
 H43 H 0.589263 0.423598 0.251104 0.103 Uiso 1 1 calc R . . . .
 C45 C 0.5549(6) 0.851(2) 0.6150(6) 0.063(8) Uani 1 1 d D . . . .
 H45A H 0.565093 0.912733 0.613022 0.075 Uiso 1 1 calc R . . . .
 H45B H 0.538181 0.861560 0.628208 0.075 Uiso 1 1 calc R . . . .
 C46 C 0.7100(7) 0.6873(18) 0.6441(12) 0.091(8) Uani 1 1 d D U . . .
 H46 H 0.707317 0.644739 0.618365 0.109 Uiso 1 1 calc R . . . .
 C47 C 0.5613(5) 0.523(2) 0.6318(8) 0.066(7) Uani 1 1 d D U . . .
 C48 C 0.6925(9) 0.589(3) 0.3788(12) 0.077(9) Uani 1 1 d . U . . .
 C49 C 0.7004(9) 0.517(3) 0.4451(12) 0.078(9) Uani 1 1 d . U . . .
 H49 H 0.690186 0.530366 0.467373 0.094 Uiso 1 1 calc R . . . .
 C50 C 0.5486(5) 0.467(2) 0.5594(7) 0.060(7) Uani 1 1 d D . . . .
 H50 H 0.556499 0.490233 0.535933 0.071 Uiso 1 1 calc R . . . .
 C52 C 0.5334(6) 0.7961(16) 0.4122(7) 0.078(7) Uani 1 1 d . U . . .
 H52 H 0.536363 0.737528 0.427762 0.094 Uiso 1 1 calc R . . . .
 C53 C 0.5278(6) 0.7966(14) 0.3673(7) 0.073(7) Uani 1 1 d G U . . .
 C54 C 0.5234(6) 0.8823(18) 0.3446(6) 0.087(8) Uani 1 1 d G U . . .
 H54 H 0.519561 0.882664 0.313838 0.104 Uiso 1 1 calc R . . . .
 C55 C 0.5245(7) 0.9676(14) 0.3668(9) 0.101(8) Uani 1 1 d G U . . .
 H55 H 0.521527 1.026162 0.351213 0.121 Uiso 1 1 calc R . . . .
 C56 C 0.5301(8) 0.9671(16) 0.4117(9) 0.101(8) Uani 1 1 d G U . . .
 C57 C 0.5345(7) 0.881(2) 0.4344(6) 0.098(8) Uani 1 1 d G U . . .
 H57 H 0.538329 0.881029 0.465137 0.118 Uiso 1 1 calc R . . . .
 C58 C 0.5723(7) 0.398(2) 0.3204(10) 0.061(6) Uani 1 1 d . U . . .
 H58 H 0.560611 0.443020 0.295832 0.073 Uiso 1 1 calc R . . . .
 C59 C 0.4939(9) 0.687(4) 0.3052(11) 0.087(12) Uani 1 1 d . . . . .
 H59A H 0.483453 0.749083 0.294940 0.105 Uiso 1 1 calc R . . . .
 H59B H 0.479129 0.647443 0.314813 0.105 Uiso 1 1 calc R . . . .
 C60 C 0.6830(9) 0.346(3) 0.6529(11) 0.085(7) Uani 1 1 d D U . . .
 H60 H 0.693137 0.381756 0.681303 0.102 Uiso 1 1 calc R . . . .
 C68 C 0.7076(10) 0.299(2) 0.6401(14) 0.096(9) Uani 1 1 d D U . . .
 H68A H 0.698530 0.240800 0.622854 0.116 Uiso 1 1 calc R . . . .
 H68B H 0.726390 0.280673 0.666583 0.116 Uiso 1 1 calc R . . . .
 C70 C 0.5188(7) 0.521(2) 0.5544(7) 0.063(8) Uani 1 1 d D . . . .
 H70A H 0.499373 0.484692 0.536549 0.076 Uiso 1 1 calc R . . . .
 H70B H 0.518755 0.582832 0.539615 0.076 Uiso 1 1 calc R . . . .
 C71 C 0.5481(10) 0.326(3) 0.3237(14) 0.083(10) Uani 1 1 d . U . . .
 H71A H 0.558837 0.266436 0.338137 0.099 Uiso 1 1 calc R . . . .
 H71B H 0.531640 0.310502 0.294411 0.099 Uiso 1 1 calc R . . . .
 C72 C 0.5741(5) 0.737(2) 0.5702(8) 0.059(6) Uani 1 1 d D U . . .
 C79 C 0.6261(5) 0.9013(14) 0.6805(5) 0.067(7) Uani 1 1 d . U . . .
 H79 H 0.624697 0.924219 0.652433 0.080 Uiso 1 1 calc R . . . .
 C80 C 0.6483(5) 0.9409(13) 0.7187(6) 0.070(8) Uani 1 1 d DG U . . .
 H80 H 0.662107 0.990938 0.716662 0.084 Uiso 1 1 calc R . . . .
 C81 C 0.6503(4) 0.9073(13) 0.7598(5) 0.090(11) Uani 1 1 d DG U . . .
 C82 C 0.6300(5) 0.8341(14) 0.7628(5) 0.089(10) Uani 1 1 d DG U . . .
 H82 H 0.631376 0.811117 0.790940 0.107 Uiso 1 1 calc R . . . .
 C83 C 0.6078(5) 0.7944(14) 0.7247(6) 0.074(8) Uani 1 1 d G U . . .
 H83 H 0.593966 0.744396 0.726711 0.089 Uiso 1 1 calc R . . . .
 C84 C 0.6058(4) 0.8280(14) 0.6835(5) 0.059(7) Uani 1 1 d G U . . .
 C85 C 0.5688(14) 0.692(4) 0.0573(19) 0.080(10) Uani 0.660(7) 1 d . U P D 1
 C91 C 0.5956(8) 1.0605(19) 0.3527(9) 0.111(10) Uani 1 1 d . U . . .
 H91 H 0.592026 1.109918 0.370288 0.133 Uiso 1 1 calc R . . . .
 C92 C 0.6218(7) 0.999(2) 0.3704(7) 0.109(10) Uani 1 1 d G U . . .
 H92 H 0.636095 1.006702 0.400121 0.130 Uiso 1 1 calc R . . . .
 C93 C 0.6271(6) 0.9269(18) 0.3446(8) 0.076(6) Uani 1 1 d G U . . .
 C94 C 0.6062(6) 0.9159(18) 0.3011(8) 0.091(8) Uani 1 1 d G U . . .
 H94 H 0.609835 0.866436 0.283437 0.109 Uiso 1 1 calc R . . . .
 C95 C 0.5800(6) 0.977(2) 0.2833(7) 0.099(9) Uani 1 1 d G U . . .
 H95 H 0.565766 0.969651 0.253603 0.119 Uiso 1 1 calc R . . . .
 C96 C 0.5748(6) 1.049(2) 0.3091(10) 0.102(9) Uani 1 1 d G U . . .
 C97 C 0.7433(9) 0.673(3) 0.6748(13) 0.108(10) Uani 1 1 d D U . . .
 H97A H 0.751792 0.733764 0.690450 0.130 Uiso 1 1 calc R . . . .
 H97B H 0.757301 0.654776 0.658253 0.130 Uiso 1 1 calc R . . . .
 C98 C 0.5381(5) 0.1616(11) 0.5461(6) 0.100(12) Uani 1 1 d D U . . .
 C99 C 0.5452(6) 0.2140(14) 0.5144(6) 0.093(11) Uani 1 1 d DG U . . .
 H99 H 0.548151 0.182524 0.490262 0.111 Uiso 1 1 calc R . . . .
 C100 C 0.5480(6) 0.3123(14) 0.5181(7) 0.082(10) Uani 1 1 d G U . . .
 H100 H 0.552824 0.348154 0.496486 0.098 Uiso 1 1 calc R . . . .
 C101 C 0.5436(6) 0.3583(11) 0.5535(7) 0.069(8) Uani 1 1 d G U . . .
 C102 C 0.5365(6) 0.3059(14) 0.5851(7) 0.084(10) Uani 1 1 d G U . . .
 H102 H 0.533532 0.337359 0.609250 0.101 Uiso 1 1 calc R . . . .
 C103 C 0.5337(6) 0.2075(14) 0.5814(6) 0.091(11) Uani 1 1 d DG U . . .
 H103 H 0.528858 0.171729 0.603027 0.110 Uiso 1 1 calc R . . . .
 C104 C 0.6498(7) 0.274(2) 0.6945(8) 0.095(8) Uani 1 1 d . U . . .
 H104 H 0.660822 0.318484 0.716995 0.114 Uiso 1 1 calc R . . . .
 C105 C 0.6575(6) 0.2678(19) 0.6567(9) 0.085(7) Uani 1 1 d G U . . .
 C106 C 0.6413(7) 0.203(2) 0.6238(8) 0.097(9) Uani 1 1 d G U . . .
 H106 H 0.646546 0.198649 0.597964 0.116 Uiso 1 1 calc R . . . .
 C107 C 0.6175(7) 0.144(2) 0.6287(9) 0.105(9) Uani 1 1 d G U . . .
 H107 H 0.606448 0.100123 0.606225 0.126 Uiso 1 1 calc R . . . .
 C108 C 0.6098(7) 0.151(2) 0.6665(11) 0.114(9) Uani 1 1 d DG U . . .
 C109 C 0.6260(8) 0.216(2) 0.6994(9) 0.111(10) Uani 1 1 d G U . . .
 H109 H 0.620723 0.219957 0.725256 0.133 Uiso 1 1 calc R . . . .
 C110 C 0.7346(13) 0.574(4) 0.4603(17) 0.117(16) Uani 1 1 d . U . . .
 H11A H 0.753202 0.532301 0.476557 0.140 Uiso 1 1 calc R . . . .
 H11B H 0.734559 0.630445 0.478323 0.140 Uiso 1 1 calc R . . . .
 C111 C 0.5159(12) 0.884(3) 0.1024(11) 0.103(11) Uani 0.660(7) 1 d . U P D 1
 H111 H 0.515357 0.892957 0.073121 0.123 Uiso 0.660(7) 1 calc R . P D 1
 C112 C 0.5082(12) 0.959(2) 0.1248(15) 0.108(12) Uani 0.660(7) 1 d G U P D 1
 H112 H 0.502473 1.019061 0.110868 0.129 Uiso 0.660(7) 1 calc R . P D 1
 C113 C 0.5090(13) 0.946(3) 0.1675(16) 0.101(11) Uani 0.660(7) 1 d G U P D 1
 C114 C 0.5174(12) 0.858(3) 0.1879(11) 0.096(11) Uani 0.660(7) 1 d G U P D 1
 H114 H 0.517943 0.848518 0.217125 0.116 Uiso 0.660(7) 1 calc R . P D 1
 C115 C 0.5251(11) 0.783(2) 0.1655(14) 0.089(10) Uani 0.660(7) 1 d G U P D 1
 H115 H 0.530827 0.722414 0.179379 0.107 Uiso 0.660(7) 1 calc R . P D 1
 C116 C 0.5243(11) 0.796(3) 0.1227(14) 0.088(9) Uani 0.660(7) 1 d DG U P D 1
 C117 C 0.7052(10) 0.831(4) 0.1595(13) 0.077(12) Uani 0.60(4) 1 d D U P D 1
 C118 C 0.7553(12) 0.798(4) 0.2223(19) 0.082(12) Uani 0.60(4) 1 d D U P D 1
 H11C H 0.770551 0.761174 0.212585 0.098 Uiso 0.60(4) 1 calc R . P D 1
 H11D H 0.766843 0.820418 0.252889 0.098 Uiso 0.60(4) 1 calc R . P D 1
 C119 C 0.7074(10) 0.876(4) 0.1486(15) 0.055(12) Uani 0.40(4) 1 d D U P D 2
 C120 C 0.7125(9) 0.260(2) 0.4822(10) 0.128(11) Uani 1 1 d . U . . .
 H120 H 0.714350 0.223815 0.507713 0.154 Uiso 1 1 calc R . . . .
 C121 C 0.7146(9) 0.2145(17) 0.4452(12) 0.123(10) Uani 1 1 d G U . . .
 C122 C 0.7120(9) 0.267(2) 0.4078(10) 0.114(10) Uani 1 1 d G U . . .
 H122 H 0.713397 0.236116 0.382605 0.137 Uiso 1 1 calc R . . . .
 C123 C 0.7073(8) 0.365(2) 0.4074(8) 0.110(9) Uani 1 1 d G U . . .
 H123 H 0.705456 0.400763 0.381843 0.132 Uiso 1 1 calc R . . . .
 C124 C 0.7052(8) 0.4101(17) 0.4443(10) 0.090(8) Uani 1 1 d G U . . .
 C125 C 0.7078(8) 0.358(2) 0.4817(8) 0.123(10) Uani 1 1 d G U . . .
 H125 H 0.706409 0.388466 0.506951 0.148 Uiso 1 1 calc R . . . .
 C126 C 0.5381(14) 0.712(3) 0.106(2) 0.086(8) Uani 0.660(7) 1 d D U P D 1
 H126 H 0.544128 0.658853 0.128355 0.103 Uiso 0.660(7) 1 calc R . P D 1
 C127 C 0.5081(15) 0.679(5) 0.058(2) 0.086(10) Uani 0.660(7) 1 d . U P D 1
 H12C H 0.496042 0.734516 0.041757 0.103 Uiso 0.660(7) 1 calc R . P D 1
 H12D H 0.492709 0.633664 0.063748 0.103 Uiso 0.660(7) 1 calc R . P D 1
 C139 C 0.7259(11) 0.738(3) 0.2196(16) 0.082(9) Uani 0.60(4) 1 d D U P D 1
 H139 H 0.716955 0.761536 0.241889 0.099 Uiso 0.60(4) 1 calc R . P D 1
 C140 C 0.7559(12) 0.847(4) 0.211(2) 0.057(12) Uani 0.40(4) 1 d D U P D 2
 H14A H 0.770518 0.811632 0.199890 0.068 Uiso 0.40(4) 1 calc R . P D 2
 H14B H 0.768499 0.866839 0.242144 0.068 Uiso 0.40(4) 1 calc R . P D 2
 C141 C 0.7273(11) 0.785(3) 0.2101(17) 0.057(10) Uani 0.40(4) 1 d D U P D 2
 H141 H 0.718411 0.812338 0.231791 0.068 Uiso 0.40(4) 1 calc R . P D 2
 C142 C 0.7356(15) 0.682(3) 0.2232(17) 0.066(11) Uani 0.40(4) 1 d D U P D 2
 C143 C 0.7352(15) 0.637(3) 0.2610(16) 0.073(12) Uani 0.40(4) 1 d G U P D 2
 H143 H 0.727829 0.669656 0.281151 0.088 Uiso 0.40(4) 1 calc R . P D 2
 C144 C 0.7456(15) 0.543(4) 0.2694(15) 0.078(13) Uani 0.40(4) 1 d DG U P D 2
 H144 H 0.745378 0.511866 0.295228 0.094 Uiso 0.40(4) 1 calc R . P D 2
 C145 C 0.7564(16) 0.495(3) 0.2399(16) 0.084(13) Uani 0.40(4) 1 d DG U P D 2
 C146 C 0.7568(17) 0.540(4) 0.2021(16) 0.079(13) Uani 0.40(4) 1 d DG U P D 2
 H146 H 0.764157 0.507224 0.182010 0.095 Uiso 0.40(4) 1 calc R . P D 2
 C147 C 0.7464(16) 0.634(3) 0.1938(16) 0.072(12) Uani 0.40(4) 1 d G U P D 2
 H147 H 0.746608 0.665014 0.167933 0.087 Uiso 0.40(4) 1 calc R . P D 2
 C148 C 0.7354(12) 0.635(3) 0.2289(16) 0.084(10) Uani 0.60(4) 1 d D U P D 1
 C149 C 0.7298(12) 0.585(3) 0.2624(15) 0.092(11) Uani 0.60(4) 1 d G U P D 1
 H149 H 0.720457 0.616177 0.280845 0.111 Uiso 0.60(4) 1 calc R . P D 1
 C150 C 0.7380(13) 0.489(3) 0.2689(14) 0.109(13) Uani 0.60(4) 1 d DG U P D 1
 H150 H 0.734165 0.454956 0.291812 0.131 Uiso 0.60(4) 1 calc R . P D 1
 C151 C 0.7517(14) 0.443(3) 0.2419(16) 0.109(13) Uani 0.60(4) 1 d DG U P D 1
 C152 C 0.7572(14) 0.493(3) 0.2084(16) 0.107(13) Uani 0.60(4) 1 d DG U P D 1
 H152 H 0.766568 0.462138 0.189987 0.129 Uiso 0.60(4) 1 calc R . P D 1
 C153 C 0.7491(14) 0.589(3) 0.2019(15) 0.098(12) Uani 0.60(4) 1 d G U P D 1
 H153 H 0.752860 0.623360 0.179018 0.118 Uiso 0.60(4) 1 calc R . P D 1
 C154 C 0.6131(13) 1.089(5) 0.1735(17) 0.101(6) Uani 0.430(13) 1 d D U P D 2
 C155 C 0.5953(14) 1.113(6) 0.1299(15) 0.103(6) Uani 0.430(13) 1 d DG U P D 2
 H155 H 0.602872 1.094676 0.107118 0.124 Uiso 0.430(13) 1 calc R . P D 2
 C156 C 0.5665(14) 1.163(6) 0.1197(15) 0.105(7) Uani 0.430(13) 1 d DG U P D 2
 H156 H 0.554387 1.179888 0.089941 0.126 Uiso 0.430(13) 1 calc R . P D 2
 C157 C 0.5555(14) 1.190(6) 0.1531(18) 0.105(7) Uani 0.430(13) 1 d G U P D 2
 C158 C 0.5733(15) 1.166(6) 0.1966(16) 0.105(7) Uani 0.430(13) 1 d DG U P D 2
 H158 H 0.565744 1.183804 0.219435 0.126 Uiso 0.430(13) 1 calc R . P D 2
 C159 C 0.6021(14) 1.115(5) 0.2068(14) 0.103(7) Uani 0.430(13) 1 d DG U P D 2
 H159 H 0.614229 1.098592 0.236613 0.124 Uiso 0.430(13) 1 calc R . P D 2
 C160 C 0.5549(9) 1.199(3) 0.1579(14) 0.106(7) Uani 0.570(13) 1 d . U P D 1
 C161 C 0.5637(12) 1.198(3) 0.1209(13) 0.106(7) Uani 0.570(13) 1 d DG U P D 1
 H161 H 0.553243 1.239452 0.096885 0.127 Uiso 0.570(13) 1 calc R . P D 1
 C162 C 0.5878(13) 1.136(4) 0.1191(14) 0.105(6) Uani 0.570(13) 1 d DG U P D 1
 H162 H 0.593806 1.135875 0.093785 0.126 Uiso 0.570(13) 1 calc R . P D 1
 C163 C 0.6031(11) 1.076(3) 0.1542(15) 0.102(6) Uani 0.570(13) 1 d DG U P D 1
 C164 C 0.5944(12) 1.077(4) 0.1912(14) 0.103(6) Uani 0.570(13) 1 d DG U P D 1
 H164 H 0.604834 1.035180 0.215266 0.124 Uiso 0.570(13) 1 calc R . P D 1
 C165 C 0.5703(12) 1.138(4) 0.1931(13) 0.106(7) Uani 0.570(13) 1 d DG U P D 1
 H165 H 0.564272 1.138756 0.218366 0.127 Uiso 0.570(13) 1 calc R . P D 1
 C166 C 0.5051(13) 0.979(3) 0.1619(17) 0.077(13) Uani 0.340(7) 1 d . U P D 2
 C167 C 0.5079(16) 0.898(4) 0.1875(18) 0.075(13) Uani 0.340(7) 1 d DG U P D 2
 H167 H 0.499729 0.898186 0.210818 0.090 Uiso 0.340(7) 1 calc R . P D 2
 C168 C 0.5228(15) 0.817(3) 0.1790(17) 0.069(12) Uani 0.340(7) 1 d DG U P D 2
 H168 H 0.524698 0.761948 0.196469 0.082 Uiso 0.340(7) 1 calc R . P D 2
 C169 C 0.5347(11) 0.818(3) 0.1449(14) 0.069(11) Uani 0.340(7) 1 d DG U P D 2
 C170 C 0.5319(15) 0.899(3) 0.1193(16) 0.067(12) Uani 0.340(7) 1 d DG U P D 2
 H170 H 0.540085 0.898896 0.095997 0.080 Uiso 0.340(7) 1 calc R . P D 2
 C171 C 0.5171(15) 0.980(3) 0.1278(18) 0.074(13) Uani 0.340(7) 1 d DG U P D 2
 H171 H 0.515115 1.035135 0.110345 0.088 Uiso 0.340(7) 1 calc R . P D 2
 C172 C 0.7067(12) 0.259(3) 0.1594(14) 0.106(12) Uani 0.570(13) 1 d . U P D 1
 C173 C 0.6991(12) 0.278(3) 0.1149(13) 0.098(12) Uani 0.570(13) 1 d DG U P D 1
 H173 H 0.708909 0.242824 0.098239 0.118 Uiso 0.570(13) 1 calc R . P D 1
 C174 C 0.6771(12) 0.350(3) 0.0948(11) 0.093(11) Uani 0.570(13) 1 d G U P D 1
 H174 H 0.671932 0.363769 0.064325 0.112 Uiso 0.570(13) 1 calc R . P D 1
 C175 C 0.6628(11) 0.402(3) 0.1192(15) 0.090(10) Uani 0.570(13) 1 d G U P D 1
 C176 C 0.6704(12) 0.383(3) 0.1637(14) 0.092(11) Uani 0.570(13) 1 d G U P D 1
 H176 H 0.660532 0.418355 0.180368 0.111 Uiso 0.570(13) 1 calc R . P D 1
 C177 C 0.6923(12) 0.311(3) 0.1838(12) 0.097(12) Uani 0.570(13) 1 d DG U P D 1
 H177 H 0.697509 0.297410 0.214282 0.116 Uiso 0.570(13) 1 calc R . P D 1
 C178 C 0.6994(10) 0.530(4) 0.0972(14) 0.109(14) Uani 0.430(13) 1 d D U P D 2
 H178 H 0.703363 0.496219 0.123862 0.130 Uiso 0.430(13) 1 calc R . P D 2
 C179 C 0.7253(9) 0.559(4) 0.0853(17) 0.107(14) Uani 0.430(13) 1 d DG U P D 2
 H179 H 0.746862 0.544042 0.103838 0.128 Uiso 0.430(13) 1 calc R . P D 2
 C180 C 0.7195(10) 0.609(4) 0.0463(17) 0.103(13) Uani 0.430(13) 1 d G U P D 2
 C181 C 0.6879(10) 0.630(5) 0.0191(17) 0.097(13) Uani 0.430(13) 1 d DG U P D 2
 H181 H 0.683905 0.664411 -0.007544 0.116 Uiso 0.430(13) 1 calc R . P D 2
 C182 C 0.6620(9) 0.602(3) 0.0310(17) 0.105(14) Uani 0.430(13) 1 d DG U P D 2
 H182 H 0.640405 0.616589 0.012480 0.126 Uiso 0.430(13) 1 calc DR . P D 2
 C183 C 0.6678(10) 0.552(3) 0.0701(14) 0.098(12) Uani 0.430(13) 1 d DG U P D 2

loop_
  _atom_site_aniso_label
  _atom_site_aniso_U_11
  _atom_site_aniso_U_22
  _atom_site_aniso_U_33
  _atom_site_aniso_U_23
  _atom_site_aniso_U_13
  _atom_site_aniso_U_12
 Au1 0.0559(6) 0.0726(7) 0.0360(5) -0.0055(5) 0.0225(5) 0.0037(5)
 Au8 0.0569(7) 0.1065(10) 0.0438(6) -0.0171(6) 0.0214(6) 0.0180(7)
 Au9 0.0542(7) 0.1256(11) 0.0313(6) -0.0103(6) 0.0176(5) 0.0203(7)
 Au12 0.078(2) 0.079(2) 0.0424(16) -0.0095(17) 0.0277(15) 0.0043(19)
 Au17 0.073(2) 0.092(3) 0.0424(16) -0.0077(19) 0.0302(15) 0.018(2)
 S1 0.055(4) 0.083(5) 0.042(3) 0.001(3) 0.020(3) -0.002(3)
 S2 0.069(5) 0.072(4) 0.062(4) -0.009(3) 0.036(4) -0.002(3)
 S26 0.065(5) 0.119(7) 0.092(6) 0.039(5) 0.036(5) 0.008(5)
 S28 0.064(9) 0.087(11) 0.086(11) 0.001(9) 0.045(8) 0.001(8)
 S31 0.072(9) 0.094(10) 0.058(8) -0.009(8) 0.044(7) 0.004(8)
 S32 0.074(9) 0.080(9) 0.052(8) -0.015(7) 0.019(7) -0.005(7)
 S37 0.083(10) 0.093(11) 0.079(11) 0.000(8) 0.020(8) -0.013(8)
 S38 0.073(6) 0.095(7) 0.166(11) -0.049(7) 0.045(7) -0.014(5)
 S39 0.085(10) 0.088(10) 0.058(9) -0.008(8) 0.041(8) -0.003(8)
 S40 0.077(9) 0.095(11) 0.071(9) -0.016(8) 0.026(8) 0.005(8)
 S41 0.077(11) 0.089(12) 0.097(12) 0.000(9) 0.046(9) -0.002(9)
 S42 0.082(10) 0.089(10) 0.078(10) -0.009(9) 0.014(7) -0.004(7)
 F1 0.109(15) 0.099(14) 0.100(14) 0.011(12) 0.037(12) -0.016(12)
 F3 0.123(18) 0.140(19) 0.114(17) -0.012(15) 0.027(14) 0.027(15)
 F4 0.133(18) 0.131(19) 0.140(17) 0.014(14) 0.051(14) 0.043(17)
 F6 0.139(17) 0.146(14) 0.095(13) 0.000(11) 0.023(12) 0.053(14)
 N7 0.065(16) 0.10(2) 0.055(15) 0.004(14) 0.032(14) 0.031(15)
 N8 0.066(8) 0.082(9) 0.061(10) -0.008(8) 0.020(7) 0.003(7)
 N11 0.062(9) 0.093(10) 0.065(8) 0.007(7) 0.037(7) 0.009(8)
 N16 0.066(10) 0.092(9) 0.087(12) -0.014(8) 0.025(9) 0.017(7)
 C20 0.063(9) 0.083(11) 0.070(10) -0.011(9) 0.020(7) -0.001(7)
 C22 0.058(12) 0.083(13) 0.059(12) -0.005(10) 0.023(10) 0.012(10)
 C23 0.076(14) 0.097(15) 0.067(13) -0.003(11) 0.032(11) 0.009(11)
 C24 0.090(16) 0.108(17) 0.092(16) -0.011(12) 0.037(12) 0.000(12)
 C25 0.090(15) 0.100(16) 0.087(15) -0.016(12) 0.041(12) 0.008(12)
 C26 0.092(16) 0.105(17) 0.102(17) 0.007(12) 0.039(13) 0.003(12)
 C27 0.088(15) 0.099(16) 0.082(15) 0.005(11) 0.038(12) -0.002(12)
 C44 0.060(10) 0.082(11) 0.066(9) 0.006(7) 0.037(7) 0.010(9)
 C51 0.078(14) 0.092(15) 0.093(15) -0.001(12) 0.034(12) 0.005(11)
 C61 0.061(12) 0.068(12) 0.063(12) -0.011(10) 0.025(10) 0.010(10)
 C62 0.085(15) 0.080(14) 0.084(15) -0.003(11) 0.024(11) 0.002(11)
 C63 0.090(15) 0.095(16) 0.096(16) 0.003(12) 0.036(12) -0.011(12)
 C64 0.094(16) 0.103(16) 0.086(15) 0.000(12) 0.041(12) 0.003(12)
 C65 0.075(14) 0.089(14) 0.078(14) -0.003(11) 0.038(11) 0.001(11)
 C66 0.063(12) 0.072(12) 0.054(12) -0.001(10) 0.022(10) 0.001(10)
 C67 0.07(2) 0.11(3) 0.08(2) -0.002(19) 0.048(19) 0.019(19)
 C69 0.086(10) 0.093(9) 0.097(11) -0.014(7) 0.033(8) 0.014(7)
 C73 0.079(11) 0.089(10) 0.098(10) -0.011(7) 0.034(8) 0.008(8)
 C74 0.095(13) 0.106(13) 0.104(10) -0.010(8) 0.039(8) 0.010(10)
 C75 0.098(13) 0.102(13) 0.108(11) -0.006(9) 0.039(9) 0.009(10)
 C76 0.086(17) 0.091(16) 0.109(12) -0.006(10) 0.037(11) 0.001(14)
 C77 0.099(14) 0.100(13) 0.109(11) -0.003(9) 0.040(9) 0.016(10)
 C78 0.087(13) 0.092(12) 0.098(11) -0.011(8) 0.036(9) 0.011(10)
 C86 0.071(14) 0.077(13) 0.064(15) -0.007(10) 0.021(10) 0.002(9)
 C87 0.090(10) 0.105(14) 0.092(13) 0.024(9) 0.045(8) 0.009(8)
 C88 0.055(13) 0.089(14) 0.076(16) -0.020(12) 0.013(12) 0.015(12)
 C89 0.091(11) 0.099(13) 0.120(15) -0.015(10) 0.033(9) 0.010(8)
 C90 0.084(9) 0.102(11) 0.072(9) 0.012(8) 0.041(8) 0.012(7)
 C128 0.090(11) 0.096(11) 0.087(10) 0.002(7) 0.034(8) 0.009(9)
 C129 0.123(15) 0.128(14) 0.097(11) 0.009(8) 0.044(9) 0.024(11)
 C130 0.127(15) 0.127(14) 0.106(12) 0.002(8) 0.042(9) 0.022(11)
 C131 0.096(14) 0.106(12) 0.099(10) 0.003(8) 0.034(9) 0.011(10)
 C132 0.091(13) 0.086(11) 0.093(10) -0.007(8) 0.031(8) 0.004(10)
 C133 0.087(12) 0.085(11) 0.089(10) 0.002(8) 0.038(9) 0.001(9)
 C134 0.067(11) 0.072(16) 0.062(17) 0.000(11) 0.019(9) 0.000(9)
 C135 0.049(16) 0.046(16) 0.055(17) -0.004(12) 0.014(12) 0.017(12)
 C136 0.047(16) 0.052(17) 0.049(17) -0.003(12) 0.018(12) 0.007(12)
 C137 0.079(16) 0.084(13) 0.078(16) -0.011(10) 0.024(10) 0.004(8)
 C138 0.066(11) 0.063(16) 0.063(15) 0.000(11) 0.020(8) -0.002(9)
 Au2 0.0543(6) 0.0835(8) 0.0389(6) 0.0016(5) 0.0225(5) 0.0058(6)
 Au3 0.0437(6) 0.0890(8) 0.0442(6) -0.0032(5) 0.0209(5) 0.0041(5)
 Au4 0.0542(7) 0.0947(8) 0.0344(6) 0.0067(5) 0.0171(5) 0.0101(6)
 Au5 0.0427(6) 0.1026(9) 0.0430(6) 0.0095(6) 0.0193(5) -0.0035(6)
 Au6 0.0503(6) 0.0884(8) 0.0383(6) 0.0037(5) 0.0182(5) -0.0002(6)
 Au7 0.0638(7) 0.0983(9) 0.0379(6) 0.0079(6) 0.0261(6) 0.0159(7)
 Au10 0.0670(8) 0.0970(9) 0.0352(6) 0.0078(6) 0.0110(6) -0.0072(7)
 Au11 0.0543(7) 0.1077(10) 0.0510(7) 0.0044(7) 0.0282(6) -0.0027(7)
 Au13 0.071(3) 0.0811(16) 0.0431(16) -0.0050(12) 0.0243(19) -0.0006(19)
 Au14 0.0683(14) 0.085(2) 0.0441(12) -0.0052(12) 0.0190(10) 0.0003(13)
 Au15 0.078(2) 0.0744(14) 0.063(2) 0.0044(12) 0.0424(18) -0.0057(12)
 Au16 0.0696(14) 0.112(3) 0.0501(12) 0.0054(12) 0.0288(10) 0.0023(14)
 Au18 0.060(3) 0.100(3) 0.039(3) -0.010(2) 0.023(2) -0.024(2)
 Au19 0.076(3) 0.099(4) 0.043(2) 0.002(2) 0.0291(19) -0.007(3)
 Au20 0.057(2) 0.080(3) 0.037(2) -0.0044(19) 0.0218(16) -0.011(2)
 Au21 0.074(4) 0.093(2) 0.052(3) -0.0020(19) 0.036(3) 0.000(3)
 S3 0.076(5) 0.098(5) 0.039(3) -0.003(4) 0.030(4) -0.015(4)
 S4 0.055(4) 0.102(6) 0.057(4) -0.009(4) 0.028(4) -0.001(4)
 S5 0.075(5) 0.133(8) 0.062(5) 0.017(5) 0.042(4) 0.029(5)
 S6 0.060(4) 0.112(6) 0.035(3) 0.008(4) 0.017(3) 0.025(4)
 S7 0.076(5) 0.088(5) 0.042(4) -0.003(4) 0.012(4) -0.010(4)
 S8 0.065(5) 0.105(7) 0.078(6) 0.001(5) 0.010(5) -0.014(5)
 S9 0.093(13) 0.106(14) 0.093(13) -0.007(10) 0.025(10) -0.008(10)
 S10 0.111(14) 0.114(15) 0.126(15) -0.002(9) 0.041(9) -0.006(10)
 N2 0.074(15) 0.077(18) 0.079(15) 0.001(9) 0.030(10) -0.001(10)
 C4 0.080(19) 0.08(2) 0.079(15) 0.002(9) 0.030(10) 0.000(11)
 C5 0.074(14) 0.074(13) 0.076(14) 0.003(8) 0.028(10) -0.001(8)
 C6 0.077(17) 0.076(16) 0.082(17) 0.001(9) 0.028(10) -0.001(10)
 S11 0.077(8) 0.077(7) 0.062(7) 0.000(6) 0.032(7) 0.001(6)
 S12 0.096(10) 0.096(9) 0.088(9) -0.017(7) 0.040(8) -0.015(8)
 N3 0.075(12) 0.079(13) 0.071(13) 0.005(9) 0.025(10) -0.002(9)
 C7 0.073(14) 0.070(15) 0.066(13) 0.002(10) 0.023(11) -0.003(10)
 C8 0.091(12) 0.087(12) 0.082(12) 0.000(8) 0.034(8) 0.000(8)
 C9 0.094(13) 0.094(16) 0.088(14) -0.006(10) 0.033(9) -0.002(10)
 S13 0.103(12) 0.093(11) 0.077(10) -0.007(8) 0.043(9) 0.002(10)
 S14 0.118(14) 0.118(13) 0.095(12) -0.015(9) 0.042(10) -0.016(10)
 N4 0.088(17) 0.090(17) 0.087(16) -0.004(9) 0.030(12) 0.001(11)
 C10 0.091(19) 0.09(2) 0.088(17) -0.007(9) 0.033(12) -0.001(11)
 C11 0.102(14) 0.098(17) 0.094(15) -0.009(10) 0.038(10) -0.002(9)
 C12 0.098(17) 0.095(18) 0.089(17) -0.005(10) 0.034(11) -0.001(11)
 S15 0.093(11) 0.108(10) 0.091(11) -0.008(9) 0.053(9) -0.009(9)
 S16 0.103(8) 0.108(8) 0.098(9) 0.005(7) 0.038(7) -0.021(7)
 N5 0.098(8) 0.102(8) 0.098(8) -0.002(7) 0.042(7) -0.006(7)
 C13 0.099(9) 0.102(9) 0.097(9) -0.003(8) 0.041(7) -0.006(8)
 C14 0.100(8) 0.102(8) 0.100(8) -0.001(7) 0.041(7) -0.006(7)
 C15 0.100(9) 0.101(9) 0.098(9) -0.002(8) 0.040(8) -0.005(8)
 S17 0.091(10) 0.088(8) 0.069(9) -0.022(7) 0.047(7) -0.007(7)
 S18 0.103(7) 0.103(7) 0.104(7) -0.011(6) 0.035(6) -0.018(6)
 N6 0.094(8) 0.096(8) 0.092(8) -0.001(7) 0.046(7) -0.009(7)
 C16 0.096(9) 0.100(9) 0.096(9) -0.003(8) 0.042(7) -0.005(8)
 C17 0.101(8) 0.101(8) 0.100(8) 0.000(7) 0.043(7) -0.004(7)
 C18 0.101(8) 0.102(8) 0.101(9) -0.001(7) 0.040(7) -0.005(7)
 S19 0.055(4) 0.102(6) 0.055(4) -0.002(4) 0.021(4) 0.015(4)
 S20 0.054(4) 0.092(5) 0.047(4) 0.003(3) 0.028(3) 0.002(3)
 S21 0.054(4) 0.095(6) 0.089(6) -0.011(5) 0.036(4) -0.006(4)
 S22 0.049(4) 0.110(7) 0.081(6) 0.001(5) 0.013(4) -0.008(4)
 S23 0.063(5) 0.171(12) 0.075(6) 0.019(7) 0.022(5) 0.040(6)
 S24 0.051(4) 0.123(7) 0.117(7) -0.003(6) 0.028(5) -0.001(5)
 S25 0.061(4) 0.126(7) 0.051(4) 0.002(5) 0.020(4) -0.006(5)
 S27 0.068(5) 0.169(11) 0.051(5) 0.017(6) -0.001(4) -0.013(6)
 S29 0.055(5) 0.163(11) 0.091(6) 0.016(7) 0.043(5) 0.000(6)
 S30 0.064(5) 0.175(12) 0.093(7) 0.032(8) 0.021(5) 0.012(6)
 S33 0.078(8) 0.097(11) 0.088(9) -0.003(7) 0.040(7) -0.008(7)
 S34 0.074(7) 0.115(9) 0.059(6) 0.006(6) 0.017(6) 0.008(6)
 S35 0.092(9) 0.101(11) 0.101(10) -0.003(8) 0.027(8) -0.012(8)
 S36 0.090(8) 0.113(9) 0.122(10) -0.008(8) 0.038(7) 0.004(7)
 S43 0.075(11) 0.090(13) 0.077(11) 0.001(9) 0.029(8) -0.004(9)
 S44 0.081(11) 0.089(12) 0.070(11) -0.007(8) 0.028(8) -0.008(8)
 F2 0.099(14) 0.116(16) 0.071(12) -0.019(12) -0.003(11) -0.015(13)
 F5 0.140(19) 0.122(12) 0.126(14) -0.013(10) 0.046(13) 0.003(11)
 F7 0.133(19) 0.119(18) 0.15(2) -0.030(16) 0.037(16) 0.014(15)
 F8 0.124(13) 0.135(16) 0.154(17) 0.018(13) 0.061(13) 0.002(12)
 F9 0.15(2) 0.116(11) 0.147(17) 0.001(10) 0.031(15) 0.027(11)
 F10 0.141(15) 0.135(15) 0.146(16) 0.009(13) 0.051(12) 0.032(13)
 F11 0.126(17) 0.109(11) 0.132(15) 0.010(10) 0.042(13) -0.017(10)
 F12 0.136(15) 0.162(19) 0.172(18) -0.003(15) 0.099(14) 0.030(14)
 F13 0.118(17) 0.100(17) 0.100(18) -0.005(15) 0.040(15) 0.018(15)
 F14 0.11(2) 0.110(14) 0.126(19) -0.005(12) 0.049(16) 0.002(13)
 F15 0.12(3) 0.089(15) 0.11(2) 0.009(12) 0.035(19) 0.009(14)
 F16 0.15(3) 0.116(15) 0.14(2) 0.000(12) 0.036(19) 0.011(13)
 F17 0.121(17) 0.106(17) 0.123(18) -0.007(15) 0.040(15) 0.005(15)
 F18 0.09(3) 0.088(16) 0.09(2) 0.000(13) 0.03(2) 0.006(15)
 F19 0.13(2) 0.121(18) 0.14(2) 0.010(15) 0.049(15) 0.023(17)
 F20 0.101(16) 0.12(3) 0.10(2) -0.001(18) 0.039(14) 0.004(14)
 N1 0.048(13) 0.075(15) 0.058(15) -0.011(12) 0.023(12) -0.016(11)
 N9 0.034(11) 0.088(16) 0.042(12) 0.006(11) 0.009(10) 0.023(11)
 N10 0.048(13) 0.087(16) 0.060(15) -0.001(13) 0.028(12) -0.014(12)
 N12 0.066(11) 0.080(12) 0.083(12) 0.001(10) 0.038(10) 0.003(10)
 N13 0.056(13) 0.070(13) 0.064(15) 0.019(11) 0.039(12) 0.014(11)
 N14 0.050(15) 0.12(2) 0.076(19) 0.022(17) 0.022(14) 0.004(15)
 N15 0.062(11) 0.065(10) 0.052(10) 0.003(8) 0.028(9) -0.005(9)
 N17 0.068(10) 0.088(10) 0.061(9) -0.004(8) 0.024(8) 0.003(8)
 N18 0.074(11) 0.080(14) 0.075(12) 0.000(10) 0.026(9) -0.006(9)
 N19 0.079(13) 0.084(13) 0.080(12) -0.003(9) 0.028(9) -0.005(9)
 N20 0.057(13) 0.059(13) 0.052(12) -0.002(8) 0.023(9) 0.000(9)
 C1 0.054(16) 0.08(2) 0.041(16) 0.001(13) 0.009(14) 0.003(14)
 C2 0.081(10) 0.087(11) 0.083(12) 0.010(9) 0.039(8) -0.009(8)
 C3 0.096(12) 0.116(16) 0.120(16) 0.004(12) 0.036(9) -0.011(10)
 C19 0.060(19) 0.10(3) 0.07(2) 0.004(19) 0.032(17) -0.004(17)
 C21 0.079(13) 0.089(14) 0.078(14) -0.003(11) 0.018(9) 0.005(9)
 C28 0.051(15) 0.084(19) 0.051(16) 0.008(14) 0.022(13) 0.015(14)
 C29 0.031(13) 0.12(3) 0.052(17) 0.016(17) 0.014(13) -0.005(15)
 C30 0.061(12) 0.077(12) 0.061(12) -0.001(10) 0.039(10) -0.006(10)
 C31 0.056(11) 0.091(9) 0.080(9) -0.003(7) 0.025(8) -0.016(7)
 C32 0.072(13) 0.091(10) 0.080(10) -0.003(7) 0.027(9) -0.016(8)
 C33 0.104(15) 0.102(10) 0.099(12) 0.006(7) 0.041(10) -0.010(8)
 C34 0.096(15) 0.101(10) 0.101(11) 0.000(7) 0.034(10) -0.011(8)
 C35 0.100(16) 0.106(11) 0.108(11) 0.000(8) 0.042(10) -0.004(9)
 C36 0.089(15) 0.100(10) 0.090(11) -0.005(7) 0.033(10) -0.006(8)
 C37 0.066(12) 0.081(12) 0.062(11) -0.005(9) 0.024(9) 0.007(9)
 C38 0.071(10) 0.074(10) 0.071(9) -0.006(8) 0.033(8) -0.006(8)
 C39 0.079(10) 0.079(11) 0.076(10) -0.005(8) 0.034(8) 0.002(9)
 C40 0.092(12) 0.096(13) 0.106(12) -0.003(9) 0.050(10) 0.009(10)
 C41 0.098(12) 0.100(13) 0.106(11) -0.007(9) 0.052(9) 0.002(9)
 C42 0.106(12) 0.115(14) 0.108(12) 0.000(9) 0.060(10) 0.010(10)
 C43 0.094(12) 0.098(13) 0.076(10) 0.007(9) 0.043(9) 0.009(9)
 C45 0.050(15) 0.10(2) 0.036(14) -0.012(14) 0.017(12) -0.011(15)
 C46 0.092(12) 0.102(10) 0.086(12) -0.001(8) 0.040(9) -0.002(8)
 C47 0.066(12) 0.079(13) 0.062(12) 0.003(10) 0.033(10) -0.006(10)
 C48 0.074(13) 0.086(14) 0.084(14) -0.012(11) 0.046(11) 0.006(10)
 C49 0.068(13) 0.085(14) 0.073(14) -0.010(11) 0.016(11) -0.002(11)
 C50 0.051(16) 0.087(19) 0.041(15) 0.019(13) 0.017(13) 0.023(14)
 C52 0.069(13) 0.093(10) 0.076(9) 0.007(7) 0.031(9) -0.003(9)
 C53 0.064(12) 0.083(10) 0.076(9) 0.008(7) 0.027(8) -0.004(8)
 C54 0.090(15) 0.087(10) 0.086(10) 0.011(7) 0.035(9) 0.002(8)
 C55 0.107(16) 0.092(11) 0.105(10) 0.002(7) 0.039(9) -0.001(9)
 C56 0.099(15) 0.104(10) 0.103(10) -0.001(7) 0.039(9) 0.000(9)
 C57 0.094(15) 0.105(10) 0.096(11) -0.004(7) 0.035(9) -0.002(8)
 C58 0.056(10) 0.073(11) 0.053(11) -0.004(9) 0.019(9) -0.007(8)
 C59 0.07(2) 0.15(4) 0.06(2) 0.03(2) 0.037(18) 0.01(2)
 C60 0.083(10) 0.096(10) 0.075(10) 0.007(8) 0.027(8) 0.012(8)
 C68 0.089(12) 0.108(14) 0.091(15) 0.006(10) 0.033(10) 0.013(9)
 C70 0.059(17) 0.09(2) 0.037(14) 0.007(13) 0.011(13) 0.024(15)
 C71 0.077(14) 0.085(15) 0.090(15) 0.001(11) 0.036(12) 0.000(11)
 C72 0.051(11) 0.074(12) 0.052(11) 0.005(10) 0.019(9) 0.005(10)
 C79 0.071(13) 0.070(12) 0.058(12) 0.004(10) 0.023(10) -0.007(10)
 C80 0.065(13) 0.073(13) 0.072(13) 0.000(10) 0.024(11) -0.008(10)
 C81 0.087(15) 0.094(15) 0.084(15) -0.007(12) 0.026(12) -0.009(12)
 C82 0.089(15) 0.098(16) 0.080(15) 0.003(12) 0.031(12) 0.000(12)
 C83 0.085(14) 0.090(14) 0.057(12) -0.008(10) 0.037(11) -0.005(11)
 C84 0.058(12) 0.073(12) 0.053(11) 0.000(9) 0.027(10) -0.004(9)
 C85 0.077(13) 0.083(15) 0.077(13) -0.001(10) 0.024(10) 0.001(9)
 C91 0.115(13) 0.108(13) 0.110(11) -0.005(9) 0.044(8) 0.006(10)
 C92 0.121(13) 0.108(12) 0.099(12) -0.009(9) 0.042(9) 0.006(10)
 C93 0.082(10) 0.079(10) 0.076(9) 0.004(7) 0.039(7) -0.010(8)
 C94 0.090(11) 0.102(12) 0.084(10) 0.000(8) 0.037(8) 0.002(9)
 C95 0.093(12) 0.102(12) 0.101(11) 0.003(9) 0.036(8) 0.002(9)
 C96 0.104(12) 0.102(12) 0.106(11) 0.003(8) 0.046(8) -0.001(9)
 C97 0.098(12) 0.125(15) 0.101(14) 0.009(11) 0.036(9) 0.002(9)
 C98 0.103(17) 0.096(17) 0.102(17) -0.017(12) 0.036(13) 0.004(12)
 C99 0.090(15) 0.097(16) 0.092(16) -0.017(12) 0.035(12) 0.004(12)
 C100 0.081(14) 0.095(15) 0.073(14) -0.008(11) 0.031(11) 0.014(11)
 C101 0.067(13) 0.080(13) 0.059(12) -0.005(10) 0.020(10) -0.003(10)
 C102 0.077(14) 0.090(15) 0.079(14) -0.001(11) 0.019(11) -0.004(11)
 C103 0.090(16) 0.086(15) 0.093(16) -0.001(12) 0.027(12) 0.003(12)
 C104 0.103(13) 0.103(13) 0.085(11) 0.009(8) 0.042(9) 0.008(10)
 C105 0.086(11) 0.090(10) 0.078(10) 0.008(7) 0.030(8) 0.013(8)
 C106 0.099(13) 0.102(13) 0.091(11) 0.000(9) 0.036(9) 0.007(10)
 C107 0.101(13) 0.105(14) 0.110(12) 0.004(9) 0.040(10) 0.007(10)
 C108 0.116(13) 0.120(14) 0.113(12) 0.005(9) 0.049(10) 0.004(10)
 C109 0.118(13) 0.118(14) 0.109(12) 0.009(9) 0.054(10) -0.001(10)
 C110 0.117(19) 0.12(2) 0.116(19) -0.004(13) 0.041(13) 0.000(13)
 C111 0.109(18) 0.101(12) 0.101(13) 0.006(8) 0.041(11) 0.003(9)
 C112 0.112(19) 0.105(13) 0.110(13) 0.002(8) 0.043(11) 0.003(10)
 C113 0.097(18) 0.102(12) 0.106(13) 0.000(8) 0.039(10) -0.002(10)
 C114 0.096(17) 0.100(12) 0.094(13) -0.004(8) 0.035(11) -0.003(9)
 C115 0.085(17) 0.093(13) 0.089(11) -0.001(8) 0.031(10) -0.007(10)
 C116 0.083(15) 0.093(11) 0.091(11) 0.000(7) 0.034(9) -0.004(9)
 C117 0.074(15) 0.079(14) 0.079(13) -0.006(9) 0.030(9) -0.004(9)
 C118 0.080(13) 0.083(14) 0.080(15) -0.002(10) 0.025(9) -0.002(9)
 C119 0.057(15) 0.059(14) 0.052(14) -0.001(9) 0.022(10) -0.001(9)
 C120 0.137(18) 0.119(12) 0.126(13) 0.001(8) 0.045(11) 0.016(9)
 C121 0.124(17) 0.117(11) 0.125(12) -0.002(8) 0.042(10) 0.014(9)
 C122 0.117(17) 0.109(11) 0.116(12) -0.013(8) 0.042(10) 0.011(9)
 C123 0.120(17) 0.110(12) 0.106(12) -0.012(8) 0.049(10) 0.010(9)
 C124 0.076(14) 0.099(11) 0.095(11) -0.013(8) 0.030(9) 0.009(9)
 C125 0.136(18) 0.122(12) 0.116(12) 0.001(8) 0.050(11) 0.016(10)
 C126 0.083(12) 0.088(12) 0.091(12) 0.000(8) 0.035(9) -0.006(8)
 C127 0.079(12) 0.085(15) 0.094(13) 0.000(10) 0.032(9) -0.001(9)
 C139 0.081(13) 0.085(11) 0.080(12) -0.005(8) 0.028(8) -0.002(8)
 C140 0.058(13) 0.061(15) 0.053(15) 0.001(10) 0.022(9) -0.001(9)
 C141 0.057(13) 0.064(12) 0.052(12) -0.002(7) 0.023(8) -0.003(7)
 C142 0.066(16) 0.066(12) 0.064(13) 0.001(7) 0.021(10) -0.002(8)
 C143 0.073(19) 0.076(14) 0.069(14) 0.005(8) 0.024(11) -0.002(10)
 C144 0.077(19) 0.077(14) 0.076(15) 0.005(8) 0.022(12) -0.004(10)
 C145 0.085(19) 0.084(14) 0.081(15) 0.003(9) 0.026(11) 0.000(10)
 C146 0.080(19) 0.075(14) 0.080(15) 0.000(8) 0.027(11) 0.004(10)
 C147 0.074(19) 0.073(14) 0.068(15) -0.002(8) 0.024(11) 0.002(9)
 C148 0.079(15) 0.086(11) 0.085(13) -0.004(8) 0.026(10) -0.002(8)
 C149 0.090(18) 0.095(13) 0.091(14) 0.001(8) 0.031(12) -0.002(9)
 C150 0.113(19) 0.102(14) 0.109(16) 0.004(9) 0.037(12) 0.001(9)
 C151 0.105(19) 0.109(14) 0.108(16) -0.002(9) 0.033(12) 0.001(10)
 C152 0.109(19) 0.103(14) 0.110(16) -0.005(9) 0.038(12) 0.006(9)
 C153 0.101(18) 0.100(13) 0.097(15) -0.006(8) 0.039(12) 0.003(9)
 C154 0.103(8) 0.103(8) 0.102(8) -0.002(7) 0.041(6) -0.004(7)
 C155 0.104(8) 0.105(8) 0.104(8) -0.002(7) 0.042(7) 0.001(7)
 C156 0.107(9) 0.105(9) 0.106(9) -0.001(8) 0.041(7) 0.001(8)
 C157 0.106(9) 0.105(9) 0.106(9) -0.003(8) 0.042(7) 0.001(8)
 C158 0.106(9) 0.106(9) 0.107(9) -0.001(8) 0.041(7) -0.001(8)
 C159 0.105(9) 0.104(9) 0.104(9) -0.002(7) 0.041(7) 0.000(7)
 C160 0.107(9) 0.106(9) 0.108(9) -0.002(8) 0.041(7) 0.000(8)
 C161 0.108(9) 0.105(9) 0.107(9) -0.002(8) 0.040(7) 0.000(8)
 C162 0.105(9) 0.107(9) 0.106(9) 0.000(7) 0.042(7) 0.000(7)
 C163 0.103(8) 0.104(8) 0.102(8) -0.001(7) 0.044(7) -0.002(7)
 C164 0.104(8) 0.105(8) 0.105(8) -0.001(7) 0.041(7) -0.002(7)
 C165 0.107(9) 0.107(9) 0.107(9) -0.002(8) 0.041(7) 0.000(8)
 C166 0.079(19) 0.078(14) 0.077(16) 0.004(9) 0.031(12) -0.002(10)
 C167 0.074(18) 0.078(14) 0.075(16) 0.002(9) 0.029(12) 0.000(10)
 C168 0.066(18) 0.072(14) 0.069(15) 0.004(9) 0.026(12) -0.004(10)
 C169 0.069(16) 0.071(12) 0.070(14) 0.005(8) 0.028(11) -0.005(8)
 C170 0.063(18) 0.069(13) 0.068(15) 0.003(9) 0.024(12) -0.009(9)
 C171 0.075(19) 0.073(14) 0.074(16) 0.003(9) 0.027(12) -0.004(10)
 C172 0.106(17) 0.104(16) 0.109(13) 0.001(9) 0.041(10) 0.002(11)
 C173 0.094(16) 0.096(15) 0.107(13) -0.002(9) 0.038(10) 0.003(11)
 C174 0.092(16) 0.091(15) 0.099(13) -0.003(9) 0.038(10) -0.002(11)
 C175 0.092(13) 0.088(14) 0.091(12) 0.000(8) 0.035(8) 0.000(10)
 C176 0.096(16) 0.092(15) 0.089(12) 0.000(9) 0.033(9) -0.001(11)
 C177 0.098(16) 0.093(15) 0.099(13) 0.007(9) 0.035(10) -0.001(11)
 C178 0.108(14) 0.11(2) 0.109(17) 0.001(12) 0.040(9) -0.001(9)
 C179 0.107(15) 0.11(2) 0.103(16) 0.003(11) 0.039(10) 0.001(10)
 C180 0.102(14) 0.11(2) 0.102(16) 0.001(11) 0.039(10) 0.004(9)
 C181 0.100(14) 0.099(19) 0.094(16) -0.001(11) 0.038(10) 0.003(9)
 C182 0.104(15) 0.11(2) 0.102(16) 0.002(11) 0.040(10) 0.001(10)
 C183 0.104(13) 0.099(18) 0.096(15) -0.007(10) 0.040(9) -0.001(8)

_geom_special_details
;
 All esds (except the esd in the dihedral angle between two l.s. planes)
 are estimated using the full covariance matrix.  The cell esds are taken
 into account individually in the estimation of esds in distances, angles
 and torsion angles; correlations between esds in cell parameters are only
 used when they are defined by crystal symmetry.  An approximate (isotropic)
 treatment of cell esds is used for estimating esds involving l.s. planes.
;
loop_
  _geom_bond_atom_site_label_1
  _geom_bond_atom_site_label_2
  _geom_bond_distance
  _geom_bond_site_symmetry_2
  _geom_bond_publ_flag
 Au1 Au8 3.0478(15) . ?
 Au1 Au9 3.0266(16) . ?
 Au1 S1 2.285(8) . ?
 Au1 S2 2.291(8) . ?
 Au8 Au12 2.911(4) . ?
 Au8 Au17 3.103(4) . ?
 Au8 N7 2.03(3) . ?
 Au8 N16 1.98(3) . ?
 Au9 Au12 3.089(4) . ?
 Au9 Au17 2.908(4) . ?
 Au9 N8 2.00(3) . ?
 Au9 N11 1.99(3) . ?
 Au12 S32 2.28(2) . ?
 Au12 S39 2.26(2) . ?
 Au17 S31 2.28(2) . ?
 Au17 S40 2.30(3) . ?
 S1 C44 1.69(3) . ?
 S2 C88 1.72(3) . ?
 S26 C44 1.73(3) . ?
 S26 C87 1.75(4) . ?
 S28 C51 1.83(3) . ?
 S28 C136 1.80(3) . ?
 S31 C135 1.82(3) . ?
 S32 C86 1.78(3) . ?
 S37 C86 1.80(3) . ?
 S37 C134 1.78(3) . ?
 S38 C88 1.77(4) . ?
 S38 C89 1.79(4) . ?
 S39 C136 1.80(3) . ?
 S40 C137 1.77(3) . ?
 S41 C51 1.81(3) . ?
 S41 C135 1.82(3) . ?
 S42 C137 1.77(3) . ?
 S42 C138 1.78(3) . ?
 F1 C63 1.33(3) . ?
 F3 C25 1.31(4) . ?
 F4 C76 1.28(3) . ?
 F6 C131 1.28(3) . ?
 N7 C67 1.48(5) . ?
 N7 C135 1.23(4) . ?
 N7 C136 1.20(4) . ?
 N8 C20 1.50(4) . ?
 N8 C86 1.354(13) . ?
 N8 C137 1.348(13) . ?
 N11 C44 1.341(14) . ?
 N11 C90 1.55(4) . ?
 N16 C69 1.41(5) . ?
 N16 C88 1.30(4) . ?
 C20 H20 1.0000 . ?
 C20 H20A 1.0000 . ?
 C20 C22 1.56(4) . ?
 C20 C134 1.58(5) . ?
 C20 C138 1.58(5) . ?
 C22 C23 1.3900 . ?
 C22 C27 1.3900 . ?
 C23 H23 0.9500 . ?
 C23 C24 1.3900 . ?
 C24 H24 0.9500 . ?
 C24 C25 1.3900 . ?
 C25 C26 1.3900 . ?
 C26 H26 0.9500 . ?
 C26 C27 1.3900 . ?
 C27 H27 0.9500 . ?
 C51 H51A 0.9900 . ?
 C51 H51B 0.9900 . ?
 C51 H51C 0.9900 . ?
 C51 H51D 0.9900 . ?
 C51 C67 1.54(5) . ?
 C61 H61 0.9500 . ?
 C61 C62 1.3900 . ?
 C61 C66 1.3900 . ?
 C62 H62 0.9500 . ?
 C62 C63 1.3900 . ?
 C63 C64 1.3900 . ?
 C64 H64 0.9500 . ?
 C64 C65 1.3900 . ?
 C65 H65 0.9500 . ?
 C65 C66 1.3900 . ?
 C66 C67 1.47(4) . ?
 C67 H67 1.0000 . ?
 C69 H69 1.0000 . ?
 C69 C73 1.43(5) . ?
 C69 C89 1.59(6) . ?
 C73 C74 1.3900 . ?
 C73 C78 1.3900 . ?
 C74 H74 0.9500 . ?
 C74 C75 1.3900 . ?
 C75 H75 0.9500 . ?
 C75 C76 1.3900 . ?
 C76 C77 1.3900 . ?
 C77 H77 0.9500 . ?
 C77 C78 1.3900 . ?
 C78 H78 0.9500 . ?
 C87 H87A 0.9900 . ?
 C87 H87B 0.9900 . ?
 C87 C90 1.55(6) . ?
 C89 H89A 0.9900 . ?
 C89 H89B 0.9900 . ?
 C90 H90 1.0000 . ?
 C90 C128 1.516(14) . ?
 C128 C129 1.3900 . ?
 C128 C133 1.3900 . ?
 C129 H129 0.9500 . ?
 C129 C130 1.3900 . ?
 C130 H130 0.9500 . ?
 C130 C131 1.3900 . ?
 C131 C132 1.3900 . ?
 C132 H132 0.9500 . ?
 C132 C133 1.3900 . ?
 C133 H133 0.9500 . ?
 C134 H13A 0.9900 . ?
 C134 H13B 0.9900 . ?
 C138 H13C 0.9900 . ?
 C138 H13D 0.9900 . ?
 Au2 Au3 2.9576(15) . ?
 Au2 Au5 3.0077(16) . ?
 Au2 Au7 3.0822(15) . ?
 Au2 S7 2.297(9) . ?
 Au2 S20 2.301(8) . ?
 Au3 Au11 3.0055(18) . ?
 Au3 N12 1.98(3) . ?
 Au3 N13 2.02(2) . ?
 Au4 Au6 3.339(2) . ?
 Au4 Au7 2.9866(17) . ?
 Au4 Au10 3.0739(17) . ?
 Au4 N9 2.032(18) . ?
 Au4 N17 2.08(3) . ?
 Au5 Au11 3.0095(18) . ?
 Au5 N1 2.07(2) . ?
 Au5 N10 2.04(2) . ?
 Au6 Au7 3.0466(16) . ?
 Au6 Au10 3.0486(17) . ?
 Au6 N14 2.04(3) . ?
 Au6 N15 2.06(2) . ?
 Au7 S5 2.285(8) . ?
 Au7 S6 2.300(8) . ?
 Au10 S3 2.255(8) . ?
 Au10 S27 2.273(10) . ?
 Au11 Au13 3.104(4) . ?
 Au11 Au21 3.148(5) . ?
 Au11 S25 2.290(9) . ?
 Au11 S29 2.297(9) . ?
 Au13 Au14 3.016(6) . ?
 Au13 Au15 2.978(6) . ?
 Au13 S11 2.247(17) . ?
 Au13 S17 2.314(19) . ?
 Au14 Au16 2.944(4) . ?
 Au14 N3 2.15(3) . ?
 Au14 N19 2.01(5) . ?
 Au15 Au16 2.960(3) . ?
 Au15 N6 2.08(3) . ?
 Au15 N18 2.07(5) . ?
 Au16 S33 2.28(2) . ?
 Au16 S34 2.313(17) . ?
 Au18 Au19 2.969(6) . ?
 Au18 Au20 3.269(7) . ?
 Au18 Au21 2.931(9) . ?
 Au18 N2 2.12(5) . ?
 Au18 N5 2.05(4) . ?
 Au19 Au20 3.012(8) . ?
 Au19 S9 2.31(3) . ?
 Au19 S43 2.25(3) . ?
 Au20 Au21 3.058(7) . ?
 Au20 N4 2.25(4) . ?
 Au20 N20 1.93(6) . ?
 Au21 S13 2.27(3) . ?
 Au21 S15 2.30(3) . ?
 S3 C47 1.66(3) . ?
 S4 C47 1.77(2) . ?
 S4 C70 1.788(18) . ?
 S5 C37 1.66(3) . ?
 S6 C72 1.67(2) . ?
 S7 C1 1.74(2) . ?
 S8 C1 1.74(2) . ?
 S8 C3 1.80(3) . ?
 S9 C4 1.74(3) . ?
 S10 C4 1.75(3) . ?
 S10 C6 1.79(3) . ?
 N2 C4 1.20(3) . ?
 N2 C5 1.49(3) . ?
 C5 H5 1.0000 . ?
 C5 C6 1.51(3) . ?
 C5 C169 1.510(14) . ?
 C6 H6A 0.9900 . ?
 C6 H6B 0.9900 . ?
 S11 C7 1.72(3) . ?
 S12 C7 1.75(3) . ?
 S12 C9 1.79(3) . ?
 N3 C7 1.20(3) . ?
 N3 C8 1.49(3) . ?
 C8 H8 1.0000 . ?
 C8 C9 1.51(3) . ?
 C8 C175 1.66(8) . ?
 C9 H9A 0.9900 . ?
 C9 H9B 0.9900 . ?
 S13 C10 1.74(3) . ?
 S14 C10 1.75(3) . ?
 S14 C12 1.78(3) . ?
 N4 C10 1.20(3) . ?
 N4 C11 1.49(3) . ?
 C11 H11 1.0000 . ?
 C11 C12 1.50(3) . ?
 C11 C183 1.500(13) . ?
 C12 H12A 0.9900 . ?
 C12 H12B 0.9900 . ?
 S15 C13 1.73(3) . ?
 S16 C13 1.75(3) . ?
 S16 C15 1.80(3) . ?
 N5 C13 1.20(3) . ?
 N5 C14 1.48(3) . ?
 C14 H14 1.0000 . ?
 C14 C15 1.52(2) . ?
 C14 C154 1.508(14) . ?
 C15 H15A 0.9900 . ?
 C15 H15B 0.9900 . ?
 S17 C16 1.73(2) . ?
 S18 C16 1.75(2) . ?
 S18 C18 1.78(2) . ?
 N6 C16 1.19(3) . ?
 N6 C17 1.48(3) . ?
 C17 H17 1.0000 . ?
 C17 C18 1.51(2) . ?
 C17 C163 1.506(14) . ?
 C18 H18A 0.9900 . ?
 C18 H18B 0.9900 . ?
 S19 C45 1.798(19) . ?
 S19 C72 1.744(19) . ?
 S20 C28 1.71(3) . ?
 S21 C28 1.75(3) . ?
 S21 C71 1.87(4) . ?
 S22 C19 1.78(4) . ?
 S22 C59 1.76(4) . ?
 S23 C37 1.78(2) . ?
 S23 C68 1.79(2) . ?
 S24 C48 1.77(4) . ?
 S24 C110 1.82(5) . ?
 S25 C19 1.69(3) . ?
 S27 C21 1.60(3) . ?
 S29 C48 1.72(4) . ?
 S30 C21 1.78(2) . ?
 S30 C97 1.79(2) . ?
 S33 C117 1.72(3) . ?
 S34 C85 1.58(6) . ?
 S35 C117 1.72(3) . ?
 S35 C118 1.71(3) . ?
 S36 C85 1.80(6) . ?
 S36 C127 1.84(6) . ?
 S43 C119 1.72(3) . ?
 S44 C119 1.73(3) . ?
 S44 C140 1.72(3) . ?
 F2 C81 1.31(2) . ?
 F5 C56 1.27(4) . ?
 F7 C98 1.33(2) . ?
 F8 C108 1.32(2) . ?
 F9 C121 1.38(4) . ?
 F10 C96 1.31(4) . ?
 F11 C34 1.33(2) . ?
 F12 C41 1.28(3) . ?
 F13 C157 1.43(4) . ?
 F14 C113 1.39(5) . ?
 F15 C145 1.37(6) . ?
 F16 C151 1.38(6) . ?
 F17 C160 1.35(4) . ?
 F18 C166 1.43(4) . ?
 F19 C172 1.36(4) . ?
 F20 C180 1.39(4) . ?
 N1 C1 1.21(3) . ?
 N1 C2 1.49(3) . ?
 N9 C47 1.37(2) . ?
 N9 C50 1.41(2) . ?
 N10 C19 1.29(4) . ?
 N10 C29 1.45(3) . ?
 N12 C48 1.27(4) . ?
 N12 C49 1.52(5) . ?
 N13 C28 1.32(3) . ?
 N13 C58 1.47(4) . ?
 N14 C21 1.38(2) . ?
 N14 C46 1.41(2) . ?
 N15 C30 1.42(2) . ?
 N15 C72 1.37(2) . ?
 N17 C37 1.37(2) . ?
 N17 C60 1.42(2) . ?
 N18 C85 1.36(7) . ?
 N18 C126 1.50(7) . ?
 N19 C117 1.395(19) . ?
 N19 C139 1.396(16) . ?
 N20 C119 1.399(19) . ?
 N20 C141 1.394(19) . ?
 C2 H2 1.0000 . ?
 C2 C3 1.50(3) . ?
 C2 C93 1.50(4) . ?
 C3 H3A 0.9900 . ?
 C3 H3B 0.9900 . ?
 C29 H29 1.0000 . ?
 C29 C53 1.55(4) . ?
 C29 C59 1.51(5) . ?
 C30 H30 1.0000 . ?
 C30 C45 1.47(2) . ?
 C30 C84 1.60(3) . ?
 C31 C32 1.3900 . ?
 C31 C36 1.3900 . ?
 C31 C46 1.512(14) . ?
 C32 H32 0.9500 . ?
 C32 C33 1.3900 . ?
 C33 H33 0.9500 . ?
 C33 C34 1.3900 . ?
 C34 C35 1.3900 . ?
 C35 H35 0.9500 . ?
 C35 C36 1.3900 . ?
 C36 H36 0.9500 . ?
 C38 C39 1.3900 . ?
 C38 C43 1.3900 . ?
 C38 C58 1.54(3) . ?
 C39 H39 0.9500 . ?
 C39 C40 1.3900 . ?
 C40 H40 0.9500 . ?
 C40 C41 1.3900 . ?
 C41 C42 1.3900 . ?
 C42 H42 0.9500 . ?
 C42 C43 1.3900 . ?
 C43 H43 0.9500 . ?
 C45 H45A 0.9900 . ?
 C45 H45B 0.9900 . ?
 C46 H46 1.0000 . ?
 C46 C97 1.46(2) . ?
 C49 H49 1.0000 . ?
 C49 C110 1.62(6) . ?
 C49 C124 1.52(4) . ?
 C50 H50 1.0000 . ?
 C50 C70 1.47(2) . ?
 C50 C101 1.55(3) . ?
 C52 H52 0.9500 . ?
 C52 C53 1.3900 . ?
 C52 C57 1.3900 . ?
 C53 C54 1.3900 . ?
 C54 H54 0.9500 . ?
 C54 C55 1.3900 . ?
 C55 H55 0.9500 . ?
 C55 C56 1.3900 . ?
 C56 C57 1.3900 . ?
 C57 H57 0.9500 . ?
 C58 H58 1.0000 . ?
 C58 C71 1.51(5) . ?
 C59 H59A 0.9900 . ?
 C59 H59B 0.9900 . ?
 C60 H60 1.0000 . ?
 C60 C68 1.46(2) . ?
 C60 C105 1.62(5) . ?
 C68 H68A 0.9900 . ?
 C68 H68B 0.9900 . ?
 C70 H70A 0.9900 . ?
 C70 H70B 0.9900 . ?
 C71 H71A 0.9900 . ?
 C71 H71B 0.9900 . ?
 C79 H79 0.9500 . ?
 C79 C80 1.3900 . ?
 C79 C84 1.3900 . ?
 C80 H80 0.9500 . ?
 C80 C81 1.3900 . ?
 C81 C82 1.3900 . ?
 C82 H82 0.9500 . ?
 C82 C83 1.3900 . ?
 C83 H83 0.9500 . ?
 C83 C84 1.3900 . ?
 C91 H91 0.9500 . ?
 C91 C92 1.3900 . ?
 C91 C96 1.3900 . ?
 C92 H92 0.9500 . ?
 C92 C93 1.3900 . ?
 C93 C94 1.3900 . ?
 C94 H94 0.9500 . ?
 C94 C95 1.3900 . ?
 C95 H95 0.9500 . ?
 C95 C96 1.3900 . ?
 C97 H97A 0.9900 . ?
 C97 H97B 0.9900 . ?
 C98 C99 1.3900 . ?
 C98 C103 1.3900 . ?
 C99 H99 0.9500 . ?
 C99 C100 1.3900 . ?
 C100 H100 0.9500 . ?
 C100 C101 1.3900 . ?
 C101 C102 1.3900 . ?
 C102 H102 0.9500 . ?
 C102 C103 1.3900 . ?
 C103 H103 0.9500 . ?
 C104 H104 0.9500 . ?
 C104 C105 1.3900 . ?
 C104 C109 1.3900 . ?
 C105 C106 1.3900 . ?
 C106 H106 0.9500 . ?
 C106 C107 1.3900 . ?
 C107 H107 0.9500 . ?
 C107 C108 1.3900 . ?
 C108 C109 1.3900 . ?
 C109 H109 0.9500 . ?
 C110 H11A 0.9900 . ?
 C110 H11B 0.9900 . ?
 C111 H111 0.9500 . ?
 C111 C112 1.3900 . ?
 C111 C116 1.3900 . ?
 C112 H112 0.9500 . ?
 C112 C113 1.3900 . ?
 C113 C114 1.3900 . ?
 C114 H114 0.9500 . ?
 C114 C115 1.3900 . ?
 C115 H115 0.9500 . ?
 C115 C116 1.3900 . ?
 C116 C126 1.510(14) . ?
 C118 H11C 0.9900 . ?
 C118 H11D 0.9900 . ?
 C118 C139 1.53(3) . ?
 C120 H120 0.9500 . ?
 C120 C121 1.3900 . ?
 C120 C125 1.3900 . ?
 C121 C122 1.3900 . ?
 C122 H122 0.9500 . ?
 C122 C123 1.3900 . ?
 C123 H123 0.9500 . ?
 C123 C124 1.3900 . ?
 C124 C125 1.3900 . ?
 C125 H125 0.9500 . ?
 C126 H126 1.0000 . ?
 C126 C127 1.70(9) . ?
 C127 H12C 0.9900 . ?
 C127 H12D 0.9900 . ?
 C139 H139 1.0000 . ?
 C139 C148 1.508(14) . ?
 C140 H14A 0.9900 . ?
 C140 H14B 0.9900 . ?
 C140 C141 1.528(14) . ?
 C141 H141 1.0000 . ?
 C141 C142 1.510(14) . ?
 C142 C143 1.3900 . ?
 C142 C147 1.3900 . ?
 C143 H143 0.9500 . ?
 C143 C144 1.3900 . ?
 C144 H144 0.9500 . ?
 C144 C145 1.3900 . ?
 C145 C146 1.3900 . ?
 C146 H146 0.9500 . ?
 C146 C147 1.3900 . ?
 C147 H147 0.9500 . ?
 C148 C149 1.3900 . ?
 C148 C153 1.3900 . ?
 C149 H149 0.9500 . ?
 C149 C150 1.3900 . ?
 C150 H150 0.9500 . ?
 C150 C151 1.3900 . ?
 C151 C152 1.3900 . ?
 C152 H152 0.9500 . ?
 C152 C153 1.3900 . ?
 C153 H153 0.9500 . ?
 C154 C155 1.3900 . ?
 C154 C159 1.3900 . ?
 C155 H155 0.9500 . ?
 C155 C156 1.3900 . ?
 C156 H156 0.9500 . ?
 C156 C157 1.3900 . ?
 C157 C158 1.3900 . ?
 C158 H158 0.9500 . ?
 C158 C159 1.3900 . ?
 C159 H159 0.9500 . ?
 C160 C161 1.3900 . ?
 C160 C165 1.3900 . ?
 C161 H161 0.9500 . ?
 C161 C162 1.3900 . ?
 C162 H162 0.9500 . ?
 C162 C163 1.3900 . ?
 C163 C164 1.3900 . ?
 C164 H164 0.9500 . ?
 C164 C165 1.3900 . ?
 C165 H165 0.9500 . ?
 C166 C167 1.3900 . ?
 C166 C171 1.3900 . ?
 C167 H167 0.9500 . ?
 C167 C168 1.3900 . ?
 C168 H168 0.9500 . ?
 C168 C169 1.3900 . ?
 C169 C170 1.3900 . ?
 C170 H170 0.9500 . ?
 C170 C171 1.3900 . ?
 C171 H171 0.9500 . ?
 C172 C173 1.3900 . ?
 C172 C177 1.3900 . ?
 C173 H173 0.9500 . ?
 C173 C174 1.3900 . ?
 C174 H174 0.9500 . ?
 C174 C175 1.3900 . ?
 C175 C176 1.3900 . ?
 C176 H176 0.9500 . ?
 C176 C177 1.3900 . ?
 C177 H177 0.9500 . ?
 C178 H178 0.9500 . ?
 C178 C179 1.3900 . ?
 C178 C183 1.3900 . ?
 C179 H179 0.9500 . ?
 C179 C180 1.3900 . ?
 C180 C181 1.3900 . ?
 C181 H181 0.9500 . ?
 C181 C182 1.3900 . ?
 C182 H182 0.9500 . ?
 C182 C183 1.3900 . ?

loop_
  _geom_angle_atom_site_label_1
  _geom_angle_atom_site_label_2
  _geom_angle_atom_site_label_3
  _geom_angle
  _geom_angle_site_symmetry_1
  _geom_angle_site_symmetry_3
  _geom_angle_publ_flag
 Au9 Au1 Au8 67.74(4) . . ?
 S1 Au1 Au8 98.75(18) . . ?
 S1 Au1 Au9 87.57(17) . . ?
 S1 Au1 S2 173.3(2) . . ?
 S2 Au1 Au8 86.64(18) . . ?
 S2 Au1 Au9 98.2(2) . . ?
 Au1 Au8 Au17 108.52(9) . . ?
 Au12 Au8 Au1 113.73(10) . . ?
 N7 Au8 Au1 102.3(7) . . ?
 N7 Au8 Au12 89.5(7) . . ?
 N7 Au8 Au17 79.3(7) . . ?
 N16 Au8 Au1 83.7(8) . . ?
 N16 Au8 Au12 91.1(10) . . ?
 N16 Au8 Au17 102.1(10) . . ?
 N16 Au8 N7 173.1(12) . . ?
 Au1 Au9 Au12 109.38(10) . . ?
 Au17 Au9 Au1 114.56(10) . . ?
 N8 Au9 Au1 102.1(8) . . ?
 N8 Au9 Au12 81.4(7) . . ?
 N8 Au9 Au17 91.6(7) . . ?
 N11 Au9 Au1 82.5(7) . . ?
 N11 Au9 Au12 99.6(7) . . ?
 N11 Au9 Au17 88.7(7) . . ?
 N11 Au9 N8 174.8(12) . . ?
 Au8 Au12 Au9 68.62(9) . . ?
 S32 Au12 Au8 106.0(5) . . ?
 S32 Au12 Au9 90.3(5) . . ?
 S39 Au12 Au8 86.2(5) . . ?
 S39 Au12 Au9 100.4(6) . . ?
 S39 Au12 S32 166.2(7) . . ?
 Au9 Au17 Au8 68.46(8) . . ?
 S31 Au17 Au8 89.5(5) . . ?
 S31 Au17 Au9 107.1(5) . . ?
 S31 Au17 S40 168.6(7) . . ?
 S40 Au17 Au8 98.7(6) . . ?
 S40 Au17 Au9 83.3(5) . . ?
 C44 S1 Au1 108.8(10) . . ?
 C88 S2 Au1 108.2(13) . . ?
 C44 S26 C87 92.5(17) . . ?
 C136 S28 C51 93(2) . . ?
 C135 S31 Au17 106.1(14) . . ?
 C86 S32 Au12 105.6(13) . . ?
 C134 S37 C86 84(2) . . ?
 C88 S38 C89 90.4(19) . . ?
 C136 S39 Au12 106.4(14) . . ?
 C137 S40 Au17 110.0(16) . . ?
 C51 S41 C135 80.3(18) . . ?
 C137 S42 C138 97(2) . . ?
 C67 N7 Au8 116.3(19) . . ?
 C135 N7 Au8 140(2) . . ?
 C135 N7 C67 104(3) . . ?
 C136 N7 Au8 120(2) . . ?
 C136 N7 C67 121(3) . . ?
 C20 N8 Au9 118.7(19) . . ?
 C86 N8 Au9 135(2) . . ?
 C86 N8 C20 106(2) . . ?
 C137 N8 Au9 122(2) . . ?
 C137 N8 C20 115(3) . . ?
 C44 N11 Au9 134(2) . . ?
 C44 N11 C90 109(3) . . ?
 C90 N11 Au9 116(2) . . ?
 C69 N16 Au8 117(2) . . ?
 C88 N16 Au8 132(3) . . ?
 C88 N16 C69 108(3) . . ?
 N8 C20 H20 107.3 . . ?
 N8 C20 H20A 112.9 . . ?
 N8 C20 C22 110(3) . . ?
 N8 C20 C134 108(3) . . ?
 N8 C20 C138 102(3) . . ?
 C22 C20 H20 107.3 . . ?
 C22 C20 H20A 112.9 . . ?
 C22 C20 C134 117(3) . . ?
 C22 C20 C138 105(3) . . ?
 C134 C20 H20 107.3 . . ?
 C138 C20 H20A 112.9 . . ?
 C23 C22 C20 115(2) . . ?
 C23 C22 C27 120.0 . . ?
 C27 C22 C20 125(2) . . ?
 C22 C23 H23 120.0 . . ?
 C24 C23 C22 120.0 . . ?
 C24 C23 H23 120.0 . . ?
 C23 C24 H24 120.0 . . ?
 C23 C24 C25 120.0 . . ?
 C25 C24 H24 120.0 . . ?
 F3 C25 C24 125(2) . . ?
 F3 C25 C26 115(2) . . ?
 C26 C25 C24 120.0 . . ?
 C25 C26 H26 120.0 . . ?
 C25 C26 C27 120.0 . . ?
 C27 C26 H26 120.0 . . ?
 C22 C27 H27 120.0 . . ?
 C26 C27 C22 120.0 . . ?
 C26 C27 H27 120.0 . . ?
 S1 C44 S26 117.7(15) . . ?
 N11 C44 S1 126(2) . . ?
 N11 C44 S26 116(2) . . ?
 S28 C51 H51A 111.4 . . ?
 S28 C51 H51B 111.4 . . ?
 S41 C51 H51C 110.1 . . ?
 S41 C51 H51D 110.1 . . ?
 H51A C51 H51B 109.2 . . ?
 H51C C51 H51D 108.4 . . ?
 C67 C51 S28 102(2) . . ?
 C67 C51 S41 108(2) . . ?
 C67 C51 H51A 111.4 . . ?
 C67 C51 H51B 111.4 . . ?
 C67 C51 H51C 110.1 . . ?
 C67 C51 H51D 110.1 . . ?
 C62 C61 H61 120.0 . . ?
 C62 C61 C66 120.0 . . ?
 C66 C61 H61 120.0 . . ?
 C61 C62 H62 120.0 . . ?
 C61 C62 C63 120.0 . . ?
 C63 C62 H62 120.0 . . ?
 F1 C63 C62 123(2) . . ?
 F1 C63 C64 117(2) . . ?
 C64 C63 C62 120.0 . . ?
 C63 C64 H64 120.0 . . ?
 C63 C64 C65 120.0 . . ?
 C65 C64 H64 120.0 . . ?
 C64 C65 H65 120.0 . . ?
 C66 C65 C64 120.0 . . ?
 C66 C65 H65 120.0 . . ?
 C61 C66 C67 118.9(17) . . ?
 C65 C66 C61 120.0 . . ?
 C65 C66 C67 121.1(17) . . ?
 N7 C67 C51 108(2) . . ?
 N7 C67 H67 105.9 . . ?
 C51 C67 H67 105.9 . . ?
 C66 C67 N7 115(3) . . ?
 C66 C67 C51 115(3) . . ?
 C66 C67 H67 105.9 . . ?
 N16 C69 H69 104.1 . . ?
 N16 C69 C73 122(4) . . ?
 N16 C69 C89 112(3) . . ?
 C73 C69 H69 104.1 . . ?
 C73 C69 C89 109(4) . . ?
 C89 C69 H69 104.1 . . ?
 C74 C73 C69 115(2) . . ?
 C74 C73 C78 120.0 . . ?
 C78 C73 C69 125(2) . . ?
 C73 C74 H74 120.0 . . ?
 C73 C74 C75 120.0 . . ?
 C75 C74 H74 120.0 . . ?
 C74 C75 H75 120.0 . . ?
 C74 C75 C76 120.0 . . ?
 C76 C75 H75 120.0 . . ?
 F4 C76 C75 123(2) . . ?
 F4 C76 C77 116(2) . . ?
 C77 C76 C75 120.0 . . ?
 C76 C77 H77 120.0 . . ?
 C76 C77 C78 120.0 . . ?
 C78 C77 H77 120.0 . . ?
 C73 C78 H78 120.0 . . ?
 C77 C78 C73 120.0 . . ?
 C77 C78 H78 120.0 . . ?
 S32 C86 S37 106(2) . . ?
 N8 C86 S32 127(2) . . ?
 N8 C86 S37 123(2) . . ?
 S26 C87 H87A 110.6 . . ?
 S26 C87 H87B 110.6 . . ?
 H87A C87 H87B 108.7 . . ?
 C90 C87 S26 106(2) . . ?
 C90 C87 H87A 110.6 . . ?
 C90 C87 H87B 110.6 . . ?
 S2 C88 S38 112.4(19) . . ?
 N16 C88 S2 129(3) . . ?
 N16 C88 S38 118(3) . . ?
 S38 C89 H89A 111.3 . . ?
 S38 C89 H89B 111.3 . . ?
 C69 C89 S38 102(3) . . ?
 C69 C89 H89A 111.3 . . ?
 C69 C89 H89B 111.3 . . ?
 H89A C89 H89B 109.2 . . ?
 N11 C90 H90 107.0 . . ?
 C87 C90 N11 105(3) . . ?
 C87 C90 H90 107.0 . . ?
 C128 C90 N11 109(2) . . ?
 C128 C90 C87 121(3) . . ?
 C128 C90 H90 107.0 . . ?
 C129 C128 C90 118(2) . . ?
 C129 C128 C133 120.0 . . ?
 C133 C128 C90 122(2) . . ?
 C128 C129 H129 120.0 . . ?
 C128 C129 C130 120.0 . . ?
 C130 C129 H129 120.0 . . ?
 C129 C130 H130 120.0 . . ?
 C129 C130 C131 120.0 . . ?
 C131 C130 H130 120.0 . . ?
 F6 C131 C130 122(2) . . ?
 F6 C131 C132 118(2) . . ?
 C132 C131 C130 120.0 . . ?
 C131 C132 H132 120.0 . . ?
 C131 C132 C133 120.0 . . ?
 C133 C132 H132 120.0 . . ?
 C128 C133 H133 120.0 . . ?
 C132 C133 C128 120.0 . . ?
 C132 C133 H133 120.0 . . ?
 S37 C134 H13A 109.7 . . ?
 S37 C134 H13B 109.7 . . ?
 C20 C134 S37 110(3) . . ?
 C20 C134 H13A 109.7 . . ?
 C20 C134 H13B 109.7 . . ?
 H13A C134 H13B 108.2 . . ?
 S41 C135 S31 106(2) . . ?
 N7 C135 S31 125(2) . . ?
 N7 C135 S41 129(2) . . ?
 S39 C136 S28 113(2) . . ?
 N7 C136 S28 109(2) . . ?
 N7 C136 S39 133(3) . . ?
 S40 C137 S42 113(3) . . ?
 N8 C137 S40 121(3) . . ?
 N8 C137 S42 105(2) . . ?
 S42 C138 H13C 111.2 . . ?
 S42 C138 H13D 111.2 . . ?
 C20 C138 S42 103(3) . . ?
 C20 C138 H13C 111.2 . . ?
 C20 C138 H13D 111.2 . . ?
 H13C C138 H13D 109.1 . . ?
 Au3 Au2 Au5 69.16(4) . . ?
 Au3 Au2 Au7 136.72(6) . . ?
 Au5 Au2 Au7 152.44(6) . . ?
 S7 Au2 Au3 100.3(2) . . ?
 S7 Au2 Au5 85.9(2) . . ?
 S7 Au2 Au7 80.33(19) . . ?
 S7 Au2 S20 171.1(3) . . ?
 S20 Au2 Au3 85.99(17) . . ?
 S20 Au2 Au5 102.25(19) . . ?
 S20 Au2 Au7 90.80(17) . . ?
 Au2 Au3 Au11 111.72(6) . . ?
 N12 Au3 Au2 96.4(8) . . ?
 N12 Au3 Au11 86.0(8) . . ?
 N12 Au3 N13 174.6(11) . . ?
 N13 Au3 Au2 86.6(7) . . ?
 N13 Au3 Au11 97.2(6) . . ?
 Au7 Au4 Au6 57.26(4) . . ?
 Au7 Au4 Au10 113.83(6) . . ?
 Au10 Au4 Au6 56.59(4) . . ?
 N9 Au4 Au6 90.8(7) . . ?
 N9 Au4 Au7 95.3(7) . . ?
 N9 Au4 Au10 84.7(5) . . ?
 N9 Au4 N17 171.8(11) . . ?
 N17 Au4 Au6 97.3(8) . . ?
 N17 Au4 Au7 87.9(6) . . ?
 N17 Au4 Au10 100.9(7) . . ?
 Au2 Au5 Au11 110.22(6) . . ?
 N1 Au5 Au2 85.1(6) . . ?
 N1 Au5 Au11 91.8(6) . . ?
 N10 Au5 Au2 102.4(7) . . ?
 N10 Au5 Au11 88.5(7) . . ?
 N10 Au5 N1 172.0(10) . . ?
 Au7 Au6 Au4 55.54(4) . . ?
 Au7 Au6 Au10 112.85(6) . . ?
 Au10 Au6 Au4 57.31(4) . . ?
 N14 Au6 Au4 92.1(10) . . ?
 N14 Au6 Au7 98.0(9) . . ?
 N14 Au6 Au10 85.1(7) . . ?
 N14 Au6 N15 171.6(12) . . ?
 N15 Au6 Au4 96.4(7) . . ?
 N15 Au6 Au7 86.5(5) . . ?
 N15 Au6 Au10 99.9(6) . . ?
 Au4 Au7 Au2 139.82(7) . . ?
 Au4 Au7 Au6 67.20(4) . . ?
 Au6 Au7 Au2 152.44(7) . . ?
 S5 Au7 Au2 86.5(2) . . ?
 S5 Au7 Au4 86.2(2) . . ?
 S5 Au7 Au6 104.0(2) . . ?
 S5 Au7 S6 168.5(3) . . ?
 S6 Au7 Au2 82.17(17) . . ?
 S6 Au7 Au4 103.5(2) . . ?
 S6 Au7 Au6 85.58(19) . . ?
 Au6 Au10 Au4 66.10(4) . . ?
 S3 Au10 Au4 86.23(18) . . ?
 S3 Au10 Au6 102.3(2) . . ?
 S3 Au10 S27 169.4(3) . . ?
 S27 Au10 Au4 103.0(3) . . ?
 S27 Au10 Au6 86.5(3) . . ?
 Au3 Au11 Au5 68.51(4) . . ?
 Au3 Au11 Au13 160.87(11) . . ?
 Au3 Au11 Au21 152.85(17) . . ?
 Au5 Au11 Au13 130.08(10) . . ?
 Au5 Au11 Au21 132.40(13) . . ?
 S25 Au11 Au3 107.5(2) . . ?
 S25 Au11 Au5 82.5(2) . . ?
 S25 Au11 Au13 82.1(2) . . ?
 S25 Au11 Au21 93.9(3) . . ?
 S25 Au11 S29 166.9(3) . . ?
 S29 Au11 Au3 84.0(3) . . ?
 S29 Au11 Au5 108.1(3) . . ?
 S29 Au11 Au13 85.1(3) . . ?
 S29 Au11 Au21 73.3(3) . . ?
 Au14 Au13 Au11 140.0(2) . . ?
 Au15 Au13 Au11 145.6(2) . . ?
 Au15 Au13 Au14 74.38(12) . . ?
 S11 Au13 Au11 85.7(4) . . ?
 S11 Au13 Au14 88.0(4) . . ?
 S11 Au13 Au15 99.5(5) . . ?
 S11 Au13 S17 173.0(6) . . ?
 S17 Au13 Au11 87.4(5) . . ?
 S17 Au13 Au14 96.8(5) . . ?
 S17 Au13 Au15 86.7(5) . . ?
 Au16 Au14 Au13 104.67(14) . . ?
 N3 Au14 Au13 82.7(9) . . ?
 N3 Au14 Au16 99.1(14) . . ?
 N19 Au14 Au13 100.7(15) . . ?
 N19 Au14 Au16 87.3(14) . . ?
 N19 Au14 N3 172(2) . . ?
 Au16 Au15 Au13 105.23(16) . . ?
 N6 Au15 Au13 85.2(10) . . ?
 N6 Au15 Au16 96.9(16) . . ?
 N18 Au15 Au13 98.5(14) . . ?
 N18 Au15 Au16 85.1(13) . . ?
 N18 Au15 N6 175(2) . . ?
 Au14 Au16 Au15 75.71(9) . . ?
 S33 Au16 Au14 88.4(6) . . ?
 S33 Au16 Au15 102.4(5) . . ?
 S33 Au16 S34 168.3(6) . . ?
 S34 Au16 Au14 99.8(4) . . ?
 S34 Au16 Au15 87.7(4) . . ?
 Au19 Au18 Au20 57.50(16) . . ?
 Au21 Au18 Au19 116.1(2) . . ?
 Au21 Au18 Au20 58.80(19) . . ?
 N2 Au18 Au19 82.8(12) . . ?
 N2 Au18 Au20 93(2) . . ?
 N2 Au18 Au21 96(2) . . ?
 N5 Au18 Au19 102(2) . . ?
 N5 Au18 Au20 96(3) . . ?
 N5 Au18 Au21 89.1(13) . . ?
 N5 Au18 N2 171(3) . . ?
 Au18 Au19 Au20 66.25(17) . . ?
 S9 Au19 Au18 89.2(7) . . ?
 S9 Au19 Au20 104.1(10) . . ?
 S43 Au19 Au18 102.3(7) . . ?
 S43 Au19 Au20 86.0(9) . . ?
 S43 Au19 S9 167.2(10) . . ?
 Au19 Au20 Au18 56.25(16) . . ?
 Au19 Au20 Au21 111.1(2) . . ?
 Au21 Au20 Au18 55.08(18) . . ?
 N4 Au20 Au18 97.0(18) . . ?
 N4 Au20 Au19 100(2) . . ?
 N4 Au20 Au21 83.3(11) . . ?
 N20 Au20 Au18 92.9(18) . . ?
 N20 Au20 Au19 87.0(15) . . ?
 N20 Au20 Au21 101.0(16) . . ?
 N20 Au20 N4 170(3) . . ?
 Au18 Au21 Au11 129.1(3) . . ?
 Au18 Au21 Au20 66.12(18) . . ?
 Au20 Au21 Au11 163.3(3) . . ?
 S13 Au21 Au11 82.6(6) . . ?
 S13 Au21 Au18 106.7(8) . . ?
 S13 Au21 Au20 86.0(6) . . ?
 S13 Au21 S15 169.5(10) . . ?
 S15 Au21 Au11 89.1(8) . . ?
 S15 Au21 Au18 83.5(8) . . ?
 S15 Au21 Au20 100.7(8) . . ?
 C47 S3 Au10 108.7(8) . . ?
 C47 S4 C70 91.1(12) . . ?
 C37 S5 Au7 109.9(8) . . ?
 C72 S6 Au7 111.2(8) . . ?
 C1 S7 Au2 108.6(9) . . ?
 C1 S8 C3 91.6(13) . . ?
 C4 S9 Au19 105.3(19) . . ?
 C4 S10 C6 92.0(19) . . ?
 C4 N2 Au18 129(3) . . ?
 C4 N2 C5 118(3) . . ?
 C5 N2 Au18 112(3) . . ?
 S9 C4 S10 114(2) . . ?
 N2 C4 S9 132(3) . . ?
 N2 C4 S10 113(2) . . ?
 N2 C5 H5 110.3 . . ?
 N2 C5 C6 106(3) . . ?
 N2 C5 C169 107(4) . . ?
 C6 C5 H5 110.3 . . ?
 C169 C5 H5 110.3 . . ?
 C169 C5 C6 113(5) . . ?
 S10 C6 H6A 110.9 . . ?
 S10 C6 H6B 110.9 . . ?
 C5 C6 S10 104(3) . . ?
 C5 C6 H6A 110.9 . . ?
 C5 C6 H6B 110.9 . . ?
 H6A C6 H6B 108.9 . . ?
 C7 S11 Au13 109.3(13) . . ?
 C7 S12 C9 91.5(16) . . ?
 C7 N3 Au14 129(2) . . ?
 C7 N3 C8 117(3) . . ?
 C8 N3 Au14 114(2) . . ?
 S11 C7 S12 112.8(19) . . ?
 N3 C7 S11 131(3) . . ?
 N3 C7 S12 115(2) . . ?
 N3 C8 H8 113.3 . . ?
 N3 C8 C9 107(3) . . ?
 N3 C8 C175 103(4) . . ?
 C9 C8 H8 113.3 . . ?
 C9 C8 C175 105(5) . . ?
 C175 C8 H8 113.3 . . ?
 S12 C9 H9A 110.5 . . ?
 S12 C9 H9B 110.5 . . ?
 C8 C9 S12 106(2) . . ?
 C8 C9 H9A 110.5 . . ?
 C8 C9 H9B 110.5 . . ?
 H9A C9 H9B 108.7 . . ?
 C10 S13 Au21 111.9(18) . . ?
 C10 S14 C12 92.7(18) . . ?
 C10 N4 Au20 127(3) . . ?
 C10 N4 C11 119(3) . . ?
 C11 N4 Au20 114(3) . . ?
 S13 C10 S14 115(2) . . ?
 N4 C10 S13 128(4) . . ?
 N4 C10 S14 112(3) . . ?
 N4 C11 H11 90.5 . . ?
 N4 C11 C12 107(3) . . ?
 N4 C11 C183 118(3) . . ?
 C12 C11 H11 90.5 . . ?
 C183 C11 H11 90.5 . . ?
 C183 C11 C12 135(3) . . ?
 S14 C12 H12A 110.7 . . ?
 S14 C12 H12B 110.7 . . ?
 C11 C12 S14 105(2) . . ?
 C11 C12 H12A 110.7 . . ?
 C11 C12 H12B 110.7 . . ?
 H12A C12 H12B 108.8 . . ?
 C13 S15 Au21 110.8(19) . . ?
 C13 S16 C15 90.7(18) . . ?
 C13 N5 Au18 125(3) . . ?
 C13 N5 C14 119(3) . . ?
 C14 N5 Au18 116(3) . . ?
 S15 C13 S16 115(2) . . ?
 N5 C13 S15 131(3) . . ?
 N5 C13 S16 114(2) . . ?
 N5 C14 H14 107.0 . . ?
 N5 C14 C15 106(3) . . ?
 N5 C14 C154 116(6) . . ?
 C15 C14 H14 107.0 . . ?
 C154 C14 H14 107.0 . . ?
 C154 C14 C15 114(6) . . ?
 S16 C15 H15A 110.6 . . ?
 S16 C15 H15B 110.6 . . ?
 C14 C15 S16 106(2) . . ?
 C14 C15 H15A 110.6 . . ?
 C14 C15 H15B 110.6 . . ?
 H15A C15 H15B 108.8 . . ?
 C16 S17 Au13 107.0(13) . . ?
 C16 S18 C18 91.8(16) . . ?
 C16 N6 Au15 128(2) . . ?
 C16 N6 C17 119(3) . . ?
 C17 N6 Au15 113(2) . . ?
 S17 C16 S18 113.3(19) . . ?
 N6 C16 S17 133(3) . . ?
 N6 C16 S18 114(2) . . ?
 N6 C17 H17 109.9 . . ?
 N6 C17 C18 106(2) . . ?
 N6 C17 C163 114(4) . . ?
 C18 C17 H17 109.9 . . ?
 C163 C17 H17 109.9 . . ?
 C163 C17 C18 107(5) . . ?
 S18 C18 H18A 110.6 . . ?
 S18 C18 H18B 110.6 . . ?
 C17 C18 S18 106(2) . . ?
 C17 C18 H18A 110.6 . . ?
 C17 C18 H18B 110.6 . . ?
 H18A C18 H18B 108.7 . . ?
 C72 S19 C45 90.4(12) . . ?
 C28 S20 Au2 108.8(11) . . ?
 C28 S21 C71 91.2(16) . . ?
 C59 S22 C19 92.2(17) . . ?
 C37 S23 C68 91.5(15) . . ?
 C48 S24 C110 95(2) . . ?
 C19 S25 Au11 110.9(13) . . ?
 C21 S27 Au10 107.9(10) . . ?
 C48 S29 Au11 110.4(12) . . ?
 C21 S30 C97 90.5(16) . . ?
 C117 S33 Au16 108.5(18) . . ?
 C85 S34 Au16 108(2) . . ?
 C118 S35 C117 91(3) . . ?
 C85 S36 C127 96(3) . . ?
 C119 S43 Au19 110(2) . . ?
 C140 S44 C119 88(3) . . ?
 C1 N1 Au5 128.8(17) . . ?
 C1 N1 C2 119(2) . . ?
 C2 N1 Au5 112.3(16) . . ?
 C47 N9 Au4 125.3(15) . . ?
 C47 N9 C50 114.6(19) . . ?
 C50 N9 Au4 119.8(14) . . ?
 C19 N10 Au5 122(2) . . ?
 C19 N10 C29 115(3) . . ?
 C29 N10 Au5 122(2) . . ?
 C48 N12 Au3 130(3) . . ?
 C48 N12 C49 110(3) . . ?
 C49 N12 Au3 119(2) . . ?
 C28 N13 Au3 127(2) . . ?
 C28 N13 C58 112(3) . . ?
 C58 N13 Au3 120.8(16) . . ?
 C21 N14 Au6 122.7(16) . . ?
 C21 N14 C46 118(2) . . ?
 C46 N14 Au6 118.9(19) . . ?
 C30 N15 Au6 122.5(17) . . ?
 C72 N15 Au6 125.5(14) . . ?
 C72 N15 C30 112(2) . . ?
 C37 N17 Au4 121.3(18) . . ?
 C37 N17 C60 117(3) . . ?
 C60 N17 Au4 120.8(18) . . ?
 C85 N18 Au15 125(4) . . ?
 C85 N18 C126 118(5) . . ?
 C126 N18 Au15 116(3) . . ?
 C117 N19 Au14 126(3) . . ?
 C117 N19 C139 108(4) . . ?
 C139 N19 Au14 125(3) . . ?
 C119 N20 Au20 128(3) . . ?
 C141 N20 Au20 124(4) . . ?
 C141 N20 C119 109(4) . . ?
 S7 C1 S8 114.8(14) . . ?
 N1 C1 S7 130.5(19) . . ?
 N1 C1 S8 114.8(17) . . ?
 N1 C2 H2 108.2 . . ?
 N1 C2 C3 107(2) . . ?
 N1 C2 C93 109(2) . . ?
 C3 C2 H2 108.2 . . ?
 C93 C2 H2 108.2 . . ?
 C93 C2 C3 116(3) . . ?
 S8 C3 H3A 110.1 . . ?
 S8 C3 H3B 110.1 . . ?
 C2 C3 S8 108.0(19) . . ?
 C2 C3 H3A 110.1 . . ?
 C2 C3 H3B 110.1 . . ?
 H3A C3 H3B 108.4 . . ?
 S25 C19 S22 115(2) . . ?
 N10 C19 S22 113(2) . . ?
 N10 C19 S25 132(3) . . ?
 S27 C21 S30 115.0(16) . . ?
 N14 C21 S27 135.9(19) . . ?
 N14 C21 S30 109(2) . . ?
 S20 C28 S21 117.0(15) . . ?
 N13 C28 S20 128(3) . . ?
 N13 C28 S21 115(2) . . ?
 N10 C29 H29 107.1 . . ?
 N10 C29 C53 112(2) . . ?
 N10 C29 C59 110(3) . . ?
 C53 C29 H29 107.1 . . ?
 C59 C29 H29 107.1 . . ?
 C59 C29 C53 113(3) . . ?
 N15 C30 H30 108.2 . . ?
 N15 C30 C45 109(2) . . ?
 N15 C30 C84 111(2) . . ?
 C45 C30 H30 108.2 . . ?
 C45 C30 C84 112(2) . . ?
 C84 C30 H30 108.2 . . ?
 C32 C31 C36 120.0 . . ?
 C32 C31 C46 118.5(19) . . ?
 C36 C31 C46 121.4(19) . . ?
 C31 C32 H32 120.0 . . ?
 C31 C32 C33 120.0 . . ?
 C33 C32 H32 120.0 . . ?
 C32 C33 H33 120.0 . . ?
 C32 C33 C34 120.0 . . ?
 C34 C33 H33 120.0 . . ?
 F11 C34 C33 119.5(11) . . ?
 F11 C34 C35 120.5(11) . . ?
 C35 C34 C33 120.0 . . ?
 C34 C35 H35 120.0 . . ?
 C34 C35 C36 120.0 . . ?
 C36 C35 H35 120.0 . . ?
 C31 C36 H36 120.0 . . ?
 C35 C36 C31 120.0 . . ?
 C35 C36 H36 120.0 . . ?
 S5 C37 S23 118.4(14) . . ?
 N17 C37 S5 133.5(19) . . ?
 N17 C37 S23 107.9(19) . . ?
 C39 C38 C43 120.0 . . ?
 C39 C38 C58 122.0(18) . . ?
 C43 C38 C58 117.8(18) . . ?
 C38 C39 H39 120.0 . . ?
 C40 C39 C38 120.0 . . ?
 C40 C39 H39 120.0 . . ?
 C39 C40 H40 120.0 . . ?
 C39 C40 C41 120.0 . . ?
 C41 C40 H40 120.0 . . ?
 F12 C41 C40 119(2) . . ?
 F12 C41 C42 121(2) . . ?
 C40 C41 C42 120.0 . . ?
 C41 C42 H42 120.0 . . ?
 C43 C42 C41 120.0 . . ?
 C43 C42 H42 120.0 . . ?
 C38 C43 H43 120.0 . . ?
 C42 C43 C38 120.0 . . ?
 C42 C43 H43 120.0 . . ?
 S19 C45 H45A 111.1 . . ?
 S19 C45 H45B 111.1 . . ?
 C30 C45 S19 103.4(18) . . ?
 C30 C45 H45A 111.1 . . ?
 C30 C45 H45B 111.1 . . ?
 H45A C45 H45B 109.0 . . ?
 N14 C46 C31 117(2) . . ?
 N14 C46 H46 106.1 . . ?
 N14 C46 C97 108(3) . . ?
 C31 C46 H46 106.1 . . ?
 C97 C46 C31 113(2) . . ?
 C97 C46 H46 106.1 . . ?
 S3 C47 S4 116.7(12) . . ?
 N9 C47 S3 132.1(17) . . ?
 N9 C47 S4 110.9(17) . . ?
 S29 C48 S24 115(2) . . ?
 N12 C48 S24 118(3) . . ?
 N12 C48 S29 127(3) . . ?
 N12 C49 H49 107.5 . . ?
 N12 C49 C110 112(3) . . ?
 C110 C49 H49 107.5 . . ?
 C124 C49 N12 110(3) . . ?
 C124 C49 H49 107.5 . . ?
 C124 C49 C110 112(3) . . ?
 N9 C50 H50 107.2 . . ?
 N9 C50 C70 109(2) . . ?
 N9 C50 C101 111(2) . . ?
 C70 C50 H50 107.2 . . ?
 C70 C50 C101 114(2) . . ?
 C101 C50 H50 107.2 . . ?
 C53 C52 H52 120.0 . . ?
 C53 C52 C57 120.0 . . ?
 C57 C52 H52 120.0 . . ?
 C52 C53 C29 119.3(18) . . ?
 C54 C53 C29 120.7(18) . . ?
 C54 C53 C52 120.0 . . ?
 C53 C54 H54 120.0 . . ?
 C55 C54 C53 120.0 . . ?
 C55 C54 H54 120.0 . . ?
 C54 C55 H55 120.0 . . ?
 C54 C55 C56 120.0 . . ?
 C56 C55 H55 120.0 . . ?
 F5 C56 C55 120(2) . . ?
 F5 C56 C57 120(2) . . ?
 C57 C56 C55 120.0 . . ?
 C52 C57 H57 120.0 . . ?
 C56 C57 C52 120.0 . . ?
 C56 C57 H57 120.0 . . ?
 N13 C58 C38 113(2) . . ?
 N13 C58 H58 107.7 . . ?
 N13 C58 C71 111(2) . . ?
 C38 C58 H58 107.7 . . ?
 C71 C58 C38 109(3) . . ?
 C71 C58 H58 107.7 . . ?
 S22 C59 H59A 110.3 . . ?
 S22 C59 H59B 110.3 . . ?
 C29 C59 S22 107(2) . . ?
 C29 C59 H59A 110.3 . . ?
 C29 C59 H59B 110.3 . . ?
 H59A C59 H59B 108.6 . . ?
 N17 C60 H60 111.1 . . ?
 N17 C60 C68 107(3) . . ?
 N17 C60 C105 108(3) . . ?
 C68 C60 H60 111.1 . . ?
 C68 C60 C105 109(3) . . ?
 C105 C60 H60 111.1 . . ?
 S23 C68 H68A 110.4 . . ?
 S23 C68 H68B 110.4 . . ?
 C60 C68 S23 107(2) . . ?
 C60 C68 H68A 110.4 . . ?
 C60 C68 H68B 110.4 . . ?
 H68A C68 H68B 108.6 . . ?
 S4 C70 H70A 110.4 . . ?
 S4 C70 H70B 110.4 . . ?
 C50 C70 S4 106.6(16) . . ?
 C50 C70 H70A 110.4 . . ?
 C50 C70 H70B 110.4 . . ?
 H70A C70 H70B 108.6 . . ?
 S21 C71 H71A 111.7 . . ?
 S21 C71 H71B 111.7 . . ?
 C58 C71 S21 100(2) . . ?
 C58 C71 H71A 111.7 . . ?
 C58 C71 H71B 111.7 . . ?
 H71A C71 H71B 109.5 . . ?
 S6 C72 S19 117.3(13) . . ?
 N15 C72 S6 130.5(16) . . ?
 N15 C72 S19 112.1(17) . . ?
 C80 C79 H79 120.0 . . ?
 C80 C79 C84 120.0 . . ?
 C84 C79 H79 120.0 . . ?
 C79 C80 H80 120.0 . . ?
 C79 C80 C81 120.0 . . ?
 C81 C80 H80 120.0 . . ?
 F2 C81 C80 120.0(10) . . ?
 F2 C81 C82 120.0(10) . . ?
 C82 C81 C80 120.0 . . ?
 C81 C82 H82 120.0 . . ?
 C81 C82 C83 120.0 . . ?
 C83 C82 H82 120.0 . . ?
 C82 C83 H83 120.0 . . ?
 C84 C83 C82 120.0 . . ?
 C84 C83 H83 120.0 . . ?
 C79 C84 C30 122.1(14) . . ?
 C83 C84 C30 117.9(14) . . ?
 C83 C84 C79 120.0 . . ?
 S34 C85 S36 117(3) . . ?
 N18 C85 S34 134(5) . . ?
 N18 C85 S36 109(4) . . ?
 C92 C91 H91 120.0 . . ?
 C92 C91 C96 120.0 . . ?
 C96 C91 H91 120.0 . . ?
 C91 C92 H92 120.0 . . ?
 C91 C92 C93 120.0 . . ?
 C93 C92 H92 120.0 . . ?
 C92 C93 C2 121(2) . . ?
 C94 C93 C2 119(2) . . ?
 C94 C93 C92 120.0 . . ?
 C93 C94 H94 120.0 . . ?
 C93 C94 C95 120.0 . . ?
 C95 C94 H94 120.0 . . ?
 C94 C95 H95 120.0 . . ?
 C96 C95 C94 120.0 . . ?
 C96 C95 H95 120.0 . . ?
 F10 C96 C91 114(3) . . ?
 F10 C96 C95 126(3) . . ?
 C95 C96 C91 120.0 . . ?
 S30 C97 H97A 109.6 . . ?
 S30 C97 H97B 109.6 . . ?
 C46 C97 S30 110(2) . . ?
 C46 C97 H97A 109.6 . . ?
 C46 C97 H97B 109.6 . . ?
 H97A C97 H97B 108.1 . . ?
 F7 C98 C99 120.7(11) . . ?
 F7 C98 C103 119.3(11) . . ?
 C99 C98 C103 120.0 . . ?
 C98 C99 H99 120.0 . . ?
 C98 C99 C100 120.0 . . ?
 C100 C99 H99 120.0 . . ?
 C99 C100 H100 120.0 . . ?
 C99 C100 C101 120.0 . . ?
 C101 C100 H100 120.0 . . ?
 C100 C101 C50 120.5(15) . . ?
 C102 C101 C50 119.4(15) . . ?
 C102 C101 C100 120.0 . . ?
 C101 C102 H102 120.0 . . ?
 C101 C102 C103 120.0 . . ?
 C103 C102 H102 120.0 . . ?
 C98 C103 H103 120.0 . . ?
 C102 C103 C98 120.0 . . ?
 C102 C103 H103 120.0 . . ?
 C105 C104 H104 120.0 . . ?
 C105 C104 C109 120.0 . . ?
 C109 C104 H104 120.0 . . ?
 C104 C105 C60 115(2) . . ?
 C106 C105 C60 125(2) . . ?
 C106 C105 C104 120.0 . . ?
 C105 C106 H106 120.0 . . ?
 C105 C106 C107 120.0 . . ?
 C107 C106 H106 120.0 . . ?
 C106 C107 H107 120.0 . . ?
 C108 C107 C106 120.0 . . ?
 C108 C107 H107 120.0 . . ?
 F8 C108 C107 114(3) . . ?
 F8 C108 C109 126(3) . . ?
 C107 C108 C109 120.0 . . ?
 C104 C109 H109 120.0 . . ?
 C108 C109 C104 120.0 . . ?
 C108 C109 H109 120.0 . . ?
 S24 C110 H11A 112.0 . . ?
 S24 C110 H11B 112.0 . . ?
 C49 C110 S24 99(3) . . ?
 C49 C110 H11A 112.0 . . ?
 C49 C110 H11B 112.0 . . ?
 H11A C110 H11B 109.7 . . ?
 C112 C111 H111 120.0 . . ?
 C112 C111 C116 120.0 . . ?
 C116 C111 H111 120.0 . . ?
 C111 C112 H112 120.0 . . ?
 C111 C112 C113 120.0 . . ?
 C113 C112 H112 120.0 . . ?
 F14 C113 C112 114(4) . . ?
 F14 C113 C114 126(4) . . ?
 C112 C113 C114 120.0 . . ?
 C113 C114 H114 120.0 . . ?
 C115 C114 C113 120.0 . . ?
 C115 C114 H114 120.0 . . ?
 C114 C115 H115 120.0 . . ?
 C114 C115 C116 120.0 . . ?
 C116 C115 H115 120.0 . . ?
 C111 C116 C126 127(4) . . ?
 C115 C116 C111 120.0 . . ?
 C115 C116 C126 112(4) . . ?
 S35 C117 S33 115(3) . . ?
 N19 C117 S33 128(3) . . ?
 N19 C117 S35 116(3) . . ?
 S35 C118 H11C 110.6 . . ?
 S35 C118 H11D 110.6 . . ?
 H11C C118 H11D 108.7 . . ?
 C139 C118 S35 106(3) . . ?
 C139 C118 H11C 110.6 . . ?
 C139 C118 H11D 110.6 . . ?
 S43 C119 S44 115(3) . . ?
 N20 C119 S43 127(3) . . ?
 N20 C119 S44 116(3) . . ?
 C121 C120 H120 120.0 . . ?
 C121 C120 C125 120.0 . . ?
 C125 C120 H120 120.0 . . ?
 F9 C121 C120 120(3) . . ?
 F9 C121 C122 120(3) . . ?
 C120 C121 C122 120.0 . . ?
 C121 C122 H122 120.0 . . ?
 C123 C122 C121 120.0 . . ?
 C123 C122 H122 120.0 . . ?
 C122 C123 H123 120.0 . . ?
 C124 C123 C122 120.0 . . ?
 C124 C123 H123 120.0 . . ?
 C123 C124 C49 121(3) . . ?
 C125 C124 C49 119(3) . . ?
 C125 C124 C123 120.0 . . ?
 C120 C125 H125 120.0 . . ?
 C124 C125 C120 120.0 . . ?
 C124 C125 H125 120.0 . . ?
 N18 C126 C116 113(4) . . ?
 N18 C126 H126 111.7 . . ?
 N18 C126 C127 104(4) . . ?
 C116 C126 H126 111.7 . . ?
 C116 C126 C127 105(4) . . ?
 C127 C126 H126 111.7 . . ?
 S36 C127 H12C 111.9 . . ?
 S36 C127 H12D 111.9 . . ?
 C126 C127 S36 99(3) . . ?
 C126 C127 H12C 111.9 . . ?
 C126 C127 H12D 111.9 . . ?
 H12C C127 H12D 109.6 . . ?
 N19 C139 C118 111(4) . . ?
 N19 C139 H139 109.0 . . ?
 N19 C139 C148 108(4) . . ?
 C118 C139 H139 109.0 . . ?
 C148 C139 C118 111(4) . . ?
 C148 C139 H139 109.0 . . ?
 S44 C140 H14A 110.3 . . ?
 S44 C140 H14B 110.3 . . ?
 H14A C140 H14B 108.5 . . ?
 C141 C140 S44 107(3) . . ?
 C141 C140 H14A 110.3 . . ?
 C141 C140 H14B 110.3 . . ?
 N20 C141 C140 109(5) . . ?
 N20 C141 H141 106.8 . . ?
 N20 C141 C142 111(4) . . ?
 C140 C141 H141 106.8 . . ?
 C142 C141 C140 115(4) . . ?
 C142 C141 H141 106.8 . . ?
 C143 C142 C141 128(4) . . ?
 C143 C142 C147 120.0 . . ?
 C147 C142 C141 112(4) . . ?
 C142 C143 H143 120.0 . . ?
 C144 C143 C142 120.0 . . ?
 C144 C143 H143 120.0 . . ?
 C143 C144 H144 120.0 . . ?
 C143 C144 C145 120.0 . . ?
 C145 C144 H144 120.0 . . ?
 F15 C145 C144 120.3(12) . . ?
 F15 C145 C146 119.7(12) . . ?
 C146 C145 C144 120.0 . . ?
 C145 C146 H146 120.0 . . ?
 C145 C146 C147 120.0 . . ?
 C147 C146 H146 120.0 . . ?
 C142 C147 H147 120.0 . . ?
 C146 C147 C142 120.0 . . ?
 C146 C147 H147 120.0 . . ?
 C149 C148 C139 122(3) . . ?
 C149 C148 C153 120.0 . . ?
 C153 C148 C139 118(3) . . ?
 C148 C149 H149 120.0 . . ?
 C148 C149 C150 120.0 . . ?
 C150 C149 H149 120.0 . . ?
 C149 C150 H150 120.0 . . ?
 C149 C150 C151 120.0 . . ?
 C151 C150 H150 120.0 . . ?
 F16 C151 C150 119.7(12) . . ?
 F16 C151 C152 120.3(12) . . ?
 C152 C151 C150 120.0 . . ?
 C151 C152 H152 120.0 . . ?
 C153 C152 C151 120.0 . . ?
 C153 C152 H152 120.0 . . ?
 C148 C153 H153 120.0 . . ?
 C152 C153 C148 120.0 . . ?
 C152 C153 H153 120.0 . . ?
 C155 C154 C14 117(3) . . ?
 C155 C154 C159 120.0 . . ?
 C159 C154 C14 123(3) . . ?
 C154 C155 H155 120.0 . . ?
 C156 C155 C154 120.0 . . ?
 C156 C155 H155 120.0 . . ?
 C155 C156 H156 120.0 . . ?
 C155 C156 C157 120.0 . . ?
 C157 C156 H156 120.0 . . ?
 C156 C157 F13 119(3) . . ?
 C158 C157 F13 121(3) . . ?
 C158 C157 C156 120.0 . . ?
 C157 C158 H158 120.0 . . ?
 C157 C158 C159 120.0 . . ?
 C159 C158 H158 120.0 . . ?
 C154 C159 H159 120.0 . . ?
 C158 C159 C154 120.0 . . ?
 C158 C159 H159 120.0 . . ?
 F17 C160 C161 122(3) . . ?
 F17 C160 C165 118(3) . . ?
 C161 C160 C165 120.0 . . ?
 C160 C161 H161 120.0 . . ?
 C162 C161 C160 120.0 . . ?
 C162 C161 H161 120.0 . . ?
 C161 C162 H162 120.0 . . ?
 C161 C162 C163 120.0 . . ?
 C163 C162 H162 120.0 . . ?
 C162 C163 C17 121(2) . . ?
 C162 C163 C164 120.0 . . ?
 C164 C163 C17 119(2) . . ?
 C163 C164 H164 120.0 . . ?
 C163 C164 C165 120.0 . . ?
 C165 C164 H164 120.0 . . ?
 C160 C165 H165 120.0 . . ?
 C164 C165 C160 120.0 . . ?
 C164 C165 H165 120.0 . . ?
 C167 C166 F18 120(3) . . ?
 C167 C166 C171 120.0 . . ?
 C171 C166 F18 120(3) . . ?
 C166 C167 H167 120.0 . . ?
 C166 C167 C168 120.0 . . ?
 C168 C167 H167 120.0 . . ?
 C167 C168 H168 120.0 . . ?
 C169 C168 C167 120.0 . . ?
 C169 C168 H168 120.0 . . ?
 C168 C169 C5 119.9(11) . . ?
 C170 C169 C5 120.0(11) . . ?
 C170 C169 C168 120.0 . . ?
 C169 C170 H170 120.0 . . ?
 C169 C170 C171 120.0 . . ?
 C171 C170 H170 120.0 . . ?
 C166 C171 H171 120.0 . . ?
 C170 C171 C166 120.0 . . ?
 C170 C171 H171 120.0 . . ?
 F19 C172 C173 118(3) . . ?
 F19 C172 C177 122(3) . . ?
 C173 C172 C177 120.0 . . ?
 C172 C173 H173 120.0 . . ?
 C174 C173 C172 120.0 . . ?
 C174 C173 H173 120.0 . . ?
 C173 C174 H174 120.0 . . ?
 C173 C174 C175 120.0 . . ?
 C175 C174 H174 120.0 . . ?
 C174 C175 C8 118(3) . . ?
 C176 C175 C8 121(3) . . ?
 C176 C175 C174 120.0 . . ?
 C175 C176 H176 120.0 . . ?
 C175 C176 C177 120.0 . . ?
 C177 C176 H176 120.0 . . ?
 C172 C177 H177 120.0 . . ?
 C176 C177 C172 120.0 . . ?
 C176 C177 H177 120.0 . . ?
 C179 C178 H178 120.0 . . ?
 C179 C178 C183 120.0 . . ?
 C183 C178 H178 120.0 . . ?
 C178 C179 H179 120.0 . . ?
 C178 C179 C180 120.0 . . ?
 C180 C179 H179 120.0 . . ?
 F20 C180 C179 114(3) . . ?
 F20 C180 C181 125(3) . . ?
 C179 C180 C181 120.0 . . ?
 C180 C181 H181 120.0 . . ?
 C182 C181 C180 120.0 . . ?
 C182 C181 H181 120.0 . . ?
 C181 C182 H182 120.0 . . ?
 C183 C182 C181 120.0 . . ?
 C183 C182 H182 120.0 . . ?
 C178 C183 C11 122(3) . . ?
 C182 C183 C11 118(3) . . ?
 C182 C183 C178 120.0 . . ?

loop_
  _geom_torsion_atom_site_label_1
  _geom_torsion_atom_site_label_2
  _geom_torsion_atom_site_label_3
  _geom_torsion_atom_site_label_4
  _geom_torsion
  _geom_torsion_site_symmetry_1
  _geom_torsion_site_symmetry_2
  _geom_torsion_site_symmetry_3
  _geom_torsion_site_symmetry_4
  _geom_torsion_publ_flag
 Au1 S1 C44 S26 -171.4(14) . . . . ?
 Au1 S1 C44 N11 6(3) . . . . ?
 Au1 S2 C88 S38 -173.1(16) . . . . ?
 Au1 S2 C88 N16 -2(4) . . . . ?
 Au8 N7 C67 C51 161(2) . . . . ?
 Au8 N7 C67 C66 30(3) . . . . ?
 Au8 N7 C135 S31 -5(8) . . . . ?
 Au8 N7 C135 S41 177(2) . . . . ?
 Au8 N7 C136 S28 -178.1(19) . . . . ?
 Au8 N7 C136 S39 29(7) . . . . ?
 Au8 N16 C69 C73 63(5) . . . . ?
 Au8 N16 C69 C89 -166(3) . . . . ?
 Au8 N16 C88 S2 11(6) . . . . ?
 Au8 N16 C88 S38 -178(2) . . . . ?
 Au9 N8 C20 C22 43(3) . . . . ?
 Au9 N8 C20 C134 172(3) . . . . ?
 Au9 N8 C20 C138 155(3) . . . . ?
 Au9 N8 C86 S32 10(10) . . . . ?
 Au9 N8 C86 S37 165(3) . . . . ?
 Au9 N8 C137 S40 -40(6) . . . . ?
 Au9 N8 C137 S42 -168(2) . . . . ?
 Au9 N11 C44 S1 5(5) . . . . ?
 Au9 N11 C44 S26 -177.3(18) . . . . ?
 Au9 N11 C90 C87 -162(2) . . . . ?
 Au9 N11 C90 C128 67(3) . . . . ?
 Au12 S32 C86 S37 -164(3) . . . . ?
 Au12 S32 C86 N8 -6(7) . . . . ?
 Au12 S39 C136 S28 -172(2) . . . . ?
 Au12 S39 C136 N7 -20(6) . . . . ?
 Au17 S31 C135 S41 -175(2) . . . . ?
 Au17 S31 C135 N7 7(5) . . . . ?
 Au17 S40 C137 S42 166(2) . . . . ?
 Au17 S40 C137 N8 41(5) . . . . ?
 S26 C87 C90 N11 -35(3) . . . . ?
 S26 C87 C90 C128 89(3) . . . . ?
 S28 C51 C67 N7 19(4) . . . . ?
 S28 C51 C67 C66 149(3) . . . . ?
 S41 C51 C67 N7 36(4) . . . . ?
 S41 C51 C67 C66 167(3) . . . . ?
 F1 C63 C64 C65 179(3) . . . . ?
 F3 C25 C26 C27 -174(3) . . . . ?
 F4 C76 C77 C78 -173(3) . . . . ?
 F6 C131 C132 C133 -179.4(13) . . . . ?
 N8 C20 C22 C23 -117(2) . . . . ?
 N8 C20 C22 C27 63(3) . . . . ?
 N8 C20 C134 S37 31(5) . . . . ?
 N8 C20 C138 S42 34(4) . . . . ?
 N11 C90 C128 C129 -147(2) . . . . ?
 N11 C90 C128 C133 41(4) . . . . ?
 N16 C69 C73 C74 53(5) . . . . ?
 N16 C69 C73 C78 -129(3) . . . . ?
 N16 C69 C89 S38 -30(5) . . . . ?
 C20 N8 C86 S32 -162(5) . . . . ?
 C20 N8 C86 S37 -7(7) . . . . ?
 C20 N8 C137 S40 164(3) . . . . ?
 C20 N8 C137 S42 36(5) . . . . ?
 C20 C22 C23 C24 -180(2) . . . . ?
 C20 C22 C27 C26 180(3) . . . . ?
 C22 C20 C134 S37 155(3) . . . . ?
 C22 C20 C138 S42 149(3) . . . . ?
 C22 C23 C24 C25 0.0 . . . . ?
 C23 C22 C27 C26 0.0 . . . . ?
 C23 C24 C25 F3 174(3) . . . . ?
 C23 C24 C25 C26 0.0 . . . . ?
 C24 C25 C26 C27 0.0 . . . . ?
 C25 C26 C27 C22 0.0 . . . . ?
 C27 C22 C23 C24 0.0 . . . . ?
 C44 S26 C87 C90 24(3) . . . . ?
 C44 N11 C90 C87 32(3) . . . . ?
 C44 N11 C90 C128 -100(3) . . . . ?
 C51 S28 C136 S39 -178(3) . . . . ?
 C51 S28 C136 N7 23(4) . . . . ?
 C51 S41 C135 S31 -165(3) . . . . ?
 C51 S41 C135 N7 14(5) . . . . ?
 C61 C62 C63 F1 -179(3) . . . . ?
 C61 C62 C63 C64 0.0 . . . . ?
 C61 C66 C67 N7 73(3) . . . . ?
 C61 C66 C67 C51 -54(4) . . . . ?
 C62 C61 C66 C65 0.0 . . . . ?
 C62 C61 C66 C67 179(3) . . . . ?
 C62 C63 C64 C65 0.0 . . . . ?
 C63 C64 C65 C66 0.0 . . . . ?
 C64 C65 C66 C61 0.0 . . . . ?
 C64 C65 C66 C67 -179(3) . . . . ?
 C65 C66 C67 N7 -107(2) . . . . ?
 C65 C66 C67 C51 126(3) . . . . ?
 C66 C61 C62 C63 0.0 . . . . ?
 C67 N7 C135 S31 -177(4) . . . . ?
 C67 N7 C135 S41 5(5) . . . . ?
 C67 N7 C136 S28 -15(5) . . . . ?
 C67 N7 C136 S39 -168(4) . . . . ?
 C69 N16 C88 S2 170(3) . . . . ?
 C69 N16 C88 S38 -19(4) . . . . ?
 C69 C73 C74 C75 178(3) . . . . ?
 C69 C73 C78 C77 -178(3) . . . . ?
 C73 C69 C89 S38 108(3) . . . . ?
 C73 C74 C75 C76 0.0 . . . . ?
 C74 C73 C78 C77 0.0 . . . . ?
 C74 C75 C76 F4 173(4) . . . . ?
 C74 C75 C76 C77 0.0 . . . . ?
 C75 C76 C77 C78 0.0 . . . . ?
 C76 C77 C78 C73 0.0 . . . . ?
 C78 C73 C74 C75 0.0 . . . . ?
 C86 S37 C134 C20 -27(5) . . . . ?
 C86 N8 C20 C22 -143(4) . . . . ?
 C86 N8 C20 C134 -14(5) . . . . ?
 C87 S26 C44 S1 171(2) . . . . ?
 C87 S26 C44 N11 -6(3) . . . . ?
 C87 C90 C128 C129 91(4) . . . . ?
 C87 C90 C128 C133 -81(4) . . . . ?
 C88 S38 C89 C69 16(3) . . . . ?
 C88 N16 C69 C73 -100(4) . . . . ?
 C88 N16 C69 C89 32(5) . . . . ?
 C89 S38 C88 S2 173(2) . . . . ?
 C89 S38 C88 N16 1(4) . . . . ?
 C89 C69 C73 C74 -79(3) . . . . ?
 C89 C69 C73 C78 99(4) . . . . ?
 C90 N11 C44 S1 168(2) . . . . ?
 C90 N11 C44 S26 -14(3) . . . . ?
 C90 C128 C129 C130 -172(3) . . . . ?
 C90 C128 C133 C132 172(3) . . . . ?
 C128 C129 C130 C131 0.0 . . . . ?
 C129 C128 C133 C132 0.0 . . . . ?
 C129 C130 C131 F6 179.4(13) . . . . ?
 C129 C130 C131 C132 0.0 . . . . ?
 C130 C131 C132 C133 0.0 . . . . ?
 C131 C132 C133 C128 0.0 . . . . ?
 C133 C128 C129 C130 0.0 . . . . ?
 C134 S37 C86 S32 -178(4) . . . . ?
 C134 S37 C86 N8 22(6) . . . . ?
 C134 C20 C22 C23 120(4) . . . . ?
 C134 C20 C22 C27 -60(4) . . . . ?
 C135 S41 C51 C67 -26(3) . . . . ?
 C135 N7 C67 C51 -25(4) . . . . ?
 C135 N7 C67 C66 -156(3) . . . . ?
 C136 S28 C51 C67 -22(3) . . . . ?
 C136 N7 C67 C51 -3(5) . . . . ?
 C136 N7 C67 C66 -133(4) . . . . ?
 C137 S42 C138 C20 -16(4) . . . . ?
 C137 N8 C20 C22 -159(4) . . . . ?
 C137 N8 C20 C138 -48(5) . . . . ?
 C138 S42 C137 S40 -142(4) . . . . ?
 C138 S42 C137 N8 -9(4) . . . . ?
 C138 C20 C22 C23 134(3) . . . . ?
 C138 C20 C22 C27 -46(4) . . . . ?
 Au2 S7 C1 S8 -171.4(14) . . . . ?
 Au2 S7 C1 N1 10(4) . . . . ?
 Au2 S20 C28 S21 -170.7(14) . . . . ?
 Au2 S20 C28 N13 10(3) . . . . ?
 Au3 N12 C48 S24 -174.2(18) . . . . ?
 Au3 N12 C48 S29 7(5) . . . . ?
 Au3 N12 C49 C110 -168(3) . . . . ?
 Au3 N12 C49 C124 67(3) . . . . ?
 Au3 N13 C28 S20 6(4) . . . . ?
 Au3 N13 C28 S21 -173.0(14) . . . . ?
 Au3 N13 C58 C38 27(3) . . . . ?
 Au3 N13 C58 C71 151(2) . . . . ?
 Au4 N9 C47 S3 -7(5) . . . . ?
 Au4 N9 C47 S4 179.7(15) . . . . ?
 Au4 N9 C50 C70 -163(2) . . . . ?
 Au4 N9 C50 C101 70(3) . . . . ?
 Au4 N17 C37 S5 -4(5) . . . . ?
 Au4 N17 C37 S23 -178.1(16) . . . . ?
 Au4 N17 C60 C68 160(3) . . . . ?
 Au4 N17 C60 C105 43(3) . . . . ?
 Au5 N1 C1 S7 -1(5) . . . . ?
 Au5 N1 C1 S8 -179.6(15) . . . . ?
 Au5 N1 C2 C3 -180(3) . . . . ?
 Au5 N1 C2 C93 54(3) . . . . ?
 Au5 N10 C19 S22 -174.5(17) . . . . ?
 Au5 N10 C19 S25 0(5) . . . . ?
 Au5 N10 C29 C53 38(3) . . . . ?
 Au5 N10 C29 C59 165(3) . . . . ?
 Au6 N14 C21 S27 0(6) . . . . ?
 Au6 N14 C21 S30 -180(2) . . . . ?
 Au6 N14 C46 C31 38(4) . . . . ?
 Au6 N14 C46 C97 166(3) . . . . ?
 Au6 N15 C30 C45 153.4(19) . . . . ?
 Au6 N15 C30 C84 29(3) . . . . ?
 Au6 N15 C72 S6 4(4) . . . . ?
 Au6 N15 C72 S19 -176.6(14) . . . . ?
 Au7 S5 C37 S23 -175.0(16) . . . . ?
 Au7 S5 C37 N17 12(4) . . . . ?
 Au7 S6 C72 S19 -175.2(13) . . . . ?
 Au7 S6 C72 N15 4(3) . . . . ?
 Au10 S3 C47 S4 -168.1(14) . . . . ?
 Au10 S3 C47 N9 19(4) . . . . ?
 Au10 S27 C21 S30 -168.3(18) . . . . ?
 Au10 S27 C21 N14 12(5) . . . . ?
 Au11 S25 C19 S22 -168.6(16) . . . . ?
 Au11 S25 C19 N10 17(5) . . . . ?
 Au11 S29 C48 S24 -170.1(15) . . . . ?
 Au11 S29 C48 N12 9(4) . . . . ?
 Au13 S11 C7 S12 -171(3) . . . . ?
 Au13 S11 C7 N3 -2(7) . . . . ?
 Au13 S17 C16 S18 -175(4) . . . . ?
 Au13 S17 C16 N6 2(10) . . . . ?
 Au14 N3 C7 S11 5(10) . . . . ?
 Au14 N3 C7 S12 175(3) . . . . ?
 Au14 N3 C8 C9 -165(4) . . . . ?
 Au14 N3 C8 C175 84(4) . . . . ?
 Au14 N19 C117 S33 -12(8) . . . . ?
 Au14 N19 C117 S35 -178(3) . . . . ?
 Au14 N19 C139 C118 162(4) . . . . ?
 Au14 N19 C139 C148 40(6) . . . . ?
 Au15 N6 C16 S17 2(13) . . . . ?
 Au15 N6 C16 S18 179(4) . . . . ?
 Au15 N6 C17 C18 -166(4) . . . . ?
 Au15 N6 C17 C163 76(5) . . . . ?
 Au15 N18 C85 S34 -10(9) . . . . ?
 Au15 N18 C85 S36 178(3) . . . . ?
 Au15 N18 C126 C116 47(6) . . . . ?
 Au15 N18 C126 C127 159(3) . . . . ?
 Au16 S33 C117 S35 -179(3) . . . . ?
 Au16 S33 C117 N19 14(6) . . . . ?
 Au16 S34 C85 S36 -177(3) . . . . ?
 Au16 S34 C85 N18 12(7) . . . . ?
 Au18 N2 C4 S9 18(17) . . . . ?
 Au18 N2 C4 S10 -174(5) . . . . ?
 Au18 N2 C5 C6 -168(5) . . . . ?
 Au18 N2 C5 C169 72(5) . . . . ?
 Au18 N5 C13 S15 10(15) . . . . ?
 Au18 N5 C13 S16 -170(6) . . . . ?
 Au18 N5 C14 C15 -173(6) . . . . ?
 Au18 N5 C14 C154 60(7) . . . . ?
 Au19 S9 C4 S10 -174(5) . . . . ?
 Au19 S9 C4 N2 -6(13) . . . . ?
 Au19 S43 C119 S44 -164(3) . . . . ?
 Au19 S43 C119 N20 2(7) . . . . ?
 Au20 N4 C10 S13 -19(12) . . . . ?
 Au20 N4 C10 S14 -174(5) . . . . ?
 Au20 N4 C11 C12 -171(5) . . . . ?
 Au20 N4 C11 C183 10(7) . . . . ?
 Au20 N20 C119 S43 11(9) . . . . ?
 Au20 N20 C119 S44 177(4) . . . . ?
 Au20 N20 C141 C140 161(4) . . . . ?
 Au20 N20 C141 C142 33(7) . . . . ?
 Au21 S13 C10 S14 180(4) . . . . ?
 Au21 S13 C10 N4 25(9) . . . . ?
 Au21 S15 C13 S16 -180(4) . . . . ?
 Au21 S15 C13 N5 0(12) . . . . ?
 N2 C5 C6 S10 -26(7) . . . . ?
 N2 C5 C169 C168 -155(4) . . . . ?
 N2 C5 C169 C170 21(4) . . . . ?
 C4 S10 C6 C5 21(6) . . . . ?
 C4 N2 C5 C6 22(11) . . . . ?
 C4 N2 C5 C169 -99(9) . . . . ?
 C5 N2 C4 S9 -174(8) . . . . ?
 C5 N2 C4 S10 -6(12) . . . . ?
 C5 C169 C170 C171 -176(3) . . . . ?
 C6 S10 C4 S9 161(7) . . . . ?
 C6 S10 C4 N2 -10(9) . . . . ?
 C6 C5 C169 C168 89(4) . . . . ?
 C6 C5 C169 C170 -95(4) . . . . ?
 N3 C8 C9 S12 -17(7) . . . . ?
 N3 C8 C175 C174 -167(3) . . . . ?
 N3 C8 C175 C176 19(4) . . . . ?
 C7 S12 C9 C8 12(5) . . . . ?
 C7 N3 C8 C9 16(8) . . . . ?
 C7 N3 C8 C175 -95(6) . . . . ?
 C8 N3 C7 S11 -176(5) . . . . ?
 C8 N3 C7 S12 -7(8) . . . . ?
 C8 C175 C176 C177 174(4) . . . . ?
 C9 S12 C7 S11 167(4) . . . . ?
 C9 S12 C7 N3 -4(6) . . . . ?
 C9 C8 C175 C174 81(4) . . . . ?
 C9 C8 C175 C176 -94(4) . . . . ?
 N4 C11 C12 S14 -19(8) . . . . ?
 N4 C11 C183 C178 68(6) . . . . ?
 N4 C11 C183 C182 -110(6) . . . . ?
 C10 S14 C12 C11 17(7) . . . . ?
 C10 N4 C11 C12 14(10) . . . . ?
 C10 N4 C11 C183 -165(7) . . . . ?
 C11 N4 C10 S13 155(7) . . . . ?
 C11 N4 C10 S14 0(10) . . . . ?
 C12 S14 C10 S13 -169(6) . . . . ?
 C12 S14 C10 N4 -11(8) . . . . ?
 C12 C11 C183 C178 -110(8) . . . . ?
 C12 C11 C183 C182 72(8) . . . . ?
 N5 C14 C15 S16 -23(7) . . . . ?
 N5 C14 C154 C155 -114(5) . . . . ?
 N5 C14 C154 C159 70(7) . . . . ?
 C13 S16 C15 C14 20(6) . . . . ?
 C13 N5 C14 C15 17(11) . . . . ?
 C13 N5 C14 C154 -110(9) . . . . ?
 C14 N5 C13 S15 179(8) . . . . ?
 C14 N5 C13 S16 -2(12) . . . . ?
 C14 C154 C155 C156 -177(7) . . . . ?
 C14 C154 C159 C158 176(8) . . . . ?
 C15 S16 C13 S15 168(7) . . . . ?
 C15 S16 C13 N5 -12(9) . . . . ?
 C15 C14 C154 C155 123(5) . . . . ?
 C15 C14 C154 C159 -53(7) . . . . ?
 N6 C17 C18 S18 -20(6) . . . . ?
 N6 C17 C163 C162 -145(3) . . . . ?
 N6 C17 C163 C164 43(5) . . . . ?
 C16 S18 C18 C17 15(5) . . . . ?
 C16 N6 C17 C18 19(8) . . . . ?
 C16 N6 C17 C163 -99(7) . . . . ?
 C17 N6 C16 S17 176(6) . . . . ?
 C17 N6 C16 S18 -7(9) . . . . ?
 C17 C163 C164 C165 172(5) . . . . ?
 C18 S18 C16 S17 172(5) . . . . ?
 C18 S18 C16 N6 -6(7) . . . . ?
 C18 C17 C163 C162 98(4) . . . . ?
 C18 C17 C163 C164 -74(4) . . . . ?
 S35 C118 C139 N19 32(6) . . . . ?
 S35 C118 C139 C148 152(4) . . . . ?
 S44 C140 C141 N20 34(6) . . . . ?
 S44 C140 C141 C142 160(4) . . . . ?
 F2 C81 C82 C83 179.2(12) . . . . ?
 F5 C56 C57 C52 179(3) . . . . ?
 F7 C98 C99 C100 179.8(13) . . . . ?
 F7 C98 C103 C102 -179.9(13) . . . . ?
 F8 C108 C109 C104 -175(4) . . . . ?
 F9 C121 C122 C123 179(4) . . . . ?
 F11 C34 C35 C36 179.1(13) . . . . ?
 F12 C41 C42 C43 -179(4) . . . . ?
 F13 C157 C158 C159 176(8) . . . . ?
 F14 C113 C114 C115 179(5) . . . . ?
 F15 C145 C146 C147 -179(7) . . . . ?
 F16 C151 C152 C153 -177(6) . . . . ?
 F17 C160 C161 C162 -177.4(18) . . . . ?
 F17 C160 C165 C164 177.5(18) . . . . ?
 F18 C166 C167 C168 -179(3) . . . . ?
 F18 C166 C171 C170 179(3) . . . . ?
 F19 C172 C173 C174 179(6) . . . . ?
 F19 C172 C177 C176 -179(6) . . . . ?
 F20 C180 C181 C182 169(4) . . . . ?
 N1 C2 C3 S8 0(5) . . . . ?
 N1 C2 C93 C92 71(3) . . . . ?
 N1 C2 C93 C94 -104(3) . . . . ?
 N9 C50 C70 S4 -29(3) . . . . ?
 N9 C50 C101 C100 -121.2(19) . . . . ?
 N9 C50 C101 C102 55(2) . . . . ?
 N10 C29 C53 C52 -113(2) . . . . ?
 N10 C29 C53 C54 68(3) . . . . ?
 N10 C29 C59 S22 16(4) . . . . ?
 N12 C49 C110 S24 -26(4) . . . . ?
 N12 C49 C124 C123 39(4) . . . . ?
 N12 C49 C124 C125 -142(2) . . . . ?
 N13 C58 C71 S21 33(3) . . . . ?
 N14 C46 C97 S30 21(4) . . . . ?
 N15 C30 C45 S19 37(3) . . . . ?
 N15 C30 C84 C79 61(3) . . . . ?
 N15 C30 C84 C83 -120(2) . . . . ?
 N17 C60 C68 S23 32(4) . . . . ?
 N17 C60 C105 C104 -111(3) . . . . ?
 N17 C60 C105 C106 63(3) . . . . ?
 N18 C126 C127 S36 36(4) . . . . ?
 N19 C139 C148 C149 -115(5) . . . . ?
 N19 C139 C148 C153 63(5) . . . . ?
 N20 C141 C142 C143 -124(5) . . . . ?
 N20 C141 C142 C147 60(6) . . . . ?
 C1 S8 C3 C2 1(4) . . . . ?
 C1 N1 C2 C3 0(5) . . . . ?
 C1 N1 C2 C93 -127(3) . . . . ?
 C2 N1 C1 S7 179(3) . . . . ?
 C2 N1 C1 S8 0(4) . . . . ?
 C2 C93 C94 C95 175(2) . . . . ?
 C3 S8 C1 S7 -180(2) . . . . ?
 C3 S8 C1 N1 -1(3) . . . . ?
 C3 C2 C93 C92 -50(3) . . . . ?
 C3 C2 C93 C94 135(3) . . . . ?
 C19 S22 C59 C29 -12(3) . . . . ?
 C19 N10 C29 C53 -140(3) . . . . ?
 C19 N10 C29 C59 -13(5) . . . . ?
 C21 S30 C97 C46 -18(4) . . . . ?
 C21 N14 C46 C31 -142(3) . . . . ?
 C21 N14 C46 C97 -14(5) . . . . ?
 C28 S21 C71 C58 -27(3) . . . . ?
 C28 N13 C58 C38 -149(2) . . . . ?
 C28 N13 C58 C71 -26(4) . . . . ?
 C29 N10 C19 S22 4(4) . . . . ?
 C29 N10 C19 S25 178(3) . . . . ?
 C29 C53 C54 C55 179(2) . . . . ?
 C30 N15 C72 S6 -173(2) . . . . ?
 C30 N15 C72 S19 6(3) . . . . ?
 C31 C32 C33 C34 0.0 . . . . ?
 C31 C46 C97 S30 152(3) . . . . ?
 C32 C31 C36 C35 0.0 . . . . ?
 C32 C31 C46 N14 -138(3) . . . . ?
 C32 C31 C46 C97 96(3) . . . . ?
 C32 C33 C34 F11 -179.2(13) . . . . ?
 C32 C33 C34 C35 0.0 . . . . ?
 C33 C34 C35 C36 0.0 . . . . ?
 C34 C35 C36 C31 0.0 . . . . ?
 C36 C31 C32 C33 0.0 . . . . ?
 C36 C31 C46 N14 45(4) . . . . ?
 C36 C31 C46 C97 -81(3) . . . . ?
 C37 S23 C68 C60 -23(3) . . . . ?
 C37 N17 C60 C68 -28(5) . . . . ?
 C37 N17 C60 C105 -145(3) . . . . ?
 C38 C39 C40 C41 0.0 . . . . ?
 C38 C58 C71 S21 159(2) . . . . ?
 C39 C38 C43 C42 0.0 . . . . ?
 C39 C38 C58 N13 62(3) . . . . ?
 C39 C38 C58 C71 -62(3) . . . . ?
 C39 C40 C41 F12 179(4) . . . . ?
 C39 C40 C41 C42 0.0 . . . . ?
 C40 C41 C42 C43 0.0 . . . . ?
 C41 C42 C43 C38 0.0 . . . . ?
 C43 C38 C39 C40 0.0 . . . . ?
 C43 C38 C58 N13 -113(2) . . . . ?
 C43 C38 C58 C71 122(3) . . . . ?
 C45 S19 C72 S6 -166(2) . . . . ?
 C45 S19 C72 N15 14(2) . . . . ?
 C45 C30 C84 C79 -61(2) . . . . ?
 C45 C30 C84 C83 117(2) . . . . ?
 C46 N14 C21 S27 180(4) . . . . ?
 C46 N14 C21 S30 0(4) . . . . ?
 C46 C31 C32 C33 -177(2) . . . . ?
 C46 C31 C36 C35 177(2) . . . . ?
 C47 S4 C70 C50 21(3) . . . . ?
 C47 N9 C50 C70 23(4) . . . . ?
 C47 N9 C50 C101 -104(3) . . . . ?
 C48 S24 C110 C49 19(3) . . . . ?
 C48 N12 C49 C110 23(4) . . . . ?
 C48 N12 C49 C124 -103(3) . . . . ?
 C49 N12 C48 S24 -7(4) . . . . ?
 C49 N12 C48 S29 175(3) . . . . ?
 C49 C124 C125 C120 -179(3) . . . . ?
 C50 N9 C47 S3 167(3) . . . . ?
 C50 N9 C47 S4 -7(3) . . . . ?
 C50 C101 C102 C103 -177(2) . . . . ?
 C52 C53 C54 C55 0.0 . . . . ?
 C53 C29 C59 S22 143(2) . . . . ?
 C53 C52 C57 C56 0.0 . . . . ?
 C53 C54 C55 C56 0.0 . . . . ?
 C54 C55 C56 F5 -179(3) . . . . ?
 C54 C55 C56 C57 0.0 . . . . ?
 C55 C56 C57 C52 0.0 . . . . ?
 C57 C52 C53 C29 -179(2) . . . . ?
 C57 C52 C53 C54 0.0 . . . . ?
 C58 N13 C28 S20 -178(2) . . . . ?
 C58 N13 C28 S21 3(3) . . . . ?
 C58 C38 C39 C40 -175(3) . . . . ?
 C58 C38 C43 C42 176(2) . . . . ?
 C59 S22 C19 S25 -170(3) . . . . ?
 C59 S22 C19 N10 5(3) . . . . ?
 C59 C29 C53 C52 122(2) . . . . ?
 C59 C29 C53 C54 -57(3) . . . . ?
 C60 N17 C37 S5 -176(3) . . . . ?
 C60 N17 C37 S23 10(4) . . . . ?
 C60 C105 C106 C107 -174(3) . . . . ?
 C68 S23 C37 S5 -167(2) . . . . ?
 C68 S23 C37 N17 8(3) . . . . ?
 C68 C60 C105 C104 133(3) . . . . ?
 C68 C60 C105 C106 -52(3) . . . . ?
 C70 S4 C47 S3 176(2) . . . . ?
 C70 S4 C47 N9 -9(2) . . . . ?
 C70 C50 C101 C100 114(2) . . . . ?
 C70 C50 C101 C102 -69(2) . . . . ?
 C71 S21 C28 S20 -164(2) . . . . ?
 C71 S21 C28 N13 15(3) . . . . ?
 C72 S19 C45 C30 -29(2) . . . . ?
 C72 N15 C30 C45 -30(3) . . . . ?
 C72 N15 C30 C84 -154(2) . . . . ?
 C79 C80 C81 F2 -179.2(12) . . . . ?
 C79 C80 C81 C82 0.0 . . . . ?
 C80 C79 C84 C30 178.6(18) . . . . ?
 C80 C79 C84 C83 0.0 . . . . ?
 C80 C81 C82 C83 0.0 . . . . ?
 C81 C82 C83 C84 0.0 . . . . ?
 C82 C83 C84 C30 -178.7(17) . . . . ?
 C82 C83 C84 C79 0.0 . . . . ?
 C84 C30 C45 S19 160.6(15) . . . . ?
 C84 C79 C80 C81 0.0 . . . . ?
 C85 S36 C127 C126 -28(4) . . . . ?
 C85 N18 C126 C116 -145(5) . . . . ?
 C85 N18 C126 C127 -32(6) . . . . ?
 C91 C92 C93 C2 -175(2) . . . . ?
 C91 C92 C93 C94 0.0 . . . . ?
 C92 C91 C96 F10 -178(3) . . . . ?
 C92 C91 C96 C95 0.0 . . . . ?
 C92 C93 C94 C95 0.0 . . . . ?
 C93 C2 C3 S8 121(3) . . . . ?
 C93 C94 C95 C96 0.0 . . . . ?
 C94 C95 C96 F10 178(4) . . . . ?
 C94 C95 C96 C91 0.0 . . . . ?
 C96 C91 C92 C93 0.0 . . . . ?
 C97 S30 C21 S27 -169(3) . . . . ?
 C97 S30 C21 N14 10(3) . . . . ?
 C98 C99 C100 C101 0.0 . . . . ?
 C99 C98 C103 C102 0.0 . . . . ?
 C99 C100 C101 C50 177(2) . . . . ?
 C99 C100 C101 C102 0.0 . . . . ?
 C100 C101 C102 C103 0.0 . . . . ?
 C101 C50 C70 S4 97(2) . . . . ?
 C101 C102 C103 C98 0.0 . . . . ?
 C103 C98 C99 C100 0.0 . . . . ?
 C104 C105 C106 C107 0.0 . . . . ?
 C105 C60 C68 S23 148(2) . . . . ?
 C105 C104 C109 C108 0.0 . . . . ?
 C105 C106 C107 C108 0.0 . . . . ?
 C106 C107 C108 F8 176(3) . . . . ?
 C106 C107 C108 C109 0.0 . . . . ?
 C107 C108 C109 C104 0.0 . . . . ?
 C109 C104 C105 C60 174(3) . . . . ?
 C109 C104 C105 C106 0.0 . . . . ?
 C110 S24 C48 S29 170(3) . . . . ?
 C110 S24 C48 N12 -9(3) . . . . ?
 C110 C49 C124 C123 -86(4) . . . . ?
 C110 C49 C124 C125 93(3) . . . . ?
 C111 C112 C113 F14 -179(5) . . . . ?
 C111 C112 C113 C114 0.0 . . . . ?
 C111 C116 C126 N18 48(7) . . . . ?
 C111 C116 C126 C127 -65(5) . . . . ?
 C112 C111 C116 C115 0.0 . . . . ?
 C112 C111 C116 C126 -170(5) . . . . ?
 C112 C113 C114 C115 0.0 . . . . ?
 C113 C114 C115 C116 0.0 . . . . ?
 C114 C115 C116 C111 0.0 . . . . ?
 C114 C115 C116 C126 171(4) . . . . ?
 C115 C116 C126 N18 -123(4) . . . . ?
 C115 C116 C126 C127 125(4) . . . . ?
 C116 C111 C112 C113 0.0 . . . . ?
 C116 C126 C127 S36 154(4) . . . . ?
 C117 S35 C118 C139 -21(5) . . . . ?
 C117 N19 C139 C118 -27(6) . . . . ?
 C117 N19 C139 C148 -149(5) . . . . ?
 C118 S35 C117 S33 -161(4) . . . . ?
 C118 S35 C117 N19 7(5) . . . . ?
 C118 C139 C148 C149 123(5) . . . . ?
 C118 C139 C148 C153 -59(5) . . . . ?
 C119 S44 C140 C141 -28(5) . . . . ?
 C119 N20 C141 C140 -21(7) . . . . ?
 C119 N20 C141 C142 -150(5) . . . . ?
 C120 C121 C122 C123 0.0 . . . . ?
 C121 C120 C125 C124 0.0 . . . . ?
 C121 C122 C123 C124 0.0 . . . . ?
 C122 C123 C124 C49 179(3) . . . . ?
 C122 C123 C124 C125 0.0 . . . . ?
 C123 C124 C125 C120 0.0 . . . . ?
 C124 C49 C110 S24 98(3) . . . . ?
 C125 C120 C121 F9 -179(4) . . . . ?
 C125 C120 C121 C122 0.0 . . . . ?
 C126 N18 C85 S34 -178(5) . . . . ?
 C126 N18 C85 S36 11(6) . . . . ?
 C127 S36 C85 S34 -160(4) . . . . ?
 C127 S36 C85 N18 14(5) . . . . ?
 C139 N19 C117 S33 177(5) . . . . ?
 C139 N19 C117 S35 11(6) . . . . ?
 C139 C148 C149 C150 178(5) . . . . ?
 C139 C148 C153 C152 -178(5) . . . . ?
 C140 S44 C119 S43 -174(4) . . . . ?
 C140 S44 C119 N20 18(5) . . . . ?
 C140 C141 C142 C143 111(6) . . . . ?
 C140 C141 C142 C147 -65(6) . . . . ?
 C141 N20 C119 S43 -166(5) . . . . ?
 C141 N20 C119 S44 0(7) . . . . ?
 C141 C142 C143 C144 -176(6) . . . . ?
 C141 C142 C147 C146 176(5) . . . . ?
 C142 C143 C144 C145 0.0 . . . . ?
 C143 C142 C147 C146 0.0 . . . . ?
 C143 C144 C145 F15 179(7) . . . . ?
 C143 C144 C145 C146 0.0 . . . . ?
 C144 C145 C146 C147 0.0 . . . . ?
 C145 C146 C147 C142 0.0 . . . . ?
 C147 C142 C143 C144 0.0 . . . . ?
 C148 C149 C150 C151 0.0 . . . . ?
 C149 C148 C153 C152 0.0 . . . . ?
 C149 C150 C151 F16 177(6) . . . . ?
 C149 C150 C151 C152 0.0 . . . . ?
 C150 C151 C152 C153 0.0 . . . . ?
 C151 C152 C153 C148 0.0 . . . . ?
 C153 C148 C149 C150 0.0 . . . . ?
 C154 C14 C15 S16 105(5) . . . . ?
 C154 C155 C156 C157 0.0 . . . . ?
 C155 C154 C159 C158 0.0 . . . . ?
 C155 C156 C157 F13 -176(8) . . . . ?
 C155 C156 C157 C158 0.0 . . . . ?
 C156 C157 C158 C159 0.0 . . . . ?
 C157 C158 C159 C154 0.0 . . . . ?
 C159 C154 C155 C156 0.0 . . . . ?
 C160 C161 C162 C163 0.0 . . . . ?
 C161 C160 C165 C164 0.0 . . . . ?
 C161 C162 C163 C17 -172(5) . . . . ?
 C161 C162 C163 C164 0.0 . . . . ?
 C162 C163 C164 C165 0.0 . . . . ?
 C163 C17 C18 S18 102(4) . . . . ?
 C163 C164 C165 C160 0.0 . . . . ?
 C165 C160 C161 C162 0.0 . . . . ?
 C166 C167 C168 C169 0.0 . . . . ?
 C167 C166 C171 C170 0.0 . . . . ?
 C167 C168 C169 C5 176(3) . . . . ?
 C167 C168 C169 C170 0.0 . . . . ?
 C168 C169 C170 C171 0.0 . . . . ?
 C169 C5 C6 S10 91(5) . . . . ?
 C169 C170 C171 C166 0.0 . . . . ?
 C171 C166 C167 C168 0.0 . . . . ?
 C172 C173 C174 C175 0.0 . . . . ?
 C173 C172 C177 C176 0.0 . . . . ?
 C173 C174 C175 C8 -174(4) . . . . ?
 C173 C174 C175 C176 0.0 . . . . ?
 C174 C175 C176 C177 0.0 . . . . ?
 C175 C8 C9 S12 92(4) . . . . ?
 C175 C176 C177 C172 0.0 . . . . ?
 C177 C172 C173 C174 0.0 . . . . ?
 C178 C179 C180 F20 -170(4) . . . . ?
 C178 C179 C180 C181 0.0 . . . . ?
 C179 C178 C183 C11 -177.9(11) . . . . ?
 C179 C178 C183 C182 0.0 . . . . ?
 C179 C180 C181 C182 0.0 . . . . ?
 C180 C181 C182 C183 0.0 . . . . ?
 C181 C182 C183 C11 178.0(10) . . . . ?
 C181 C182 C183 C178 0.0 . . . . ?
 C183 C11 C12 S14 159(6) . . . . ?
 C183 C178 C179 C180 0.0 . . . . ?

_shelx_res_file
;
TITL hy_a.res in C2
    au4-f.res
    created by SHELXL-2019/2 at 10:30:28 on 20-Feb-2025
REM Old TITL H89b in C2/m
REM SHELXT solution in C109
REM R1 0.254, Rweak 0.086, Alpha 0.026, Orientation as input
REM Flack x = 0.217 ( 0.010 ) from Parsons' quotients
REM Formula found by SHELXT: Au32 S54 C178 N67 F32
CELL 1.54184 44.2014 14.0588 32.4865 90 111.173 90
ZERR 16 0.0007 0.0002 0.0004 0 0.002 0
LATT -7
SYMM -X,+Y,-Z
SFAC C H Au F N S
UNIT 576 448 64 64 64 128
EQIV $1 1-X,+Y,-Z
DFIX 1.51 0.01 C46 C31
DFIX 1.43 C46 C97
DFIX 1.45 C60 C68
DFIX 1.51 0.01 C126 C116 C5 C169
DFIX 1.5 C18 C17
DFIX 1.75 S17 C16 S18 C16 S18 C18
DFIX 1.53 C15 C14
DFIX 1.51 0.01 C163 C17 C14 C154
DFIX 1.51 0.01 C90 C128
DFIX 1.35 0.01 N11 C44
DFIX 1.35 0.01 N8 C86 N8 C137
DFIX 1.4 N19 C139
DFIX 1.51 0.01 C142 C141
DFIX 1.53 C139 C118
DFIX 1.4 N19 C117 N19 C139
DFIX 1.53 0.01 C141 C140
DFIX 1.4 N20 C141 N20 C119
DFIX 1.51 0.01 C139 C148
DFIX 1.51 0.01 C183 C11
SADI S30 C97 S30 C21
SADI F11 C33 F11 C35
SADI N17 C37 N17 C60
SADI S23 C37 S23 C68
SADI C30 C45 C70 C50 C46 C97 C60 C68
SADI S19 C72 S19 C45 S4 C70 S4 C47 S30 C97 S30 C21 S23 C37 S23 C68
SADI N14 C46 N14 C21 N17 C37 N17 C60 N15 C72 N15 C30 N9 C50 N9 C47
SADI F2 C82 C80 F2
SADI F7 C99 C103 F7
SADI F11 C34 F2 C81 F7 C98 F8 C108
SADI C5 C170 C5 C168
SADI S31 C135 S39 C136 S28 C136 S41 C135 S28 C51 S41 C51
SADI N7 C135 N7 C136
SADI N8 C86 N8 C137
SADI C20 C134 C20 C138
SADI S37 C134 S42 C138 S37 C86 S42 C137 S32 C86 S40 C137
SADI N20 C141 N19 C139 N19 C117 N20 C119
SADI F15 C145 F16 C151
SADI F15 C146 F15 C144
SADI F16 C152 F16 C150
SADI S44 C119 S35 C117 S43 C119 S33 C117 S44 C140 S35 C118
DANG 2.45 C177 F19
DANG 2.45 F19 C173
DANG 2.45 F20 C181
DANG 2.45 F20 C179
DANG 2.45 C171 F18
DANG 2.45 C167 F18
DANG 2.5 C164 C17 C162 C17
DANG 2.45 F17 C165
DANG 2.45 F17 C161
DANG 2.45 F13 C156
DANG 2.45 F13 C158
DANG 2.5 C155 C14
DANG 2.5 C159 C14
DANG 2.2 Au15 N6
DANG 2.2 Au18 N5
DANG 2.2 H129 H182_$1
DANG 2.45 C178 C11
DANG 2.45 C11 C182
FLAT F11 C31 C32 C33 C34 C35 C36
FLAT F2 C79 C80 C81 C82 C83 C84
FLAT F7 C98 C99 C100 C101 C102 C103
FLAT C5 C168 C169 C170
FLAT F18 C166 C167 C171
FLAT F17 C17 C160 C161 C162 C163 C164 C165
FLAT F17 C160 C161 C165
FLAT F6 C128 C129 C130 C131 C132 C133
FLAT C11 C183 C178 C182 C181 C180 C179 F20
SIMU 0.02 0.04 3 S15 S16 S17 S18 F13 F17 N5 N6 C13 C14 C15 C16 C17 C18 C154 =
 > C165
RIGU F8 N17 C37 C60 C68 C104 > C109
RIGU S30 F11 C21 C31 > C36 C46 C97
RIGU F9 C120 > C125
RIGU F5 C52 > C57
RIGU F12 C38 > C43 C58
RIGU S11 S12 S13 S14 F19 F20 N3 N4 C7 C8 C9 C10 C11 C12 C172 > C183
RIGU S9 S10 S34 S36 F14 F18 N2 N18 C4 C5 C6 C85 C111 > C116 C126 C127 C166 =
 > C171
RIGU F10 C2 C3 C91 > C96
RIGU S26 F6 N11 C44 C87 C90 > C133
RIGU S38 F4 N16 C69 > C78 C88 C89
RIGU S32 S37 S40 S42 N8 C20 C86 C134 C137 C138
RIGU S33 S35 S43 S44 F15 F16 N19 N20 C117 C118 C119 C139 > C153
ISOR 0.01 0.02 C68
ISOR 0.01 0.02 F8 C60 C68 C104 C105 C106 C107 C108 C109 N17 C37
ISOR 0.01 0.02 F2 C30 C79 C80 C81 C82 C83 C84
ISOR 0.01 0.02 C72 N15
ISOR 0.01 0.02 C47 C101 C100 C99 C98 C103 C102 F7
ISOR 0.01 0.02 C21 C97 C46 C31 C32 C33 C34 C35 C36 F11
ISOR 0.01 0.02 S24 N12 F9 C48 C49 C110 C120 C121 C122 C123 C124 C125
ISOR 0.01 0.02 F5 C52 C53 C54 C55 C56 C57
ISOR 0.01 0.02 C38 C39 C40 C41 C42 C43 C58 F12 C71
ISOR 0.005 0.01 Au19 Au16 Au20 Au14 Au21 Au13
ISOR 0.01 0.02 C8 C9 C11 C12 C172 C173 C174 C175 C177 F19 F20 C178 C179 =
 C180 C181 C182 C183 C176 N3 N4 C10 C7 S14 S12 S13 S11
ISOR 0.01 0.02 S9 S10 N2 C4 C5 C6 S34 S36 N18 C85 C111 C112 C113 C114 C115 =
 C116 F14 C126 C127 F18 C166 C167 C168 C169 C170 C171
ISOR 0.01 0.02 S18 N6 C16 C17 C18 S16 N5 C13 C14 C15 F13 C154 C155 C156 =
 C157 C158 C159 C160 C161 C162 C163 C164 C165 F17
ISOR 0.01 0.02 F10 C2 C91 C92 C93 C94 C95 C96 C3
ISOR 0.01 0.02 N11 F6 C44 C87 C90 C128 C129 C130 C131 C132 C133
ISOR 0.01 0.02 C66 C65 C64 C63 C62 C61 F1
ISOR 0.01 0.02 C136 C135 S41 S28 S31 S39
ISOR 0.01 0.02 S40 S32
ISOR 0.01 0.02 C51
ISOR 0.01 0.02 C74 C75 C77 C78 C73 C89 C69 N16
ISOR 0.01 0.02 N8 C20 F3 C22 C23 C24 C25 C26 C27 S37 C86 C134 C137 S42 C138
ISOR 0.01 0.02 S33 S35 C117 C118 N19 C119 S43 N20 S44 C139 C140 C141 C142 =
 C143 C144 C145 C146 C147 F15 C148 C149 C150 C151 C152 C153 F16

L.S. 9 0 0
PLAN  299
SIZE 0.1 0.1 0.3
TEMP -73.15
CONF
list 4
MORE -1
BOND $H
fmap 2 53
acta
OMIT -7 -1 37
OMIT -9 -1 37
OMIT -6 -2 37
OMIT -27 -1 37
OMIT -5 -3 37
OMIT 12 0 17
OMIT -23 -1 39
OMIT -16 0 38
OMIT -23 -3 40
OMIT -14 0 38
OMIT -19 -3 40
OMIT -18 0 38
OMIT -19 -1 39
OMIT -17 -3 40
OMIT -15 -1 39
OMIT -14 -2 39
OMIT -20 -4 40
OMIT -16 -4 40
OMIT -10 0 37
OMIT -13 -1 38
OMIT -8 -2 38
OMIT -17 -1 39
OMIT -4 0 1
OMIT -11 -3 39
OMIT -17 -1 38
OMIT -15 -1 38
OMIT -12 -2 39
OMIT -26 -2 39
OMIT 1 1 4
REM <olex2.extras>
REM <HklSrc "%.\\Au4-F.hkl">
REM </olex2.extras>

WGHT    0.137600
FVAR       0.03423   0.66015   0.57025   0.59697
AU1   3    0.375566    0.494903    0.198662    11.00000    0.05593    0.07262 =
         0.03598   -0.00546    0.02250    0.00374
AU8   3    0.398228    0.352049    0.145353    11.00000    0.05686    0.10649 =
         0.04382   -0.01714    0.02144    0.01798
AU9   3    0.349967    0.541002    0.101070    11.00000    0.05419    0.12563 =
         0.03132   -0.01031    0.01763    0.02027
PART 1
AU12  3    0.369195    0.380546    0.050319    10.50000    0.07805    0.07891 =
         0.04244   -0.00954    0.02767    0.00432
PART 0
PART 2
AU17  3    0.376265    0.423001    0.048498    10.50000    0.07297    0.09238 =
         0.04241   -0.00767    0.03021    0.01820
PART 0
S1    6    0.414014    0.609563    0.207291    11.00000    0.05516    0.08332 =
         0.04174    0.00052    0.01986   -0.00181
S2    6    0.337422    0.384252    0.198253    11.00000    0.06870    0.07202 =
         0.06157   -0.00861    0.03594   -0.00208
S26   6    0.442399    0.720932    0.154445    11.00000    0.06533    0.11854 =
         0.09156    0.03927    0.03571    0.00779
PART 1
S28   6    0.484221    0.472080    0.122678    10.50000    0.06376    0.08698 =
         0.08592    0.00130    0.04524    0.00122
PART 0
PART 2
S31   6    0.427839    0.474852    0.061360    10.50000    0.07171    0.09429 =
         0.05810   -0.00948    0.04399    0.00369
PART 0
PART 1
S32   6    0.318068    0.318511    0.029232    10.50000    0.07373    0.08049 =
         0.05192   -0.01473    0.01861   -0.00484
S37   6    0.260454    0.331293    0.049316    10.50000    0.08259    0.09295 =
         0.07896   -0.00014    0.02009   -0.01265
PART 0
S38   6    0.309209    0.205159    0.158626    11.00000    0.07271    0.09496 =
         0.16576   -0.04851    0.04496   -0.01390
PART 1
S39   6    0.418585    0.432102    0.054478    10.50000    0.08456    0.08835 =
         0.05751   -0.00765    0.04140   -0.00333
PART 0
PART 2
S40   6    0.324775    0.359357    0.022663    10.50000    0.07658    0.09503 =
         0.07143   -0.01565    0.02633    0.00477
S41   6    0.490314    0.506123    0.131277    10.50000    0.07726    0.08926 =
         0.09660   -0.00017    0.04630   -0.00213
S42   6    0.262556    0.363511    0.036889    10.50000    0.08234    0.08905 =
         0.07777   -0.00866    0.01421   -0.00357
PART 0
F1    4    0.471209    0.140739    0.312292    11.00000    0.10860    0.09877 =
         0.09963    0.01124    0.03689   -0.01612
F3    4    0.272743    0.884019    0.127647    11.00000    0.12337    0.13983 =
         0.11448   -0.01242    0.02681    0.02693
F4    4    0.447307   -0.080257    0.225715    11.00000    0.13275    0.13135 =
         0.13968    0.01448    0.05104    0.04345
F6    4    0.305426    0.986948    0.042268    11.00000    0.13943    0.14601 =
         0.09493    0.00009    0.02328    0.05284
N7    5    0.439991    0.412418    0.145095    11.00000    0.06483    0.10247 =
         0.05464    0.00423    0.03233    0.03060
N8    5    0.307980    0.470354    0.079541    11.00000    0.06587    0.08192 =
         0.06060   -0.00835    0.02011    0.00328
N11   5    0.389965    0.619716    0.118126    11.00000    0.06239    0.09334 =
         0.06471    0.00666    0.03706    0.00894
N16   5    0.359957    0.278416    0.145138    11.00000    0.06576    0.09213 =
         0.08750   -0.01378    0.02538    0.01683
C20   1    0.283338    0.491245    0.100141    11.00000    0.06277    0.08283 =
         0.07018   -0.01077    0.02031   -0.00101
PART 1
AFIX  13
H20   2    0.291467    0.462554    0.130347    10.50000   -1.20000
AFIX  13
PART 0
PART 2
H20A  2    0.287325    0.455190    0.128148    10.50000   -1.20000
AFIX  66
PART 0
C22   1    0.280829    0.600459    0.105820    11.00000    0.05758    0.08268 =
         0.05871   -0.00513    0.02287    0.01193
C23   1    0.289517    0.631684    0.149161    11.00000    0.07578    0.09712 =
         0.06714   -0.00277    0.03226    0.00943
AFIX  43
H23   2    0.296482    0.587227    0.172756    11.00000   -1.20000
AFIX  65
C24   1    0.288016    0.727956    0.157980    11.00000    0.09047    0.10772 =
         0.09247   -0.01066    0.03661   -0.00025
AFIX  43
H24   2    0.293954    0.749297    0.187602    11.00000   -1.20000
AFIX  65
C25   1    0.277826    0.793003    0.123457    11.00000    0.09004    0.09951 =
         0.08727   -0.01558    0.04114    0.00751
C26   1    0.269137    0.761779    0.080115    11.00000    0.09185    0.10523 =
         0.10194    0.00678    0.03942    0.00256
AFIX  43
H26   2    0.262173    0.806236    0.056520    11.00000   -1.20000
AFIX  65
C27   1    0.270638    0.665507    0.071296    11.00000    0.08829    0.09854 =
         0.08205    0.00516    0.03842   -0.00183
AFIX  43
H27   2    0.264700    0.644167    0.041674    11.00000   -1.20000
AFIX   0
C44   1    0.412178    0.646082    0.156962    11.00000    0.06023    0.08156 =
         0.06607    0.00592    0.03705    0.01029
C51   1    0.498601    0.434400    0.180406    11.00000    0.07764    0.09237 =
         0.09284   -0.00135    0.03379    0.00493
PART 1
AFIX  23
H51A  2    0.510929    0.374093    0.184755    10.50000   -1.20000
H51B  2    0.512390    0.483757    0.200080    10.50000   -1.20000
AFIX  23
PART 0
PART 2
H51C  2    0.507389    0.371764    0.176381    10.50000   -1.20000
H51D  2    0.514840    0.466418    0.206055    10.50000   -1.20000
AFIX  66
PART 0
C61   1    0.477521    0.255795    0.215182    11.00000    0.06104    0.06840 =
         0.06273   -0.01116    0.02486    0.00968
AFIX  43
H61   2    0.483500    0.242013    0.190516    11.00000   -1.20000
AFIX  65
C62   1    0.478820    0.184840    0.245571    11.00000    0.08463    0.08022 =
         0.08402   -0.00302    0.02387    0.00202
AFIX  43
H62   2    0.485687    0.122563    0.241675    11.00000   -1.20000
AFIX  65
C63   1    0.470072    0.205006    0.281662    11.00000    0.08976    0.09498 =
         0.09593    0.00305    0.03642   -0.01082
C64   1    0.460024    0.296127    0.287364    11.00000    0.09362    0.10254 =
         0.08559    0.00031    0.04143    0.00331
AFIX  43
H64   2    0.454045    0.309909    0.312030    11.00000   -1.20000
AFIX  65
C65   1    0.458724    0.367083    0.256975    11.00000    0.07528    0.08862 =
         0.07814   -0.00275    0.03790    0.00106
AFIX  43
H65   2    0.451857    0.429360    0.260872    11.00000   -1.20000
AFIX  65
C66   1    0.467473    0.346918    0.220884    11.00000    0.06282    0.07205 =
         0.05405   -0.00073    0.02242    0.00103
AFIX   0
C67   1    0.466671    0.421179    0.188447    11.00000    0.06744    0.11153 =
         0.07580   -0.00182    0.04764    0.01880
AFIX  13
H67   2    0.462817    0.482476    0.201383    11.00000   -1.20000
AFIX   0
C69   1    0.357772    0.183127    0.130654    11.00000    0.08556    0.09328 =
         0.09702   -0.01407    0.03344    0.01382
AFIX  13
H69   2    0.359610    0.187575    0.100924    11.00000   -1.20000
AFIX  66
C73   1    0.381325    0.112624    0.153360    11.00000    0.07909    0.08861 =
         0.09761   -0.01142    0.03377    0.00754
C74   1    0.387021    0.104451    0.198183    11.00000    0.09537    0.10585 =
         0.10401   -0.00959    0.03851    0.01013
AFIX  43
H74   2    0.376108    0.145250    0.211574    11.00000   -1.20000
AFIX  65
C75   1    0.408684    0.036584    0.223413    11.00000    0.09776    0.10223 =
         0.10839   -0.00640    0.03865    0.00907
AFIX  43
H75   2    0.412577    0.030999    0.254047    11.00000   -1.20000
AFIX  65
C76   1    0.424651   -0.023111    0.203820    11.00000    0.08626    0.09127 =
         0.10901   -0.00636    0.03670    0.00093
C77   1    0.418956   -0.014939    0.158997    11.00000    0.09889    0.09955 =
         0.10898   -0.00304    0.04029    0.01585
AFIX  43
H77   2    0.429869   -0.055738    0.145606    11.00000   -1.20000
AFIX  65
C78   1    0.397293    0.052928    0.133767    11.00000    0.08730    0.09225 =
         0.09826   -0.01065    0.03550    0.01058
AFIX  43
H78   2    0.393401    0.058514    0.103133    11.00000   -1.20000
AFIX   0
PART 1
C86   1    0.296161    0.395839    0.051986    10.50000    0.07138    0.07706 =
         0.06403   -0.00745    0.02086    0.00211
PART 0
C87   1    0.429242    0.712297    0.096918    11.00000    0.08961    0.10507 =
         0.09159    0.02421    0.04502    0.00918
AFIX  23
H87A  2    0.432126    0.773713    0.083882    11.00000   -1.20000
H87B  2    0.441611    0.662672    0.088125    11.00000   -1.20000
AFIX   0
C88   1    0.340605    0.289540    0.166780    11.00000    0.05509    0.08894 =
         0.07626   -0.01968    0.01315    0.01453
C89   1    0.322518    0.140825    0.120709    11.00000    0.09112    0.09938 =
         0.11977   -0.01509    0.03346    0.00976
AFIX  23
H89A  2    0.323352    0.071581    0.126559    11.00000   -1.20000
H89B  2    0.308189    0.152867    0.089771    11.00000   -1.20000
AFIX   0
C90   1    0.392914    0.685576    0.081440    11.00000    0.08381    0.10206 =
         0.07208    0.01218    0.04105    0.01186
AFIX  13
H90   2    0.388009    0.645761    0.054292    11.00000   -1.20000
AFIX  66
C128  1    0.366793    0.761301    0.071064    11.00000    0.08981    0.09591 =
         0.08691    0.00162    0.03435    0.00902
C129  1    0.353716    0.794085    0.027838    11.00000    0.12302    0.12779 =
         0.09668    0.00930    0.04426    0.02356
AFIX  43
H129  2    0.359214    0.763814    0.005344    11.00000   -1.20000
AFIX  65
C130  1    0.332594    0.871160    0.017526    11.00000    0.12650    0.12658 =
         0.10589    0.00205    0.04204    0.02249
AFIX  43
H130  2    0.323656    0.893566   -0.012016    11.00000   -1.20000
AFIX  65
C131  1    0.324549    0.915451    0.050439    11.00000    0.09562    0.10621 =
         0.09861    0.00294    0.03414    0.01056
C132  1    0.337626    0.882668    0.093665    11.00000    0.09146    0.08577 =
         0.09267   -0.00749    0.03099    0.00435
AFIX  43
H132  2    0.332128    0.912940    0.116159    11.00000   -1.20000
AFIX  65
C133  1    0.358748    0.805594    0.103977    11.00000    0.08728    0.08496 =
         0.08883    0.00227    0.03784    0.00064
AFIX  43
H133  2    0.367686    0.783188    0.133520    11.00000   -1.20000
AFIX   0
PART 1
C134  1    0.251041    0.437129    0.072280    10.50000    0.06734    0.07197 =
         0.06178    0.00001    0.01890   -0.00009
AFIX  23
H13A  2    0.237269    0.478902    0.048291    10.50000   -1.20000
H13B  2    0.238774    0.420942    0.091498    10.50000   -1.20000
AFIX   0
PART 0
PART 2
C135  1    0.450420    0.454728    0.119756    10.50000    0.04888    0.04612 =
         0.05468   -0.00352    0.01424    0.01736
PART 0
PART 1
C136  1    0.444811    0.419732    0.111244    10.50000    0.04651    0.05164 =
         0.04909   -0.00274    0.01758    0.00734
PART 0
PART 2
C137  1    0.304959    0.384321    0.060112    10.50000    0.07913    0.08407 =
         0.07803   -0.01119    0.02400    0.00352
C138  1    0.250713    0.461868    0.062214    10.50000    0.06595    0.06345 =
         0.06341    0.00046    0.01984   -0.00166
AFIX  23
H13C  2    0.242140    0.514553    0.040957    10.50000   -1.20000
H13D  2    0.234049    0.442937    0.074384    10.50000   -1.20000
AFIX   0

PART 0
AU2   3    0.613970    0.618231    0.447085    11.00000    0.05430    0.08348 =
         0.03891    0.00159    0.02252    0.00581
AU3   3    0.630850    0.509156    0.380533    11.00000    0.04370    0.08903 =
         0.04418   -0.00316    0.02086    0.00406
AU4   3    0.620019    0.459012    0.611223    11.00000    0.05419    0.09471 =
         0.03441    0.00667    0.01711    0.01012
AU5   3    0.598699    0.730743    0.363256    11.00000    0.04274    0.10263 =
         0.04304    0.00947    0.01927   -0.00346
AU6   3    0.640824    0.685369    0.637954    11.00000    0.05034    0.08841 =
         0.03825    0.00374    0.01819   -0.00025
AU7   3    0.626417    0.600969    0.546455    11.00000    0.06380    0.09827 =
         0.03791    0.00790    0.02610    0.01586
AU10  3    0.633174    0.541461    0.703719    11.00000    0.06703    0.09698 =
         0.03518    0.00777    0.01100   -0.00716
AU11  3    0.621396    0.625227    0.299127    11.00000    0.05425    0.10773 =
         0.05104    0.00442    0.02816   -0.00272
PART 1
AU13  3    0.626288    0.692018    0.210657    31.00000    0.07052    0.08114 =
         0.04310   -0.00504    0.02435   -0.00065
AU14  3    0.664803    0.651708    0.152587    21.00000    0.06828    0.08528 =
         0.04411   -0.00521    0.01900    0.00033
AU15  3    0.600938    0.825937    0.134886    21.00000    0.07839    0.07441 =
         0.06325    0.00435    0.04242   -0.00567
AU16  3    0.638279    0.783301    0.077622    21.00000    0.06956    0.11216 =
         0.05008    0.00540    0.02879    0.00225
PART 0
PART 2
AU18  3    0.614087    0.846636    0.156666   -21.00000    0.05979    0.09988 =
         0.03943   -0.00968    0.02332   -0.02354
AU19  3    0.633321    0.848286    0.078038   -21.00000    0.07593    0.09940 =
         0.04329    0.00226    0.02913   -0.00684
AU20  3    0.668152    0.700424    0.145626   -21.00000    0.05709    0.07997 =
         0.03664   -0.00442    0.02175   -0.01103
AU21  3    0.641810    0.693885    0.220627   -31.00000    0.07404    0.09325 =
         0.05199   -0.00201    0.03572    0.00006
PART 0
S3    6    0.578947    0.537793    0.686063    11.00000    0.07618    0.09773 =
         0.03852   -0.00297    0.02998   -0.01478
S4    6    0.518879    0.540281    0.608870    11.00000    0.05529    0.10193 =
         0.05693   -0.00936    0.02837   -0.00070
S5    6    0.673165    0.523094    0.552292    11.00000    0.07470    0.13273 =
         0.06240    0.01721    0.04209    0.02922
S6    6    0.578676    0.685370    0.526366    11.00000    0.05973    0.11223 =
         0.03495    0.00828    0.01707    0.02529
S7    6    0.659043    0.713448    0.474942    11.00000    0.07636    0.08769 =
         0.04233   -0.00316    0.01159   -0.01032
S8    6    0.698722    0.844835    0.445472    11.00000    0.06462    0.10453 =
         0.07762    0.00126    0.01021   -0.01419
SAME 0.02 0.04 S7 S8 N1 C1 > C3
PART 2
S9    6    0.584419    0.777500    0.037650   -21.00000    0.09306    0.10616 =
         0.09266   -0.00659    0.02476   -0.00774
S10   6    0.529259    0.692136    0.053256   -21.00000    0.11056    0.11399 =
         0.12571   -0.00205    0.04068   -0.00608
N2    5    0.574348    0.765889    0.114435   -21.00000    0.07361    0.07725 =
         0.07890    0.00140    0.02985   -0.00149
C4    1    0.565461    0.756583    0.075253   -21.00000    0.08000    0.08126 =
         0.07919    0.00246    0.02961   -0.00022
C5    1    0.552685    0.731803    0.137512   -21.00000    0.07392    0.07434 =
         0.07635    0.00299    0.02830   -0.00116
AFIX  13
H5    2    0.565790    0.701873    0.166386   -21.00000   -1.20000
AFIX   0
C6    1    0.530532    0.659027    0.107139   -21.00000    0.07701    0.07622 =
         0.08167    0.00134    0.02779   -0.00099
AFIX  23
H6A   2    0.508610    0.661564    0.108768   -21.00000   -1.20000
H6B   2    0.539373    0.594012    0.114837   -21.00000   -1.20000
AFIX   0
SAME 0.02 0.04 S7 S8 N1 C1 > C3
PART 0
PART 1
S11   6    0.595980    0.563615    0.180970    31.00000    0.07664    0.07655 =
         0.06227   -0.00024    0.03175    0.00142
S12   6    0.583802    0.423505    0.111497    31.00000    0.09619    0.09625 =
         0.08762   -0.01663    0.03963   -0.01480
N3    5    0.630375    0.537519    0.129230    31.00000    0.07471    0.07930 =
         0.07113    0.00490    0.02549   -0.00206
C7    1    0.609422    0.513801    0.142200    31.00000    0.07346    0.06963 =
         0.06624    0.00203    0.02310   -0.00286
C8    1    0.634197    0.480406    0.092794    31.00000    0.09051    0.08709 =
         0.08153    0.00002    0.03420    0.00010
AFIX  13
H8    2    0.639784    0.519728    0.070888    31.00000   -1.20000
AFIX   0
C9    1    0.603625    0.422863    0.072349    31.00000    0.09394    0.09442 =
         0.08822   -0.00589    0.03329   -0.00242
AFIX  23
H9A   2    0.608900    0.356973    0.066526    31.00000   -1.20000
H9B   2    0.589549    0.451812    0.044153    31.00000   -1.20000
AFIX   0
SAME 0.02 0.04 S7 S8 N1 C1 > C3
PART 0
PART 2
S13   6    0.616545    0.557149    0.188885   -31.00000    0.10298    0.09316 =
         0.07668   -0.00718    0.04288    0.00189
S14   6    0.597267    0.439200    0.108703   -31.00000    0.11820    0.11794 =
         0.09475   -0.01496    0.04154   -0.01630
N4    5    0.634645    0.575726    0.119896   -31.00000    0.08815    0.09006 =
         0.08681   -0.00444    0.03047    0.00149
C10   1    0.616181    0.543249    0.135592   -31.00000    0.09076    0.09345 =
         0.08802   -0.00668    0.03267   -0.00149
C11   1    0.639018    0.525955    0.081864   -31.00000    0.10162    0.09776 =
         0.09428   -0.00896    0.03766   -0.00222
AFIX  13
H11   2    0.625637    0.575485    0.061151   -31.00000   -1.20000
AFIX   0
C12   1    0.611755    0.455576    0.064695   -31.00000    0.09834    0.09503 =
         0.08922   -0.00469    0.03355   -0.00056
AFIX  23
H12A  2    0.619660    0.394728    0.056975   -31.00000   -1.20000
H12B  2    0.594369    0.480764    0.038171   -31.00000   -1.20000
AFIX   0
SAME 0.02 0.04 S7 S8 N1 C1 > C3
S15   6    0.670620    0.816286    0.264475   -31.00000    0.09322    0.10788 =
         0.09119   -0.00775    0.05312   -0.00888
S16   6    0.684371    1.020674    0.265338   -31.00000    0.10291    0.10831 =
         0.09803    0.00466    0.03796   -0.02089
N5    5    0.646842    0.939129    0.198107   -31.00000    0.09815    0.10152 =
         0.09778   -0.00184    0.04243   -0.00629
C13   1    0.663544    0.921992    0.235489   -31.00000    0.09877    0.10159 =
         0.09723   -0.00271    0.04086   -0.00642
C14   1    0.645042    1.038741    0.182252   -31.00000    0.10006    0.10210 =
         0.09965   -0.00077    0.04106   -0.00585
AFIX  13
H14   2    0.648767    1.036985    0.153674   -31.00000   -1.20000
AFIX   0
C15   1    0.673927    1.089002    0.215421   -31.00000    0.10004    0.10143 =
         0.09846   -0.00166    0.03973   -0.00510
AFIX  23
H15A  2    0.668173    1.154976    0.220355   -31.00000   -1.20000
H15B  2    0.692306    1.090925    0.204852   -31.00000   -1.20000
AFIX   0
SAME 0.02 0.04 S7 S8 N1 C1 > C3
PART 0
PART 1
S17   6    0.657781    0.817172    0.249446    31.00000    0.09106    0.08760 =
         0.06878   -0.02245    0.04750   -0.00669
S18   6    0.675312    1.010855    0.236011    31.00000    0.10331    0.10303 =
         0.10405   -0.01059    0.03549   -0.01838
N6    5    0.633621    0.922850    0.175984    31.00000    0.09412    0.09624 =
         0.09182   -0.00144    0.04609   -0.00948
C16   1    0.650769    0.912229    0.213374    31.00000    0.09629    0.09958 =
         0.09552   -0.00257    0.04230   -0.00510
C17   1    0.632079    1.017784    0.155461    31.00000    0.10056    0.10068 =
         0.10008   -0.00039    0.04259   -0.00428
AFIX  13
H17   2    0.632310    1.010683    0.124947    31.00000   -1.20000
AFIX   0
C18   1    0.661996    1.070216    0.184127    31.00000    0.10124    0.10246 =
         0.10127   -0.00140    0.03964   -0.00463
AFIX  23
H18A  2    0.656833    1.137570    0.187604    31.00000   -1.20000
H18B  2    0.678992    1.068037    0.170968    31.00000   -1.20000
AFIX   0
PART 0
S19   6    0.537641    0.795931    0.561627    11.00000    0.05493    0.10245 =
         0.05503   -0.00192    0.02071    0.01513
S20   6    0.569785    0.518922    0.430416    11.00000    0.05358    0.09162 =
         0.04665    0.00285    0.02820    0.00181
S21   6    0.529897    0.392057    0.359017    11.00000    0.05425    0.09534 =
         0.08922   -0.01120    0.03631   -0.00583
S22   6    0.502567    0.629591    0.262644    11.00000    0.04928    0.11028 =
         0.08080    0.00073    0.01251   -0.00780
S23   6    0.719858    0.381726    0.607232    11.00000    0.06303    0.17119 =
         0.07506    0.01912    0.02165    0.03951
S24   6    0.734569    0.605910    0.406023    11.00000    0.05085    0.12286 =
         0.11710   -0.00317    0.02794   -0.00059
S25   6    0.567092    0.624858    0.257504    11.00000    0.06077    0.12617 =
         0.05080    0.00171    0.01978   -0.00618
S27   6    0.688243    0.541082    0.734542    11.00000    0.06809    0.16854 =
         0.05107    0.01731   -0.00063   -0.01344
S29   6    0.677104    0.629039    0.325443    11.00000    0.05485    0.16310 =
         0.09055    0.01603    0.04252    0.00008
S30   6    0.744555    0.582814    0.714140    11.00000    0.06367    0.17477 =
         0.09267    0.03222    0.02085    0.01235
PART 1
S33   6    0.683366    0.874802    0.107892    41.00000    0.07808    0.09710 =
         0.08843   -0.00344    0.03974   -0.00835
S34   6    0.594223    0.695426    0.033604    21.00000    0.07388    0.11516 =
         0.05858    0.00607    0.01741    0.00832
S35   6    0.740159    0.892785    0.187806    41.00000    0.09151    0.10130 =
         0.10076   -0.00279    0.02691   -0.01189
S36   6    0.532927    0.621970    0.030798    21.00000    0.09017    0.11276 =
         0.12248   -0.00803    0.03837    0.00391
PART 0
PART 2
S43   6    0.680234    0.930002    0.102598   -41.00000    0.07454    0.09012 =
         0.07666    0.00099    0.02946   -0.00368
S44   6    0.740256    0.945198    0.179110   -41.00000    0.08081    0.08884 =
         0.07025   -0.00689    0.02807   -0.00786
PART 0
F2    4    0.670949    0.945412    0.795811    11.00000    0.09945    0.11603 =
         0.07088   -0.01937   -0.00320   -0.01511
F5    4    0.530739    1.044954    0.431854    11.00000    0.14025    0.12153 =
         0.12614   -0.01344    0.04622    0.00308
F7    4    0.535258    0.067359    0.542930    11.00000    0.13305    0.11869 =
         0.14895   -0.03034    0.03741    0.01391
F8    4    0.585428    0.095628    0.665539    11.00000    0.12431    0.13512 =
         0.15425    0.01811    0.06077    0.00195
F9    4    0.718655    0.117370    0.445708    11.00000    0.15180    0.11583 =
         0.14695    0.00092    0.03137    0.02703
F10   4    0.551539    1.112626    0.295882    11.00000    0.14107    0.13540 =
         0.14569    0.00872    0.05107    0.03202
F11   4    0.690325    1.058226    0.575211    11.00000    0.12603    0.10862 =
         0.13213    0.01044    0.04227   -0.01652
F12   4    0.672049    0.235435    0.276395    11.00000    0.13600    0.16235 =
         0.17239   -0.00278    0.09863    0.03023
PART 2
F13   4    0.524843    1.236313    0.141185   -31.00000    0.11796    0.09968 =
         0.10015   -0.00519    0.04026    0.01838
PART 0
PART 1
F14   4    0.500299    1.025774    0.185514    21.00000    0.11054    0.11021 =
         0.12587   -0.00512    0.04901    0.00178
PART 0
PART 2
F15   4    0.767115    0.402541    0.248280   -41.00000    0.11911    0.08934 =
         0.10929    0.00924    0.03541    0.00921
PART 0
PART 1
F16   4    0.760841    0.349231    0.249675    41.00000    0.14619    0.11588 =
         0.13635    0.00037    0.03593    0.01066
F17   4    0.530860    1.254934    0.160064    31.00000    0.12052    0.10648 =
         0.12316   -0.00674    0.04029    0.00541
PART 0
PART 2
F18   4    0.490315    1.063488    0.171136   -21.00000    0.09466    0.08815 =
         0.09016    0.00017    0.03453    0.00575
PART 0
PART 1
F19   4    0.727973    0.186662    0.177791    31.00000    0.13294    0.12092 =
         0.14013    0.01018    0.04893    0.02308
PART 0
PART 2
F20   4    0.746697    0.618678    0.034836   -31.00000    0.10136    0.12490 =
         0.09649   -0.00134    0.03908    0.00425
PART 0
N1    5    0.644056    0.790976    0.394207    11.00000    0.04804    0.07472 =
         0.05781   -0.01149    0.02325   -0.01617
N9    5    0.572849    0.489401    0.600579    11.00000    0.03410    0.08755 =
         0.04222    0.00639    0.00944    0.02252
N10   5    0.552544    0.688103    0.327351    11.00000    0.04806    0.08728 =
         0.06020   -0.00097    0.02754   -0.01418
N12   5    0.676884    0.550088    0.400448    11.00000    0.06581    0.08007 =
         0.08265    0.00068    0.03769    0.00304
N13   5    0.585649    0.454868    0.361236    11.00000    0.05581    0.07025 =
         0.06400    0.01922    0.03935    0.01447
N14   5    0.689023    0.651663    0.664439    11.00000    0.05027    0.11706 =
         0.07617    0.02217    0.02242    0.00369
N15   5    0.594437    0.739785    0.613361    11.00000    0.06241    0.06512 =
         0.05166    0.00350    0.02809   -0.00528
N17   5    0.665983    0.409073    0.618114    11.00000    0.06819    0.08817 =
         0.06101   -0.00436    0.02387    0.00274
PART 1
N18   5    0.565792    0.739033    0.092252    21.00000    0.07401    0.07970 =
         0.07544    0.00016    0.02624   -0.00566
N19   5    0.701800    0.743975    0.177626    41.00000    0.07895    0.08428 =
         0.08049   -0.00253    0.02776   -0.00537
PART 0
PART 2
N20   5    0.702912    0.791856    0.168600   -41.00000    0.05674    0.05868 =
         0.05190   -0.00212    0.02313    0.00046
PART 0
C1    1    0.662711    0.780603    0.431905    11.00000    0.05416    0.08287 =
         0.04100    0.00148    0.00906    0.00275
C2    1    0.653515    0.854776    0.364159    11.00000    0.08072    0.08734 =
         0.08325    0.01047    0.03907   -0.00948
AFIX  13
H2    2    0.655366    0.815278    0.339577    11.00000   -1.20000
AFIX   0
C3    1    0.686637    0.893250    0.390578    11.00000    0.09551    0.11576 =
         0.12022    0.00377    0.03636   -0.01065
AFIX  23
H3A   2    0.685967    0.963564    0.391679    11.00000   -1.20000
H3B   2    0.702366    0.874581    0.376740    11.00000   -1.20000
AFIX   0
C19   1    0.544875    0.650023    0.288877    11.00000    0.06046    0.10413 =
         0.06985    0.00355    0.03153   -0.00410
C21   1    0.701967    0.595174    0.701513    11.00000    0.07913    0.08864 =
         0.07838   -0.00323    0.01813    0.00525
C28   1    0.565368    0.458615    0.382733    11.00000    0.05122    0.08412 =
         0.05052    0.00772    0.02187    0.01465
C29   1    0.525824    0.700576    0.342854    11.00000    0.03073    0.12302 =
         0.05240    0.01603    0.01411   -0.00518
AFIX  13
H29   2    0.527602    0.648835    0.364730    11.00000   -1.20000
AFIX   0
C30   1    0.579337    0.781551    0.640845    11.00000    0.06085    0.07660 =
         0.06132   -0.00084    0.03889   -0.00563
AFIX  13
H30   2    0.567920    0.730155    0.650822    11.00000   -1.20000
AFIX  66
C31   1    0.703560    0.787209    0.625783    11.00000    0.05640    0.09148 =
         0.08043   -0.00338    0.02489   -0.01590
C32   1    0.705843    0.805258    0.584937    11.00000    0.07228    0.09136 =
         0.08040   -0.00318    0.02702   -0.01589
AFIX  43
H32   2    0.710381    0.754790    0.568592    11.00000   -1.20000
AFIX  65
C33   1    0.701487    0.897150    0.568005    11.00000    0.10359    0.10156 =
         0.09851    0.00593    0.04112   -0.00985
AFIX  43
H33   2    0.703047    0.909485    0.540088    11.00000   -1.20000
AFIX  65
C34   1    0.694848    0.970993    0.591919    11.00000    0.09591    0.10122 =
         0.10084   -0.00015    0.03447   -0.01110
C35   1    0.692565    0.952945    0.632765    11.00000    0.10019    0.10612 =
         0.10778    0.00029    0.04162   -0.00358
AFIX  43
H35   2    0.688028    1.003413    0.649109    11.00000   -1.20000
AFIX  65
C36   1    0.696921    0.861054    0.649698    11.00000    0.08874    0.09996 =
         0.09001   -0.00511    0.03269   -0.00570
AFIX  43
H36   2    0.695361    0.848719    0.677614    11.00000   -1.20000
AFIX   0
C37   1    0.682474    0.444887    0.593113    11.00000    0.06642    0.08103 =
         0.06155   -0.00455    0.02396    0.00687
AFIX  66
C38   1    0.598725    0.348017    0.307939    11.00000    0.07109    0.07436 =
         0.07102   -0.00643    0.03255   -0.00621
C39   1    0.619196    0.280153    0.335134    11.00000    0.07857    0.07865 =
         0.07558   -0.00454    0.03407    0.00242
AFIX  43
H39   2    0.616100    0.260196    0.361274    11.00000   -1.20000
AFIX  65
C40   1    0.644196    0.241488    0.324082    11.00000    0.09246    0.09579 =
         0.10645   -0.00343    0.04955    0.00901
AFIX  43
H40   2    0.658187    0.195107    0.342669    11.00000   -1.20000
AFIX  65
C41   1    0.648725    0.270687    0.285836    11.00000    0.09840    0.10025 =
         0.10583   -0.00701    0.05171    0.00206
C42   1    0.628254    0.338551    0.258640    11.00000    0.10612    0.11532 =
         0.10775   -0.00026    0.05960    0.01035
AFIX  43
H42   2    0.631350    0.358507    0.232500    11.00000   -1.20000
AFIX  65
C43   1    0.603254    0.377216    0.269691    11.00000    0.09420    0.09835 =
         0.07625    0.00744    0.04320    0.00850
AFIX  43
H43   2    0.589263    0.423598    0.251104    11.00000   -1.20000
AFIX   0
C45   1    0.554881    0.851073    0.614988    11.00000    0.05006    0.10316 =
         0.03569   -0.01194    0.01668   -0.01055
AFIX  23
H45A  2    0.565093    0.912733    0.613022    11.00000   -1.20000
H45B  2    0.538181    0.861560    0.628208    11.00000   -1.20000
AFIX   0
C46   1    0.710038    0.687319    0.644116    11.00000    0.09217    0.10165 =
         0.08629   -0.00057    0.04049   -0.00221
AFIX  13
H46   2    0.707317    0.644739    0.618365    11.00000   -1.20000
AFIX   0
C47   1    0.561311    0.522524    0.631837    11.00000    0.06563    0.07918 =
         0.06212    0.00319    0.03335   -0.00593
C48   1    0.692461    0.588626    0.378845    11.00000    0.07352    0.08644 =
         0.08388   -0.01180    0.04567    0.00551
C49   1    0.700386    0.516893    0.445072    11.00000    0.06776    0.08544 =
         0.07316   -0.01000    0.01636   -0.00202
AFIX  13
H49   2    0.690186    0.530366    0.467373    11.00000   -1.20000
AFIX   0
C50   1    0.548570    0.467368    0.559393    11.00000    0.05134    0.08667 =
         0.04124    0.01922    0.01732    0.02291
AFIX  13
H50   2    0.556499    0.490233    0.535933    11.00000   -1.20000
AFIX  66
C52   1    0.533352    0.796118    0.412223    11.00000    0.06936    0.09307 =
         0.07606    0.00674    0.03113   -0.00281
AFIX  43
H52   2    0.536363    0.737528    0.427762    11.00000   -1.20000
AFIX  65
C53   1    0.527778    0.796605    0.367286    11.00000    0.06382    0.08256 =
         0.07575    0.00838    0.02745   -0.00405
C54   1    0.523371    0.882332    0.344550    11.00000    0.09010    0.08656 =
         0.08551    0.01128    0.03476    0.00190
AFIX  43
H54   2    0.519561    0.882664    0.313838    11.00000   -1.20000
AFIX  65
C55   1    0.524539    0.967572    0.366752    11.00000    0.10689    0.09189 =
         0.10514    0.00152    0.03859   -0.00065
AFIX  43
H55   2    0.521527    1.026162    0.351213    11.00000   -1.20000
AFIX  65
C56   1    0.530113    0.967087    0.411689    11.00000    0.09896    0.10391 =
         0.10299   -0.00092    0.03877   -0.00043
C57   1    0.534519    0.881361    0.434425    11.00000    0.09404    0.10515 =
         0.09562   -0.00438    0.03479   -0.00172
AFIX  43
H57   2    0.538329    0.881029    0.465137    11.00000   -1.20000
AFIX   0
C58   1    0.572348    0.398394    0.320384    11.00000    0.05566    0.07266 =
         0.05342   -0.00392    0.01931   -0.00690
AFIX  13
H58   2    0.560611    0.443020    0.295832    11.00000   -1.20000
AFIX   0
C59   1    0.493944    0.686857    0.305229    11.00000    0.06577    0.14731 =
         0.06053    0.02901    0.03703    0.01380
AFIX  23
H59A  2    0.483453    0.749083    0.294940    11.00000   -1.20000
H59B  2    0.479129    0.647443    0.314813    11.00000   -1.20000
AFIX   0
C60   1    0.683024    0.346475    0.652886    11.00000    0.08325    0.09643 =
         0.07491    0.00703    0.02724    0.01180
AFIX  13
H60   2    0.693137    0.381756    0.681303    11.00000   -1.20000
AFIX   0
C68   1    0.707608    0.298941    0.640081    11.00000    0.08949    0.10847 =
         0.09144    0.00597    0.03339    0.01321
AFIX  23
H68A  2    0.698530    0.240800    0.622854    11.00000   -1.20000
H68B  2    0.726390    0.280673    0.666583    11.00000   -1.20000
AFIX   0
C70   1    0.518827    0.521248    0.554428    11.00000    0.05948    0.08767 =
         0.03729    0.00680    0.01107    0.02396
AFIX  23
H70A  2    0.499373    0.484692    0.536549    11.00000   -1.20000
H70B  2    0.518755    0.582832    0.539615    11.00000   -1.20000
AFIX   0
C71   1    0.548062    0.325736    0.323720    11.00000    0.07742    0.08542 =
         0.08986    0.00059    0.03642   -0.00033
AFIX  23
H71A  2    0.558837    0.266436    0.338137    11.00000   -1.20000
H71B  2    0.531640    0.310502    0.294411    11.00000   -1.20000
AFIX   0
C72   1    0.574058    0.736531    0.570227    11.00000    0.05051    0.07359 =
         0.05216    0.00512    0.01857    0.00500
AFIX  66
C79   1    0.626053    0.901260    0.680548    11.00000    0.07098    0.07014 =
         0.05779    0.00370    0.02250   -0.00748
AFIX  43
H79   2    0.624697    0.924219    0.652433    11.00000   -1.20000
AFIX  65
C80   1    0.648275    0.940892    0.718702    11.00000    0.06520    0.07301 =
         0.07222   -0.00008    0.02434   -0.00835
AFIX  43
H80   2    0.662107    0.990938    0.716662    11.00000   -1.20000
AFIX  65
C81   1    0.650259    0.907300    0.759839    11.00000    0.08735    0.09364 =
         0.08381   -0.00720    0.02636   -0.00912
C82   1    0.630020    0.834075    0.762824    11.00000    0.08877    0.09766 =
         0.08047    0.00291    0.03121   -0.00019
AFIX  43
H82   2    0.631376    0.811117    0.790940    11.00000   -1.20000
AFIX  65
C83   1    0.607798    0.794442    0.724671    11.00000    0.08460    0.09031 =
         0.05710   -0.00790    0.03683   -0.00485
AFIX  43
H83   2    0.593966    0.744396    0.726711    11.00000   -1.20000
AFIX  65
C84   1    0.605814    0.828034    0.683533    11.00000    0.05824    0.07302 =
         0.05266    0.00028    0.02688   -0.00444
AFIX   0
PART 1
C85   1    0.568778    0.691598    0.057270    21.00000    0.07730    0.08285 =
         0.07676   -0.00110    0.02411    0.00098
PART 0
AFIX  66
C91   1    0.595641    1.060493    0.352658    11.00000    0.11539    0.10840 =
         0.11033   -0.00522    0.04367    0.00624
AFIX  43
H91   2    0.592026    1.109918    0.370288    11.00000   -1.20000
AFIX  65
C92   1    0.621819    0.999181    0.370379    11.00000    0.12076    0.10816 =
         0.09892   -0.00931    0.04167    0.00640
AFIX  43
H92   2    0.636095    1.006702    0.400121    11.00000   -1.20000
AFIX  65
C93   1    0.627108    0.926865    0.344584    11.00000    0.08235    0.07935 =
         0.07640    0.00437    0.03927   -0.00996
C94   1    0.606220    0.915861    0.301067    11.00000    0.09049    0.10182 =
         0.08357   -0.00001    0.03668    0.00237
AFIX  43
H94   2    0.609835    0.866436    0.283437    11.00000   -1.20000
AFIX  65
C95   1    0.580042    0.977172    0.283345    11.00000    0.09346    0.10247 =
         0.10079    0.00267    0.03559    0.00227
AFIX  43
H95   2    0.565766    0.969651    0.253603    11.00000   -1.20000
AFIX  65
C96   1    0.574752    1.049488    0.309140    11.00000    0.10394    0.10215 =
         0.10571    0.00259    0.04650   -0.00140
AFIX   0
C97   1    0.743334    0.673409    0.674834    11.00000    0.09813    0.12522 =
         0.10137    0.00926    0.03573    0.00158
AFIX  23
H97A  2    0.751792    0.733764    0.690450    11.00000   -1.20000
H97B  2    0.757301    0.654776    0.658253    11.00000   -1.20000
AFIX  66
C98   1    0.538065    0.161553    0.546059    11.00000    0.10307    0.09564 =
         0.10182   -0.01701    0.03595    0.00414
C99   1    0.545183    0.213954    0.514416    11.00000    0.09049    0.09709 =
         0.09203   -0.01700    0.03508    0.00362
AFIX  43
H99   2    0.548151    0.182524    0.490262    11.00000   -1.20000
AFIX  65
C100  1    0.547959    0.312341    0.518113    11.00000    0.08061    0.09474 =
         0.07299   -0.00842    0.03124    0.01394
AFIX  43
H100  2    0.552824    0.348154    0.496486    11.00000   -1.20000
AFIX  65
C101  1    0.543617    0.358328    0.553453    11.00000    0.06673    0.07995 =
         0.05872   -0.00486    0.02043   -0.00319
C102  1    0.536499    0.305929    0.585097    11.00000    0.07718    0.08976 =
         0.07867   -0.00066    0.01938   -0.00401
AFIX  43
H102  2    0.533532    0.337359    0.609250    11.00000   -1.20000
AFIX  65
C103  1    0.533723    0.207542    0.581400    11.00000    0.09007    0.08564 =
         0.09278   -0.00134    0.02669    0.00306
AFIX  43
H103  2    0.528858    0.171729    0.603027    11.00000   -1.20000
AFIX  66
C104  1    0.649784    0.274159    0.694509    11.00000    0.10334    0.10272 =
         0.08451    0.00855    0.04187    0.00776
AFIX  43
H104  2    0.660822    0.318484    0.716995    11.00000   -1.20000
AFIX  65
C105  1    0.657454    0.267830    0.656703    11.00000    0.08648    0.08959 =
         0.07813    0.00825    0.03004    0.01334
C106  1    0.641304    0.202975    0.623803    11.00000    0.09868    0.10230 =
         0.09083    0.00019    0.03572    0.00652
AFIX  43
H106  2    0.646546    0.198649    0.597964    11.00000   -1.20000
AFIX  65
C107  1    0.617485    0.144449    0.628710    11.00000    0.10129    0.10489 =
         0.10976    0.00404    0.04026    0.00731
AFIX  43
H107  2    0.606448    0.100123    0.606225    11.00000   -1.20000
AFIX  65
C108  1    0.609816    0.150777    0.666517    11.00000    0.11569    0.11991 =
         0.11318    0.00471    0.04941    0.00402
C109  1    0.625965    0.215632    0.699417    11.00000    0.11766    0.11775 =
         0.10861    0.00857    0.05407   -0.00062
AFIX  43
H109  2    0.620723    0.219957    0.725256    11.00000   -1.20000
AFIX   0
C110  1    0.734626    0.573766    0.460272    11.00000    0.11701    0.11623 =
         0.11639   -0.00433    0.04069   -0.00024
AFIX  23
H11A  2    0.753202    0.532301    0.476557    11.00000   -1.20000
H11B  2    0.734559    0.630445    0.478323    11.00000   -1.20000
AFIX  66
PART 1
C111  1    0.515882    0.883937    0.102353    21.00000    0.10866    0.10061 =
         0.10144    0.00572    0.04077    0.00300
AFIX  43
H111  2    0.515357    0.892957    0.073121    21.00000   -1.20000
AFIX  65
C112  1    0.508229    0.958844    0.124775    21.00000    0.11181    0.10492 =
         0.10953    0.00162    0.04303    0.00319
AFIX  43
H112  2    0.502473    1.019061    0.110868    21.00000   -1.20000
AFIX  65
C113  1    0.508997    0.945645    0.167545    21.00000    0.09654    0.10151 =
         0.10563    0.00046    0.03893   -0.00203
C114  1    0.517418    0.857539    0.187893    21.00000    0.09620    0.09955 =
         0.09443   -0.00363    0.03527   -0.00252
AFIX  43
H114  2    0.517943    0.848518    0.217125    21.00000   -1.20000
AFIX  65
C115  1    0.525072    0.782631    0.165471    21.00000    0.08463    0.09276 =
         0.08912   -0.00074    0.03123   -0.00661
AFIX  43
H115  2    0.530827    0.722414    0.179379    21.00000   -1.20000
AFIX  65
C116  1    0.524304    0.795828    0.122701    21.00000    0.08325    0.09267 =
         0.09108   -0.00021    0.03359   -0.00394
AFIX   0
C117  1    0.705250    0.831396    0.159514    41.00000    0.07423    0.07871 =
         0.07857   -0.00623    0.02973   -0.00405
C118  1    0.755286    0.798311    0.222267    41.00000    0.07951    0.08286 =
         0.08013   -0.00182    0.02496   -0.00220
AFIX  23
H11C  2    0.770551    0.761174    0.212585    41.00000   -1.20000
H11D  2    0.766843    0.820418    0.252889    41.00000   -1.20000
AFIX   0
PART 0
PART 2
C119  1    0.707439    0.876105    0.148639   -41.00000    0.05665    0.05944 =
         0.05224   -0.00144    0.02218   -0.00057
PART 0
AFIX  66
C120  1    0.712545    0.259734    0.482162    11.00000    0.13722    0.11879 =
         0.12573    0.00114    0.04499    0.01596
AFIX  43
H120  2    0.714350    0.223815    0.507713    11.00000   -1.20000
AFIX  65
C121  1    0.714620    0.214486    0.445230    11.00000    0.12449    0.11687 =
         0.12474   -0.00191    0.04222    0.01396
C122  1    0.711978    0.267041    0.407846    11.00000    0.11680    0.10895 =
         0.11632   -0.01332    0.04244    0.01133
AFIX  43
H122  2    0.713397    0.236116    0.382605    11.00000   -1.20000
AFIX  65
C123  1    0.707261    0.364845    0.407394    11.00000    0.11999    0.10969 =
         0.10623   -0.01203    0.04882    0.00992
AFIX  43
H123  2    0.705456    0.400763    0.381843    11.00000   -1.20000
AFIX  65
C124  1    0.705186    0.410094    0.444325    11.00000    0.07551    0.09906 =
         0.09543   -0.01259    0.02994    0.00896
C125  1    0.707828    0.357540    0.481710    11.00000    0.13562    0.12181 =
         0.11578    0.00058    0.04957    0.01574
AFIX  43
H125  2    0.706409    0.388466    0.506951    11.00000   -1.20000
AFIX   0
PART 1
C126  1    0.538064    0.711872    0.106352    21.00000    0.08272    0.08814 =
         0.09061    0.00032    0.03470   -0.00598
AFIX  13
H126  2    0.544128    0.658853    0.128355    21.00000   -1.20000
AFIX   0
C127  1    0.508082    0.678941    0.058486    21.00000    0.07878    0.08534 =
         0.09396   -0.00002    0.03209   -0.00117
AFIX  23
H12C  2    0.496042    0.734516    0.041757    21.00000   -1.20000
H12D  2    0.492709    0.633664    0.063748    21.00000   -1.20000
AFIX   0
C139  1    0.725905    0.737994    0.219551    41.00000    0.08105    0.08463 =
         0.08012   -0.00512    0.02827   -0.00242
AFIX  13
H139  2    0.716955    0.761536    0.241889    41.00000   -1.20000
AFIX   0
PART 0
PART 2
C140  1    0.755932    0.847116    0.211440   -41.00000    0.05785    0.06089 =
         0.05302    0.00117    0.02225   -0.00124
AFIX  23
H14A  2    0.770518    0.811632    0.199890   -41.00000   -1.20000
H14B  2    0.768499    0.866839    0.242144   -41.00000   -1.20000
AFIX   0
C141  1    0.727309    0.784704    0.210143   -41.00000    0.05661    0.06362 =
         0.05220   -0.00236    0.02273   -0.00256
AFIX  13
H141  2    0.718411    0.812338    0.231791   -41.00000   -1.20000
AFIX  66
C142  1    0.735568    0.682171    0.223219   -41.00000    0.06568    0.06576 =
         0.06443    0.00072    0.02061   -0.00186
C143  1    0.735203    0.636684    0.261026   -41.00000    0.07320    0.07628 =
         0.06887    0.00489    0.02382   -0.00236
AFIX  43
H143  2    0.727829    0.669656    0.281151   -41.00000   -1.20000
AFIX  65
C144  1    0.745628    0.542954    0.269388   -41.00000    0.07689    0.07682 =
         0.07637    0.00513    0.02164   -0.00352
AFIX  43
H144  2    0.745378    0.511866    0.295228   -41.00000   -1.20000
AFIX  65
C145  1    0.756417    0.494711    0.239942   -41.00000    0.08506    0.08396 =
         0.08080    0.00326    0.02646   -0.00017
C146  1    0.756783    0.540197    0.202135   -41.00000    0.07994    0.07517 =
         0.08009   -0.00034    0.02727    0.00383
AFIX  43
H146  2    0.764157    0.507224    0.182010   -41.00000   -1.20000
AFIX  65
C147  1    0.746358    0.633926    0.193773   -41.00000    0.07403    0.07316 =
         0.06821   -0.00195    0.02375    0.00208
AFIX  43
H147  2    0.746608    0.665014    0.167933   -41.00000   -1.20000
AFIX  66
PART 0
PART 1
C148  1    0.735369    0.634927    0.228901    41.00000    0.07949    0.08597 =
         0.08474   -0.00378    0.02645   -0.00154
C149  1    0.729817    0.584909    0.262401    41.00000    0.08983    0.09514 =
         0.09063    0.00077    0.03123   -0.00199
AFIX  43
H149  2    0.720457    0.616177    0.280845    41.00000   -1.20000
AFIX  65
C150  1    0.737960    0.489141    0.268916    41.00000    0.11339    0.10151 =
         0.10934    0.00431    0.03673    0.00141
AFIX  43
H150  2    0.734165    0.454956    0.291812    41.00000   -1.20000
AFIX  65
C151  1    0.751656    0.443390    0.241931    41.00000    0.10480    0.10907 =
         0.10768   -0.00214    0.03282    0.00107
C152  1    0.757208    0.493407    0.208430    41.00000    0.10851    0.10323 =
         0.10972   -0.00528    0.03833    0.00571
AFIX  43
H152  2    0.766568    0.462138    0.189987    41.00000   -1.20000
AFIX  65
C153  1    0.749065    0.589175    0.201914    41.00000    0.10054    0.10004 =
         0.09732   -0.00628    0.03863    0.00288
AFIX  43
H153  2    0.752860    0.623360    0.179018    41.00000   -1.20000
AFIX  66
PART 0
PART 2
C154  1    0.613109    1.088621    0.173480   -31.00000    0.10266    0.10315 =
         0.10215   -0.00184    0.04130   -0.00372
C155  1    0.595335    1.112768    0.129918   -31.00000    0.10385    0.10518 =
         0.10410   -0.00161    0.04160    0.00054
AFIX  43
H155  2    0.602872    1.094676    0.107118   -31.00000   -1.20000
AFIX  65
C156  1    0.566534    1.163385    0.119714   -31.00000    0.10677    0.10531 =
         0.10581   -0.00109    0.04107    0.00083
AFIX  43
H156  2    0.554387    1.179888    0.089941   -31.00000   -1.20000
AFIX  65
C157  1    0.555507    1.189857    0.153073   -31.00000    0.10648    0.10529 =
         0.10645   -0.00298    0.04183    0.00090
C158  1    0.573281    1.165711    0.196636   -31.00000    0.10592    0.10562 =
         0.10654   -0.00106    0.04145   -0.00057
AFIX  43
H158  2    0.565744    1.183804    0.219435   -31.00000   -1.20000
AFIX  65
C159  1    0.602082    1.115094    0.206840   -31.00000    0.10511    0.10449 =
         0.10375   -0.00190    0.04141   -0.00035
AFIX  43
H159  2    0.614229    1.098592    0.236613   -31.00000   -1.20000
AFIX  66
PART 0
PART 1
C160  1    0.554943    1.198843    0.157917    31.00000    0.10709    0.10626 =
         0.10769   -0.00241    0.04142    0.00028
C161  1    0.563716    1.197986    0.120915    31.00000    0.10788    0.10506 =
         0.10668   -0.00159    0.04028    0.00039
AFIX  43
H161  2    0.553243    1.239452    0.096885    31.00000   -1.20000
AFIX  65
C162  1    0.587811    1.136460    0.119074    31.00000    0.10505    0.10661 =
         0.10572   -0.00031    0.04202    0.00019
AFIX  43
H162  2    0.593806    1.135875    0.093785    31.00000   -1.20000
AFIX  65
C163  1    0.603134    1.075791    0.154234    31.00000    0.10315    0.10442 =
         0.10247   -0.00079    0.04359   -0.00178
C164  1    0.594362    1.076646    0.191235    31.00000    0.10384    0.10467 =
         0.10460   -0.00122    0.04110   -0.00240
AFIX  43
H164  2    0.604834    1.035180    0.215266    31.00000   -1.20000
AFIX  65
C165  1    0.570267    1.138171    0.193077    31.00000    0.10710    0.10671 =
         0.10716   -0.00221    0.04143    0.00002
AFIX  43
H165  2    0.564272    1.138756    0.218366    31.00000   -1.20000
AFIX  66
PART 0
PART 2
C166  1    0.505074    0.979469    0.161931   -21.00000    0.07868    0.07810 =
         0.07665    0.00380    0.03079   -0.00223
C167  1    0.507921    0.898330    0.187510   -21.00000    0.07392    0.07802 =
         0.07460    0.00247    0.02908    0.00024
AFIX  43
H167  2    0.499729    0.898186    0.210818   -21.00000   -1.20000
AFIX  65
C168  1    0.522753    0.817403    0.178987   -21.00000    0.06634    0.07212 =
         0.06897    0.00418    0.02616   -0.00391
AFIX  43
H168  2    0.524698    0.761948    0.196469   -21.00000   -1.20000
AFIX  65
C169  1    0.534739    0.817614    0.144884   -21.00000    0.06881    0.07092 =
         0.07039    0.00458    0.02817   -0.00510
C170  1    0.531893    0.898752    0.119304   -21.00000    0.06346    0.06895 =
         0.06772    0.00327    0.02438   -0.00860
AFIX  43
H170  2    0.540085    0.898896    0.095997   -21.00000   -1.20000
AFIX  65
C171  1    0.517060    0.979681    0.127827   -21.00000    0.07476    0.07266 =
         0.07391    0.00261    0.02698   -0.00365
AFIX  43
H171  2    0.515115    1.035135    0.110345   -21.00000   -1.20000
AFIX  66
PART 0
PART 1
C172  1    0.706686    0.258745    0.159449    31.00000    0.10558    0.10445 =
         0.10922    0.00063    0.04120    0.00228
C173  1    0.699089    0.278455    0.114911    31.00000    0.09355    0.09558 =
         0.10739   -0.00206    0.03838    0.00258
AFIX  43
H173  2    0.708909    0.242824    0.098239    31.00000   -1.20000
AFIX  65
C174  1    0.677124    0.350299    0.094765    31.00000    0.09159    0.09143 =
         0.09880   -0.00277    0.03801   -0.00166
AFIX  43
H174  2    0.671932    0.363769    0.064325    31.00000   -1.20000
AFIX  65
C175  1    0.662756    0.402433    0.119158    31.00000    0.09164    0.08769 =
         0.09096    0.00026    0.03478    0.00001
C176  1    0.670352    0.382724    0.163697    31.00000    0.09554    0.09160 =
         0.08937   -0.00006    0.03320   -0.00097
AFIX  43
H176  2    0.660532    0.418355    0.180368    31.00000   -1.20000
AFIX  65
C177  1    0.692317    0.310881    0.183842    31.00000    0.09799    0.09267 =
         0.09879    0.00674    0.03527   -0.00140
AFIX  43
H177  2    0.697509    0.297410    0.214282    31.00000   -1.20000
AFIX  66
PART 0
PART 2
C178  1    0.699413    0.530361    0.097188   -31.00000    0.10771    0.11060 =
         0.10869    0.00064    0.04026   -0.00058
AFIX  43
H178  2    0.703363    0.496219    0.123862   -31.00000   -1.20000
AFIX  65
C179  1    0.725252    0.558768    0.085293   -31.00000    0.10658    0.11126 =
         0.10338    0.00255    0.03923    0.00093
AFIX  43
H179  2    0.746862    0.544042    0.103838   -31.00000   -1.20000
AFIX  65
C180  1    0.719473    0.608723    0.046265   -31.00000    0.10239    0.10648 =
         0.10178    0.00077    0.03949    0.00439
C181  1    0.687854    0.630270    0.019131   -31.00000    0.09957    0.09920 =
         0.09373   -0.00124    0.03763    0.00318
AFIX  43
H181  2    0.683905    0.664411   -0.007544   -31.00000   -1.20000
AFIX  65
C182  1    0.662015    0.601862    0.031025   -31.00000    0.10388    0.11266 =
         0.10174    0.00177    0.04014    0.00096
AFIX  43
H182  2    0.640405    0.616589    0.012480   -31.00000   -1.20000
AFIX  65
C183  1    0.667794    0.551908    0.070053   -31.00000    0.10390    0.09885 =
         0.09602   -0.00735    0.04029   -0.00137
AFIX   0
HKLF 4


REM  hy_a.res in C2
REM wR2 = 0.2204, GooF = S = 1.031, Restrained GooF = 0.997 for all data
REM R1 = 0.0765 for 26687 Fo > 4sig(Fo) and 0.1009 for all 36836 data
REM 2356 parameters refined using 3880 restraints

END

WGHT      0.1376      0.0000

REM Highest difference peak  2.083,  deepest hole -2.521,  1-sigma level  0.299
Q1    1   0.6189  0.4607  0.5835  11.00000  0.05    2.08
Q2    1   0.4014  0.3624  0.1304  11.00000  0.05    1.86
Q3    1   0.6196  0.5060  0.3986  11.00000  0.05    1.86
Q4    1   0.6215  0.4632  0.6349  11.00000  0.05    1.83
Q5    1   0.6379  0.5446  0.6855  11.00000  0.05    1.81
Q6    1   0.6018 -0.0498  0.5399  11.00000  0.05    1.75
Q7    1   0.6405  0.5825  0.6947  11.00000  0.05    1.75
Q8    1   0.6402  0.5123  0.3647  11.00000  0.05    1.72
Q9    1   0.5791  0.7440  0.3780  11.00000  0.05    1.71
Q10   1   0.6218  0.9587  0.4766  11.00000  0.05    1.68
Q11   1   0.6188  0.2814  0.4582  11.00000  0.05    1.65
Q12   1   0.6588  0.8006  0.0998  11.00000  0.05    1.63
Q13   1   0.6187  0.6185  0.4755  11.00000  0.05    1.61
Q14   1   0.6015  0.8366  0.1538  11.00000  0.05    1.52
Q15   1   0.5000  0.3847  0.0000  10.50000  0.05    1.44
Q16   1   0.6159  0.6213  0.4296  11.00000  0.05    1.37
Q17   1   0.3410  0.4970  0.2006  11.00000  0.05    1.37
Q18   1   0.6214  0.6905  0.2362  11.00000  0.05    1.36
Q19   1   0.6214  0.2855  0.5024  11.00000  0.05    1.36
Q20   1   0.6298  0.6023  0.5293  11.00000  0.05    1.28
Q21   1   0.6384  0.7521  0.6400  11.00000  0.05    1.26
Q22   1   0.6217  0.6977  0.1846  11.00000  0.05    1.24
Q23   1   0.6811  0.6640  0.1388  11.00000  0.05    1.22
Q24   1   0.3777  0.4014  0.0747  11.00000  0.05    1.22
Q25   1   0.6165  0.5997  0.5532  11.00000  0.05    1.22
Q26   1   0.5978  0.5425  0.7020  11.00000  0.05    1.21
Q27   1   0.5000  1.2547  0.0000  10.50000  0.05    1.17
Q28   1   0.6161  1.1921  0.4495  11.00000  0.05    1.14
Q29   1   0.4455  0.1914  0.0770  11.00000  0.05    1.08
Q30   1   0.3979  0.4203  0.0462  11.00000  0.05    1.08
Q31   1   0.3427  0.3924  0.0559  11.00000  0.05    1.03
Q32   1   0.4773  0.9975  0.0159  11.00000  0.05    1.02
Q33   1   0.6207  0.7140  0.4979  11.00000  0.05    1.00
Q34   1   0.6133  0.8398  0.1030  11.00000  0.05    0.98
Q35   1   0.7370  0.5554  0.0370  11.00000  0.05    0.97
Q36   1   0.6711  0.5328  0.6989  11.00000  0.05    0.96
Q37   1   0.6409  0.6436  0.1581  11.00000  0.05    0.93
Q38   1   0.5590  1.1791  0.0015  11.00000  0.05    0.93
Q39   1   0.3830  0.7949  0.0782  11.00000  0.05    0.93
Q40   1   0.4849  0.6542  0.0760  11.00000  0.05    0.92
Q41   1   0.6452  0.2177  0.0774  11.00000  0.05    0.91
Q42   1   0.4627  1.2366  0.0799  11.00000  0.05    0.90
Q43   1   0.7424  0.2422  0.1430  11.00000  0.05    0.90
Q44   1   0.5379  1.1801  0.1377  11.00000  0.05    0.90
Q45   1   0.7220  0.6173  0.0863  11.00000  0.05    0.90
Q46   1   0.6030  0.9949  0.5076  11.00000  0.05    0.86
Q47   1   0.7022  0.8430  0.6226  11.00000  0.05    0.86
Q48   1   0.5191  0.5267  0.5817  11.00000  0.05    0.85
Q49   1   0.7214  0.1856  0.1532  11.00000  0.05    0.83
Q50   1   0.6748  0.1751  0.0802  11.00000  0.05    0.83
Q51   1   0.5383  0.9656  0.0048  11.00000  0.05    0.80
Q52   1   0.6206  0.5141  0.4822  11.00000  0.05    0.80
Q53   1   0.4785  1.0539  0.0792  11.00000  0.05    0.80
Q54   1   0.4764  1.1887  0.0420  11.00000  0.05    0.77
Q55   1   0.7039  0.5146  0.4754  11.00000  0.05    0.77
Q56   1   0.7227  0.5165  0.0747  11.00000  0.05    0.76
Q57   1   0.4793  0.7457  0.1557  11.00000  0.05    0.74
Q58   1   0.6990  0.2575  0.1419  11.00000  0.05    0.73
Q59   1   0.5497  0.7855  0.1464  11.00000  0.05    0.73
Q60   1   0.5000  0.4855  0.0000  10.50000  0.05    0.73
Q61   1   0.5248  0.8246  0.1545  11.00000  0.05    0.73
Q62   1   0.7530  0.6012  0.4149  11.00000  0.05    0.73
Q63   1   0.5365  0.6669  0.4210  11.00000  0.05    0.73
Q64   1   0.6859  0.5476  0.0201  11.00000  0.05    0.73
Q65   1   0.7225  1.0515  0.6329  11.00000  0.05    0.73
Q66   1   0.6023  0.0303  0.5350  11.00000  0.05    0.72
Q67   1   0.5604  0.2049  0.6347  11.00000  0.05    0.72
Q68   1   0.3031  0.4203  0.0382  11.00000  0.05    0.71
Q69   1   0.6175  0.8019  0.4570  11.00000  0.05    0.71
Q70   1   0.7361  0.6733  0.0831  11.00000  0.05    0.70
Q71   1   0.7048  0.5660  0.4613  11.00000  0.05    0.70
Q72   1   0.2775  0.4182  0.1578  11.00000  0.05    0.70
Q73   1   0.7176  0.6200  0.1595  11.00000  0.05    0.69
Q74   1   0.7224  0.7475  0.6391  11.00000  0.05    0.68
Q75   1   0.5204  1.0528  0.3982  11.00000  0.05    0.68
Q76   1   0.4920  0.7135  0.4187  11.00000  0.05    0.67
Q77   1   0.7276  0.3957  0.6376  11.00000  0.05    0.67
Q78   1   0.6584  0.2662  0.0801  11.00000  0.05    0.67
Q79   1   0.5821  0.4729  0.3793  11.00000  0.05    0.67
Q80   1   0.5025  0.2609  0.6222  11.00000  0.05    0.66
Q81   1   0.5979  0.6995  0.6395  11.00000  0.05    0.66
Q82   1   0.4444  0.2753  0.1581  11.00000  0.05    0.66
Q83   1   0.4667  0.4124  0.0731  11.00000  0.05    0.66
Q84   1   0.4988  0.1865  0.5955  11.00000  0.05    0.66
Q85   1   0.5951  0.7125  0.5771  11.00000  0.05    0.66
Q86   1   0.4723  0.3276  0.0827  11.00000  0.05    0.65
Q87   1   0.6861  0.9941  0.3585  11.00000  0.05    0.65
Q88   1   0.4772  0.0564  0.3438  11.00000  0.05    0.65
Q89   1   0.2177  0.3865  0.0960  11.00000  0.05    0.65
Q90   1   0.5237  0.7829  0.5765  11.00000  0.05    0.64
Q91   1   0.2572  0.9574  0.1413  11.00000  0.05    0.64
Q92   1   0.6643  0.1206  0.0372  11.00000  0.05    0.64
Q93   1   0.5000  0.6980  0.0000  10.50000  0.05    0.64
Q94   1   0.6592  0.5801  0.0570  11.00000  0.05    0.64
Q95   1   0.5374  1.2318  0.1411  11.00000  0.05    0.63
Q96   1   0.7060  0.3727  0.5844  11.00000  0.05    0.63
Q97   1   0.7236  0.5259  0.3976  11.00000  0.05    0.63
Q98   1   0.7779  0.4839  0.1557  11.00000  0.05    0.63
Q99   1   0.6018  1.1756  0.1441  11.00000  0.05    0.62
Q100  1   0.4805  0.1764  0.1631  11.00000  0.05    0.62
Q101  1   0.5353  0.0188  0.5677  11.00000  0.05    0.62
Q102  1   0.5160  0.8701  0.5843  11.00000  0.05    0.62
Q103  1   0.2961  0.4641  0.0835  11.00000  0.05    0.62
Q104  1   0.5214  0.9498  0.6204  11.00000  0.05    0.62
Q105  1   0.3212  0.0227  0.1419  11.00000  0.05    0.61
Q106  1   0.6947  0.4310  0.6193  11.00000  0.05    0.61
Q107  1   0.6816  0.6186  0.3014  11.00000  0.05    0.61
Q108  1   0.7621  0.3819  0.6799  11.00000  0.05    0.61
Q109  1   0.5213  1.0286  0.4556  11.00000  0.05    0.61
Q110  1   0.5609  0.6656  0.1408  11.00000  0.05    0.61
Q111  1   0.5161  1.0835  0.0004  11.00000  0.05    0.61
Q112  1   0.5557  0.9987  0.3777  11.00000  0.05    0.61
Q113  1   0.5346  0.6278  0.0614  11.00000  0.05    0.61
Q114  1   0.3819  0.1266  0.0154  11.00000  0.05    0.61
Q115  1   0.7253  0.7706  0.3796  11.00000  0.05    0.60
Q116  1   0.6432  0.6353  0.7448  11.00000  0.05    0.60
Q117  1   0.7201  0.3089  0.0782  11.00000  0.05    0.60
Q118  1   0.7836  0.8391  0.1537  11.00000  0.05    0.60
Q119  1   0.7016  0.9019  0.6376  11.00000  0.05    0.60
Q120  1   0.2945  0.2884  0.0994  11.00000  0.05    0.60
Q121  1   0.5786  1.0896  0.1109  11.00000  0.05    0.60
Q122  1   0.6796  0.5487  0.7616  11.00000  0.05    0.60
Q123  1   0.7141  0.9987  0.3628  11.00000  0.05    0.60
Q124  1   0.2700  0.7531  0.1376  11.00000  0.05    0.60
Q125  1   0.2592  0.4964  0.0777  11.00000  0.05    0.59
Q126  1   0.7818  0.8961  0.1993  11.00000  0.05    0.58
Q127  1   0.7189  0.5523  0.5623  11.00000  0.05    0.58
Q128  1   0.3218  0.1600  0.0947  11.00000  0.05    0.58
Q129  1   0.3184  1.0253  0.0376  11.00000  0.05    0.57
Q130  1   0.2277  0.3042  0.0849  11.00000  0.05    0.57
Q131  1   0.7387  0.3408  0.4300  11.00000  0.05    0.57
Q132  1   0.6983  0.7419  0.4753  11.00000  0.05    0.57
Q133  1   0.3066  0.7983  0.1554  11.00000  0.05    0.57
Q134  1   0.6349  0.7689  0.4251  11.00000  0.05    0.57
Q135  1   0.5359  0.8376  0.4233  11.00000  0.05    0.57
Q136  1   0.7644  0.6891  0.0254  11.00000  0.05    0.56
Q137  1   0.7606  0.4201  0.6588  11.00000  0.05    0.56
Q138  1   0.5019  0.9609  0.0968  11.00000  0.05    0.56
Q139  1   0.5487  0.4526  0.6466  11.00000  0.05    0.56
Q140  1   0.5589  0.9690  0.1491  11.00000  0.05    0.56
Q141  1   0.5807  0.4857  0.6795  11.00000  0.05    0.56
Q142  1   0.6405  1.0853  0.0800  11.00000  0.05    0.56
Q143  1   0.4871  1.1136  0.1442  11.00000  0.05    0.56
Q144  1   0.6191  1.0280  0.2976  11.00000  0.05    0.56
Q145  1   0.7449  0.6504  0.5030  11.00000  0.05    0.56
Q146  1   0.5515  1.0705  0.2046  11.00000  0.05    0.56
Q147  1   0.3436  0.1251  0.1822  11.00000  0.05    0.56
Q148  1   0.2982  0.7200  0.0811  11.00000  0.05    0.55
Q149  1   0.6161  0.4150  0.3368  11.00000  0.05    0.55
Q150  1   0.6975  0.2245  0.4627  11.00000  0.05    0.55
Q151  1   0.3954  0.8022  0.1414  11.00000  0.05    0.55
Q152  1   0.4961  0.5816  0.1406  11.00000  0.05    0.55
Q153  1   0.7448  0.5792  0.6830  11.00000  0.05    0.55
Q154  1   0.7761  0.6238  0.6749  11.00000  0.05    0.55
Q155  1   0.4973  1.0883  0.1426  11.00000  0.05    0.55
Q156  1   0.6243  1.0674  0.1794  11.00000  0.05    0.55
Q157  1   0.7210  0.9308  0.1597  11.00000  0.05    0.55
Q158  1   0.7437  1.0474  0.1586  11.00000  0.05    0.55
Q159  1   0.7342  0.3880  0.1444  11.00000  0.05    0.55
Q160  1   0.7623  0.6046  0.1992  11.00000  0.05    0.54
Q161  1   0.7338  0.3824  0.5829  11.00000  0.05    0.54
Q162  1   0.7069  0.1680  0.3955  11.00000  0.05    0.54
Q163  1   0.4827  0.9179  0.3208  11.00000  0.05    0.54
Q164  1   0.7371  0.1114  0.4410  11.00000  0.05    0.54
Q165  1   0.4468  0.4778  0.1021  11.00000  0.05    0.54
Q166  1   0.5595  1.0228  0.1819  11.00000  0.05    0.54
Q167  1   0.5311  0.0044  0.5926  11.00000  0.05    0.54
Q168  1   0.4981  1.2722  0.1425  11.00000  0.05    0.53
Q169  1   0.6615  0.1306  0.3188  11.00000  0.05    0.53
Q170  1   0.5236  0.8475  0.6212  11.00000  0.05    0.53
Q171  1   0.5576  0.4874  0.0831  11.00000  0.05    0.53
Q172  1   0.6786  1.0371  0.2019  11.00000  0.05    0.53
Q173  1   0.6713  0.7576  0.3616  11.00000  0.05    0.53
Q174  1   0.4949  0.7780  0.0781  11.00000  0.05    0.53
Q175  1   0.5633  0.9061  0.6875  11.00000  0.05    0.53
Q176  1   0.5755  0.6548  0.4986  11.00000  0.05    0.53
Q177  1   0.7604  0.8798  0.2226  11.00000  0.05    0.53
Q178  1   0.7228  0.6432  0.6548  11.00000  0.05    0.53
Q179  1   0.6131  0.9369  0.1634  11.00000  0.05    0.53
Q180  1   0.2836  0.6014  0.1572  11.00000  0.05    0.53
Q181  1   0.4830  0.5638  0.3456  11.00000  0.05    0.53
Q182  1   0.5385  0.4288  0.1087  11.00000  0.05    0.53
Q183  1   0.7060  0.4776  0.6370  11.00000  0.05    0.52
Q184  1   0.4969  0.5302  0.3237  11.00000  0.05    0.52
Q185  1   0.6251  0.4420  0.0821  11.00000  0.05    0.52
Q186  1   0.5373  0.0741  0.5190  11.00000  0.05    0.52
Q187  1   0.7407  0.4224  0.3828  11.00000  0.05    0.52
Q188  1   0.7354  0.6545  0.3193  11.00000  0.05    0.52
Q189  1   0.6740  0.3899  0.3242  11.00000  0.05    0.52
Q190  1   0.5226  0.3689  0.1621  11.00000  0.05    0.52
Q191  1   0.7216  0.4164  0.1242  11.00000  0.05    0.52
Q192  1   0.2799  0.5429  0.1707  11.00000  0.05    0.51
Q193  1   0.7229  0.2315  0.0986  11.00000  0.05    0.51
Q194  1   0.3995  0.6258  0.1380  11.00000  0.05    0.51
Q195  1   0.5424  0.9462  0.3648  11.00000  0.05    0.51
Q196  1   0.4626  0.5698  0.1352  11.00000  0.05    0.51
Q197  1   0.6558  0.7348  0.4443  11.00000  0.05    0.51
Q198  1   0.6173  0.9413  0.2064  11.00000  0.05    0.50
Q199  1   0.6160  1.0357  0.1408  11.00000  0.05    0.50
Q200  1   0.2570  0.8444  0.0974  11.00000  0.05    0.50
Q201  1   0.5942  1.0152  0.3661  11.00000  0.05    0.50
Q202  1   0.5000  0.5552  0.5000  10.50000  0.05    0.50
Q203  1   0.6747  0.6415  0.3636  11.00000  0.05    0.50
Q204  1   0.4785  0.4593  0.0951  11.00000  0.05    0.50
Q205  1   0.7275  0.8127  0.4020  11.00000  0.05    0.50
Q206  1   0.7756  0.6003  0.2994  11.00000  0.05    0.50
Q207  1   0.5532  0.2793  0.5852  11.00000  0.05    0.50
Q208  1   0.3946  0.1161  0.1391  11.00000  0.05    0.50
Q209  1   0.7450  0.0202  0.4138  11.00000  0.05    0.50
Q210  1   0.7578  0.6421  0.6336  11.00000  0.05    0.50
Q211  1   0.4408  0.0128  0.1796  11.00000  0.05    0.50
Q212  1   0.5224  1.1208  0.3050  11.00000  0.05    0.49
Q213  1   0.7188  0.9562  0.6008  11.00000  0.05    0.49
Q214  1   0.5944  0.7229  0.0968  11.00000  0.05    0.49
Q215  1   0.4987  0.5309  0.5410  11.00000  0.05    0.49
Q216  1   0.7623  0.5141  0.1034  11.00000  0.05    0.49
Q217  1   0.5766  1.1585  0.3775  11.00000  0.05    0.49
Q218  1   0.5349  0.6222  0.5258  11.00000  0.05    0.49
Q219  1   0.3620  0.6309  0.1437  11.00000  0.05    0.49
Q220  1   0.5821  1.0532  0.3410  11.00000  0.05    0.49
Q221  1   0.5144  1.1626  0.3601  11.00000  0.05    0.49
Q222  1   0.7246  0.7838  0.5591  11.00000  0.05    0.49
Q223  1   0.6603  0.3064  0.1391  11.00000  0.05    0.48
Q224  1   0.5367  1.0576  0.2673  11.00000  0.05    0.48
Q225  1   0.5344  0.9903  0.6576  11.00000  0.05    0.48
Q226  1   0.7001  1.0409  0.3419  11.00000  0.05    0.48
Q227  1   0.6772  0.3006  0.5018  11.00000  0.05    0.48
Q228  1   0.7781  0.5996  0.4600  11.00000  0.05    0.48
Q229  1   0.6400  0.5073 -0.0008  11.00000  0.05    0.48
Q230  1   0.5010  0.1084  0.6103  11.00000  0.05    0.48
Q231  1   0.4149  0.3014  0.0131  11.00000  0.05    0.48
Q232  1   0.3160  0.1991  0.1407  11.00000  0.05    0.48
Q233  1   0.7014  0.2941  0.2429  11.00000  0.05    0.48
Q234  1   0.6388  0.4150  0.5042  11.00000  0.05    0.48
Q235  1   0.5633  0.5222  0.6646  11.00000  0.05    0.47
Q236  1   0.5577  0.5233  0.0192  11.00000  0.05    0.47
Q237  1   0.7234  0.8635  0.3421  11.00000  0.05    0.47
Q238  1   0.6351  0.9882  0.6627  11.00000  0.05    0.47
Q239  1   0.7452  0.7367  0.5986  11.00000  0.05    0.47
Q240  1   0.6973  0.4145  0.2976  11.00000  0.05    0.47
Q241  1   0.4858  0.8219  0.0833  11.00000  0.05    0.47
Q242  1   0.7016  0.7875  0.5189  11.00000  0.05    0.47
Q243  1   0.4822  0.4208  0.5801  11.00000  0.05    0.47
Q244  1   0.5348  0.9394  0.2193  11.00000  0.05    0.47
Q245  1   0.7248  0.4970  0.3664  11.00000  0.05    0.47
Q246  1   0.3811  0.0360  0.0150  11.00000  0.05    0.47
Q247  1   0.5000  0.7774  0.0000  10.50000  0.05    0.47
Q248  1   0.6591  0.5737  0.1020  11.00000  0.05    0.46
Q249  1   0.7384  0.8400  0.2558  11.00000  0.05    0.46
Q250  1   0.5230  0.6407  0.2591  11.00000  0.05    0.46
Q251  1   0.7246  0.9381  0.3192  11.00000  0.05    0.46
Q252  1   0.7238  0.3112  0.1485  11.00000  0.05    0.46
Q253  1   0.5393  0.4975  0.4057  11.00000  0.05    0.46
Q254  1   0.4972  0.8891  0.3390  11.00000  0.05    0.46
Q255  1   0.5599  0.8477  0.3466  11.00000  0.05    0.46
Q256  1   0.5173  0.5319  0.1381  11.00000  0.05    0.46
Q257  1   0.7047  0.6585  0.3164  11.00000  0.05    0.46
Q258  1   0.5928  0.5489  0.5770  11.00000  0.05    0.46
Q259  1   0.5579  0.0907  0.5421  11.00000  0.05    0.46
Q260  1   0.4260  0.0847  0.0776  11.00000  0.05    0.46
Q261  1   0.5828  0.9751  0.1762  11.00000  0.05    0.46
Q262  1   0.7309  0.6964  0.5364  11.00000  0.05    0.46
Q263  1   0.6791  0.2434  0.7411  11.00000  0.05    0.46
Q264  1   0.7239  0.2073  0.3599  11.00000  0.05    0.46
Q265  1   0.5421  1.1649  0.4049  11.00000  0.05    0.46
Q266  1   0.3780  0.9020  0.0818  11.00000  0.05    0.46
Q267  1   0.5351  0.9455  0.4359  11.00000  0.05    0.46
Q268  1   0.5355  0.4397  0.3950  11.00000  0.05    0.46
Q269  1   0.3352  0.9409 -0.0179  11.00000  0.05    0.46
Q270  1   0.2749  0.4879 -0.0024  11.00000  0.05    0.46
Q271  1   0.6940  0.6596  0.4586  11.00000  0.05    0.45
Q272  1   0.3582  0.7472  0.1368  11.00000  0.05    0.45
Q273  1   0.6842  0.7532  0.5640  11.00000  0.05    0.45
Q274  1   0.7561  0.3054  0.7072  11.00000  0.05    0.45
Q275  1   0.5047  0.7752  0.3783  11.00000  0.05    0.45
Q276  1   0.6029  0.1703  0.5420  11.00000  0.05    0.45
Q277  1   0.5764  0.9706  0.5977  11.00000  0.05    0.45
Q278  1   0.5506  0.6608  0.5375  11.00000  0.05    0.45
Q279  1   0.5237  0.7410  0.5205  11.00000  0.05    0.45
Q280  1   0.5802  0.3454  0.3215  11.00000  0.05    0.45
Q281  1   0.5242  1.0656  0.3023  11.00000  0.05    0.45
Q282  1   0.6626  0.6297 -0.0478  11.00000  0.05    0.45
Q283  1   0.6378  0.7009  0.0779  11.00000  0.05    0.45
Q284  1   0.4761  0.5522  0.0992  11.00000  0.05    0.45
Q285  1   0.5436  0.6791  0.4778  11.00000  0.05    0.44
Q286  1   0.7209  0.3579  0.5468  11.00000  0.05    0.44
Q287  1   0.7195  0.0973  0.4776  11.00000  0.05    0.44
Q288  1   0.2907  0.6720  0.1551  11.00000  0.05    0.44
Q289  1   0.4722  0.4779  0.3074  11.00000  0.05    0.44
Q290  1   0.3166  0.6998  0.2008  11.00000  0.05    0.44
Q291  1   0.5434  0.5427  0.3657  11.00000  0.05    0.44
Q292  1   0.3818  0.2900  0.0811  11.00000  0.05    0.44
Q293  1   0.2823  0.8291  0.1175  11.00000  0.05    0.44
Q294  1   0.5173  0.5005  0.6669  11.00000  0.05    0.44
Q295  1   0.7228  0.1404  0.4187  11.00000  0.05    0.44
Q296  1   0.6635  0.5367  0.4789  11.00000  0.05    0.44
Q297  1   0.4913  0.3418  0.1385  11.00000  0.05    0.44
Q298  1   0.6999  0.9434  0.5643  11.00000  0.05    0.44
Q299  1   0.5052  0.3182  0.5365  11.00000  0.05    0.44
;
_shelx_res_checksum                77485
_shelx_hkl_file
;
   0   0  -2  454.46   37.53
   0   0  -2  501.05   37.58
   0   0  -2  456.50   37.53
   0   0  -3  241.95   14.94
   0   0  -3  231.21   14.91
   0   0  -4 9717.97  376.40
   0   0  -4 3718.08  375.35
   0   0  -4 8029.36  376.08
   0   0  -4 5595.84  375.46
   0   0  -5   50.48    4.89
   0   0  -5   69.84    5.03
   0   0  -6    4.79    0.75
   0   0  -6    4.97    0.99
   0   0  -7   23.61    2.41
   0   0  -7   31.19    2.62
   0   0  -8  140.05   12.89
   0   0  -8  167.91   13.05
   0   0  -9  142.98   13.05
   0   0  -9  155.68   13.16
   0   0  -9  173.51   13.22
   0   0 -10  297.57   24.00
   0   0 -10  265.01   23.86
   0   0 -11  368.97   29.54
   0   0 -11  324.11   29.36
   0   0 -12 3778.20  284.66
   0   0 -12 3181.20  284.41
   0   0 -13 1185.59  106.12
   0   0 -13 2123.25  108.53
   0   0 -14  323.08   28.98
   0   0 -14  531.72   31.51
   0   0 -15  198.63   16.58
   0   0 -16   17.75    2.47
   0   0 -16   20.51    6.58
   0   0 -16   21.49    2.54
   0   0 -17  693.56   66.44
   0   0 -17 1246.34   72.16
   0   0 -17  883.24   70.81
   0   0 -17 1178.78   71.26
   0   0 -17  841.41   66.53
   0   0 -17  821.75   66.57
   0   0 -18   59.33   10.40
   0   0 -18   86.99   11.54
   0   0 -18   54.25    5.81
   0   0 -18   66.74    9.79
   0   0 -18   60.72    5.83
   0   0 -18   58.93    5.90
   0   0 -19   17.19    8.11
   0   0 -19   15.94    7.21
   0   0 -19   14.88    2.48
   0   0 -19   13.81    2.44
   0   0 -19   16.58    2.50
   0   0 -19   21.56    7.06
   0   0 -20 1139.17  103.85
   0   0 -20 1045.26  107.76
   0   0 -20 1282.33  104.03
   0   0  20 1801.12  107.35
   0   0 -20 1348.96  109.40
   0   0 -20 1756.30  109.77
   0   0 -20 1284.37  103.93
   0   0 -21   -3.28    7.69
   0   0 -21    5.80    9.18
   0   0 -21   -0.48    4.48
   0   0 -21   -4.50    7.31
   0   0 -21   -1.38    5.69
   0   0 -21    2.31    2.05
   0   0 -21    1.51    1.93
   0   0  21    2.15    4.64
   0   0 -21    1.00    1.57
   0   0 -21   -7.80    8.51
   0   0 -21    0.33    1.84
   0   0 -22    7.24    9.08
   0   0 -22    6.26    5.19
   0   0 -22    9.34    3.48
   0   0 -22    6.82    2.22
   0   0 -22   -7.62    8.91
   0   0 -22    8.63    2.20
   0   0 -22    7.05    2.06
   0   0 -22   10.08    2.77
   0   0 -22    7.50    2.43
   0   0 -22   12.99    8.31
   0   0  22   10.58    5.05
   0   0 -22    8.23    7.88
   0   0 -22    6.03    5.66
   0   0  23   21.89    6.01
   0   0 -23    7.50    8.49
   0   0 -23    3.94   11.00
   0   0 -23    8.76    3.65
   0   0 -23    7.89    2.52
   0   0 -23    7.38    5.70
   0   0 -23    5.21    9.31
   0   0 -23   10.53    2.80
   0   0 -23    6.13    2.74
   0   0 -23   15.82    9.56
   0   0 -23   12.25    2.54
   0   0 -23   10.77    2.56
   0   0 -23    3.82    5.82
   0   0 -23   -1.80    8.43
   0   0  24   10.15    5.70
   0   0 -24    5.36    8.67
   0   0 -24   10.67   12.28
   0   0 -24   15.96    6.77
   0   0 -24   11.05    2.90
   0   0 -24   11.34   10.36
   0   0 -24    6.65    2.75
   0   0 -24    6.03    3.16
   0   0 -24    0.98    9.45
   0   0 -24   15.87    7.15
   0   0 -24    8.92    2.58
   0   0 -24   10.60    2.57
   0   0 -24    6.90   10.03
   0   0 -25    0.94   10.48
   0   0 -25   -1.06   10.28
   0   0 -25    3.14    6.62
   0   0 -25    1.85    3.83
   0   0 -25    3.69    2.57
   0   0 -25    5.26    6.19
   0   0 -25    5.68    2.50
   0   0 -25    3.42    2.28
   0   0 -25    3.30    2.33
   0   0 -25   -0.95    9.62
   0   0 -25    6.11   10.97
   0   0  25   11.55    5.73
   0   0 -26   -1.44    4.09
   0   0 -26    5.70   11.04
   0   0 -26    6.00    7.46
   0   0 -26    4.10    2.40
   0   0 -26    5.46    2.62
   0   0 -26    5.98    9.37
   0   0 -26    0.49    2.34
   0   0 -26    3.93    2.70
   0   0 -26   17.13   12.30
   0   0 -27  119.41   12.46
   0   0 -27  130.61   17.04
   0   0 -27  183.61   23.76
   0   0 -27  120.19   12.60
   0   0 -27  136.89   12.62
   0   0 -27  138.43   12.94
   0   0 -27  146.09   13.66
   0   0 -27  102.23   22.44
   0   0 -27  124.06   19.32
   0   0 -28    0.26    2.31
   0   0 -28    1.45    2.54
   0   0 -28   11.54   13.01
   0   0 -28    0.70    7.79
   0   0 -28    0.81    3.15
   0   0 -28    5.76   12.61
   0   0 -28   -1.06   10.32
   0   0 -29    1.54    2.61
   0   0 -29    4.55    2.83
   0   0 -29    8.03   13.22
   0   0 -29   -3.59   10.66
   0   0 -29    1.40    3.46
   0   0 -29    4.27   11.51
   0   0 -29    1.47   14.04
   0   0 -29   -2.86    5.00
   0   0 -30    5.73    3.12
   0   0 -30   -6.36   11.75
   0   0 -30    1.43    3.77
   0   0 -30   -1.48   14.87
   0   0 -30    4.25    5.17
   0   0 -31   60.46   14.52
   0   0 -31   28.96   12.86
   0   0 -31   26.52    5.85
   0   0 -31   23.44   17.93
   0   0 -32  847.83   50.93
   0   0 -32  417.07   48.60
   0   0 -32  389.12   43.06
   0   0 -32  776.68   46.52
   0   0 -32  497.98   54.04
   0   0 -33    5.29   15.58
   0   0 -33    7.22    4.38
   0   0 -34    3.93   16.22
   0   0 -34    5.92    9.62
   0   0 -35   83.17   14.39
   0   0 -35   83.44    9.23
   0   0 -36   26.32    9.66
   0   0 -36   70.04    7.40
   0  -2   0  719.58   58.59
   0  -2   0  737.10   58.52
   0   2  -1 1470.29  134.54
   0  -2  -1 1853.98  135.00
   0  -2   1 1976.36  134.84
   0  -2   1 1761.49  134.88
   0  -2  -1 1845.44  135.03
   0  -2  -2  277.49   22.16
   0  -2  -2  258.76   22.17
   0  -2   2  273.46   21.81
   0  -2   2  266.31   21.94
   0   2  -3   46.88    5.45
   0  -2  -3   42.03    4.50
   0  -2   3   45.51    3.84
   0  -2   3   41.40    4.04
   0   2  -4  438.76   38.40
   0  -2  -4  501.17   38.18
   0  -2  -4  499.30   38.46
   0  -2   4  440.17   37.62
   0  -2   4  477.27   37.48
   0   2  -5  503.73   40.67
   0   2  -5  476.26   40.05
   0  -2  -5  494.49   40.50
   0  -2   5  498.89   39.58
   0   2  -6  681.85   56.42
   0   2  -6  687.84   55.80
   0  -2  -6  814.05   56.48
   0  -2   6  682.48   55.26
   0   2  -7  321.16   26.27
   0  -2  -7  291.65   26.56
   0  -2  -7  338.74   26.90
   0   2  -7  344.55   27.14
   0  -2  -8  657.45   49.34
   0   2  -8  623.39   49.48
   0  -2  -8  740.12   49.98
   0   2  -9  637.86   61.37
   0  -2  -9  928.76   63.27
   0   2   9  999.19   62.11
   0  -2   9  763.12   61.20
   0   2  -9  791.49   62.70
   0  -2  -9  860.27   62.62
   0   2  10 2357.42  149.79
   0   2 -10 1537.97  149.44
   0  -2 -10 2560.63  151.67
   0   2 -10 1705.19  149.37
   0  -2 -10 2303.08  150.91
   0   2 -11  663.45   63.27
   0   2  11  900.13   63.44
   0  -2 -11 1234.66   66.41
   0   2 -11  750.82   63.44
   0  -2 -11 1110.17   65.43
   0   2 -12 1003.73   51.81
   0   2 -12  494.59   48.56
   0   2  12  740.64   48.69
   0  -2 -12 1170.67   52.26
   0  -2 -12 1254.73   53.22
   0   2 -12  789.47   49.20
   0   2 -13  185.87   17.98
   0  -2 -13  197.98   18.09
   0  -2 -13  207.19   18.66
   0  -2 -13  196.11   16.42
   0   2 -14 1590.63  127.61
   0  -2 -14 1375.85  125.83
   0  -2 -14 1942.60  128.67
   0  -2 -14 1645.35  126.00
   0  -2 -14 1851.95  128.05
   0   2 -15  377.08   38.15
   0  -2 -15  452.92   34.70
   0   2 -15  476.03   36.86
   0  -2 -15  394.89   34.59
   0   2 -16  222.26   23.99
   0  -2 -16  314.65   24.17
   0  -2 -16  254.53   19.88
   0  -2 -16  254.35   23.92
   0   2 -16  256.38   20.13
   0  -2 -16  221.76   19.89
   0   2 -16  196.14   19.69
   0  -2 -16  246.10   19.94
   0   2 -16  278.50   22.42
   0   2 -16  319.23   24.90
   0  -2 -17   45.08    8.45
   0  -2 -17   32.98    3.84
   0   2 -17   46.28    9.04
   0  -2  17   43.47    5.28
   0   2 -17   40.62    4.28
   0   2 -17   34.46    3.89
   0  -2 -17   33.38    3.99
   0   2 -17   35.01    9.23
   0  -2 -17   39.49    4.05
   0   2 -17   51.46    7.24
   0   2 -18  500.65   38.61
   0  -2  18  508.27   34.28
   0   2 -18  378.67   37.74
   0  -2 -18  489.96   37.58
   0   2 -18  401.82   33.08
   0  -2 -18  379.97   32.87
   0   2 -18  340.07   32.62
   0  -2 -18  396.22   32.83
   0   2 -18  461.97   35.72
   0   2 -19   74.76   14.72
   0   2 -19  149.43   16.27
   0  -2 -19  120.37   14.74
   0  -2  19  140.96   11.28
   0  -2 -19  105.36    9.72
   0   2 -19  122.08   12.91
   0  -2 -19   96.03    9.69
   0   2 -19  113.37   10.04
   0   2 -19   94.17    9.52
   0  -2 -20  436.29   35.78
   0   2 -20  290.12   36.92
   0  -2 -20  340.29   35.91
   0   2 -20  646.20   41.57
   0  -2 -20  424.15   33.21
   0   2 -20  504.58   37.00
   0   2 -20  413.50   33.47
   0  -2 -20  396.34   33.22
   0   2 -20  351.12   32.87
   0  -2  20  522.69   34.77
   0   2 -20  516.06   41.68
   0  -2 -20  321.23   37.22
   0   2 -20  267.16   35.79
   0  -2 -21  418.07   56.25
   0   2 -21  461.80   56.86
   0   2 -21 1081.60   62.29
   0  -2 -21  578.54   55.87
   0   2 -21  666.62   59.78
   0   2 -21  922.20   59.84
   0   2 -21  516.41   54.37
   0  -2 -21  706.44   55.69
   0   2 -21  549.52   53.05
   0   2 -21  867.32   57.23
   0  -2 -21  676.21   52.74
   0  -2 -21  684.51   52.89
   0   2 -21  603.72   52.48
   0   2 -21  737.50   53.24
   0   2  21  874.72   57.05
   0  -2 -21  643.87   52.52
   0  -2 -21  717.26   52.89
   0  -2 -21  479.23   56.72
   0   2 -21  547.46   54.64
   0   2 -21  514.85   56.22
   0  -2 -22  122.65   21.49
   0   2 -22  167.99   22.96
   0   2 -22  178.33   20.81
   0   2 -22  317.89   26.52
   0  -2 -22  184.55   20.93
   0   2 -22  195.20   25.20
   0   2 -22  254.11   24.02
   0  -2 -22  234.73   23.75
   0  -2 -22  209.76   20.14
   0   2 -22  166.32   19.08
   0  -2 -22  160.22   16.37
   0   2 -22  182.43   17.30
   0   2 -22  178.44   17.42
   0  -2 -22  208.64   16.93
   0   2 -22  179.46   16.57
   0  -2 -22  198.24   16.97
   0   2 -22  235.08   17.58
   0   2  22  271.63   21.54
   0   2 -22  189.24   16.59
   0  -2 -22  196.06   16.89
   0  -2 -22  194.72   16.64
   0  -2 -22  141.26   21.70
   0   2 -22  145.02   20.90
   0   2 -22  198.42   19.62
   0   2 -23   44.47   10.27
   0   2 -23   36.57   12.18
   0  -2 -23   20.01   10.67
   0   2 -23   81.81   15.89
   0  -2 -23   37.88    9.55
   0   2 -23   76.73   13.65
   0   2 -23   36.93   14.51
   0  -2 -23   73.55   13.37
   0   2 -23   42.50    5.89
   0  -2 -23   45.87    8.78
   0  -2 -23   40.95    5.01
   0   2 -23   38.10    8.15
   0   2 -23   42.68    6.18
   0  -2 -23   45.53    5.47
   0   2 -23   54.85    6.25
   0   2 -23   39.74    5.23
   0  -2 -23   52.48    5.73
   0   2  23   61.31    9.71
   0  -2 -23   49.33    5.28
   0   2 -23   35.08    4.90
   0  -2 -23   34.53   11.97
   0   2 -23   46.52   11.43
   0   2 -23   46.98    8.97
   0  -2 -23   34.28    9.18
   0  -2 -24   15.06   10.71
   0   2 -24   21.99   12.50
   0  -2 -24   32.20   10.07
   0   2 -24   57.95   15.43
   0   2 -24   55.39   13.37
   0  -2 -24   44.71   11.65
   0   2 -24   54.29   15.81
   0  -2 -24   25.50    3.94
   0   2 -24   32.11    5.52
   0   2 -24   30.67    7.41
   0  -2 -24   39.43    8.79
   0   2 -24   32.40    5.05
   0  -2 -24   25.78    4.41
   0   2 -24   29.56    4.44
   0  -2 -24   28.38    4.73
   0   2 -24   48.96    5.95
   0   2  24   66.32   10.29
   0   2 -24   31.97    4.34
   0  -2 -24   33.52    4.48
   0   2 -24   32.18    4.30
   0   2 -24   31.10    9.10
   0  -2 -24    9.63   10.29
   0  -2 -24   23.94    8.65
   0   2 -24   40.50   12.05
   0   2 -25  148.98   23.89
   0  -2 -25  120.29   22.10
   0   2 -25  166.48   23.50
   0  -2 -25  154.75   20.70
   0   2 -25  297.79   27.19
   0   2 -25  204.14   27.44
   0  -2 -25  284.54   27.30
   0   2 -25  156.07   16.83
   0  -2 -25  198.06   16.86
   0  -2 -25  208.99   17.18
   0   2 -25  237.57   17.86
   0   2 -25  182.00   16.51
   0   2  25  276.66   22.38
   0   2 -25  162.97   16.23
   0  -2 -25  193.59   16.49
   0   2 -25  166.93   16.23
   0   2 -25  141.90   19.57
   0   2 -25  156.00   22.33
   0  -2 -25  139.45   23.74
   0  -2 -25  188.38   20.98
   0  -2 -26   73.48   17.82
   0   2 -26  103.38   20.43
   0  -2 -26   76.68   15.08
   0   2 -26   98.80   18.52
   0   2  26  190.02   17.40
   0   2 -26  111.26   11.17
   0   2 -26  103.16   11.11
   0  -2 -26  113.44   11.31
   0   2 -26  175.56   22.18
   0  -2 -26  148.57   20.78
   0   2 -26  123.58   22.94
   0   2 -26  114.81   11.94
   0   2 -26  106.95   11.19
   0  -2 -26  132.74   12.05
   0   2 -26  168.57   13.31
   0  -2 -26  129.45   11.78
   0   2 -26   81.66   14.90
   0  -2 -26   85.03   18.88
   0  -2 -26  141.42   17.01
   0   2  27  351.85   27.02
   0  -2 -27  192.94   25.00
   0   2 -27  200.21   28.43
   0   2 -27  348.24   32.08
   0  -2 -27  323.14   32.27
   0   2 -27  283.51   33.69
   0   2 -27  215.57   21.33
   0   2 -27  380.16   23.59
   0  -2 -27  218.19   29.44
   0   2 -27  228.51   24.89
   0  -2 -27  279.74   26.44
   0   2 -27  197.08   20.59
   0  -2 -27  231.13   21.55
   0   2 -27  221.11   20.71
   0  -2 -27  166.00   27.34
   0   2 -27  183.60   29.08
   0   2  28  143.19   15.89
   0  -2 -28  100.17   15.64
   0   2 -28   94.42   19.82
   0   2 -28  105.58   23.62
   0  -2 -28  204.21   24.12
   0   2 -28   92.54   11.08
   0   2 -28  268.72   15.80
   0  -2 -28  123.67   16.59
   0   2 -28  226.61   19.43
   0  -2 -28  110.98   21.93
   0   2 -28  171.22   23.07
   0  -2 -28  103.48   11.44
   0  -2 -28   92.64   11.63
   0   2 -28   92.20   10.75
   0   2 -28   97.54   10.68
   0   2 -28   62.45   19.49
   0  -2 -28   56.89   16.52
   0  -2 -29   53.29   11.82
   0   2 -29   39.37   14.45
   0   2 -29   42.97    6.53
   0  -2 -29   49.75    7.48
   0  -2 -29   67.76   12.97
   0  -2 -29   53.96   17.55
   0   2 -29   49.78   16.52
   0   2 -29   39.90    6.24
   0  -2 -29   52.82    7.14
   0   2 -29   42.09    6.12
   0   2 -29   41.42   16.71
   0  -2 -29   17.63   13.36
   0  -2 -30    6.32    4.92
   0  -2 -30   18.88   15.37
   0  -2 -30   17.21   10.86
   0   2 -30   17.06    4.01
   0  -2 -30   33.94   15.51
   0   2 -30   18.40    4.25
   0  -2 -30   19.47    4.74
   0   2 -30   20.60    4.45
   0  -2 -30   20.18    9.14
   0   2 -30   10.67   12.58
   0   2 -30   -1.45   15.66
   0   2 -31  162.28   15.79
   0  -2 -31  191.66   21.66
   0  -2 -31  176.46   17.13
   0  -2 -31  159.72   16.43
   0   2 -31  172.59   15.83
   0   2 -31  155.65   26.19
   0   2 -31  191.30   25.57
   0  -2 -31  144.03   19.53
   0   2 -32    7.80   13.12
   0  -2 -32   10.42    8.00
   0  -2 -32    9.00    4.44
   0   2 -32   10.60    3.77
   0  -2 -32  -23.30   13.95
   0  -2 -32    1.11    5.85
   0   2 -32    1.41   15.86
   0  -2 -32   36.79   17.73
   0  -2 -33  136.12   19.86
   0   2 -33  168.81   14.43
   0  -2 -33  133.80   14.69
   0   2 -33  121.91   24.09
   0  -2 -33  123.52   17.28
   0   2 -33  172.66   23.28
   0   2 -34    1.25   14.23
   0  -2 -34    1.44    4.36
   0  -2 -34   20.66    7.53
   0   2 -34    8.64   11.77
   0  -2 -34    8.85   15.75
   0   2 -35   12.28   13.26
   0  -2 -35    9.95    4.47
   0   2 -35   24.00   10.82
   0  -2 -35   23.59    6.84
   0  -2 -36   10.52    4.22
   0   2 -36   21.67    9.97
   0  -4   0  118.79    9.69
   0  -4   0  119.70    9.53
   0   4   0   91.89    8.96
   0  -4  -1   86.29    9.12
   0  -4   1   91.81    9.02
   0  -4   1   99.22    8.87
   0  -4  -1   96.15    9.09
   0   4  -1  111.61    8.55
   0  -4   2   58.84    5.31
   0  -4   2   68.67    5.15
   0  -4  -2   71.71    5.72
   0  -4   3  305.11   24.28
   0  -4   3  294.38   24.48
   0  -4  -3  282.41   24.77
   0  -4   4  575.38   47.79
   0  -4   4  602.14   47.57
   0  -4  -4  585.62   48.28
   0  -4   5 1550.04  121.35
   0  -4  -5 1481.05  122.17
   0  -4   5 1507.17  121.62
   0   4  -5 1463.34  123.41
   0  -4   6  292.70   24.79
   0  -4   6  321.57   24.51
   0  -4  -6  285.53   25.53
   0   4  -6  251.73   26.44
   0  -4  -6  302.98   26.64
   0  -4   7 3087.15  247.74
   0  -4   7 3236.80  247.37
   0  -4  -7 2837.74  248.49
   0  -4  -7 3229.53  249.43
   0   4  -7 2624.05  249.14
   0  -4  -8  767.46   66.34
   0   4  -8  680.24   66.34
   0  -4   8  856.18   64.80
   0  -4  -9  258.69   22.95
   0  -4   9  250.93   20.82
   0   4  -9  256.77   23.21
   0   4 -10 1340.08  101.43
   0   4 -10 1141.38   98.94
   0  -4 -10 1512.09  101.36
   0   4 -11  339.57   26.43
   0  -4 -11  357.71   25.84
   0  -4 -12  112.70   11.62
   0   4 -12   67.17    6.87
   0  -4 -12  101.93   10.30
   0   4 -12   88.66   10.70
   0   4  12   99.04    8.76
   0   4 -12   55.11    7.56
   0  -4 -13  121.10   11.92
   0  -4 -13  109.92   10.38
   0   4 -13   63.93    6.49
   0   4 -13   47.92    6.88
   0   4  13   97.35    8.11
   0   4 -13   82.80   10.42
   0   4 -14   50.32   10.24
   0   4 -14   16.98    7.51
   0  -4 -14   23.32    6.38
   0  -4 -14   13.90    2.54
   0  -4 -14   27.40    7.38
   0  -4 -14   11.11    2.60
   0   4 -14   43.75    4.20
   0   4 -14   22.17    3.05
   0   4 -14   30.50    3.02
   0   4 -15   28.29    3.79
   0  -4 -15   19.05    7.17
   0   4 -15   10.11    2.17
   0  -4 -15   13.64    5.61
   0  -4 -15   11.61    2.26
   0   4 -15   11.73    2.04
   0   4 -15    8.15    7.99
   0  -4 -15   13.12    2.45
   0   4 -16   41.01    7.96
   0   4 -16   60.50    5.40
   0  -4 -16   64.63    9.33
   0   4 -16   31.32    3.80
   0   4 -16   42.18   10.33
   0   4 -16   29.53    3.70
   0  -4 -16   34.38    4.07
   0  -4 -16   28.69    4.07
   0  -4 -16   47.30    8.05
   0   4 -17   45.42    4.96
   0  -4 -17   21.15    7.72
   0   4 -17   33.15    9.23
   0  -4 -17   20.13    3.12
   0  -4 -17   25.76    7.06
   0  -4 -17   13.68    2.66
   0   4 -17   15.10    2.48
   0   4 -17   29.57   10.00
   0  -4 -17   11.39    2.77
   0  -4 -17   14.07    4.34
   0   4 -18   41.75   11.25
   0   4 -18   47.92   10.76
   0  -4 -18   24.32    5.75
   0  -4 -18   27.32    4.10
   0  -4 -18   33.54    4.08
   0   4 -18   58.79    9.61
   0  -4 -18   61.78   10.71
   0   4 -18   67.02    5.96
   0  -4 -18   43.01    8.41
   0  -4 -18   24.69    3.81
   0   4 -18   24.06    3.51
   0   4 -19  257.64   25.92
   0  -4 -19  291.61   26.20
   0   4 -19  281.27   25.77
   0  -4 -19  207.48   29.63
   0  -4 -19  514.79   35.17
   0   4 -19  275.54   28.36
   0   4 -19  493.85   27.91
   0   4 -19  540.67   36.95
   0   4 -19  448.81   33.67
   0  -4 -19  359.30   28.52
   0   4 -19  275.35   27.03
   0  -4 -19  330.83   26.31
   0   4 -19  490.81   32.49
   0   4 -19  242.64   29.78
   0  -4 -19  314.36   26.49
   0   4 -19  563.73   38.40
   0  -4 -19  244.01   27.54
   0   4  20  359.69   27.57
   0   4 -20  244.41   23.70
   0  -4 -20  263.20   23.98
   0   4 -20  262.58   23.55
   0  -4 -20  206.26   28.42
   0   4 -20  290.58   27.00
   0  -4 -20  441.36   33.27
   0   4 -20  456.33   25.94
   0   4 -20  273.20   30.73
   0  -4 -20  335.12   26.48
   0   4 -20  236.00   24.67
   0   4 -20  403.50   29.46
   0  -4 -20  297.56   24.08
   0   4 -20  220.31   27.92
   0   4 -20  479.95   34.78
   0  -4 -20  255.72   24.12
   0  -4 -20  225.76   25.35
   0   4 -21   70.89   14.35
   0   4 -21   56.34    6.77
   0  -4 -21   67.22    7.41
   0  -4 -21   64.81   14.23
   0  -4 -21  113.78   16.94
   0   4 -21  145.06   14.08
   0   4 -21  150.82   10.25
   0   4  21   70.65   10.50
   0   4 -21   53.40    6.96
   0   4 -21   56.02   14.01
   0  -4 -21   84.91   10.17
   0   4 -21   56.60    8.15
   0   4 -21   49.92    6.69
   0   4 -21  156.81   15.10
   0  -4 -21   86.29    7.69
   0  -4 -21   69.87    7.65
   0   4 -21  146.90   19.42
   0  -4 -21   55.86    9.35
   0  -4 -22   60.73   10.59
   0  -4 -22   81.33    9.06
   0   4 -22   96.40   17.08
   0   4 -22  103.89   10.80
   0  -4 -22   83.95    8.78
   0  -4 -22   68.19   15.22
   0  -4 -22  128.72   18.45
   0  -4 -22   81.82    8.89
   0   4 -22   72.85    8.34
   0   4 -22   66.34    8.41
   0   4  22  118.62   12.86
   0   4 -22   60.45    8.40
   0   4  23    7.88    6.23
   0  -4 -23    4.50    3.39
   0  -4 -23    3.40    2.82
   0   4 -23    6.76    2.78
   0   4 -23   94.80   16.12
   0   4 -23  405.65   31.87
   0   4 -23   35.84   13.12
   0   4 -23   31.81    6.04
   0   4 -23   18.77    3.59
   0  -4 -23   10.49   11.22
   0  -4 -23    5.24    9.68
   0   4 -23  348.91   20.43
   0  -4 -23    3.68    2.61
   0  -4 -23    9.77    5.67
   0   4 -24   12.53   15.32
   0  -4 -24   12.25    6.08
   0   4 -24    6.73    9.91
   0   4  24   28.12    7.61
   0  -4 -24   11.80    4.00
   0   4 -24   15.87    3.30
   0  -4 -24   16.36    3.90
   0   4 -24   34.71   11.81
   0   4 -24   23.81   13.02
   0   4 -24    1.38   15.13
   0   4 -24   12.90    4.48
   0  -4 -24   16.92    3.66
   0   4 -24   23.44    9.92
   0  -4 -24   26.91   12.70
   0   4 -24   15.82    3.18
   0   4 -24   20.79   10.46
   0   4  25  142.06   15.56
   0   4 -25  107.69   10.49
   0  -4 -25  103.98   11.07
   0   4 -25   92.33   18.47
   0   4 -25  241.72   24.28
   0   4 -25  167.84   25.57
   0  -4 -25  139.99   20.46
   0   4 -25   94.95   11.72
   0  -4 -25  104.36   10.87
   0  -4 -25   71.38   17.78
   0   4 -25  238.33   25.87
   0  -4 -25   98.49   11.24
   0   4 -25   87.96   17.21
   0  -4 -25   64.31   12.14
   0   4 -25   72.21   16.19
   0   4  26   18.79    7.59
   0   4 -26    6.58    3.11
   0  -4 -26    7.26    3.10
   0  -4 -26    7.41    3.61
   0   4 -26   38.75   13.94
   0   4 -26  369.74   32.46
   0   4 -26  535.80   32.19
   0  -4 -26   16.74   13.55
   0   4 -26    8.46    4.14
   0  -4 -26    7.15    2.78
   0  -4 -26    7.51   12.64
   0  -4 -26   14.54    9.34
   0   4 -26   48.35   14.41
   0   4 -26  607.40   37.00
   0  -4 -26    5.29    5.50
   0   4 -26   26.81   10.29
   0   4  27  125.51   14.45
   0  -4 -27   86.59   14.45
   0  -4 -27   95.04   19.36
   0   4 -27   62.72   16.71
   0   4 -27   76.43    8.94
   0   4 -27  172.65   25.96
   0  -4 -27  128.18   20.79
   0   4 -27  174.96   22.54
   0   4 -27   72.00   10.13
   0   4 -27   93.64    9.02
   0  -4 -27   83.13    9.70
   0   4 -27  207.57   25.62
   0   4 -27   75.50   16.27
   0  -4 -27   90.45   10.01
   0  -4 -27   66.33   11.08
   0  -4 -28   57.33   12.79
   0  -4 -28   28.10   14.18
   0   4 -28   33.27    5.64
   0  -4 -28   59.96   17.00
   0   4 -28   40.94    7.03
   0   4 -28   54.76    6.11
   0  -4 -28   43.73    6.41
   0  -4 -28   28.86    7.77
   0  -4 -28   42.02    6.53
   0   4 -28   54.56   15.23
   0  -4 -29   67.34   14.19
   0  -4 -29   54.27   17.88
   0   4 -29   52.72    7.19
   0   4 -29   95.45   23.40
   0  -4 -29   93.34   19.90
   0   4 -29  111.14   20.05
   0   4 -29   52.15    8.10
   0  -4 -29   51.01    7.97
   0  -4 -29   59.50    8.13
   0   4 -29  109.96    8.35
   0  -4 -29   56.89    9.58
   0  -4 -30   66.39   20.61
   0  -4 -30   94.90   16.21
   0   4 -30   87.38   10.73
   0   4 -30   84.69    9.61
   0  -4 -30   88.67   10.74
   0   4 -30  183.64   24.08
   0  -4 -30   90.47   11.86
   0   4 -30  197.67   28.39
   0  -4 -30  144.39   22.67
   0   4 -31   19.83    4.78
   0  -4 -31    9.74   10.33
   0  -4 -31    1.62    5.22
   0  -4 -31   11.52   15.10
   0  -4 -32    7.51   14.89
   0  -4 -32    9.64    9.72
   0  -4 -33   98.34   19.84
   0  -4 -33   42.09   12.02
   0   4 -34   65.96   15.99
   0  -4 -34    4.53   15.23
   0   4 -35   40.79   12.95
   0  -4 -35  -11.52   14.21
   0  -4 -36   34.43    5.67
   0   4 -36   51.46   12.61
   0  -6   0  626.61   47.78
   0   6   0  555.53   47.21
   0  -6   1  273.43   19.46
   0  -6  -1  267.43   19.57
   0   6  -1  194.31   18.88
   0   6   1  201.00   18.72
   0  -6  -2  403.56   27.27
   0  -6   2  407.94   26.76
   0   6   2  295.82   26.23
   0   6  -2  258.20   26.00
   0  -6   3  153.09   12.13
   0  -6  -3  151.05   12.70
   0   6   3  113.72   11.85
   0  -6  -4  348.20   26.94
   0  -6   4  367.71   26.20
   0  -6  -5  124.56   11.73
   0  -6   5  115.90   10.41
   0   6  -5  111.24   15.14
   0  -6  -6  236.08   20.67
   0  -6   6  232.94   19.35
   0   6  -6  213.13   23.22
   0  -6   7  166.08   14.17
   0  -6  -7  175.66   15.74
   0  -6  -7  170.61   18.39
   0   6  -7  164.11   18.60
   0  -6  -8  405.52   34.50
   0  -6  -8  442.51   36.91
   0   6  -8  366.43   36.78
   0  -6  -9   19.41    3.25
   0   6  -9   18.03    8.05
   0  -6  -9   14.24    4.39
   0  -6  -9   26.39    7.74
   0  -6 -10    2.83    6.63
   0  -6 -10    2.13    2.39
   0   6 -10   -1.78   10.16
   0   6 -10    1.24    6.02
   0   6 -10    2.13    7.02
   0  -6 -10    0.51    1.75
   0  -6 -11  123.85   13.38
   0   6 -11   66.39   13.17
   0   6 -11  131.78   19.00
   0  -6 -11   94.67    9.72
   0   6 -11  108.01   14.10
   0  -6 -11   91.68    9.04
   0   6 -12   10.25    8.25
   0  -6 -12    4.52    6.53
   0   6 -12    3.50    7.22
   0   6 -12    4.45   10.51
   0  -6 -12    9.79    2.90
   0   6 -12    9.24    2.45
   0   6 -12    2.60    3.97
   0   6  12   14.15    5.19
   0  -6 -12    9.05    2.47
   0   6 -13  142.57   15.00
   0  -6 -13   84.26    9.52
   0   6 -13   98.90    9.07
   0  -6 -13  130.18   13.62
   0   6 -13  182.41   20.18
   0   6 -13   67.00   13.20
   0  -6 -13   77.39    8.74
   0   6 -13   76.56   10.30
   0   6  13  146.62   12.36
   0  -6 -14  218.94   20.17
   0   6 -14  225.96   20.25
   0   6 -14  326.89   26.14
   0  -6 -14  213.24   20.27
   0  -6 -14  343.00   25.37
   0  -6 -14  391.26   28.10
   0   6 -14  209.78   25.79
   0   6 -14  415.58   31.28
   0  -6 -14  237.75   20.96
   0   6 -14  149.74   20.77
   0   6  14  363.30   23.36
   0  -6 -15  129.28   11.95
   0   6 -15  107.97   18.15
   0   6 -15  229.44   22.54
   0   6 -15  192.07   18.26
   0  -6 -15  207.93   19.69
   0  -6 -15  165.18   16.71
   0  -6 -15  135.53   12.64
   0  -6 -15  124.57   12.03
   0   6 -15  139.68   12.03
   0   6 -15   83.13   12.11
   0   6 -16   23.74    7.99
   0  -6 -16   55.37    5.93
   0   6 -16   78.45   15.75
   0   6 -16   27.19   11.22
   0  -6 -16   84.65   13.51
   0  -6 -16   72.80   13.37
   0   6 -16   40.83    5.36
   0  -6 -16   82.11   12.55
   0  -6 -16   84.78   11.89
   0   6 -16   54.29    5.64
   0  -6 -16   39.59    5.43
   0  -6 -16   46.28    6.02
   0   6 -16   57.80   11.69
   0   6 -17  206.96   28.03
   0   6 -17  468.48   34.67
   0   6 -17  316.44   29.02
   0  -6 -17  365.85   31.47
   0  -6 -17  332.55   28.06
   0   6 -17  239.71   21.59
   0  -6 -17  384.70   28.03
   0  -6 -17  233.27   21.81
   0   6 -17  258.80   21.73
   0  -6 -17  386.25   30.06
   0  -6 -17  241.31   21.86
   0   6 -17  173.77   24.15
   0  -6 -17  213.99   21.92
   0   6 -18  118.07   16.99
   0  -6 -18  162.36   14.15
   0   6 -18  149.53   21.99
   0   6 -18  345.41   28.83
   0   6 -18  179.77   21.22
   0   6 -18  224.96   20.62
   0  -6 -18  100.37   17.64
   0  -6 -18  242.09   24.20
   0  -6 -18  235.01   21.88
   0  -6 -18  215.34   20.44
   0   6 -18  142.61   13.64
   0  -6 -18  147.17   13.99
   0   6 -18  165.84   13.89
   0  -6 -18  252.33   22.54
   0   6 -18  120.33   13.25
   0  -6 -18  130.49   13.93
   0   6 -19  185.01   24.62
   0  -6 -19  273.64   21.87
   0   6 -19  560.74   37.74
   0   6 -19  274.57   30.70
   0   6 -19  308.01   29.65
   0  -6 -19  442.45   33.50
   0  -6 -19  169.90   25.28
   0  -6 -19  389.36   29.68
   0  -6 -19  454.96   29.92
   0   6 -19  245.04   21.30
   0   6 -19  402.29   29.18
   0  -6 -19  246.44   21.50
   0  -6 -19  173.48   21.13
   0   6 -19  201.18   20.81
   0  -6 -19  434.06   31.17
   0  -6 -20    0.51    2.85
   0   6 -20   -8.11    8.25
   0  -6 -20    0.49    2.48
   0  -6 -20   -8.31    9.78
   0   6  20   -2.85    4.75
   0  -6 -20   -6.80    9.39
   0  -6 -20   -1.77   10.69
   0  -6 -20   -9.54   12.05
   0  -6 -20   -7.66    7.94
   0   6 -20   -6.03   14.39
   0   6 -20   -8.63   13.21
   0   6 -20    0.22    2.20
   0   6 -20    1.88    1.73
   0   6 -20   -1.05    9.74
   0   6 -20   -6.77    8.68
   0  -6 -20    1.17    2.24
   0   6 -21   71.02   13.81
   0  -6 -21   93.43    9.70
   0   6  21  137.46   13.17
   0   6 -21   83.24    9.27
   0  -6 -21  183.52   21.81
   0  -6 -21   68.06   14.94
   0   6 -21  196.34   24.20
   0   6 -21  100.67   19.71
   0  -6 -21  105.76   10.14
   0   6 -21  157.59   22.76
   0   6 -21  105.45   17.68
   0   6 -21  131.49   16.37
   0  -6 -21  101.33    9.67
   0   6 -21   70.34    8.81
   0   6 -22   72.72   16.25
   0   6 -22   63.44   18.42
   0  -6 -22   91.45    8.89
   0   6 -22  104.39   21.35
   0   6 -22   56.01    7.40
   0  -6 -22   78.11    8.43
   0   6  22  118.26   11.97
   0   6 -22   67.48    7.93
   0  -6 -22  110.38   18.56
   0  -6 -22   61.56   14.25
   0   6 -22   47.96   12.52
   0   6 -22  104.78   15.54
   0  -6 -22   94.18    8.61
   0   6 -23   12.40    7.93
   0   6 -23    6.34   15.76
   0   6 -23   -3.46    8.57
   0  -6 -23    5.78    3.09
   0  -6 -23    7.96    3.49
   0   6  23    8.96    5.67
   0  -6 -23   16.18   10.27
   0  -6 -23   13.10   13.27
   0   6 -23   11.61   11.87
   0   6 -23    4.35   13.63
   0   6 -23    5.11    4.18
   0   6 -23    5.82    2.59
   0   6 -23    5.01    9.61
   0  -6 -23    7.67    2.93
   0   6 -23    5.55    2.38
   0   6 -24   60.82   14.93
   0   6 -24   60.16    8.48
   0  -6 -24   50.82    6.75
   0   6 -24   66.07   13.39
   0   6 -24   47.05    6.38
   0   6  24   76.55   10.34
   0   6 -24   45.27   12.80
   0   6 -24   40.25   11.10
   0   6 -24   93.33   21.19
   0  -6 -24   56.84    7.33
   0  -6 -24   54.35    7.04
   0  -6 -24   59.01   13.64
   0  -6 -24   88.31   18.45
   0   6 -25   16.99    5.12
   0  -6 -25   14.45    4.18
   0  -6 -25   14.60    3.94
   0   6  25   16.23    5.94
   0   6 -25   14.00   10.30
   0   6 -25   15.84   16.51
   0   6 -25    9.91    8.25
   0  -6 -25   13.04   10.06
   0  -6 -25   37.63   15.43
   0   6 -25   16.19   10.61
   0   6 -26   43.59   13.15
   0   6 -26   60.83    8.55
   0  -6 -26   54.50    7.19
   0   6  26   68.28   10.28
   0  -6 -26   61.72    7.80
   0   6 -26   39.31   11.53
   0  -6 -26   60.90   14.11
   0   6 -26   66.85   17.77
   0   6 -26   47.61   13.16
   0   6 -27   -0.42    4.07
   0  -6 -27    1.20    3.15
   0  -6 -27    0.32    3.96
   0   6 -27    4.63   13.29
   0   6 -27   -2.50    8.30
   0   6 -27   -6.63   15.89
   0  -6 -27  -11.31   14.28
   0  -6 -27   -3.34    9.90
   0   6 -27   -8.65   10.41
   0   6 -28   27.93   12.33
   0   6 -28   73.57   20.48
   0   6 -28   28.46    9.69
   0   6 -28   35.36    6.86
   0  -6 -28   34.49    5.60
   0  -6 -28   34.48    6.22
   0   6 -28   56.19   17.39
   0  -6 -28   40.10   16.32
   0  -6 -28   28.62   12.94
   0  -6 -28   30.50   11.83
   0   6 -28   34.24    5.08
   0   6 -29   14.21   10.91
   0   6 -29   22.74    9.83
   0   6 -29   12.53    4.88
   0  -6 -29   18.50    4.92
   0  -6 -29   17.13    4.23
   0   6 -29   38.11   15.93
   0  -6 -29   18.53   15.40
   0  -6 -29   21.30   10.82
   0  -6 -29   21.38   12.53
   0   6 -29   15.02    3.79
   0  -6 -30   15.77    4.31
   0  -6 -30   17.52    4.94
   0  -6 -30   27.48   15.35
   0   6 -30   20.21   11.55
   0   6 -30   14.74    5.02
   0   6 -30   23.01    9.33
   0  -6 -30   22.24   10.81
   0   6 -31   14.25   14.54
   0  -6 -31    9.78    4.32
   0  -6 -31    5.72   13.23
   0   6 -31    9.64   10.70
   0   6 -31   14.94    4.59
   0   6 -31   10.33    8.01
   0  -6 -31   19.63   10.02
   0   6 -32   15.84   13.19
   0  -6 -32   27.80   14.53
   0   6 -32    2.76    3.20
   0   6 -32    3.28    9.65
   0  -6 -32    1.61    3.31
   0   6 -32    1.86    6.82
   0  -6 -32   10.27    8.47
   0  -6 -33   -2.70    6.77
   0  -6 -33   -3.70    3.97
   0   6 -33    1.63    6.29
   0   6 -33   -3.01    9.14
   0  -6 -33   10.77   12.97
   0  -6 -34    4.39    3.53
   0   6 -34   13.37    9.24
   0   6 -34   13.25    6.17
   0  -6 -34   23.51   12.54
   0  -6 -35    0.73    9.63
   0  -8   0   76.81    7.67
   0  -8   0   67.10    7.71
   0   8   0   50.69   10.67
   0  -8  -1  131.59   11.69
   0  -8   1  138.69   11.60
   0  -8   1  133.47   11.93
   0  -8  -1  128.42   11.98
   0  -8   2   14.82    3.31
   0  -8  -2   11.65    3.84
   0   8   2   20.66    3.51
   0  -8   2   13.41    3.60
   0  -8  -2   12.88    3.65
   0  -8  -3  130.87   12.17
   0   8   3  112.16   11.18
   0  -8  -3  129.30   12.18
   0  -8   3  143.66   12.12
   0   8   4    7.65    2.64
   0   8  -4   11.69    6.83
   0  -8  -4   13.65    4.24
   0  -8   4   22.55    3.69
   0  -8  -4   18.91    3.91
   0   8  -4   25.36    9.80
   0   8  -5  181.81   18.55
   0   8   5  111.27   11.52
   0  -8  -5  157.64   12.95
   0   8  -5   98.66   15.32
   0   8  -6   11.10    9.24
   0   8  -6   13.61    7.81
   0  -8  -6   32.35    9.76
   0   8   6   16.54    3.24
   0  -8  -6   23.08    4.25
   0  -8  -7   30.04    4.58
   0   8  -7   19.97    7.96
   0  -8  -7   33.26   10.04
   0   8   7   22.93    4.06
   0  -8  -7   32.28    4.99
   0   8  -8   73.18   13.57
   0   8  -8  135.04   16.40
   0  -8  -8  115.55   15.28
   0   8   8   90.88    9.95
   0  -8  -8  120.61   10.65
   0   8  -9   -0.72    7.30
   0   8  -9   -0.72    8.74
   0  -8  -9   -5.84    8.30
   0   8   9    0.23    2.51
   0  -8  -9    2.66    2.47
   0  -8 -10   93.49   10.14
   0   8 -10  148.30   17.07
   0   8 -10   64.39   13.89
   0  -8 -10  108.91   14.87
   0   8  10   94.28   10.21
   0  -8 -10  126.70   11.22
   0   8 -11   39.04    5.09
   0  -8 -11   32.03    9.97
   0   8  11   37.21    5.28
   0  -8 -11   35.06    5.13
   0   8 -11   50.94   12.19
   0   8 -11   56.66   18.00
   0   8 -11   20.88    9.57
   0   8 -11   36.15    8.90
   0   8  11   40.59    8.07
   0   8 -11   22.72    6.60
   0  -8 -11   41.70    5.96
   0  -8 -12   94.37    9.17
   0   8 -12   96.14   15.15
   0   8 -12   65.07    7.73
   0   8  12   66.79    8.21
   0  -8 -12   96.50   13.83
   0  -8 -12   71.95    8.02
   0   8 -12  116.95   21.75
   0   8 -12   50.53   13.41
   0   8 -12   68.48    7.94
   0   8  12  122.29   12.48
   0   8 -12   74.96   12.67
   0   8 -12   65.01   10.04
   0  -8 -13   33.79    5.54
   0   8 -13   16.49    6.24
   0   8 -13   50.58   16.78
   0   8 -13   18.05   10.30
   0   8 -13   38.03   11.89
   0   8 -13   23.29    4.18
   0   8  13   29.77    5.15
   0  -8 -13   34.57   10.11
   0  -8 -13   30.63    4.61
   0   8 -13   28.92    4.53
   0   8  13   46.55    8.18
   0   8 -13   24.97    6.37
   0   8 -13   36.57   10.25
   0  -8 -14   10.89    4.20
   0   8 -14   17.06    3.42
   0   8 -14   14.80    5.84
   0   8 -14   36.98   17.55
   0  -8 -14   11.09    3.27
   0   8 -14   31.22   12.27
   0   8 -14   -0.97   10.59
   0   8 -14   14.22    3.26
   0  -8 -14    0.89   10.02
   0  -8 -14   19.07    9.48
   0   8  14   16.79    4.27
   0  -8 -14   11.48   11.04
   0   8 -14   17.15    9.06
   0   8  14   11.03    5.94
   0   8 -14   10.75    4.89
   0  -8 -15   80.01    8.34
   0   8 -15   42.80    9.12
   0   8 -15   64.29    7.20
   0  -8 -15   61.70    7.17
   0   8 -15   66.33   14.89
   0   8 -15   72.81   14.57
   0   8 -15   53.73    6.86
   0  -8 -15   56.14    7.26
   0  -8 -15   90.85   13.71
   0  -8 -15   64.74   13.72
   0   8  15   67.32    8.28
   0  -8 -15   99.00   18.40
   0  -8 -15   96.76   16.65
   0   8 -15   41.04    7.93
   0  -8 -16  101.72    9.97
   0   8 -16   51.05   10.26
   0  -8 -16   87.35    8.86
   0  -8 -16   75.41    8.63
   0   8 -16  139.07   23.22
   0   8 -16   62.47   15.81
   0   8 -16  126.85   17.05
   0   8 -16   79.54    8.52
   0  -8 -16   67.15    8.60
   0  -8 -16  100.41   15.14
   0  -8 -16  118.39   17.07
   0   8  16   99.83   10.04
   0   8 -16   73.68    8.56
   0  -8 -16   90.49   16.40
   0  -8 -16   99.13   19.15
   0   8 -17   86.11   18.46
   0  -8 -17  120.65   20.79
   0  -8 -17  135.60   19.44
   0  -8 -17  110.89   17.53
   0   8 -17   83.48    9.35
   0  -8 -17  121.62   16.73
   0   8  17  119.40   11.30
   0  -8 -17   84.81    9.62
   0   8 -17   86.71    9.37
   0  -8 -17  100.57    9.77
   0  -8 -17   85.74   10.25
   0   8 -17   60.57   11.38
   0  -8 -18   -3.57    3.57
   0  -8 -18    1.28    2.81
   0   8 -18   -1.38    4.27
   0   8 -18    4.92    6.00
   0   8 -18    1.74    2.43
   0   8 -18    1.72    1.97
   0   8 -18    2.44    3.94
   0   8 -18   -5.52   15.45
   0   8 -18   -7.23   12.61
   0   8 -18    2.75    2.23
   0  -8 -18    1.01   11.57
   0  -8 -18  -13.21   14.47
   0  -8 -18   -1.88   10.51
   0   8  18    3.14    3.77
   0  -8 -18    0.83    9.08
   0  -8 -18   -0.54    2.85
   0   8 -18    1.95    8.76
   0  -8 -19   26.81   14.25
   0  -8 -19   18.50   12.03
   0  -8 -19    5.01    7.34
   0   8  19   21.82    4.95
   0  -8 -19   13.35   11.38
   0  -8 -19   23.13   10.14
   0  -8 -19   11.40    3.75
   0  -8 -19   11.78    3.92
   0   8 -19   12.16    5.03
   0  -8 -19   13.28    3.71
   0   8 -19    8.35    6.73
   0   8 -19   28.10   16.65
   0   8 -19   27.74   13.71
   0   8 -19   19.95    3.68
   0   8 -19   13.49    3.30
   0   8 -19    9.43    2.74
   0   8 -19   21.76    5.40
   0   8 -19   22.26   11.26
   0   8 -19   30.85   11.80
   0   8 -20   23.37    8.56
   0  -8 -20   34.76    5.33
   0  -8 -20   44.20   12.46
   0  -8 -20   44.47   13.49
   0   8  20   44.05    6.72
   0   8 -20   32.91    4.91
   0  -8 -20   55.54   16.00
   0  -8 -20    3.72    8.31
   0  -8 -20   47.02   12.74
   0   8 -20   81.55   20.16
   0   8 -20   56.79   17.36
   0   8 -20   55.09   13.18
   0   8 -20   31.64    6.67
   0   8 -20   24.55    4.20
   0  -8 -20   43.29    5.72
   0   8 -20   30.08    7.31
   0   8 -20   41.70   12.26
   0   8 -21   24.60   11.36
   0   8 -21   10.03    5.37
   0  -8 -21   14.91    3.96
   0   8 -21   14.42    8.02
   0  -8 -21   12.34    3.56
   0   8  21   10.75    4.34
   0  -8 -21   16.62   11.32
   0  -8 -21   18.85   10.35
   0  -8 -21    3.08    7.55
   0  -8 -21    9.47   11.31
   0  -8 -21   18.69   14.05
   0   8 -21   13.02   17.68
   0   8 -21   16.37   16.31
   0   8 -21   13.04    5.41
   0   8 -21   10.06    3.15
   0   8 -21   10.14    2.63
   0   8 -21   18.11   11.05
   0  -8 -22   12.71    3.83
   0   8  22   20.63    5.29
   0   8 -22   14.82    8.10
   0  -8 -22   12.56    8.82
   0  -8 -22   15.02   14.20
   0  -8 -22   17.50    4.19
   0   8 -22   10.82    5.67
   0   8 -22   26.08   18.55
   0   8 -22   11.64   16.75
   0   8 -22   14.00   15.71
   0   8 -22    7.46    5.04
   0   8 -22   20.83   10.15
   0   8 -22   13.42    3.35
   0   8 -22   17.24   11.46
   0   8 -23   32.29   11.38
   0   8 -23   22.78   15.35
   0   8 -23   30.28    6.67
   0   8 -23   23.42    4.51
   0   8  23   44.37    7.13
   0  -8 -23   36.92    5.48
   0   8 -23   45.11   18.66
   0   8 -23   19.14    6.54
   0  -8 -23   31.80    5.14
   0   8 -23   23.62    8.91
   0  -8 -23   46.20   16.40
   0   8 -24   -2.87   14.20
   0  -8 -24    7.59    3.60
   0  -8 -24    4.88    3.10
   0   8 -24    4.57    2.82
   0   8 -24   10.60    9.83
   0   8 -24   -1.64    5.15
   0   8 -24   32.31   17.36
   0   8 -24   10.85    7.89
   0  -8 -24   -2.47   13.17
   0  -8 -25   16.97   14.27
   0   8 -25    1.59    2.50
   0   8 -25   22.41   18.10
   0   8 -25   10.20    5.82
   0   8 -25    5.73   16.03
   0   8 -25   12.25    8.76
   0   8 -25   16.42   10.87
   0  -8 -25    3.49    3.57
   0  -8 -25    0.85    2.90
   0   8 -26   17.79   16.35
   0   8 -26   16.62    6.20
   0  -8 -26   15.28   13.74
   0   8 -26    9.98    8.37
   0  -8 -26   14.84    4.46
   0  -8 -26   11.32    3.64
   0   8 -26    7.05   15.23
   0   8 -27    2.96    5.06
   0   8 -27    9.69   15.81
   0   8 -27    7.36   12.91
   0   8 -27    5.55    7.45
   0   8 -27   -4.12   15.61
   0  -8 -27   12.16    4.01
   0  -8 -27    5.31    3.21
   0  -8 -28   63.51    8.25
   0  -8 -28   95.98    9.12
   0   8 -28  148.77   22.59
   0   8 -28   63.26   12.43
   0   8 -28  128.18   19.94
   0  -8 -28   71.46   17.75
   0   8 -28   67.18   19.32
   0  -8 -28   55.17   13.10
   0  -8 -29   18.15    4.06
   0   8 -29    5.67    7.56
   0   8 -29   14.48    4.51
   0   8 -29   19.33   13.04
   0   8 -29   22.41   14.97
   0  -8 -29    1.02   12.27
   0  -8 -29    4.21    8.28
   0  -8 -30    7.12    3.35
   0   8 -30    3.51    7.17
   0   8 -30   23.15   14.39
   0  -8 -30   14.16   12.75
   0  -8 -30   -0.53    8.03
   0   8 -30    4.89    3.76
   0   8 -30    9.11   11.22
   0   8 -31   -3.55   10.18
   0  -8 -31   -0.85   10.39
   0  -8 -31    3.32    2.65
   0  -8 -31    4.80    6.50
   0   8 -31    1.89    3.16
   0  -8 -32   13.34    9.90
   0  -8 -32    5.99    2.70
   0   8 -32    4.15    2.90
   0  -8 -32    8.31    5.46
   0  -8 -33    6.06    8.29
   0   8 -33   15.93    3.23
   0  10   0   57.56   11.42
   0 -10   0   99.73    9.58
   0  10  -1   32.22    8.81
   0 -10   1   46.79    6.68
   0 -10  -1   43.62    6.68
   0  10  -2    6.33    6.51
   0 -10  -2    2.62    3.15
   0 -10   2    4.82    3.03
   0  10  -3    6.46    6.29
   0  10  -3   10.98    6.12
   0  10  -3   12.73    9.47
   0 -10   3   17.26    3.90
   0 -10  -3   13.06    4.12
   0  10  -4   33.04    9.13
   0  10  -4   34.36    8.53
   0  10  -4   61.90   12.89
   0 -10  -4   43.33    6.34
   0 -10   4   51.51    6.17
   0 -10   5  160.73   13.99
   0 -10  -5  161.00   14.61
   0  10  -5  206.49   21.12
   0  10  -5   94.01   16.38
   0  10  -5  101.12   15.93
   0 -10  -5  156.99   19.44
   0 -10  -6    1.89    3.45
   0  10  -6    9.97   10.23
   0  10  -6    2.83    6.35
   0  10   6   -1.79    5.69
   0  10  -6   16.41    7.20
   0 -10  -6    4.62    9.10
   0 -10  -7  237.66   25.81
   0  10   7  242.91   20.66
   0 -10  -7  253.20   21.46
   0  10  -7  317.24   21.62
   0  10  -7  132.01   23.11
   0  10  -7  168.84   22.36
   0  10   7  208.31   23.47
   0  10  -7  184.09   23.46
   0  10  -7  315.30   28.26
   0  10  -8   34.05   12.22
   0 -10  -8   19.46   10.42
   0  10   8   39.09    5.22
   0 -10  -8   29.19    5.51
   0  10  -8   33.93    5.14
   0  10  -8   10.76    8.14
   0  10  -8   16.65    7.82
   0  10  -8   14.11    6.62
   0  10   8   16.31    6.82
   0 -10  -8   29.47    5.05
   0  10  -9   96.70   16.17
   0 -10  -9   54.80   13.51
   0  10   9   71.29    8.40
   0 -10  -9   78.15    9.25
   0  10  -9   55.10   12.51
   0 -10  -9   75.68    8.63
   0  10  -9   75.69   12.43
   0  10   9   74.12   11.28
   0  10  -9   64.23   11.02
   0  10  -9   95.05    8.94
   0  10 -10    6.46   10.46
   0  10 -10   11.29    3.50
   0  10 -10    4.21    7.96
   0  10 -10   21.30   19.16
   0 -10 -10    5.60    9.54
   0  10  10   12.80    3.70
   0 -10 -10    8.55    3.56
   0  10 -10    8.10    7.31
   0  10 -10    5.87    5.41
   0  10  10   10.96    6.14
   0  10 -11   13.14   11.12
   0  10 -11   25.29    4.42
   0  10  11   15.65    4.35
   0 -10 -11   35.66   11.15
   0  10 -11   13.16    9.23
   0 -10 -11   26.61    4.68
   0  10 -11   15.73    6.47
   0  10 -11   10.63    7.79
   0  10  11   30.80    7.82
   0  10 -12   75.94   16.32
   0  10 -12   87.81    9.50
   0 -10 -12  126.15   17.07
   0  10  12   85.63    9.70
   0 -10 -12  100.86   10.61
   0  10 -12   94.42    9.64
   0  10 -12  142.97   25.86
   0  10 -12   62.13   14.25
   0 -10 -12   88.97    9.65
   0  10 -12   64.04   11.01
   0  10 -12   90.02   14.19
   0  10  12  104.30   12.95
   0  10 -13   51.21   13.58
   0  10 -13   16.41   10.53
   0  10 -13   32.51    4.91
   0  10  13   24.68    5.05
   0 -10 -13   24.54   10.54
   0 -10 -13   32.07    5.84
   0  10 -13   29.15    4.84
   0 -10 -13   34.45    5.29
   0  10 -13   29.05    9.63
   0  10  13   29.83    7.66
   0  10 -13   14.28    5.99
   0  10 -14    2.21    2.80
   0 -10 -14    4.61    3.89
   0  10 -14    6.00   17.89
   0 -10 -14    3.34    3.01
   0  10 -14   -1.00    9.98
   0  10 -14   -1.00   10.77
   0  10 -14    2.72    2.62
   0 -10 -14    8.60    9.16
   0 -10 -14    2.05   11.17
   0  10  14    2.80    3.41
   0 -10 -14    6.66   10.44
   0  10 -14    0.52    4.33
   0  10 -14    0.83    7.75
   0 -10 -15   54.67   16.90
   0 -10 -15   65.18   15.28
   0 -10 -15   69.12   13.81
   0 -10 -15   64.13   15.80
   0  10  15   58.28    7.76
   0 -10 -15   78.77    8.61
   0 -10 -15   68.38    7.31
   0 -10 -15   62.60    7.48
   0  10 -15   35.36   12.97
   0  10 -15   67.36   15.46
   0  10 -15   63.13    7.35
   0 -10 -15   57.58    7.43
   0  10 -15   54.48    7.23
   0  10 -15   46.86   12.31
   0 -10 -16   25.39    5.22
   0 -10 -16   28.12    4.38
   0  10 -16   27.84    6.71
   0  10 -16   22.01    4.23
   0  10 -16   46.39   20.06
   0 -10 -16   22.01    4.34
   0  10 -16   30.08   12.75
   0  10 -16   19.34   12.17
   0  10 -16   24.66    4.34
   0 -10 -16   17.88    4.28
   0 -10 -16   14.04   10.05
   0  10  16   23.85    4.90
   0 -10 -16   23.24   12.48
   0 -10 -16   36.33   13.21
   0 -10 -16   36.18   15.88
   0  10 -16   14.82    9.26
   0 -10 -17   -0.35    3.57
   0 -10 -17    2.86    2.64
   0  10 -17    3.49    5.38
   0  10 -17   -0.55    2.43
   0  10 -17    2.68    3.98
   0  10 -17  -10.42   18.49
   0  10 -17   -6.70   11.61
   0  10 -17    0.27    2.58
   0 -10 -17    1.45    2.77
   0 -10 -17   -9.68   10.41
   0 -10 -17   -1.00   11.44
   0  10  17    5.20    3.33
   0 -10 -17   10.90   11.55
   0 -10 -17  -11.51   13.54
   0  10 -17   -2.66    8.47
   0 -10 -18   -3.73    3.49
   0  10 -18   -2.54    5.15
   0 -10 -18  -17.26   12.57
   0 -10 -18   -5.05   14.72
   0 -10 -18   -7.98    9.71
   0 -10 -18   -5.93   11.96
   0  10  18   -1.42    3.14
   0 -10 -18   -0.24    2.86
   0  10 -18    2.96   17.36
   0  10 -18   -7.99   12.15
   0  10 -18    0.27    2.45
   0 -10 -18   -2.88    2.94
   0  10 -18   -0.22    1.97
   0  10 -18    0.39    3.85
   0  10 -18   -1.61    2.56
   0  10 -18   -3.60    8.65
   0  10 -19    5.85   17.47
   0  10 -19    3.47   12.62
   0  10 -19    2.66    2.48
   0  10 -19    3.11    4.26
   0  10 -19   -0.26    2.34
   0 -10 -19   -2.56    2.89
   0  10  19    2.26    3.18
   0 -10 -19    4.87   10.84
   0 -10 -19    1.77    8.86
   0 -10 -19    1.94    2.75
   0  10 -19    2.05    5.24
   0 -10 -19    8.50   11.52
   0 -10 -19    6.21   14.05
   0  10 -20    6.69    5.89
   0 -10 -20   15.56    3.68
   0  10 -20   15.24   12.73
   0  10 -20    9.29    4.77
   0 -10 -20   10.34    3.57
   0 -10 -20   22.88   12.13
   0  10 -20   33.13   17.92
   0  10 -20    8.90    3.06
   0 -10 -20   31.59   15.38
   0  10 -21   11.29    6.27
   0 -10 -21   12.31    3.63
   0  10 -21    1.17   12.25
   0  10 -21    4.21    4.07
   0 -10 -21    7.38    3.16
   0 -10 -21    7.42   11.35
   0 -10 -21    8.27   12.67
   0  10 -21    5.91    2.70
   0  10 -21    5.61   17.96
   0  10 -22    5.43   16.72
   0  10 -22    4.50    4.19
   0  10 -22    4.25    2.87
   0  10 -22    1.28   15.87
   0  10 -22    4.62   12.87
   0  10 -22    5.06    5.68
   0 -10 -22    3.70    3.12
   0 -10 -22    5.46    3.16
   0 -10 -22   15.95   13.85
   0  10 -23    0.24    2.40
   0  10 -23   -7.35   15.91
   0  10 -23    7.26    4.45
   0 -10 -23    0.23    2.94
   0 -10 -23    4.05    2.87
   0  10 -23    1.13   12.32
   0 -10 -23   -1.09   13.05
   0  10 -24   11.00    3.22
   0  10 -24   15.24    4.96
   0 -10 -24   38.00   14.59
   0  10 -24   -4.36   12.14
   0 -10 -24   12.74    3.68
   0 -10 -24   22.77    4.15
   0  10 -24   20.75   15.71
   0  10 -25   16.68    4.81
   0  10 -25   26.87   15.52
   0 -10 -25    6.70   12.25
   0  10 -25   12.48   12.18
   0 -10 -25   14.61    3.60
   0 -10 -25   16.31    3.62
   0  10 -26   20.62   13.72
   0 -10 -26    2.18    2.48
   0 -10 -26    0.62    2.52
   0  10 -26   11.79   11.69
   0  10 -26    6.83   10.93
   0  10 -26    3.33    3.64
   0  10 -27   14.94   12.73
   0 -10 -27   14.57    3.21
   0  10 -27   -0.76   10.16
   0  10 -27   -0.90   10.44
   0 -10 -27    4.94   10.53
   0  10 -27   15.27    4.25
   0  10 -28   18.88    4.07
   0 -10 -28    7.11    6.40
   0  10 -28   -1.62    8.96
   0 -10 -28   15.58    9.85
   0  10 -28    6.58    9.50
   0 -10 -28   14.90    3.12
   0  10 -28   -0.76   10.59
   0 -10 -29    8.95    2.38
   0 -10 -29    1.30    7.87
   0 -10 -29    4.68    5.29
   0 -10 -30    7.02    7.31
   0  12   0   43.10   10.28
   0  12   0   69.01   11.20
   0 -12   0   70.45    8.82
   0  12   0   74.67   13.67
   0  12  -1   27.77    4.67
   0  12   1   18.70    4.39
   0  12  -1   11.91    5.93
   0  12   1    3.77    5.54
   0  12   1    5.55    5.77
   0 -12  -1   13.38    3.86
   0 -12   1   10.25    3.84
   0  12   1    5.41    8.02
   0  12  -1   20.58   10.26
   0  12   2   10.65    3.74
   0  12   2    5.27    5.26
   0  12  -2    7.08    5.77
   0  12   2   -0.62    5.28
   0 -12  -2    7.88    3.62
   0 -12   2    4.16    3.06
   0  12  -2   12.86    9.47
   0  12  -3    7.34    9.09
   0  12   3   29.79    4.61
   0  12  -3    0.61    6.33
   0 -12  -3   11.54    8.80
   0  12  -3    7.38    5.47
   0  12   3    6.81    5.99
   0 -12   3   13.18    3.73
   0 -12  -3   11.42    3.92
   0 -12  -4    0.31    3.49
   0 -12   4   -0.26    3.08
   0  12  -4    0.63    6.19
   0  12  -4   -1.84    5.51
   0  12   4   -2.47    5.55
   0 -12  -4   -4.62    8.29
   0  12  -4   -1.66    9.13
   0 -12  -5   31.20    5.26
   0 -12   5   15.74    3.94
   0  12  -5   21.33    7.70
   0  12  -5   16.51    6.67
   0  12   5   23.47    7.03
   0 -12  -5    8.49    8.51
   0  12  -5   27.74   10.56
   0 -12  -6   25.52    4.89
   0  12  -6    6.00    7.01
   0  12   6    9.84    6.25
   0  12  -6   13.97    6.18
   0 -12  -6   13.92    8.80
   0  12  -6   20.56   10.40
   0 -12  -7   16.99    4.81
   0  12  -7   12.37    7.76
   0  12  -7    4.22    5.37
   0  12   7    7.95    5.84
   0 -12  -7   33.79   10.18
   0  12  -7   21.44   11.42
   0  12  -8   21.77   10.77
   0 -12  -8   11.82    8.55
   0  12  -8   19.25    4.07
   0  12  -8   14.38    7.77
   0  12  -8   11.28    5.63
   0  12   8    6.64    5.46
   0 -12  -8    8.57    3.95
   0  12  -9   -6.43    9.79
   0  12  -9    9.81    3.35
   0 -12  -9   -2.38    8.78
   0 -12  -9    7.57    3.66
   0  12  -9    2.22    7.13
   0  12  -9    7.51   17.61
   0 -12  -9    5.65    4.00
   0  12   9    5.96    5.10
   0  12  -9    7.61    5.19
   0  12 -10    9.89    8.01
   0  12 -10   19.01   11.24
   0  12 -10   26.42    4.38
   0 -12 -10   15.45    9.87
   0 -12 -10   25.99    4.59
   0  12 -10   19.73    3.96
   0  12 -10   31.20   19.96
   0 -12 -10   16.33    4.63
   0  12 -10    8.54    5.12
   0  12  10   14.50    6.18
   0  12 -11    6.94    3.33
   0  12 -11    6.21    2.82
   0 -12 -11   -3.25    7.76
   0 -12 -11    2.45    3.07
   0  12 -11    2.34    7.23
   0  12 -11    1.65    4.43
   0  12  11   -1.68    4.96
   0  12 -11   14.65   17.40
   0  12 -12   10.24    3.20
   0  12 -12    7.98    2.96
   0 -12 -12    7.75    3.27
   0 -12 -12    8.14    8.69
   0  12 -12   10.37    8.76
   0  12 -12    4.19    4.39
   0 -12 -12    7.97    2.47
   0 -12 -13   24.32    4.57
   0  12 -13   11.51    9.01
   0  12 -13   23.46    4.44
   0  12 -13   30.39    4.58
   0 -12 -13   20.68    3.56
   0 -12 -13   28.80   12.76
   0 -12 -13   30.95    9.90
   0 -12 -13    9.47   10.83
   0  12 -14   -2.78   17.28
   0 -12 -14    2.04    2.80
   0  12 -14   -0.83    8.11
   0  12 -14    2.03    2.72
   0  12 -14    2.36    3.17
   0 -12 -14    7.49   11.07
   0 -12 -14    1.79    2.11
   0 -12 -14   -0.82    2.98
   0 -12 -14    2.59    3.40
   0 -12 -14    2.39   13.37
   0 -12 -15   13.13    3.40
   0  12 -15   24.56   17.95
   0  12 -15   11.73    8.54
   0  12 -15    9.39    3.18
   0  12 -15    8.30    4.03
   0 -12 -15   21.82   11.37
   0 -12 -15   10.87    2.67
   0 -12 -15   11.09    3.30
   0 -12 -15    5.71    3.53
   0 -12 -15   26.67   14.18
   0  12 -16   14.58   16.33
   0  12 -16   -4.19    8.44
   0  12 -16   -0.96    2.45
   0  12 -16    2.65    3.51
   0 -12 -16   -8.79   10.54
   0 -12 -16    2.83    2.14
   0 -12 -16    3.83    2.86
   0 -12 -16    1.53    3.16
   0 -12 -16   11.21   13.13
   0  12 -17   -3.34    8.54
   0  12 -17    6.05    2.61
   0  12 -17    4.08    3.44
   0 -12 -17   15.21   10.38
   0 -12 -17   14.00   12.38
   0  12 -17   11.58   16.46
   0 -12 -17    7.39    3.21
   0 -12 -17    8.69    2.49
   0 -12 -18   10.86    2.63
   0  12 -18    5.72    3.49
   0 -12 -18    7.32    2.99
   0 -12 -18    3.23    9.67
   0  12 -18    9.84    9.30
   0  12 -18    9.87   15.02
   0 -12 -18    8.23   12.47
   0  12 -18   11.67    2.99
   0 -12 -19    3.78    2.22
   0  12 -19    3.34    3.51
   0 -12 -19    8.33    2.82
   0 -12 -19    6.90    9.88
   0  12 -19  -14.34    9.34
   0  12 -19    4.71   15.01
   0 -12 -19   10.72   12.01
   0  12 -19    5.78    2.60
   0  12 -20    7.23    3.56
   0 -12 -20    8.81    2.51
   0 -12 -20    7.67    2.86
   0 -12 -20   12.25    9.57
   0  12 -20   -5.37    8.80
   0  12 -20   12.18    3.02
   0 -12 -20    7.33   11.40
   0  12 -20   11.10   14.55
   0 -12 -21    7.29    2.34
   0 -12 -21    6.15    2.59
   0  12 -21    4.83    3.12
   0  12 -21   11.05    2.73
   0 -12 -21   13.62   10.59
   0  12 -21    7.24   12.87
   0 -12 -22    1.64    2.21
   0 -12 -22    2.63    1.95
   0  12 -22    5.27    3.13
   0  12 -22   -8.10   12.09
   0 -12 -22    8.58   10.26
   0  12 -22    3.16    2.13
   0  12 -23   33.20   12.16
   0 -12 -23   32.32   10.60
   0  12 -23   17.32    3.87
   0 -12 -23   14.59    3.01
   0 -12 -23   16.14    2.69
   0  12 -24    2.14    9.57
   0 -12 -24   -4.95    8.10
   0  12 -24    4.64    2.58
   0 -12 -24    3.68    1.93
   0 -12 -24    1.79    1.68
   0  12 -25   11.87    7.69
   0  12 -25   10.89    8.99
   0  12 -25    4.68    2.53
   0 -12 -26    2.87    5.67
   0  12 -26    4.37    2.22
   0 -12 -26   -5.10    4.21
   0  12 -27    6.50    2.14
   0  12 -28    2.30    1.40
   0 -14   0    7.37    3.21
   0  14   0   15.82    3.82
   0 -14   0   16.12    3.85
   0 -14   1   10.13    3.37
   0 -14  -1   12.71    3.66
   0  14  -1   19.63    4.09
   0  14   1   21.39    4.00
   0 -14   1   18.20    4.06
   0 -14  -1   21.93    4.23
   0 -14   2   10.16    3.01
   0 -14  -2    3.00    3.12
   0  14   2   13.42    3.37
   0 -14  -2   10.92    3.48
   0 -14   3    7.98    2.82
   0 -14  -3    6.86    3.41
   0  14   3   14.98    3.47
   0 -14  -4    1.80    2.98
   0  14   4    8.03    3.04
   0 -14  -5    7.01    3.37
   0  14   5    6.03    3.01
   0 -14  -6    1.82    2.88
   0  14  -6   10.71   15.29
   0  14   6    3.68    2.72
   0 -14  -7    1.57    2.92
   0  14  -7   -2.34   14.68
   0  14   7    0.40    2.60
   0  14  -8    8.78    3.04
   0  14   8   14.44    3.30
   0  14  -8    9.92    2.65
   0 -14  -8    6.23    3.20
   0  14  -8    5.74   14.48
   0  14   9   16.14    3.21
   0  14  -9   10.84    2.91
   0  14  -9    5.91    2.46
   0 -14  -9    8.14    2.94
   0  14  -9    6.76   14.36
   0 -14  -9   13.37    3.84
   0  14 -10    0.53    2.02
   0 -14 -10   -0.25    2.69
   0  14 -10    4.19    2.46
   0  14  10    1.47    2.43
   0 -14 -10    4.05    2.57
   0  14 -10   -5.49   14.42
   0 -14 -11    1.17    2.19
   0  14 -11   12.77   13.94
   0  14 -11   -0.35    2.07
   0 -14 -11   -4.30    8.76
   0  14 -11    0.78    2.27
   0  14  11    3.20    2.47
   0 -14 -11    1.25    2.48
   0  14  12   12.45    2.82
   0  14 -12    9.73    2.73
   0  14 -12   16.45   13.57
   0 -14 -12    3.01    2.40
   0 -14 -12    8.27    9.24
   0  14 -12    3.16    2.28
   0 -14 -12    5.21    2.65
   0 -14 -12   -6.13   10.60
   0  14 -13   -0.18    2.22
   0  14  13    2.12    2.28
   0 -14 -13   -5.85   10.38
   0 -14 -13   -2.68    2.49
   0  14 -13   -1.04    2.25
   0 -14 -13   -3.29    8.38
   0 -14 -13   -0.18    2.14
   0  14 -13   -5.95   12.59
   0  14  14   13.32    2.58
   0  14 -14    6.36    2.45
   0 -14 -14    7.09    2.58
   0  14 -14    4.57    2.24
   0 -14 -14   20.57    8.79
   0  14 -14   17.99   12.65
   0  14 -15    3.58    2.08
   0  14  15    6.72    2.32
   0 -14 -15    1.49    9.11
   0 -14 -15    2.92    2.14
   0  14 -15    1.48    2.11
   0 -14 -15    2.93    7.30
   0  14 -15   12.60   12.41
   0  14  16    2.73    1.86
   0  14 -16    2.91    1.89
   0 -14 -16   11.13    9.42
   0 -14 -16    2.73    2.07
   0  14 -16    1.42    2.00
   0 -14 -16    6.03    7.15
   0  14 -16    5.06   11.05
   0  14  17    2.02    1.73
   0  14 -17    1.71    1.78
   0 -14 -17    8.99    8.38
   0 -14 -17    4.18    2.08
   0  14 -17    3.89    2.02
   0 -14 -17   -1.01    6.60
   0  14 -17    5.49   10.40
   0  14  18    4.17    1.78
   0  14 -18    2.09    1.71
   0 -14 -18   -0.58    7.60
   0 -14 -18    1.65    1.84
   0  14 -18    2.10    1.87
   0 -14 -18   -5.99    6.53
   0  14 -18   -5.02    9.89
   0  14 -19  -12.88    9.81
   0  14 -19    2.07    1.78
   0 -14 -19   -3.14    7.24
   0 -14 -19    1.23    1.62
   0  14 -19    0.12    1.50
   0  14  19    2.81    1.56
   0  14 -19    2.45    8.38
   0  14 -20    2.90    1.66
   0 -14 -20    4.57    6.28
   0 -14 -20    2.06    1.53
   0  14  20    3.75    1.50
   0  14 -20    5.36    7.35
   0 -14 -21   10.73    5.99
   0  14  21    5.83    1.46
   0  14 -21    5.78    1.59
   0 -14 -22   -1.20    4.25
   0  14 -22    0.59    1.16
   0  14  22    2.17    1.00
   0  14  23   -0.70    1.19
   0  16   0    3.99    1.72
   0 -16   0    3.15    1.82
   0  16   0   11.06    9.43
   0  16  -1   -1.13    1.74
   0  16   1    1.11    1.53
   0 -16   1    0.79    1.64
   0 -16  -1    0.13    1.60
   0  16  -1    4.14    8.94
   0  16   2    1.10    1.72
   0 -16   2    0.39    1.73
   0  16  -2    9.63    9.34
   0  16   3   -0.84    1.63
   0 -16   3    0.26    1.60
   0  16  -3    0.68    9.13
   0  16   4    1.89    1.73
   0 -16   4    3.04    1.71
   0  16  -4    0.67    8.80
   0  16   5    4.49    1.75
   0 -16   5    4.71    1.85
   0  16  -5    9.89    9.28
   0  16   6   -1.11    1.55
   0  16  -6   -1.93    8.69
   0 -16   6    1.93    1.67
   0 -16  -7   -0.42    5.48
   0 -16  -7    4.27    6.95
   0  16   7    4.40    1.72
   0  16  -7    0.62    8.25
   0 -16   7    2.80    1.66
   0 -16  -8    6.89    5.81
   0 -16  -8    1.02    7.08
   0  16   8    2.06    1.52
   0  16  -8    0.77    1.49
   0  16  -8   -1.81    8.45
   0 -16  -8    2.99    1.58
   0 -16   8    2.47    1.57
   0 -16  -9    0.22    1.45
   0 -16  -9    0.39    5.23
   0 -16  -9   -3.41    6.62
   0  16  -9    2.41    1.48
   0  16   9    2.44    1.46
   0 -16  -9    0.53    1.39
   0  16  -9   -0.58    7.82
   0 -16   9    0.32    1.39
   0 -16 -10    0.53    1.34
   0 -16 -10   -2.54    5.08
   0 -16 -10    4.59    6.14
   0  16  10   -0.64    1.30
   0  16 -10   -1.10    1.33
   0  16 -10   -3.30    7.78
   0 -16  10    0.71    1.33
   0 -16 -11    1.79    1.38
   0 -16 -11    0.68    4.90
   0 -16 -11    4.70    6.03
   0  16  11    1.12    1.32
   0  16 -11    2.52    1.40
   0  16 -11   12.89    7.66
   0 -16  11    0.57    1.28
   0 -16 -12    2.94    1.37
   0 -16 -12   10.88    4.88
   0 -16 -12    1.96    5.41
   0  16 -12    3.45    1.29
   0  16  12    4.76    1.37
   0  16 -12    8.14    7.16
   0 -16  12    4.65    1.43
   0 -16 -13    4.02    1.32
   0 -16 -13    0.71    4.92
   0 -16  13    4.39    1.31
   0  16 -13    3.31    1.25
   0  16  13    6.12    1.38
   0  16 -13    3.05    6.29
   0 -16 -13    5.91    4.45
   0 -16 -14    1.57    4.10
   0 -16 -14   -1.49    3.46
   0  16  14    0.13    0.95
   0  16 -14    0.42    0.93
   0  16  15    0.44    0.81
   0  16 -15    0.86    1.20
   0  16  16   -0.15    1.00
   0 -16 -16    0.42    3.00
   0  16 -16    0.70    0.93
   0  16  16    1.25    0.69
   1   1 -37    0.63    7.64
   1  -1 -36   -8.29    4.27
   1   1 -36    9.79    8.95
   1  -1 -36    6.07    6.92
   1  -1 -35  106.11   21.13
   1   1 -35   79.15   14.26
   1  -1 -35   67.01   12.07
   1  -1 -35   38.10    7.67
   1   1 -35  111.43    8.86
   1  -1 -34   18.64    5.40
   1   1 -34   29.14    5.48
   1   1 -34   15.29   15.08
   1  -1 -34   37.56   17.98
   1  -1 -34   35.91   10.50
   1   1 -34   22.76   12.07
   1  -1 -33   15.52    4.48
   1   1 -33    6.38    4.03
   1   1 -33    2.77   14.53
   1   1 -33   38.28   17.39
   1  -1 -33   43.25   17.59
   1   1 -33   20.62   12.41
   1  -1 -33    6.47    9.02
   1  -1 -32  137.97   22.06
   1   1 -32  149.70   16.76
   1  -1 -32  159.08   17.34
   1  -1 -32  221.80   18.96
   1   1 -32  168.82   17.10
   1   1 -32  119.09   27.28
   1  -1 -32  167.84   22.58
   1   1 -32  206.72   25.83
   1   1 -32  320.75   32.16
   1  -1 -32  288.48   31.38
   1  -1 -31   15.72    5.82
   1  -1 -31   25.48   11.91
   1   1 -31   21.53    4.47
   1  -1 -31   10.09    4.92
   1   1 -31   13.78    4.57
   1   1 -31   16.35   15.40
   1  -1 -31   22.80   16.28
   1   1 -31   16.90   12.90
   1  -1 -31   39.89   12.61
   1  -1 -31   61.30   18.33
   1   1 -31   36.27   17.01
   1   1 -30  109.85   20.38
   1  -1 -30  109.77   19.89
   1   1 -30   63.82    8.61
   1   1 -30   77.75    8.73
   1  -1 -30   73.73   13.99
   1   1 -30  119.13   16.45
   1  -1 -30   67.48    9.15
   1   1 -30   77.66    8.97
   1  -1 -30   88.87   10.18
   1  -1 -30   56.91   18.26
   1   1 -30   26.82   17.79
   1   1 -30  176.21   12.89
   1   1 -30  102.06   18.80
   1  -1 -30   78.01   15.16
   1   1 -29   -1.22   12.19
   1  -1 -29    6.18   13.08
   1   1 -29    0.30    2.78
   1   1 -29    0.75    4.77
   1  -1 -29   -3.42    5.16
   1   1 -29  -20.37   11.64
   1  -1 -29    0.76    9.21
   1   1 -29    6.59    2.99
   1  -1 -29    4.07    3.14
   1  -1 -29  -11.13   14.82
   1   1 -29  -14.75   16.33
   1  -1 -29   -7.59   10.51
   1   1 -29    5.78   11.04
   1   1 -29    3.21    3.38
   1  -1 -29    2.08    3.28
   1  -1 -28   36.77   12.50
   1   1 -28   35.31   14.78
   1   1 -28   92.96   18.17
   1  -1 -28  105.27   18.03
   1   1 -28   83.71   16.70
   1   1 -28   46.47    6.24
   1  -1 -28   35.07    5.39
   1  -1 -28   46.19    7.05
   1  -1 -28   40.19   10.81
   1   1 -28   26.62   10.55
   1   1 -28   43.53    6.04
   1   1 -28   44.46    5.95
   1  -1 -28   50.13    6.09
   1   1 -28   29.99   15.89
   1  -1 -28   19.15   13.36
   1   1 -28   64.68    7.84
   1  -1 -28   54.51    6.64
   1   1 -28   45.55    6.28
   1  -1 -27   56.79   15.97
   1   1 -27   81.82   18.58
   1  -1 -27   94.38   14.34
   1   1 -27   78.14   12.96
   1   1 -27   70.48   16.63
   1  -1 -27   85.87   15.72
   1   1 -27   78.48   17.56
   1  -1 -27  133.16   19.06
   1  -1 -27   82.28    8.76
   1   1 -27   83.95    9.27
  -1   1  27  106.78   13.26
   1   1 -27  156.39   20.63
   1  -1 -27   96.52    9.11
   1   1 -27   71.00    8.75
   1   1 -27   78.32    8.83
   1   1 -27   79.09    9.12
   1  -1 -27   93.24    9.94
   1  -1 -27   87.14    9.37
   1   1 -27   93.10   10.03
   1  -1 -26   79.15   17.35
   1   1 -26   46.32   16.58
   1   1 -26   71.21   11.93
   1  -1 -26   87.62   13.38
   1   1 -26   60.69   15.26
   1  -1 -26   60.67   13.78
   1   1 -26   64.60   15.55
   1   1 -26   93.27   17.47
   1  -1 -26  105.98   17.90
   1   1 -26   80.20   18.30
   1  -1 -26   79.15   12.31
   1  -1 -26   67.23    7.71
   1   1 -26   73.83    8.34
  -1   1  26  109.10   12.61
   1  -1 -26   74.49    8.16
   1  -1 -26   68.73    7.86
   1   1 -26   67.10    7.82
   1   1 -26   79.61    8.00
   1  -1 -26   82.42    8.56
   1  -1 -26   73.93    8.72
   1   1 -26   78.14    8.79
   1   1 -26   70.34    8.05
   1   1 -25   63.70   15.54
   1  -1 -25   47.45   13.76
   1  -1 -25   59.64    6.41
   1   1 -25   48.26   10.08
   1  -1 -25   44.62   10.27
   1   1 -25   56.47   13.48
   1  -1 -25   54.48   12.54
   1   1 -25   34.10   12.65
   1   1 -25   57.82   14.78
   1   1 -25   52.00   16.23
   1  -1 -25   67.14   14.65
   1  -1 -25   42.87    5.76
   1  -1 -25   67.70   10.72
   1   1 -25   53.55    7.50
   1   1 -25   37.31    5.96
   1   1 -25   40.67    9.07
  -1   1  25   67.92   10.17
   1  -1 -25   56.95    6.18
   1   1 -25   45.75    5.85
   1  -1 -25   61.51    6.40
   1   1 -25   48.69    5.95
   1  -1 -25   56.73    6.67
   1   1 -25   46.20    6.11
   1   1 -25   57.41    7.06
   1  -1 -25   60.55    6.65
   1  -1 -24   16.55   10.37
   1   1 -24   46.77   13.16
   1  -1 -24   47.40    5.37
   1   1 -24   37.17    8.73
   1  -1 -24   39.64    9.18
   1   1 -24   40.06   11.69
   1   1 -24   43.27   11.45
   1  -1 -24   32.98   10.09
   1  -1 -24   42.54    5.46
   1   1 -24   65.42   13.59
   1  -1 -24   46.81   13.01
   1  -1 -24   45.65   12.04
   1   1 -24   41.53   13.69
   1  -1 -24   46.05    8.86
   1   1 -24   36.93    5.25
   1  -1 -24   28.91    4.61
   1   1 -24   41.56    8.59
   1   1 -24   34.82    6.00
  -1   1  24   67.86    9.67
   1   1 -24   37.45    4.84
   1   1 -24   43.72    5.02
   1  -1 -24   37.07    4.81
   1  -1 -24   36.27    4.90
   1  -1 -24   35.72    5.28
   1   1 -24   46.38    5.88
   1   1 -24   40.31    5.01
   1   1 -23   24.50   11.08
   1  -1 -23   23.41   10.93
   1  -1 -23   52.87    5.27
   1   1 -23   26.53   10.61
   1  -1 -23   33.20    8.71
   1   1 -23   39.44    8.77
   1  -1 -23   31.56    9.67
   1  -1 -23   38.45    5.09
   1  -1 -23   52.47   12.29
   1   1 -23   50.59   12.19
   1  -1 -23   57.07   12.03
   1   1 -23   29.01   12.66
   1   1 -23   37.86    5.17
   1  -1 -23   38.13    4.85
   1  -1 -23   49.56    8.65
   1   1 -23   31.92    5.68
   1  -1 -23   55.16    6.58
   1   1 -23   32.57    8.08
  -1   1  23   55.77    8.98
  -1  -1  23   58.65    7.76
   1   1 -23   30.74    4.58
   1  -1 -23   43.20    4.88
   1   1 -23   37.44    4.70
   1  -1 -23   43.28    4.96
   1   1 -23   35.27    4.90
   1  -1 -23   40.25    5.13
   1   1 -23   43.37    5.40
   1   1 -22   79.45   16.02
   1  -1 -22   69.01   14.68
   1  -1 -22  109.06   10.28
   1  -1 -22   86.10   12.93
   1   1 -22  114.30   13.33
   1   1 -22  103.35   15.68
   1  -1 -22  103.60   10.38
   1  -1 -22   84.63   14.42
   1   1 -22  181.72   19.41
   1   1 -22  117.07   18.24
   1   1 -22  148.82   16.99
   1  -1 -22  133.62   16.64
   1   1 -22  116.44   13.39
   1   1 -22  144.26   16.91
   1  -1 -22   95.95   15.26
   1  -1 -22  116.44   13.48
   1   1 -22  106.55   10.99
   1  -1 -22  101.93   11.02
   1   1 -22   95.99   10.46
   1  -1 -22   94.28   10.04
  -1   1  22  164.02   14.66
  -1  -1  22  154.34   13.07
   1  -1 -22  109.36   10.18
   1  -1 -22   97.16    9.94
   1   1 -22  114.48   10.12
   1   1 -22  110.80   10.10
   1   1 -22  124.22   10.76
   1  -1 -22  114.48   10.50
   1   1 -22  105.70   10.17
   1   1 -21   77.57   16.04
   1   1 -21  136.92   17.08
   1  -1 -21  191.16   18.29
   1   1 -21  165.48   17.34
   1   1 -21   97.89   13.42
   1   1 -21  108.89   17.67
   1  -1 -21  163.05   15.12
   1  -1 -21  151.12   18.36
   1  -1 -21  156.60   17.91
   1   1 -21   97.79   11.49
   1  -1 -21  154.75   12.80
   1  -1 -21  134.36   11.39
   1   1 -21  159.00   18.71
   1  -1 -21  113.23   15.74
   1  -1 -21  153.40   11.74
   1  -1 -21  136.42   14.81
   1   1 -21  104.81   13.81
   1  -1 -21  106.08   16.32
   1   1 -21   75.67   14.92
   1   1 -21  102.81   11.23
   1  -1 -21  138.56   11.74
   1   1 -21  114.94   11.60
  -1  -1  21  186.36   14.47
   1  -1 -20  666.71   52.99
   1  -1 -20  658.55   53.09
   1   1 -20  647.50   53.16
   1   1 -20  556.62   52.80
   1   1 -20  602.54   58.28
   1   1 -20  813.88   58.30
   1  -1 -20  818.66   58.28
   1   1 -20  898.91   59.77
   1  -1 -20  623.13   57.86
   1  -1 -19  207.36   17.81
   1   1 -19  256.93   21.09
   1  -1 -19  199.86   17.85
   1   1 -19  218.10   18.02
   1   1 -19  181.35   17.66
   1   1 -19  176.58   22.24
   1   1 -19  244.35   22.29
   1  -1 -19  263.16   22.61
   1   1 -19  306.65   24.20
   1  -1 -19  215.10   22.54
   1  -1 -18  316.65   30.22
   1  -1 -18  375.31   29.97
   1   1 -18  263.15   29.69
   1  -1 -18  310.51   25.85
   1   1 -18  311.43   25.90
   1   1 -18  280.82   25.67
   1   1 -18  430.17   31.48
   1   1 -18  378.18   28.68
   1  -1 -18  308.86   25.76
   1   1 -18  307.58   25.78
   1  -1 -17   26.91    3.41
   1   1 -17   45.63    6.65
   1   1 -17   39.11    3.68
   1   1 -17   38.25    3.77
   1  -1 -17   24.95    3.40
   1  -1 -17   27.74    7.09
   1   1 -17   45.30    8.15
   1   1 -17   31.49    3.55
   1  -1 -17   27.36    7.33
   1   1 -17   31.05    7.95
   1  -1 -16  174.78   16.94
   1   1 -16  132.51   16.63
   1   1 -16  130.45   12.63
   1   1 -16  150.88   12.74
   1   1 -16  168.40   15.08
   1  -1 -16  164.44   12.80
   1  -1 -15   10.22    1.88
   1   1 -15   15.36    2.04
   1  -1 -14  299.13   25.00
   1   1 -14  374.46   27.22
   1   1 -14  329.97   25.22
   1  -1 -14  283.76   25.13
   1  -1 -13  196.82   15.03
   1   1 -13  175.39   15.08
   1   1 -13  197.33   16.70
   1  -1 -13  168.10   15.05
   1  -1 -12 3183.79  224.64
   1   1 -12 2927.76  225.88
   1   1 -12 2599.68  224.62
   1  -1 -12 2639.97  224.61
   1  -1 -11  403.33   27.85
   1  -1 -11  371.38   25.97
   1  -1 -11  377.38   27.40
   1  -1 -11  291.85   25.89
   1   1 -11  305.42   27.00
   1   1 -11  280.25   25.88
   1  -1 -10  449.53   35.82
   1   1 -10  358.76   35.30
   1  -1 -10  445.87   34.48
   1  -1 -10  426.82   35.46
   1   1  -9  265.85   21.26
   1  -1  -9  240.89   19.86
   1  -1  -9  313.49   21.65
   1  -1  -9  311.96   21.34
   1  -1  -8  182.88   15.24
   1   1  -8  167.61   14.46
   1  -1  -8  239.97   15.82
   1  -1  -8  260.72   16.31
   1   1  -7   10.85    1.39
   1  -1  -7   11.52    2.82
   1  -1  -7    8.75    2.31
   1  -1  -6  139.71   10.55
   1   1  -6  115.68   10.28
   1  -1  -6  124.70   10.13
   1   1  -6  104.49    9.45
   1  -1  -6  113.72    9.92
   1  -1  -5   76.27    6.50
   1  -1  -5   66.79    6.09
   1   1  -5   61.67    6.20
   1  -1  -5   61.90    6.10
   1   1  -4  984.59   79.67
   1   1  -4 1061.28   80.19
   1  -1  -4 1049.59   80.09
   1   1  -4  977.77   79.69
   1  -1  -3  200.34   17.34
  -1  -1   3  233.07   17.01
   1  -1  -2  852.74   51.95
  -1  -1   2  855.56   51.67
   1  -1  -1 1428.96  121.28
   1  -1  -1 1597.36  121.33
  -1   1   1 1582.71  121.26
  -1  -1   1 1495.80  121.14
   1  -1   0 6195.82  501.64
  -1   1   0 6437.71  501.64
  -1  -1   0 6262.39  501.64
  -1   1  -1 1639.53  131.81
  -1  -1  -1 1671.43  131.90
  -1   1  -2 1047.15   87.23
  -1  -1  -2  995.10   87.09
  -1   1  -3  412.09   34.84
  -1  -1  -3  448.32   34.81
  -1   1  -4   79.05    7.23
  -1  -1  -4   97.85    7.22
  -1   1  -4   75.06    6.75
  -1  -1  -5   33.04    4.13
   1   1   5   40.52    3.42
  -1   1  -5   33.87    3.18
  -1   1  -5   32.83    3.99
  -1  -1  -5   29.11    3.74
  -1   1  -6  416.70   37.50
  -1   1  -6  450.70   37.54
  -1  -1  -6  612.12   38.65
   1   1   6  526.88   37.66
  -1   1  -6  454.48   37.63
  -1   1  -6  488.18   38.27
  -1  -1  -6  527.94   38.20
  -1   1  -7  269.11   24.33
  -1  -1  -7  394.78   25.62
  -1  -1  -7  366.79   25.27
   1   1   7  320.70   24.34
  -1   1  -7  303.60   24.48
  -1   1  -7  286.26   24.38
  -1  -1  -8  489.87   30.98
  -1   1  -8  337.44   29.50
  -1  -1  -8  433.15   30.50
   1   1   8  359.52   29.35
  -1   1  -8  368.55   29.66
  -1   1  -8  447.30   30.60
  -1   1  -8  359.98   29.56
  -1   1  -9  390.63   33.10
  -1   1  -9  469.51   34.22
  -1  -1  -9  448.63   34.34
  -1  -1  -9  437.64   34.10
  -1   1  -9  379.91   33.18
  -1  -1  -9  433.77   33.26
  -1   1 -10  131.83   12.85
  -1   1 -10  147.77   13.94
  -1  -1 -10  203.86   14.68
  -1   1 -10  136.97   12.96
  -1  -1 -10  204.68   13.19
  -1  -1 -10  203.01   14.39
  -1  -1 -11  866.10   70.35
  -1   1 -11  793.97   70.64
  -1   1 -11  853.52   70.58
  -1   1 -11  930.49   71.73
  -1  -1 -11  854.82   70.56
  -1  -1 -11 1104.99   70.85
  -1   1 -12  835.56   72.49
  -1  -1 -12  870.04   72.12
  -1   1 -12  877.48   72.40
  -1  -1 -12  896.25   72.41
  -1   1 -12  952.09   73.72
  -1  -1 -12 1114.10   72.64
  -1  -1 -13  481.06   36.47
  -1   1 -13  567.85   38.29
  -1   1 -13  502.74   36.52
  -1  -1 -13  566.18   36.66
  -1   1 -14  242.36   20.59
  -1   1 -14  290.65   22.47
  -1  -1 -14  233.97   20.53
  -1  -1 -14  264.98   20.67
  -1   1 -15  485.25   38.18
  -1  -1 -15  439.84   38.09
  -1   1 -15  528.72   40.07
  -1   1 -16  194.34   14.62
  -1  -1 -16  175.09   14.50
  -1  -1 -16  148.80   14.50
  -1   1 -16  160.80   14.48
  -1  -1 -16  166.90   18.16
  -1   1 -16  159.55   18.49
   1  -1  17  475.33   30.45
  -1   1 -17  421.73   30.91
  -1  -1 -17  344.00   28.20
  -1   1 -17  350.97   28.24
  -1   1 -17  342.90   28.33
  -1  -1 -17  326.67   28.22
  -1  -1 -17  451.91   32.45
  -1  -1 -17  314.38   31.76
  -1   1 -17  334.74   32.65
  -1   1 -17  511.01   33.71
  -1  -1 -17  302.33   28.18
  -1   1 -17  299.28   28.06
  -1   1 -18   46.57    9.96
  -1  -1 -18   35.11    8.63
   1  -1  18   54.68    6.65
  -1   1 -18   58.94    7.91
  -1  -1 -18   49.86    4.74
  -1   1 -18   45.79    4.94
  -1  -1 -18   40.52    4.66
  -1  -1 -18   41.18    4.74
  -1   1 -18   63.16    9.87
  -1   1 -18   38.78    4.57
  -1  -1 -18   49.32    8.70
  -1   1 -18   58.67    9.00
   1  -1  19  246.48   17.65
   1   1  19  241.56   18.77
  -1   1 -19  168.19   15.29
  -1  -1 -19  177.51   15.26
  -1  -1 -19  175.35   15.18
  -1  -1 -19  230.73   20.45
  -1  -1 -19  167.01   19.74
  -1   1 -19  206.58   19.77
  -1   1 -19  150.54   20.16
  -1   1 -19  149.35   14.96
  -1  -1 -19  155.39   15.17
  -1   1 -19  250.19   21.48
  -1  -1 -20  405.10   35.71
  -1  -1 -20  402.98   38.37
   1   1  20  567.84   37.21
   1  -1  20  571.09   36.02
  -1  -1 -20  396.26   33.13
  -1   1 -20  343.05   32.91
  -1  -1 -20  381.28   33.18
  -1   1 -20  421.03   33.39
  -1  -1 -20  350.43   33.11
  -1   1 -20  638.18   40.96
  -1   1 -20  307.93   37.57
  -1   1 -20  396.74   39.13
  -1   1 -20  559.25   39.25
  -1  -1 -20  504.21   38.68
  -1   1 -20  299.63   36.42
   1   1  21  837.29   49.28
   1  -1  21  761.90   47.36
  -1  -1 -21  582.16   44.61
  -1   1 -21  920.61   53.98
  -1  -1 -21  496.08   44.54
  -1  -1 -21  404.64   49.28
  -1   1 -21  467.41   49.87
  -1  -1 -21  761.16   51.35
  -1   1 -21  759.68   51.18
  -1   1 -21  581.57   51.46
  -1   1 -21  507.13   47.11
  -1  -1 -21  600.89   50.68
  -1  -1 -21  535.81   47.28
  -1   1 -21  465.84   44.67
  -1  -1 -21  548.10   44.69
  -1   1 -21  495.17   44.37
  -1   1 -21  613.19   45.00
  -1   1 -21  486.88   44.25
  -1  -1 -21  523.80   44.35
  -1   1 -21  527.05   47.13
  -1  -1 -21  510.82   47.24
  -1   1 -21  383.83   48.16
   1   1  22   44.22    7.94
   1  -1  22   39.79    6.44
  -1  -1 -22   26.69    3.99
  -1  -1 -22   27.68    4.14
  -1   1 -22   26.08    7.63
  -1  -1 -22   14.48    9.00
  -1   1 -22   15.36    9.55
  -1  -1 -22   39.63   10.95
  -1   1 -22   54.54   11.66
  -1   1 -22   20.36   11.73
  -1   1 -22   24.90    4.76
  -1  -1 -22   26.27    3.72
  -1  -1 -22   32.13    7.30
  -1   1 -22   24.80    4.13
  -1   1 -22   17.17    6.17
  -1   1 -22   25.99    3.83
  -1  -1 -22   32.49    4.30
  -1   1 -22   31.12    7.40
  -1  -1 -22   27.12    7.32
  -1   1 -22   26.33    9.01
  -1  -1 -22   25.80    3.65
  -1   1 -22   27.04    3.76
  -1  -1 -22   33.51    4.03
  -1   1 -22   29.96    3.79
  -1   1 -22   22.83    4.27
   1   1  23   36.87    7.68
  -1  -1 -23   20.81    3.43
  -1  -1 -23    9.26    7.99
  -1  -1 -23    4.21    9.51
  -1   1 -23   22.57    7.71
  -1   1 -23   20.99   11.10
  -1  -1 -23   28.62   10.62
  -1   1 -23   38.64   11.10
  -1   1 -23   19.99   11.39
  -1  -1 -23   19.20    6.78
  -1   1 -23   32.03    7.20
  -1   1 -23   22.84    3.71
  -1  -1 -23   15.84    3.03
  -1   1 -23   23.00    4.66
  -1  -1 -23   19.94    3.75
  -1   1 -23   22.09    3.53
  -1  -1 -23   16.97    3.61
  -1   1 -23   20.65    6.88
  -1  -1 -23   13.63    7.09
  -1   1 -23   13.93    9.25
  -1  -1 -23   20.38    3.32
  -1   1 -23   22.19    3.39
  -1  -1 -23   18.26    3.36
  -1   1 -23   21.77    3.38
  -1   1 -23   22.92    4.10
   1   1  24    6.37    6.20
  -1  -1 -24    2.24    2.36
  -1  -1 -24   -0.82    8.50
  -1   1 -24    3.50   10.25
  -1   1 -24   -1.14   11.23
  -1   1 -24    2.27    2.35
  -1  -1 -24    1.00    1.88
  -1   1 -24    3.70    2.35
  -1  -1 -24    1.45    2.58
  -1  -1 -24    2.31    2.45
  -1   1 -24    6.20    6.57
  -1  -1 -24    1.23    7.15
  -1   1 -24   -1.89    8.96
  -1   1 -24   -2.25    6.94
  -1   1 -24   -2.28   10.23
  -1  -1 -24   -6.85    9.90
  -1   1 -24    2.19    2.07
  -1   1 -24    2.09    1.94
  -1  -1 -24    3.81    2.07
  -1  -1 -24    4.11    2.39
  -1   1 -24   -2.06    3.61
   1   1  25  160.95   15.25
  -1   1 -25   93.96   17.01
  -1  -1 -25  104.98   16.39
  -1   1 -25  157.88   19.51
  -1   1 -25  129.15   21.37
  -1   1 -25   90.13   10.27
  -1  -1 -25   88.81    9.82
  -1   1 -25  102.53   10.26
  -1   1 -25  116.12   11.11
  -1  -1 -25  111.07   10.94
  -1  -1 -25  105.47   10.49
  -1   1 -25   78.66   18.22
  -1  -1 -25  105.35   18.97
  -1   1 -25   73.52   14.26
  -1  -1 -25   97.91    9.96
  -1   1 -25  108.06   10.18
  -1  -1 -25  130.79   15.59
  -1   1 -25  108.38   14.30
  -1   1 -25   88.79   17.18
   1   1  26   21.28    6.98
  -1   1 -26    8.69   10.86
  -1  -1 -26   11.77    9.42
  -1   1 -26   23.34   14.40
  -1   1 -26   16.03    3.70
  -1  -1 -26   12.73    2.85
  -1   1 -26   14.73    3.67
  -1  -1 -26   11.26    3.64
  -1  -1 -26    7.74    4.00
  -1   1 -26   10.93   11.21
  -1  -1 -26   25.32    9.16
  -1   1 -26    5.61    7.52
  -1   1 -26   28.41   13.07
  -1   1 -26   -1.31   12.02
  -1  -1 -26   20.81   12.37
  -1  -1 -26   16.26    3.19
  -1   1 -26   15.05    3.33
  -1   1 -26    9.60    4.35
  -1  -1 -27   24.35    5.22
  -1   1 -27   21.25    5.41
  -1  -1 -27   29.35    9.62
  -1   1 -27   -4.52   11.85
  -1   1 -27   25.52   13.11
  -1  -1 -27   23.57    3.81
  -1   1 -27   18.33    4.13
  -1  -1 -27   31.02    4.45
  -1   1 -27   21.04    4.06
  -1   1 -27   64.75   16.22
  -1   1 -27   26.37   14.46
  -1  -1 -27   33.93   14.82
  -1   1 -27   29.23   13.29
  -1  -1 -27   27.05   11.38
  -1  -1 -27   30.28    4.77
  -1   1 -27   16.73    4.23
  -1   1 -28   41.71    5.97
  -1  -1 -28   46.58    6.00
  -1   1 -28   44.40    5.82
  -1  -1 -28   61.37   11.87
  -1   1 -28   37.76   15.22
  -1   1 -28   27.17   11.23
  -1  -1 -28   38.40    6.98
  -1  -1 -28   40.62   15.41
  -1   1 -28   40.56   15.74
  -1  -1 -28   34.76   12.33
  -1   1 -28   29.92   14.00
  -1   1 -28   39.17    6.11
  -1  -1 -28   49.25    6.48
  -1   1 -28   71.26    8.50
  -1   1 -29   22.26    4.44
  -1   1 -29   31.64    4.79
  -1  -1 -29   43.66   11.18
  -1  -1 -29   24.84    5.80
  -1  -1 -29   19.87   14.76
  -1   1 -29    4.45   14.63
  -1   1 -29   20.26    4.59
  -1  -1 -29   27.38    5.13
  -1   1 -29   35.98   13.60
  -1  -1 -29   29.07   11.78
  -1   1 -30   29.58    5.18
  -1  -1 -30   45.48   11.78
  -1  -1 -30   35.14    7.08
  -1   1 -30   11.99   16.45
  -1  -1 -30   14.01   16.06
  -1  -1 -30   31.29   12.08
  -1   1 -30   35.65   13.95
  -1   1 -30   27.20    5.60
  -1  -1 -30   27.50    5.88
  -1   1 -31  177.05   35.04
  -1  -1 -31  159.72   33.24
  -1  -1 -31  298.24   31.97
  -1   1 -31  308.20   34.74
  -1  -1 -31  297.03   32.80
  -1  -1 -31  365.68   28.57
  -1   1 -31  278.28   26.74
  -1  -1 -31  284.35   27.07
  -1   1 -32   23.13   17.14
  -1   1 -32   57.90   15.10
  -1  -1 -32   47.69   12.41
  -1   1 -32   44.04    6.55
  -1  -1 -32   47.64    7.11
  -1   1 -33   43.53   18.35
  -1  -1 -33   35.95   11.33
  -1   1 -33   62.79   15.44
  -1   1 -33   46.40    6.89
  -1  -1 -33   44.58    7.11
  -1   1 -34    4.57   11.07
  -1  -1 -34    7.50    8.48
  -1   1 -34   19.02    4.40
  -1  -1 -34   -3.26    4.33
  -1   1 -34   -3.72   13.21
  -1  -1 -35   56.08    7.83
  -1  -1 -35   70.38   11.56
  -1   1 -35   72.84   14.03
  -1   1 -36   13.15    8.81
  -1  -1 -36   13.00    6.39
  -1  -1 -36    6.60    4.05
   1  -3 -36   39.30    6.16
   1   3 -36   26.63   12.71
   1   3 -36   43.76   11.27
   1  -3 -35    1.37    4.25
   1   3 -35   12.42   10.66
   1  -3 -35   23.12   15.47
   1   3 -35   23.39   13.26
   1  -3 -34   29.33    6.90
   1   3 -34   47.36   13.24
   1  -3 -34   33.95   16.50
   1   3 -34   52.88   16.57
   1  -3 -33   44.02   13.20
   1   3 -33   77.84   18.90
   1   3 -33   75.57   16.30
   1  -3 -33   51.31    9.64
   1  -3 -32   10.50   10.58
   1  -3 -32   -3.85    5.82
   1   3 -32   -6.59   15.11
   1  -3 -32    3.85    6.46
   1   3 -32   -3.21   12.54
   1  -3 -32   10.32   15.73
   1   3 -31  -12.39   14.14
   1  -3 -31    6.58    6.95
   1  -3 -31   22.07   15.45
   1   3 -31   12.11    4.07
   1   3 -31   25.82    4.56
   1  -3 -31   12.72   10.52
   1   3 -31   -6.13   17.15
   1   3 -31    1.35   14.14
   1   3 -31    8.36    3.28
   1  -3 -31    0.35    5.37
   1  -3 -30   58.08   17.68
   1   3 -30   37.73    6.37
   1   3 -30   42.60    5.85
   1  -3 -30   37.93    9.58
   1   3 -30   70.70   18.57
   1   3 -30   27.16   16.19
   1   3 -30   50.19    6.11
   1  -3 -30   35.63    6.84
   1  -3 -30   55.62   13.37
   1  -3 -30   51.58   18.86
   1  -3 -29  188.81   25.05
   1   3 -29  116.68   25.84
   1   3 -29  110.13   12.93
   1   3 -29  110.10   12.10
   1  -3 -29  104.10   15.59
   1   3 -29  149.51   23.98
   1   3 -29   82.04   20.65
   1  -3 -29  128.46   13.33
   1   3 -29  111.02   11.98
   1  -3 -29  129.85   18.31
   1  -3 -29  128.27   23.96
  -1   3  28   33.36    8.42
   1   3 -28   33.66   14.89
   1   3 -28    7.89   17.04
   1  -3 -28   30.95   14.39
   1   3 -28   21.56    5.09
   1   3 -28   24.07    4.39
   1  -3 -28   17.97    8.42
   1   3 -28   27.58   13.67
   1  -3 -28   29.05    5.41
   1   3 -28   20.07    4.39
   1  -3 -28   45.12   15.78
   1  -3 -28   28.80   10.90
  -1   3  27  273.53   22.73
   1  -3 -27  183.37   16.69
   1  -3 -27  147.00   19.58
   1  -3 -27  123.16   21.40
   1   3 -27  186.80   28.92
   1   3 -27  288.36   28.95
   1  -3 -27  257.80   27.65
   1   3 -27  161.44   17.08
   1  -3 -27  190.59   17.10
   1   3 -27  179.39   16.23
   1   3 -27  140.55   15.85
   1   3 -27  170.56   16.25
   1  -3 -27  180.11   21.72
   1  -3 -27  121.87   24.39
  -1   3  26  212.21   19.61
   1  -3 -26  154.80   14.30
   1   3 -26  230.47   27.56
   1  -3 -26  120.62   17.24
   1  -3 -26  109.86   19.21
   1   3 -26  204.35   24.75
   1   3 -26  138.89   25.90
   1  -3 -26  201.99   24.03
   1   3 -26  131.45   14.63
   1   3 -26  139.08   13.75
   1  -3 -26  148.84   14.48
   1  -3 -26  175.59   19.66
   1   3 -26  298.45   21.92
   1  -3 -26  152.75   23.53
   1   3 -26  110.07   13.43
   1   3 -26  129.32   13.72
   1   3 -26  339.51   18.21
  -1   3  25  185.49   18.01
   1  -3 -25  127.02   12.80
   1   3 -25  191.24   25.85
   1  -3 -25  130.64   13.21
   1  -3 -25  100.72   15.80
   1  -3 -25  176.93   21.27
   1   3 -25  188.51   22.45
   1  -3 -25  206.39   23.61
   1   3 -25   98.36   22.76
   1   3 -25  119.10   13.44
   1   3 -25  123.70   12.48
   1  -3 -25  131.31   13.07
   1  -3 -25  139.41   17.74
   1   3 -25  150.35   17.59
   1  -3 -25  197.11   23.38
   1   3 -25  106.07   12.21
   1   3 -25  255.15   15.88
  -1   3  24  111.42   12.42
   1  -3 -24   62.18    6.82
   1  -3 -24   53.94    7.07
   1  -3 -24   43.54    9.83
   1   3 -24   86.42   18.08
   1  -3 -24   22.29   11.40
   1   3 -24  113.86   16.26
   1  -3 -24   69.48   14.73
   1   3 -24   43.52   16.32
   1   3 -24   58.85    7.51
   1   3 -24   56.25    8.89
   1   3 -24   54.59    6.48
   1  -3 -24   54.26    6.82
   1   3 -24   62.45   11.14
   1  -3 -24   51.07   14.67
   1   3 -24  100.16    8.90
   1   3 -24   53.49    6.39
   1   3 -23   33.25    5.03
   1  -3 -23   17.10   11.06
   1   3 -23    0.49    8.62
   1   3 -23   10.96   12.78
   1  -3 -23    6.43    6.47
   1  -3 -23   13.69    8.64
   1  -3 -23   21.10    3.58
   1   3 -23   25.02    9.13
  -1   3  23   28.04    7.24
   1   3 -23   26.06   11.12
   1   3 -23   25.03   14.17
   1   3 -23   10.43    4.83
   1   3 -23   25.47    4.54
   1  -3 -23   15.00    3.81
   1  -3 -23   21.33    3.82
   1   3 -23   12.21    3.23
   1   3 -23   11.46    8.49
   1  -3 -23   22.65    3.45
   1   3 -23   20.13    3.26
  -1   3  22  162.63   15.91
   1   3 -22  163.89   16.98
   1  -3 -22  145.67   11.83
   1  -3 -22  122.06   11.78
   1  -3 -22   88.99   14.13
   1   3 -22  193.63   21.89
   1  -3 -22  163.30   19.55
   1   3 -22   78.99   16.60
   1   3 -22   91.18   12.74
   1   3 -22   98.28   19.02
   1   3 -22  111.03   12.22
   1   3 -22   78.79   14.02
   1   3 -22   87.69   15.88
   1  -3 -22  206.87   22.01
   1  -3 -22  182.44   20.87
   1   3 -22  115.54   11.19
   1   3 -22  178.74   12.90
   1  -3 -22  125.16   11.75
   1   3 -22  109.87   11.17
   1  -3 -22  126.64   11.42
   1  -3 -21   13.27    3.16
   1   3 -21    7.29    2.47
   1  -3 -21   10.73    2.86
   1   3 -21    5.47    6.87
   1  -3 -21   20.38    9.30
   1   3 -21   -3.45    8.45
   1  -3 -21   15.00   10.35
   1   3 -21    2.04   10.51
   1   3 -21   11.04    3.31
   1  -3 -21   14.82    5.54
   1  -3 -21   15.20    2.78
   1   3 -21   16.33    3.78
   1   3 -21   23.33   10.91
   1  -3 -21    3.61    5.18
   1   3 -21   13.55    7.25
   1  -3 -21   18.54    3.00
   1   3 -21   12.49    2.54
   1   3 -20   80.19    7.18
   1   3 -20   63.23    6.14
   1  -3 -20   64.78    6.46
   1   3 -20   49.53    6.90
   1  -3 -20   61.19    6.16
   1   3 -20   52.95    6.07
   1  -3 -20   40.91    8.40
   1   3 -20  106.43   14.25
   1  -3 -20   47.56    6.30
   1   3 -20   42.53    9.12
   1  -3 -20   58.16   11.75
   1  -3 -20   95.94   13.53
   1   3 -20   37.70    9.32
   1  -3 -20   63.26    6.34
   1   3 -20   99.12   11.34
   1  -3 -20   61.32    8.51
   1   3 -20   64.68   14.41
   1  -3 -19   78.74    7.98
   1   3 -19  121.06   15.60
   1  -3 -19   64.08   10.00
   1   3 -19  106.16   11.67
   1  -3 -19   91.20    8.00
   1   3 -19   91.84    8.31
   1  -3 -19   82.92    7.94
   1   3 -19   64.80    7.46
   1  -3 -18   33.36    7.47
   1   3 -18   79.61   11.90
   1  -3 -18   50.61    5.69
   1   3 -18   50.06    5.24
   1   3 -18   65.06    6.02
   1  -3 -18   43.13    5.31
   1   3 -18   80.06    9.46
   1  -3 -18   56.95    5.52
   1   3 -17    9.80    2.56
   1  -3 -17   17.91    2.47
   1  -3 -17   12.94    2.34
   1   3 -17    9.33    2.00
   1  -3 -17    8.71    4.31
   1  -3 -17   11.89    2.41
   1   3 -17   20.05    5.87
   1  -3 -17   17.55    2.57
   1  -3 -17   18.10    6.42
   1   3 -17   17.56    7.95
  -1  -3  17   20.63    3.00
   1  -3 -16  322.15   24.76
   1  -3 -16  398.23   28.84
   1   3 -16  363.83   27.85
   1  -3 -16  242.67   24.64
   1  -3 -16  258.75   24.63
   1   3 -16  256.43   24.43
   1   3 -16  333.20   25.08
   1   3 -16  480.93   31.94
  -1  -3  16  334.42   25.08
   1  -3 -16  420.40   28.38
   1  -3 -15  450.27   30.40
   1   3 -15  367.77   29.19
   1  -3 -15  258.42   26.34
   1  -3 -15  290.53   26.36
   1   3 -15  346.99   26.65
   1  -3 -15  443.68   29.70
   1   3 -15  427.75   32.24
   1   3 -14  686.96   43.26
   1  -3 -14  750.45   43.35
   1   3 -14  430.38   39.50
   1  -3 -14  822.54   44.72
   1   3 -14  520.71   40.05
   1  -3 -13  124.83   11.63
   1  -3 -13  147.20   12.85
   1   3 -13  101.22    8.91
  -1   3  13  128.59    9.49
   1   3 -13   83.36    8.73
   1  -3 -12  110.85   10.44
   1   3 -12   89.67    7.90
   1   3 -12   65.44    7.95
  -1   3  12  127.78    9.13
   1  -3 -12  137.12   11.89
   1  -3 -11  299.73   20.58
   1   3 -11  205.41   17.21
   1   3 -11  238.58   19.58
   1  -3 -11  261.09   19.43
   1  -3 -11  179.17   18.30
   1   3 -11  177.54   17.58
   1   3 -10  534.35   43.46
   1  -3 -10  624.96   43.50
   1  -3 -10  494.25   42.63
   1   3 -10  417.46   42.07
   1  -3 -10  709.84   44.65
   1  -3  -9  593.82   44.36
   1   3  -9  508.77   44.30
   1  -3  -9  500.95   43.76
   1   3  -8   74.90    7.85
   1  -3  -8   54.70    7.08
   1   3  -7 1184.02  117.16
   1  -3  -7 1363.12  117.15
  -1  -3   7 1568.63  116.10
   1   3  -6  237.36   25.41
   1  -3  -6  300.27   25.51
  -1  -3   6  302.35   23.95
  -1  -3   6  306.21   24.31
   1   3  -5  462.62   42.71
   1  -3  -5  458.63   42.56
   1  -3  -5  460.80   42.01
  -1  -3   5  545.13   41.25
  -1  -3   5  522.99   41.51
   1   3  -4  839.18   70.23
  -1  -3   4  880.79   68.74
   1  -3  -4  783.07   69.31
  -1  -3   4  878.92   68.97
  -1  -3   3  713.42   49.18
  -1  -3   3  699.93   49.40
   1   3  -3  557.77   48.74
   1  -3  -3  695.91   49.72
   1  -3  -3  622.92   49.67
  -1  -3   2  199.78    9.78
  -1  -3   2  190.61   10.04
   1  -3  -2  181.02   10.34
   1  -3  -2  172.58   10.39
   1   3  -1  327.75   29.21
  -1  -3   1  402.16   29.54
   1  -3  -1  358.42   29.71
  -1  -3   1  370.06   29.62
   1  -3  -1  376.87   29.64
   1   3   0   13.43    2.20
  -1  -3   0   19.51    2.89
   1  -3   0   14.52    3.05
   1  -3   0   19.94    2.70
  -1  -3  -1  644.69   48.99
   1  -3   1  602.45   48.71
   1  -3   1  572.53   48.84
  -1  -3  -2   41.87    4.89
   1  -3   2   43.66    4.26
   1  -3   2   41.39    4.58
  -1  -3  -3 1118.39   83.13
   1  -3   3  996.06   82.68
   1  -3   3 1018.22   82.53
  -1   3  -4 1489.81  121.00
  -1  -3  -4 1560.63  120.25
   1  -3   4 1430.75  119.69
   1  -3   4 1522.76  119.54
  -1   3  -5  401.41   34.10
  -1  -3  -5  463.11   34.27
  -1  -3  -5  410.47   33.46
   1  -3   5  375.53   32.76
   1  -3   5  412.76   32.59
   1  -3   6 1415.80  119.52
   1  -3   6 1529.59  119.32
  -1   3  -6 1415.78  120.68
  -1  -3  -6 1662.62  120.82
   1  -3   7  560.29   43.76
   1  -3   7  543.72   44.02
  -1   3  -7  583.88   45.57
   1  -3   7  526.50   43.69
  -1  -3  -7  626.45   45.48
  -1   3  -8 1295.77  103.39
   1  -3   8 1218.22  101.62
  -1  -3  -8 1535.10  103.49
  -1   3  -8 1153.76  101.85
   1  -3   8 1323.20  101.83
   1  -3   8 1311.54  101.54
   1  -3   9 1185.20   81.37
   1  -3   9  939.93   80.95
  -1   3  -9  933.38   81.37
  -1   3  -9 1130.07   83.22
  -1  -3  -9 1308.97   83.26
   1  -3   9 1065.30   81.28
   1   3   9 1361.88   82.86
   1  -3  10 1573.33  120.29
  -1  -3 -10 2028.75  123.35
  -1   3 -10 1272.16  120.38
  -1   3 -10 1599.81  122.30
  -1  -3 -10 1754.73  122.21
   1  -3  10 1404.94  120.36
   1   3  10 1823.76  121.54
   1  -3  11  723.56   52.31
   1  -3  11  619.06   52.58
  -1  -3 -11  772.89   54.56
  -1   3 -11  498.40   52.47
  -1  -3 -11  857.18   55.58
  -1   3 -11  645.12   54.45
   1   3  11  717.87   53.25
  -1   3 -12   79.53    6.83
  -1  -3 -12  104.87   10.48
   1   3  12   92.34    7.26
  -1   3 -12   61.65    7.05
  -1  -3 -12   75.15    8.88
   1  -3  12   69.70    6.85
  -1   3 -13   51.10    5.21
  -1  -3 -13  105.90   10.03
   1  -3  13   88.22    5.85
  -1  -3 -13  100.38    8.95
  -1   3 -13   38.96    5.11
  -1   3 -14  142.37   13.81
  -1  -3 -14  242.16   18.02
  -1  -3 -14  140.54   14.02
   1  -3  14  183.68   14.21
  -1  -3 -14  244.07   17.31
  -1   3 -14  199.51   16.73
  -1   3 -15   83.72    9.02
  -1  -3 -15   44.37    5.51
  -1  -3 -15   62.77    5.89
  -1  -3 -15   58.03    8.35
   1  -3  15   58.57    5.69
  -1   3 -15   72.94   11.15
  -1   3 -15   47.46   10.01
  -1   3 -15   69.77    6.01
  -1  -3 -15   46.31    5.36
  -1  -3 -15   74.62   10.00
  -1  -3 -16  161.66   12.44
  -1  -3 -16  222.54   17.09
  -1  -3 -16  131.74   12.07
  -1   3 -16  152.08   12.45
  -1   3 -16  106.84   11.70
  -1  -3 -16  121.70   12.16
  -1  -3 -16  206.56   15.90
   1  -3  16  153.04   12.36
  -1   3 -16  204.57   18.58
  -1   3 -16  109.25   16.24
  -1   3 -16  160.51   15.06
  -1  -3 -16  138.46   12.07
  -1   3 -17  260.47   20.97
  -1  -3 -17  141.37   14.20
  -1  -3 -17  131.56   15.80
  -1  -3 -17  149.11   14.09
  -1   3 -17  143.89   13.82
  -1   3 -17  199.62   14.74
  -1   3 -17  207.93   17.50
  -1  -3 -17  159.25   14.09
  -1   3 -17  154.49   19.49
  -1   3 -17  254.35   21.44
  -1  -3 -17  187.53   14.37
  -1  -3 -18   38.43    7.48
  -1   3 -18   72.48   11.97
  -1  -3 -18   45.64    5.52
  -1   3 -18   40.61    5.04
  -1   3 -18   57.66    5.91
  -1  -3 -18   56.71    5.59
  -1   3 -18   55.71   12.11
  -1   3 -18   63.11    9.08
  -1  -3 -18   61.14    5.60
  -1   3 -19  502.39   37.20
  -1  -3 -19  404.32   33.49
  -1   3 -19  307.44   35.08
  -1  -3 -19  361.41   31.35
  -1  -3 -19  289.29   33.09
  -1   3 -19  604.23   39.74
  -1   3 -19  476.99   35.08
  -1  -3 -19  388.19   31.20
   1   3  19  477.18   34.75
  -1   3 -19  341.70   30.86
  -1  -3 -19  359.93   31.19
  -1   3 -19  471.85   31.97
  -1   3 -19  389.19   38.07
  -1   3 -19  243.94   33.33
  -1  -3 -19  295.34   35.17
  -1   3 -20  175.84   24.09
  -1   3 -20  187.92   23.41
  -1   3 -20  378.83   29.12
  -1  -3 -20  191.80   22.32
  -1   3 -20  239.75   27.65
  -1   3 -20  310.30   26.27
  -1  -3 -20  259.95   22.73
  -1   3 -20  202.67   20.69
  -1   3 -20  303.82   24.47
  -1  -3 -20  254.99   20.23
  -1   3 -20  309.14   21.09
  -1  -3 -20  229.84   20.18
  -1   3 -20  210.91   19.73
   1   3  20  297.46   24.14
  -1   3 -20  208.31   19.84
  -1  -3 -20  380.84   29.00
  -1  -3 -20  205.11   25.31
  -1   3 -20  185.14   22.20
  -1   3 -20  180.77   23.08
  -1  -3 -20  247.81   20.04
  -1  -3 -21  492.94   56.77
  -1   3 -21  499.92   53.75
  -1  -3 -21 1075.23   62.14
  -1   3 -21  483.30   55.28
  -1  -3 -21  669.50   52.16
  -1   3 -21  600.74   51.65
  -1   3 -21  823.02   53.02
   1   3  21  910.37   56.77
  -1   3 -21 1056.27   62.32
  -1  -3 -21  543.16   54.40
  -1  -3 -21  406.75   55.26
  -1   3 -21  553.20   55.69
  -1   3 -21  502.13   56.46
  -1   3 -21  702.05   60.25
  -1   3 -21  911.90   59.93
  -1   3 -21  441.81   52.90
  -1   3 -21  594.95   52.72
  -1   3 -21  831.17   56.78
  -1  -3 -21  707.01   52.12
  -1  -3 -21  659.07   51.90
  -1   3 -21  559.22   57.81
  -1   3 -22  167.07   12.39
  -1  -3 -22   84.99   16.90
  -1   3 -22   88.35   13.82
  -1   3 -22   93.21   15.26
  -1  -3 -22  107.11   10.86
  -1   3 -22  103.06   10.36
   1   3  22  164.67   15.83
  -1   3 -22  190.67   21.51
  -1  -3 -22   84.98   13.40
  -1  -3 -22   60.94   14.69
  -1   3 -22  131.92   20.98
  -1   3 -22  170.42   18.81
  -1   3 -22  160.18   18.46
  -1   3 -22  107.84   11.59
  -1  -3 -22  105.34   10.67
  -1   3 -22  152.99   16.15
  -1  -3 -22  116.71   10.65
  -1   3 -22   91.67   16.98
   1   3  23   36.86    8.62
  -1   3 -23   51.97   14.57
  -1  -3 -23   20.69    7.45
  -1  -3 -23   16.34    9.96
  -1  -3 -23   31.30    4.55
  -1   3 -23   60.37   13.47
  -1   3 -23   42.66   11.75
  -1   3 -23   18.35   13.64
  -1   3 -23   36.07    5.54
  -1   3 -23   78.57    7.43
  -1   3 -23   35.48   10.75
  -1   3 -23   37.09    9.95
  -1  -3 -23   26.13   11.49
  -1   3 -23   25.89    4.29
  -1  -3 -23   28.76    4.56
  -1   3 -23   16.21   10.40
  -1  -3 -24   38.63   11.39
  -1   3 -24   44.93   15.62
  -1  -3 -24   27.82    8.61
  -1   3 -24   38.44   12.92
  -1   3 -24   75.02   15.37
  -1   3 -24   40.53   15.54
  -1   3 -24   25.31    5.04
   1   3  24   42.82    8.93
  -1  -3 -24   28.55    4.88
  -1   3 -24   27.42    4.40
  -1   3 -24  104.35   13.34
  -1  -3 -24   10.12   11.35
  -1  -3 -24   26.78    4.47
  -1   3 -24  107.06    8.56
   1   3  25   53.92    9.75
  -1  -3 -25   17.27    7.86
  -1   3 -25   42.14   16.05
  -1  -3 -25   25.55   10.89
  -1   3 -25   33.98    4.77
  -1   3 -25   43.96   14.10
  -1   3 -25   12.49   15.79
  -1   3 -25   45.79   13.76
  -1   3 -25   29.81    5.68
  -1   3 -25   24.76    4.57
  -1  -3 -25   31.46    5.18
  -1  -3 -25   24.01   13.38
  -1  -3 -25   21.17    9.56
  -1  -3 -25   31.86    5.03
  -1  -3 -26   36.22   11.94
  -1  -3 -26   46.83    6.39
  -1   3 -26   37.02    5.57
   1   3  26   65.83   10.76
  -1  -3 -26   61.09   12.06
  -1  -3 -26   43.22   14.49
  -1   3 -26   68.59   15.73
  -1   3 -26   39.46   18.53
  -1   3 -26   44.75    6.72
  -1   3 -26   39.28    5.71
  -1  -3 -26   38.57    9.33
  -1  -3 -26   45.39    6.01
  -1  -3 -27   61.90   14.98
  -1  -3 -27   81.52   14.28
  -1  -3 -27   63.99   18.36
   1   3  27  148.31   15.36
  -1   3 -27   81.91    9.04
  -1   3 -27  134.88   20.36
  -1   3 -27   74.68   22.41
  -1  -3 -27   89.48    9.82
  -1   3 -27   72.38    8.85
  -1   3 -27   78.59    9.85
  -1  -3 -27   61.29   12.32
  -1  -3 -28   74.17   13.56
  -1  -3 -28   55.28   17.75
  -1   3 -28   65.57    8.16
  -1   3 -28   56.53    7.12
  -1   3 -28   72.30   21.27
  -1  -3 -28   59.30    8.10
  -1   3 -28   68.53    7.35
  -1  -3 -28   56.23   10.91
  -1   3 -29   17.48   14.60
  -1  -3 -29   38.19   17.44
  -1  -3 -29   30.53   11.06
  -1   3 -29   21.43    4.94
  -1   3 -29   24.40    4.28
  -1   3 -29   45.78   16.67
  -1   3 -29   36.86   18.50
  -1  -3 -29   22.72    5.43
  -1   3 -29   20.36    4.24
  -1  -3 -29   20.38    8.32
  -1   3 -29   23.60   14.40
  -1   3 -30    0.99    3.39
  -1   3 -30    2.78    2.86
  -1   3 -30  -10.68   15.18
  -1   3 -30    6.16    3.44
  -1  -3 -30   14.27   15.21
  -1  -3 -30   22.51   10.74
  -1   3 -30   -1.16   12.18
  -1  -3 -30   15.66    7.74
  -1   3 -30    9.46   14.39
  -1  -3 -31  121.14   13.92
  -1   3 -31  170.07   13.28
  -1  -3 -31  122.90   13.65
  -1  -3 -31  140.46   25.88
  -1  -3 -31  146.37   18.73
  -1  -3 -31   99.51   15.08
  -1   3 -31  115.17   20.69
  -1   3 -31  115.49   22.89
  -1  -3 -32    6.18    4.34
  -1  -3 -32    2.71   11.37
  -1  -3 -32   18.08   15.43
  -1  -3 -32   10.71    6.07
  -1   3 -32   27.64   13.56
  -1   3 -32    3.87   15.26
  -1  -3 -33   87.77    9.77
  -1  -3 -33   45.08   14.61
  -1  -3 -33  148.70   23.61
  -1  -3 -33   69.79   10.66
  -1   3 -33  104.02   17.20
  -1   3 -33   98.14   20.13
  -1  -3 -34   -3.61    4.40
  -1   3 -34   -6.26   10.49
  -1   3 -34    9.06   13.53
  -1  -3 -34   -4.82   16.04
  -1  -3 -35   -7.68    4.65
  -1   3 -35   -5.50    8.72
  -1   3 -35  -12.18   11.90
  -1  -3 -35   14.78   15.52
  -1  -3 -36    5.21    3.85
  -1   3 -36   22.61    8.79
  -1   3 -36   28.17   11.76
   1  -5 -36    9.45   11.50
   1   5 -35   13.95    7.16
   1  -5 -35   -1.17    3.74
   1  -5 -35    7.41   12.04
   1   5 -34    8.46    7.70
   1  -5 -34   -3.40    4.31
   1  -5 -34   -5.15   13.02
   1  -5 -33   11.63    4.73
   1   5 -33    4.43    8.59
   1   5 -32    3.66    3.45
   1   5 -32    4.04    8.91
   1   5 -32   -2.19   14.85
   1  -5 -32    4.11    9.57
   1  -5 -32    3.54   13.90
   1  -5 -32    0.90    3.74
   1   5 -32    9.11   11.45
   1   5 -31   20.13    4.83
   1   5 -31    7.87   10.55
   1   5 -31    3.43   14.61
   1  -5 -31   15.71   10.73
   1  -5 -31   33.05   16.13
   1  -5 -31   13.19    4.68
   1  -5 -31   10.24    4.76
   1   5 -31   22.22   13.36
   1   5 -30   21.76   13.21
   1   5 -30   33.97    6.31
   1   5 -30   26.27    5.01
   1   5 -30   41.05   16.33
   1  -5 -30   42.93    6.66
   1  -5 -30   44.17    6.44
   1   5 -30   21.13   11.71
   1   5 -29   18.73   12.71
   1  -5 -29   20.23   11.43
   1  -5 -29   19.87   13.25
   1   5 -29   26.72    5.76
   1   5 -29   25.65    4.58
   1   5 -29   45.11   17.22
   1  -5 -29   45.66   16.81
   1  -5 -29   33.06    5.93
   1  -5 -29   28.43    5.33
   1   5 -29   16.12    9.92
   1   5 -28    1.10   11.11
   1   5 -28    1.64    4.01
   1   5 -28   -1.54    3.14
   1   5 -28    1.36   16.70
   1   5 -28   -4.81    9.47
   1  -5 -28   23.60    5.05
   1  -5 -28   13.17    4.14
   1   5 -28   29.64   15.60
   1   5 -27    3.51   13.83
   1  -5 -27    1.24   12.37
   1   5 -27    4.56    4.14
   1  -5 -27    0.32    3.57
   1  -5 -27    6.74    3.38
  -1   5  27   17.05    6.70
   1  -5 -27   22.04   12.97
   1   5 -27    4.34   10.94
   1   5 -27    4.01   15.82
   1   5 -27    4.81    9.31
   1   5 -26   47.94   15.92
   1   5 -26   67.98   19.93
   1   5 -26   19.87   10.71
   1   5 -26   42.07    6.96
   1   5 -26   25.37   11.80
   1  -5 -26   39.13    6.17
   1  -5 -26   39.57    5.93
  -1   5  26   49.87    9.13
   1  -5 -26   27.38   12.24
   1   5 -26   25.14   11.09
   1  -5 -26   40.67    5.57
   1   5 -25   39.50   12.70
   1  -5 -25   50.63    6.76
   1   5 -25   92.99   19.92
   1   5 -25   43.19   13.20
   1   5 -25   34.19    6.68
   1   5 -25   26.34   12.29
   1  -5 -25   45.68    6.13
   1   5 -25   65.94    6.14
  -1   5  25   64.76    9.86
   1   5 -25   71.01   13.22
   1  -5 -25   39.15    5.69
   1   5 -25   21.17    4.72
   1   5 -24   28.44   12.62
   1   5 -24    4.41   10.13
   1   5 -24   33.14   17.25
   1  -5 -24   76.79    6.93
   1   5 -24   10.50    5.29
   1   5 -24   21.31   11.55
   1   5 -24   37.52    4.96
   1  -5 -24   47.17    5.76
  -1   5  24  102.29   11.32
   1  -5 -24   57.03    5.87
   1   5 -24   47.72   11.88
   1   5 -24   12.50    3.87
   1   5 -23    7.88   11.02
   1   5 -23   19.24    9.73
   1  -5 -23   36.87    5.52
   1   5 -23   53.13   17.33
   1   5 -23   33.80    6.29
   1   5 -23   35.80   11.79
   1  -5 -23   30.78    5.11
   1   5 -23   43.22    5.05
   1   5 -23   37.32    4.87
  -1   5  23   45.20    8.51
   1  -5 -23  140.65   16.99
   1  -5 -23  114.21   17.57
   1   5 -23   30.25   10.72
   1  -5 -23   37.25    5.19
   1   5 -23   25.69    4.27
   1   5 -22    1.72    9.08
   1  -5 -22   16.39    3.53
   1   5 -22    4.58    2.55
   1   5 -22   -5.48   10.70
   1   5 -22    9.00   13.81
   1  -5 -22   24.86    4.37
   1   5 -22    0.38    3.80
   1   5 -22    2.92    2.24
   1   5 -22    1.36    1.99
   1   5 -22   -0.74    8.01
   1  -5 -22   22.96    3.65
   1   5 -21   20.98   10.11
   1   5 -21   37.60    5.10
   1  -5 -21   56.05    6.01
   1   5 -21   35.80    5.18
   1   5 -21   41.16   12.64
   1   5 -21   39.63   15.10
   1   5 -21   47.55    6.92
   1   5 -21   32.78    4.96
   1  -5 -21   48.69    6.15
   1   5 -21   36.41   14.42
   1   5 -21   41.94   10.68
   1  -5 -21   47.23    5.72
   1  -5 -20   97.76    6.94
   1   5 -20   20.42    8.71
   1  -5 -20   89.85    6.37
   1   5 -20   18.07    3.88
   1  -5 -20   75.83    6.10
  -1   5  20  257.35   14.14
   1   5 -20   14.26    8.16
   1   5 -20   25.86   13.87
   1   5 -20    8.96   11.81
   1  -5 -20  233.18   12.27
   1   5 -20   16.63    5.17
   1   5 -20   17.38    3.83
   1   5 -20   17.11   10.92
   1   5 -20   13.51    3.78
   1  -5 -19  516.11   43.86
   1  -5 -19  833.96   49.38
   1   5 -19  538.97   40.85
   1  -5 -19  718.74   44.84
   1   5 -19  356.89   37.78
   1  -5 -19  617.56   44.72
   1   5 -19  311.45   40.93
   1   5 -19  619.24   43.81
   1   5 -19  418.37   45.13
   1   5 -19  822.65   50.99
   1  -5 -19  540.98   40.16
   1  -5 -19  420.10   38.23
   1   5 -19  423.16   37.64
   1  -5 -19  433.12   38.19
   1   5 -19  423.12   44.35
   1  -5 -19  770.59   46.84
   1   5 -18  270.44   19.36
   1  -5 -18  689.65   32.71
   1   5 -18  117.78   14.89
   1  -5 -18  615.41   28.25
   1  -5 -18  655.82   27.73
   1   5 -18  242.27   24.91
   1   5 -18  147.54   22.08
   1  -5 -18  219.25   17.36
   1  -5 -18  177.54   15.73
   1  -5 -18  169.24   15.49
   1   5 -18  138.07   14.77
   1  -5 -18  163.75   15.56
   1   5 -18  206.78   20.21
   1   5 -18   94.70   17.88
   1   5 -18  119.40   20.22
   1  -5 -17  246.87   24.52
   1  -5 -17  583.48   31.72
   1  -5 -17  271.00   24.50
   1  -5 -17  276.62   24.46
   1   5 -17  264.96   23.95
   1   5 -17  382.74   29.60
   1   5 -17  285.37   31.25
   1   5 -17  498.59   35.31
   1   5 -17  272.50   24.26
   1  -5 -17  577.13   33.13
   1   5 -16    6.56    8.55
   1  -5 -16    3.69    2.11
   1   5 -16   10.26    2.02
   1  -5 -16    7.70    2.26
   1  -5 -16   11.86    6.65
   1  -5 -16   26.50    8.84
   1   5 -16    8.58    2.42
   1  -5 -16    7.28    2.44
   1   5 -16    8.54    9.22
   1   5 -15  354.18   27.59
   1   5 -15  214.10   23.58
   1   5 -15  172.05   18.27
   1  -5 -15  203.57   18.25
   1   5 -15  213.15   18.12
   1  -5 -15  411.49   25.74
   1  -5 -15  185.54   18.45
   1  -5 -15  378.28   23.77
   1  -5 -15  212.24   18.27
   1   5 -15  209.84   17.81
   1   5 -14   91.25   14.35
   1   5 -14   75.67   11.52
   1   5 -14   50.57   11.94
   1  -5 -14   65.05    6.96
   1   5 -14   53.87    6.30
   1  -5 -14  325.99   16.05
   1   5 -14   57.74    6.58
   1  -5 -14   70.30    7.56
   1  -5 -14  350.84   18.82
   1  -5 -14   76.03    6.96
  -1   5  14  194.94   11.34
   1   5 -14   44.58    7.16
   1   5 -13   14.78    7.93
   1   5 -13   42.09    8.91
   1  -5 -13   28.77    3.83
   1   5 -13   23.64    3.56
   1   5 -13   41.55   10.81
   1   5 -13   17.32    4.52
  -1   5  13   43.63    6.49
   1  -5 -13   96.57   11.89
   1  -5 -13   81.44    9.05
   1  -5 -13   33.84    3.81
   1   5 -12  151.86   14.93
   1   5 -12  190.06   18.98
   1  -5 -12  178.50   15.22
   1   5 -11   40.32    7.30
   1   5 -11   62.93    9.84
   1  -5 -10  649.23   44.00
   1   5 -10  387.77   42.78
   1  -5  -9  395.88   19.92
   1   5  -9   67.84   13.43
   1  -5  -8  318.88   28.74
   1   5  -8  270.00   30.02
   1  -5  -7  635.71   52.11
   1  -5  -7  633.37   53.52
   1   5  -7  617.61   53.75
  -1  -5   6 1767.65  134.81
   1  -5  -6 1587.45  135.79
   1  -5  -6 1659.82  137.45
   1   5  -6 1499.99  137.33
   1   5  -5  438.06   44.13
  -1  -5   5  550.82   41.49
   1  -5  -5  466.99   42.16
  -1  -5   4  626.72   50.00
   1  -5  -4  600.36   50.57
   1   5  -3  146.53   13.01
  -1  -5   3  191.57   13.86
   1  -5  -3  187.22   14.39
  -1  -5   2  597.67   24.77
   1  -5  -2  575.21   25.22
   1  -5  -1  442.92   36.95
  -1  -5   1  465.51   36.74
   1  -5  -1  476.23   36.87
   1   5  -1  417.91   36.42
   1  -5   0   22.40    3.35
   1  -5   0   23.93    3.30
  -1  -5   0   26.50    3.49
   1   5   0   20.77    2.75
  -1   5   0   17.02    2.45
   1  -5   1  494.75   36.15
   1  -5   1  479.17   36.34
  -1  -5  -1  502.25   36.47
  -1   5  -1  409.66   35.52
   1   5   1  389.70   35.80
   1  -5   2  716.28   36.78
   1  -5   2  735.35   37.18
  -1  -5  -2  718.24   37.38
   1  -5   3   19.55    2.62
  -1  -5  -3   17.67    3.32
   1  -5   3   18.14    3.00
   1   5   3   11.32    2.51
   1  -5   4   59.93    5.44
   1  -5   4   58.64    5.74
  -1  -5  -4   44.24    6.26
  -1   5  -5  235.41   20.77
   1  -5   5  198.67   16.89
   1  -5   5  201.50   16.59
  -1  -5  -5  180.39   17.41
   1  -5   6  905.11   74.29
   1  -5   6  946.36   73.98
  -1  -5  -6  869.07   74.96
  -1   5  -6  895.48   76.72
  -1  -5  -6  979.57   76.90
   1  -5   7  714.58   56.47
  -1  -5  -7  650.14   57.23
   1  -5   7  703.67   56.04
  -1   5  -7  646.34   58.91
  -1  -5  -7  732.47   59.00
   1  -5   8  302.38   24.90
   1  -5   8  296.47   24.36
  -1  -5  -8  307.27   27.50
  -1   5  -8  315.06   27.99
   1  -5   9  133.34   11.51
  -1   5  -9  112.70   14.71
  -1  -5  -9  141.79   14.57
  -1   5 -10  467.13   46.48
  -1  -5 -10  620.39   46.82
  -1   5 -11   31.14    7.74
  -1  -5 -11   16.19    6.45
  -1   5 -11   19.77    2.96
   1   5  11   30.84    5.79
  -1   5 -12   31.40    3.75
  -1  -5 -12   63.44    8.46
  -1   5 -12   36.46    8.70
  -1  -5 -12   19.58    3.33
   1   5  12   43.60    6.19
  -1   5 -12   55.11   11.44
  -1   5 -12   36.57    9.64
  -1   5 -13   67.34   12.91
  -1   5 -13   70.87   10.24
  -1   5 -13   40.37   10.18
  -1   5 -13   52.12    5.10
  -1  -5 -13   38.78    5.04
  -1  -5 -13  104.21   11.47
  -1  -5 -13   39.75    4.92
  -1  -5 -13  121.05   13.12
  -1   5 -13   31.47    5.96
   1   5  13   71.69    7.35
  -1   5 -14  166.67   20.70
  -1   5 -14  322.99   24.96
  -1   5 -14  254.69   20.45
  -1   5 -14  174.70   15.24
  -1   5 -14  167.07   14.86
  -1  -5 -14  167.00   15.36
  -1  -5 -14  322.12   21.23
  -1  -5 -14  179.08   15.33
  -1  -5 -14  340.24   23.39
  -1  -5 -14  180.20   15.96
  -1   5 -14  119.11   15.61
  -1   5 -15   -0.11    1.32
  -1  -5 -15    0.16    1.69
  -1  -5 -15   11.25    7.37
  -1  -5 -15    7.87    7.84
  -1   5 -15   -3.20    8.28
  -1   5 -15   -1.62    8.46
  -1  -5 -15    1.52    2.12
  -1   5 -15    0.44    1.62
  -1  -5 -16   22.96    3.52
  -1   5 -16   38.46   12.02
  -1   5 -16   30.20    9.91
  -1  -5 -16   21.39    3.33
  -1   5 -16   17.54    2.78
   1   5  16   27.62    5.37
  -1  -5 -16   40.29    8.20
  -1  -5 -16   44.51    9.53
  -1   5 -16   17.20    3.07
  -1  -5 -16   23.59    3.66
  -1   5 -17   53.35   10.43
  -1   5 -17  117.68   13.00
  -1  -5 -17   74.39    7.99
  -1   5 -17  122.26   16.97
  -1  -5 -17  101.42    9.76
  -1  -5 -17   64.47    7.89
   1   5  17   91.05   10.25
  -1  -5 -17  113.96   13.13
  -1  -5 -17  154.11   15.30
  -1   5 -17   71.23    7.49
  -1   5 -17   69.53    7.23
  -1  -5 -17   82.79    7.90
  -1  -5 -18   63.68   12.40
  -1  -5 -18  146.00   17.63
  -1  -5 -18  133.72   14.93
   1   5  18  119.74   11.57
  -1   5 -18   76.73    8.22
  -1  -5 -18  137.81   14.49
  -1  -5 -18   85.06    8.82
  -1  -5 -18   62.89    8.34
  -1   5 -18   63.64   11.92
  -1   5 -18  149.52   18.73
  -1   5 -18   96.29   15.33
  -1   5 -18   77.17    9.47
  -1   5 -18  147.25   14.94
  -1  -5 -18   79.86    8.52
  -1   5 -18   86.57    8.08
  -1  -5 -18  153.78   16.57
  -1  -5 -18   91.65    9.03
  -1   5 -19   86.39   15.97
  -1   5 -19   43.01   12.24
  -1  -5 -19   46.22    5.81
  -1   5 -19   68.75   11.01
  -1  -5 -19   50.85    5.62
  -1   5 -19   43.72    4.82
  -1  -5 -19   45.41    5.57
   1   5  19   65.74    8.93
  -1  -5 -19   80.04   12.55
  -1   5 -19   35.63    4.95
  -1  -5 -19   75.65   12.70
  -1  -5 -19   61.45   13.79
  -1  -5 -19   24.31   10.26
  -1   5 -19   32.88    9.38
  -1   5 -19   31.52    6.08
  -1   5 -20   43.50   12.60
  -1  -5 -20   31.76    5.17
  -1   5 -20   39.43   14.62
  -1   5 -20   32.59    5.90
  -1   5 -20   30.86    4.37
   1   5  20   46.78    7.85
  -1  -5 -20   17.49   10.56
  -1  -5 -20   54.52   13.01
  -1   5 -20   31.40    4.13
  -1  -5 -20   37.71    4.87
  -1  -5 -20   42.31    4.94
  -1   5 -20   47.48   10.30
  -1   5 -20   15.11    8.59
  -1   5 -21  205.81   28.17
  -1   5 -21  224.01   22.17
  -1   5 -21  391.23   34.49
  -1  -5 -21  244.48   21.50
   1   5  21  316.35   24.99
  -1   5 -21  204.40   20.72
  -1  -5 -21  153.34   25.99
  -1  -5 -21  436.11   32.78
  -1  -5 -21  232.83   21.15
  -1   5 -21  240.52   20.51
  -1   5 -21  328.34   27.45
  -1  -5 -21  268.53   21.30
  -1   5 -21  183.80   25.06
  -1   5 -22  131.44   22.26
  -1   5 -22  156.98   16.41
  -1   5 -22  290.30   28.92
  -1  -5 -22  170.95   15.68
  -1   5 -22  136.10   14.78
   1   5  22  256.35   20.08
  -1  -5 -22  124.81   20.47
  -1  -5 -22  279.64   26.70
  -1  -5 -22  155.89   15.25
  -1   5 -22  166.99   14.64
  -1   5 -22  233.80   22.17
  -1  -5 -22  169.13   15.24
  -1   5 -22  138.19   19.98
  -1   5 -23   -4.65   11.20
  -1   5 -23    7.18    4.27
  -1   5 -23   11.68   15.83
   1   5  23    7.18    5.50
  -1   5 -23    5.67    2.53
  -1  -5 -23   12.35   13.03
  -1  -5 -23   22.47   11.22
  -1  -5 -23    6.49    3.10
  -1  -5 -23    3.73    3.29
  -1   5 -23   15.86    3.13
  -1  -5 -23    9.68    2.95
  -1   5 -23   21.54   10.14
  -1   5 -23   12.89   10.49
  -1   5 -24   85.77   18.47
  -1   5 -24  116.65   13.19
  -1  -5 -24  109.59   12.34
  -1   5 -24  107.78   17.86
  -1   5 -24  217.81   26.39
   1   5  24  157.82   16.20
  -1  -5 -24   74.47   18.04
  -1  -5 -24  197.17   24.13
  -1   5 -24  145.34   11.62
  -1  -5 -24  107.85   11.92
  -1   5 -24  199.05   19.99
  -1  -5 -24  107.31   11.75
  -1   5 -24   98.98   18.46
  -1   5 -25    2.18   13.02
  -1   5 -25   11.62   10.81
  -1   5 -25    7.41    4.32
  -1   5 -25   -0.95    9.80
  -1   5 -25    2.50   14.83
   1   5  25    8.46    5.97
  -1  -5 -25    8.25   10.96
  -1  -5 -25   10.91    4.35
  -1  -5 -25    8.54    3.49
  -1  -5 -25    8.12    3.06
  -1   5 -25   10.04    9.32
  -1   5 -25   -1.01   10.78
  -1   5 -26  259.72   27.24
  -1  -5 -26  202.31   25.97
  -1   5 -26  141.20   27.62
  -1   5 -26  151.78   15.94
  -1   5 -26  280.28   30.10
  -1  -5 -26  158.75   15.35
  -1   5 -26  126.48   20.47
   1   5  26  227.19   19.85
  -1  -5 -26  146.43   14.90
  -1  -5 -26  101.14   21.20
  -1   5 -26  102.30   19.99
  -1   5 -26  122.04   20.48
  -1   5 -27   39.88   15.83
  -1   5 -27   23.57    5.79
  -1   5 -27   16.27    3.73
  -1  -5 -27   18.55    4.98
  -1  -5 -27   16.02    4.27
  -1  -5 -27   13.69   12.22
  -1  -5 -27   13.44   10.18
  -1   5 -27   37.24   19.56
  -1  -5 -27   10.23   14.24
  -1   5 -27   26.96   12.66
  -1   5 -27   22.62   10.09
  -1   5 -27   57.32   18.45
  -1   5 -28   73.34   17.58
  -1   5 -28   54.80    7.68
  -1   5 -28   36.90    5.88
  -1  -5 -28   45.11    6.71
  -1  -5 -28   42.63   15.04
  -1  -5 -28   42.79   12.17
  -1   5 -28   65.34   21.41
  -1  -5 -28   82.62   19.88
  -1   5 -28   50.10   14.56
  -1   5 -28   42.10   12.75
  -1  -5 -28   66.43    7.66
  -1   5 -29   87.68   18.55
  -1   5 -29   61.76    8.30
  -1   5 -29   51.33    6.92
  -1  -5 -29   61.87    7.76
  -1  -5 -29   58.98    7.99
  -1  -5 -29   65.90   17.02
  -1  -5 -29   68.80   14.08
  -1  -5 -29   69.63   19.15
  -1   5 -29   63.48   21.51
  -1   5 -29   51.01   15.29
  -1   5 -29   74.79   14.63
  -1   5 -30    9.76    4.15
  -1   5 -30    3.69    9.79
  -1  -5 -30    3.93    4.81
  -1  -5 -30   12.35    4.40
  -1  -5 -30   13.33   13.15
  -1  -5 -30   21.27   10.34
  -1  -5 -30   12.64   14.46
  -1   5 -30   -1.60   16.87
  -1   5 -30    8.52   12.74
  -1   5 -30   24.50   15.52
  -1   5 -31   29.18    5.68
  -1   5 -31   41.43   12.09
  -1  -5 -31   36.05    6.02
  -1  -5 -31   39.74   11.05
  -1  -5 -31   36.85   15.64
  -1   5 -31   42.24   14.22
  -1   5 -31   47.01   16.29
  -1  -5 -32   25.45    4.96
  -1  -5 -32   28.48    9.74
  -1   5 -32    7.79   11.79
  -1   5 -32   24.73   10.11
  -1  -5 -32   36.24   15.67
  -1   5 -33    1.81   10.98
  -1  -5 -33    4.38   13.42
  -1   5 -33   -2.85    8.03
  -1  -5 -34    6.02   12.48
  -1   5 -34    7.49    7.74
  -1  -5 -35   48.90   14.56
  -1   5 -35   27.96    7.98
  -1  -5 -36   19.67   10.13
   1  -7 -34   20.04    4.00
   1  -7 -34   25.86   10.71
   1  -7 -33    2.32    3.48
   1  -7 -33    9.09   11.19
   1  -7 -33    3.88    6.20
   1   7 -33    2.50    2.94
   1   7 -32   -5.85   11.87
   1  -7 -32    4.25    3.09
   1  -7 -32    8.71    7.83
   1  -7 -32   13.97   12.52
   1   7 -32    5.31    8.83
   1   7 -32    0.58    3.25
   1   7 -31   36.00    6.29
   1   7 -31   43.25    8.32
   1  -7 -31   42.54    6.05
   1  -7 -31   47.53   11.35
   1  -7 -31   60.19   15.70
   1   7 -31   27.39   10.42
   1   7 -31   47.92   15.45
   1   7 -30    6.75    4.33
   1   7 -30    6.12    6.32
   1  -7 -30   10.86    3.60
   1  -7 -30   14.59    4.21
   1  -7 -30   12.75    9.64
   1  -7 -30   20.77   13.26
   1   7 -30    1.39   15.04
   1   7 -30   21.48    9.85
   1   7 -30   18.34   13.82
   1   7 -29   48.57   15.96
   1   7 -29   37.35    6.69
   1   7 -29   29.65    4.85
   1   7 -29   40.16   11.29
   1  -7 -29   37.54   11.42
   1  -7 -29   35.68    5.49
   1  -7 -29   40.32    6.11
   1   7 -29    1.45   16.43
   1  -7 -29   41.24   15.58
   1   7 -29   25.23    7.95
   1   7 -29   56.97   18.47
   1   7 -28   22.38   18.10
   1  -7 -28   20.14   14.50
   1   7 -28   37.29   11.34
   1   7 -28   70.90   20.63
   1   7 -28   19.23    8.11
   1   7 -28   26.68    6.18
   1   7 -28   41.54   16.50
   1  -7 -28   27.86    5.31
   1  -7 -28   24.79    4.83
   1   7 -27   15.16   17.18
   1   7 -27   50.50   18.56
   1   7 -27   18.64    8.13
   1   7 -27   19.41   10.09
   1   7 -27   21.89    5.81
   1  -7 -27   22.33    4.68
   1  -7 -27   35.43    5.80
   1   7 -27   50.70   16.34
   1   7 -26    4.76    6.70
   1   7 -26   10.81   16.65
   1   7 -26    3.04   14.95
   1  -7 -26   -8.88   14.36
   1  -7 -26   10.36    8.81
   1  -7 -26    8.32    3.97
   1  -7 -26    8.31    3.53
   1   7 -26    9.34    8.85
   1   7 -25   10.08    9.50
   1  -7 -25   26.73   15.24
   1  -7 -25   13.21    9.33
  -1   7  25   39.51    7.22
   1   7 -25   19.26    4.00
   1   7 -25   54.39   19.88
   1   7 -25   31.08   12.31
   1  -7 -25   24.29    4.72
   1  -7 -25   25.14    5.02
   1   7 -25   29.36    8.80
   1   7 -24   31.18   17.50
   1   7 -24    5.45    2.94
   1   7 -24    6.77    7.39
   1   7 -24   44.98   18.42
   1  -7 -24   79.73   18.53
   1  -7 -24   77.36   13.36
   1   7 -24    1.13   10.42
   1   7 -24    4.96    8.60
   1  -7 -24   17.51    4.46
   1  -7 -24   13.49    3.77
   1   7 -23   14.45    8.98
   1  -7 -23   27.97    4.88
   1  -7 -23   31.17    4.75
   1  -7 -23   23.63    9.68
   1  -7 -23   27.49   14.61
   1   7 -23   21.49   11.97
   1   7 -23   39.01   16.94
   1   7 -23   24.04    4.22
   1   7 -23   18.83    3.58
   1  -7 -23   19.81    4.10
   1   7 -23   34.82   11.29
   1   7 -23   56.85   19.44
   1   7 -23   13.18    7.17
   1   7 -22   27.23   10.36
   1  -7 -22   44.31    6.06
   1   7 -22   39.64    5.60
   1  -7 -22   17.54   10.59
   1  -7 -22   63.72   17.03
   1   7 -22  106.00   22.50
   1   7 -22   40.32   17.72
   1   7 -22   26.15    7.95
   1  -7 -22   52.73    6.44
   1   7 -22   67.89   19.67
   1   7 -22   35.99    5.05
   1  -7 -22   44.34    5.84
   1   7 -22   59.33   12.74
   1   7 -22   49.12   14.07
   1   7 -21    9.77    6.51
   1  -7 -21   20.86    4.43
   1  -7 -21   16.15    3.92
   1   7 -21   32.77   11.27
   1  -7 -21   21.16    4.21
   1  -7 -21   34.73   13.43
   1  -7 -21   38.65   11.61
   1  -7 -21   53.81   15.80
   1  -7 -21   35.22   10.54
   1  -7 -21   43.13   12.45
   1   7 -21   17.87    8.57
   1   7 -21   44.14   17.71
   1   7 -21   17.31   13.77
   1   7 -21   21.51    5.47
   1   7 -21   14.07    3.11
   1   7 -21   15.25   11.30
   1   7 -21   25.75    4.06
   1   7 -20   18.80   10.66
   1  -7 -20   59.72   13.57
   1  -7 -20   56.98   15.76
  -1   7  20   38.91    7.30
   1  -7 -20   59.75   13.19
   1   7 -20   27.89    4.44
   1  -7 -20   55.62   13.38
   1   7 -20   16.41    8.06
   1   7 -20   46.85   18.03
   1   7 -20   32.97   15.12
   1  -7 -20   39.18    5.44
   1   7 -20   21.44    7.39
   1   7 -20   21.83    3.95
   1   7 -20   34.36    6.59
   1  -7 -20   28.16    4.91
   1   7 -20   24.22   11.41
   1  -7 -19  121.00   13.74
   1   7 -19  211.16   21.70
   1   7 -19   96.11   16.33
   1  -7 -19  164.05   14.20
   1   7 -19  135.77   23.34
   1   7 -19  302.65   29.39
   1   7 -19  184.01   21.91
   1   7 -19  152.51   15.20
   1  -7 -19  266.99   23.67
   1   7 -19  131.96   13.46
   1  -7 -19  208.11   20.74
  -1   7  19  188.21   16.02
   1  -7 -19  142.15   13.91
   1  -7 -19  259.69   26.59
   1  -7 -19   96.64   17.32
   1  -7 -19  246.40   23.89
   1   7 -19  149.68   13.70
   1   7 -19  116.49   13.12
   1  -7 -18   28.26    5.14
   1  -7 -18   28.53    4.93
   1   7 -18   35.35    4.69
  -1   7  18   47.46    7.16
   1  -7 -18   50.79   11.61
   1  -7 -18   61.73   13.06
   1   7 -18   41.31   16.47
   1   7 -18    7.87   11.03
   1  -7 -18   43.27    5.31
   1  -7 -18   60.37   10.40
   1  -7 -18   57.98   14.10
   1  -7 -18   60.29   15.63
   1   7 -18   23.70    7.97
   1   7 -18   28.01   10.72
   1   7 -18   31.60    4.59
   1   7 -18   27.72    4.24
   1   7 -18   18.25    5.42
   1  -7 -17  135.42   13.19
   1  -7 -17  129.39   12.78
   1   7 -17  123.92   12.47
   1  -7 -17  165.74   20.05
   1  -7 -17  181.52   19.05
  -1   7  17  149.82   14.29
   1   7 -17   92.05   14.81
   1   7 -17  252.33   27.18
   1   7 -17  125.85   20.44
   1  -7 -17  138.89   12.91
   1  -7 -17  194.85   21.29
   1   7 -17  133.27   12.59
   1  -7 -17   89.77   15.24
   1  -7 -17  168.30   22.29
   1   7 -17  168.13   19.66
   1  -7 -16  247.00   25.65
   1  -7 -16  245.72   23.68
   1  -7 -16  216.59   22.58
   1  -7 -16  246.38   21.91
  -1   7  16  196.70   16.98
   1  -7 -16  138.62   15.25
   1  -7 -16  156.27   15.78
   1   7 -16  120.19   17.60
   1  -7 -16  165.73   15.34
   1   7 -16  305.77   28.57
   1   7 -16  218.40   22.03
   1   7 -16  128.12   21.51
   1   7 -16  159.73   15.15
   1   7 -16  152.00   15.18
   1  -7 -16  183.14   15.51
   1   7 -16  202.34   22.16
   1  -7 -15    2.30    2.79
   1  -7 -15    5.02    2.92
   1   7 -15   -3.25    5.67
   1   7 -15   -2.27   13.11
   1  -7 -15    6.44    2.80
   1   7 -15    2.27    9.57
   1   7 -15   -6.44    9.92
   1   7 -15    3.55    2.46
   1  -7 -15    9.33   10.17
   1  -7 -15   -7.10   12.11
  -1   7  15   -0.32    3.26
   1  -7 -15    6.65    8.05
   1  -7 -15   12.69    9.15
   1   7 -15    0.37    3.38
   1   7 -15    5.40    2.40
   1   7 -14  222.52   25.02
   1   7 -14  114.83   19.27
   1   7 -14  179.76   19.71
   1   7 -14  139.71   13.77
   1  -7 -14  208.68   21.84
   1  -7 -14  207.80   21.22
  -1   7  14  166.19   15.01
   1  -7 -14  194.79   19.51
   1  -7 -14  144.47   13.83
   1  -7 -14  158.89   14.66
   1   7 -14   96.13   14.72
  -1   7  14  235.07   17.86
   1   7 -14  138.38   13.67
  -1   7  13   93.84    8.61
   1  -7 -13  110.16   13.44
   1   7 -13   48.53    6.23
   1   7 -13   80.69   17.86
   1  -7 -13   56.57    7.15
   1   7 -13   26.39   10.50
   1   7 -13   64.00   12.69
   1   7 -13   30.04    7.75
  -1   7  13  138.54   12.37
   1  -7 -13   53.68    6.37
   1  -7 -12  166.52   16.91
   1   7 -12  117.76   11.25
   1   7 -12   82.15   15.21
   1   7 -12  195.37   23.24
   1  -7 -12  131.59   12.15
   1   7 -12  133.98   16.99
   1   7 -12   91.34   12.78
   1  -7 -12  118.32   11.31
   1  -7 -11  137.82   14.91
   1   7 -11  149.83   20.94
   1   7 -11   67.74   13.92
   1  -7 -11  124.38   11.05
   1   7 -11  135.62   16.01
   1   7 -11   74.97   11.44
   1  -7 -11   97.75    9.99
   1   7 -10  124.19   15.48
   1  -7 -10   91.31    9.98
   1  -7 -10   96.62   13.64
   1  -7 -10   86.26    9.37
   1  -7  -9   50.66   10.30
   1   7  -9   18.86    7.58
   1  -7  -9   30.79    4.90
   1   7  -9   32.11   10.17
   1  -7  -9   42.07    5.96
   1  -7  -9   25.81    4.32
   1   7  -8   54.05   11.47
   1  -7  -8   85.62    8.27
   1  -7  -8   67.79   11.67
   1   7  -8   33.84    9.36
   1   7  -7   85.19   12.72
   1  -7  -7   73.52    8.78
   1  -7  -7   78.73   12.60
  -1   7   7   73.52    7.71
   1   7  -6  144.05   16.33
   1  -7  -6  128.93   11.53
   1  -7  -6  107.09   11.07
  -1   7   6  103.44   10.42
   1   7  -5   76.19   12.29
   1  -7  -5   59.44    6.68
  -1   7   5   44.12    5.65
   1  -7  -5   68.08    7.06
  -1   7   4  588.54   52.21
   1  -7  -4  745.58   53.31
   1  -7  -3   15.70    3.63
  -1   7   3   17.91    3.05
  -1  -7   3    8.13    2.74
   1   7  -2  302.93   21.53
  -1   7   2  211.51   21.61
  -1  -7   2  265.86   22.19
   1  -7  -2  250.40   22.48
  -1   7   1  116.82    9.85
   1  -7  -1  114.62   10.55
  -1  -7   1  116.92   10.44
  -1   7   0  121.65   10.14
  -1  -7   0  125.56   10.73
   1  -7   0  144.55   10.95
   1   7   1  209.21   15.02
  -1  -7  -1  198.47   15.40
   1  -7   1  199.11   15.16
   1   7   2  380.10   35.69
  -1  -7  -2  461.38   36.42
   1  -7   2  485.82   36.12
   1  -7   3  130.45   10.22
  -1  -7  -3  117.26   10.74
   1   7   4  213.51   22.28
   1  -7   4  304.33   22.48
  -1  -7  -4  288.15   23.33
  -1  -7  -4  274.16   23.34
   1   7   5   19.76    3.50
  -1   7  -5   29.72    9.27
   1  -7   5   31.79    3.46
  -1  -7  -5   12.91    4.09
  -1  -7  -5   17.58    4.03
   1  -7   6   11.63    2.44
  -1   7  -6   27.42    9.41
   1   7   6   21.34    3.54
   1   7   7  122.28   11.74
  -1  -7  -7  142.99   16.64
  -1  -7  -7  133.91   12.01
  -1  -7  -8   78.52    8.35
  -1  -7  -8   90.78   12.56
   1   7   8   78.99    8.30
  -1  -7  -8   87.85    8.93
  -1   7  -8  105.64   13.39
  -1  -7  -9   66.93    7.33
   1   7   9   66.62    7.53
  -1  -7  -9   83.57   12.24
  -1  -7  -9   73.22    7.97
  -1   7  -9   65.88   12.60
  -1   7  -9   58.33   12.09
  -1   7 -10   75.05   12.23
  -1  -7 -10   49.64    6.34
   1   7  10   52.85    6.88
  -1  -7 -10   75.71   11.16
  -1  -7 -10   75.53    7.60
   1   7  10   73.25    9.68
  -1   7 -10   31.83   10.25
  -1   7 -11   43.65   10.21
   1   7  11   31.84    4.91
  -1  -7 -11   38.45    8.83
  -1  -7 -11   19.86    3.89
  -1  -7 -11   27.56    4.83
   1   7  11   34.78    7.12
  -1   7 -11   30.75    9.76
  -1   7 -11   52.58   14.28
  -1   7 -12  180.73   18.00
   1   7  12  122.78   12.03
  -1  -7 -12  194.85   17.21
  -1  -7 -12  111.83   11.27
  -1   7 -12  103.13   11.11
  -1   7 -12   95.44   16.76
  -1   7 -12  211.74   23.30
  -1   7 -12   83.64   12.70
   1   7  12  159.13   14.86
  -1  -7 -12  127.21   12.18
  -1   7 -13   37.43   10.59
  -1  -7 -13   22.41    4.41
   1   7  13   22.05    4.48
  -1  -7 -13   41.02    9.46
  -1   7 -13   16.11    3.43
  -1   7 -13   31.41   13.62
  -1  -7 -13   23.39    3.77
  -1   7 -13   19.07   10.00
   1   7  13   24.63    6.38
  -1   7 -13   13.93    5.48
  -1  -7 -14  154.21   13.46
  -1   7 -14  117.67   12.14
  -1  -7 -14  122.86   12.27
  -1   7 -14  229.49   24.92
  -1   7 -14   95.53   17.81
  -1   7 -14  193.66   19.66
  -1   7 -14  121.85   12.19
  -1  -7 -14  119.68   12.43
   1   7  14  147.35   13.57
  -1  -7 -14  160.08   18.97
  -1  -7 -14  195.79   18.53
  -1  -7 -14  210.50   21.32
   1   7  14  192.46   15.61
  -1   7 -14   88.16   13.30
  -1  -7 -15  113.97   10.39
  -1   7 -15   58.10   11.19
  -1   7 -15   90.89    9.15
  -1  -7 -15   92.33    9.14
  -1   7 -15  172.09   22.52
  -1   7 -15   76.11   16.59
  -1   7 -15  140.22   16.98
  -1   7 -15   82.36    8.94
  -1  -7 -15   84.05    9.20
  -1  -7 -15  129.02   16.94
  -1  -7 -15  113.88   15.12
   1   7  15  117.47   10.99
  -1   7 -15   55.50    9.66
  -1  -7 -15  139.03   19.41
  -1  -7 -15  154.52   18.03
  -1   7 -16  341.04   40.03
  -1   7 -16  742.47   47.90
  -1   7 -16  485.07   40.32
  -1  -7 -16  574.65   42.10
  -1  -7 -16  648.48   45.34
  -1  -7 -16  226.07   35.17
  -1  -7 -16  570.90   39.62
  -1  -7 -16  588.35   41.40
  -1   7 -16  357.12   32.91
   1   7  16  482.50   35.14
  -1  -7 -16  338.85   33.06
  -1   7 -16  382.19   33.09
  -1  -7 -16  403.44   33.36
  -1  -7 -16  422.64   34.03
  -1   7 -16  285.89   35.08
  -1   7 -17   35.47    9.45
  -1  -7 -17   67.66    7.21
  -1   7 -17  109.37   19.52
  -1   7 -17   61.26   15.55
  -1  -7 -17   64.17    7.62
  -1  -7 -17   49.74    6.71
  -1  -7 -17   90.15   13.63
   1   7  17   86.63    9.21
  -1  -7 -17  102.98   15.32
  -1   7 -17   66.37    6.91
  -1  -7 -17  104.30   17.34
  -1  -7 -17   91.11   15.23
  -1  -7 -17   28.30    9.79
  -1   7 -17   42.41    6.17
  -1   7 -17   67.77    6.89
  -1   7 -17   92.73   14.68
  -1  -7 -18   52.50   14.43
  -1  -7 -18   21.09    8.56
  -1  -7 -18   36.70   12.36
  -1  -7 -18   39.30   11.23
  -1  -7 -18   56.51   11.19
   1   7  18   36.21    6.16
  -1  -7 -18   15.13    3.79
  -1  -7 -18   21.93    4.49
  -1  -7 -18   26.84    4.39
  -1   7 -18    8.24    6.66
  -1   7 -18   37.32   15.22
  -1   7 -18   45.30   15.22
  -1   7 -18   20.54    3.67
  -1   7 -18   20.26    5.21
  -1   7 -18   18.49    3.32
  -1   7 -18   20.07    3.78
  -1   7 -18   24.42   10.24
  -1   7 -18   26.46   10.72
  -1  -7 -19   16.56    4.34
  -1  -7 -19   29.10    4.79
  -1   7 -19    8.72    7.56
  -1   7 -19   20.91    3.58
  -1   7 -19   30.43    6.16
  -1   7 -19   57.71   17.05
  -1   7 -19   22.65   14.02
  -1  -7 -19   29.27    4.60
  -1  -7 -19   37.35   11.33
  -1   7 -19   30.19    4.28
  -1  -7 -19   43.10   12.42
   1   7  19   41.92    7.03
  -1  -7 -19   14.39    9.04
  -1  -7 -19   41.61   14.12
  -1  -7 -19   53.89   12.78
  -1   7 -19   25.47   10.54
  -1   7 -19   32.79   11.42
  -1  -7 -20   11.81    8.99
  -1  -7 -20   30.05   13.38
  -1  -7 -20   33.05   12.01
  -1  -7 -20   16.29   10.80
  -1  -7 -20   15.70    9.82
  -1  -7 -20   15.09    3.68
  -1  -7 -20   10.13    3.45
  -1  -7 -20   15.43    3.97
  -1   7 -20   -1.42    7.43
  -1   7 -20   33.07   15.75
  -1   7 -20    2.65   13.96
  -1   7 -20   11.15    3.07
  -1   7 -20   10.99    2.62
  -1   7 -20   22.45   10.68
  -1   7 -20   13.43   10.52
  -1   7 -21   73.29   18.51
  -1   7 -21   48.68   18.13
  -1  -7 -21   45.40    5.65
  -1   7 -21   82.20   13.67
  -1   7 -21   22.17    9.39
  -1  -7 -21   26.71    5.10
  -1   7 -21   39.41    5.32
  -1  -7 -21   46.91    6.09
  -1  -7 -21   30.97   10.92
  -1  -7 -21   78.18   18.01
  -1   7 -21   35.39   12.70
  -1   7 -22   12.46   10.26
  -1   7 -22   -1.44   14.28
  -1   7 -22    0.86    9.60
  -1  -7 -22   11.32    3.28
  -1   7 -22    5.91    2.74
  -1  -7 -22   -1.84    8.74
  -1  -7 -22   21.77   13.41
  -1  -7 -22    8.37    3.28
  -1   7 -22    4.63    8.05
  -1   7 -22   11.93    6.62
  -1   7 -22   -2.61   15.74
  -1  -7 -22    7.97    3.81
  -1   7 -23   66.96   19.15
  -1  -7 -23   57.85    7.17
  -1   7 -23   83.10   20.88
  -1   7 -23   42.39   10.18
  -1   7 -23   68.77   14.79
  -1   7 -23   46.87    6.25
  -1  -7 -23   76.08   17.09
  -1  -7 -23   39.84   11.81
  -1  -7 -23   48.55    6.59
  -1   7 -23   41.34   11.78
  -1   7 -23   69.06   13.77
  -1  -7 -23   47.09    6.37
  -1   7 -24   11.44    8.64
  -1  -7 -24   13.50    3.87
  -1  -7 -24   20.04    4.64
   1   7  24   16.22    5.91
  -1   7 -24   13.28    3.27
  -1  -7 -24   38.33   15.08
  -1  -7 -24    0.97    9.36
  -1   7 -24   30.84   12.30
  -1   7 -24   21.31   17.17
  -1   7 -24   18.11    7.69
  -1   7 -24   31.69   17.40
  -1   7 -25    5.71    4.43
  -1   7 -25    1.32   15.78
  -1   7 -25    1.40    6.74
  -1  -7 -25    5.91    3.70
  -1  -7 -25    7.21    3.40
  -1  -7 -25   11.12   13.17
  -1  -7 -25   14.58    9.08
  -1   7 -25   13.41   10.52
  -1   7 -25    1.65    8.87
  -1   7 -25   15.39   16.68
  -1   7 -26   64.62   20.16
  -1   7 -26   48.51    7.65
  -1   7 -26   68.47   19.56
  -1   7 -26   48.48   10.26
  -1  -7 -26   49.92    6.82
  -1  -7 -26   36.98    5.96
  -1  -7 -26   59.74   12.79
  -1   7 -26   37.42   12.31
  -1   7 -26   62.68   17.04
  -1   7 -26   31.46   11.10
  -1   7 -27    8.24    4.82
  -1   7 -27    9.37    7.09
  -1   7 -27   20.12   16.48
  -1  -7 -27    9.46    4.21
  -1  -7 -27   11.25    3.63
  -1   7 -27   21.30   17.32
  -1  -7 -27    7.33   14.60
  -1   7 -27    4.12    9.35
  -1   7 -27   16.43   14.75
  -1   7 -28   79.19   18.07
  -1   7 -28   62.21    8.42
  -1   7 -28   51.64    6.59
  -1  -7 -28   58.18   12.78
  -1   7 -28   57.11   12.57
  -1  -7 -28   48.57    6.95
  -1  -7 -28   82.32   18.89
  -1  -7 -28   68.77    7.85
  -1   7 -28   84.90   20.55
  -1   7 -28   50.56   10.45
  -1  -7 -29   65.34   17.81
  -1   7 -29   30.59    8.70
  -1  -7 -29   43.41    6.08
  -1  -7 -29   55.76    6.71
  -1  -7 -29   50.29   11.85
  -1   7 -29   34.63    6.74
  -1   7 -29   57.00   15.84
  -1   7 -29   38.74   11.27
  -1  -7 -30   14.05   13.14
  -1   7 -30   -2.75    6.00
  -1  -7 -30    5.35    3.59
  -1  -7 -30   -2.38    8.51
  -1   7 -30    6.71    3.86
  -1   7 -30   -5.55   12.26
  -1   7 -30    2.94    8.98
  -1  -7 -31   13.08   12.34
  -1   7 -31   -5.36    5.84
  -1  -7 -31   -0.51    7.25
  -1  -7 -31    3.47    3.21
  -1   7 -31    1.80    3.44
  -1   7 -31   -1.65   11.60
  -1   7 -31   -4.11    8.75
  -1  -7 -32   17.68    6.77
  -1  -7 -32    6.95    3.18
  -1  -7 -32   12.74   11.66
  -1   7 -32    5.60    8.14
  -1   7 -32    8.90    3.40
  -1  -7 -33   27.86   11.71
  -1  -7 -33   19.26    4.16
  -1  -7 -34   -0.65    8.31
   1   9 -33   16.06    2.73
   1   9 -32    0.18    2.36
   1  -9 -31    0.47    2.05
   1  -9 -31    3.36    5.25
   1  -9 -31    5.95    8.68
   1  -9 -30    0.18    2.36
   1  -9 -30  -10.91    6.83
   1   9 -30    1.39    9.28
   1  -9 -30    9.20    9.81
   1   9 -29    4.64   13.11
   1  -9 -29    4.04    2.85
   1  -9 -29   -4.67    7.82
   1   9 -29    6.42   10.92
   1  -9 -29   -8.58   10.85
   1   9 -29    7.03   12.04
   1  -9 -28   18.32    4.07
   1  -9 -28   21.45    3.96
   1   9 -28   30.87   14.89
   1   9 -28   15.16   12.47
   1   9 -28   14.16   12.91
   1  -9 -28    9.36   11.48
   1   9 -27   37.10   15.59
   1  -9 -27   37.18    5.48
   1   9 -27   54.83   17.41
   1  -9 -27   26.73    4.90
   1   9 -27   51.27    6.88
   1   9 -27   67.65   16.31
   1   9 -27   16.81    7.55
   1   9 -26   29.46    5.99
   1   9 -26   28.78   16.67
   1  -9 -26   15.58    4.01
   1  -9 -26   23.28    4.41
   1  -9 -26   26.09   14.28
   1   9 -26    7.29   13.42
   1   9 -26   21.10    8.05
   1   9 -25    3.49    4.32
   1   9 -25   -8.84   16.29
   1  -9 -25    3.85    3.51
   1  -9 -25    3.74    3.09
   1   9 -25    1.27    2.52
   1  -9 -25   17.16   14.09
   1   9 -25   -1.26   12.91
   1   9 -25    6.67    6.79
   1   9 -24   46.10    7.46
   1   9 -24   95.00   21.52
   1  -9 -24   49.92    6.33
   1  -9 -24   39.32    5.91
   1   9 -24   37.65    5.44
   1   9 -24   24.16    8.28
   1  -9 -24   76.14   17.22
   1   9 -24   28.21   16.07
   1   9 -23  -18.12   14.64
   1   9 -23    2.87    4.13
   1   9 -23   -9.53   16.11
   1   9 -23   -0.80    2.70
   1  -9 -23   -2.66    3.34
   1  -9 -23   -0.28    2.88
   1  -9 -23   -2.45   13.34
   1   9 -23    3.75    6.42
   1   9 -23   10.77    9.54
   1   9 -22   -1.87    6.45
   1  -9 -22    2.31    2.97
   1  -9 -22    5.00   14.06
   1   9 -22    1.47   17.65
   1   9 -22    1.29   12.07
   1   9 -22    2.49    3.96
   1   9 -22    0.27    2.41
   1  -9 -22    1.33    2.85
   1   9 -22    3.98    9.82
   1  -9 -21    5.02    3.12
   1   9 -21    0.80    3.55
   1   9 -21    1.86    6.21
   1  -9 -21    0.87    2.99
   1  -9 -21   19.86   12.02
  -1   9  21    5.36    3.74
   1  -9 -21   12.83    9.65
   1  -9 -21    8.63   10.66
   1  -9 -21   15.17   14.67
   1   9 -21    1.49   17.34
   1   9 -21   -1.27   12.59
   1   9 -21    2.91    3.86
   1   9 -21    3.69    2.19
   1   9 -21    1.00    9.45
   1   9 -21    4.34    2.71
   1  -9 -20    2.04    3.02
  -1   9  20    0.40    3.04
   1  -9 -20    5.46    9.36
   1  -9 -20   20.96   12.02
   1   9 -20    4.70    3.71
   1  -9 -20    1.56    2.86
   1   9 -20    1.22    5.98
   1   9 -20   -1.79    2.27
   1   9 -20    2.07    4.08
   1   9 -20   -8.94   17.12
   1   9 -20    2.50   12.60
   1   9 -20   -1.63    2.70
   1  -9 -20   -2.17   10.63
   1  -9 -20    5.09   13.86
   1   9 -20  -11.55   12.36
   1   9 -20    2.97    9.85
   1  -9 -19    1.66    2.91
   1  -9 -19   -1.79    2.75
   1   9 -19   -2.38    6.24
   1   9 -19   -1.22    4.00
   1   9 -19    1.14    2.07
   1   9 -19   -1.86    2.67
   1   9 -19  -13.40   18.25
   1   9 -19    6.08   12.89
   1   9 -19   -1.35    2.55
   1  -9 -19   27.04   12.54
   1  -9 -19    7.65   14.86
  -1   9  19    2.26    3.24
   1  -9 -19   26.97   12.62
   1  -9 -19    0.90    9.71
   1   9 -19  -11.58   10.80
   1  -9 -19    0.29    2.73
   1   9 -18    2.32    5.94
   1  -9 -18   10.22    3.49
   1   9 -18   -1.48   19.10
   1   9 -18    1.18   11.72
   1   9 -18    6.44    2.77
   1  -9 -18    7.52    3.21
  -1   9  18    6.53    3.50
   1  -9 -18    9.97   11.63
   1  -9 -18   18.49   10.12
   1  -9 -18    7.15    3.71
   1   9 -18    7.19    4.48
   1   9 -18    5.08    2.68
   1   9 -18    5.82    2.47
   1  -9 -18   33.44   12.94
   1  -9 -18    6.37   13.81
   1   9 -17   17.43    6.82
   1  -9 -17   34.15    4.94
   1   9 -17   73.24   20.81
   1   9 -17   34.78   12.91
   1   9 -17   24.67    4.57
   1  -9 -17   18.41    4.59
  -1   9  17   34.43    5.74
   1  -9 -17   44.68   13.98
   1  -9 -17   50.36   12.36
   1  -9 -17   37.77    5.73
   1  -9 -17   54.88   14.40
   1  -9 -17   49.50   16.98
   1   9 -17   31.51    4.75
   1   9 -17   31.92    6.12
   1  -9 -16    9.62   10.88
   1  -9 -16   11.38   13.24
   1  -9 -16   31.26   10.96
  -1   9  16   22.79    4.79
   1  -9 -16   25.70   11.85
   1  -9 -16   16.18    4.61
   1  -9 -16   22.96    4.18
   1   9 -16   16.85    6.10
   1   9 -16   49.16   19.07
   1  -9 -16   15.60    3.92
   1   9 -16   26.14   11.66
   1   9 -16   13.97   11.01
   1   9 -16   20.27    3.92
   1  -9 -16   16.88    4.04
   1   9 -16   23.96    4.20
   1   9 -16   23.38    9.54
   1  -9 -15  123.21   18.61
   1  -9 -15  133.39   20.86
   1  -9 -15  108.15   15.96
   1  -9 -15  149.67   19.24
  -1   9  15   92.00   10.17
   1  -9 -15   94.37    9.50
   1  -9 -15  114.23   11.01
   1   9 -15   62.45   11.05
   1   9 -15  195.65   25.92
   1   9 -15  133.68   17.96
   1   9 -15   75.92   15.73
   1   9 -15   79.95    9.34
   1  -9 -15   76.90    9.61
   1  -9 -15   87.24    9.67
   1   9 -15   93.34    9.73
   1   9 -15  102.52   15.44
   1  -9 -14   81.23    9.26
   1   9 -14   49.97    9.75
   1   9 -14   76.42    8.36
  -1   9  14   85.13    8.98
   1  -9 -14  108.79   15.06
   1   9 -14  154.72   24.36
   1  -9 -14   70.60    8.32
   1   9 -14   49.19   13.88
   1   9 -14  107.30   16.73
   1   9 -14   60.04    9.81
   1   9 -14   66.13   13.23
  -1   9  14  104.81   12.23
   1   9 -14   71.82    8.34
   1  -9 -13   38.32    6.07
   1   9 -13   32.18    5.05
   1  -9 -13   48.81   12.13
  -1   9  13   31.53    5.23
   1  -9 -13   31.37    5.30
   1   9 -13   63.73   14.26
   1   9 -13   34.89   11.78
  -1   9  13   30.98    7.99
   1   9 -13   31.10    7.05
   1   9 -13   22.58    9.42
   1   9 -13   24.32    4.86
   1  -9 -12  128.63   12.07
   1   9 -12  109.06   11.05
   1  -9 -12  143.38   18.24
  -1   9  12  100.49   11.05
   1   9 -12   85.65   15.91
   1  -9 -12  111.52   11.19
   1   9 -12  128.54   18.63
   1   9 -12  104.03   15.92
   1   9 -12   83.44   12.72
  -1   9  12  125.89   14.54
   1   9 -12  109.60   11.10
   1   9 -11   50.08    6.24
  -1   9  11   45.38    6.21
   1  -9 -11   50.73   11.73
   1   9 -11   37.76   11.11
   1   9 -11   59.30   19.64
   1  -9 -11   47.37    6.27
   1   9 -11   45.28   13.36
   1   9 -11   38.89   10.13
  -1   9  11   57.52    9.80
   1   9 -11   39.57    8.48
   1  -9 -11   61.69    7.33
  -1   9  10   80.06    8.71
   1  -9 -10  100.26   15.11
   1   9 -10   46.26   12.33
   1  -9 -10  100.47    9.43
   1   9 -10  127.69   16.82
  -1   9  10   95.48   12.57
   1   9 -10   63.39   11.07
   1   9 -10   71.40   12.54
   1   9 -10   79.44    8.82
   1   9  -9   85.56   14.88
   1   9  -9  145.25   17.65
   1   9  -9   93.00   13.06
   1   9  -9   77.33   14.07
   1  -9  -9  124.37   16.31
  -1   9   9  107.12   10.72
   1   9  -9  127.84   11.32
   1   9  -8    6.25    2.83
   1   9  -8   -2.13    7.66
   1   9  -8    4.77    9.68
   1   9  -8    4.93    4.69
   1   9  -8   -0.67    6.16
   1  -9  -8   12.28    8.91
  -1   9   8    6.09    2.75
   1  -9  -8    4.88    3.26
   1   9  -7   38.32   10.25
   1   9  -7   56.32   13.11
   1   9  -7   62.82   10.96
   1  -9  -7   78.18    8.02
  -1   9   7   55.26    6.66
   1  -9  -7   86.83   14.15
   1   9  -6    7.67    9.09
   1   9  -6    1.96    6.48
   1  -9  -6    7.88    3.34
  -1  -9   6    6.91    2.72
  -1   9   6    7.69    2.65
   1   9  -5  178.09   19.38
   1  -9  -5  145.56   13.38
  -1  -9   5  150.31   13.08
  -1   9   5  129.85   12.36
   1   9  -4   82.65   13.80
  -1   9   4   61.95    6.95
  -1  -9   4   72.82    7.76
   1  -9  -4   72.64    7.95
   1   9  -3  133.23   18.08
  -1   9   3  124.41   15.41
   1  -9  -3  193.77   15.81
  -1  -9   3  195.29   15.62
   1  -9  -2  144.16   13.40
  -1  -9   2  151.62   13.31
   1   9  -1    5.86    6.22
  -1  -9   1    3.36    3.32
   1  -9  -1    8.90    3.45
  -1  -9   0  123.75   12.50
   1  -9   0  129.96   12.50
   1  -9   1  204.50   18.27
  -1  -9  -1  197.15   18.41
  -1   9  -2  171.54   21.88
  -1  -9  -2  216.49   19.19
   1  -9   2  217.47   18.91
  -1   9  -3  162.10   17.16
   1  -9   3  140.13   11.74
  -1  -9  -3  131.01   11.95
   1  -9   4   36.64    5.97
  -1  -9  -4   35.87    6.36
   1   9   5  137.48   13.78
  -1   9  -5  103.26   17.54
  -1   9  -5  203.52   21.01
  -1   9  -5  177.20   14.79
  -1  -9  -5  147.68   14.57
   1  -9   5  154.12   14.06
   1   9   6   50.06    6.27
  -1  -9  -6   50.83   12.37
  -1   9  -6   48.66   11.50
  -1  -9  -6   51.11    6.83
  -1  -9  -6   45.68    6.84
  -1   9  -6   63.59    7.02
  -1   9  -7   58.02    6.72
  -1  -9  -7   38.87   11.08
   1   9   7   42.84    5.98
  -1   9  -7   64.13   12.57
  -1  -9  -7   44.89    6.41
  -1   9  -7   38.33    9.42
   1   9   7   45.77    8.92
  -1  -9  -7   48.81    6.72
  -1  -9  -8   92.59   14.77
   1   9   8   67.89    8.84
  -1  -9  -8   83.71    9.44
  -1   9  -8   91.13   13.81
   1   9   8   78.14   11.90
  -1   9  -8   96.74    9.60
  -1  -9  -9  101.88   15.24
   1   9   9   79.09    9.10
  -1   9  -9   57.64   13.79
  -1  -9  -9   94.91    9.56
   1   9   9  100.95   12.79
  -1   9  -9   76.00   12.82
  -1   9  -9   88.65    9.38
  -1   9 -10   74.47    9.16
  -1  -9 -10  108.18   14.96
   1   9  10   72.91    9.08
  -1   9 -10  164.78   19.90
  -1  -9 -10   70.70    9.08
  -1   9 -10   72.93   11.81
  -1   9 -10  149.36   15.71
   1   9  10   81.75   12.18
  -1  -9 -10   89.66   10.09
  -1   9 -11   29.19    4.63
   1   9  11   25.35    4.77
  -1  -9 -11   37.90   11.55
  -1   9 -11   25.05   11.89
  -1  -9 -11   28.37    4.81
  -1   9 -11   28.85    9.44
   1   9  11   32.74    7.98
  -1   9 -11   15.54    6.68
  -1  -9 -11   29.68    5.56
  -1  -9 -12   58.29    7.95
  -1   9 -12   53.73    7.10
   1   9  12   49.55    7.31
  -1  -9 -12   47.05   12.86
  -1  -9 -12   44.40    6.91
  -1   9 -12   41.74    9.35
   1   9  12   57.45   10.02
  -1   9 -12   66.53    7.57
  -1  -9 -13   13.74    4.55
  -1  -9 -13    8.98    3.34
  -1   9 -13   10.76    3.38
  -1  -9 -13    7.96    9.02
   1   9  13    8.82    3.80
  -1   9 -13   12.36    3.51
  -1   9 -13    6.44    5.36
   1   9  13   13.63    6.22
  -1  -9 -14  101.97   11.56
  -1   9 -14   94.23   12.73
  -1   9 -14   96.67   10.59
  -1  -9 -14  100.11   10.65
  -1   9 -14  145.38   21.58
  -1   9 -14  103.39   10.61
  -1  -9 -14  109.85   16.80
   1   9  14  113.43   11.52
  -1  -9 -14   97.31   17.99
  -1  -9 -14  148.31   20.11
  -1   9 -14  132.79   17.06
  -1   9 -14   67.69   11.78
  -1  -9 -15   36.61    6.20
  -1   9 -15   29.35    4.79
  -1   9 -15   17.35    6.97
  -1   9 -15   66.63   19.02
  -1  -9 -15   29.13    5.16
  -1   9 -15   36.91   13.26
  -1   9 -15   51.33   13.70
  -1   9 -15   32.81    4.97
  -1  -9 -15   27.39    5.12
   1   9  15   40.76    6.00
  -1  -9 -15   34.60   11.32
  -1  -9 -15   32.16   12.57
  -1  -9 -15   48.50   14.75
  -1  -9 -15   37.45   15.84
  -1   9 -15   30.37   10.19
  -1  -9 -16  102.86   17.85
  -1  -9 -16  122.59   20.86
   1   9  16   99.55   10.71
  -1  -9 -16  109.78   16.04
  -1  -9 -16  109.35   17.35
  -1  -9 -16   97.82    9.77
  -1  -9 -16  104.58   10.62
  -1  -9 -16   81.74    9.53
  -1   9 -16   98.55   19.14
  -1   9 -16   76.29    9.30
  -1   9 -16   86.26    9.56
  -1  -9 -16   80.97    9.69
  -1   9 -16   77.85   11.73
  -1   9 -16   98.11   15.57
  -1   9 -17   56.51    9.33
  -1  -9 -17   12.79    3.69
  -1   9 -17   53.64   17.13
  -1   9 -17   10.73    3.29
  -1  -9 -17   12.48    4.14
  -1  -9 -17    5.96    3.41
  -1  -9 -17   23.11   10.73
   1   9  17   18.43    4.62
  -1  -9 -17    9.78   11.38
  -1   9 -17   10.27    3.33
  -1   9 -17    9.43    2.86
  -1  -9 -17   18.05   11.92
  -1  -9 -17   16.28   14.56
  -1   9 -18    0.57    5.93
  -1  -9 -18    1.84    2.89
  -1   9 -18    2.33    3.97
  -1   9 -18   20.33   17.81
  -1   9 -18    4.93   12.59
  -1   9 -18    0.53    2.37
  -1  -9 -18    0.34    3.25
  -1  -9 -18   -1.42    2.72
  -1  -9 -18    4.36    9.51
  -1  -9 -18   -3.91   11.01
   1   9  18    2.34    3.23
  -1   9 -18   -0.26    2.37
  -1   9 -18    2.49    4.15
  -1   9 -18    0.86    1.97
  -1  -9 -18   -5.01   12.95
  -1  -9 -18   -9.57   11.39
  -1  -9 -19    1.98    3.00
  -1   9 -19   27.95    8.12
  -1  -9 -19    6.00    3.11
  -1  -9 -19   15.63   11.62
  -1  -9 -19    2.65    9.31
   1   9  19    8.47    3.87
  -1  -9 -19    2.12   10.91
  -1  -9 -19   -3.75   13.54
  -1   9 -19   22.86   17.20
  -1   9 -19    4.49    2.68
  -1   9 -19   11.36    5.38
  -1   9 -19    4.41    2.78
  -1   9 -19    1.67    1.98
  -1   9 -19   39.71   12.58
  -1  -9 -19    9.08    3.30
  -1   9 -19    5.62    4.42
  -1   9 -20   31.54    8.34
  -1  -9 -20   24.38   11.46
  -1  -9 -20   21.10   14.69
  -1  -9 -20   30.15   12.73
   1   9  20   24.27    5.51
  -1  -9 -20   10.74    9.98
  -1  -9 -20   22.75    4.35
  -1   9 -20   13.16    4.83
  -1   9 -20   31.96   19.73
  -1   9 -20   27.44   14.16
  -1  -9 -20   14.53    4.06
  -1   9 -20   15.11    3.51
  -1   9 -20   27.14    5.98
  -1   9 -20   32.72   11.26
  -1   9 -21    7.25    6.70
  -1  -9 -21   14.65   11.34
  -1  -9 -21    7.36   13.23
  -1  -9 -21    8.93    9.06
  -1  -9 -21   -4.81   10.72
   1   9  21    3.90    3.64
  -1   9 -21    1.32   13.27
  -1   9 -21    6.36    4.78
  -1   9 -21    5.53    2.95
  -1  -9 -21    5.18    3.21
  -1   9 -21    0.42    3.88
  -1   9 -21    8.64   16.88
  -1   9 -21   11.96   10.25
  -1  -9 -21    1.98    2.80
  -1   9 -22   43.93   16.83
  -1   9 -22   18.92    5.67
  -1   9 -22   18.80    3.88
  -1  -9 -22   28.90    4.61
  -1  -9 -22   37.34   15.05
  -1   9 -22   31.71   11.27
  -1  -9 -22   10.60    3.86
  -1   9 -22   22.43    8.13
  -1   9 -23   10.30    4.72
  -1   9 -23    4.88    2.68
  -1   9 -23   15.62   17.38
  -1  -9 -23   22.28   13.21
  -1   9 -23    7.78   10.01
  -1  -9 -23    7.89    3.15
  -1  -9 -23    5.68    3.38
  -1   9 -23    8.47    6.83
  -1   9 -24   20.91   14.91
  -1   9 -24   29.97    6.41
  -1   9 -24   15.91    3.77
  -1   9 -24   58.72   19.24
  -1  -9 -24   29.37   14.52
  -1   9 -24   40.44   12.14
  -1   9 -24   23.24    8.16
  -1  -9 -24   38.22    5.36
  -1  -9 -24   23.45    4.48
  -1   9 -25   18.95   15.68
  -1  -9 -25   -7.53   14.03
  -1   9 -25    2.68    4.29
  -1  -9 -25   -1.03    3.16
  -1  -9 -25   -0.50    2.74
  -1   9 -25   19.20    8.40
  -1   9 -25   27.96   15.52
  -1   9 -26    8.90   15.28
  -1   9 -26  -11.47   13.17
  -1  -9 -26    1.72    3.16
  -1  -9 -26   -3.33    3.02
  -1   9 -26   10.62    7.46
  -1   9 -26   -2.44   12.93
  -1   9 -27    3.07   12.83
  -1   9 -27   13.25    6.95
  -1   9 -27   15.03   12.53
  -1  -9 -27    3.54    2.69
  -1  -9 -27    6.74    3.50
  -1   9 -27    6.94   13.09
  -1   9 -28   77.60   16.63
  -1  -9 -28   57.56    6.43
  -1  -9 -28   24.25    9.57
  -1   9 -28   63.04   14.07
  -1   9 -28   64.62   16.49
  -1  -9 -28   29.55   13.31
  -1   9 -29    8.99   10.37
  -1  -9 -29   15.13   11.41
  -1   9 -29   16.72   12.54
  -1  -9 -29   16.79    3.60
  -1  -9 -29   13.61    6.94
  -1  -9 -30    9.52    2.82
  -1   9 -30    5.99    3.04
  -1  -9 -30    6.69    9.61
  -1  -9 -30   12.75    5.57
  -1  -9 -31    3.53    2.07
  -1   9 -31    3.21    2.58
  -1  -9 -31    6.94    8.11
  -1   9 -32    9.05    2.46
  -1  -9 -32    9.86    6.67
   1  11 -30    0.71    1.51
   1  11 -29    7.02    2.33
   1 -11 -28    6.60    4.90
   1 -11 -28   -2.14    6.60
   1  11 -28    4.94    2.52
   1  11 -27    9.69    3.16
   1  11 -27    2.97    8.45
   1  11 -27   17.27   10.32
   1 -11 -27   11.14    2.28
   1 -11 -27   -1.25    7.61
   1 -11 -26    1.52    1.99
   1 -11 -26   -0.85    1.87
   1  11 -26    7.58    9.59
   1  11 -26    8.82   10.89
   1  11 -26   -0.94    2.90
   1 -11 -25    1.32    2.27
   1 -11 -25    0.94    2.06
   1  11 -25    7.23   12.06
   1 -11 -25   -1.59   10.15
   1  11 -25    5.38    8.96
   1  11 -25    2.85    3.25
   1  11 -24   35.85    5.05
   1  11 -24   69.82   16.54
   1 -11 -24   45.75    5.26
   1  11 -24   45.86    6.24
   1 -11 -24   60.54   14.14
   1  11 -24   22.42   11.37
   1 -11 -24   41.84    5.43
   1  11 -23   19.96    3.75
   1  11 -23   37.87   16.77
   1  11 -23   32.09    5.22
   1 -11 -23   39.90   13.57
   1  11 -23    7.06   10.29
   1 -11 -23   22.19    3.76
   1 -11 -23   19.30    3.92
   1  11 -22   -5.55   10.40
   1  11 -22   -0.62    3.57
   1  11 -22   -2.48    2.60
   1  11 -22   -6.93   15.59
   1  11 -22  -13.45   16.38
   1 -11 -22   -4.20    2.76
   1 -11 -22   -0.71    2.57
   1 -11 -22   12.18   12.67
   1  11 -21    2.59    3.83
   1 -11 -21    0.84    9.84
   1 -11 -21    1.99    2.77
   1 -11 -21    0.40    2.34
   1  11 -21   -0.47    2.44
   1  11 -21   -2.58   15.72
   1 -11 -21   11.80   12.38
   1  11 -21    4.77   10.04
   1  11 -20   35.10   11.72
   1  11 -20   29.58    5.35
   1  11 -20   22.32    3.99
   1 -11 -20   19.25    3.79
   1  11 -20   25.54   17.35
   1 -11 -20   20.71    4.28
   1 -11 -20   27.35   12.38
   1 -11 -20   43.77   15.03
   1  11 -19   48.32    6.92
   1 -11 -19   74.60   17.16
   1 -11 -19   45.29    5.44
   1  11 -19   30.59   12.34
   1 -11 -19   46.69   13.59
   1  11 -19   36.57    5.39
   1 -11 -19   37.22    5.73
   1  11 -19   80.44   20.61
   1  11 -18    1.42   17.40
   1  11 -18    1.98    9.58
   1  11 -18    6.45    2.73
   1  11 -18    4.77    3.95
   1 -11 -18    3.53    2.57
   1 -11 -18    6.61   11.37
   1 -11 -18    2.20    2.94
   1 -11 -18   -1.20   13.33
   1 -11 -17   17.30    4.70
   1 -11 -17   20.82    4.36
   1 -11 -17   25.35    3.91
   1  11 -17   26.09   19.13
   1  11 -17    0.98    9.87
   1  11 -17   18.18    3.97
   1 -11 -17   16.97   11.29
   1 -11 -17   22.23   14.00
   1 -11 -17   37.71   10.78
   1 -11 -17   23.24   12.55
   1  11 -17   26.24    5.11
   1  11 -17   19.47    3.97
   1  11 -17   27.61    9.88
   1 -11 -16    5.12    3.65
   1 -11 -16    4.88    2.97
   1 -11 -16    4.76    2.43
   1 -11 -16    1.62    2.85
   1  11 -16    7.37   17.75
   1  11 -16    1.93    9.01
   1  11 -16    2.13    2.59
   1 -11 -16    5.41   10.04
   1 -11 -16    3.79   13.29
   1 -11 -16   23.74   12.14
   1 -11 -16    0.86    8.31
   1  11 -16    3.26    2.49
   1  11 -16    6.10    3.79
   1  11 -16   -4.04    8.32
   1 -11 -15   19.06    4.97
   1 -11 -15   22.77    4.49
   1 -11 -15   21.51    3.68
   1  11 -15   28.24   18.93
   1 -11 -15   14.00    3.95
   1  11 -15   10.05   11.26
   1  11 -15   15.14   10.27
   1  11 -15   21.10    4.08
   1 -11 -15   17.99   14.85
   1 -11 -15    2.19   11.40
   1 -11 -15   21.48   10.11
   1 -11 -15   23.16   12.14
   1  11 -15   18.07    4.81
   1  11 -15   20.67    4.07
   1  11 -15    8.82    8.05
   1 -11 -14   11.87    4.25
   1 -11 -14   10.96    3.97
   1  11 -14    4.62    9.66
   1  11 -14   17.20   11.73
   1  11 -14    7.39    3.50
   1  11 -14   14.17    3.60
   1 -11 -14   12.11    3.03
   1 -11 -14   10.02    3.62
   1  11 -14   21.03   19.93
   1 -11 -14    6.90    9.19
   1 -11 -14    1.02   10.56
   1 -11 -14    6.67   11.11
   1  11 -14   21.37    8.97
   1 -11 -13    1.75    3.57
   1 -11 -13   17.08    9.10
   1  11 -13    3.31    2.74
   1  11 -13    1.39    2.62
   1  11 -13   -1.99   10.69
   1  11 -13    0.89    8.69
   1  11 -13    4.53   16.83
   1 -11 -13   -0.28    3.21
   1  11 -13   -5.45    7.15
   1  11 -13   -5.90    5.15
   1 -11 -13    4.16    2.27
   1 -11 -12   43.87    6.40
   1  11 -12   53.19    6.51
   1  11 -12   89.97   22.82
   1  11 -12   73.26   14.72
   1  11 -12   26.57   10.48
   1  11 -12   38.13    7.91
   1  11 -12   38.95   10.32
  -1  11  12   46.37    8.77
   1  11 -12   62.23    6.74
   1 -11 -12   39.82   11.99
   1 -11 -11   39.97    6.26
   1  11 -11   56.79    6.63
   1  11 -11   73.39   15.24
   1  11 -11   22.36   10.03
   1  11 -11   38.14   10.16
  -1  11  11   53.60    9.24
   1  11 -11   33.57    7.79
   1 -11 -11   49.70   12.27
   1  11 -11   53.86    6.47
   1  11 -10    5.62    3.10
   1  11 -10    0.80    7.91
   1  11 -10    7.74   16.96
   1  11 -10   10.35    9.80
  -1  11  10    9.26    6.40
   1  11 -10    7.12    5.80
   1  11 -10    2.19    7.39
   1 -11 -10    8.58    4.18
   1 -11 -10    7.34    8.76
   1  11  -9   -6.83    7.75
   1  11  -9    1.85   10.81
   1  11  -9    3.57    7.11
   1  11  -9   -0.60    5.14
  -1  11   9    1.86    5.28
   1 -11  -9    4.75    3.92
   1 -11  -9   17.80    9.75
   1  11  -8    5.12    7.46
   1  11  -8   13.33    9.93
   1  11  -8    2.43    5.73
  -1  11   8    6.83    6.35
   1  11  -8    8.38    7.69
   1 -11  -8   18.72    4.69
   1 -11  -8   11.27    9.46
   1  11  -7   81.17   16.67
   1  11  -7  233.88   23.27
   1  11  -7  132.88   17.87
  -1  11   7  170.80   18.01
   1  11  -7  153.08   17.47
   1 -11  -7  184.41   15.74
   1 -11  -7  165.36   20.07
   1  11  -6    3.41    6.12
   1  11  -6    1.71    9.64
  -1  11   6    4.94    5.55
   1  11  -6   -1.83    5.52
   1 -11  -6    7.45    3.89
  -1 -11   6    2.50    2.82
   1 -11  -6   18.13   10.45
   1  11  -5   28.59    8.66
   1  11  -5   59.08   12.71
  -1  11   5   25.81    7.77
   1  11  -5   39.63    8.62
   1 -11  -5   55.04    6.89
  -1 -11   5   48.79    6.12
   1 -11  -5   51.92   12.45
   1  11  -4   25.81    8.08
   1  11  -4   43.40   11.36
  -1  11   4   35.51    8.10
   1  11  -4   22.56    7.17
  -1 -11   4   40.15    5.42
   1 -11  -4   36.25    5.84
   1 -11  -4   47.04   12.00
   1  11  -3    0.61    5.66
   1  11  -3    0.81    8.41
   1  11  -3    1.82    5.23
  -1 -11   3    0.28    2.77
   1 -11  -3    2.45    3.36
   1  11  -3    2.85    3.30
   1  11  -2    8.81    9.79
  -1 -11   2   13.80    3.75
   1 -11  -2   11.13    3.99
   1  11  -2   20.77    4.35
   1  11  -2    2.35    5.38
  -1  11   2   16.39    6.70
   1  11  -1    9.20    5.84
  -1  11   1   -0.62    5.83
   1  11  -1   11.12    9.77
   1  11  -1   11.56    6.21
   1 -11  -1    7.37    3.74
  -1 -11   1   10.08    3.55
  -1  11   1   11.73    3.91
   1  11  -1    9.36    3.70
   1  11   0   51.80    9.46
  -1 -11   0   61.16    7.50
   1 -11   0   64.37    7.32
   1  11   0   85.85    7.97
  -1  11   0   31.25    9.07
   1  11   0   23.09    7.98
  -1  11  -1   17.81    7.55
   1  11   1   18.81    6.97
  -1  11  -1   19.42   10.41
   1  11   1   20.76    7.29
  -1 -11  -1   38.99    5.84
   1 -11   1   39.22    5.47
  -1  11  -2   10.58    9.45
   1  11   2   17.75    6.71
   1 -11   2   19.29    4.10
  -1 -11  -2   21.40    4.59
  -1  11  -2    9.18    6.67
   1  11   2   16.34    6.16
  -1  11  -3    9.85    9.51
   1  11   3   14.73    6.11
  -1  11  -3    1.82    5.31
  -1 -11  -3    9.03    3.79
   1 -11   3   10.99    3.47
  -1  11  -3    9.40    7.03
   1  11   3   10.21    5.57
  -1  11  -4    6.90    7.05
  -1  11  -4    8.30    9.72
   1  11   4    4.32    5.45
  -1  11  -4    5.61    6.00
  -1  11  -4   -2.43    5.88
   1 -11   4    3.64    2.97
  -1 -11  -4    4.12    3.47
  -1 -11  -4    0.79    8.98
  -1  11  -5   48.94    6.19
   1 -11   5   39.07    5.45
  -1 -11  -5   42.62    6.32
  -1  11  -5   32.64    9.36
  -1  11  -5   58.88   13.06
  -1  11  -5   28.14    8.60
  -1  11  -5   21.88    7.38
   1  11   5   34.65    8.44
  -1 -11  -5   30.70   10.82
  -1  11  -6   47.95    5.88
  -1 -11  -6   29.55    5.87
  -1 -11  -6   32.30   11.54
  -1  11  -6   22.99    9.24
  -1  11  -6   48.35   13.05
  -1  11  -6   32.80    8.77
   1  11   6   28.59    7.95
  -1  11  -6   18.87    7.39
  -1 -11  -6   35.75    5.75
  -1  11  -7   18.56    4.28
  -1 -11  -7   11.67    4.38
  -1 -11  -7    4.74    9.08
  -1  11  -7    5.36    7.84
  -1  11  -7   36.00   11.59
   1  11   7   18.03    6.70
  -1  11  -7   10.09    7.24
  -1  11  -7    6.69    5.64
  -1 -11  -7   13.30    4.23
  -1  11  -8   64.37    7.12
  -1 -11  -8   47.72    7.27
  -1 -11  -8   40.88   12.30
  -1  11  -8   68.02   12.49
  -1  11  -8   96.89   15.84
   1  11   8   39.62    9.44
  -1  11  -8   28.97    9.36
  -1  11  -8   36.48    8.90
  -1 -11  -8   63.27    7.20
  -1  11  -9  126.17   11.40
  -1 -11  -9  120.62   11.88
  -1  11  -9   56.40   14.12
  -1  11  -9  127.06   17.89
   1  11   9  120.04   14.58
  -1  11  -9   77.52   12.65
  -1  11  -9   70.72   13.48
  -1 -11  -9  117.32   11.44
  -1 -11  -9  106.15   16.12
  -1 -11 -10    0.82    8.58
  -1  11 -10    6.18   19.27
  -1  11 -10    2.57    8.75
  -1  11 -10    8.66   11.00
  -1  11 -10    7.25    7.54
   1  11  10   -0.61    5.53
  -1  11 -10   -0.60    5.05
  -1  11 -10    2.52    2.92
  -1 -11 -10    3.16    3.42
  -1 -11 -11    8.24    3.38
  -1  11 -11    3.34    3.00
  -1  11 -11    8.45    3.22
  -1  11 -11    3.54    8.34
  -1  11 -11   12.22   19.23
  -1  11 -11   26.28   12.41
  -1  11 -11    8.90    7.68
   1  11  11    2.36    5.73
  -1  11 -11    0.58    5.00
  -1 -11 -11    3.33    8.94
  -1 -11 -12   21.63    4.43
  -1 -11 -12    8.51    9.64
  -1  11 -12   26.96    4.55
  -1  11 -12   25.64    4.48
  -1  11 -12   37.85   20.36
  -1  11 -12   21.92   10.22
  -1  11 -12   15.99   11.55
  -1  11 -12   19.19    6.10
  -1  11 -12   27.29    9.42
   1  11  12   14.83    6.12
  -1 -11 -12   22.78    5.23
  -1 -11 -13   48.73    6.28
  -1  11 -13   50.02   13.62
  -1  11 -13   31.46   11.97
  -1  11 -13   47.16    6.13
  -1  11 -13   42.26    6.02
  -1 -11 -13   50.16    7.13
  -1 -11 -13   50.94   12.11
  -1  11 -13   32.34    7.45
  -1  11 -13   37.11   10.04
  -1 -11 -14   -1.00   10.42
  -1 -11 -14    8.46    8.13
  -1 -11 -14    6.11    3.36
  -1 -11 -14    6.45    2.70
  -1  11 -14   14.77   18.19
  -1 -11 -14    0.55    2.89
  -1  11 -14   -2.93    9.53
  -1  11 -14    8.97   10.62
  -1  11 -14    2.69    2.85
  -1 -11 -14  -10.93   11.16
  -1 -11 -14    7.68   13.40
  -1  11 -14    3.58    2.65
  -1 -11 -14    8.73    4.04
  -1  11 -14    4.72    7.72
  -1 -11 -15    1.70    8.38
  -1 -11 -15    5.90   10.59
  -1 -11 -15    4.57    3.21
  -1 -11 -15    5.64    2.76
  -1  11 -15    4.39   16.45
  -1 -11 -15    2.94    2.92
  -1  11 -15   -2.00   10.45
  -1  11 -15    4.25    2.91
  -1 -11 -15    7.53   11.59
  -1 -11 -15    5.03   13.23
  -1  11 -15    3.26    2.42
  -1 -11 -15    3.45    3.42
  -1  11 -15   -1.59    7.44
  -1 -11 -16    0.84    8.03
  -1 -11 -16    9.61   10.53
  -1 -11 -16    4.47    2.98
  -1 -11 -16    3.27    2.65
  -1  11 -16   -8.62   16.99
  -1  11 -16   -2.03   10.02
  -1  11 -16    1.83    2.64
  -1 -11 -16   -2.11    9.24
  -1 -11 -16    7.37   13.17
  -1  11 -16   -3.86    3.66
  -1  11 -16    3.46    2.62
  -1 -11 -16    4.40    3.54
  -1  11 -16    0.80    7.83
  -1 -11 -17    7.49   10.86
  -1 -11 -17   14.18    3.77
  -1 -11 -17   14.38    3.47
  -1  11 -17   -5.65   16.89
  -1  11 -17   10.33   10.32
  -1  11 -17   11.54    3.14
  -1 -11 -17   15.56   13.51
  -1  11 -17   10.56    4.54
  -1 -11 -17   15.10    4.30
  -1  11 -17   11.27    8.38
  -1 -11 -18    4.54   11.09
  -1 -11 -18    2.65    2.84
  -1 -11 -18    0.22    2.52
  -1  11 -18   -2.76   17.51
  -1  11 -18    3.10   10.75
  -1 -11 -18    1.16   12.71
  -1  11 -18    5.60    3.78
  -1  11 -18    3.00    2.44
  -1 -11 -18    3.46    3.03
  -1  11 -18   14.43    8.49
  -1  11 -19   14.68   16.31
  -1  11 -19   -1.03    9.97
  -1  11 -19   12.41    4.39
  -1  11 -19   10.20    3.06
  -1 -11 -19   13.44    3.33
  -1 -11 -19   21.02   11.94
  -1 -11 -19   10.01    3.25
  -1 -11 -19    3.35   12.47
  -1  11 -19   16.64    8.77
  -1  11 -20    8.11   11.14
  -1  11 -20   17.18    4.53
  -1  11 -20    8.17    2.92
  -1 -11 -20   12.51    3.18
  -1  11 -20   32.06   16.09
  -1 -11 -20   13.09    3.60
  -1 -11 -20    5.87   10.19
  -1 -11 -20   34.18   14.23
  -1 -11 -21   13.64    3.46
  -1 -11 -21   15.16    3.26
  -1  11 -21   10.29    3.04
  -1  11 -21   16.30    4.56
  -1  11 -21   24.37   16.30
  -1  11 -21   19.71   11.82
  -1 -11 -21   19.23   12.73
  -1  11 -22    0.64    2.22
  -1  11 -22   -5.42   14.36
  -1  11 -22    7.18    3.96
  -1 -11 -22    0.95   11.27
  -1  11 -22   -2.84   10.10
  -1 -11 -22    1.16    2.53
  -1 -11 -22    0.66    2.60
  -1  11 -23    4.35    2.35
  -1  11 -23    7.02   13.43
  -1  11 -23    4.14    3.43
  -1 -11 -23    6.14   11.18
  -1 -11 -23    4.52    2.60
  -1 -11 -23    6.24    2.64
  -1  11 -23    0.90    9.93
  -1  11 -24    2.73   11.97
  -1  11 -24    7.70    3.73
  -1 -11 -24    0.80    9.76
  -1 -11 -24    5.30    2.56
  -1 -11 -24    5.83    2.58
  -1  11 -24   13.47    9.97
  -1  11 -25   34.59    5.09
  -1 -11 -25   16.34    9.96
  -1 -11 -25   25.52    3.72
  -1  11 -25   17.79   11.99
  -1  11 -25    0.77    9.33
  -1 -11 -26   15.25    2.83
  -1  11 -26   19.49    3.94
  -1  11 -26   26.84    9.90
  -1  11 -26    6.95    8.77
  -1  11 -26   15.33   10.30
  -1  11 -27    9.79    2.95
  -1 -11 -27    3.03    7.67
  -1 -11 -27    7.23    2.05
  -1 -11 -27   -4.55    4.77
  -1 -11 -28    0.51    6.59
  -1  11 -28    2.21    2.24
  -1 -11 -28   -2.86    3.52
  -1  11 -29    5.20    1.98
  -1 -11 -29    0.40    5.34
   1  13 -26    2.69    1.20
   1  13 -25   -0.53    1.41
  -1  13  25   -0.13    1.02
   1  13 -24    2.80    1.74
   1 -13 -23   -2.02    7.09
   1  13 -23   -7.03    8.22
   1  13 -23    2.77    2.00
   1 -13 -23    5.05    1.73
   1 -13 -22    5.83    7.91
   1  13 -22    7.17    2.08
   1  13 -22    8.17    2.47
   1 -13 -22    6.75    2.08
   1  13 -21   -4.57   10.57
   1  13 -21    5.64    2.13
   1  13 -21    4.82    2.41
   1 -13 -21   -8.53    8.85
   1 -13 -21    3.39    2.05
   1  13 -20    5.51    2.21
   1  13 -20    3.45    2.45
   1  13 -20   15.02   11.67
   1 -13 -20    3.89    2.27
   1 -13 -20   14.46    9.69
   1 -13 -19   -0.79    9.56
   1  13 -19    5.23    2.22
   1  13 -19    4.27    2.65
   1  13 -19    4.79   12.00
   1 -13 -19    4.96    8.15
   1 -13 -19    4.02    2.39
   1 -13 -18   -1.69   10.53
   1  13 -18    2.23    2.22
   1  13 -18    3.40    2.58
   1  13 -18   -3.07   13.18
   1 -13 -18    8.64    8.64
   1 -13 -18    0.78    2.35
   1 -13 -17  -10.78   10.42
   1  13 -17   -1.57    2.44
   1  13 -17   -1.10    2.72
   1  13 -17   -9.70   14.12
   1 -13 -17   -4.95    9.22
   1 -13 -17   -0.21    2.47
   1 -13 -16   14.22   11.74
   1  13 -16   10.49    3.02
   1  13 -16    3.62    2.83
   1  13 -16   16.98   14.83
   1 -13 -16    5.96    8.83
   1 -13 -16    6.51    2.93
   1 -13 -15  -15.90   12.40
   1  13 -15   -2.99    2.50
   1  13 -15    0.69    2.60
   1 -13 -15  -10.15    9.75
   1  13 -15   -2.36   14.84
   1 -13 -15   -0.68    2.65
   1  13 -14    5.09    2.80
   1  13 -14    8.84    3.09
   1 -13 -14   13.46   12.37
   1 -13 -14    7.32   10.29
   1 -13 -14    7.11    3.00
   1  13 -14    7.29   14.65
   1 -13 -14    6.85    3.05
   1  13 -13    4.09    2.68
   1 -13 -13    7.51   12.07
   1 -13 -13    1.96    2.65
   1 -13 -13    5.90    9.88
   1  13 -13    0.23    2.56
   1  13 -13   12.53   15.49
   1 -13 -13   -1.84    2.78
   1 -13 -12    4.03    2.87
   1  13 -12    5.12   16.11
   1  13 -12    5.59    2.78
   1 -13 -12  -10.43   10.43
   1  13 -12   12.36    3.26
   1 -13 -12    0.89    3.15
   1 -13 -11    4.14    2.96
   1  13 -11   -3.93   16.88
   1  13 -11    4.53    2.97
   1 -13 -11    3.61    3.36
   1  13 -11    3.46    2.65
   1 -13 -10   10.62    3.88
   1  13 -10   24.74    4.04
   1  13 -10   26.70   17.94
   1  13  -9   14.93   18.65
   1 -13  -9    3.05    3.39
   1 -13  -8   13.19    8.02
   1 -13  -8   17.66    4.53
  -1  13   7   10.78    5.32
   1  13  -7    9.93    5.10
   1 -13  -7    6.68    3.83
   1 -13  -6    9.05    3.97
   1  13  -6    3.38    4.84
  -1  13   6    9.76    5.19
   1 -13  -6   11.66    8.12
  -1  13   6   20.15    4.10
   1 -13  -5    2.68    3.29
  -1 -13   5    4.38    2.74
  -1  13   5    0.74    3.00
  -1  13   5    4.64    5.12
   1  13  -5    6.27    5.20
   1 -13  -5    1.45    7.82
   1 -13  -4    5.30    3.61
  -1 -13   4    2.92    2.74
   1 -13  -4   10.84    8.19
  -1  13   4    8.22    3.58
  -1  13   4    3.51    4.74
   1  13  -4    8.62    5.54
   1 -13  -4   11.02    3.76
   1 -13  -3    2.61    3.10
  -1 -13   3    4.55    2.94
   1 -13  -3   -2.16    7.11
   1  13  -3    0.76    3.27
  -1  13   3    3.02    3.34
   1  13  -3    1.75    5.01
  -1  13   3   -0.59    5.19
   1 -13  -3    5.68    3.69
  -1 -13   2   22.22    4.78
   1 -13  -2   31.05    5.40
   1 -13  -2   26.49    8.99
   1  13  -2   42.27    5.69
  -1  13   2   43.60    5.64
  -1  13   2   26.54    7.58
   1 -13  -2   40.97    5.87
  -1 -13   1   10.24    3.61
   1 -13  -1   12.27    3.91
  -1  13   1   19.40    4.52
   1  13  -1   20.06    4.29
  -1  13   1   18.30    6.40
   1 -13  -1   14.27    8.32
  -1 -13   0   12.99    3.62
   1 -13   0   10.36    3.75
   1  13   0   20.72    4.29
  -1  13   0    7.66    5.10
  -1  13   0    5.90    5.42
   1  13   0   12.33    5.64
  -1 -13   0    9.26    7.33
  -1 -13  -1    1.69    3.10
   1 -13   1    3.97    2.94
   1  13   1    3.52    3.18
  -1  13  -1    0.53    4.88
   1  13   1    3.52    5.56
  -1 -13  -1   -0.71    7.24
   1 -13   2    8.45    3.28
  -1 -13  -2    6.91    3.36
   1  13   2   16.46    3.81
  -1  13  -2    7.06    5.59
  -1  13  -2    3.52    5.10
   1  13   2    7.03    5.35
  -1 -13  -2    7.86    7.47
  -1 -13  -3   20.18    4.57
   1 -13   3   19.21    3.90
   1  13   3   36.79    4.89
  -1  13  -3    8.95    6.21
   1  13   3   14.60    6.03
  -1  13  -3   19.30    6.50
  -1 -13  -3    8.61    8.14
   1 -13   4   27.67    4.48
  -1 -13  -4   28.74    5.22
   1  13   4   40.76    5.30
  -1  13  -4   12.10    6.60
   1  13   4   24.78    6.73
  -1  13  -4   18.01    6.48
  -1 -13  -4   25.18    9.08
  -1 -13  -5   22.76    5.05
  -1  13  -5   13.62    6.66
  -1  13  -5   11.47    5.71
   1  13   5   20.01    6.27
  -1 -13  -5   11.53    8.34
  -1 -13  -6    2.11    3.53
  -1  13  -6   -0.61    5.65
   1  13   6   13.06    3.67
  -1  13  -6    3.81    3.17
   1  13   6   12.91    5.85
  -1  13  -6    1.70    4.58
  -1 -13  -6   15.89    8.27
  -1 -13  -7   19.74    4.79
  -1 -13  -7   16.61    8.50
  -1  13  -7    6.23    6.49
  -1 -13  -7   21.70    4.41
  -1  13  -7   15.51    5.72
   1  13   7   14.38    5.88
   1  13   7   29.21    4.61
  -1  13  -7   25.88    4.51
  -1  13  -8    8.43    3.17
  -1  13  -8    1.29    6.28
  -1 -13  -8    6.69    3.47
  -1 -13  -8    7.11    3.38
  -1  13  -9   19.82    3.94
  -1  13  -9    6.59    7.15
  -1  13  -9   16.14   17.18
  -1 -13  -9   13.64    4.02
  -1 -13  -9   21.17    4.08
  -1  13 -10   17.27    3.58
  -1  13 -10    9.36    7.01
  -1  13 -10   22.39   17.27
  -1 -13 -10    6.64    3.79
  -1 -13 -10    9.26    3.37
  -1 -13 -11    3.58    3.59
  -1  13 -11   10.32   16.58
  -1 -13 -11    9.25    3.09
  -1  13 -11   -2.70    6.66
  -1  13 -11    9.14    3.12
  -1  13 -12   -0.68    6.46
  -1  13 -12   10.99    3.27
  -1 -13 -12    4.83    2.95
  -1  13 -12   11.31   15.76
  -1 -13 -12   15.20   10.64
  -1 -13 -12   10.31    3.42
  -1  13 -12    5.14    2.87
  -1  13 -13    9.32    3.03
  -1  13 -13    7.31   15.03
  -1 -13 -13    9.11    3.10
  -1  13 -13    6.35    3.07
  -1 -13 -13    1.63    9.38
  -1 -13 -13   10.42    3.29
  -1 -13 -13   -2.08   11.34
  -1 -13 -14    3.99   10.75
  -1 -13 -14    2.39    1.76
  -1  13 -14    0.21    2.36
  -1 -13 -14    1.71    2.49
  -1  13 -14   16.55   14.93
  -1 -13 -14    0.78    8.89
  -1 -13 -14    2.73    2.76
  -1 -13 -14    0.55    2.78
  -1  13 -14   -1.45    2.70
  -1  13 -15    7.63    2.88
  -1  13 -15    5.49    3.08
  -1 -13 -15   17.13   11.47
  -1 -13 -15    5.66    2.76
  -1  13 -15   20.42   15.54
  -1 -13 -15   20.16    9.90
  -1 -13 -15    4.52    1.93
  -1  13 -16   12.13    3.49
  -1  13 -16   10.02    2.85
  -1 -13 -16   21.65   12.07
  -1 -13 -16   10.76    2.98
  -1  13 -16   18.46   14.68
  -1 -13 -16   12.74    9.31
  -1 -13 -16    9.80    2.24
  -1  13 -17    2.71    2.68
  -1  13 -17    1.68    2.03
  -1 -13 -17   12.73   10.54
  -1 -13 -17    3.52    2.60
  -1  13 -17   -8.21   13.39
  -1 -13 -17    6.00    8.45
  -1 -13 -17    0.76    1.60
  -1  13 -18    7.02    2.34
  -1 -13 -18   -2.37    9.70
  -1 -13 -18    5.68    2.50
  -1 -13 -18    3.84    1.85
  -1 -13 -18   -3.11    7.79
  -1  13 -18    1.95    2.65
  -1  13 -19    2.11    1.83
  -1 -13 -19    2.19    8.74
  -1 -13 -19    4.08    2.24
  -1  13 -19   -9.79   11.61
  -1  13 -19    4.12    2.60
  -1 -13 -19    0.57    7.53
  -1  13 -20    2.83    1.96
  -1 -13 -20    4.96    2.07
  -1 -13 -20    4.63    9.11
  -1  13 -20   -0.19    2.38
  -1  13 -20   -0.77   10.05
  -1 -13 -21    6.66    2.02
  -1  13 -21    3.38    2.36
  -1  13 -21   -0.69    9.47
  -1  13 -22   -0.16    2.04
  -1  13 -22   10.75    8.65
  -1 -13 -22   -3.57    7.25
   1  13  23    8.01    1.64
  -1 -13 -23    4.65    6.14
  -1  13 -23    4.55    2.11
   1  13  24    2.80    1.14
  -1  13 -24    2.07    1.74
  -1  13 -25    3.56    1.47
  -1  15  20    1.04    0.74
   1 -15 -20   -1.41    3.28
  -1  15  19    0.50    0.93
   1 -15 -19    1.23    4.32
   1  15 -18   -0.44    1.42
  -1  15  18    0.90    1.08
   1  15 -18   -0.08    1.07
   1 -15 -18   -0.74    5.16
   1  15 -17    1.82    1.03
   1 -15 -17    0.43    5.58
  -1  15  17    5.47    1.49
   1  15 -17    2.00    1.36
   1 -15 -17    3.93    1.52
   1 -15 -17    2.70    4.80
   1  15 -17    5.25    7.58
   1  15 -16    1.22    1.13
  -1  15  16    2.28    1.47
   1  15 -16    4.46    1.55
   1 -15 -16    3.03    1.65
   1 -15 -16   11.70    5.82
   1 -15 -16    7.16    6.62
   1  15 -16   10.52    8.91
  -1  15  15    4.38    1.73
   1  15 -15    5.55    1.81
   1 -15 -15    2.81    1.72
   1 -15 -15   -0.83    5.54
   1 -15 -15   12.06    7.21
   1  15 -15    8.31    8.66
   1  15 -14    9.85    2.13
  -1  15  14    8.01    1.98
   1 -15 -14    5.93    2.03
   1 -15 -14   10.78    6.47
   1 -15 -14    0.57    7.41
   1  15 -14    6.18    9.12
  -1  15  13    3.74    1.86
   1  15 -13    2.38    1.79
   1 -15 -13    2.95    1.89
   1 -15 -13   14.92    6.86
   1 -15 -13    9.75    8.17
   1  15 -13    8.05   10.30
  -1  15  12    6.53    2.08
   1  15 -12    7.26    2.20
   1 -15 -12    5.51    2.16
   1  15 -12   -0.77   10.19
   1 -15 -12    7.12    8.39
   1 -15 -12    1.02    6.42
   1 -15 -11    4.09    8.61
  -1  15  11    0.27    1.72
   1  15 -11   -0.15    1.72
   1  15 -11    3.22   10.65
   1 -15 -11    1.77    1.81
   1 -15 -11   -0.54    6.86
   1 -15 -10    0.71    8.68
   1 -15 -10   -2.82    7.21
   1 -15 -10    2.62    1.90
   1  15 -10    8.36   11.28
  -1  15  10    4.23    1.97
   1  15 -10    3.18    1.99
   1 -15  -9   -8.20    8.05
  -1  15   9    1.03    1.94
   1  15  -8   11.51   11.64
  -1  15   8    1.98    2.00
   1  15  -7    5.44   11.55
  -1  15   7    0.47    1.89
   1  15  -6    1.85   11.35
  -1  15   6    3.54    2.17
  -1 -15   5    4.25    2.52
   1  15  -5   13.15   12.78
  -1  15   5    5.27    2.40
   1 -15  -4   -0.72    2.16
  -1 -15   4    0.18    2.23
   1  15  -4    8.56   12.55
  -1  15   4    2.35    2.15
   1 -15  -3    4.01    2.28
  -1 -15   3    1.82    2.21
  -1  15   3    4.43    2.57
   1  15  -3    0.52    2.26
   1 -15  -2    5.14    2.39
  -1 -15   2    8.60    2.75
   1  15  -2    5.57    2.49
  -1  15   2    4.14    2.50
  -1 -15   1   11.94    3.08
   1 -15  -1   16.94    3.26
   1  15  -1   15.80    3.26
  -1  15   1   17.36    3.29
  -1 -15   0    1.65    2.42
   1 -15   0    2.21    2.31
   1  15   0    4.84    2.60
   1 -15   1    2.75    2.28
   1  15   1    0.17    2.19
   1 -15   2    1.46    2.32
   1  15   2    2.04    2.18
   1 -15   3    3.97    2.46
  -1  15  -3   -3.84   12.34
   1  15   3    6.52    2.51
   1 -15   4    4.99    2.47
  -1  15  -4   11.38   12.90
   1  15   4    3.28    2.35
   1 -15   5    8.58    2.84
  -1  15  -5   12.14   12.54
   1  15   5   15.27    2.92
  -1 -15  -6    5.79    2.37
  -1  15  -6    7.32   11.57
  -1  15  -6    8.16    2.45
   1  15   6    5.63    2.26
  -1 -15  -7   -0.33    1.97
  -1  15  -7   -0.49    2.08
   1  15   7    2.28    2.07
  -1  15  -7   -8.06   11.82
  -1  15  -8    3.32    2.08
   1  15   8    1.17    1.91
  -1 -15  -8    1.12    1.80
  -1  15  -8    6.97   11.79
  -1 -15  -9    4.28    2.25
  -1 -15  -9    5.55    2.16
  -1  15  -9   10.11   11.00
  -1 -15  -9    6.79    7.34
   1  15   9   10.60    2.29
  -1  15  -9    6.59    2.20
  -1 -15 -10   -6.87    8.65
  -1 -15 -10    4.57    2.09
  -1 -15 -10    1.18    1.78
  -1  15 -10    8.10   10.77
  -1 -15 -10    2.16    7.09
   1  15  10    2.30    1.95
  -1  15 -10    4.86    1.96
   1  15  11    8.60    2.11
  -1  15 -11    5.77    2.09
  -1 -15 -11    3.92    8.18
  -1  15 -11    2.41    1.56
  -1 -15 -11    3.37    1.81
  -1  15 -11   17.89   11.06
  -1 -15 -11    1.54    6.84
  -1 -15 -11    4.50    2.10
   1  15  12    6.91    1.97
  -1  15 -12    5.35    2.01
  -1 -15 -12   -0.61    7.68
  -1  15 -12    4.07    1.60
  -1  15 -12    5.16   10.21
  -1 -15 -12    8.23    6.40
  -1 -15 -12    0.42    1.79
  -1  15 -13    2.64    1.69
   1  15  13    2.95    1.68
  -1 -15 -13   -4.59    7.19
  -1  15 -13    0.82    1.34
  -1  15 -13   -6.24    9.04
  -1 -15 -13    0.45    5.90
  -1 -15 -13    1.33    1.69
  -1  15 -14    4.80    1.70
   1  15  14    4.73    1.75
  -1 -15 -14    9.01    7.31
  -1  15 -14    2.35    1.39
  -1  15 -14    5.17    8.91
  -1 -15 -14    4.17    5.86
  -1 -15 -14    3.57    1.76
   1  15  15    9.32    1.88
  -1  15 -15    8.90    1.87
  -1 -15 -15   12.07    7.13
  -1  15 -15    7.68    1.71
  -1  15 -15   22.46    9.26
  -1 -15 -15    9.89    5.98
  -1 -15 -15    5.99    1.87
   1  15  16    1.47    1.36
  -1 -15 -16    1.73    5.74
  -1  15 -16    2.16    1.20
  -1  15 -16   10.64    7.89
  -1 -15 -16    0.10    1.36
  -1 -15 -16   -2.04    4.84
  -1 -15 -17    5.27    5.33
   1  15  17    3.19    1.30
  -1 -15 -17    1.25    1.27
  -1  15 -17    6.67    6.39
  -1  15 -17    1.91    1.14
  -1  15 -18    2.01    0.99
  -1 -15 -18    0.63    4.48
   1  15  18    6.36    1.22
  -1 -15 -19    1.21    3.49
   1  15  19    2.59    0.89
   1  15  20    0.81    1.07
   1 -17 -11   -1.02    2.73
   1  17 -11    1.73    0.71
  -1  17  11    2.37    0.72
   1  17 -11    1.23    0.87
   1 -17 -11   -0.16    2.41
   1 -17 -10   -1.88    3.39
  -1  17  10    0.44    0.69
   1  17 -10    0.83    0.77
   1  17 -10    0.14    0.91
   1 -17 -10    0.75    2.64
   1 -17  -9   -4.21    3.58
   1 -17  -9   -2.94    3.19
  -1  17   9    1.70    0.87
   1  17  -9    1.56    0.87
   1 -17  -8    1.15    4.02
   1 -17  -8   -1.37    3.17
  -1  17   8    0.30    0.88
   1  17  -8    1.44    0.98
   1 -17  -7   -2.76    4.43
  -1  17   7    1.40    0.94
   1 -17  -7   -1.22    3.48
   1 -17  -6    0.97    4.33
  -1 -17   6    0.50    0.98
   1  17  -6   -6.97    6.20
  -1  17   6    3.17    1.11
   1 -17  -6    0.26    3.84
   1 -17  -5    3.04    4.46
  -1 -17   5    4.56    1.32
   1 -17  -5    4.19    1.34
   1  17  -5    6.82    5.79
  -1  17   5    5.08    5.56
  -1  17   5    7.03    1.38
   1 -17  -5    2.16    4.06
   1 -17  -4   -3.49    4.54
  -1 -17   4    0.23    1.04
   1 -17  -4    0.90    1.17
  -1  17   4    9.69    6.21
   1  17  -4    2.06    5.64
  -1  17   4    1.02    1.07
   1 -17  -4    5.30    4.19
  -1 -17   3   -0.87    1.07
   1 -17  -3   -0.92    1.16
   1 -17  -3   -0.08    1.09
  -1  17   3    2.90    5.90
   1  17  -3    3.36    6.17
   1 -17  -3   -1.72    3.96
  -1  17   3    1.72    1.15
   1  17  -2   -2.12    5.92
  -1  17   2    0.42    5.94
   1 -17  -2    1.20    1.10
  -1  17   2   -0.53    1.12
   1  17  -2    1.23    1.14
  -1 -17   2    1.04    1.10
  -1  17   1   -0.85    5.89
   1  17  -1   -2.13    6.14
   1 -17  -1   -0.08    1.09
   1  17  -1    1.93    1.14
  -1 -17   1    2.01    1.19
   1  17   0    3.39    6.14
  -1  17   0    6.40    6.24
   1  17   0    0.46    1.07
   1 -17   0    0.08    1.09
   1  17   1   -0.42    5.68
  -1  17  -1    1.28    5.88
   1  17   1    1.29    1.13
   1 -17   1    1.13    1.09
  -1  17  -2    0.84    6.04
   1  17   2    0.45    1.09
   1 -17   2    0.87    1.07
  -1  17  -3   -1.65    6.07
   1  17   3    1.60    1.11
  -1 -17  -3    8.39    4.38
   1 -17   3    0.70    1.04
   1 -17   4    0.38    1.01
   1  17   4    0.21    1.01
  -1  17  -4   -6.05    5.76
  -1 -17  -4   -0.22    1.02
  -1 -17  -4    1.70    4.54
  -1 -17  -4    0.54    3.98
   1 -17   5    0.80    0.98
  -1 -17  -5    0.33    4.13
  -1 -17  -5    0.36    0.97
  -1  17  -5    2.72    5.62
  -1 -17  -5    0.52    3.64
  -1  17  -5   -0.14    1.00
   1  17   5    0.41    0.96
  -1 -17  -6   -1.48    3.60
  -1 -17  -6    1.24    4.37
   1  17   6    1.15    0.97
  -1  17  -6    0.27    0.95
  -1 -17  -7   -1.84    3.29
  -1 -17  -7    2.03    3.97
   1  17   7    1.44    0.94
  -1  17  -7    0.94    0.93
  -1 -17  -8    0.21    3.14
  -1 -17  -8    2.40    3.68
  -1  17  -8    0.93    0.86
   1  17   8    2.05    0.92
  -1 -17  -9    0.57    2.67
  -1 -17  -9    2.16    3.28
   1  17   9    0.35    0.71
  -1  17  -9   -0.21    0.71
  -1 -17 -10   -3.31    2.56
  -1 -17 -10    2.91    3.02
   1  17  10    0.13    0.60
  -1  17 -10   -0.55    0.66
  -1  17 -11    0.64    0.77
   2   0 -37   -2.95    7.04
   2   0 -36    7.71    8.59
   2   0 -36   30.43    5.42
   2   0 -35   17.58   10.47
   2   0 -35   16.77    4.68
   2   0 -34    5.28   10.42
   2   0 -34    5.05    4.21
   2   0 -33   45.89   13.99
   2   0 -33   35.02    8.03
   2   0 -32   -3.92   15.23
   2   0 -32   33.75   12.46
   2   0 -32   43.80    7.76
   2   0 -32   -1.41   16.00
   2   0 -32   -6.17    4.65
   2   0 -32  -11.09   11.29
   2   0 -31  143.35   14.27
   2   0 -31  158.86   20.10
   2   0 -31  103.17   23.37
   2   0 -31  126.26   21.27
   2   0 -31  135.90   14.61
   2   0 -31  188.77   16.34
   2   0 -30  126.26   21.23
   2   0 -30   65.33    8.76
   2   0 -30   93.33    9.35
   2   0 -30   80.93   14.58
   2   0 -30   45.43   18.27
   2   0 -30   88.88    9.70
   2   0 -30  103.46   10.77
   2   0 -30   96.54   17.02
   2   0 -29   -7.22   12.28
   2   0 -29    1.10    2.58
   2   0 -29    3.54    2.87
   2   0 -29    0.73    8.29
   2   0 -29   -3.12    4.87
   2   0 -29   -1.45   15.43
   2   0 -29    1.06   11.10
   2   0 -29   -2.84    4.04
   2   0 -28  159.27   21.25
   2   0 -28   80.11   10.01
   2   0 -28  104.74   10.62
   2   0 -28  127.72   11.60
   2   0 -28   95.94   10.30
   2   0 -28  101.74   10.22
   2   0 -28   69.27   19.42
   2   0 -28   96.17   17.85
   2   0 -28  117.15   15.48
   2   0 -27    7.11   11.01
   2   0 -27   -1.06   12.27
   2   0 -27    8.65   11.38
   2   0 -27    6.45    6.94
   2   0 -27    1.59    2.58
   2   0 -27    1.30    2.80
   2   0 -27    9.50    8.21
   2   0 -27    1.35   12.81
   2   0 -27    2.50    2.32
   2   0 -27    3.73    2.59
   2   0 -27   -0.60    3.84
   2   0 -26   43.41   16.61
   2   0 -26  109.37   14.50
   2   0 -26   77.00   15.81
   2   0 -26  117.38   18.87
   2   0 -26  115.46   14.53
   2   0 -26   88.24   10.01
   2   0 -26  110.75   10.90
   2   0 -26  102.57   10.22
   2   0 -26  129.83   19.51
   2   0 -26   96.49    9.96
   2   0 -26   98.00    9.87
  -2   0  26  131.80   13.64
   2   0 -25   -7.16   11.39
   2   0 -25    4.95    6.94
   2   0 -25    2.78    8.96
   2   0 -25    1.88    9.11
   2   0 -25    5.84    2.47
   2   0 -25    8.90    6.50
   2   0 -25    5.98    4.12
   2   0 -25    5.02    2.64
   2   0 -25    2.80    3.28
   2   0 -25    7.35   10.34
   2   0 -25    6.53    2.47
   2   0 -25    5.13    2.38
  -2   0  25    8.07    5.88
   2   0 -24    9.95    9.86
   2   0 -24   16.13    7.05
   2   0 -24    5.22    8.48
   2   0 -24   16.49    9.40
   2   0 -24    9.56   11.85
   2   0 -24   14.76    3.11
   2   0 -24   10.02    6.25
   2   0 -24   15.06    4.11
   2   0 -24   19.06    3.51
   2   0 -24   19.91    3.96
   2   0 -24   20.28   10.28
   2   0 -24   21.32    3.35
   2   0 -24   20.09    3.34
  -2   0  24   28.44    6.87
   2   0 -23   38.51   12.82
   2   0 -23   59.10    9.89
   2   0 -23   45.43   11.62
   2   0 -23  105.22   14.33
   2   0 -23   50.88   14.85
   2   0 -23   52.63   11.85
   2   0 -23   52.77    6.43
   2   0 -23   54.23    9.49
   2   0 -23   61.31    7.55
   2   0 -23   62.96    6.83
   2   0 -23   57.90    6.55
   2   0 -23   55.87    6.21
   2   0 -23   62.53    6.47
  -2   0  23   97.59   10.73
   2   0 -22  292.48   32.58
   2   0 -22  405.31   32.88
   2   0 -22  295.70   28.95
   2   0 -22  408.57   32.81
   2   0 -22  282.82   26.47
   2   0 -22  322.71   27.25
   2   0 -22  311.21   26.34
   2   0 -22  291.51   26.16
   2   0 -22  314.84   31.57
   2   0 -22  214.32   31.08
   2   0 -22  356.63   26.63
   2   0 -22  318.75   29.31
   2   0 -22  298.61   26.36
   2   0 -22  340.02   26.71
   2   0 -21  308.49   24.60
   2   0 -21  275.46   24.42
   2   0 -21  283.07   26.92
   2   0 -21  378.95   30.37
   2   0 -21  311.60   30.99
   2   0 -21  275.99   26.77
   2   0 -21  323.89   29.58
   2   0 -21  315.68   24.52
   2   0 -21  253.89   24.10
   2   0 -20    0.43    1.55
   2   0 -20    3.98    7.18
   2   0 -20   -1.75    6.58
   2   0 -20    0.15    1.68
   2   0 -20   -0.46    1.62
   2   0 -20    2.24    8.05
   2   0 -19  423.41   39.18
   2   0 -19  526.13   38.84
   2   0 -19  593.51   40.36
   2   0 -19  369.15   34.13
   2   0 -19  407.34   34.25
   2   0 -19  426.14   34.22
   2   0 -18    1.03    1.33
   2   0 -18    2.72    5.89
   2   0 -18    0.95    5.14
   2   0 -18    0.99    1.24
   2   0 -18    0.25    1.29
   2   0 -18   -5.55    7.19
   2   0 -17  450.28   31.20
   2   0 -17  281.86   26.05
   2   0 -17  413.02   30.00
   2   0 -17  307.20   29.95
   2   0 -17  322.88   26.09
   2   0 -17  311.53   26.14
   2   0 -16  233.60   19.40
   2   0 -15  249.95   21.28
   2   0 -15  292.62   23.25
   2   0 -14  565.23   46.73
   2   0 -14  629.67   48.36
   2   0 -13   24.22    4.45
   2   0 -13   19.69    2.31
   2   0 -12   99.63    9.80
   2   0 -11  528.75   43.56
   2   0 -10   21.91    3.58
   2   0  -9  108.79    9.98
   2   0  -8    2.91    1.37
   2   0  -8    3.49    2.48
   2   0  -7    1.38    1.44
   2   0  -7    0.39    2.23
   2   0  -6    7.07    1.56
   2   0  -6    8.46    1.00
   2   0  -6    4.90    2.16
   2   0  -5   43.95    3.73
   2   0  -5   38.69    3.39
   2   0  -5   40.54    4.00
   2   0  -4   56.39    5.22
   2   0  -4   55.51    4.83
   2   0  -4   64.57    5.08
   2   0  -4   59.11    4.90
   2   0  -4   66.23    5.37
   2   0  -4   61.17    5.21
   2   0  -3   27.65    2.83
   2   0  -3   31.86    2.89
   2   0  -3   32.00    2.84
   2   0  -1   26.21    2.22
   2   0   0    1.11    0.40
  -2   0   0    2.90    0.36
   2   0   1  133.99   10.39
  -2   0  -1  123.13   10.27
   2   0   2    1.66    0.65
  -2   0  -2    1.18    0.60
  -2   0  -2    1.22    0.60
  -2   0  -3  126.04   10.40
  -2   0  -4    7.51    1.42
  -2   0  -4    5.09    0.66
  -2   0  -4    6.83    1.01
  -2   0  -5   38.55    4.01
  -2   0  -5   36.20    3.32
  -2   0  -5   47.29    3.63
  -2   0  -6  511.77   41.23
  -2   0  -6  463.67   40.68
  -2   0  -6  600.82   40.91
  -2   0  -7  278.29   22.86
  -2   0  -7  252.36   22.21
  -2   0  -7  320.40   22.44
  -2   0  -8   31.00    2.85
  -2   0  -8   31.32    3.80
  -2   0  -8   27.85    2.83
  -2   0  -8   39.41    3.15
  -2   0  -9    0.65    0.66
  -2   0  -9    0.29    0.65
  -2   0  -9    1.58    2.04
  -2   0  -9    0.99    1.01
  -2   0 -10   16.08    1.80
  -2   0 -10   15.30    3.20
  -2   0 -10   15.24    1.76
  -2   0 -10   19.06    2.07
  -2   0 -11  330.30   27.00
  -2   0 -11  389.02   28.29
  -2   0 -11  323.36   26.94
  -2   0 -12    5.17    3.09
  -2   0 -12    2.04    0.98
  -2   0 -12    1.86    0.99
  -2   0 -13   11.02    1.61
  -2   0 -13   11.43    3.59
  -2   0 -13    9.15    1.56
  -2   0 -14  170.71   13.19
  -2   0 -14  146.57   12.96
  -2   0 -15  126.38   10.85
  -2   0 -16   27.70    2.89
  -2   0 -16   18.85    2.71
  -2   0 -16   17.28    6.55
   2   0  17  279.62   19.71
  -2   0 -17  198.00   17.03
  -2   0 -17  174.98   17.00
  -2   0 -17  312.47   22.56
  -2   0 -17  257.42   21.06
  -2   0 -17  160.05   20.56
  -2   0 -17  199.30   17.12
  -2   0 -18   15.92    7.34
   2   0  18   32.97    5.65
  -2   0 -18   20.25    2.80
  -2   0 -18   32.99    8.08
  -2   0 -18   16.54    2.67
  -2   0 -18   20.63    2.93
  -2   0 -18   23.03    6.85
   2   0  19  455.14   31.65
  -2   0 -19  298.86   28.62
  -2   0 -19  354.63   28.77
  -2   0 -19  474.22   33.98
  -2   0 -19  339.00   33.75
  -2   0 -19  339.12   28.82
  -2   0 -20   27.53    8.59
  -2   0 -20   28.56    8.56
  -2   0 -20    5.38    8.81
  -2   0 -20   22.14    5.93
  -2   0 -20   14.11    7.58
  -2   0 -20   22.91    3.42
  -2   0 -20   30.07    9.48
  -2   0 -20   23.59    3.33
   2   0  20   35.68    6.16
  -2   0 -20   25.82    3.52
   2   0  21  255.98   18.99
  -2   0 -21  173.78   15.40
  -2   0 -21  254.52   22.63
  -2   0 -21  182.79   18.49
  -2   0 -21  163.46   16.33
  -2   0 -21  149.55   15.27
  -2   0 -21  147.25   20.33
  -2   0 -21  160.09   18.01
  -2   0 -21  138.16   20.62
  -2   0 -21  173.27   21.65
  -2   0 -21  246.78   22.12
  -2   0 -21  169.73   15.12
  -2   0 -21  185.34   15.63
   2   0  22  459.17   29.96
  -2   0 -22  291.52   25.96
  -2   0 -22  307.86   29.42
  -2   0 -22  278.36   25.93
  -2   0 -22  285.38   28.89
  -2   0 -22  242.63   30.74
  -2   0 -22  284.93   29.31
  -2   0 -22  270.11   32.15
  -2   0 -22  312.70   32.59
  -2   0 -22  457.84   33.73
  -2   0 -22  302.05   25.76
  -2   0 -22  330.25   26.38
  -2   0 -23  174.13   23.42
  -2   0 -23  161.61   15.94
  -2   0 -23  166.06   19.30
  -2   0 -23  150.83   21.40
  -2   0 -23  154.08   22.54
  -2   0 -23  157.28   19.60
  -2   0 -23  174.29   15.82
  -2   0 -23  295.84   24.83
   2   0  23  277.90   20.13
  -2   0 -23  174.22   16.08
  -2   0 -23  198.10   16.61
   2   0  24   17.22    5.77
  -2   0 -24   11.04    9.59
  -2   0 -24    7.46    2.40
  -2   0 -24    6.02   10.40
  -2   0 -24    6.60    6.79
  -2   0 -24   12.35   11.12
  -2   0 -24   14.04   11.50
  -2   0 -24    5.77    6.87
  -2   0 -24    9.66   11.91
  -2   0 -24   10.24    2.64
  -2   0 -24    7.56    3.26
  -2   0 -24    8.50    2.84
  -2   0 -25   -0.93    2.80
  -2   0 -25   -1.37    2.34
  -2   0 -25   -0.20    2.24
  -2   0 -25   -8.59   11.76
  -2   0 -25   12.57    7.97
  -2   0 -25    3.78   11.30
  -2   0 -25   -4.86    9.61
  -2   0 -25   -2.17   10.84
  -2   0 -25   -2.49    7.16
  -2   0 -26   28.75    4.71
  -2   0 -26   38.01    4.96
  -2   0 -26   32.73    9.59
  -2   0 -26   31.27   13.85
  -2   0 -26   40.27    5.41
  -2   0 -26   33.56   14.48
  -2   0 -26   28.80   10.07
  -2   0 -26   29.51   12.24
  -2   0 -26   39.31    5.93
  -2   0 -27    4.56    2.53
  -2   0 -27    7.87    2.83
  -2   0 -27    6.80    8.39
  -2   0 -27    6.14   11.89
  -2   0 -27    8.30    3.13
  -2   0 -27   21.20   14.07
  -2   0 -27   -2.27    4.79
  -2   0 -27    4.20   10.46
  -2   0 -28   54.37    6.28
  -2   0 -28   24.43   11.51
  -2   0 -28   56.62   15.81
  -2   0 -28   49.05    6.59
  -2   0 -28   43.83   16.33
  -2   0 -28   52.65    7.81
  -2   0 -28   64.14   14.57
  -2   0 -29   -0.25    2.60
  -2   0 -29    1.33   13.08
  -2   0 -29    0.28    3.97
  -2   0 -29    1.49   13.50
  -2   0 -29   -3.21   11.26
  -2   0 -29   -9.82    5.67
  -2   0 -30   98.28   16.60
  -2   0 -30   70.20    9.45
  -2   0 -30   41.90   18.96
  -2   0 -30   80.00   17.09
  -2   0 -31   77.83   22.49
  -2   0 -31   99.66   12.37
  -2   0 -31  106.86   19.74
  -2   0 -32   -8.59   11.02
  -2   0 -32   -7.91    4.61
  -2   0 -33    6.14   10.19
  -2   0 -33   16.23    4.55
  -2   0 -34    2.38    8.92
  -2   0 -34   -6.70    4.15
  -2   0 -35    2.06    8.40
  -2   0 -36   40.95    9.49
   2   2 -37   18.93    9.08
   2  -2 -37   24.80    5.07
   2  -2 -36   -3.43    4.29
   2   2 -36    6.34    9.46
   2  -2 -35   69.69   19.70
   2   2 -35   57.86   16.61
   2  -2 -35   42.17    7.57
   2   2 -35   46.67   13.42
   2  -2 -35   54.98   10.12
   2  -2 -34    5.04   15.27
   2   2 -34   -5.10   15.91
   2  -2 -34   -7.23    4.57
   2  -2 -34    6.05    7.25
   2   2 -34   -4.96   11.75
   2  -2 -34   -2.01   11.64
   2  -2 -33  105.62   21.14
   2   2 -33   98.53    9.19
   2  -2 -33   72.96    9.37
   2  -2 -33   80.65   10.38
   2   2 -33   54.58   18.88
   2   2 -33   90.48   17.95
   2  -2 -33   57.85   12.20
   2  -2 -33   51.34   14.56
   2  -2 -32   15.02    5.60
   2   2 -32   15.79    4.08
   2   2 -32   17.01    4.45
   2   2 -32   15.60   16.67
   2  -2 -32   49.23   17.47
   2  -2 -32   25.39    9.42
   2   2 -32   11.20   13.12
   2  -2 -32   26.75   11.43
   2   2 -31  326.29   33.08
   2  -2 -31  313.49   32.65
   2   2 -31  171.26   19.56
   2  -2 -31  248.12   26.01
   2   2 -31  198.68   19.41
   2   2 -31  134.30   27.72
   2   2 -31  165.38   26.68
   2  -2 -31  189.12   23.80
   2   2 -31  212.45   19.44
   2  -2 -31  218.21   20.65
   2   2 -30    7.05   13.34
   2  -2 -30   14.38    9.83
   2   2 -30   -2.46   14.95
   2  -2 -30   29.26   15.23
   2   2 -30   43.83   16.38
   2   2 -30   11.91    4.14
   2  -2 -30   10.04    4.76
   2  -2 -30   19.24   10.65
   2  -2 -30   27.66   16.34
   2   2 -30   -1.44   15.15
   2   2 -30   16.34    3.98
   2   2 -30    8.30    3.72
  -2   2  29   21.58    7.70
   2  -2 -29    1.62    9.06
   2   2 -29    9.46   12.28
   2   2 -29   19.10   14.42
   2   2 -29    9.67   12.99
   2  -2 -29   29.65   14.85
   2   2 -29   13.02    4.12
   2  -2 -29   21.22   13.83
   2  -2 -29    6.32    9.24
   2   2 -29   15.61   14.53
   2  -2 -29   13.48   12.48
   2   2 -29    5.64    3.30
   2   2 -29   11.21    3.81
   2  -2 -29    5.98    4.51
  -2   2  28   17.82    7.49
   2  -2 -28    7.30    9.11
   2   2 -28   13.95   12.55
   2  -2 -28    4.90   11.97
   2   2 -28   -9.63   14.67
   2   2 -28   18.31   13.87
   2  -2 -28    2.37   11.97
   2   2 -28    9.09   17.32
   2   2 -28    9.24   12.60
   2   2 -28    7.63    3.57
   2  -2 -28    8.48    2.61
   2   2 -28   46.17    6.97
   2   2 -28   23.36   10.38
   2  -2 -28   11.72    9.39
   2  -2 -28   27.14   14.88
   2   2 -28   10.10    3.09
   2   2 -28    8.30    2.94
   2  -2 -28    4.73    4.05
   2   2 -28    4.45    3.23
  -2   2  27   -2.10    5.97
   2  -2 -27    2.21    2.50
   2  -2 -27   -5.59    8.89
   2   2 -27   16.91   13.88
   2   2 -27    1.32   13.51
   2  -2 -27    9.61   11.04
   2   2 -27  -11.94   13.66
   2   2 -27    7.62   11.74
   2   2 -27   -5.77   15.99
   2  -2 -27    4.54   11.79
   2  -2 -27    1.98    2.23
   2   2 -27    2.93    3.11
   2   2 -27    0.68    4.36
   2  -2 -27    1.29   12.10
   2  -2 -27    3.74    8.88
   2   2 -27  -12.28   10.00
   2  -2 -27    3.50    2.46
   2   2 -27    0.70    2.26
   2   2 -27    2.40    2.45
   2   2 -27   -0.95    3.01
   2  -2 -27    2.36    3.05
  -2   2  26    0.68    6.01
   2  -2 -26   -0.77    2.49
   2   2 -26    7.55   10.44
   2  -2 -26   -2.33    9.00
   2   2 -26    6.22   11.43
   2  -2 -26  -12.79   10.60
   2   2 -26    4.08   11.66
   2  -2 -26   -2.13   11.16
   2   2 -26   11.25   10.70
   2   2 -26    4.09   13.74
   2   2 -26   -1.49    3.92
   2  -2 -26    5.22    6.62
   2   2 -26    6.61    6.02
   2  -2 -26    0.85    1.95
   2   2 -26    1.89    3.20
   2   2 -26   -0.62    4.14
   2  -2 -26    2.12    7.75
   2   2 -26   -5.33    9.40
   2  -2 -26   -1.21   12.41
   2  -2 -26    3.96    2.70
   2   2 -26    0.44    2.31
   2   2 -26    3.63    2.39
   2  -2 -26    0.27    2.94
   2   2 -26   -2.69    3.45
  -2   2  25   -2.61    6.44
   2  -2 -25    4.51    2.50
   2   2 -25   13.24   10.79
[truncated: 3,537,668 more chars]
