# Supplementary material for: Halogenation engineered metal cluster assemblies
Source: Natl Sci Rev. 2026 Mar 11;13(10):nwag154. doi: 10.1093/nsr/nwag154 (PMC13245388; doi:10.1093/nsr/nwag154)
Supplement: nwag154_Supplemental_Files [file nwag154_supplemental_files.zip › Au4-RBr.cif]

data_au4-rbr
_audit_creation_date               2025-06-03
_audit_creation_method
;
Olex2 1.5
(compiled 2025.05.31 svn.r86d253d1 for OlexSys, GUI svn.r7254)
;
_shelxl_version_number             2013-2
_audit_contact_author_address      ?
_audit_contact_author_email        ?
_audit_contact_author_name         ''
_audit_contact_author_phone        ?
_publ_contact_author_id_orcid      ?
_publ_section_references
;
Dolomanov, O.V., Bourhis, L.J., Gildea, R.J, Howard, J.A.K. & Puschmann, H.
 (2009), J. Appl. Cryst. 42, 339-341.

Sheldrick, G.M. (2015). Acta Cryst. C71, 3-8.
;
_chemical_name_common              ?
_chemical_name_systematic
;
 ?
;
_chemical_formula_moiety           'C36 H28 Au4 Br4 N4 S8'
_chemical_formula_sum              'C36 H28 Au4 Br4 N4 S8'
_chemical_formula_weight           1880.61
_chemical_absolute_configuration   syn
_chemical_melting_point            ?
loop_
  _atom_type_symbol
  _atom_type_description
  _atom_type_scat_dispersion_real
  _atom_type_scat_dispersion_imag
  _atom_type_scat_source
 'C' 'C' 0.0181 0.0091 'International Tables Vol C Tables 4.2.6.8 and 6.1.1.4'
 'H' 'H' 0.0000 0.0000 'International Tables Vol C Tables 4.2.6.8 and 6.1.1.4'
 'Au' 'Au' -4.4197 7.2980
 'International Tables Vol C Tables 4.2.6.8 and 6.1.1.4'
 'Br' 'Br' -0.6763 1.2805
 'International Tables Vol C Tables 4.2.6.8 and 6.1.1.4'
 'N' 'N' 0.0311 0.0180 'International Tables Vol C Tables 4.2.6.8 and 6.1.1.4'
 'S' 'S' 0.3331 0.5567 'International Tables Vol C Tables 4.2.6.8 and 6.1.1.4'

_shelx_space_group_comment
;
The symmetry employed for this shelxl refinement is uniquely defined
by the following loop, which should always be used as a source of
symmetry information in preference to the above space-group names.
They are only intended as comments.
;
_space_group_crystal_system        'triclinic'
_space_group_IT_number             1
_space_group_name_H-M_alt          'P 1'
_space_group_name_Hall             'P 1'
loop_
  _space_group_symop_operation_xyz
 'x, y, z'

_cell_length_a                     9.10752(18)
_cell_length_b                     11.28811(20)
_cell_length_c                     12.7962(2)
_cell_angle_alpha                  64.2393(18)
_cell_angle_beta                   70.3169(18)
_cell_angle_gamma                  77.1100(16)
_cell_volume                       1110.99(4)
_cell_formula_units_Z              1
_cell_measurement_reflns_used      19063
_cell_measurement_temperature      200.04(10)
_cell_measurement_theta_max        74.7890
_cell_measurement_theta_min        3.9460
_shelx_estimated_absorpt_T_max     0.141
_shelx_estimated_absorpt_T_min     0.141
_exptl_absorpt_coefficient_mu      32.269
_exptl_absorpt_correction_T_max    1.00000
_exptl_absorpt_correction_T_min    0.21378
_exptl_absorpt_correction_type     multi-scan
_exptl_absorpt_process_details
;
CrysAlisPro 1.171.42.92a (Rigaku Oxford Diffraction, 2023)
Empirical absorption correction using spherical harmonics,
implemented in SCALE3 ABSPACK scaling algorithm.
;
_exptl_crystal_colour              colourless
_exptl_crystal_colour_primary      colourless
_exptl_crystal_density_diffrn      2.811
_exptl_crystal_density_meas        ?
_exptl_crystal_density_method      ?
_exptl_crystal_description         plate
_exptl_crystal_F_000               856
_exptl_crystal_size_max            0.1
_exptl_crystal_size_mid            0.1
_exptl_crystal_size_min            0.1
_exptl_special_details
;
 ?
;
_exptl_transmission_factor_max     ?
_exptl_transmission_factor_min     ?
_diffrn_reflns_av_R_equivalents    0.0472
_diffrn_reflns_av_unetI/netI       0.0382
_diffrn_reflns_Laue_measured_fraction_full  0.995
_diffrn_reflns_Laue_measured_fraction_max  0.959
_diffrn_reflns_limit_h_max         11
_diffrn_reflns_limit_h_min         -11
_diffrn_reflns_limit_k_max         13
_diffrn_reflns_limit_k_min         -14
_diffrn_reflns_limit_l_max         16
_diffrn_reflns_limit_l_min         -15
_diffrn_reflns_number              20980
_diffrn_reflns_point_group_measured_fraction_full  0.928
_diffrn_reflns_point_group_measured_fraction_max  0.871
_diffrn_reflns_theta_full          67.684
_diffrn_reflns_theta_max           74.909
_diffrn_reflns_theta_min           3.988
_diffrn_ambient_environment        N~2~
_diffrn_ambient_temperature        200.04(10)
_diffrn_detector                   'Hybrid Pixel Array Detector'
_diffrn_detector_area_resol_mean   10.0000
_diffrn_detector_type              HyPix
_diffrn_measured_fraction_theta_full  0.995
_diffrn_measured_fraction_theta_max  0.959
_diffrn_measurement_details
;
List of Runs (angles in degrees, time in seconds):

  # Type    Start    End  Width  t~exp~   \w     \q     \k     \f   Frames
--------------------------------------------------------------------------
  1  \w     59.00 111.00   0.50    0.05    --  107.81-125.00 120.00  104
  2  \w     79.00 111.00   0.50    0.05    --  107.81-125.00 -30.00   64
  3  \w     15.00  41.00   0.50    0.05    --   36.75 -41.00  81.00   52
  4  \w    -37.00   7.00   0.50    0.05    --   36.75 -41.00  81.00   88
  5  \w     20.00  79.00   0.50    0.05    --   36.75 -99.00 -30.00  118
  6  \w     49.00  96.00   0.50    0.05    --  107.81 -95.00-120.00   94
  7  \w     39.00  65.00   0.50    0.05    --  107.81-125.00 -30.00   52
  8  \w     28.00  63.00   0.50    0.05    --  107.81 -95.00   0.00   70
  9  \w     39.00  85.00   0.50    0.05    --  107.81 -95.00  30.00   92
 10  \w     27.00  93.00   0.50    0.05    --  107.81 -95.00 120.00  132
 11  \w     33.00 105.00   0.50    0.05    --  107.81 -95.00  60.00  144
 12  \w     42.00 104.00   0.50    0.05    --  107.81 -95.00 150.00  124
 13  \w     -5.00  20.00   0.50    0.05    --   36.75  96.00   1.43   50
 14  \w     73.00 105.00   0.50    0.05    --  107.81 -95.00   0.00   64
 15  \w     52.00 102.00   0.50    0.05    --  107.81 -95.00-150.00  100
 16  \w     39.00  67.00   0.50    0.05    --  107.81 -61.00-120.00   56
 17  \w     33.00  65.00   0.50    0.05    --  107.81 -61.00-150.00   64
 18  \w     42.00  88.00   0.50    0.05    --  107.81 -77.00 -90.00   92
 19  \w     37.00  99.00   0.50    0.05    --  107.81 -77.00 -60.00  124
 20  \w   -117.00  -7.00   0.50    0.05    --  -36.75 -41.00  81.00  220
 21  \w    -94.00 -62.00   0.50    0.05    --  -97.00 -77.00 -30.00   64
 22  \w    -87.00 -62.00   0.50    0.05    --  -97.00 -77.00 -90.00   50
 23  \w    -95.00 -62.00   0.50    0.05    --  -97.00 -77.00-120.00   66
 24  \w   -170.00 -99.00   0.50    0.05    --  -97.00 -77.00 -30.00  142
 25  \w   -112.00 -63.00   0.50    0.05    --  -97.00 -77.00  60.00   98
 26  \w   -169.00 -62.00   0.50    0.05    --  -97.00 -77.00 150.00  214
 27  \w   -107.00 -62.00   0.50    0.05    --  -97.00 -77.00  90.00   90
 28  \w   -154.00 -62.00   0.50    0.05    --  -97.00 -77.00-150.00  184
 29  \w    -87.00 -62.00   0.50    0.05    --  -97.00 -77.00-180.00   50
 30  \w   -133.00-100.00   0.50    0.05    --  -97.00 -77.00-180.00   66
 31  \w    -88.00 -63.00   0.50    0.05    --  -97.00 -77.00  30.00   50
 32  \w   -165.00-116.00   0.50    0.05    --  -97.00 -77.00  30.00   98
 33  \w   -170.00-144.00   0.50    0.05    --  -97.00 -75.00 137.96   52
 34  \w   -161.00-107.00   0.50    0.05    --  -97.00 -77.00 120.00  108
 35  \w    -97.00 -64.00   0.50    0.05    --  -97.00 -75.00 137.96   66
 36  \w    -88.00 -63.00   0.50    0.05    --  -97.00 -77.00 120.00   50
 37  \w   -105.00 -64.00   0.50    0.05    --  -97.00 -74.00 -18.03   82
 38  \w   -162.00-107.00   0.50    0.05    --  -97.00 -74.00-136.94  110
 39  \w    -90.00 -64.00   0.50    0.05    --  -97.00 -74.00-136.94   52
 40  \w   -160.00-116.00   0.50    0.05    --  -97.00 -74.00-111.39   88
 41  \w   -163.00-137.00   0.50    0.05    --  -97.00 -74.00 -18.03   52
 42  \w   -172.00-108.00   0.50    0.05    --  -97.00 -74.00  48.56  128
 43  \w   -116.00 -63.00   0.50    0.05    --  -97.00 -74.00 157.78  106
 44  \w    -93.00 -64.00   0.50    0.05    --  -97.00 -74.00  48.56   58
 45  \w   -102.00 -63.00   0.50    0.05    --  -97.00 -74.00 -57.67   78
 46  \w    -88.00 -63.00   0.50    0.05    --  -97.00 -74.00-111.39   50
 47  \w    -91.00 -65.00   0.50    0.05    --  -97.00 -73.00  -9.66   52
 48  \w    -90.00 -64.00   0.50    0.05    --  -97.00 -72.00   4.21   52
 49  \w   -163.00 -64.00   0.50    0.05    --  -97.00 -72.00  69.71  198
 50  \w   -171.00-131.00   0.50    0.05    --  -97.00 -74.00 -57.67   80
 51  \w   -168.00-129.00   0.50    0.05    --  -97.00 -71.00-170.76   78
 52  \w   -141.00-114.00   0.50    0.05    --  -97.00 -72.00   4.21   54
 53  \w   -100.00 -65.00   0.50    0.05    --  -97.00 -71.00  98.15   70
 54  \w   -169.00-143.00   0.50    0.05    --  -97.00 -68.00 -88.60   52
 55  \w    -92.00 -65.00   0.50    0.05    --  -97.00 -71.00-170.76   54
 56  \w    -92.00 -66.00   0.50    0.05    --  -97.00 -68.00 -88.60   52
 57  \w   -110.00 -68.00   0.50    0.05    --  -97.00 -61.00 -90.00   84
 58  \w   -116.00 -69.00   0.50    0.05    --  -97.00 -49.00   2.75   94
 59  \w   -141.00-115.00   0.50    0.05    --  -97.00 -41.00  81.00   52
 60  \w    -94.00 -23.00   0.50    0.05    --  -36.75 125.00  30.00  142
 61  \w    -92.00 -23.00   0.50    0.05    --  -36.75 125.00 -60.00  138
 62  \w    -72.00 -47.00   0.50    0.05    --  -97.00  61.00-150.00   50
 63  \w    -49.00 -17.00   0.50    0.05    --  -97.00  41.00-125.00   64
 64  \w    -28.00  -2.00   0.50    0.05    --  -36.75  41.00-125.00   52
 65  \w      4.00  37.00   0.50    0.05    --  -36.75  41.00-125.00   66
 66  \w    -24.00  36.00   0.50    0.05    --  -36.75  19.00-150.00  120
 67  \w     15.00  61.00   0.50    0.05    --   36.75  41.00-125.00   92
 68  \w     68.00 111.00   0.50    0.05    --   36.75  77.00 -90.00   86
 69  \w     74.00 111.00   0.50    0.05    --   36.75  77.00  30.00   74
 70  \w      8.00  78.00   0.50    0.05    --   36.75  77.00  60.00  140
 71  \w      5.00  59.00   0.50    0.05    --   36.75  77.00 150.00  108
 72  \w      2.00  56.00   0.50    0.05    --   36.75  77.00  30.00  108
 73  \w     12.00  52.00   0.50    0.05    --   36.75  57.00   0.00   80
 74  \w      2.00  62.00   0.50    0.05    --   36.75  77.00 -90.00  120
 75  \w      8.00  64.00   0.50    0.05    --   36.75  77.00-150.00  112
 76  \w     65.00 117.00   0.50    0.05    --   36.75  41.00-125.00  104
 77  \w     74.00 163.00   0.50    0.05    --  107.81  77.00 -60.00  178
 78  \w    115.00 158.00   0.50    0.05    --  107.81  77.00  30.00   86
 79  \w    146.00 172.00   0.50    0.05    --  107.81  77.00  90.00   52
 80  \w     75.00 135.00   0.50    0.05    --  107.81  77.00  90.00  120
 81  \w     87.00 112.00   0.50    0.05    --  107.81  77.00  30.00   50
 82  \w     81.00 120.00   0.50    0.05    --  107.81  61.00   0.00   78
 83  \w    127.00 152.00   0.50    0.05    --  107.81  61.00   0.00   50
 84  \w     82.00 170.00   0.50    0.05    --  107.81  61.00 -90.00  176
 85  \w     82.00 149.00   0.50    0.05    --  107.81  61.00-120.00  134
 86  \w    123.00 169.00   0.50    0.05    --  107.81  30.00-150.00   92
 87  \w    117.00 155.00   0.50    0.05    --  107.81  41.00-125.00   76
 88  \w     75.00 100.00   0.50    0.05    --  107.81  30.00-150.00   50
;
_diffrn_measurement_device         'four-circle diffractometer'
_diffrn_measurement_device_type    'ROD, Synergy Custom system, HyPix'
_diffrn_measurement_method         '\w scans'
_diffrn_orient_matrix_type        
 'CrysAlisPro convention (1999,Acta A55,543-557)'
_diffrn_orient_matrix_UB_11        -0.1754548000
_diffrn_orient_matrix_UB_12        -0.0113513000
_diffrn_orient_matrix_UB_13        0.0663095000
_diffrn_orient_matrix_UB_21        0.0060611000
_diffrn_orient_matrix_UB_22        -0.1221214000
_diffrn_orient_matrix_UB_23        -0.0262965000
_diffrn_orient_matrix_UB_31        0.0414619000
_diffrn_orient_matrix_UB_32        -0.0900570000
_diffrn_orient_matrix_UB_33        0.1192594000
_diffrn_radiation_monochromator    mirror
_diffrn_radiation_probe            x-ray
_diffrn_radiation_type             'Cu K\a'
_diffrn_radiation_wavelength       1.54184
_diffrn_source                     'Rotating-anode X-ray tube'
_diffrn_source_type                'Rigaku (Cu) X-ray Source'
_reflns_Friedel_coverage           0.815
_reflns_Friedel_fraction_full      0.860
_reflns_Friedel_fraction_max       0.782
_reflns_number_gt                  7770
_reflns_number_total               7936
_reflns_special_details
;
 Reflections were merged by SHELXL according to the crystal
 class for the calculation of statistics and refinement.
 
 _reflns_Friedel_fraction is defined as the number of unique
 Friedel pairs measured divided by the number that would be
 possible theoretically, ignoring centric projections and
 systematic absences.
;
_reflns_threshold_expression       'I > 2\s(I)'
_computing_cell_refinement         'CrysAlisPro 1.171.42.92a (Rigaku OD, 2023)'
_computing_data_collection         'CrysAlisPro 1.171.42.92a (Rigaku OD, 2023)'
_computing_data_reduction          'CrysAlisPro 1.171.42.92a (Rigaku OD, 2023)'
_computing_molecular_graphics      'Olex2 1.5 (Dolomanov et al., 2009)'
_computing_publication_material    'Olex2 1.5 (Dolomanov et al., 2009)'
_computing_structure_refinement    'SHELXL 2013/2 (Sheldrick, 2015)'
_computing_structure_solution      'olex2.solve 1.5 (Bourhis et al., 2015)'
_refine_diff_density_max           1.987
_refine_diff_density_min           -1.326
_refine_diff_density_rms           0.213
_refine_ls_abs_structure_details
;
 Classical Flack method preferred over Parsons because s.u. lower.
;
_refine_ls_abs_structure_Flack     -0.02(2)
_refine_ls_extinction_coef         0.00016(5)
_refine_ls_extinction_expression  
 'Fc^*^=kFc[1+0.001xFc^2^\l^3^/sin(2\q)]^-1/4^'
_refine_ls_extinction_method       SHELXL
_refine_ls_goodness_of_fit_ref     1.035
_refine_ls_hydrogen_treatment      constr
_refine_ls_matrix_type             full
_refine_ls_number_parameters       506
_refine_ls_number_reflns           7936
_refine_ls_number_restraints       33
_refine_ls_R_factor_all            0.0446
_refine_ls_R_factor_gt             0.0412
_refine_ls_restrained_S_all        1.034
_refine_ls_shift/su_max            0.001
_refine_ls_shift/su_mean           0.000
_refine_ls_structure_factor_coef   Fsqd
_refine_ls_weighting_details
;
 w=1/[\s^2^(Fo^2^)+(0.0687P)^2^+25.1131P]
 where P=(Fo^2^+2Fc^2^)/3
;
_refine_ls_weighting_scheme        calc
_refine_ls_wR_factor_gt            0.1209
_refine_ls_wR_factor_ref           0.1253
_refine_special_details
;
 ?
;
_olex2_refinement_description
;
1. Uiso/Uaniso restraints and constraints
Uanis(C9) \\sim Ueq: with sigma of 0.01 and sigma for terminal atoms of 0.01
Uanis(N36) \\sim Ueq, Uanis(C19) \\sim Ueq, Uanis(C5) \\sim Ueq: with sigma of
0.01 and sigma for terminal atoms of 0.01
Uanis(C6) \\sim Ueq, Uanis(C5) \\sim Ueq: with sigma of 0.01 and sigma for
terminal atoms of 0.01
Uanis(N36) \\sim Ueq: with sigma of 0.01 and sigma for terminal atoms of 0.01
2.a Ternary CH refined with riding coordinates:
 C52(H52), C9(H9), C5(H5), C11(H11)
2.b Secondary CH2 refined with riding coordinates:
 C2(H2A,H2B), C26(H26A,H26B), C4(H4A,H4B), C14(H14A,H14B)
2.c Aromatic/amide H refined with riding coordinates:
 C22(H22), C37(H37), C51(H51), C60(H60), C23(H23), C35(H35), C56(H56), C7(H7),
 C20(H20), C8(H8), C3(H3), C10(H10), C16(H16), C15(H15), C21(H21), C17(H17)
;
_atom_sites_solution_hydrogens     geom
_atom_sites_solution_primary       ?
_atom_sites_solution_secondary     ?
loop_
  _atom_site_label
  _atom_site_type_symbol
  _atom_site_fract_x
  _atom_site_fract_y
  _atom_site_fract_z
  _atom_site_U_iso_or_equiv
  _atom_site_adp_type
  _atom_site_occupancy
  _atom_site_site_symmetry_order
  _atom_site_calc_flag
  _atom_site_refinement_flags_posn
  _atom_site_refinement_flags_adp
  _atom_site_refinement_flags_occupancy
  _atom_site_disorder_assembly
  _atom_site_disorder_group
 Au1 Au 0.42899(8) 1.02115(7) 0.69857(6) 0.0204(2) Uani 1 1 d . . . . .
 Au3 Au 0.55878(8) 1.01208(7) 0.43130(6) 0.0206(2) Uani 1 1 d . . . . .
 Au4 Au 0.75321(9) 1.08421(8) 0.54080(7) 0.0260(3) Uani 1 1 d . . . . .
 Au2 Au 0.23004(8) 0.95365(7) 0.58948(7) 0.0227(2) Uani 1 1 d . . . . .
 N27 N 0.537(2) 0.8365(17) 0.7732(16) 0.022(4) Uani 1 1 d . . . . .
 N36 N 0.602(2) 0.8127(16) 0.4917(16) 0.022(4) Uani 1 1 d . U . . .
 S10 S 0.1132(7) 1.1637(5) 0.5433(5) 0.0285(11) Uani 1 1 d . . . . .
 S11 S 0.3165(6) 0.7355(5) 0.6390(5) 0.0252(11) Uani 1 1 d . . . . .
 S28 S 0.8443(7) 0.8717(6) 0.6432(5) 0.0301(12) Uani 1 1 d . . . . .
 N33 N 0.308(2) 1.2028(15) 0.6487(15) 0.021(4) Uani 1 1 d . . . . .
 S1 S 0.6860(7) 1.3020(5) 0.4368(5) 0.0305(12) Uani 1 1 d . . . . .
 C47 C 0.685(2) 0.792(2) 0.7470(19) 0.024(4) Uani 1 1 d . . . . .
 C55 C 0.510(3) 0.723(2) 0.5658(18) 0.025(4) Uani 1 1 d . . . . .
 S5 S 0.1306(7) 1.4106(5) 0.5574(6) 0.0354(12) Uani 1 1 d . . . . .
 C22 C 0.127(3) 1.140(3) 1.023(3) 0.040(7) Uani 1 1 d . . . . .
 H22 H 0.1013 1.0546 1.0822 0.048 Uiso 1 1 calc R U . . .
 C30 C 0.102(4) 1.246(4) 1.056(3) 0.046(7) Uani 1 1 d . . . . .
 C37 C 0.192(3) 1.160(3) 0.901(2) 0.035(6) Uani 1 1 d . . . . .
 H37 H 0.2024 1.0897 0.8768 0.043 Uiso 1 1 calc R U . . .
 C40 C 0.242(3) 1.283(2) 0.815(2) 0.033(6) Uani 1 1 d . . . . .
 C1 C 0.202(2) 1.243(2) 0.5922(19) 0.025(4) Uani 1 1 d . . . . .
 C51 C 0.221(4) 1.384(3) 0.853(3) 0.046(7) Uani 1 1 d . . . . .
 H51 H 0.2562 1.4675 0.7966 0.056 Uiso 1 1 calc R U . . .
 C52 C 0.335(3) 1.303(2) 0.684(2) 0.028(4) Uani 1 1 d . . . . .
 H52 H 0.4487 1.2961 0.6771 0.033 Uiso 1 1 calc R U . . .
 C60 C 0.149(5) 1.365(3) 0.974(3) 0.051(9) Uani 1 1 d . . . . .
 H60 H 0.1329 1.4362 0.9986 0.061 Uiso 1 1 calc R U . . .
 C2 C 0.292(3) 1.4365(19) 0.590(2) 0.031(5) Uani 1 1 d . . . . .
 H2A H 0.3812 1.4627 0.5162 0.037 Uiso 1 1 calc R U . . .
 H2B H 0.2635 1.5063 0.6220 0.037 Uiso 1 1 calc R U . . .
 Br3 Br 0.0006(4) 1.2238(5) 1.2185(3) 0.0625(11) Uani 1 1 d . . . . .
 S6 S 0.7236(8) 0.6267(5) 0.8348(5) 0.0365(12) Uani 1 1 d . . . . .
 S7 S 0.4946(9) 1.4655(5) 0.2693(6) 0.0414(15) Uani 1 1 d . . . . .
 C13 C 0.311(4) 0.794(3) 1.206(2) 0.039(7) Uani 1 1 d . . . . .
 C23 C 0.212(3) 0.737(3) 1.185(2) 0.031(5) Uani 1 1 d . . . . .
 H23 H 0.1169 0.7068 1.2439 0.037 Uiso 1 1 calc R U . . .
 C35 C 0.489(3) 0.826(3) 1.012(2) 0.035(6) Uani 1 1 d . . . . .
 H35 H 0.5838 0.8576 0.9530 0.042 Uiso 1 1 calc R U . . .
 C36 C 0.566(3) 1.307(2) 0.3588(19) 0.032(5) Uani 1 1 d . . . . .
 C42 C 0.395(3) 0.767(2) 0.9901(19) 0.027(5) Uani 1 1 d . . . . .
 C56 C 0.448(3) 0.841(3) 1.122(2) 0.036(6) Uani 1 1 d . . . . .
 H56 H 0.5142 0.8818 1.1372 0.043 Uiso 1 1 calc R U . . .
 Br2 Br 0.2561(5) 0.8109(4) 1.3576(3) 0.0601(10) Uani 1 1 d . . . . .
 N55 N 0.518(2) 1.2111(18) 0.3496(16) 0.021(4) Uani 1 1 d . . . . .
 S4 S 0.5995(7) 0.5598(5) 0.5993(5) 0.0360(13) Uani 1 1 d . . . . .
 C9 C 0.423(3) 1.252(2) 0.2640(17) 0.026(4) Uani 1 1 d . U . . .
 H9 H 0.3358 1.1942 0.3016 0.031 Uiso 1 1 calc R U . . .
 C26 C 0.351(3) 1.396(3) 0.244(2) 0.038(5) Uani 1 1 d . . . . .
 H26A H 0.2478 1.3974 0.3030 0.045 Uiso 1 1 calc R U . . .
 H26B H 0.3399 1.4453 0.1616 0.045 Uiso 1 1 calc R U . . .
 C5 C 0.766(2) 0.762(2) 0.4376(18) 0.023(4) Uani 1 1 d . U . . .
 H5 H 0.8411 0.8156 0.4358 0.028 Uiso 1 1 calc R U . . .
 C4 C 0.792(3) 0.621(2) 0.526(2) 0.036(5) Uani 1 1 d . . . . .
 H4A H 0.8392 0.6197 0.5855 0.043 Uiso 1 1 calc R U . . .
 H4B H 0.8624 0.5667 0.4823 0.043 Uiso 1 1 calc R U . . .
 C6 C 0.790(2) 0.778(2) 0.309(2) 0.023(4) Uani 1 1 d . U . . .
 C7 C 0.823(3) 0.900(3) 0.217(2) 0.033(6) Uani 1 1 d . . . . .
 H7 H 0.8198 0.9737 0.2356 0.040 Uiso 1 1 calc R U . . .
 C20 C 0.862(4) 0.914(3) 0.098(3) 0.039(6) Uani 1 1 d . . . . .
 H20 H 0.8848 0.9984 0.0350 0.047 Uiso 1 1 calc R U . . .
 C8 C 0.828(4) 0.687(3) 0.160(3) 0.045(7) Uani 1 1 d . . . . .
 H8 H 0.8286 0.6143 0.1405 0.054 Uiso 1 1 calc R U . . .
 Br1 Br 0.9404(4) 0.8278(4) -0.0941(3) 0.0530(8) Uani 1 1 d . . . . .
 C19 C 0.867(3) 0.810(3) 0.070(2) 0.028(5) Uani 1 1 d . U . . .
 C3 C 0.787(3) 0.673(3) 0.281(2) 0.035(6) Uani 1 1 d . . . . .
 H3 H 0.7579 0.5902 0.3446 0.042 Uiso 1 1 calc R U . . .
 C10 C 0.254(3) 0.724(2) 1.076(2) 0.028(5) Uani 1 1 d . . . . .
 H10 H 0.1869 0.6847 1.0594 0.034 Uiso 1 1 calc R U . . .
 C16 C 0.664(3) 1.289(2) 0.081(2) 0.032(5) Uani 1 1 d . . . . .
 H16 H 0.7100 1.3292 0.1120 0.038 Uiso 1 1 calc R U . . .
 C11 C 0.434(2) 0.7401(18) 0.8758(18) 0.024(4) Uani 1 1 d . . . . .
 H11 H 0.3344 0.7483 0.8557 0.029 Uiso 1 1 calc R U . . .
 C14 C 0.516(3) 0.605(2) 0.890(2) 0.037(6) Uani 1 1 d . . . . .
 H14A H 0.4858 0.5699 0.8417 0.045 Uiso 1 1 calc R U . . .
 H14B H 0.4883 0.5430 0.9755 0.045 Uiso 1 1 calc R U . . .
 C15 C 0.461(3) 1.173(3) 0.101(2) 0.037(6) Uani 1 1 d . . . . .
 H15 H 0.3672 1.1317 0.1483 0.044 Uiso 1 1 calc R U . . .
 C18 C 0.672(3) 1.224(3) -0.077(2) 0.035(6) Uani 1 1 d . . . . .
 C12 C 0.521(3) 1.238(2) 0.1462(19) 0.028(5) Uani 1 1 d . . . . .
 Br4 Br 0.7759(4) 1.2117(4) -0.2278(3) 0.0524(9) Uani 1 1 d . . . . .
 C21 C 0.740(3) 1.282(3) -0.032(2) 0.031(5) Uani 1 1 d . . . . .
 H21 H 0.8385 1.3164 -0.0770 0.037 Uiso 1 1 calc R U . . .
 C17 C 0.533(4) 1.167(4) -0.010(3) 0.050(8) Uani 1 1 d . . . . .
 H17 H 0.4871 1.1241 -0.0397 0.060 Uiso 1 1 calc R U . . .

loop_
  _atom_site_aniso_label
  _atom_site_aniso_U_11
  _atom_site_aniso_U_22
  _atom_site_aniso_U_33
  _atom_site_aniso_U_23
  _atom_site_aniso_U_13
  _atom_site_aniso_U_12
 Au1 0.0235(5) 0.0178(4) 0.0176(5) -0.0067(4) -0.0043(3) -0.0002(3)
 Au3 0.0243(5) 0.0177(4) 0.0173(5) -0.0063(4) -0.0039(4) -0.0016(3)
 Au4 0.0290(5) 0.0277(5) 0.0209(5) -0.0095(4) -0.0029(4) -0.0078(4)
 Au2 0.0234(5) 0.0218(5) 0.0236(5) -0.0114(4) -0.0038(4) -0.0018(4)
 N27 0.027(9) 0.016(8) 0.021(9) -0.008(7) -0.007(7) 0.006(7)
 N36 0.027(8) 0.021(7) 0.022(8) -0.010(6) -0.013(6) 0.005(6)
 S10 0.029(3) 0.027(2) 0.032(3) -0.014(2) -0.008(2) -0.001(2)
 S11 0.030(3) 0.020(2) 0.025(3) -0.011(2) -0.003(2) -0.0013(18)
 S28 0.030(3) 0.030(3) 0.025(3) -0.008(2) -0.007(2) 0.001(2)
 N33 0.028(9) 0.008(7) 0.019(8) -0.006(6) -0.003(7) 0.009(7)
 S1 0.041(3) 0.023(2) 0.026(3) -0.011(2) -0.002(2) -0.006(2)
 C47 0.026(10) 0.029(10) 0.028(11) -0.015(9) -0.016(8) 0.002(8)
 C55 0.040(12) 0.022(9) 0.016(9) -0.011(8) -0.013(8) 0.006(8)
 S5 0.037(3) 0.023(2) 0.044(3) -0.014(2) -0.016(3) 0.010(2)
 C22 0.026(13) 0.057(18) 0.029(14) -0.013(13) 0.004(10) -0.014(12)
 C30 0.038(15) 0.07(2) 0.028(14) -0.030(14) 0.005(11) -0.002(13)
 C37 0.039(14) 0.029(12) 0.028(13) -0.009(10) 0.004(10) -0.010(10)
 C40 0.043(14) 0.027(11) 0.024(12) -0.012(10) 0.006(10) -0.012(10)
 C1 0.024(10) 0.022(9) 0.027(11) -0.013(8) -0.006(8) 0.005(7)
 C51 0.07(2) 0.033(14) 0.040(16) -0.018(13) -0.012(14) -0.007(13)
 C52 0.029(11) 0.022(10) 0.028(11) -0.009(9) -0.001(8) -0.006(8)
 C60 0.09(3) 0.046(17) 0.025(14) -0.019(13) -0.019(15) -0.008(16)
 C2 0.051(14) 0.011(9) 0.025(11) -0.007(8) -0.007(10) 0.001(9)
 Br3 0.0453(18) 0.112(3) 0.0322(16) -0.0400(19) 0.0024(13) -0.0065(18)
 S6 0.043(3) 0.027(3) 0.030(3) -0.006(2) -0.011(2) 0.006(2)
 S7 0.057(4) 0.018(2) 0.031(3) -0.004(2) -0.004(3) 0.004(2)
 C13 0.051(17) 0.041(15) 0.018(13) -0.012(11) -0.004(11) 0.001(12)
 C23 0.028(12) 0.036(13) 0.017(11) -0.002(9) -0.004(9) 0.000(10)
 C35 0.032(12) 0.050(15) 0.030(13) -0.020(11) -0.007(10) -0.010(10)
 C36 0.039(12) 0.022(10) 0.017(10) -0.006(8) 0.009(9) 0.002(9)
 C42 0.035(12) 0.026(10) 0.013(10) -0.005(9) -0.005(9) -0.002(9)
 C56 0.041(13) 0.036(13) 0.034(14) -0.015(11) -0.017(11) 0.004(10)
 Br2 0.075(2) 0.081(3) 0.0287(16) -0.0309(17) -0.0087(15) -0.0029(19)
 N55 0.017(8) 0.027(9) 0.024(9) -0.011(8) -0.013(7) 0.004(7)
 S4 0.046(3) 0.018(2) 0.035(3) -0.008(2) -0.006(3) 0.003(2)
 C9 0.032(9) 0.028(8) 0.013(8) -0.002(7) -0.011(7) 0.002(7)
 C26 0.030(12) 0.046(14) 0.030(13) -0.014(11) -0.006(10) 0.004(10)
 C5 0.020(8) 0.026(8) 0.022(8) -0.009(7) -0.012(7) 0.008(7)
 C4 0.030(12) 0.038(12) 0.035(13) -0.016(11) -0.007(10) 0.008(10)
 C6 0.015(8) 0.025(9) 0.027(9) -0.012(7) -0.007(7) 0.008(7)
 C7 0.036(13) 0.029(12) 0.031(13) -0.008(10) -0.010(10) -0.002(10)
 C20 0.043(15) 0.043(15) 0.026(13) -0.010(11) -0.003(11) -0.012(12)
 C8 0.040(15) 0.057(18) 0.047(18) -0.029(15) -0.001(13) -0.017(13)
 Br1 0.0527(18) 0.082(2) 0.0286(15) -0.0251(15) -0.0087(13) -0.0109(16)
 C19 0.024(9) 0.044(10) 0.024(10) -0.015(8) -0.014(7) 0.000(8)
 C3 0.042(14) 0.029(12) 0.032(13) -0.014(11) 0.004(10) -0.013(10)
 C10 0.018(10) 0.030(11) 0.033(12) -0.011(9) -0.008(9) 0.003(8)
 C16 0.018(11) 0.035(12) 0.045(15) -0.019(11) -0.011(10) 0.002(9)
 C11 0.029(10) 0.016(9) 0.022(10) -0.006(8) -0.008(8) 0.004(8)
 C14 0.056(16) 0.026(12) 0.017(11) -0.005(9) -0.004(10) 0.003(11)
 C15 0.032(12) 0.065(17) 0.015(10) -0.012(11) -0.009(9) -0.012(11)
 C18 0.036(14) 0.037(14) 0.024(13) -0.011(11) -0.008(10) 0.009(11)
 C12 0.038(13) 0.024(11) 0.015(10) 0.000(8) -0.007(9) -0.005(9)
 Br4 0.0597(19) 0.063(2) 0.0298(15) -0.0234(14) -0.0028(13) -0.0002(15)
 C21 0.019(10) 0.040(13) 0.033(13) -0.014(11) -0.004(9) -0.007(9)
 C17 0.050(16) 0.07(2) 0.037(16) -0.033(15) -0.001(12) -0.019(15)

_geom_special_details
;
 All esds (except the esd in the dihedral angle between two l.s. planes)
 are estimated using the full covariance matrix.  The cell esds are taken
 into account individually in the estimation of esds in distances, angles
 and torsion angles; correlations between esds in cell parameters are only
 used when they are defined by crystal symmetry.  An approximate (isotropic)
 treatment of cell esds is used for estimating esds involving l.s. planes.
;
loop_
  _geom_bond_atom_site_label_1
  _geom_bond_atom_site_label_2
  _geom_bond_distance
  _geom_bond_site_symmetry_2
  _geom_bond_publ_flag
 Au1 Au3 3.2607(8) . ?
 Au1 Au4 2.9958(11) . ?
 Au1 Au2 3.0095(12) . ?
 Au1 N27 2.053(17) . ?
 Au1 N33 2.039(15) . ?
 Au3 Au4 3.0115(12) . ?
 Au3 Au2 3.0223(11) . ?
 Au3 N36 2.028(16) . ?
 Au3 N55 2.031(18) . ?
 Au4 S28 2.296(6) . ?
 Au4 S1 2.285(6) . ?
 Au2 S10 2.277(6) . ?
 Au2 S11 2.281(5) . ?
 N27 C47 1.31(3) . ?
 N27 C11 1.47(3) . ?
 N36 C55 1.28(3) . ?
 N36 C5 1.52(2) . ?
 S10 C1 1.73(2) . ?
 S11 C55 1.70(2) . ?
 S28 C47 1.71(2) . ?
 N33 C1 1.29(3) . ?
 N33 C52 1.48(3) . ?
 S1 C36 1.69(3) . ?
 C47 S6 1.74(2) . ?
 C55 S4 1.77(2) . ?
 S5 C1 1.76(2) . ?
 S5 C2 1.77(3) . ?
 C22 H22 0.9500 . ?
 C22 C30 1.38(5) . ?
 C22 C37 1.40(4) . ?
 C30 C60 1.35(5) . ?
 C30 Br3 1.90(3) . ?
 C37 H37 0.9500 . ?
 C37 C40 1.40(3) . ?
 C40 C51 1.37(3) . ?
 C40 C52 1.54(3) . ?
 C51 H51 0.9500 . ?
 C51 C60 1.40(4) . ?
 C52 H52 1.0000 . ?
 C52 C2 1.53(3) . ?
 C60 H60 0.9500 . ?
 C2 H2A 0.9900 . ?
 C2 H2B 0.9900 . ?
 S6 C14 1.82(3) . ?
 S7 C36 1.77(2) . ?
 S7 C26 1.84(3) . ?
 C13 C23 1.38(4) . ?
 C13 C56 1.38(4) . ?
 C13 Br2 1.91(3) . ?
 C23 H23 0.9500 . ?
 C23 C10 1.38(3) . ?
 C35 H35 0.9500 . ?
 C35 C42 1.36(3) . ?
 C35 C56 1.39(3) . ?
 C36 N55 1.32(3) . ?
 C42 C10 1.40(3) . ?
 C42 C11 1.53(3) . ?
 C56 H56 0.9500 . ?
 N55 C9 1.48(3) . ?
 S4 C4 1.82(3) . ?
 C9 H9 1.0000 . ?
 C9 C26 1.55(3) . ?
 C9 C12 1.53(3) . ?
 C26 H26A 0.9900 . ?
 C26 H26B 0.9900 . ?
 C5 H5 1.0000 . ?
 C5 C4 1.52(3) . ?
 C5 C6 1.52(3) . ?
 C4 H4A 0.9900 . ?
 C4 H4B 0.9900 . ?
 C6 C7 1.38(3) . ?
 C6 C3 1.39(3) . ?
 C7 H7 0.9500 . ?
 C7 C20 1.39(4) . ?
 C20 H20 0.9500 . ?
 C20 C19 1.36(4) . ?
 C8 H8 0.9500 . ?
 C8 C19 1.39(4) . ?
 C8 C3 1.41(4) . ?
 Br1 C19 1.91(2) . ?
 C3 H3 0.9500 . ?
 C10 H10 0.9500 . ?
 C16 H16 0.9500 . ?
 C16 C12 1.38(3) . ?
 C16 C21 1.41(4) . ?
 C11 H11 1.0000 . ?
 C11 C14 1.50(3) . ?
 C14 H14A 0.9900 . ?
 C14 H14B 0.9900 . ?
 C15 H15 0.9500 . ?
 C15 C12 1.39(3) . ?
 C15 C17 1.37(3) . ?
 C18 Br4 1.89(3) . ?
 C18 C21 1.37(4) . ?
 C18 C17 1.38(4) . ?
 C21 H21 0.9500 . ?
 C17 H17 0.9500 . ?

loop_
  _geom_angle_atom_site_label_1
  _geom_angle_atom_site_label_2
  _geom_angle_atom_site_label_3
  _geom_angle
  _geom_angle_site_symmetry_1
  _geom_angle_site_symmetry_3
  _geom_angle_publ_flag
 Au4 Au1 Au3 57.36(2) . . ?
 Au4 Au1 Au2 114.81(3) . . ?
 Au2 Au1 Au3 57.47(2) . . ?
 N27 Au1 Au3 91.3(5) . . ?
 N27 Au1 Au4 83.6(5) . . ?
 N27 Au1 Au2 98.9(5) . . ?
 N33 Au1 Au3 96.7(5) . . ?
 N33 Au1 Au4 101.5(5) . . ?
 N33 Au1 Au2 84.8(5) . . ?
 N33 Au1 N27 172.0(7) . . ?
 Au4 Au3 Au1 56.90(2) . . ?
 Au4 Au3 Au2 113.97(3) . . ?
 Au2 Au3 Au1 57.09(2) . . ?
 N36 Au3 Au1 95.3(5) . . ?
 N36 Au3 Au4 102.5(5) . . ?
 N36 Au3 Au2 84.3(5) . . ?
 N36 Au3 N55 172.4(7) . . ?
 N55 Au3 Au1 92.0(5) . . ?
 N55 Au3 Au4 83.2(5) . . ?
 N55 Au3 Au2 98.0(5) . . ?
 Au1 Au4 Au3 65.75(3) . . ?
 S28 Au4 Au1 89.14(15) . . ?
 S28 Au4 Au3 96.05(16) . . ?
 S1 Au4 Au1 95.66(15) . . ?
 S1 Au4 Au3 88.82(16) . . ?
 S1 Au4 S28 174.3(2) . . ?
 Au1 Au2 Au3 65.45(3) . . ?
 S10 Au2 Au1 88.21(15) . . ?
 S10 Au2 Au3 99.41(15) . . ?
 S10 Au2 S11 172.6(2) . . ?
 S11 Au2 Au1 98.00(15) . . ?
 S11 Au2 Au3 86.91(14) . . ?
 C47 N27 Au1 130.2(15) . . ?
 C47 N27 C11 114.6(17) . . ?
 C11 N27 Au1 115.2(13) . . ?
 C55 N36 Au3 129.5(15) . . ?
 C55 N36 C5 115.0(17) . . ?
 C5 N36 Au3 115.4(13) . . ?
 C1 S10 Au2 106.9(7) . . ?
 C55 S11 Au2 108.6(7) . . ?
 C47 S28 Au4 106.9(7) . . ?
 C1 N33 Au1 127.9(14) . . ?
 C1 N33 C52 112.9(16) . . ?
 C52 N33 Au1 119.1(14) . . ?
 C36 S1 Au4 107.0(8) . . ?
 N27 C47 S28 130.2(17) . . ?
 N27 C47 S6 114.3(16) . . ?
 S28 C47 S6 115.6(12) . . ?
 N36 C55 S11 130.6(16) . . ?
 N36 C55 S4 114.5(16) . . ?
 S11 C55 S4 114.8(12) . . ?
 C1 S5 C2 89.4(10) . . ?
 C30 C22 H22 120.6 . . ?
 C30 C22 C37 119(3) . . ?
 C37 C22 H22 120.6 . . ?
 C22 C30 Br3 120(3) . . ?
 C60 C30 C22 121(3) . . ?
 C60 C30 Br3 119(2) . . ?
 C22 C37 H37 119.7 . . ?
 C22 C37 C40 121(2) . . ?
 C40 C37 H37 119.7 . . ?
 C37 C40 C52 122(2) . . ?
 C51 C40 C37 118(2) . . ?
 C51 C40 C52 120(2) . . ?
 S10 C1 S5 113.0(12) . . ?
 N33 C1 S10 132.2(15) . . ?
 N33 C1 S5 114.9(15) . . ?
 C40 C51 H51 119.5 . . ?
 C40 C51 C60 121(3) . . ?
 C60 C51 H51 119.5 . . ?
 N33 C52 C40 112.2(17) . . ?
 N33 C52 H52 108.4 . . ?
 N33 C52 C2 105.0(18) . . ?
 C40 C52 H52 108.4 . . ?
 C2 C52 C40 114.2(19) . . ?
 C2 C52 H52 108.4 . . ?
 C30 C60 C51 120(3) . . ?
 C30 C60 H60 120.1 . . ?
 C51 C60 H60 120.1 . . ?
 S5 C2 H2A 110.8 . . ?
 S5 C2 H2B 110.8 . . ?
 C52 C2 S5 104.9(15) . . ?
 C52 C2 H2A 110.8 . . ?
 C52 C2 H2B 110.8 . . ?
 H2A C2 H2B 108.8 . . ?
 C47 S6 C14 90.4(10) . . ?
 C36 S7 C26 92.1(12) . . ?
 C23 C13 Br2 119(2) . . ?
 C56 C13 C23 122(2) . . ?
 C56 C13 Br2 119(2) . . ?
 C13 C23 H23 120.8 . . ?
 C13 C23 C10 118(2) . . ?
 C10 C23 H23 120.8 . . ?
 C42 C35 H35 119.9 . . ?
 C42 C35 C56 120(2) . . ?
 C56 C35 H35 119.9 . . ?
 S1 C36 S7 116.8(13) . . ?
 N55 C36 S1 130.6(18) . . ?
 N55 C36 S7 112.6(19) . . ?
 C35 C42 C10 120(2) . . ?
 C35 C42 C11 124(2) . . ?
 C10 C42 C11 116(2) . . ?
 C13 C56 C35 119(3) . . ?
 C13 C56 H56 120.4 . . ?
 C35 C56 H56 120.4 . . ?
 C36 N55 Au3 130.4(16) . . ?
 C36 N55 C9 115.9(19) . . ?
 C9 N55 Au3 113.7(13) . . ?
 C55 S4 C4 90.5(11) . . ?
 N55 C9 H9 108.3 . . ?
 N55 C9 C26 108.1(18) . . ?
 N55 C9 C12 111.1(18) . . ?
 C26 C9 H9 108.3 . . ?
 C12 C9 H9 108.3 . . ?
 C12 C9 C26 112.8(18) . . ?
 S7 C26 H26A 111.1 . . ?
 S7 C26 H26B 111.1 . . ?
 C9 C26 S7 103.3(16) . . ?
 C9 C26 H26A 111.1 . . ?
 C9 C26 H26B 111.1 . . ?
 H26A C26 H26B 109.1 . . ?
 N36 C5 H5 107.7 . . ?
 N36 C5 C4 106.0(17) . . ?
 N36 C5 C6 112.2(16) . . ?
 C4 C5 H5 107.7 . . ?
 C4 C5 C6 115.2(18) . . ?
 C6 C5 H5 107.7 . . ?
 S4 C4 H4A 110.6 . . ?
 S4 C4 H4B 110.6 . . ?
 C5 C4 S4 105.8(15) . . ?
 C5 C4 H4A 110.6 . . ?
 C5 C4 H4B 110.6 . . ?
 H4A C4 H4B 108.7 . . ?
 C7 C6 C5 118(2) . . ?
 C7 C6 C3 120(2) . . ?
 C3 C6 C5 122(2) . . ?
 C6 C7 H7 120.2 . . ?
 C6 C7 C20 120(3) . . ?
 C20 C7 H7 120.2 . . ?
 C7 C20 H20 119.5 . . ?
 C19 C20 C7 121(3) . . ?
 C19 C20 H20 119.5 . . ?
 C19 C8 H8 121.0 . . ?
 C19 C8 C3 118(3) . . ?
 C3 C8 H8 121.0 . . ?
 C20 C19 C8 121(3) . . ?
 C20 C19 Br1 120(2) . . ?
 C8 C19 Br1 119(2) . . ?
 C6 C3 C8 120(3) . . ?
 C6 C3 H3 119.8 . . ?
 C8 C3 H3 119.8 . . ?
 C23 C10 C42 120(2) . . ?
 C23 C10 H10 119.8 . . ?
 C42 C10 H10 119.8 . . ?
 C12 C16 H16 120.0 . . ?
 C12 C16 C21 120(2) . . ?
 C21 C16 H16 120.0 . . ?
 N27 C11 C42 111.0(17) . . ?
 N27 C11 H11 108.5 . . ?
 N27 C11 C14 107.2(17) . . ?
 C42 C11 H11 108.5 . . ?
 C14 C11 C42 113.0(18) . . ?
 C14 C11 H11 108.5 . . ?
 S6 C14 H14A 110.7 . . ?
 S6 C14 H14B 110.7 . . ?
 C11 C14 S6 105.4(17) . . ?
 C11 C14 H14A 110.7 . . ?
 C11 C14 H14B 110.7 . . ?
 H14A C14 H14B 108.8 . . ?
 C12 C15 H15 118.7 . . ?
 C17 C15 H15 118.7 . . ?
 C17 C15 C12 123(2) . . ?
 C21 C18 Br4 120(2) . . ?
 C21 C18 C17 121(2) . . ?
 C17 C18 Br4 119(2) . . ?
 C16 C12 C9 123(2) . . ?
 C16 C12 C15 118(2) . . ?
 C15 C12 C9 118(2) . . ?
 C16 C21 H21 120.1 . . ?
 C18 C21 C16 120(2) . . ?
 C18 C21 H21 120.1 . . ?
 C15 C17 C18 118(3) . . ?
 C15 C17 H17 120.8 . . ?
 C18 C17 H17 120.8 . . ?

loop_
  _geom_torsion_atom_site_label_1
  _geom_torsion_atom_site_label_2
  _geom_torsion_atom_site_label_3
  _geom_torsion_atom_site_label_4
  _geom_torsion
  _geom_torsion_site_symmetry_1
  _geom_torsion_site_symmetry_2
  _geom_torsion_site_symmetry_3
  _geom_torsion_site_symmetry_4
  _geom_torsion_publ_flag
 Au1 N27 C47 S28 2(3) . . . . ?
 Au1 N27 C47 S6 180.0(11) . . . . ?
 Au1 N27 C11 C42 -75(2) . . . . ?
 Au1 N27 C11 C14 160.7(15) . . . . ?
 Au1 N33 C1 S10 4(3) . . . . ?
 Au1 N33 C1 S5 -176.6(10) . . . . ?
 Au1 N33 C52 C40 -81(2) . . . . ?
 Au1 N33 C52 C2 154.4(14) . . . . ?
 Au3 N36 C55 S11 2(3) . . . . ?
 Au3 N36 C55 S4 -177.0(10) . . . . ?
 Au3 N36 C5 C4 158.7(14) . . . . ?
 Au3 N36 C5 C6 -74.7(19) . . . . ?
 Au3 N55 C9 C26 159.8(14) . . . . ?
 Au3 N55 C9 C12 -76.0(19) . . . . ?
 Au4 S28 C47 N27 -3(2) . . . . ?
 Au4 S28 C47 S6 178.9(8) . . . . ?
 Au4 S1 C36 S7 179.9(9) . . . . ?
 Au4 S1 C36 N55 -3(2) . . . . ?
 Au2 S10 C1 N33 -3(2) . . . . ?
 Au2 S10 C1 S5 177.3(8) . . . . ?
 Au2 S11 C55 N36 -2(2) . . . . ?
 Au2 S11 C55 S4 177.2(8) . . . . ?
 N27 C47 S6 C14 13.2(17) . . . . ?
 N27 C11 C14 S6 29(2) . . . . ?
 N36 C55 S4 C4 11.2(17) . . . . ?
 N36 C5 C4 S4 29(2) . . . . ?
 N36 C5 C6 C7 81(2) . . . . ?
 N36 C5 C6 C3 -102(2) . . . . ?
 S11 C55 S4 C4 -168.0(13) . . . . ?
 S28 C47 S6 C14 -168.4(13) . . . . ?
 N33 C52 C2 S5 36.8(19) . . . . ?
 S1 C36 N55 Au3 3(3) . . . . ?
 S1 C36 N55 C9 -174.7(15) . . . . ?
 C47 N27 C11 C42 102(2) . . . . ?
 C47 N27 C11 C14 -22(3) . . . . ?
 C47 S6 C14 C11 -24.1(16) . . . . ?
 C55 N36 C5 C4 -23(2) . . . . ?
 C55 N36 C5 C6 103(2) . . . . ?
 C55 S4 C4 C5 -23.4(16) . . . . ?
 C22 C30 C60 C51 2(6) . . . . ?
 C22 C37 C40 C51 -2(5) . . . . ?
 C22 C37 C40 C52 171(3) . . . . ?
 C30 C22 C37 C40 5(5) . . . . ?
 C37 C22 C30 C60 -5(5) . . . . ?
 C37 C22 C30 Br3 176(2) . . . . ?
 C37 C40 C51 C60 -1(5) . . . . ?
 C37 C40 C52 N33 23(4) . . . . ?
 C37 C40 C52 C2 143(3) . . . . ?
 C40 C51 C60 C30 1(6) . . . . ?
 C40 C52 C2 S5 -87(2) . . . . ?
 C1 N33 C52 C40 96(2) . . . . ?
 C1 N33 C52 C2 -28(2) . . . . ?
 C1 S5 C2 C52 -29.1(15) . . . . ?
 C51 C40 C52 N33 -164(3) . . . . ?
 C51 C40 C52 C2 -44(4) . . . . ?
 C52 N33 C1 S10 -173.4(16) . . . . ?
 C52 N33 C1 S5 6(2) . . . . ?
 C52 C40 C51 C60 -175(3) . . . . ?
 C2 S5 C1 S10 -165.5(13) . . . . ?
 C2 S5 C1 N33 14.7(17) . . . . ?
 Br3 C30 C60 C51 -179(3) . . . . ?
 S7 C36 N55 Au3 -179.1(11) . . . . ?
 S7 C36 N55 C9 3(2) . . . . ?
 C13 C23 C10 C42 0(4) . . . . ?
 C23 C13 C56 C35 -1(4) . . . . ?
 C35 C42 C10 C23 -2(4) . . . . ?
 C35 C42 C11 N27 -28(3) . . . . ?
 C35 C42 C11 C14 93(3) . . . . ?
 C36 S7 C26 C9 -23.7(15) . . . . ?
 C36 N55 C9 C26 -22(2) . . . . ?
 C36 N55 C9 C12 102(2) . . . . ?
 C42 C35 C56 C13 0(4) . . . . ?
 C42 C11 C14 S6 -93.5(19) . . . . ?
 C56 C13 C23 C10 1(4) . . . . ?
 C56 C35 C42 C10 2(4) . . . . ?
 C56 C35 C42 C11 -177(2) . . . . ?
 Br2 C13 C23 C10 -179(2) . . . . ?
 Br2 C13 C56 C35 179(2) . . . . ?
 N55 C9 C26 S7 29(2) . . . . ?
 N55 C9 C12 C16 -51(3) . . . . ?
 N55 C9 C12 C15 131(2) . . . . ?
 C26 S7 C36 S1 -168.5(13) . . . . ?
 C26 S7 C36 N55 13.5(17) . . . . ?
 C26 C9 C12 C16 70(3) . . . . ?
 C26 C9 C12 C15 -108(3) . . . . ?
 C5 N36 C55 S11 -175.4(15) . . . . ?
 C5 N36 C55 S4 6(2) . . . . ?
 C5 C6 C7 C20 173(2) . . . . ?
 C5 C6 C3 C8 -172(2) . . . . ?
 C4 C5 C6 C7 -157(2) . . . . ?
 C4 C5 C6 C3 19(3) . . . . ?
 C6 C5 C4 S4 -95.6(18) . . . . ?
 C6 C7 C20 C19 0(4) . . . . ?
 C7 C6 C3 C8 4(4) . . . . ?
 C7 C20 C19 C8 3(5) . . . . ?
 C7 C20 C19 Br1 -174(2) . . . . ?
 C19 C8 C3 C6 -1(4) . . . . ?
 C3 C6 C7 C20 -3(4) . . . . ?
 C3 C8 C19 C20 -2(4) . . . . ?
 C3 C8 C19 Br1 175(2) . . . . ?
 C10 C42 C11 N27 154.2(19) . . . . ?
 C10 C42 C11 C14 -85(3) . . . . ?
 C11 N27 C47 S28 -175.2(15) . . . . ?
 C11 N27 C47 S6 3(2) . . . . ?
 C11 C42 C10 C23 176(2) . . . . ?
 C12 C9 C26 S7 -94(2) . . . . ?
 C12 C16 C21 C18 0(4) . . . . ?
 C12 C15 C17 C18 2(5) . . . . ?
 Br4 C18 C21 C16 -179(2) . . . . ?
 Br4 C18 C17 C15 178(2) . . . . ?
 C21 C16 C12 C9 -174(2) . . . . ?
 C21 C16 C12 C15 4(4) . . . . ?
 C21 C18 C17 C15 2(5) . . . . ?
 C17 C15 C12 C9 173(3) . . . . ?
 C17 C15 C12 C16 -5(4) . . . . ?
 C17 C18 C21 C16 -3(4) . . . . ?

_shelx_res_file
;
TITL
CELL 1.54184 9.107519 11.288105 12.796171 64.2393 70.3169 77.11
ZERR 1 0.000176 0.000195 0.000229 0.0018 0.0018 0.0016
LATT -1
SFAC C H Au Br N S
UNIT 36 28 4 4 4 8
ISOR 0.01 0.01 C9
ISOR 0.01 0.01 N36 C19 C5
ISOR 0.01 0.01 C6 C5
ISOR 0.01 0.01 N36

L.S. 4
PLAN  11
SIZE 0.1 0.1 0.1
TEMP -73.15
CONF
MORE -1
BOND $H
fmap 2
acta
OMIT -10 1 -6
OMIT -9 -6 -5
OMIT -9 -1 -4
OMIT -8 -6 -4
OMIT -8 -4 -4
OMIT -8 0 -5
OMIT -8 0 -4
OMIT -8 0 -3
OMIT -8 1 -5
OMIT -8 1 -4
OMIT -8 2 -2
OMIT -8 3 -6
OMIT -7 6 -3
OMIT -6 1 -1
OMIT -6 5 -4
OMIT -6 5 -3
OMIT -5 6 -3
OMIT -2 -7 -15
OMIT 2 -1 13
REM <olex2.extras>
REM <HklSrc "%.\\Au4-RBr.hkl">
REM </olex2.extras>

WGHT    0.068700   25.113100
EXTI    0.000163
FVAR       2.88611
AU1   3    0.428987    1.021151    0.698574    11.00000    0.02345    0.01784 =
         0.01756   -0.00669   -0.00432   -0.00023
AU3   3    0.558784    1.012075    0.431296    11.00000    0.02434    0.01771 =
         0.01731   -0.00626   -0.00394   -0.00157
AU4   3    0.753211    1.084213    0.540803    11.00000    0.02896    0.02769 =
         0.02093   -0.00948   -0.00288   -0.00777
AU2   3    0.230038    0.953652    0.589478    11.00000    0.02336    0.02181 =
         0.02357   -0.01141   -0.00385   -0.00180
N27   5    0.537188    0.836528    0.773150    11.00000    0.02718    0.01641 =
         0.02064   -0.00827   -0.00667    0.00555
N36   5    0.601959    0.812712    0.491672    11.00000    0.02694    0.02086 =
         0.02212   -0.01020   -0.01320    0.00470
S10   6    0.113172    1.163721    0.543342    11.00000    0.02860    0.02692 =
         0.03214   -0.01432   -0.00839   -0.00078
S11   6    0.316476    0.735473    0.638992    11.00000    0.02955    0.02007 =
         0.02473   -0.01103   -0.00341   -0.00128
S28   6    0.844252    0.871720    0.643156    11.00000    0.02957    0.02999 =
         0.02481   -0.00755   -0.00733    0.00135
N33   5    0.307842    1.202811    0.648741    11.00000    0.02824    0.00827 =
         0.01933   -0.00570   -0.00331    0.00943
S1    6    0.685990    1.302013    0.436841    11.00000    0.04054    0.02272 =
         0.02601   -0.01090   -0.00228   -0.00639
C47   1    0.684705    0.791903    0.746966    11.00000    0.02572    0.02935 =
         0.02758   -0.01504   -0.01639    0.00178
C55   1    0.509926    0.723187    0.565834    11.00000    0.04003    0.02184 =
         0.01602   -0.01124   -0.01258    0.00569
S5    6    0.130604    1.410644    0.557380    11.00000    0.03729    0.02275 =
         0.04413   -0.01394   -0.01552    0.01000
C22   1    0.127245    1.139873    1.023076    11.00000    0.02598    0.05693 =
         0.02892   -0.01327    0.00391   -0.01355
AFIX  43
H22   2    0.101300    1.054639    1.082246    11.00000   -1.20000
AFIX   0
C30   1    0.101690    1.245512    1.055553    11.00000    0.03820    0.06954 =
         0.02807   -0.03040    0.00502   -0.00175
C37   1    0.192133    1.160073    0.901354    11.00000    0.03949    0.02862 =
         0.02823   -0.00872    0.00371   -0.00970
AFIX  43
H37   2    0.202431    1.089687    0.876810    11.00000   -1.20000
AFIX   0
C40   1    0.242009    1.283019    0.815420    11.00000    0.04268    0.02691 =
         0.02431   -0.01240    0.00638   -0.01181
C1    1    0.201540    1.243104    0.592192    11.00000    0.02369    0.02230 =
         0.02664   -0.01256   -0.00570    0.00510
C51   1    0.221084    1.383804    0.853240    11.00000    0.06939    0.03294 =
         0.04024   -0.01834   -0.01230   -0.00669
AFIX  43
H51   2    0.256165    1.467451    0.796634    11.00000   -1.20000
AFIX   0
C52   1    0.334535    1.303216    0.684296    11.00000    0.02875    0.02236 =
         0.02782   -0.00926   -0.00079   -0.00642
AFIX  13
H52   2    0.448681    1.296072    0.677052    11.00000   -1.20000
AFIX   0
C60   1    0.148803    1.365083    0.974005    11.00000    0.09167    0.04568 =
         0.02510   -0.01936   -0.01896   -0.00767
AFIX  43
H60   2    0.132889    1.436245    0.998607    11.00000   -1.20000
AFIX   0
C2    1    0.292225    1.436535    0.589645    11.00000    0.05063    0.01080 =
         0.02533   -0.00655   -0.00683    0.00063
AFIX  23
H2A   2    0.381216    1.462688    0.516175    11.00000   -1.20000
H2B   2    0.263493    1.506348    0.622033    11.00000   -1.20000
AFIX   0
BR3   4    0.000570    1.223840    1.218506    11.00000    0.04534    0.11210 =
         0.03216   -0.03996    0.00239   -0.00650
S6    6    0.723586    0.626736    0.834828    11.00000    0.04265    0.02672 =
         0.03044   -0.00643   -0.01072    0.00624
S7    6    0.494583    1.465542    0.269299    11.00000    0.05716    0.01815 =
         0.03134   -0.00353   -0.00412    0.00432
C13   1    0.311407    0.794376    1.206446    11.00000    0.05086    0.04092 =
         0.01803   -0.01241   -0.00447    0.00103
C23   1    0.212087    0.736739    1.185078    11.00000    0.02795    0.03565 =
         0.01659   -0.00229   -0.00403    0.00038
AFIX  43
H23   2    0.116934    0.706758    1.243947    11.00000   -1.20000
AFIX   0
C35   1    0.489485    0.826125    1.012221    11.00000    0.03160    0.04961 =
         0.02994   -0.01998   -0.00709   -0.00954
AFIX  43
H35   2    0.583818    0.857614    0.952972    11.00000   -1.20000
AFIX   0
C36   1    0.565806    1.307096    0.358827    11.00000    0.03936    0.02226 =
         0.01724   -0.00597    0.00916    0.00174
C42   1    0.395042    0.767165    0.990113    11.00000    0.03530    0.02588 =
         0.01312   -0.00455   -0.00489   -0.00182
C56   1    0.448405    0.840541    1.121508    11.00000    0.04125    0.03607 =
         0.03384   -0.01510   -0.01746    0.00363
AFIX  43
H56   2    0.514180    0.881752    1.137223    11.00000   -1.20000
AFIX   0
BR2   4    0.256091    0.810897    1.357556    11.00000    0.07455    0.08094 =
         0.02875   -0.03090   -0.00871   -0.00288
N55   5    0.518125    1.211065    0.349603    11.00000    0.01746    0.02652 =
         0.02359   -0.01060   -0.01263    0.00355
S4    6    0.599505    0.559820    0.599294    11.00000    0.04594    0.01804 =
         0.03460   -0.00812   -0.00631    0.00288
C9    1    0.423263    1.252485    0.263984    11.00000    0.03153    0.02768 =
         0.01263   -0.00228   -0.01059    0.00234
AFIX  13
H9    2    0.335795    1.194165    0.301552    11.00000   -1.20000
AFIX   0
C26   1    0.351384    1.396016    0.244409    11.00000    0.03017    0.04639 =
         0.03016   -0.01392   -0.00634    0.00448
AFIX  23
H26A  2    0.247751    1.397391    0.303002    11.00000   -1.20000
H26B  2    0.339902    1.445334    0.161577    11.00000   -1.20000
AFIX   0
C5    1    0.765641    0.762067    0.437604    11.00000    0.01988    0.02638 =
         0.02224   -0.00879   -0.01153    0.00846
AFIX  13
H5    2    0.841102    0.815558    0.435817    11.00000   -1.20000
AFIX   0
C4    1    0.791927    0.621356    0.525571    11.00000    0.02951    0.03806 =
         0.03477   -0.01599   -0.00742    0.00796
AFIX  23
H4A   2    0.839183    0.619739    0.585492    11.00000   -1.20000
H4B   2    0.862426    0.566741    0.482264    11.00000   -1.20000
AFIX   0
C6    1    0.789623    0.778306    0.308509    11.00000    0.01487    0.02477 =
         0.02650   -0.01174   -0.00685    0.00787
C7    1    0.823165    0.900037    0.217090    11.00000    0.03588    0.02897 =
         0.03140   -0.00808   -0.01012   -0.00195
AFIX  43
H7    2    0.819846    0.973669    0.235570    11.00000   -1.20000
AFIX   0
C20   1    0.861798    0.914410    0.097935    11.00000    0.04326    0.04291 =
         0.02570   -0.01019   -0.00265   -0.01242
AFIX  43
H20   2    0.884756    0.998402    0.035002    11.00000   -1.20000
AFIX   0
C8    1    0.827998    0.686635    0.160018    11.00000    0.04045    0.05674 =
         0.04651   -0.02917   -0.00123   -0.01739
AFIX  43
H8    2    0.828638    0.614321    0.140523    11.00000   -1.20000
AFIX   0
BR1   4    0.940376    0.827817   -0.094056    11.00000    0.05267    0.08206 =
         0.02858   -0.02509   -0.00867   -0.01094
C19   1    0.867294    0.809822    0.069852    11.00000    0.02384    0.04401 =
         0.02399   -0.01507   -0.01412    0.00009
C3    1    0.787193    0.672604    0.281274    11.00000    0.04168    0.02904 =
         0.03197   -0.01437    0.00366   -0.01350
AFIX  43
H3    2    0.757889    0.590232    0.344595    11.00000   -1.20000
AFIX   0
C10   1    0.254071    0.723570    1.076118    11.00000    0.01812    0.02969 =
         0.03303   -0.01080   -0.00824    0.00335
AFIX  43
H10   2    0.186871    0.684683    1.059414    11.00000   -1.20000
AFIX   0
C16   1    0.663565    1.288901    0.080805    11.00000    0.01814    0.03506 =
         0.04516   -0.01859   -0.01102    0.00202
AFIX  43
H16   2    0.709990    1.329238    0.111973    11.00000   -1.20000
AFIX   0
C11   1    0.434171    0.740127    0.875828    11.00000    0.02949    0.01632 =
         0.02172   -0.00560   -0.00835    0.00406
AFIX  13
H11   2    0.334433    0.748304    0.855663    11.00000   -1.20000
AFIX   0
C14   1    0.515654    0.604924    0.889799    11.00000    0.05607    0.02611 =
         0.01690   -0.00540   -0.00368    0.00327
AFIX  23
H14A  2    0.485754    0.569934    0.841748    11.00000   -1.20000
H14B  2    0.488296    0.542959    0.975456    11.00000   -1.20000
AFIX   0
C15   1    0.461313    1.173114    0.100857    11.00000    0.03182    0.06539 =
         0.01463   -0.01201   -0.00892   -0.01220
AFIX  43
H15   2    0.367242    1.131733    0.148313    11.00000   -1.20000
AFIX   0
C18   1    0.672191    1.223631   -0.077081    11.00000    0.03589    0.03686 =
         0.02415   -0.01115   -0.00806    0.00915
C12   1    0.521135    1.237596    0.146157    11.00000    0.03806    0.02442 =
         0.01470    0.00015   -0.00711   -0.00463
BR4   4    0.775911    1.211739   -0.227803    11.00000    0.05966    0.06294 =
         0.02980   -0.02338   -0.00280   -0.00020
C21   1    0.740114    1.281501   -0.032030    11.00000    0.01862    0.03969 =
         0.03317   -0.01404   -0.00378   -0.00664
AFIX  43
H21   2    0.838508    1.316410   -0.076990    11.00000   -1.20000
AFIX   0
C17   1    0.532560    1.166658   -0.009831    11.00000    0.04988    0.07380 =
         0.03745   -0.03333   -0.00142   -0.01935
AFIX  43
H17   2    0.487150    1.124076   -0.039671    11.00000   -1.20000
AFIX   0
HKLF 4

REM
REM R1 =  0.0412 for    7770 Fo > 4sig(Fo)  and  0.0446 for all    7936 data
REM    506 parameters refined using     33 restraints

END

WGHT      0.0687     25.1131

REM Highest difference peak  1.987,  deepest hole -1.326,  1-sigma level  0.213
Q1    1   0.6758  0.9999  0.4087  11.00000  0.05    1.99
Q2    1   0.2993  1.0335  0.7240  11.00000  0.05    1.74
Q3    1   0.3572  0.9373  0.5704  11.00000  0.05    1.70
Q4    1   0.5437  1.0059  0.6838  11.00000  0.05    1.69
Q5    1   0.4377  1.0218  0.4554  11.00000  0.05    1.67
Q6    1   0.6319  1.1025  0.5558  11.00000  0.05    1.57
Q7    1   0.3412  1.1147  0.6808  11.00000  0.05    1.28
Q8    1   0.8611  1.0798  0.5212  11.00000  0.05    1.24
Q9    1   0.1099  0.9676  0.6203  11.00000  0.05    1.17
Q10   1   0.3001  0.8596  0.6186  11.00000  0.05    1.17
Q11   1   0.2233  1.0714  0.5887  11.00000  0.05    1.04
;
_shelx_res_checksum                11099
_shelx_hkl_file
;
 -11  -5  -8 1005.86 120.761  85
 -11  -5  -5 42235.9 831.840  86
 -11  -5  -4 17995.6 493.487  86
 -11  -5  -3 1819.12 146.906  86
 -11  -4  -5 34195.2 742.781  86
 -11  -4  -4 18198.0 522.901  86
 -11  -4  -3 2615.22 192.741  86
 -10  -9  -9 110.133 66.4027  87
 -10  -9  -8 620.430 111.560  87
 -10  -9  -6 19086.0 498.737  87
 -10  -8 -11 12401.0 377.906  85
 -10  -8  -9 278.966 107.501  85
 -10  -8  -7 1252.50 153.412  86
 -10  -8  -6 20495.0 605.854  86
 -10  -8  -5 38531.9 878.757  86
 -10  -8  -4 36395.5 813.690  86
 -10  -7 -11 10212.8 376.470  85
 -10  -7  -9 1741.40 201.886  85
 -10  -7  -8 7640.36 583.133  28
 -10  -7  -8 1636.96 200.747  85
 -10  -7  -7 7058.40 497.914  28
 -10  -7  -7 5570.76 319.431  86
 -10  -7  -6 31427.5 835.068  86
 -10  -7  -5 67598.2 1352.44  86
 -10  -7  -5 66227.9 1446.99  38
 -10  -7  -4 49229.2 1086.12  86
 -10  -7  -4 49671.1 1169.74  38
 -10  -7  -3 15075.2 512.300  86
 -10  -7  -2 2829.15 196.500  86
 -10  -6 -11 2861.69 213.857  85
 -10  -6 -10 56130.0 1656.90  28
 -10  -6 -10 840.611 159.573  85
 -10  -6  -9 31387.5 1810.16  55
 -10  -6  -9 44276.4 1550.35  28
 -10  -6  -8 19403.9 1511.03  55
 -10  -6  -8 32065.0 1246.67  28
 -10  -6  -7 15504.9 811.303  28
 -10  -6  -7 2896.29 246.372  86
 -10  -6  -6 26728.8 933.732  28
 -10  -6  -6 19446.8 674.905  86
 -10  -6  -5 52979.9 1306.61  28
 -10  -6  -5 47231.0 1146.68  86
 -10  -6  -4 49123.3 1165.67  86
 -10  -6  -4 50902.8 1269.28  38
 -10  -6  -3 18987.4 640.779  86
 -10  -6  -1 163.222 75.3831  86
 -10  -5 -10 34237.8 1988.74  55
 -10  -5 -10 62893.7 1872.12  28
 -10  -5  -9 35200.7 2032.85  55
 -10  -5  -8 30224.9 2060.58  55
 -10  -5  -7 14125.8 1690.54  55
 -10  -5  -6 1993.47 1288.99  55
 -10  -5  -6 19286.7 937.562  28
 -10  -5  -5 30060.3 1364.36  55
 -10  -5  -5 40261.0 1210.41  28
 -10  -5  -4 47515.5 1269.84  28
 -10  -5  -4 41394.6 1178.01  38
 -10  -5  -3 20855.5 750.744  28
 -10  -5  -3 18205.8 730.376  38
 -10  -5  -2 4104.03 320.127  28
 -10  -5  -2 3699.01 320.105  38
 -10  -5  -1 610.148 127.553  86
 -10  -4 -10 31954.3 1962.89  55
 -10  -4 -10 40316.4 4138.22  29
 -10  -4  -9 40412.1 4607.43  29
 -10  -4  -9 61052.1 1962.53  28
 -10  -4  -8 50897.4 4732.93  29
 -10  -4  -8 52272.2 1739.26  28
 -10  -4  -7 40525.7 1592.05  28
 -10  -4  -7 55611.0 4677.85  29
 -10  -4  -6 2012.10 1485.44  55
 -10  -4  -6 23715.8 1119.06  28
 -10  -4  -5 6542.91 1260.62  55
 -10  -4  -4 15008.6 675.480  38
 -10  -4  -3 4731.21 404.558  28
 -10  -4  -3 4152.50 358.423  38
 -10  -4  -2 2511.63 279.296  28
 -10  -4  -2 2210.96 264.926  38
 -10  -4  -1 868.295 171.799  28
 -10  -4  -1 901.719 178.729  38
 -10  -4   0 3942.10 251.624  86
 -10  -3 -10 38454.3 4066.17  29
 -10  -3  -9 34993.6 4479.83  29
 -10  -3  -9 42996.1 1609.25  28
 -10  -3  -8 39125.5 1525.06  28
 -10  -3  -8 42006.3 4999.68  29
 -10  -3  -7 35243.8 1520.83  28
 -10  -3  -7 43162.3 4956.71  29
 -10  -3  -6 40882.9 4711.02  29
 -10  -3  -6 23762.7 1119.21  28
 -10  -3  -5 12141.5 778.197  28
 -10  -3  -4 6143.04 538.877  28
 -10  -3  -4 4104.33 353.048  38
 -10  -3  -3-343.363 337.537  28
 -10  -3  -3 548.753 164.892  38
 -10  -3  -2 15458.0 672.438  28
 -10  -3  -2 12817.7 608.859  38
 -10  -3  -1 18101.0 698.169  38
 -10  -3   0 1793.64 221.910  38
 -10  -2  -9 16717.9 1410.26  55
 -10  -2  -8 25942.0 1214.02  28
 -10  -2  -8 18429.4 1656.31  55
 -10  -2  -7 23910.7 1120.36  28
 -10  -2  -7 18325.7 1775.44  55
 -10  -2  -6 19960.4 1043.36  28
 -10  -2  -6 7471.46 1486.80  55
 -10  -2  -5-1266.98 3647.00  29
 -10  -2  -5 9036.26 679.605  28
 -10  -2  -4 2045.98 403.707  28
 -10  -2  -4 1390.15 214.413  38
 -10  -2  -3 2099.26 355.736  28
 -10  -2  -3 2326.29 267.716  38
 -10  -2  -2 17806.0 725.292  28
 -10  -2  -2 15635.2 650.996  38
 -10  -2  -1 32730.0 978.762  28
 -10  -2  -1 29465.1 898.132  38
 -10  -2   0 14002.1 591.216  28
 -10  -2   0 12420.8 527.452  38
 -10  -1  -8 25569.1 1333.96  55
 -10  -1  -8 38033.6 4216.38  29
 -10  -1  -7 24442.9 1419.14  55
 -10  -1  -7 25298.7 934.854  28
 -10  -1  -6 7515.68 1264.30  55
 -10  -1  -6 9274.59 652.350  28
 -10  -1  -5 893.223 363.688  28
 -10  -1  -5-2044.39 3710.45  29
 -10  -1  -4 411.614 305.984  28
 -10  -1  -3 6965.74 512.149  28
 -10  -1  -2 40301.8 1126.70  28
 -10  -1  -1 39330.6 1084.53  28
 -10  -1   0 21068.7 732.876  28
 -10   0  -7 18851.6 981.783  55
 -10   0  -7 24646.6 3276.67  29
 -10   0  -6 45461.2 1522.64  43
 -10   0  -6 11885.4 3375.87  29
 -10   0  -5 40233.3 1445.70  43
 -10   0  -5 52477.6 1887.36  26
 -10   0  -4 791.426 160.287  88
 -10   0  -4 23997.4 1020.42  43
 -10   0  -3 17779.4 657.893  88
 -10   0  -3 17536.5 677.740  28
 -10   0  -2 51969.8 1226.15  88
 -10   0  -2 51646.6 1253.05  28
 -10   0  -1 49593.6 1161.16  88
 -10   0  -1 48020.5 1182.65  28
 -10   0   0 26087.3 797.322  28
 -10   0   0 26970.6 784.752  30
 -10   1  -6 50966.8 1816.85  26
 -10   1  -5 25513.6 1070.57  43
 -10   1  -5 46337.9 1629.18  26
 -10   1  -4 1339.81 176.655  88
 -10   1  -4 17632.5 870.036  43
 -10   1  -3 15824.8 588.635  88
 -10   1  -3 23872.1 877.777  43
 -10   1  -2 38766.9 978.084  88
 -10   1  -1 50050.2 1128.13  88
 -10   1   0 32910.8 838.190  88
 -10   1   0 34899.2 912.450  30
 -10   2  -4 10321.1 603.004  43
 -10   2  -3 6247.40 469.895  43
 -10   2  -3 4153.30 268.784  88
 -10   2  -2 24575.7 692.880  88
 -10   2  -1 43814.2 971.459  88
 -10   2   0 19615.3 577.456  88
 -10   3  -2 18687.9 520.400  88
 -10   3  -1 33628.9 745.975  88
 -10   3   0 19659.9 518.097  88
  -9 -10 -11 7988.65 331.183  85
  -9 -10 -10 277.550 99.2767  87
  -9 -10  -9 1868.24 210.283  87
  -9 -10  -9 1761.12 184.130  85
  -9 -10  -8 4851.03 328.803  87
  -9 -10  -8 4601.28 274.185  86
  -9 -10  -7 889.902 154.727  86
  -9 -10  -6 5706.48 321.721  87
  -9 -10  -6 5703.66 337.464  86
  -9 -10  -5 35307.2 854.653  86
  -9  -9 -12 443.082 113.328  85
  -9  -9 -12 1079.32 178.355  84
  -9  -9 -11 2786.99 253.884  85
  -9  -9 -10 366.887 131.711  87
  -9  -9  -9 13371.3 557.957  85
  -9  -9  -8 19886.8 680.300  86
  -9  -9  -8 20915.7 687.550  85
  -9  -9  -7 9785.54 503.353  86
  -9  -9  -6 308.981 142.188  40
  -9  -9  -6 100.852 140.904  86
  -9  -9  -5 23884.3 804.150  40
  -9  -9  -5 24900.5 809.571  86
  -9  -9  -4 36456.0 976.099  40
  -9  -9  -4 39260.7 991.463  86
  -9  -9  -2 10192.3 361.367  86
  -9  -8 -12 1013.59 165.808  85
  -9  -8 -11 2395.06 1687.40  39
  -9  -8 -11 222.647 139.310  85
  -9  -8 -10 2964.04 1890.12  39
  -9  -8 -10 94.4630 869.108  23
  -9  -8 -10 4060.54 351.636  85
  -9  -8  -9 23894.9 2126.22  39
  -9  -8  -8 46268.7 1199.68  85
  -9  -8  -7 25722.9 891.064  86
  -9  -8  -7 26972.8 848.166  85
  -9  -8  -6 3755.66 356.387  86
  -9  -8  -5 6361.90 447.998  86
  -9  -8  -5 7009.05 472.241  40
  -9  -8  -4 20836.1 767.162  86
  -9  -8  -4 20642.1 778.677  40
  -9  -8  -3 8776.54 478.562  40
  -9  -8  -3 8587.89 460.483  38
  -9  -8  -2 619.942 136.866  86
  -9  -8  -2 653.147 146.050  40
  -9  -7 -12 189.396 124.847  85
  -9  -7 -12 13103.2 1864.72  39
  -9  -7 -11 7077.48 446.372  85
  -9  -7 -11 9581.31 2815.72  28
  -9  -7 -11 10505.2 976.074  23
  -9  -7 -10 9162.75 546.377  85
  -9  -7 -10 10127.0 3122.06  28
  -9  -7 -10 12960.2 1078.26  23
  -9  -7  -9 51190.3 1674.25  23
  -9  -7  -9 45272.8 2791.77  55
  -9  -7  -8 88310.9 2774.38  28
  -9  -7  -7 51787.7 1903.76  28
  -9  -7  -7 35627.0 1114.75  86
  -9  -7  -6 2943.16 308.041  85
  -9  -7  -6 3172.75 345.655  86
  -9  -7  -5 1590.70 405.273  28
  -9  -7  -5 1146.09 241.577  86
  -9  -7  -5 1068.75 229.004  40
  -9  -7  -4 11338.7 607.880  86
  -9  -7  -4 12091.3 626.735  40
  -9  -7  -3 1831.43 256.781  86
  -9  -7  -3 1609.54 243.110  40
  -9  -7  -3 1667.06 259.044  38
  -9  -7  -2 3627.70 312.433  86
  -9  -7  -2 3317.64 310.102  40
  -9  -7  -2 3516.93 330.429  38
  -9  -7  -1 9152.66 426.394  86
  -9  -7  -1 9055.44 461.553  40
  -9  -7  -1 9047.50 470.155  38
  -9  -6 -12 2307.81 248.346  85
  -9  -6 -12 15975.8 1884.93  39
  -9  -6 -11 6668.62 848.235  23
  -9  -6 -11 7617.86 3183.65  28
  -9  -6 -10 21018.5 2603.49  39
  -9  -6 -10 22755.7 1213.54  23
  -9  -6  -9 30857.1 2782.77  39
  -9  -6  -9 51111.0 1613.63  23
  -9  -6  -8 64470.8 3161.53  39
  -9  -6  -8 83799.3 1984.61  23
  -9  -6  -8 27591.6 3182.14  55
  -9  -6  -8 14431.5 3434.39  28
  -9  -6  -7 65795.5 1612.98  86
  -9  -6  -7 91152.7 3286.94  39
  -9  -6  -7 93543.0 2983.25  28
  -9  -6  -7 48047.2 3021.42  55
  -9  -6  -6 59933.1 2203.60  28
  -9  -6  -6 30331.0 2263.03  55
  -9  -6  -5 19274.1 1183.33  28
  -9  -6  -4 2620.27 460.189  28
  -9  -6  -4 1348.30 237.967  40
  -9  -6  -3 1572.51 284.862  38
  -9  -6  -3 1156.27 217.425  40
  -9  -6  -2 7625.27 471.421  28
  -9  -6  -2 7901.93 528.677  38
  -9  -6  -2 7215.80 465.254  40
  -9  -6  -1 29030.6 874.501  86
  -9  -6  -1 30012.8 988.449  38
  -9  -6   0 17802.5 591.624  86
  -9  -6   0 16998.6 626.820  40
  -9  -6   0 18539.3 701.832  38
  -9  -5 -12-397.933 2444.81  28
  -9  -5 -12 1188.69 190.173  85
  -9  -5 -11 7937.16 717.993  23
  -9  -5 -11 19523.1 1819.88  39
  -9  -5 -10 15721.5 926.847  23
  -9  -5 -10 17822.8 2006.96  39
  -9  -5  -9 41743.0 1384.71  23
  -9  -5  -9 32274.3 2279.55  39
  -9  -5  -8 70209.8 1820.70  23
  -9  -5  -8 61703.2 2773.13  39
  -9  -5  -7 97388.7 3136.02  39
  -9  -5  -7 83965.9 1933.80  23
  -9  -5  -7 16147.9 3662.62  28
  -9  -5  -7 26779.9 3273.08  55
  -9  -5  -6 57707.1 2539.08  39
  -9  -5  -6 97874.8 3199.78  28
  -9  -5  -6 70825.9 5756.48  29
  -9  -5  -6 32045.7 3109.15  55
  -9  -5  -5 58835.9 2206.33  28
  -9  -5  -5 21793.6 2385.25  55
  -9  -5  -4 1322.54 233.076  40
  -9  -5  -4 13852.5 944.338  28
  -9  -5  -3 870.586 191.519  40
  -9  -5  -3 966.673 401.143  28
  -9  -5  -2 20383.2 886.395  38
  -9  -5  -2 22306.5 878.560  28
  -9  -5  -1 43477.0 1170.44  40
  -9  -5  -1 48131.5 1282.70  28
  -9  -5   0 32589.7 933.784  40
  -9  -5   0 34198.6 1003.63  28
  -9  -4 -11 10398.0 1281.80  39
  -9  -4 -10 13856.0 1353.24  39
  -9  -4  -9 30783.2 1086.44  23
  -9  -4  -9 18548.5 1510.92  39
  -9  -4  -8 47892.0 2150.90  39
  -9  -4  -8 63518.8 1587.64  23
  -9  -4  -7 68296.1 2409.23  39
  -9  -4  -7 51520.7 1427.75  23
  -9  -4  -7 2583.39 3021.00  55
  -9  -4  -7 8768.40 3292.69  28
  -9  -4  -6 24217.4 3278.38  55
  -9  -4  -6 61661.2 2274.38  39
  -9  -4  -5 25383.9 3000.45  55
  -9  -4  -5 68290.3 6229.33  29
  -9  -4  -4 838.886 1834.77  55
  -9  -4  -4 26474.0 4134.61  29
  -9  -4  -3 8725.92 1471.62  55
  -9  -4  -3 26226.8 1110.76  28
  -9  -4  -2 25637.3 1034.25  38
  -9  -4  -2 29941.5 1135.08  28
  -9  -4  -1 62966.3 1678.87  38
  -9  -4  -1 69786.5 1690.36  28
  -9  -4   0 67647.3 1682.15  38
  -9  -4   0 68219.0 1634.37  28
  -9  -4   1 10299.5 565.824  38
  -9  -4   1 9789.11 524.556  28
  -9  -4   2 2532.44 260.263  38
  -9  -3 -10 2776.96 845.359  39
  -9  -3  -9 8982.43 1087.02  39
  -9  -3  -8 28213.8 1618.41  39
  -9  -3  -7 38005.9 1808.45  39
  -9  -3  -7 14887.1 2724.18  28
  -9  -3  -6 31428.2 1623.27  39
  -9  -3  -6 24956.8 3188.55  28
  -9  -3  -5 26265.8 3183.06  55
  -9  -3  -5 42793.9 6633.55  29
  -9  -3  -4 49227.1 5990.31  29
  -9  -3  -4 36210.3 1692.43  28
  -9  -3  -3-967.250 1735.54  55
  -9  -3  -3 19440.0 1081.62  28
  -9  -3  -2 35870.2 1826.11  55
  -9  -3  -2 39584.8 1289.68  38
  -9  -3  -1 79855.6 1922.34  38
  -9  -3   0 71382.8 1764.21  38
  -9  -3   0 74203.7 1784.00  28
  -9  -3   1 35992.3 1133.87  38
  -9  -3   1 36538.1 1128.32  28
  -9  -3   2 1097.44 206.277  38
  -9  -3   2 1075.27 196.782  28
  -9  -2 -10 6971.35 1196.20  28
  -9  -2  -9 9067.59 1287.46  28
  -9  -2  -8 16535.1 1575.70  28
  -9  -2  -7 40123.0 1676.51  39
  -9  -2  -7 37613.9 2118.43  28
  -9  -2  -6 9563.31 2519.74  55
  -9  -2  -6 57823.8 2358.62  28
  -9  -2  -5 60646.5 2259.08  28
  -9  -2  -5 38194.9 6825.46  29
  -9  -2  -4 37870.0 1670.09  28
  -9  -2  -4 58920.5 6789.88  29
  -9  -2  -3 2043.07 295.540  88
  -9  -2  -3 2097.16 4782.43  29
  -9  -2  -2 34685.2 1133.11  88
  -9  -2  -2 33426.3 1154.42  38
  -9  -2  -1 69790.2 1693.24  88
  -9  -2  -1 70813.4 1779.11  38
  -9  -2   0 52728.3 1470.36  38
  -9  -2   0 57095.9 1540.97  28
  -9  -2   1 32632.1 1087.19  38
  -9  -2   1 33427.2 1099.67  28
  -9  -2   2 6757.20 452.146  38
  -9  -2   3 750.263 151.559  38
  -9  -1 -10 77.7278 1071.55  55
  -9  -1  -9 7301.63 1112.70  28
  -9  -1  -8 12598.1 1354.88  28
  -9  -1  -7 25516.3 1694.91  28
  -9  -1  -7-311.234 1828.02  55
  -9  -1  -6 33555.8 1882.98  28
  -9  -1  -6 13184.6 2234.18  55
  -9  -1  -5 38384.9 6821.51  29
  -9  -1  -5 38851.1 1817.01  28
  -9  -1  -5 25190.1 2595.08  55
  -9  -1  -4 18839.1 2364.13  55
  -9  -1  -4 21059.9 1276.03  28
  -9  -1  -3 1533.57 262.360  88
  -9  -1  -3-717.688 1584.34  55
  -9  -1  -3 13605.0 5165.74  29
  -9  -1  -3 9882.06 808.821  28
  -9  -1  -2 26673.0 985.098  88
  -9  -1  -2 33850.4 1237.45  28
  -9  -1  -2 25093.8 957.792  38
  -9  -1  -2 34273.3 1386.97  43
  -9  -1  -1 62212.8 1557.66  88
  -9  -1  -1 64942.0 1693.98  28
  -9  -1   0 57829.4 1518.80  38
  -9  -1   0 63718.6 1639.76  28
  -9  -1   1 24041.9 904.041  38
  -9  -1   1 28070.4 1003.31  28
  -9  -1   2 2575.10 286.572  38
  -9  -1   2 2956.33 321.237  28
  -9  -1   3 312.075 119.003  38
  -9  -1   3 412.882 134.190  28
  -9   0  -9 3827.05 881.333  55
  -9   0  -8 5757.69 1228.19  55
  -9   0  -7 11741.7 1566.93  55
  -9   0  -6 12652.1 1204.76  28
  -9   0  -6 18177.9 1776.14  55
  -9   0  -5 18432.6 1184.61  28
  -9   0  -5 15741.2 660.212  88
  -9   0  -5 20910.8 2011.70  55
  -9   0  -4 17638.9 1014.60  28
  -9   0  -4 21329.6 1805.21  55
  -9   0  -3 2504.93 505.087  28
  -9   0  -3 1043.21 218.969  88
  -9   0  -3-44.5073 1249.03  55
  -9   0  -2 21518.7 969.494  28
  -9   0  -2 19591.7 823.181  88
  -9   0  -1 71884.9 1765.40  28
  -9   0  -1 66572.0 1657.89  88
  -9   0   0 60423.5 1577.56  28
  -9   0   1 9982.29 584.065  28
  -9   0   1 10521.2 575.159  30
  -9   0   1 10247.5 548.792  88
  -9   0   2 3887.89 322.683  30
  -9   0   2 4006.22 363.030  28
  -9   0   2 3674.51 311.091  88
  -9   0   3 2116.54 244.765  28
  -9   1  -8 27732.4 3743.57  29
  -9   1  -7 34308.1 4513.74  29
  -9   1  -7 5019.38 781.461  55
  -9   1  -6 58310.2 5422.83  29
  -9   1  -6 15728.6 1190.36  55
  -9   1  -5 76778.3 5911.60  29
  -9   1  -5 53498.1 1981.75  55
  -9   1  -4 51449.8 2177.24  43
  -9   1  -4 45407.5 1744.20  55
  -9   1  -3 64123.4 2001.63  43
  -9   1  -3 73841.6 2648.08  26
  -9   1  -3 6089.28 4561.99  29
  -9   1  -3 3635.77 934.748  55
  -9   1  -2 46631.1 2028.66  26
  -9   1  -2 37146.0 1437.96  43
  -9   1  -1 36657.4 1138.46  28
  -9   1  -1 35006.8 1111.84  88
  -9   1   0 56027.2 1442.63  28
  -9   1   0 56765.8 1421.67  88
  -9   1   1 8070.05 511.033  28
  -9   1   1 9582.28 556.852  30
  -9   1   1 8306.07 487.318  88
  -9   1   2 660.705 180.099  28
  -9   1   2 665.680 166.354  30
  -9   1   2 457.966 154.079  88
  -9   1   3 932.695 166.277  28
  -9   1   3 918.987 158.461  30
  -9   2  -7 19876.8 1363.98  43
  -9   2  -7 34991.0 2704.62  29
  -9   2  -6 25533.0 1633.75  43
  -9   2  -6 39315.1 3400.25  29
  -9   2  -5 43010.8 1969.00  43
  -9   2  -5 36496.8 3820.28  29
  -9   2  -4 61975.1 1356.12  88
  -9   2  -4 54413.4 4342.76  29
  -9   2  -3 20166.7 773.546  88
  -9   2  -3 18269.1 3317.44  29
  -9   2  -3 60201.9 2440.64  26
  -9   2  -3 52550.9 1828.80  43
  -9   2  -2 23305.1 913.697  35
  -9   2  -2 27281.1 1238.23  43
  -9   2  -1 12915.8 767.103  43
  -9   2  -1 15453.8 947.564  26
  -9   2   0 3745.84 446.644  43
  -9   2   0 4325.27 362.589  88
  -9   2   1 800.141 212.132  30
  -9   2   2 5821.85 369.677  88
  -9   2   2 6114.23 415.909  30
  -9   2   3 9792.70 420.880  88
  -9   2   3 9822.49 467.873  30
  -9   3  -6 36854.1 1775.93  26
  -9   3  -6 28426.4 1124.06  43
  -9   3  -5 94515.1 2875.64  29
  -9   3  -5 44648.5 1539.96  43
  -9   3  -4 55339.9 2253.75  26
  -9   3  -4 53458.9 1702.34  43
  -9   3  -3 31462.6 1106.48  35
  -9   3  -3 25810.0 812.173  88
  -9   3  -2 15843.0 750.818  35
  -9   3  -2 11914.5 807.248  43
  -9   3  -1 9893.35 660.565  43
  -9   3  -1 11937.4 735.228  26
  -9   3   0 2624.56 386.679  43
  -9   3   0 3589.15 309.079  88
  -9   3   1 1743.09 220.392  43
  -9   3   1 1357.36 235.161  30
  -9   3   2 12669.8 505.775  88
  -9   3   3 13216.8 461.521  88
  -9   4  -4 58900.2 1454.78  35
  -9   4  -4 83730.9 1648.64  43
  -9   4  -3 34981.5 1018.39  35
  -9   4  -3 39867.1 1138.54  43
  -9   4  -2 2875.04 256.869  88
  -9   4  -2 9708.97 646.980  26
  -9   4  -2 9687.07 513.119  35
  -9   4  -2 4436.77 456.810  43
  -9   4  -1 1254.18 322.166  26
  -9   4  -1 687.742 155.540  88
  -9   4   0 7303.99 434.293  30
  -9   4   0 5573.45 343.800  88
  -9   4   0 5001.59 397.723  26
  -9   4   0 7822.32 434.020  43
  -9   4   1 3098.06 265.287  43
  -9   4   1 2891.59 244.841  88
  -9   4   1 3343.07 294.406  30
  -9   4   2 23243.8 649.745  88
  -9   4   2 26423.3 776.241  30
  -9   4   3 29649.3 673.952  88
  -9   5  -2 3638.52 228.587  88
  -9   5  -1 838.265 134.103  88
  -9   5   0 2194.22 195.710  88
  -9   5   1 11400.2 408.197  88
  -8 -12  -8 16369.2 504.007  87
  -8 -11 -11 706.899 145.801  85
  -8 -11 -10 821.764 163.355  87
  -8 -11  -9 16182.0 646.382  87
  -8 -11  -9 16258.5 590.340  85
  -8 -11  -8 34916.9 871.942  85
  -8 -11  -8 36469.7 1022.60  87
  -8 -11  -8 35264.4 947.539  86
  -8 -11  -7 34454.1 962.179  86
  -8 -11  -7 27927.2 857.986  40
  -8 -11  -6 17375.1 670.688  86
  -8 -11  -6 17371.1 621.538  87
  -8 -11  -5 107.919 120.183  86
  -8 -10 -13 7281.04 343.121  84
  -8 -10 -12 643.058 149.301  85
  -8 -10 -12 1423.73 248.602  84
  -8 -10 -11 207.138 121.634  87
  -8 -10 -11 56.3011 138.335  85
  -8 -10 -10 1219.56 236.699  87
  -8 -10 -10 1399.62 246.375  85
  -8 -10  -9 17248.6 772.059  87
  -8 -10  -9 19060.6 759.834  85
  -8 -10  -8 62659.6 1587.57  87
  -8 -10  -8 65748.5 1480.22  85
  -8 -10  -7 69805.7 1708.56  86
  -8 -10  -7 73599.4 1729.91  87
  -8 -10  -7 73219.5 1521.49  85
  -8 -10  -6 28985.4 1026.45  86
  -8 -10  -6 30110.0 998.624  87
  -8 -10  -5 2802.38 292.407  54
  -8 -10  -5 3427.78 324.601  87
  -8 -10  -4 5299.22 374.249  40
  -8 -10  -4 4861.87 347.937  54
  -8 -10  -4 5652.25 412.380  86
  -8 -10  -3 3849.33 300.734  40
  -8 -10  -3 3905.95 312.858  86
  -8 -10  -2 616.178 106.414  11
  -8 -10  -2 727.543 130.612  86
  -8  -9 -13 6971.57 346.724  85
  -8  -9 -12 2032.73 1039.39  23
  -8  -9 -12 882.973 196.088  85
  -8  -9 -11 329.175 1123.54  23
  -8  -9 -11 273.296 189.408  85
  -8  -9 -10-1761.54 1223.33  23
  -8  -9 -10 1131.58 269.402  85
  -8  -9  -9 13749.8 1276.68  23
  -8  -9  -9 11269.0 2230.05  39
  -8  -9  -8 82995.0 1845.96  85
  -8  -9  -8 66484.0 1724.99  86
  -8  -9  -7 74349.8 1896.80  86
  -8  -9  -7 90060.2 1883.09  85
  -8  -9  -6 31201.8 1147.26  86
  -8  -9  -6 34038.6 1006.53  85
  -8  -9  -5 10266.7 639.674  86
  -8  -9  -5 10760.7 641.621  40
  -8  -9  -4 193.488 168.836  86
  -8  -9  -4 176.312 146.568  40
  -8  -9  -4 142.658 129.544  54
  -8  -9  -3 747.031 182.658  40
  -8  -9  -3 767.148 170.795  54
  -8  -9  -2 3391.08 280.810  54
  -8  -9  -2 4231.55 339.777  86
  -8  -9   0 19899.0 536.557  11
  -8  -8 -14 10070.8 435.323  84
  -8  -8 -13 6866.05 1120.31  23
  -8  -8 -13 1810.00 209.981  85
  -8  -8 -12 2348.53 304.297  85
  -8  -8 -12 9709.41 1482.32  23
  -8  -8 -12 9007.99 2678.07  39
  -8  -8 -12 2529.06 2858.31  28
  -8  -8 -11 6060.70 499.088  85
  -8  -8 -11 10674.2 1739.16  23
  -8  -8 -11 13886.4 3157.63  39
  -8  -8 -11 4104.05 3382.39  28
  -8  -8 -10 1613.64 334.028  85
  -8  -8 -10 6414.66 3448.64  28
  -8  -8  -9 18974.5 903.969  85
  -8  -8  -9 13289.6 3241.09  39
  -8  -8  -9 10057.5 3321.00  28
  -8  -8  -8 58487.3 1587.78  85
  -8  -8  -8 40157.7 3150.46  39
  -8  -8  -7 83880.6 1903.18  85
  -8  -8  -7 67768.6 1814.76  86
  -8  -8  -7 91024.6 3375.89  39
  -8  -8  -7 54084.8 2108.82  28
  -8  -8  -6 35469.9 1120.26  85
  -8  -8  -6 30621.2 1176.56  86
  -8  -8  -5 1658.74 257.757  85
  -8  -8  -5 2036.28 337.671  86
  -8  -8  -4 2171.58 332.838  40
  -8  -8  -4 2049.47 334.387  86
  -8  -8  -3 652.521 188.492  38
  -8  -8  -3 965.181 232.955  40
  -8  -8  -2 6075.09 438.274  38
  -8  -8  -2 6398.52 470.553  40
  -8  -8  -2 6566.04 472.922  86
  -8  -8  -1 40399.5 1150.67  40
  -8  -8  -1 40965.6 1101.00  86
  -8  -8   0 40023.6 1059.42  40
  -8  -7 -13 6238.78 1244.35  23
  -8  -7 -13 3634.03 444.676  46
  -8  -7 -12 3862.82 381.624  85
  -8  -7 -12 5595.19 1524.56  23
  -8  -7 -12 5830.68 564.230  46
  -8  -7 -11 24950.6 1014.39  85
  -8  -7 -11 26025.0 1068.97  46
  -8  -7 -10 5352.87 619.402  46
  -8  -7 -10 6467.23 1682.74  23
  -8  -7  -9 27204.7 2077.61  23
  -8  -7  -9 13097.5 3512.36  39
  -8  -7  -8 22296.6 3625.51  39
  -8  -7  -8 10398.8 4087.56  28
  -8  -7  -7 47769.8 1480.43  86
  -8  -7  -7 42614.1 3512.06  39
  -8  -7  -6 57044.6 2022.45  23
  -8  -7  -6 55102.9 3128.41  39
  -8  -7  -5 4934.97 425.953  85
  -8  -7  -5 4935.42 497.396  86
  -8  -7  -4 2479.55 364.574  86
  -8  -7  -4 2284.42 277.457  85
  -8  -7  -3 938.331 258.468  40
  -8  -7  -3 1012.60 264.222  86
  -8  -7  -2 6770.19 504.161  38
  -8  -7  -2 7014.69 527.914  40
  -8  -7  -2 6903.45 520.804  86
  -8  -7  -1 52231.7 1437.62  40
  -8  -7  -1 53213.5 1432.66  38
  -8  -7  -1 52902.6 1392.24  86
  -8  -7   0 82280.9 1787.60  40
  -8  -7   0 80338.1 1746.65  38
  -8  -7   0 77441.0 1624.42  86
  -8  -7   1 42685.5 1119.62  40
  -8  -6 -13 5269.37 1072.77  23
  -8  -6 -12 12832.6 666.208  85
  -8  -6 -12 11992.3 658.615  46
  -8  -6 -11-720.528 1496.69  23
  -8  -6 -11 11338.6 673.611  46
  -8  -6 -10-303.105 1371.69  23
  -8  -6 -10 7472.96 582.816  46
  -8  -6  -9 5140.34 1273.72  23
  -8  -6  -9 7307.83 602.063  46
  -8  -6  -8 48321.0 2143.52  23
  -8  -6  -7 72922.7 2360.86  23
  -8  -6  -7 3844.58 3799.38  28
  -8  -6  -6 63660.9 2075.66  23
  -8  -6  -6 20928.0 3873.42  28
  -8  -6  -5 12372.9 2500.80  39
  -8  -6  -5 41465.4 2760.81  55
  -8  -6  -4 36080.4 1578.92  28
  -8  -6  -3 5311.65 583.763  28
  -8  -6  -3 2824.50 386.189  40
  -8  -6  -2 7000.66 575.711  28
  -8  -6  -2 7919.42 576.302  40
  -8  -6  -2 9093.79 626.128  38
  -8  -6  -1 43374.7 1250.27  28
  -8  -6  -1 43750.3 1357.82  38
  -8  -6  -1 42007.5 1320.12  40
  -8  -6   0 93911.0 2070.75  38
  -8  -6   0 89721.9 2004.75  40
  -8  -6   0 91468.2 1918.42  86
  -8  -6   1 43456.3 1219.40  40
  -8  -6   1 44453.9 1255.52  38
  -8  -6   2 8266.38 454.902  40
  -8  -6   2 7518.58 435.710  38
  -8  -5 -13 1238.81 732.321  23
  -8  -5 -12 10652.7 1076.63  23
  -8  -5 -12 23430.6 2250.69  39
  -8  -5 -11 14152.4 2056.21  39
  -8  -5 -11 6969.17 996.614  23
  -8  -5 -10 14103.0 1876.75  39
  -8  -5 -10 22176.2 885.101  46
  -8  -5  -9-216.213 769.129  23
  -8  -5  -9 2257.93 334.439  46
  -8  -5  -8 2241.99 1358.30  39
  -8  -5  -8 6275.17 842.348  23
  -8  -5  -7 21746.1 2048.65  39
  -8  -5  -7 25635.5 1352.20  23
  -8  -5  -6 50314.1 2748.01  39
  -8  -5  -6 28852.4 1373.64  23
  -8  -5  -5 23508.6 3334.70  55
  -8  -5  -5 19315.2 3754.84  28
  -8  -5  -5 17625.2 1068.33  23
  -8  -5  -4 67083.4 2490.96  28
  -8  -5  -4 31042.5 2857.29  55
  -8  -5  -3 21781.5 1322.28  28
  -8  -5  -3 1510.97 1470.86  55
  -8  -5  -2 25480.7 1024.80  40
  -8  -5  -2 18048.6 1293.41  55
  -8  -5  -1 46017.2 1397.18  40
  -8  -5  -1 51804.3 1453.35  28
  -8  -5   0 70071.8 1811.40  38
  -8  -5   0 66691.3 1688.80  40
  -8  -5   0 70244.1 1711.15  28
  -8  -5   1 55087.3 1515.65  38
  -8  -5   1 51311.2 1400.07  40
  -8  -5   1 53473.9 1398.74  28
  -8  -5   2 8437.03 498.610  40
  -8  -5   2 7854.98 509.967  38
  -8  -5   3 670.024 156.670  38
  -8  -5   3 519.089 136.345  40
  -8  -5   4 307.968 77.1583   9
  -8  -4 -12 30535.2 1897.57  39
  -8  -4 -12 10183.9 931.230  23
  -8  -4 -11 47942.0 2306.79  39
  -8  -4 -11 14184.9 1081.80  23
  -8  -4 -10 28187.8 1864.64  39
  -8  -4 -10 8652.78 901.995  23
  -8  -4  -9 224.871 987.016  39
  -8  -4  -9-402.902 702.321  23
  -8  -4  -8 1184.39 903.532  39
  -8  -4  -8 1750.24 529.144  23
  -8  -4  -7 991.456 874.337  39
  -8  -4  -7 6287.02 744.846  23
  -8  -4  -6 15926.9 1558.55  39
  -8  -4  -6 6932.95 781.028  23
  -8  -4  -5 40889.7 2141.09  39
  -8  -4  -5 16053.2 959.112  23
  -8  -4  -4 49637.2 2238.78  39
  -8  -4  -4 51922.9 6052.29  29
  -8  -4  -3 18888.9 2375.29  55
  -8  -4  -3 45168.9 2079.42  28
  -8  -4  -2 6974.14 523.113  40
  -8  -4  -2 282.697 1429.29  55
  -8  -4  -1 60897.1 1701.60  38
  -8  -4  -1 66608.3 1759.78  28
  -8  -4   0 61354.2 1705.15  38
  -8  -4   0 64751.8 1682.08  28
  -8  -4   1 42809.3 1272.64  40
  -8  -4   1 47708.4 1380.70  28
  -8  -4   2 12981.1 631.752  40
  -8  -4   2 12507.9 645.832  28
  -8  -4   3 262.747 127.945  40
  -8  -4   3 221.121 124.251  28
  -8  -4   4 1691.07 210.503  38
  -8  -4   5 646.752 93.8992   9
  -8  -3 -12 28172.1 1660.03  39
  -8  -3 -11 73971.6 2804.35  39
  -8  -3 -10 23348.6 1674.19  39
  -8  -3  -9 1052.96 940.280  39
  -8  -3  -9 1515.73 417.746  23
  -8  -3  -7 2675.33 468.017  23
  -8  -3  -6-920.151 1401.42  28
  -8  -3  -6-378.765 774.482  39
  -8  -3  -5 61915.1 1638.61  88
  -8  -3  -5 36864.2 2091.46  39
  -8  -3  -5 65831.2 1772.15  23
  -8  -3  -5 23479.1 2413.22  28
  -8  -3  -4 44317.4 1403.07  88
  -8  -3  -4 48633.4 3264.03  28
  -8  -3  -3 38525.6 1281.85  88
  -8  -3  -3 24043.1 2805.33  55
  -8  -3  -2 3534.44 398.854  88
  -8  -3  -2 979.931 1673.53  55
  -8  -3  -1 28997.7 1699.29  55
  -8  -3   0 64086.8 1766.01  38
  -8  -3   0 68780.6 1804.79  28
  -8  -3   1 55562.9 1632.11  38
  -8  -3   1 62249.2 1659.57  28
  -8  -3   2 19185.4 882.803  38
  -8  -3   2 20024.6 867.128  28
  -8  -3   3 3113.05 360.100  38
  -8  -3   3 3066.45 343.284  28
  -8  -3   4 288.356 138.646  38
  -8  -3   4 414.082 136.782  28
  -8  -2 -10 14809.8 1281.55  39
  -8  -2  -9-552.506 786.789  39
  -8  -2  -6-278.879 720.583  39
  -8  -2  -5 31336.6 1778.36  39
  -8  -2  -5 7091.68 1396.81  28
  -8  -2  -4 97988.0 2089.24  88
  -8  -2  -4 122595. 3279.18  39
  -8  -2  -3 50528.2 2376.48  28
  -8  -2  -3 38506.5 6503.74  29
  -8  -2  -2 13565.9 733.124  88
  -8  -2  -2 14143.2 2008.51  55
  -8  -2  -2 36864.5 5614.49  29
  -8  -2  -2 34571.4 1560.78  28
  -8  -2  -1 4265.83 417.280  88
  -8  -2  -1 8478.62 718.110  28
  -8  -2   0 19140.3 842.283  88
  -8  -2   0 19051.4 895.657  38
  -8  -2   0 20593.1 990.234  28
  -8  -2   1 4616.71 457.493  38
  -8  -2   1 3944.89 382.841  88
  -8  -2   2 1505.86 293.874  38
  -8  -2   3 6589.82 499.444  38
  -8  -2   3 6430.52 491.369  28
  -8  -2   4 13428.1 645.385  38
  -8  -2   4 12901.0 621.510  28
  -8  -2   5 708.802 151.598  38
  -8  -2   5 873.009 156.568  28
  -8  -1  -6 3243.82 628.660  39
  -8  -1  -5 63992.6 1423.91  88
  -8  -1  -5 52858.1 2049.36  39
  -8  -1  -4 19032.4 1734.59  28
  -8  -1  -4-2216.35 2085.96  55
  -8  -1  -3 29537.2 6413.83  29
  -8  -1  -3 29218.9 1950.80  28
  -8  -1  -3 23134.5 2547.67  55
  -8  -1  -2 25035.6 981.926  88
  -8  -1  -2 36585.5 1625.20  28
  -8  -1  -1 8068.76 555.536  88
  -8  -1  -1 13242.7 871.191  28
  -8  -1   0 17979.5 845.506  38
  -8  -1   0 20295.3 972.987  28
  -8  -1   1 574.119 193.475  88
  -8  -1   1 527.804 208.864  38
  -8  -1   1 889.647 255.477  28
  -8  -1   2 15909.8 712.503  88
  -8  -1   2 16867.4 826.739  28
  -8  -1   2 16341.5 724.049  30
  -8  -1   2 16087.8 799.237  38
  -8  -1   3 10268.6 637.880  28
  -8  -1   3 10187.2 612.809  38
  -8  -1   4 13031.3 649.775  28
  -8  -1   4 12869.7 636.044  38
  -8  -1   5 2763.82 270.537  38
  -8   0  -5-99.7229 773.943  28
  -8   0  -4 6508.33 1371.74  28
  -8   0  -4 654.467 1573.78  55
  -8   0  -3 14549.8 1521.59  28
  -8   0  -3 19317.7 2132.18  55
  -8   0  -2 39949.8 1251.18  88
  -8   0  -2 43374.2 1619.41  28
  -8   0  -1 8877.52 1357.05  55
  -8   0  -1 8305.68 560.252  88
  -8   0  -1 8029.97 544.627  38
  -8   0  -1-3684.51 4713.78  29
  -8   0  -1 52314.6 2237.72  26
  -8   0  -1 11162.5 794.546  28
  -8   0  -1 40968.2 1756.70  43
  -8   0   0 350.560 159.701  38
  -8   0   0-298.309 436.865  28
  -8   0   1 313.640 200.674  28
  -8   0   1 349.904 179.638  88
  -8   0   1 278.013 158.958  38
  -8   0   2 26989.6 1044.17  28
  -8   0   2 28052.7 1014.72  30
  -8   0   2 26136.0 935.525  88
  -8   0   3 46079.7 1385.33  28
  -8   0   3 46491.5 1273.87  30
  -8   0   3 46849.6 1214.89  88
  -8   0   3 45620.3 1320.15  38
  -8   0   4 28649.9 960.144  38
  -8   0   4 30899.5 1031.20  28
  -8   0   5 7256.36 419.717  38
  -8   0   5 8246.13 467.815  28
  -8   0   5 7402.97 434.724  51
  -8   1  -5-1221.25 1140.38  55
  -8   1  -4 2569.30 896.061  28
  -8   1  -4 5922.05 1389.16  55
  -8   1  -3 70991.7 2199.49  28
  -8   1  -3 66207.5 2683.15  55
  -8   1  -2 35361.8 1173.63  88
  -8   1  -2 52082.8 2006.94  55
  -8   1  -2 47215.4 1567.32  28
  -8   1  -2 36557.0 2232.15  43
  -8   1  -1 1561.48 268.132  88
  -8   1  -1-735.950 1020.60  55
  -8   1  -1 69469.1 2680.39  26
  -8   1  -1 245.055 480.239  28
  -8   1  -1 46877.1 1876.90  43
  -8   1   0 3242.56 377.271  28
  -8   1   0 3208.39 363.858  88
  -8   1   1 3554.64 383.485  28
  -8   1   1 3962.34 390.532  88
  -8   1   1 4865.46 529.513  43
  -8   1   2 33866.8 1155.37  28
  -8   1   2 33131.5 1068.69  88
  -8   1   3 72594.4 1707.95  30
  -8   1   3 68554.5 1717.41  28
  -8   1   3 72352.9 1598.46  88
  -8   1   4 51224.7 1291.44  30
  -8   1   4 51127.9 1367.16  28
  -8   1   5 22807.7 787.648  28
  -8   1   5 21469.7 788.721  51
  -8   2  -5 13068.1 1115.81  55
  -8   2  -4 36990.1 1081.39  88
  -8   2  -4 34384.6 1597.25  55
  -8   2  -3 70166.0 5754.66  29
  -8   2  -3 55635.0 1919.48  55
  -8   2  -2 56068.3 4979.96  29
  -8   2  -2 53539.5 2150.46  43
  -8   2  -1 45326.2 1936.66  43
  -8   2  -1 60625.8 2662.48  26
  -8   2   0 15362.0 844.025  35
  -8   2   0 18693.4 1046.61  43
  -8   2   1 10047.3 661.861  26
  -8   2   1 10465.4 717.963  43
  -8   2   2 29972.3 1042.98  28
  -8   2   2 30641.2 1015.53  88
  -8   2   3 96058.0 2036.98  28
  -8   2   3 99309.3 2109.79  30
  -8   2   3 96587.1 1935.63  88
  -8   2   4 64727.6 1512.30  28
  -8   2   4 65387.6 1531.60  30
  -8   2   5 11686.4 533.568  28
  -8   2   5 11773.4 530.259  30
  -8   3  -8 6968.73 769.237  43
  -8   3  -7 4081.45 954.834  43
  -8   3  -6 37462.8 2842.97  29
  -8   3  -5 56554.4 3587.71  29
  -8   3  -4 57573.1 3808.83  29
  -8   3  -4 12019.2 1848.09  43
  -8   3  -3 45580.6 2121.88  43
  -8   3  -3 38020.5 1355.96  55
  -8   3  -2 65429.8 3113.54  26
  -8   3  -2 13744.7 2960.46  29
  -8   3  -1 61295.7 2291.10  26
  -8   3  -1 36245.9 1636.24  43
  -8   3   0 16067.2 840.479  35
  -8   3   0 15940.6 996.255  43
  -8   3   1 13055.9 787.882  43
  -8   3   1 14923.9 782.911  26
  -8   3   2 41493.1 1179.88  43
  -8   3   2 41758.8 1289.75  30
  -8   3   3 76627.6 1617.30  43
  -8   3   3 78134.5 1644.56  88
  -8   3   4 96733.4 1790.19  88
  -8   3   4 99374.0 1990.45  30
  -8   3   5 26285.5 865.452  51
  -8   3   5 28489.9 850.518  30
  -8   3   6 3163.06 186.513   8
  -8   4  -7 21182.7 1360.44  26
  -8   4  -6 15073.8 1029.60  43
  -8   4  -6 34113.0 1857.85  26
  -8   4  -5 23267.5 1306.86  43
  -8   4  -5 47375.8 2279.46  26
  -8   4  -4 55596.9 2443.08  29
  -8   4  -4 50184.1 2563.24  26
  -8   4  -3 44583.4 2327.22  29
  -8   4  -3 56410.5 2506.36  26
  -8   4  -2 18615.9 1306.83  43
  -8   4  -2 59458.9 2174.69  26
  -8   4  -1 28021.8 1158.95  35
  -8   4  -1 34804.2 1564.83  26
  -8   4   0 32413.4 1104.26  35
  -8   4   0 35058.3 1253.89  43
  -8   4   1 3218.10 361.857  35
  -8   4   1 3799.73 457.177  26
  -8   4   2 21797.8 825.491  26
  -8   4   2 22506.1 890.529  30
  -8   4   2 23948.7 861.832  43
  -8   4   3 35443.4 1088.08  30
  -8   4   3 33102.5 943.945  88
  -8   4   3 35709.8 1003.26  43
  -8   4   4 38785.9 950.205  88
  -8   4   4 39796.4 1092.11  30
  -8   4   5 17536.0 642.510  51
  -8   5  -5 9016.26 575.662  43
  -8   5  -5 17561.7 759.370  35
  -8   5  -4 16096.4 839.009  43
  -8   5  -4 23476.1 921.720  35
  -8   5  -3 9986.75 736.411  43
  -8   5  -3 22553.2 1187.14  26
  -8   5  -2 8826.77 685.661  43
  -8   5  -2 16851.6 855.745  35
  -8   5  -1 12521.9 742.792  43
  -8   5  -1 19264.2 841.114  35
  -8   5   0 20819.6 783.820  35
  -8   5   0 20385.5 881.082  26
  -8   5   1 8771.00 554.870  26
  -8   5   1 8284.20 474.549  35
  -8   5   1 7818.81 484.331  30
  -8   5   2 10017.8 533.580  30
  -8   5   2 9063.46 519.542  26
  -8   5   3 33687.5 889.407  88
  -8   5   3 36741.4 981.445  43
  -8   5   3 36355.3 1023.27  30
  -8   5   4 32505.4 796.183  88
  -8   5   4 31054.9 825.391  43
  -8   5   4 33385.9 915.404  30
  -8   6  -3 3757.69 357.761  35
  -8   6  -3 1511.43 334.853  26
  -8   6  -2 13941.4 558.591  36
  -8   6  -2 11284.6 592.766  26
  -8   6  -1 31105.7 930.223  43
  -8   6  -1 33861.2 940.529  35
  -8   6  -1 30818.3 988.345  26
  -8   6   0 24771.4 807.232  43
  -8   6   0 24701.3 782.001  35
  -8   6   1 2772.25 269.552  43
  -8   6   1 2378.44 231.309  30
  -8   6   1 2056.16 257.876  35
  -8   6   1 1651.12 273.860  26
  -8   6   2 2746.59 249.465  26
  -8   6   2 2170.87 219.654  30
  -8   6   3 19662.4 635.251  43
  -8   6   3 18215.9 565.287  88
  -8   6   4 17949.0 505.760  88
  -8   7  -1 27514.4 624.912  88
  -8   7   2 2084.27 176.017  88
  -8   7   3 9043.96 327.774  88
  -7 -12 -11 968.318 158.597  85
  -7 -12 -10 124.463 115.917  85
  -7 -12 -10 67.4040 108.245  87
  -7 -12  -9 1649.93 217.332  85
  -7 -12  -9 1162.22 209.010  87
  -7 -12  -8 19399.9 645.025  85
  -7 -12  -8 17660.4 693.994  87
  -7 -12  -7 42917.9 1130.73  86
  -7 -12  -6 36763.6 1027.60  86
  -7 -12  -6 37679.6 964.423  87
  -7 -12  -5 12819.5 546.240  86
  -7 -11 -13 3269.86 281.175  84
  -7 -11 -12 1731.22 266.596  84
  -7 -11 -12 1392.45 203.277  85
  -7 -11 -11 7546.89 430.567  87
  -7 -11 -11 9904.56 520.764  85
  -7 -11 -10 3791.75 362.533  85
  -7 -11 -10 3244.88 338.474  87
  -7 -11  -9 125.084 192.247  87
  -7 -11  -8 22650.5 917.463  86
  -7 -11  -8 24449.0 964.740  87
  -7 -11  -7 47015.3 1423.67  86
  -7 -11  -7 51932.0 1451.75  87
  -7 -11  -6 34976.2 1188.85  86
  -7 -11  -6 35715.1 1142.90  87
  -7 -11  -5 10338.1 616.185  86
  -7 -11  -5 10639.5 567.220  87
  -7 -11  -5 10537.5 548.420  40
  -7 -11  -4 254.327 127.408  40
  -7 -11  -4 280.082 143.730  54
  -7 -11  -3 2521.03 274.499  86
  -7 -10 -14 1908.77 227.224  84
  -7 -10 -13 596.008 135.200  85
  -7 -10 -12 4398.18 363.314  85
  -7 -10 -12 5880.01 503.377  84
  -7 -10 -12 5818.83 1284.97  23
  -7 -10 -11 29363.5 1012.91  85
  -7 -10 -11 32840.9 1060.56  84
  -7 -10 -11 33953.2 1781.55  23
  -7 -10 -10 14665.9 737.925  87
  -7 -10 -10 14253.6 744.704  85
  -7 -10 -10 13936.9 1419.29  23
  -7 -10  -9 87.9931 207.397  87
  -7 -10  -8 16799.2 843.873  86
  -7 -10  -8 18541.7 901.924  87
  -7 -10  -7 68392.8 1688.57  85
  -7 -10  -7 56323.9 1678.36  86
  -7 -10  -6 61430.1 1508.91  85
  -7 -10  -6 50703.4 1594.35  86
  -7 -10  -5 8368.93 618.834  86
  -7 -10  -5 9838.09 631.483  87
  -7 -10  -4 2153.83 303.882  87
  -7 -10  -4 2233.30 337.662  86
  -7 -10  -4 2815.65 330.958  40
  -7 -10  -3 180.523 169.905  86
  -7 -10  -3 70.3877 128.344  40
  -7 -10  -3 139.110 147.295  54
  -7 -10  -2 170.035 148.587  86
  -7 -10  -2 144.545 113.702  40
  -7 -10  -2 144.047 122.026  54
  -7 -10  -1 11945.5 492.855  11
  -7 -10  -1 9973.59 478.594  54
  -7 -10   0 39753.5 861.114  11
  -7  -9 -14 651.443 235.704  84
  -7  -9 -13 7821.57 2439.85  39
  -7  -9 -13 7536.93 735.235  46
  -7  -9 -13 3912.09 437.152  84
  -7  -9 -13 2625.47 259.755  85
  -7  -9 -13 10589.9 1656.86  23
  -7  -9 -12 19514.8 2097.43  23
  -7  -9 -12 20201.1 814.660  85
  -7  -9 -12 16890.6 3059.41  39
  -7  -9 -11 38738.9 2414.55  23
  -7  -9 -11 26812.0 3442.90  39
  -7  -9 -10 48234.6 2511.92  23
  -7  -9 -10 53329.4 1555.78  85
  -7  -9  -9 6920.68 1766.55  23
  -7  -9  -9 2276.13 384.723  85
  -7  -9  -8 2416.67 1398.91  23
  -7  -9  -8 3246.80 406.940  86
  -7  -9  -7 7589.09 1281.67  23
  -7  -9  -7 12255.5 740.101  85
  -7  -9  -7 10048.2 680.647  86
  -7  -9  -7 8892.96 2143.59  39
  -7  -9  -6 21081.6 1007.01  86
  -7  -9  -6 27598.8 1052.88  85
  -7  -9  -5 5662.11 537.976  86
  -7  -9  -5 6879.25 509.793  85
  -7  -9  -4 2024.12 355.667  86
  -7  -9  -3 675.794 214.345  40
  -7  -9  -2 1084.45 253.592  86
  -7  -9  -2 1293.54 244.873  40
  -7  -9  -2 1134.50 248.381  54
  -7  -9  -1 17477.4 757.934  86
  -7  -9  -1 17343.5 750.577  40
  -7  -9  -1 16968.0 745.819  54
  -7  -9   0 48510.0 1236.24  40
  -7  -9   0 49689.3 1212.30  54
  -7  -9   1 48867.4 1073.25  11
  -7  -8 -14 1709.38 287.603  84
  -7  -8 -13 9487.67 762.945  46
  -7  -8 -12 34778.5 1321.04  46
  -7  -8 -12 38622.0 1186.26  85
  -7  -8 -11 34405.8 1407.55  46
  -7  -8 -11 39806.4 1312.67  85
  -7  -8 -10 29961.3 3798.84  39
  -7  -8 -10 46968.8 1666.81  46
  -7  -8 -10 27987.7 2515.97  23
  -7  -8 -10 49998.4 1556.42  85
  -7  -8  -9 17730.2 951.036  85
  -7  -8  -9 17394.9 2404.52  23
  -7  -8  -8 9915.64 2076.85  23
  -7  -8  -8 5261.76 3511.69  28
  -7  -8  -8 12753.2 3475.97  39
  -7  -8  -7 10120.0 3108.58  28
  -7  -8  -7 5459.71 512.681  86
  -7  -8  -7 7795.03 624.521  85
  -7  -8  -7 15372.4 3216.72  39
  -7  -8  -7 11376.7 1767.65  23
  -7  -8  -6 5751.59 528.520  85
  -7  -8  -6 4774.93 492.927  86
  -7  -8  -6 6626.90 2353.52  39
  -7  -8  -6 4031.08 1275.65  23
  -7  -8  -5 3949.25 430.121  85
  -7  -8  -5 2918.73 416.110  86
  -7  -8  -4 12482.2 785.633  86
  -7  -8  -4 14942.3 718.521  85
  -7  -8  -2 903.064 258.514  86
  -7  -8  -2 708.243 226.714  54
  -7  -8  -2 744.693 208.252  38
  -7  -8  -1 17438.4 829.598  86
  -7  -8  -1 18529.1 852.918  54
  -7  -8   0 64588.3 1560.43  86
  -7  -8   0 63567.6 1575.26  54
  -7  -8   1 52167.7 1273.72  54
  -7  -8   3 1648.77 149.762  11
  -7  -7 -14 1229.81 405.617  46
  -7  -7 -13 6810.64 599.133  46
  -7  -7 -12 50880.0 1494.70  46
  -7  -7 -12 52716.5 1429.36  85
  -7  -7 -11 74865.1 1952.76  46
  -7  -7 -11 81147.2 1974.52  85
  -7  -7 -10 17242.2 2069.45  23
  -7  -7 -10 70620.7 1899.65  46
  -7  -7  -9 21600.6 3409.65  39
  -7  -7  -9 11287.8 2142.50  23
  -7  -7  -8 11108.1 914.002  46
  -7  -7  -7 2188.66 334.012  86
  -7  -7  -7 4810.31 3231.45  39
  -7  -7  -6 11695.8 3301.25  28
  -7  -7  -6 14321.5 3108.55  39
  -7  -7  -5 2898.10 409.439  86
  -7  -7  -5 11571.5 2520.53  39
  -7  -7  -4 49535.0 1844.71  28
  -7  -7  -4 70477.6 1705.11  85
  -7  -7  -3 61226.9 1813.88  86
  -7  -7  -2 5020.08 495.324  40
  -7  -7  -2 5521.12 528.331  86
  -7  -7  -1 4114.07 429.764  54
  -7  -7  -1 4668.40 450.578  38
  -7  -7  -1 4547.20 460.493  40
  -7  -7  -1 4297.07 453.433  86
  -7  -7   0 32166.9 1119.16  54
  -7  -7   0 30913.7 1133.37  40
  -7  -7   0 32623.5 1154.34  38
  -7  -7   0 30039.1 1089.01  86
  -7  -7   1 67555.0 1596.43  54
  -7  -7   1 66702.5 1671.02  40
  -7  -7   1 63790.5 1622.23  38
  -7  -7   1 63479.5 1519.70  86
  -7  -7   2 20216.1 798.402  40
  -7  -7   3 2103.47 235.458  40
  -7  -6 -14-12.4752 262.537  46
  -7  -6 -13 621.024 299.701  46
  -7  -6 -12 28442.8 1068.05  46
  -7  -6 -12 28780.2 1515.00  23
  -7  -6 -11 101071. 2300.17  46
  -7  -6 -11 103175. 3063.00  23
  -7  -6 -10 93704.4 2192.39  46
  -7  -6 -10 73216.7 2662.78  23
  -7  -6  -9 48716.4 1526.80  46
  -7  -6  -9 26210.2 1650.95  23
  -7  -6  -8 1529.43 368.327  46
  -7  -6  -7 489.867 1150.58  23
  -7  -6  -7 3422.93 504.511  46
  -7  -6  -6 601.496 2542.74  39
  -7  -6  -6 13303.6 1472.19  23
  -7  -6  -5 26956.6 2990.43  39
  -7  -6  -5 41776.3 1747.48  23
  -7  -6  -4 98967.7 3565.83  39
  -7  -6  -4 111567. 2597.04  23
  -7  -6  -3 82359.5 2326.85  28
  -7  -6  -2 49716.1 1515.13  28
  -7  -6  -1 2789.73 359.986  54
  -7  -6  -1 3521.35 375.719  28
  -7  -6  -1 3075.85 387.007  38
  -7  -6  -1 2797.79 377.514  40
  -7  -6   0 5012.26 448.180  54
  -7  -6   0 4754.30 430.917  28
  -7  -6   0 4379.06 444.746  40
  -7  -6   0 5179.76 487.173  38
  -7  -6   1 11964.7 652.466  86
  -7  -6   1 12212.8 699.970  40
  -7  -6   1 11806.3 699.564  38
  -7  -6   1 11350.7 629.640  54
  -7  -6   2 9885.36 609.018  38
  -7  -6   2 9354.18 583.666  40
  -7  -6   3 1202.08 216.722  40
  -7  -6   3 982.970 201.821  38
  -7  -6   4 6364.59 332.832  11
  -7  -6   4 6298.04 320.595   9
  -7  -5 -13 962.049 250.411  46
  -7  -5 -13-593.815 676.465  23
  -7  -5 -12 28726.3 1442.69  23
  -7  -5 -12 20887.7 861.763  46
  -7  -5 -11 144457. 3428.63  23
  -7  -5 -11 101943. 2259.98  46
  -7  -5 -10 97103.2 2835.07  23
  -7  -5 -10 72329.7 1829.34  46
  -7  -5  -9 20271.4 1319.88  23
  -7  -5  -9 23061.5 970.215  46
  -7  -5  -8 11112.3 689.822  46
  -7  -5  -8 5025.77 783.458  23
  -7  -5  -7-21.1501 197.054  46
  -7  -5  -6 6115.55 560.213  76
  -7  -5  -6 6370.80 555.710  46
  -7  -5  -5 102066. 2403.11  76
  -7  -5  -5 88577.7 2561.62  23
  -7  -5  -4 136502. 2796.36  23
  -7  -5  -4 10850.5 3202.59  28
  -7  -5  -3 28834.3 2418.19  55
  -7  -5  -3 45518.1 2306.55  28
  -7  -5  -2 80027.1 2116.45  28
  -7  -5  -1 1679.76 424.488  28
  -7  -5  -1 2478.27 344.336  40
  -7  -5   0 6915.85 528.495  28
  -7  -5   0 5630.08 490.601  40
  -7  -5   0 6110.94 527.712  38
  -7  -5   1 7634.89 553.217  28
  -7  -5   1 6893.54 565.801  38
  -7  -5   1 6575.21 530.687  40
  -7  -5   2 3436.22 374.805  28
  -7  -5   2 2727.10 352.095  40
  -7  -5   2 2998.95 381.657  38
  -7  -5   2 2999.11 327.314  86
  -7  -5   3 11394.4 660.709  38
  -7  -5   3 12078.8 643.287  40
  -7  -5   4 21656.7 786.138  40
  -7  -5   4 19921.2 777.896  38
  -7  -5   5 5558.73 301.691   9
  -7  -4 -13 2345.08 568.160  23
  -7  -4 -12 11560.3 604.419  46
  -7  -4 -11 69708.5 1649.01  46
  -7  -4 -10 63638.4 1569.90  46
  -7  -4  -9 4014.28 389.923  46
  -7  -4  -9 3851.21 620.400  23
  -7  -4  -8 2222.11 307.292  46
  -7  -4  -8 593.781 465.983  23
  -7  -4  -7 1979.38 316.865  46
  -7  -4  -7 2567.47 382.486  76
  -7  -4  -7 2790.30 391.249  74
  -7  -4  -6 2082.28 329.094  46
  -7  -4  -6 3052.60 379.638  74
  -7  -4  -6 2683.78 343.265  75
  -7  -4  -6 2667.12 380.461  76
  -7  -4  -5 14805.4 1587.31  39
  -7  -4  -5 50179.3 1861.69  23
  -7  -4  -4 39582.4 2335.22  39
  -7  -4  -4 361.748 2537.51  28
  -7  -4  -3 213850. 3034.04  76
  -7  -4  -3 237242. 4446.26  39
  -7  -4  -2 26205.6 2223.54  55
  -7  -4  -2 43993.1 2112.39  28
  -7  -4  -1 27247.4 1071.59  40
  -7  -4  -1 28869.9 1553.19  55
  -7  -4   0 680.141 331.537  28
  -7  -4   0 1166.54 241.705  40
  -7  -4   1 5641.03 489.410  28
  -7  -4   1 5611.92 476.832  40
  -7  -4   2 8589.19 602.629  28
  -7  -4   2 8438.00 619.710  38
  -7  -4   2 7623.17 552.411  40
  -7  -4   3 21594.8 920.933  28
  -7  -4   3 22235.5 910.336  40
  -7  -4   3 22309.9 975.781  38
  -7  -4   4 57736.7 1462.76  28
  -7  -4   4 59588.9 1570.57  38
  -7  -4   4 61658.6 1497.93  40
  -7  -4   5 19391.8 736.122  38
  -7  -4   6 1550.10 158.575   9
  -7  -3 -12 7998.57 748.746  23
  -7  -3  -9 10711.2 847.068  23
  -7  -3  -8 6642.00 675.983  23
  -7  -3  -7 9838.26 690.879  76
  -7  -3  -7 10067.0 767.580  74
  -7  -3  -7 11021.3 635.977  75
  -7  -3  -6 666.641 559.846  23
  -7  -3  -6 933.022 880.214  39
  -7  -3  -6 6062.09 466.566  75
  -7  -3  -6 5952.08 557.724  74
  -7  -3  -5-546.453 1075.34  39
  -7  -3  -5 2510.45 496.855  23
  -7  -3  -5 9588.85 637.512  88
  -7  -3  -5 9936.11 567.018  75
  -7  -3  -5 9945.02 676.406  74
  -7  -3  -4 127746. 2078.57  75
  -7  -3  -4 139408. 2433.89  88
  -7  -3  -3 224924. 3225.13  23
  -7  -3  -3 204577. 3032.51  88
  -7  -3  -2 36005.3 2028.04  28
  -7  -3  -2 28625.0 5076.78  29
  -7  -3  -1 55530.9 1495.04  40
  -7  -3  -1 58012.7 1806.39  28
  -7  -3  -1 58143.4 1502.54  76
  -7  -3   0 10.9048 391.080  28
  -7  -3   0 165.561 154.477  88
  -7  -3   0 202.647 153.810  40
  -7  -3   1 1392.40 281.035  28
  -7  -3   1 1009.01 257.450  38
  -7  -3   1 770.985 210.118  40
  -7  -3   2 40216.3 1335.43  28
  -7  -3   2 36991.2 1320.11  38
  -7  -3   2 37194.3 1221.10  40
  -7  -3   3 37757.7 1286.94  28
  -7  -3   3 37773.4 1208.32  40
  -7  -3   3 37536.7 1321.71  38
  -7  -3   4 52461.4 1475.37  28
  -7  -3   4 53524.0 1409.04  40
  -7  -3   5 43755.8 1205.96  28
  -7  -3   6 5810.13 373.509  38
  -7  -3   7 5317.41 244.885   9
  -7  -2  -7 9271.42 770.890  23
  -7  -2  -6 6602.13 472.483  75
  -7  -2  -6 6391.10 612.537  74
  -7  -2  -6 6722.44 552.067  67
  -7  -2  -5 546.278 734.127  39
  -7  -2  -5 8999.25 585.906  88
  -7  -2  -5 8071.74 629.696  74
  -7  -2  -5 8300.12 510.968  75
  -7  -2  -5 3181.15 464.739  23
  -7  -2  -5 9154.88 613.652  67
  -7  -2  -4 87033.9 1941.25  74
  -7  -2  -4 87098.5 1628.95  75
  -7  -2  -4 92811.7 1849.03  88
  -7  -2  -4 92384.6 1900.75  67
  -7  -2  -3 153590. 2447.38  88
  -7  -2  -3 167743. 2595.50  23
  -7  -2  -2 27010.5 996.451  67
  -7  -2  -2 26699.0 1000.48  88
  -7  -2  -2 10502.7 2033.37  55
  -7  -2  -2 24138.3 825.236  75
  -7  -2  -2 26031.4 1856.49  28
  -7  -2  -2 12088.4 4632.81  29
  -7  -2  -1 9377.55 593.137  88
  -7  -2  -1 10188.5 1571.54  55
  -7  -2  -1 29923.9 4755.56  29
  -7  -2  -1 23399.5 1341.13  28
  -7  -2  -1 9144.69 568.863  67
  -7  -2   0 4069.60 402.619  88
  -7  -2   0-722.340 1352.72  55
  -7  -2   1 6512.48 490.960  88
  -7  -2   1 6568.68 539.011  38
  -7  -2   2 20608.1 850.843  88
  -7  -2   2 20503.5 951.733  38
  -7  -2   2 18610.7 806.896  40
  -7  -2   2 21354.8 960.982  28
  -7  -2   3 91117.3 2207.00  38
  -7  -2   3 92159.9 2004.45  40
  -7  -2   3 91687.1 2203.97  28
  -7  -2   4 76479.6 1945.06  38
  -7  -2   4 76839.3 1748.24  40
  -7  -2   4 80137.0 1957.94  28
  -7  -2   5 46982.0 1367.22  38
  -7  -2   5 47781.0 1359.21  28
  -7  -2   6 17116.1 693.732  38
  -7  -2   6 16909.8 679.749  28
  -7  -1  -7 55844.6 2396.25  39
  -7  -1  -6 11471.4 633.890  75
  -7  -1  -6 11688.0 832.991  74
  -7  -1  -6 11480.5 686.800  67
  -7  -1  -5 15801.6 714.813  75
  -7  -1  -5 15621.1 756.551  67
  -7  -1  -4 40445.0 1195.95  67
  -7  -1  -4 38174.7 1051.85  75
  -7  -1  -4 40293.9 1128.82  88
  -7  -1  -3 90700.9 1769.82  67
  -7  -1  -3 89978.5 1698.29  88
  -7  -1  -2 22877.0 898.621  67
  -7  -1  -2 22142.7 873.450  88
  -7  -1  -2 20439.4 737.160  75
  -7  -1  -1 6752.66 481.106  67
  -7  -1  -1 6413.73 477.980  88
  -7  -1  -1 6245.13 394.640  75
  -7  -1  -1 12095.2 1875.47  55
  -7  -1  -1 13406.6 1140.70  28
  -7  -1   0-579.621 1157.88  55
  -7  -1   0 1112.81 210.989  67
  -7  -1   1 2114.73 291.723  88
  -7  -1   1 1859.28 301.930  38
  -7  -1   1 1805.59 398.149  28
  -7  -1   2 12650.8 655.230  88
  -7  -1   2 11706.1 714.144  38
  -7  -1   2 13144.9 748.364  28
  -7  -1   3 93111.7 1965.81  88
  -7  -1   3 92321.3 2223.33  38
  -7  -1   3 97503.6 2267.57  28
  -7  -1   3 93838.9 2038.56  30
  -7  -1   4 120622. 2574.07  38
  -7  -1   5 93828.0 2101.90  38
  -7  -1   6 29568.8 969.910  38
  -7  -1   6 27879.2 951.803  28
  -7  -1   7 1721.99 204.678  38
  -7  -1   7 1674.63 204.280  28
  -7   0  -5 3035.28 342.377  75
  -7   0  -5 3280.17 364.393  67
  -7   0  -4 27831.2 981.554  75
  -7   0  -4 24689.6 955.290  67
  -7   0  -3 39666.6 1156.23  75
  -7   0  -3 39578.5 1223.10  67
  -7   0  -2 4419.73 1143.92  28
  -7   0  -2 2653.95 1363.88  55
  -7   0  -1 1299.84 230.147  67
  -7   0  -1 1248.66 190.036  75
  -7   0   0 18760.1 830.235  38
  -7   0   0 23512.2 1054.72  28
  -7   0   0 14159.3 3899.72  29
  -7   0   0 27825.2 1543.30  43
  -7   0   0 19234.1 806.198  67
  -7   0   1 11360.4 756.780  28
  -7   0   1 11986.3 683.749  38
  -7   0   1 11457.1 628.439  88
  -7   0   2 410.142 187.486  38
  -7   0   2 800.814 238.112  28
  -7   0   2 699.540 190.490  88
  -7   0   3 51050.4 1545.01  38
  -7   0   3 58147.3 1654.24  28
  -7   0   3 57313.8 1551.96  30
  -7   0   3 53108.3 1392.24  88
  -7   0   4 93339.8 2169.97  38
  -7   0   4 96392.4 2241.92  28
  -7   0   4 94430.0 2053.65  30
  -7   0   4 94512.7 1899.59  88
  -7   0   5 47079.6 1409.24  28
  -7   0   5 43117.2 1202.50  30
  -7   0   5 47611.1 1381.02  38
  -7   0   6 14284.5 546.378   8
  -7   0   6 13331.7 662.463  28
  -7   0   6 13149.7 642.606  38
  -7   0   7 3477.09 230.737   8
  -7   0   7 3238.29 282.582  38
  -7   1  -3 10268.2 589.492  75
  -7   1  -3 9742.81 592.220  67
  -7   1  -2 3856.37 1134.77  55
  -7   1  -2 14240.1 709.714  67
  -7   1  -2 13004.4 620.939  75
  -7   1  -2 1839.96 782.277  28
  -7   1  -1 5893.32 719.691  28
  -7   1  -1 3831.91 382.579  67
  -7   1   0 31956.9 1755.87  43
  -7   1   0 58361.0 2028.19  55
  -7   1   0 48980.8 2292.60  26
  -7   1   0 42116.5 1415.95  28
  -7   1   0 36017.4 4285.04  29
  -7   1   1 12612.0 778.907  28
  -7   1   1 7367.61 3048.43  29
  -7   1   2 6915.66 485.069  88
  -7   1   2 6304.66 508.904  28
  -7   1   2 5140.30 455.288  38
  -7   1   2 5470.59 549.763  43
  -7   1   3 56037.7 1436.75  88
  -7   1   3 55989.3 1612.53  28
  -7   1   3 57511.9 1615.29  30
  -7   1   3 54410.6 1546.04  38
  -7   1   4 87607.7 1830.14  88
  -7   1   4 90394.3 2040.55  30
  -7   1   4 88458.2 2111.10  28
  -7   1   4 85651.7 2003.90  38
  -7   1   5 58195.7 1598.12  28
  -7   1   5 57072.8 1484.85  30
  -7   1   5 59528.3 1533.18  38
  -7   1   6 4066.96 377.954  28
  -7   1   6 3823.59 349.241  38
  -7   1   6 4225.90 389.535  51
  -7   1   7 2321.12 240.045  38
  -7   1   7 2585.16 221.447   8
  -7   1   7 2219.83 245.480  51
  -7   1   7 2410.92 261.325  28
  -7   2  -3-79.6329 736.235  55
  -7   2  -2 2130.80 3491.54  29
  -7   2  -2 3847.11 863.332  55
  -7   2  -1 50491.8 1451.53  28
  -7   2  -1 50183.3 4889.17  29
  -7   2   0 75310.0 1816.05  28
  -7   2   0 76911.9 4119.31  29
  -7   2   0 53344.2 2583.66  26
  -7   2   0 40680.2 2125.71  43
  -7   2   1 47540.2 1406.88  28
  -7   2   1 53952.8 2005.83  26
  -7   2   1 51501.3 1661.44  43
  -7   2   2 2061.85 311.729  28
  -7   2   2 3458.77 529.686  26
  -7   2   2 2878.03 500.830  43
  -7   2   3 24806.6 1010.25  28
  -7   2   3 23539.1 886.535  43
  -7   2   4 32231.3 1146.03  28
  -7   2   4 31666.6 1142.43  30
  -7   2   4 30114.5 977.981  88
  -7   2   5 39131.7 1238.83  28
  -7   2   5 39507.7 1224.86  30
  -7   2   6 2510.53 315.558  51
  -7   2   6 2474.69 303.417  28
  -7   2   6 2353.21 277.924  30
  -7   2   7 1979.00 206.997   8
  -7   2   7 1760.00 234.709  51
  -7   2   7 1950.60 234.180  28
  -7   2   8 1576.71 147.917   8
  -7   3  -3 10923.2 2514.69  29
  -7   3  -3 4759.86 634.708  55
  -7   3  -2 46286.0 3994.47  29
  -7   3  -2 28788.7 1300.47  55
  -7   3  -1 55994.7 4282.63  29
  -7   3  -1 71531.1 2022.00  55
  -7   3   0 63819.7 2200.39  43
  -7   3   0 55015.4 2662.43  26
  -7   3   1 76086.5 2019.09  43
  -7   3   1 60654.1 1964.19  26
  -7   3   2 7213.73 652.890  43
  -7   3   2 10132.8 746.507  26
  -7   3   3 11021.8 634.360  28
  -7   3   3 12525.2 657.574  43
  -7   3   4 21353.4 811.941  88
  -7   3   4 21884.9 825.946  43
  -7   3   4 21317.2 874.438  28
  -7   3   5 15325.4 737.266  30
  -7   3   5 14282.0 687.558  28
  -7   3   6 3833.56 353.198  30
  -7   3   6 3784.72 337.980  28
  -7   3   6 4096.37 392.807  51
  -7   3   7 5368.38 353.521  30
  -7   3   7 5665.31 356.354  28
  -7   3   8 4275.48 236.767   8
  -7   4  -4-532.536 1025.15  43
  -7   4  -4 21238.4 2272.80  29
  -7   4  -3 9450.75 1413.62  43
  -7   4  -3 43619.9 2723.04  29
  -7   4  -2 29840.4 1827.86  43
  -7   4  -2 49767.4 2688.94  29
  -7   4  -1 54654.7 2291.12  43
  -7   4  -1 64616.6 3012.50  26
  -7   4   0 47362.4 1601.26  35
  -7   4   0 63909.2 2478.10  26
  -7   4   1 69487.4 1921.02  43
  -7   4   1 80979.7 2246.10  26
  -7   4   2 24266.9 906.118  35
  -7   4   2 24962.7 1089.19  43
  -7   4   2 27562.4 1102.78  26
  -7   4   3 7024.70 550.483  30
  -7   4   3 7326.44 516.184  43
  -7   4   3 6076.19 506.626  26
  -7   4   4 9910.55 617.146  30
  -7   4   4 9329.81 543.680  43
  -7   4   4 8564.64 482.798  26
  -7   4   5 1991.99 252.791  43
  -7   4   5 2150.17 249.599  88
  -7   4   6 1265.16 231.497  51
  -7   4   6 1338.39 227.127  30
  -7   4   7 13451.3 575.347  51
  -7   4   7 13588.6 559.028  30
  -7   4   8 15103.0 444.037   8
  -7   5  -7 27499.8 953.031  35
  -7   5  -6 14431.3 1447.35  26
  -7   5  -5 19065.4 1755.51  26
  -7   5  -5 7514.20 861.142  43
  -7   5  -4 26717.0 2114.14  26
  -7   5  -4 11123.6 1035.51  43
  -7   5  -3 36207.0 2393.53  26
  -7   5  -3 12842.1 1180.00  43
  -7   5  -2 35740.6 2531.12  26
  -7   5  -2 23042.7 1402.52  43
  -7   5  -1 70720.7 2541.04  26
  -7   5  -1 77567.8 2079.06  43
  -7   5   0 112193. 2436.72  43
  -7   5   0 78691.7 2038.62  35
  -7   5   1 80560.8 1980.02  43
  -7   5   1 75290.7 1783.14  35
  -7   5   2 24160.9 990.441  30
  -7   5   2 25228.6 922.435  35
  -7   5   3 966.737 237.090  30
  -7   5   3 916.719 222.320  43
  -7   5   4 6685.38 490.049  30
  -7   5   4 6935.84 435.787  26
  -7   5   4 7089.89 469.967  43
  -7   5   5 2072.79 250.020  43
  -7   5   5 2173.84 283.132  30
  -7   5   5 2093.45 274.131  51
  -7   5   6 12792.6 586.176  30
  -7   5   6 12025.0 565.281  51
  -7   6  -5 6533.10 661.389  26
  -7   6  -5 7594.14 591.736  35
  -7   6  -4 19203.8 1056.24  26
  -7   6  -4 18467.4 887.509  35
  -7   6  -3 16496.3 1080.89  26
  -7   6  -3 17453.8 869.982  35
  -7   6  -2 28928.8 1281.24  26
  -7   6  -2 21299.0 979.259  35
  -7   6  -1 86988.8 2273.94  26
  -7   6  -1 73297.2 1897.51  43
  -7   6   0 108645. 2275.97  43
  -7   6   0 102529. 2142.28  35
  -7   6   1 87190.6 1933.86  30
  -7   6   1 93772.0 2105.82  43
  -7   6   2 26552.3 963.247  43
  -7   6   2 26828.1 1006.10  26
  -7   6   2 25719.8 890.626  35
  -7   6   3 14626.5 683.101  30
  -7   6   3 15882.7 701.220  26
  -7   6   3 15230.7 640.162  35
  -7   6   4 1879.48 249.901  30
  -7   6   4 1977.24 238.623  26
  -7   6   4 1967.48 254.526  43
  -7   6   5 1185.55 195.320  43
  -7   6   5 1237.14 201.367  30
  -7   6   5 986.159 168.949  51
  -7   6   6 16288.2 606.562  30
  -7   7  -4 14939.0 595.835  36
  -7   7  -3 18127.7 679.562  35
  -7   7  -3 14595.6 669.667  26
  -7   7  -2 414.234 135.060  43
  -7   7  -2 527.948 296.279  26
  -7   7  -1 36426.5 1010.05  36
  -7   7  -1 38362.6 1071.32  35
  -7   7  -1 36120.9 1130.06  26
  -7   7   0 67154.9 1526.28  43
  -7   7   0 69074.3 1436.48  36
  -7   7   0 69141.5 1620.98  26
  -7   7   1 51724.7 1267.52  35
  -7   7   1 48424.1 1301.29  26
  -7   7   1 49164.1 1259.32  43
  -7   7   2 13594.8 614.257  43
  -7   7   2 13272.9 592.442  35
  -7   7   3 890.830 181.654  43
  -7   7   3 934.194 181.528  26
  -7   7   3 766.606 155.850  30
  -7   7   4 716.598 146.218  26
  -7   7   4 662.449 138.734  30
  -7   7   5 167.686 100.862  43
  -7   8   0 33711.2 876.165  35
  -7   8   1 27662.8 795.123  26
  -7   8   2 6388.98 365.473  26
  -6 -13 -10 27958.1 760.923  85
  -6 -13  -9 16790.8 600.148  87
  -6 -13  -8 1878.76 207.923  85
  -6 -13  -8 1324.49 200.348  87
  -6 -13  -6 16843.6 565.355  87
  -6 -12 -12 3540.06 262.818  85
  -6 -12 -12 3832.42 319.815  84
  -6 -12 -11 21730.6 693.554  87
  -6 -12 -11 25667.6 791.721  85
  -6 -12 -10 42153.1 1136.00  85
  -6 -12 -10 44005.2 1139.05  87
  -6 -12  -9 23067.0 841.756  87
  -6 -12  -8 2435.66 311.061  87
  -6 -12  -8 2238.41 291.220  85
  -6 -12  -7 6429.12 438.760  85
  -6 -12  -7 6139.13 473.230  86
  -6 -12  -6 9908.81 561.775  87
  -6 -12  -6 9638.99 581.180  86
  -6 -12  -5 205.814 163.917  86
  -6 -12  -5 185.367 144.805  87
  -6 -12  -4 2674.21 287.679  54
  -6 -11 -12 12164.7 606.821  84
  -6 -11 -12 12467.2 548.828  85
  -6 -11 -11 61304.2 1466.03  84
  -6 -11 -11 57326.5 1348.18  87
  -6 -11 -11 61502.0 1446.72  85
  -6 -11 -10 100069. 2039.75  84
  -6 -11 -10 100910. 2107.69  85
  -6 -11  -9 44656.9 1312.81  87
  -6 -11  -9 42102.9 1279.57  85
  -6 -11  -8 10566.4 648.892  86
  -6 -11  -8 10701.6 650.453  87
  -6 -11  -7 1538.22 300.770  86
  -6 -11  -7 1148.88 262.806  85
  -6 -11  -7 1164.36 275.685  87
  -6 -11  -6 1579.95 311.452  86
  -6 -11  -6 1349.86 264.138  85
  -6 -11  -5 253.740 168.772  40
  -6 -11  -5 242.549 181.662  87
  -6 -11  -5 267.806 211.520  86
  -6 -11  -4 18065.6 789.088  40
  -6 -11  -4 16237.7 755.871  87
  -6 -11  -3 25982.2 976.192  54
  -6 -11  -3 25467.7 981.152  86
  -6 -11  -2 16150.5 695.459  54
  -6 -11  -2 16826.3 715.957  86
  -6 -11  -1 1880.35 191.288  11
  -6 -10 -14 3928.76 327.841  84
  -6 -10 -13 4239.36 869.698  46
  -6 -10 -13 852.154 301.006  84
  -6 -10 -12 20962.4 789.281  57
  -6 -10 -12 23225.6 809.617  85
  -6 -10 -12 23578.7 2270.76  23
  -6 -10 -11 42606.8 1263.41  57
  -6 -10 -11 48685.3 1387.99  84
  -6 -10 -11 46290.4 1300.15  85
  -6 -10 -11 43070.5 2598.22  23
  -6 -10 -10 83403.0 1932.01  85
  -6 -10 -10 86279.8 1905.63  87
  -6 -10 -10 79310.4 1890.53  84
  -6 -10  -9 76884.5 2792.28  23
  -6 -10  -9 72114.4 1858.29  85
  -6 -10  -9 73274.2 1803.48  84
  -6 -10  -8 15804.9 805.978  86
  -6 -10  -8 15299.8 796.419  87
  -6 -10  -8 15204.9 779.937  84
  -6 -10  -7 6461.62 539.025  86
  -6 -10  -7 5481.71 509.590  85
  -6 -10  -7 6049.26 528.947  87
  -6 -10  -6 140.235 227.837  85
  -6 -10  -6 331.731 199.658  86
  -6 -10  -5 1028.47 257.254  85
  -6 -10  -5 1204.57 302.204  86
  -6 -10  -5 1221.83 295.417  87
  -6 -10  -4 18445.0 928.897  86
  -6 -10  -4 19230.0 911.652  87
  -6 -10  -4 20871.1 967.354  40
  -6 -10  -3 51398.5 1586.07  86
  -6 -10  -3 49809.4 1465.53  87
  -6 -10  -2 54993.2 1582.78  54
  -6 -10  -2 54416.7 1495.87  40
  -6 -10  -1 12925.2 670.798  54
  -6 -10  -1 12782.9 650.905  40
  -6 -10  -1 12413.7 659.213  86
  -6 -10   0 1054.48 196.098  11
  -6 -10   0 834.694 174.923  40
  -6 -10   0 821.171 178.578  54
  -6 -10   1 15747.4 558.196  11
  -6  -9 -14 4979.20 393.406  84
  -6  -9 -13 3861.50 433.281  84
  -6  -9 -13 2622.90 264.097  57
  -6  -9 -12 14842.4 667.296  85
  -6  -9 -12 14070.7 647.172  57
  -6  -9 -11 52541.3 1403.20  57
  -6  -9 -11 52441.2 1774.50  46
  -6  -9 -10 55561.5 1513.66  57
  -6  -9 -10 59105.3 1523.19  87
  -6  -9 -10 58505.8 1594.20  85
  -6  -9  -9 73612.0 1833.31  57
  -6  -9  -9 35031.8 3843.17  39
  -6  -9  -9 77678.6 2154.09  46
  -6  -9  -9 77651.1 1923.01  85
  -6  -9  -9 47599.6 3075.69  23
  -6  -9  -8 29540.8 1152.82  85
  -6  -9  -8 28174.7 1075.31  86
  -6  -9  -8 31214.5 2395.08  23
  -6  -9  -7 940.223 283.905  85
  -6  -9  -7 977.547 249.426  86
  -6  -9  -6 454.335 250.271  85
  -6  -9  -6 487.171 207.887  86
  -6  -9  -5 13943.9 796.901  86
  -6  -9  -5 12126.0 733.190  85
  -6  -9  -4 43588.5 1458.70  86
  -6  -9  -4 41831.7 1321.29  85
  -6  -9  -3 131981. 2854.99  40
  -6  -9  -2 56316.1 1636.15  40
  -6  -9  -2 52312.3 1605.28  86
  -6  -9  -1 7041.31 566.434  54
  -6  -9  -1 6505.43 528.866  40
  -6  -9  -1 6149.44 526.921  86
  -6  -9   0 380.919 180.943  54
  -6  -9   0 464.014 188.993  40
  -6  -9   0 255.702 160.107  86
  -6  -9   1 11094.8 576.150  54
  -6  -9   1 10870.3 584.929  40
  -6  -9   2 8827.23 460.508  11
  -6  -9   3 898.740 125.737  11
  -6  -8 -14 6795.07 446.328  84
  -6  -8 -14 7178.38 689.065  46
  -6  -8 -14 6369.05 445.844  22
  -6  -8 -13 6295.98 682.178  46
  -6  -8 -13 5971.92 473.638  22
  -6  -8 -12 527.860 189.939  85
  -6  -8 -12 860.357 284.382  22
  -6  -8 -12 410.404 476.702  46
  -6  -8 -12 501.566 168.416  57
  -6  -8 -11 40306.4 1311.77  22
  -6  -8 -11 42254.3 1284.79  85
  -6  -8 -11 40650.0 1173.37  57
  -6  -8 -10 45320.8 1432.30  22
  -6  -8 -10 47841.3 1326.84  57
  -6  -8  -9 56371.5 1596.95  85
  -6  -8  -9 54851.2 1461.72  57
  -6  -8  -8 15011.4 824.606  85
  -6  -8  -8 14070.2 736.304  57
  -6  -8  -7 5050.45 459.051  86
  -6  -8  -7 7582.10 3154.35  39
  -6  -8  -7 8738.85 1883.33  23
  -6  -8  -6 228.000 216.305  85
  -6  -8  -6 243.488 170.838  86
  -6  -8  -5 35926.4 1273.44  86
  -6  -8  -5 34516.4 1257.88  85
  -6  -8  -5 42422.3 2903.75  39
  -6  -8  -5 40780.8 1858.56  23
  -6  -8  -4 86431.7 2123.25  86
  -6  -8  -4 82390.2 2011.64  85
  -6  -8  -3 195479. 3405.28  85
  -6  -8  -2 127322. 2679.01  38
  -6  -8  -2 123095. 2745.50  86
  -6  -8  -1 32521.0 1282.89  54
  -6  -8  -1 33248.4 1237.50  40
  -6  -8   0 3079.52 390.799  54
  -6  -8   0 2882.06 377.319  40
  -6  -8   0 2348.26 346.200  86
  -6  -8   1 1007.04 236.020  54
  -6  -8   1 1162.26 251.873  40
  -6  -8   2 427.128 158.682  54
  -6  -8   2 595.808 188.296  40
  -6  -8   3 4215.96 339.738  40
  -6  -8   4 25818.7 651.047  11
  -6  -7 -14 25090.5 811.794  84
  -6  -7 -14 24191.0 796.444  22
  -6  -7 -14 26057.0 930.449  46
  -6  -7 -13 25008.3 874.173  22
  -6  -7 -13 25109.5 967.349  46
  -6  -7 -12 4079.03 393.050  22
  -6  -7 -12 3454.29 326.657  56
  -6  -7 -12 3010.20 446.027  46
  -6  -7 -11 22480.7 851.018  56
  -6  -7 -11 24328.7 1048.05  46
  -6  -7 -11 25145.7 964.308  22
  -6  -7 -11 22822.6 936.092  85
  -6  -7 -10 65095.8 1544.32  57
  -6  -7 -10 61550.0 1554.34  56
  -6  -7 -10 66632.9 1708.75  22
  -6  -7  -9 18161.1 759.789  57
  -6  -7  -9 17571.2 837.265  22
  -6  -7  -9 18669.7 955.006  46
  -6  -7  -9 15987.8 1294.04  23
  -6  -7  -8 5952.44 637.618  46
  -6  -7  -8 7706.04 504.499  57
  -6  -7  -7 14612.1 706.303  57
  -6  -7  -7 13967.4 704.826  86
  -6  -7  -6 21373.8 1101.36  46
  -6  -7  -6 19939.4 877.571  86
  -6  -7  -5 11737.6 2593.49  39
  -6  -7  -5 6390.33 530.521  86
  -6  -7  -5 11018.6 1489.07  23
  -6  -7  -5 6082.49 2941.23  28
  -6  -7  -4 68204.2 1865.84  76
  -6  -7  -4 82020.4 3341.67  39
  -6  -7  -4 69383.4 1848.99  86
  -6  -7  -4 63153.6 1734.15  85
  -6  -7  -4 88004.2 2367.06  23
  -6  -7  -3 73556.4 1935.21  86
  -6  -7  -3 73885.2 1800.87  85
  -6  -7  -2 111952. 2533.83  86
  -6  -7  -1 82680.2 2029.76  38
  -6  -7  -1 68975.6 1917.78  86
  -6  -7   0 6231.71 554.591  54
  -6  -7   0 6129.94 541.093  38
  -6  -7   0 4974.28 484.246  86
  -6  -7   1 690.016 226.136  54
  -6  -7   1 403.196 197.839  38
  -6  -7   1 389.691 188.880  86
  -6  -7   2 3513.83 380.318  54
  -6  -7   2 3768.66 356.313   9
  -6  -7   3 11666.2 561.233   9
  -6  -7   3 11156.0 627.425  40
  -6  -7   4 42251.5 1062.24  11
  -6  -7   4 39770.1 960.203   9
  -6  -6 -14 75470.9 1522.51  22
  -6  -6 -14 83336.9 1693.79  46
  -6  -6 -13 40653.2 1106.59  22
  -6  -6 -13 44996.3 1252.25  46
  -6  -6 -12 6667.68 461.554  22
  -6  -6 -11 9174.05 553.684  22
  -6  -6 -11 9621.49 642.000  46
  -6  -6 -10 73027.5 1749.45  22
  -6  -6 -10 81852.5 1939.54  46
  -6  -6  -9 5016.91 419.041  22
  -6  -6  -9 4529.50 479.502  46
  -6  -6  -8 4662.62 748.836  23
  -6  -6  -8 4935.52 427.071  22
  -6  -6  -8 5104.65 508.651  74
  -6  -6  -8 4519.44 428.274  76
  -6  -6  -8 5011.88 496.139  46
  -6  -6  -7 5046.02 480.243  74
  -6  -6  -7 5335.64 465.827  76
  -6  -6  -7 4072.42 489.757  46
  -6  -6  -6 8114.08 573.624  76
  -6  -6  -6 5359.02 580.464  46
  -6  -6  -5 9179.57 616.231  76
  -6  -6  -5 12088.7 808.017  46
  -6  -6  -4 19345.9 2306.33  39
  -6  -6  -4 6825.43 2661.28  28
  -6  -6  -3 35684.8 2185.86  28
  -6  -6  -3 57648.2 1617.44  76
  -6  -6  -2 106732. 2427.16  28
  -6  -6  -2 87765.1 2133.23  76
  -6  -6  -1 71208.4 1803.87  28
  -6  -6  -1 53054.7 1584.32  76
  -6  -6   0 4719.92 479.514  54
  -6  -6   0 4640.11 473.708  38
  -6  -6   0 4337.57 454.859  40
  -6  -6   1 86.3692 147.958  54
  -6  -6   1 439.096 203.521  38
  -6  -6   1 141.788 165.530  40
  -6  -6   1 145.205 166.816  86
  -6  -6   2 3421.92 387.259  54
  -6  -6   2 3604.29 414.848  40
  -6  -6   2 3822.57 446.075  38
  -6  -6   2 2778.63 337.098  86
  -6  -6   3 25598.5 1042.78  38
  -6  -6   3 25168.5 1016.25  40
  -6  -6   3 23240.9 918.720  54
  -6  -6   4 78700.0 1824.97  40
  -6  -6   4 81854.6 1741.32   9
  -6  -6   5 71752.6 1436.32   9
  -6  -6   6 12069.2 390.233   9
  -6  -5 -14 109314. 2010.90  46
  -6  -5 -13 49642.5 1188.84  22
  -6  -5 -12 3906.38 340.616  22
  -6  -5 -11 1182.80 216.327  22
  -6  -5 -10 5654.91 415.793  22
  -6  -5  -9 3742.60 339.199  22
  -6  -5  -9 3973.62 400.434  46
  -6  -5  -8 29386.0 1204.62  74
  -6  -5  -8 30167.8 1081.06  76
  -6  -5  -8 32750.3 1002.12  22
  -6  -5  -7 39545.7 1347.59  74
  -6  -5  -7 41721.3 1325.68  76
  -6  -5  -7 40227.2 1163.75  22
  -6  -5  -6 13127.0 734.479  46
  -6  -5  -6 14907.1 743.271  74
  -6  -5  -5 3232.55 693.533  23
  -6  -5  -5 10720.1 683.409  46
  -6  -5  -5 12175.4 623.750  74
  -6  -5  -5 13966.8 745.251  76
  -6  -5  -5 6781.25 1216.47  39
  -6  -5  -4 18501.7 1180.13  23
  -6  -5  -4 4790.53 1308.93  39
  -6  -5  -3 96913.0 2089.21  76
  -6  -5  -3 72101.6 2733.68  39
  -6  -5  -2 49910.2 1417.92  76
  -6  -5  -2 22919.2 1574.27  28
  -6  -5  -1 14433.7 748.782  76
  -6  -5  -1 25183.7 1162.01  28
  -6  -5   0 2426.81 356.781  40
  -6  -5   0 1501.05 403.079  28
  -6  -5   0 2571.77 355.698  54
  -6  -5   1 17643.0 870.703  40
  -6  -5   1 18997.5 944.648  38
  -6  -5   1 19621.1 921.083  28
  -6  -5   1 17448.2 847.660  54
  -6  -5   2 5332.98 538.330  38
  -6  -5   2 4752.02 469.592  40
  -6  -5   2 5002.24 482.952  28
  -6  -5   2 4832.21 451.344  54
  -6  -5   3 47871.5 1478.79  40
  -6  -5   3 47441.3 1451.00  28
  -6  -5   3 44782.7 1350.02  54
  -6  -5   4 66589.0 1725.08  40
  -6  -5   4 65953.2 1781.29  38
  -6  -5   5 90445.3 1947.78  38
  -6  -5   6 40210.0 988.068   9
  -6  -4 -14 56336.7 1243.54  46
  -6  -4  -9 3088.36 395.063  75
  -6  -4  -8 33153.7 1218.06  75
  -6  -4  -8 29233.4 1252.62  74
  -6  -4  -7 141639. 2459.84  46
  -6  -4  -7 142054. 2718.76  75
  -6  -4  -6 72186.0 1696.51  46
  -6  -4  -6 58989.1 1728.07  74
  -6  -4  -6 82774.4 1866.17  75
  -6  -4  -6 69295.7 1809.61  76
  -6  -4  -6 70555.9 2230.93  23
  -6  -4  -5 14788.0 746.196  74
  -6  -4  -5 13546.7 739.097  76
  -6  -4  -4 16375.7 797.804  76
  -6  -4  -4 16474.6 725.833  74
  -6  -4  -4 16980.7 783.374  46
  -6  -4  -3 126215. 2475.67  23
  -6  -4  -3 139672. 2312.72  76
  -6  -4  -2 77578.5 1789.77  23
  -6  -4  -2 9853.83 1896.55  55
  -6  -4  -2 21163.4 1954.07  28
  -6  -4  -2 58168.1 1512.89  76
  -6  -4  -1 4742.23 1378.07  55
  -6  -4  -1 1415.25 253.740  76
  -6  -4   0 9238.68 594.238  40
  -6  -4   0 9582.75 582.190  76
  -6  -4   1 14447.8 731.462  54
  -6  -4   1 12807.8 716.388  40
  -6  -4   1 14478.0 807.562  38
  -6  -4   2 5346.49 454.161  54
  -6  -4   2 6493.76 555.772  28
  -6  -4   2 6906.04 586.599  38
  -6  -4   2 5098.36 471.961  40
  -6  -4   3 36287.9 1181.51  54
  -6  -4   3 37614.2 1347.61  28
  -6  -4   3 38343.5 1412.94  38
  -6  -4   3 34125.6 1240.46  40
  -6  -4   4 44112.0 1419.99  28
  -6  -4   4 44031.4 1391.33  40
  -6  -4   4 45824.1 1518.53  38
  -6  -4   5 66893.2 1754.05  38
  -6  -4   5 67179.7 1666.66  40
  -6  -4   6 45817.1 1258.05  38
  -6  -4   7 6832.79 351.675   9
  -6  -3  -9 6530.17 538.575  75
  -6  -3  -8 35073.7 1204.62  75
  -6  -3  -8 24307.8 1208.15  74
  -6  -3  -7 141440. 2961.97  76
  -6  -3  -7 186279. 3135.58  75
  -6  -3  -7 130298. 3207.88  74
  -6  -3  -7 182746. 2783.95  46
  -6  -3  -6 161977. 2818.04  46
  -6  -3  -6 178843. 3054.40  75
  -6  -3  -5 25807.8 1071.42  74
  -6  -3  -5 27901.5 929.178  75
  -6  -3  -4 9613.95 850.250  23
  -6  -3  -4 33763.0 1155.10  67
  -6  -3  -4 16681.3 1420.12  39
  -6  -3  -4 29809.1 1074.97  74
  -6  -3  -4 36585.8 1039.24  75
  -6  -3  -4 24842.7 900.692  46
  -6  -3  -3 40479.7 1057.42  75
  -6  -3  -3 34498.0 1048.28  74
  -6  -3  -2 35071.9 1723.50  39
  -6  -3  -2 52149.1 1414.96  23
  -6  -3  -1 7864.59 1646.40  55
  -6  -3  -1 17719.1 1453.01  28
  -6  -3   0 8542.86 544.095  40
  -6  -3   0 8250.29 524.309  76
  -6  -3   0 7537.36 1038.01  55
  -6  -3   1 4866.11 398.241  76
  -6  -3   1 3916.26 386.640  40
  -6  -3   1 4004.32 496.576  28
  -6  -3   1 5071.82 460.065  88
  -6  -3   2 7352.64 567.984  28
  -6  -3   2 6325.10 500.861  40
  -6  -3   3 14655.7 825.984  28
  -6  -3   3 13137.9 736.757  40
  -6  -3   4 70250.7 1921.07  28
  -6  -3   4 67745.2 1935.93  38
  -6  -3   4 64181.2 1748.04  40
  -6  -3   5 78398.1 1993.02  28
  -6  -3   5 81660.8 1922.45  40
  -6  -3   5 81980.6 2081.88  38
  -6  -3   6 49851.1 1377.97  28
  -6  -3   6 50206.9 1440.97  38
  -6  -3   7 7489.23 454.011  38
  -6  -2  -8 91813.2 2019.27  75
  -6  -2  -8 55672.5 2038.37  74
  -6  -2  -7 127482. 3338.83  74
  -6  -2  -7 205329. 3257.61  75
  -6  -2  -6 159900. 3146.42  67
  -6  -2  -6 145911. 3388.27  74
  -6  -2  -5 21925.6 1044.69  74
  -6  -2  -5 24436.4 854.324  75
  -6  -2  -5 23116.3 947.867  67
  -6  -2  -4 4589.68 355.162  75
  -6  -2  -4 4483.88 408.560  67
  -6  -2  -4 1013.65 330.029  23
  -6  -2  -4 1745.79 622.654  39
  -6  -2  -3 709.980 161.408  75
  -6  -2  -3 448.739 256.436  23
  -6  -2  -2 12228.3 533.200  75
  -6  -2  -2 13678.1 658.641  67
  -6  -2  -2 14605.2 715.527  23
  -6  -2  -1 9624.57 477.678  75
  -6  -2  -1 3747.38 1383.52  55
  -6  -2  -1 9168.68 538.192  67
  -6  -2  -1 4586.68 3223.87  29
  -6  -2   0 56500.5 1395.06  40
  -6  -2   0 63769.7 1486.16  67
  -6  -2   1 63111.7 1726.37  28
  -6  -2   1 71942.3 2043.76  55
  -6  -2   2 33637.2 1127.61  40
  -6  -2   2 34869.8 1257.96  38
  -6  -2   2 36332.6 1168.46  88
  -6  -2   2 38351.7 1306.54  28
  -6  -2   3 11.8835 200.087  38
  -6  -2   3 155.984 141.288  88
  -6  -2   3 83.8107 177.475  28
  -6  -2   4 84754.6 2016.66  40
  -6  -2   4 86133.8 2237.30  38
  -6  -2   4 89978.2 2256.55  28
  -6  -2   5 38602.0 1247.67  40
  -6  -2   5 42186.1 1453.18  38
  -6  -2   5 40618.4 1410.34  28
  -6  -2   6 16797.7 647.159   8
  -6  -2   6 14744.6 772.734  28
  -6  -2   7 4221.40 288.759   8
  -6  -2   7 4025.13 362.850  28
  -6  -2   8 4627.27 287.139   9
  -6  -1  -8 118396. 2338.75  75
  -6  -1  -8 58381.3 2229.78  74
  -6  -1  -7 174348. 2964.55  75
  -6  -1  -7 107357. 3089.56  74
  -6  -1  -6 210050. 3391.44  75
  -6  -1  -6 192841. 3433.03  67
  -6  -1  -5 81326.7 1811.26  75
  -6  -1  -5 83989.4 1939.47  67
  -6  -1  -4 4956.22 381.583  75
  -6  -1  -4 5232.63 427.160  67
  -6  -1  -3 2610.40 268.601  75
  -6  -1  -3 2520.36 297.421  67
  -6  -1  -2 6645.85 762.953  39
  -6  -1  -2 15414.5 585.195  75
  -6  -1  -1 16001.9 577.908  75
  -6  -1  -1 15628.2 673.228  67
  -6  -1  -1 214.584 1002.86  55
  -6  -1  -1 2837.76 949.641  28
  -6  -1   0 137477. 2000.36  75
  -6  -1   0 140281. 2269.17  67
  -6  -1   0 79129.0 2334.67  28
  -6  -1   0 23823.0 3812.17  29
  -6  -1   0 61602.9 2369.99  55
  -6  -1   1 224516. 3827.42  55
  -6  -1   1 233401. 5508.53  29
  -6  -1   2 37747.9 1280.80  28
  -6  -1   2 34988.7 1238.08  38
  -6  -1   2 34816.7 1095.67  88
  -6  -1   3 6227.46 493.706  30
  -6  -1   3 7213.22 495.062  40
  -6  -1   3 5740.19 536.501  38
  -6  -1   3 6195.91 456.510  88
  -6  -1   4 46147.5 1372.83  30
  -6  -1   4 47966.6 1372.71  40
  -6  -1   4 47112.0 1574.99  38
  -6  -1   4 45957.1 1268.50  88
  -6  -1   5 53283.6 1662.87  38
  -6  -1   5 50979.2 1635.19  28
  -6  -1   6 5523.34 509.166  38
  -6  -1   6 6260.80 424.351   8
  -6  -1   6 5152.49 451.577  51
  -6  -1   6 5596.71 505.773  28
  -6  -1   7 988.334 231.521  38
  -6  -1   7 948.710 176.360   8
  -6  -1   7 839.735 216.908  28
  -6  -1   8 617.564 126.960   8
  -6   0  -7 123793. 2426.68  75
  -6   0  -7 80264.3 2669.28  74
  -6   0  -6 121046. 2499.67  67
  -6   0  -6 123305. 2484.62  75
  -6   0  -5 147140. 2751.25  67
  -6   0  -5 141244. 2689.54  75
  -6   0  -4 31620.3 1056.43  67
  -6   0  -4 33460.9 1052.95  75
  -6   0  -3 6308.30 441.178  67
  -6   0  -3 6431.66 419.534  75
  -6   0  -2 15225.8 618.537  75
  -6   0  -2 14900.9 674.378  67
  -6   0  -1 48143.6 995.878  75
  -6   0  -1 47302.8 1149.76  67
  -6   0   0 117061. 2105.80  67
  -6   0   0 115358. 1814.71  75
  -6   0   1 198187. 2997.82  38
  -6   0   1 190481. 2720.21  67
  -6   0   1 231800. 3344.19  28
  -6   0   1 156994. 4719.19  29
  -6   0   2 50761.0 1524.81  28
  -6   0   2 48565.6 1291.68  88
  -6   0   2 46337.9 1232.17  20
  -6   0   2 52207.6 1487.28  38
  -6   0   2 46803.3 1205.88  67
  -6   0   3 2121.02 347.601  28
  -6   0   3 1659.35 309.026  38
  -6   0   3 1975.64 262.657  88
  -6   0   4 882.453 228.873  30
  -6   0   4 945.580 270.951  38
  -6   0   4 926.817 192.781  88
  -6   0   5 18745.2 949.192  38
  -6   0   5 19270.9 975.641  28
  -6   0   5 16815.1 809.646  30
  -6   0   6 2140.21 335.191  38
  -6   0   6 1860.51 334.517  28
  -6   0   6 1359.39 243.380  30
  -6   0   7 12102.3 677.971  38
  -6   0   7 12312.6 572.975   8
  -6   0   7 10605.4 611.145  51
  -6   0   8 8735.86 502.700  38
  -6   0   8 9041.15 429.322   8
  -6   0   9 5158.69 256.027   8
  -6   1  -6 127461. 2675.52  75
  -6   1  -5 78901.1 1925.22  20
  -6   1  -5 75120.6 1790.18  67
  -6   1  -5 75061.9 1872.42  71
  -6   1  -5 78085.1 1925.58  75
  -6   1  -4 37714.7 1237.87  20
  -6   1  -4 35441.8 1193.87  75
  -6   1  -3 2617.94 305.132  75
  -6   1  -3 2362.66 292.995  67
  -6   1  -2 22338.7 817.461  75
  -6   1  -2 22104.5 856.108  67
  -6   1  -1 378.518 553.311  28
  -6   1  -1 345.115 767.529  55
  -6   1   0 141786. 2256.81  75
  -6   1   0 144568. 2562.75  20
  -6   1   0 103742. 2910.08  55
  -6   1   0 145845. 2564.20  67
  -6   1   0 116419. 2622.13  28
  -6   1   1 200666. 2814.95  20
  -6   1   1 234647. 3287.22  28
  -6   1   1 145290. 4607.70  29
  -6   1   1 193056. 2805.48  38
  -6   1   1 303149. 4068.49  55
  -6   1   1 197476. 2762.96  67
  -6   1   2 117238. 2428.10  28
  -6   1   2 107379. 2277.93  38
  -6   1   2 98914.9 2019.16  67
  -6   1   2 118989. 2474.75  43
  -6   1   2 101080. 2059.78  20
  -6   1   3 1478.45 282.964  38
  -6   1   3 1958.36 326.733  28
  -6   1   4 2498.18 287.825  88
  -6   1   4 2842.19 385.187  38
  -6   1   4 3251.76 420.251  28
  -6   1   4 3131.46 388.104  30
  -6   1   5 377.411 134.327  88
  -6   1   5 260.678 181.077  38
  -6   1   5 312.606 220.839  28
  -6   1   5 643.349 216.606  30
  -6   1   6 277.901 185.536  38
  -6   1   6 572.694 229.722  28
  -6   1   6 326.631 166.770  30
  -6   1   7 20140.5 889.297  51
  -6   1   7 21821.7 903.103  38
  -6   1   7 20251.3 913.539  28
  -6   1   7 18781.2 774.433  30
  -6   1   8 45620.5 1085.23   8
  -6   1   8 42178.5 1213.92  28
  -6   1   8 43325.9 1181.26  38
  -6   1   9 17933.1 542.440   8
  -6   2  -5 11607.2 646.508  67
  -6   2  -5 9900.25 658.810  71
  -6   2  -5 12128.6 756.177  75
  -6   2  -4 11118.4 677.925  20
  -6   2  -4 10154.5 652.189  71
  -6   2  -4 9599.72 586.356  67
  -6   2  -4 10712.9 692.765  75
  -6   2  -3 17131.6 824.988  20
  -6   2  -3 16130.9 810.268  71
  -6   2  -3 15478.9 746.445  67
  -6   2  -3 16405.3 839.748  75
  -6   2  -2 26256.6 990.979  20
  -6   2  -2 23872.8 939.276  75
  -6   2  -2 23185.0 923.386  67
  -6   2  -1 26167.6 1159.12  28
  -6   2  -1 16296.6 1241.39  55
  -6   2   0 161328. 2648.64  75
  -6   2   0 164502. 2910.52  20
  -6   2   0 166668. 2993.24  67
  -6   2   1 196867. 2995.98  28
  -6   2   1 195684. 5135.28  29
  -6   2   1 178003. 2705.81  20
  -6   2   1 280312. 3981.69  55
  -6   2   1 54575.0 2439.56  43
  -6   2   1 173146. 2774.47  67
  -6   2   2 160597. 2834.70  20
  -6   2   2 174686. 3130.97  28
  -6   2   2 155091. 2825.55  67
  -6   2   2 172206. 3273.59  43
  -6   2   3 19076.6 924.667  43
  -6   2   3 17474.9 884.293  28
  -6   2   3 19182.9 868.721  26
  -6   2   4 1252.52 262.550  38
  -6   2   4 1400.88 240.423  43
  -6   2   4 1152.28 275.956  28
  -6   2   4 1403.80 306.456  30
  -6   2   5 5013.90 462.390  38
  -6   2   5 5255.31 497.305  30
  -6   2   5 5468.21 520.106  28
  -6   2   5 4410.61 356.750  88
  -6   2   6 3229.71 381.348  30
  -6   2   6 4025.64 436.519  28
  -6   2   6 3394.33 383.548  38
  -6   2   7 32240.5 1149.85  28
  -6   2   7 29745.6 1046.95  30
  -6   2   7 32929.5 1084.70  38
  -6   2   7 30497.2 1147.38  51
  -6   2   8 74455.7 1715.20  28
  -6   2   8 69562.2 1670.32  51
  -6   2   9 34791.8 834.507   8
  -6   3  -4 14999.3 755.027  67
  -6   3  -4 12830.3 753.420  71
  -6   3  -3 22057.5 1023.86  75
  -6   3  -3 21011.9 902.268  67
  -6   3  -3 20071.8 936.150  71
  -6   3  -2 8599.88 578.428  67
  -6   3  -2 9205.66 621.094  75
  -6   3  -1 12642.1 708.121  67
  -6   3  -1 13169.4 686.464  75
  -6   3   0 155657. 2933.13  67
  -6   3   0 147536. 2591.42  75
  -6   3   1 71887.3 2364.45  43
  -6   3   1 40089.2 2491.48  26
  -6   3   2 100753. 2185.46  28
  -6   3   2 99566.5 2560.03  26
  -6   3   2 98202.4 2141.83  67
  -6   3   3 55586.7 1573.69  26
  -6   3   3 51978.8 1582.74  43
  -6   3   4 1611.82 274.804  43
  -6   3   4 1901.44 326.549  28
  -6   3   5 5319.64 430.124  43
  -6   3   5 6017.66 539.807  30
  -6   3   5 6243.46 533.482  28
  -6   3   6 20256.3 927.847  30
  -6   3   6 20352.2 919.215  28
  -6   3   7 46020.6 1358.04  30
  -6   3   7 47349.6 1379.86  28
  -6   3   8 83689.3 1794.70  28
  -6   3   9 60708.6 1175.08   8
  -6   3   9 51275.5 1213.97  51
  -6   4  -2 1405.40 1529.51  29
  -6   4  -1 5035.11 1134.05  43
  -6   4  -1 3192.73 370.368  75
  -6   4   0 32422.8 1905.87  43
  -6   4   0 37146.1 2709.64  26
  -6   4   1 56647.6 2545.90  26
  -6   4   1 314697. 6074.96  29
  -6   4   2 63281.2 1900.03  43
  -6   4   2 69038.9 2124.42  26
  -6   4   3 32076.7 1094.08  35
  -6   4   3 32505.0 1297.61  43
  -6   4   4 7681.95 616.110  30
  -6   4   4 7092.56 544.135  43
  -6   4   5 1005.44 270.311  30
  -6   4   5 1418.93 254.553  43
  -6   4   5 1172.45 211.116  26
  -6   4   6 18768.9 774.537  43
  -6   4   6 19363.8 835.892  28
  -6   4   7 55453.7 1506.90  30
  -6   4   7 54447.4 1410.43  28
  -6   4   7 53221.0 1543.06  51
  -6   4   8 55411.6 1423.01  51
  -6   4   9 63841.7 1233.17   8
  -6   5  -4-630.986 788.941  43
  -6   5  -3 2338.88 843.059  43
  -6   5  -2 12376.5 1323.92  43
  -6   5  -1 31008.8 2594.10  26
  -6   5  -1 28506.6 1955.97  29
  -6   5   0 52195.6 2640.26  26
  -6   5   0 38183.6 1746.29  43
  -6   5   1 36221.1 1559.86  43
  -6   5   1 34705.7 1387.27  35
  -6   5   2 15159.0 751.921  36
  -6   5   2 16810.5 902.189  35
  -6   5   3 2744.87 491.197  26
  -6   5   3 3172.22 421.649  30
  -6   5   3 3173.95 426.994  35
  -6   5   4 9368.47 667.817  30
  -6   5   4 8262.11 609.559  26
  -6   5   4 7945.89 525.302  35
  -6   5   5 10187.7 674.939  30
  -6   5   5 8878.73 539.410  26
  -6   5   5 9475.14 594.938  43
  -6   5   6 7255.39 485.525  43
  -6   5   6 7672.46 561.159  30
  -6   5   6 6695.81 542.549  51
  -6   5   7 47115.2 1337.21  30
  -6   5   7 43734.4 1313.68  51
  -6   5   8 36718.7 1069.04  51
  -6   6  -5 11902.5 871.896  35
  -6   6  -4 20271.7 1583.32  26
  -6   6  -3 29833.4 2226.08  26
  -6   6  -3 68611.5 1927.85  43
  -6   6  -2 38989.2 2127.36  26
  -6   6  -2 42334.7 1615.85  43
  -6   6  -1 12283.8 1066.47  43
  -6   6  -1 24559.0 1350.85  35
  -6   6   0 35920.7 1744.85  26
  -6   6   0 22228.5 1192.64  43
  -6   6   1 48945.7 1722.05  26
  -6   6   1 45821.3 1518.97  35
  -6   6   2 2431.14 352.642  30
  -6   6   2 1277.58 552.181  43
  -6   6   2 8418.82 593.165  36
  -6   6   2 6331.76 579.161  35
  -6   6   3 15882.9 826.996  43
  -6   6   3 17079.8 897.013  26
  -6   6   3 15907.4 778.996  35
  -6   6   3 15031.7 807.576  30
  -6   6   4 6144.08 509.808  26
  -6   6   4 5749.05 460.758  35
  -6   6   4 6677.94 540.415  30
  -6   6   5 7864.39 561.471  30
  -6   6   5 7199.90 525.418  51
  -6   6   5 7678.93 500.114  26
  -6   6   5 7905.00 535.557  43
  -6   6   6 2675.83 326.676  30
  -6   6   6 2524.51 309.596  51
  -6   6   6 2541.52 272.832  26
  -6   6   6 2520.88 296.570  43
  -6   6   7 23026.0 847.010  30
  -6   6   7 20650.0 786.261  51
  -6   6   8 50606.1 1166.81  51
  -6   7  -5 12034.7 671.808  36
  -6   7  -4 64875.4 1606.17  35
  -6   7  -3 103662. 2394.75  26
  -6   7  -3 104428. 2297.39  35
  -6   7  -2 77211.1 2064.66  26
  -6   7  -2 74721.2 1942.07  35
  -6   7  -2 74587.8 1831.74  43
  -6   7  -1 17262.7 1013.50  26
  -6   7  -1 18252.7 924.787  35
  -6   7   0 6300.89 748.292  26
  -6   7   0 9142.54 705.436  35
  -6   7   1 2242.02 497.942  26
  -6   7   1 660.670 467.553  43
  -6   7   2 945.173 358.905  26
  -6   7   2 1192.32 333.193  35
  -6   7   2 1136.29 278.099  43
  -6   7   3 23005.7 908.187  30
  -6   7   3 26131.8 955.644  35
  -6   7   3 24864.8 987.821  43
  -6   7   4 45899.9 1243.56  35
  -6   7   4 45070.0 1304.22  30
  -6   7   4 48508.2 1353.51  26
  -6   7   4 46538.2 1355.10  43
  -6   7   5 12050.8 627.847  30
  -6   7   5 12760.6 618.809  26
  -6   7   6 1668.39 237.380  30
  -6   7   6 1337.39 201.163  26
  -6   7   6 1383.24 220.285  43
  -6   8  -3 31815.5 938.412  36
  -6   8  -3 27227.0 860.864  35
  -6   8  -2 33518.6 1016.97  35
  -6   8  -2 35196.2 1028.53  36
  -6   8  -1 1987.24 322.469  35
  -6   8  -1 566.575 312.509  26
  -6   8   0 2773.14 389.621  26
  -6   8   0 3637.45 390.568  35
  -6   8   0 3678.95 338.759  43
  -6   8   1 160.142 296.556  26
  -6   8   1 1708.89 297.198  36
  -6   8   1 615.383 249.037  35
  -6   8   1 1232.06 222.899  43
  -6   8   2 3832.87 412.493  26
  -6   8   2 4191.84 354.189  36
  -6   8   2 4523.82 386.496  43
  -6   8   3 18765.0 770.144  26
  -6   8   3 17425.5 725.717  35
  -6   8   3 18224.8 754.269  43
  -6   8   4 46747.6 1238.18  43
  -6   8   5 31606.9 926.246  26
  -6   8   5 29480.8 911.741  43
  -6   8   6 8988.00 435.649  26
  -6   9   0-180.920 201.225  36
  -6   9   1 3269.34 276.911  26
  -6   9   1 2877.79 294.122  35
  -6   9   1 2491.73 257.611  36
  -6   9   2 661.610 149.330  26
  -6   9   2 16.6861 203.862  35
  -6   9   3 27547.9 818.491  26
  -6   9   4 53812.5 1190.52  26
  -5 -13 -11 12963.8 496.041  85
  -5 -13 -10 53734.9 1201.91  85
  -5 -13  -9 51536.1 1211.81  87
  -5 -13  -9 52023.3 1225.35  85
  -5 -13  -8 18354.9 690.778  87
  -5 -13  -8 16677.9 667.891  85
  -5 -13  -7 4308.89 346.360  85
  -5 -13  -6 1150.78 207.994  87
  -5 -12 -12 258.792 109.263  85
  -5 -12 -11 10924.5 568.241  84
  -5 -12 -11 11086.8 511.862  85
  -5 -12 -10 26652.3 876.358  85
  -5 -12 -10 28064.2 878.109  87
  -5 -12  -9 44065.1 1212.90  85
  -5 -12  -9 45113.7 1216.06  87
  -5 -12  -8 11317.4 606.219  87
  -5 -12  -7 354.901 184.156  85
  -5 -12  -7 595.633 206.143  87
  -5 -12  -6 674.877 207.232  85
  -5 -12  -5 931.168 225.104  87
  -5 -12  -5 1360.67 266.198  86
  -5 -12  -5 1210.68 225.143  50
  -5 -12  -4 13695.3 639.753  87
  -5 -12  -4 12706.1 613.819  50
  -5 -12  -3 61507.3 1562.90  54
  -5 -11 -14 18645.0 619.410  84
  -5 -11 -13 24407.4 834.740  57
  -5 -11 -13 27709.4 842.616  84
  -5 -11 -12 3452.45 358.138  57
  -5 -11 -12 3419.80 288.968  85
  -5 -11 -11 7023.46 441.626  85
  -5 -11 -11 7224.77 524.398  57
  -5 -11 -11 7716.59 531.465  84
  -5 -11 -10 19423.8 816.411  84
  -5 -11 -10 19291.9 764.001  87
  -5 -11  -9 25638.9 956.568  84
  -5 -11  -9 25122.0 938.625  85
  -5 -11  -9 25316.8 934.915  87
  -5 -11  -8 18815.1 826.273  84
  -5 -11  -8 20312.2 860.815  87
  -5 -11  -8 21100.0 881.829  86
  -5 -11  -7 687.019 227.386  86
  -5 -11  -7 961.161 246.282  87
  -5 -11  -7 825.947 234.511  85
  -5 -11  -6 10381.2 640.727  85
  -5 -11  -6 11497.2 682.965  86
  -5 -11  -6 9377.88 603.780  50
  -5 -11  -5 2753.79 370.799  86
  -5 -11  -5 2483.58 335.015  85
  -5 -11  -5 2846.99 367.525  87
  -5 -11  -5 3057.57 407.985  40
  -5 -11  -5 2305.84 324.591  50
  -5 -11  -4 5707.72 482.852  87
  -5 -11  -4 4792.66 443.655  50
  -5 -11  -3 49923.8 1402.83  87
  -5 -11  -3 49424.7 1434.08  50
  -5 -11  -2 76378.8 1809.88  86
  -5 -11  -2 67503.7 1679.13  50
  -5 -11  -1 38252.0 1025.72  11
  -5 -11  -1 44297.1 1271.03  54
  -5 -11   0 7655.91 401.251  11
  -5 -11   0 8511.71 471.646  54
  -5 -10 -14 32753.2 885.039  84
  -5 -10 -13 31465.1 961.292  57
  -5 -10 -13 35751.3 1728.61  46
  -5 -10 -13 33966.9 984.406  84
  -5 -10 -12 25721.4 817.718  85
  -5 -10 -12 26452.6 939.216  57
  -5 -10 -12 28734.2 978.578  84
  -5 -10 -11 1487.77 249.970  85
  -5 -10 -11 1646.56 277.599  57
  -5 -10 -10 16947.9 815.805  84
  -5 -10 -10 15394.4 702.978  87
  -5 -10 -10 14466.8 703.330  85
  -5 -10 -10 15687.3 786.581  57
  -5 -10 -10 22127.5 1572.37  46
  -5 -10 -10 21459.4 2912.86  23
  -5 -10  -9 19936.8 890.303  84
  -5 -10  -9 18435.0 810.962  87
  -5 -10  -9 18595.3 827.565  85
  -5 -10  -9 18368.0 873.631  57
  -5 -10  -9 25915.1 2631.76  23
  -5 -10  -9 27832.8 1590.33  46
  -5 -10  -8 19522.9 856.851  86
  -5 -10  -8 20103.1 881.221  85
  -5 -10  -8 18999.9 846.759  87
  -5 -10  -8 19542.7 886.670  84
  -5 -10  -7 691.406 216.367  86
  -5 -10  -7 838.272 235.440  87
  -5 -10  -6 12748.5 721.935  86
  -5 -10  -6 12291.7 720.621  85
  -5 -10  -6 12455.1 711.232  87
  -5 -10  -5 1601.19 287.057  50
  -5 -10  -5 2148.47 336.907  86
  -5 -10  -5 2137.86 334.006  85
  -5 -10  -5 2213.50 341.145  87
  -5 -10  -4 8647.66 614.067  50
  -5 -10  -4 9472.89 655.165  86
  -5 -10  -4 9811.11 648.055  87
  -5 -10  -4 7577.61 559.581  85
  -5 -10  -3 51056.7 1553.42  50
  -5 -10  -3 54035.7 1568.40  87
  -5 -10  -2 70411.1 1881.06  50
  -5 -10  -2 78714.8 2029.22  40
  -5 -10  -2 74889.2 1834.57  87
  -5 -10  -2 82292.1 2014.48  86
  -5 -10  -1 32714.8 1197.68  40
  -5 -10  -1 35581.5 1227.66  86
  -5 -10  -1 37183.0 1154.99  11
  -5 -10  -1 30846.3 1152.09  50
  -5 -10   0 10828.1 603.447  11
  -5 -10   1 2678.18 300.610  11
  -5 -10   2 1235.74 186.781  11
  -5  -9 -14 58134.3 1271.59  84
  -5  -9 -14 61879.4 1583.83  22
  -5  -9 -13 53879.0 1326.67  84
  -5  -9 -13 55461.9 1572.99  22
  -5  -9 -13 48769.2 1304.23  56
  -5  -9 -13 51181.5 1270.10  57
  -5  -9 -13 40532.0 3051.24  23
  -5  -9 -13 63887.8 1868.86  46
  -5  -9 -12 55919.3 1626.51  22
  -5  -9 -12 52980.5 1384.81  84
  -5  -9 -12 50284.2 1382.63  56
  -5  -9 -12 51184.3 1346.71  57
  -5  -9 -12 47962.4 1205.96  85
  -5  -9 -11 8337.76 510.809  85
  -5  -9 -11 8993.97 559.216  57
  -5  -9 -11 7980.02 553.903  56
  -5  -9 -10 10845.8 610.085  85
  -5  -9 -10 10579.6 572.554  87
  -5  -9 -10 11753.2 657.881  57
  -5  -9 -10 11695.1 806.589  22
  -5  -9  -9 10717.7 627.053  85
  -5  -9  -9 9424.20 572.866  87
  -5  -9  -9 11137.5 652.887  57
  -5  -9  -8 1460.93 279.405  57
  -5  -9  -8 11110.7 1088.33  46
  -5  -9  -8 1266.93 267.324  85
  -5  -9  -8 9593.81 2520.82  23
  -5  -9  -7 21427.0 970.504  57
  -5  -9  -7 24127.5 959.425  86
  -5  -9  -6 49996.0 1448.11  86
  -5  -9  -6 49993.2 1473.87  85
  -5  -9  -6 50332.8 2326.01  23
  -5  -9  -5 9820.94 627.066  86
  -5  -9  -5 10633.3 668.427  85
  -5  -9  -4 14959.3 784.613  86
  -5  -9  -4 12742.5 728.550  85
  -5  -9  -3 25640.0 1054.29  50
  -5  -9  -3 24686.3 981.904  85
  -5  -9  -2 42348.5 1428.20  50
  -5  -9  -2 45975.1 1462.62  86
  -5  -9  -2 45787.1 1422.49  87
  -5  -9  -1 37812.1 1378.60  40
  -5  -9  -1 33108.0 1255.97  50
  -5  -9  -1 36750.4 1292.86  86
  -5  -9  -1 31464.7 1124.15  87
  -5  -9   0 2061.78 334.039  86
  -5  -9   0 1835.67 322.166  40
  -5  -9   0 1824.12 340.319  54
  -5  -9   1 2413.91 347.943  40
  -5  -9   1 1856.53 309.467  54
  -5  -9   2 982.837 237.528  11
  -5  -9   2 1286.60 237.651  40
  -5  -9   2 1476.36 242.925  54
  -5  -9   3 595.718 164.574  11
  -5  -8 -14 75882.7 1567.93  56
  -5  -8 -14 74033.8 1480.20  57
  -5  -8 -14 79181.2 1547.07  84
  -5  -8 -13 92716.0 1896.85  56
  -5  -8 -13 91685.3 1822.98  57
  -5  -8 -13 93650.8 1903.28  84
  -5  -8 -12 44163.5 1214.36  57
  -5  -8 -12 45870.4 1286.02  56
  -5  -8 -11 11005.2 581.429  85
  -5  -8 -11 12015.2 791.223  46
  -5  -8 -11 12099.0 716.001  22
  -5  -8 -11 10746.2 608.551  56
  -5  -8 -11 11790.4 620.191  57
  -5  -8 -10 6059.72 460.150  85
  -5  -8 -10 6179.14 615.201  46
  -5  -8 -10 6858.75 554.199  22
  -5  -8 -10 6430.35 470.811  57
  -5  -8 -10 5774.62 461.296  56
  -5  -8  -9 3188.29 360.650  85
  -5  -8  -9 3077.57 540.636  46
  -5  -8  -9 3436.64 432.933  22
  -5  -8  -9 3031.89 358.177  56
  -5  -8  -9 3439.48 362.963  57
  -5  -8  -8 39007.6 1204.75  85
  -5  -8  -8 39201.6 1197.82  57
  -5  -8  -8 35248.0 1356.05  46
  -5  -8  -8 34389.9 1225.64  22
  -5  -8  -7 44937.9 3348.21  39
  -5  -8  -7 66821.5 1569.73  86
  -5  -8  -7 66208.3 1638.43  85
  -5  -8  -7 59467.7 1554.77  76
  -5  -8  -7 61811.1 1598.33  57
  -5  -8  -7 48250.4 1658.06  46
  -5  -8  -6 68954.4 1698.19  85
  -5  -8  -6 67776.2 1625.08  86
  -5  -8  -6 63795.8 1634.17  76
  -5  -8  -6 64653.8 1899.54  46
  -5  -8  -6 62587.1 1659.37  57
  -5  -8  -5 45162.6 1317.96  86
  -5  -8  -5 48185.7 1405.28  85
  -5  -8  -5 48922.5 2273.84  23
  -5  -8  -4 2633.11 345.482  76
  -5  -8  -4 2863.43 351.554  86
  -5  -8  -4 3153.21 379.270  85
  -5  -8  -3 34075.2 1180.75  86
  -5  -8  -3 34604.1 1170.17  85
  -5  -8  -2 55497.8 1583.50  86
  -5  -8  -1 49680.1 1515.65  86
  -5  -8  -1 48656.2 1541.20  50
  -5  -8   0 1957.40 351.141  50
  -5  -8   0 2198.47 343.354  86
  -5  -8   0 2526.08 385.963  40
  -5  -8   0 2347.05 398.227  54
  -5  -8   1 7159.62 550.674  86
  -5  -8   1 8375.92 643.363  40
  -5  -8   1 8029.74 626.310  54
  -5  -8   2 5564.60 511.910  40
  -5  -8   2 5746.73 488.195  54
  -5  -8   3 131.807 132.509  54
  -5  -8   3 331.108 138.265   9
  -5  -8   3 226.261 159.828  11
  -5  -8   3 170.882 154.775  40
  -5  -8   4 25264.9 729.016   9
  -5  -8   5 63578.5 1174.34  11
  -5  -7 -15 2842.52 471.297  46
  -5  -7 -14 53256.2 1216.84  56
  -5  -7 -14 53223.6 1193.30  84
  -5  -7 -13 98775.2 1922.20  56
  -5  -7 -13 93035.5 1822.69  57
  -5  -7 -12 36755.2 1057.66  57
  -5  -7 -12 38480.4 1113.38  56
  -5  -7 -11 2566.68 295.399  85
  -5  -7 -11 2462.70 329.456  22
  -5  -7 -11 2414.33 293.954  56
  -5  -7 -11 2961.69 310.929  57
  -5  -7 -10 896.042 208.228  85
  -5  -7 -10 957.840 238.940  22
  -5  -7 -10 1276.11 237.068  56
  -5  -7 -10 986.749 208.877  57
  -5  -7  -9 11280.7 620.139  85
  -5  -7  -9 12334.4 655.176  22
  -5  -7  -9 11518.2 611.238  56
  -5  -7  -9 11957.3 603.352  57
  -5  -7  -8 43956.8 1739.83  74
  -5  -7  -8 40896.4 1241.01  22
  -5  -7  -8 42015.3 1204.02  56
  -5  -7  -8 44190.3 1210.00  57
  -5  -7  -7 77969.5 1755.12  76
  -5  -7  -7 75678.0 2276.62  74
  -5  -7  -7 73024.5 1779.21  22
  -5  -7  -6 72799.0 1636.27  76
  -5  -7  -6 76448.2 1664.00  57
  -5  -7  -5 29768.3 2772.04  39
  -5  -7  -5 100658. 1989.59  76
  -5  -7  -5 46167.6 2274.48  23
  -5  -7  -5 88090.8 2113.73  46
  -5  -7  -5 94653.8 1967.21  57
  -5  -7  -4 23959.7 906.068  86
  -5  -7  -4 26142.0 968.125  76
  -5  -7  -3 14138.2 711.135  86
  -5  -7  -3 17336.8 1218.93  23
  -5  -7  -3 15298.9 747.463  76
  -5  -7  -3 18564.3 2050.54  39
  -5  -7  -2 38921.3 1254.45  76
  -5  -7  -2 38491.1 1235.34  86
  -5  -7  -1 23266.5 958.706  76
  -5  -7  -1 23814.7 978.758  86
  -5  -7  -1 26386.2 1084.81  38
  -5  -7   0 815.788 231.730  86
  -5  -7   0 1427.74 317.681  40
  -5  -7   0 1118.86 273.186  38
  -5  -7   1 18553.0 876.579  86
  -5  -7   1 19544.8 989.746  40
  -5  -7   1 18521.0 966.642  54
  -5  -7   2 4223.37 413.621  86
  -5  -7   2 5237.43 523.863  40
  -5  -7   2 5495.28 510.045  54
  -5  -7   2 3746.00 390.516   9
  -5  -7   3 9699.40 673.294  40
  -5  -7   3 8767.68 595.628  54
  -5  -7   3 9115.35 583.864   9
  -5  -7   4 26253.2 938.282   9
  -5  -7   4 25605.5 997.895  11
  -5  -7   4 28339.6 1058.31  40
  -5  -7   5 48764.4 1170.47   9
  -5  -7   5 49010.1 1203.84  11
  -5  -7   6 46349.0 908.457   9
  -5  -6 -15 23694.0 823.299  46
  -5  -6 -14 46187.7 1081.60  56
  -5  -6 -14 53159.6 1242.11  22
  -5  -6 -13 75792.7 1587.09  56
  -5  -6 -13 83039.1 1725.22  22
  -5  -6 -12 35867.9 1003.29  57
  -5  -6 -12 37353.3 1060.17  56
  -5  -6 -11 1067.20 190.618  57
  -5  -6 -11 1134.59 202.508  56
  -5  -6 -11 1447.64 245.967  22
  -5  -6 -10 16624.8 673.677  57
  -5  -6 -10 16983.5 703.881  56
  -5  -6 -10 18526.2 763.443  22
  -5  -6  -9 5448.95 414.018  22
  -5  -6  -9 5535.36 395.504  56
  -5  -6  -9 4953.53 365.839  57
  -5  -6  -9 5548.23 507.562  74
  -5  -6  -8 12108.7 596.835  22
  -5  -6  -8 12531.1 584.959  56
  -5  -6  -8 12019.9 557.428  57
  -5  -6  -8 13131.1 736.444  74
  -5  -6  -8 11955.9 590.259  76
  -5  -6  -7 143280. 2675.35  74
  -5  -6  -7 113882. 2282.72  76
  -5  -6  -7 126271. 2375.21  22
  -5  -6  -7 127357. 2270.36  57
  -5  -6  -7 125977. 2293.41  56
  -5  -6  -7 138095. 2520.55  46
  -5  -6  -6 174735. 3073.12  22
  -5  -6  -6 189756. 3021.77  57
  -5  -6  -6 185847. 3098.82  76
  -5  -6  -6 208724. 3338.68  74
  -5  -6  -6 155669. 3758.01  23
  -5  -6  -6 181410. 3241.78  46
  -5  -6  -5 85942.5 3090.05  39
  -5  -6  -5 94998.5 1807.35  57
  -5  -6  -5 97128.7 1855.14  76
  -5  -6  -5 127830. 2257.72  74
  -5  -6  -5 27806.0 1741.61  23
  -5  -6  -5 62645.3 1748.11  46
  -5  -6  -4 14793.4 1851.58  39
  -5  -6  -4 29958.0 1506.55  23
  -5  -6  -3 10841.5 1908.28  39
  -5  -6  -3 8214.71 990.269  23
  -5  -6  -2 28483.0 998.811  76
  -5  -6  -1 3644.58 370.501  76
  -5  -6   0 23998.5 1038.16  38
  -5  -6   0 20825.0 867.039  76
  -5  -6   1 41930.9 1338.89  86
  -5  -6   1 42280.4 1486.67  38
  -5  -6   1 45354.5 1494.15  54
  -5  -6   2 32412.8 1145.41  86
  -5  -6   2 35280.6 1372.33  38
  -5  -6   2 36476.4 1311.12  54
  -5  -6   3 800.594 258.224  38
  -5  -6   3 930.579 248.113  54
  -5  -6   4 11956.1 722.976  38
  -5  -6   4 13720.1 744.826   9
  -5  -6   5 19229.2 817.893  11
  -5  -6   5 19463.6 820.814   9
  -5  -6   6 30880.3 914.256   9
  -5  -6   7 9888.71 370.359   9
  -5  -5 -14 16298.3 619.569  22
  -5  -5 -13 27161.0 867.023  22
  -5  -5 -12 35393.3 983.359  56
  -5  -5 -11 10455.3 518.219  56
  -5  -5 -10 5666.78 383.158  56
  -5  -5  -9 3919.86 317.373  56
  -5  -5  -9 4317.88 346.198  22
  -5  -5  -9 4147.39 426.214  74
  -5  -5  -8 14870.2 587.389  56
  -5  -5  -8 15339.1 624.356  22
  -5  -5  -8 15036.2 756.456  74
  -5  -5  -8 13089.4 590.749  76
  -5  -5  -7 197996. 3012.77  56
  -5  -5  -7 191865. 3339.13  74
  -5  -5  -6 400331. 5499.30  57
  -5  -5  -6 398808. 5530.39  56
  -5  -5  -6 413906. 5649.03  22
  -5  -5  -6 393385. 5699.23  76
  -5  -5  -6 409607. 5828.05  74
  -5  -5  -5 155748. 2527.23  57
  -5  -5  -5 145360. 2718.62  46
  -5  -5  -5 165123. 2694.32  74
  -5  -5  -5 163686. 2728.65  76
  -5  -5  -5 139740. 2558.11  22
  -5  -5  -4 31323.8 1850.33  39
  -5  -5  -4 26041.8 1018.13  46
  -5  -5  -4 41153.1 1037.05  74
  -5  -5  -4 45501.2 1187.54  76
  -5  -5  -3 1713.48 1041.56  39
  -5  -5  -3 13677.0 636.229  76
  -5  -5  -2 7925.19 1573.68  28
  -5  -5  -2 12781.2 629.010  76
  -5  -5  -1 23044.2 1228.19  28
  -5  -5  -1 19070.9 780.944  76
  -5  -5   0 62087.4 1674.32  28
  -5  -5   0 52342.0 1398.89  76
  -5  -5   1 52747.4 1574.77  28
  -5  -5   1 54493.1 1599.45  54
  -5  -5   1 61039.6 1733.07  38
  -5  -5   1 61429.9 1696.74  40
  -5  -5   2 67198.0 1857.11  40
  -5  -5   2 68937.9 1964.67  38
  -5  -5   2 65133.6 1767.32  54
  -5  -5   3 18630.6 952.895  40
  -5  -5   3 19009.1 1023.19  38
  -5  -5   3 17838.9 873.090  54
  -5  -5   4 9015.33 698.966  38
  -5  -5   4 10138.1 708.203  40
  -5  -5   4 9418.25 618.461  54
  -5  -5   5 26508.7 1108.16  38
  -5  -5   6 29828.3 1030.07   9
  -5  -5   7 9380.48 472.656   9
  -5  -5   8 2295.13 168.129   9
  -5  -4 -14 15722.2 573.631  22
  -5  -4  -9 10815.0 665.908  74
  -5  -4  -8 32344.9 1147.93  74
  -5  -4  -8 28380.9 1024.96  75
  -5  -4  -7 185751. 3011.66  76
  -5  -4  -7 185901. 3318.98  74
  -5  -4  -6 346422. 4583.90  22
  -5  -4  -6 351069. 4855.33  76
  -5  -4  -6 336665. 5008.35  74
  -5  -4  -5 183580. 3244.25  75
  -5  -4  -5 191610. 3246.45  74
  -5  -4  -4 35896.6 1028.80  76
  -5  -4  -4 32292.9 924.919  74
  -5  -4  -3 4957.84 620.948  23
  -5  -4  -3 14627.6 654.239  46
  -5  -4  -3 15638.4 576.890  74
  -5  -4  -3 2443.12 802.743  39
  -5  -4  -2 4523.14 379.103  76
  -5  -4  -2 5614.21 597.266  23
  -5  -4  -2 3967.95 999.497  39
  -5  -4  -1 14682.9 1216.14  28
  -5  -4  -1 11616.9 601.729  76
  -5  -4   0 114503. 2426.14  28
  -5  -4   0 84400.2 1879.65  76
  -5  -4   1 117437. 2438.43  28
  -5  -4   1 117978. 2455.86  38
  -5  -4   1 111602. 2321.86  40
  -5  -4   2 87123.9 2439.58  61
  -5  -4   2 92218.1 2172.44  40
  -5  -4   2 91990.1 2096.96  54
  -5  -4   2 91349.4 2234.92  28
  -5  -4   3 90468.6 2345.81  38
  -5  -4   3 87717.1 2178.96  40
  -5  -4   3 84823.6 2023.69  54
  -5  -4   4 7965.55 683.675  38
  -5  -4   4 8086.99 629.930  40
  -5  -4   4 7772.94 556.913  54
  -5  -4   4 6500.79 573.875  28
  -5  -4   5 20530.6 987.270  40
  -5  -4   5 19440.0 1014.73  38
  -5  -4   6 5351.72 508.530  38
  -5  -4   7 1214.73 229.567   9
  -5  -4   7 998.730 218.438  38
  -5  -3  -9 14073.6 786.308  74
  -5  -3  -8 30430.6 1080.99  75
  -5  -3  -8 38682.5 1305.94  74
  -5  -3  -7 70563.0 1538.04  76
  -5  -3  -7 66697.6 1649.09  75
  -5  -3  -6 183718. 3112.78  75
  -5  -3  -6 184731. 3038.77  76
  -5  -3  -6 176655. 3293.68  74
  -5  -3  -5 206327. 3230.52  75
  -5  -3  -5 181718. 3346.68  74
  -5  -3  -4 35216.5 1095.39  67
  -5  -3  -4 33014.0 1078.64  74
  -5  -3  -3 31396.4 1023.79  67
  -5  -3  -3 29244.5 957.383  74
  -5  -3  -2 50810.1 1340.30  67
  -5  -3  -2 46794.6 1152.61  74
  -5  -3  -1 23606.9 908.692  23
  -5  -3   0 121973. 2106.45  76
  -5  -3   0 68721.0 2115.54  28
  -5  -3   1 284979. 4605.56  54
  -5  -3   1 293058. 4710.30  40
  -5  -3   2 150893. 2965.18  28
  -5  -3   2 141714. 2772.26  40
  -5  -3   2 148829. 2937.56  38
  -5  -3   3 54980.4 1491.33  54
  -5  -3   3 61274.0 1824.32  38
  -5  -3   3 55811.5 1622.65  40
  -5  -3   3 57127.9 1739.60  28
  -5  -3   4 4887.81 552.357  38
  -5  -3   4 4655.29 470.256  40
  -5  -3   4 4329.30 495.112  28
  -5  -3   5 18423.9 932.611  40
  -5  -3   5 18276.1 1027.88  38
  -5  -3   5 16625.8 924.731  28
  -5  -3   6 369.040 158.563   8
  -5  -3   6 507.018 238.557  38
  -5  -3   6 376.731 200.722  28
  -5  -3   7 18643.7 703.514   8
  -5  -3   7 17882.0 870.956  38
  -5  -3   7 16483.4 784.795  28
  -5  -3   8 14153.5 510.711   8
  -5  -3   9 18017.9 521.367   9
  -5  -2  -9 53237.6 1663.20  74
  -5  -2  -8 2050.21 314.321  75
  -5  -2  -8 1813.81 331.587  74
  -5  -2  -7 21602.5 1040.22  74
  -5  -2  -7 24895.4 968.837  75
  -5  -2  -6 13240.4 653.409  67
  -5  -2  -6 18817.7 790.964  75
  -5  -2  -5 53214.5 1421.26  67
  -5  -2  -5 50345.0 1590.12  74
  -5  -2  -4 44067.2 1261.11  67
  -5  -2  -4 54238.2 1269.17  75
  -5  -2  -3 47808.7 1287.08  67
  -5  -2  -3 51631.4 1181.55  75
  -5  -2  -2 3338.64 275.318  75
  -5  -2  -1 26169.4 872.421  67
  -5  -2  -1 28429.9 807.138  75
  -5  -2   0 5841.26 995.321  28
  -5  -2   0 154595. 1986.86  67
  -5  -2   1 360965. 5800.29  40
  -5  -2   1 543024. 6866.92  55
  -5  -2   1 495186. 6552.94  28
  -5  -2   1 393886. 5804.14  67
  -5  -2   2 330307. 4911.57  28
  -5  -2   2 281969. 4279.86  76
  -5  -2   2 274497. 4477.79  40
  -5  -2   2 312933. 4812.51  38
  -5  -2   3 35365.5 1080.32  54
  -5  -2   3 35759.2 1207.17  40
  -5  -2   3 37466.9 1362.00  28
  -5  -2   4 26568.4 1077.20  40
  -5  -2   4 27038.5 1213.87  28
  -5  -2   5 906.881 218.145   8
  -5  -2   5 1449.13 289.248  40
  -5  -2   5 1186.56 312.281  28
  -5  -2   6 2236.92 303.318   8
  -5  -2   6 1820.03 337.264  28
  -5  -2   7 26258.1 916.092   8
  -5  -2   7 24614.9 1093.48  38
  -5  -2   7 22617.2 1020.10  28
  -5  -2   8 29909.4 884.211   8
  -5  -2   8 30517.7 1085.84  38
  -5  -2   9 28986.3 710.336   8
  -5  -2   9 27031.9 757.096   9
  -5  -1  -9 50776.0 1674.48  74
  -5  -1  -8 38089.6 1471.23  74
  -5  -1  -8 45661.1 1444.13  75
  -5  -1  -7 43008.7 1608.15  74
  -5  -1  -7 56530.4 1537.24  75
  -5  -1  -6 29154.0 1033.64  67
  -5  -1  -6 48581.8 1309.06  75
  -5  -1  -5 21271.3 841.259  67
  -5  -1  -5 25848.7 892.567  75
  -5  -1  -4 1164.98 216.641  67
  -5  -1  -4 669.353 167.391  75
  -5  -1  -3 65620.3 1512.19  67
  -5  -1  -3 64988.5 1400.75  75
  -5  -1  -2 84670.7 1601.12  75
  -5  -1  -1 13675.9 593.400  67
  -5  -1  -1 11735.2 470.812  75
  -5  -1   0 142341. 2439.98  67
  -5  -1   0 143824. 2252.47  75
  -5  -1   1 262941. 4378.12  28
  -5  -1   1 257207. 3885.59  67
  -5  -1   2 286316. 4542.51  38
  -5  -1   2 288414. 4127.08  67
  -5  -1   3 41593.4 1261.46  40
  -5  -1   3 46280.7 1474.93  38
  -5  -1   4 12988.8 712.538  40
  -5  -1   4 13096.2 839.555  38
  -5  -1   4 12346.5 705.988  30
  -5  -1   4 13471.8 834.947  28
  -5  -1   5 10309.8 774.986  38
  -5  -1   5 10828.4 676.333  40
  -5  -1   5 10522.8 767.175  28
  -5  -1   6 869.352 292.788  38
  -5  -1   6 689.267 226.670  51
  -5  -1   6 849.162 226.906   8
  -5  -1   6 884.023 264.295  28
  -5  -1   7 20231.8 1020.30  38
  -5  -1   7 18188.1 956.008  28
  -5  -1   7 20745.6 846.234   8
  -5  -1   8 89784.5 1825.26   8
  -5  -1   8 80897.6 2013.25  28
  -5  -1   9 61539.7 1262.82   8
  -5  -1   9 55874.3 1255.38   9
  -5   0  -8 76115.6 1960.46  75
  -5   0  -8 59592.0 1981.61  74
  -5   0  -7 140.097 187.630  74
  -5   0  -7 235.215 146.621  75
  -5   0  -6 18805.8 811.379  67
  -5   0  -6 26461.2 1004.39  75
  -5   0  -5 3744.56 332.146  71
  -5   0  -5 4669.44 391.507  67
  -5   0  -5 4541.66 400.654  75
  -5   0  -4 58215.2 1418.85  67
  -5   0  -4 57838.8 1437.46  75
  -5   0  -3 67077.5 1521.70  67
  -5   0  -3 65673.2 1502.13  75
  -5   0  -2 153765. 2581.89  67
  -5   0  -2 141970. 2403.92  75
  -5   0  -1 4549.90 299.730  75
  -5   0   0 45631.6 1146.06  67
  -5   0   0 45831.3 996.993  75
  -5   0   1 62820.6 1166.46  75
  -5   0   1 64676.5 1727.14  28
  -5   0   1 62689.3 1357.36  67
  -5   0   2 139212. 2746.71  38
  -5   0   2 130784. 2368.05  67
  -5   0   3 80898.9 2021.73  38
  -5   0   3 82926.1 2060.35  28
  -5   0   4 5341.81 539.015  38
  -5   0   4 5333.04 444.610  40
  -5   0   4 5239.00 528.773  28
  -5   0   4 5510.00 497.859  30
  -5   0   5 7894.89 551.847  40
  -5   0   5 7888.70 670.561  38
  -5   0   5 7052.57 644.319  28
  -5   0   5 7497.10 586.518  30
  -5   0   6 3634.37 484.023  38
  -5   0   6 3268.83 388.698  30
  -5   0   7 15117.9 851.360  51
  -5   0   7 17207.7 950.311  38
  -5   0   8 115188. 2523.71  38
  -5   0   8 109743. 2493.91  28
  -5   0   9 101115. 1895.56   8
  -5   0  10 30289.7 733.372   8
  -5   1  -7 19719.0 968.331  75
  -5   1  -7 10969.8 875.036  74
  -5   1  -6 13844.1 653.834  71
  -5   1  -6 12896.9 743.861  75
  -5   1  -5 12332.3 672.710  20
  -5   1  -5 14917.1 699.102  67
  -5   1  -5 13885.1 651.072  71
  -5   1  -5 13652.6 742.109  75
  -5   1  -4 99297.3 2070.09  71
  -5   1  -4 103361. 2230.36  75
  -5   1  -3 82858.0 1751.27  67
  -5   1  -3 83816.6 1872.46  75
  -5   1  -2 154559. 2714.92  67
  -5   1  -2 161186. 2773.22  71
  -5   1  -2 159565. 2776.68  75
  -5   1  -1 36385.5 995.167  75
  -5   1   0 6236.57 338.760  75
  -5   1   0 6474.46 417.501  67
  -5   1   1 29297.1 889.448  67
  -5   1   1 33810.5 1203.67  28
  -5   1   1 34960.0 1492.79  55
  -5   1   1 29187.8 703.489  75
  -5   1   2 25267.1 1021.79  28
  -5   1   2 24144.4 923.383  38
  -5   1   2 21721.4 755.250  67
  -5   1   2 20388.1 1185.96  43
  -5   1   2 23745.0 833.811  20
  -5   1   3 63437.3 1729.38  28
  -5   1   3 61186.9 1670.01  38
  -5   1   3 53189.7 1254.09  67
  -5   1   3 56500.6 1363.01  20
  -5   1   3 67389.2 1671.44  43
  -5   1   4 4857.01 492.464  30
  -5   1   4 4545.88 496.340  28
  -5   1   4 4958.04 495.139  38
  -5   1   5 47750.1 1672.65  28
  -5   1   5 49388.5 1594.46  30
  -5   1   5 50190.4 1674.87  38
  -5   1   6 16482.6 964.286  28
  -5   1   6 15509.5 854.879  30
  -5   1   6 16604.6 947.460  38
  -5   1   7 26050.8 1188.74  28
  -5   1   7 23397.7 1020.62  30
  -5   1   7 28014.2 1205.56  38
  -5   1   7 25394.0 867.328  79
  -5   1   7 24543.0 1146.54  51
  -5   1   8 91540.5 1950.94   8
  -5   1   8 85123.7 2191.06  28
  -5   1   8 90073.0 1764.10  79
  -5   1   8 87950.3 2172.96  38
  -5   1   9 83408.7 1880.62  51
  -5   1   9 97360.6 1858.03   8
  -5   1  10 17144.0 576.626   8
  -5   2  -7 1374.92 359.218  74
  -5   2  -6 8281.86 522.106  71
  -5   2  -6 8278.18 631.042  75
  -5   2  -5 3246.00 352.362  20
  -5   2  -5 3940.33 380.956  67
  -5   2  -5 3939.98 364.039  71
  -5   2  -5 3552.97 415.106  75
  -5   2  -4 92050.6 2092.90  20
  -5   2  -4 109994. 2159.64  67
  -5   2  -4 104795. 2104.76  71
  -5   2  -4 95993.5 2265.79  75
  -5   2  -3 175356. 3116.98  20
  -5   2  -3 174016. 3069.43  71
  -5   2  -3 171808. 2987.42  67
  -5   2  -3 169441. 3194.82  75
  -5   2  -2 69303.3 1715.50  71
  -5   2  -2 72391.5 1691.76  67
  -5   2  -2 74526.6 1799.67  75
  -5   2  -1 113210. 2235.28  20
  -5   2  -1 99618.6 2111.46  67
  -5   2  -1 111016. 2210.97  71
  -5   2  -1 102756. 2125.51  75
  -5   2   0 1720.36 254.772  20
  -5   2   0 1924.07 237.478  75
  -5   2   0 1259.71 574.735  55
  -5   2   0 1626.63 248.801  67
  -5   2   1 76942.1 1592.99  67
  -5   2   1 86640.4 1675.13  20
  -5   2   1 97382.2 1893.19  28
  -5   2   1 20240.7 2265.81  29
  -5   2   1 109147. 2381.48  55
  -5   2   1 80781.3 1326.65  75
  -5   2   2 58044.7 1408.87  20
  -5   2   2 62097.2 1605.79  28
  -5   2   3 2780.04 300.938  20
  -5   2   3 2579.66 365.893  28
  -5   2   3 2100.88 252.704  67
  -5   2   4 23815.3 1088.86  28
  -5   2   4 24138.4 1055.47  38
  -5   2   4 25306.6 997.727  43
  -5   2   5 41144.2 1520.22  28
  -5   2   5 42670.3 1493.15  30
  -5   2   5 41734.3 1452.43  38
  -5   2   5 38786.9 1238.69  43
  -5   2   6 3372.31 460.063  28
  -5   2   6 3224.01 431.004  30
  -5   2   6 3257.20 426.478  38
  -5   2   7 22121.0 1027.90  30
  -5   2   7 23796.2 1129.34  28
  -5   2   7 23568.4 1071.22  38
  -5   2   7 22829.5 824.862  79
  -5   2   7 22462.8 1125.15  51
  -5   2   8 54377.0 1675.12  28
  -5   2   8 56466.0 1629.14  38
  -5   2   8 55504.8 1316.74  79
  -5   2   9 68211.0 1742.84  28
  -5   2   9 69986.1 1541.18   8
  -5   2  10 21346.9 727.047  51
  -5   2  10 25167.9 729.687   8
  -5   2  11 1808.39 145.690   8
  -5   3  -5 3778.00 366.580  71
  -5   3  -5 3801.99 453.156  75
  -5   3  -4 39558.3 1220.49  67
  -5   3  -4 37733.7 1162.00  71
  -5   3  -3 237480. 3792.77  67
  -5   3  -3 227202. 3690.42  71
  -5   3  -2 234028. 3915.54  71
  -5   3  -2 222574. 4010.62  75
  -5   3  -1 117494. 2059.76  71
  -5   3  -1 107976. 1974.53  75
  -5   3   0 17559.3 763.226  75
  -5   3   0 20024.1 1113.34  55
  -5   3   1 8780.93 486.037  75
  -5   3   1 8379.39 539.671  20
  -5   3   2 8205.16 534.580  20
  -5   3   2 13919.1 1240.72  43
  -5   3   2 8645.08 560.739  67
  -5   3   2 27024.5 1634.25  26
  -5   3   2 33123.0 2243.87  29
  -5   3   3 42890.6 1487.36  26
  -5   3   3 34434.6 1231.01  28
  -5   3   3 30381.7 1054.95  20
  -5   3   3 27959.7 991.734  67
  -5   3   3 40355.9 1455.55  43
  -5   3   3 35902.3 1192.61  35
  -5   3   4 60028.3 1646.70  26
  -5   3   4 60671.0 1729.54  43
  -5   3   5 69962.2 1691.40  26
  -5   3   5 68386.6 1998.40  28
  -5   3   5 70646.7 1821.94  43
  -5   3   6 45618.6 1606.63  30
  -5   3   6 45343.8 1572.00  28
  -5   3   6 42058.8 1319.84  43
  -5   3   6 46079.9 1469.19  38
  -5   3   7 14853.1 668.040  79
  -5   3   7 15407.2 880.944  28
  -5   3   7 16254.4 897.086  30
  -5   3   7 16669.5 844.955  38
  -5   3   8 17475.8 878.267  30
  -5   3   8 20024.2 958.292  28
  -5   3   8 19503.4 735.907  79
  -5   3   9 30576.4 1115.37  51
  -5   3   9 33102.0 904.658  79
  -5   3  10 52475.8 1139.72   8
  -5   3  10 45151.2 1191.57  51
  -5   3  11 2379.38 173.880   8
  -5   4  -4 12766.7 837.720  75
  -5   4  -4 14117.6 710.945  71
  -5   4  -3 93408.3 2068.75  71
  -5   4  -3 98416.8 2208.61  67
  -5   4  -3 92627.9 2149.19  20
  -5   4  -2 97554.3 2170.65  71
  -5   4  -2 90743.0 2257.92  75
  -5   4  -2 97718.4 2226.34  20
  -5   4  -1 28843.1 1102.85  71
  -5   4  -1 32060.7 1152.05  20
  -5   4   0 7963.23 545.892  75
  -5   4   0 9979.50 624.865  20
  -5   4   1 14949.3 705.037  75
  -5   4   1 16253.9 796.052  20
  -5   4   1 17690.2 1967.04  26
  -5   4   1 14291.7 1404.48  43
  -5   4   2 9003.34 593.313  20
  -5   4   2 16965.9 1049.13  35
  -5   4   3 67296.0 1745.98  35
  -5   4   3 80824.5 2166.28  43
  -5   4   3 57541.5 1578.75  20
  -5   4   3 83383.4 2196.68  26
  -5   4   3 50758.1 1537.69  67
  -5   4   4 91728.9 2247.00  43
  -5   4   4 87547.4 2295.28  30
  -5   4   4 92046.2 2169.36  26
  -5   4   5 38393.0 1339.98  43
  -5   4   5 37455.8 1247.20  26
  -5   4   5 37335.9 1456.83  30
  -5   4   5 36842.0 1351.05  28
  -5   4   6 72369.1 1859.24  43
  -5   4   6 68513.8 1695.48  26
  -5   4   6 72626.5 1976.69  28
  -5   4   7 598.366 223.138  28
  -5   4   7 517.084 263.138  51
  -5   4   8 22970.5 1020.82  30
  -5   4   8 23903.2 1002.95  28
  -5   4   8 23129.3 1076.89  51
  -5   4   8 23676.0 813.091  79
  -5   4   9 26612.9 1028.44  51
  -5   4   9 26949.9 800.872  79
  -5   4  10 15537.2 561.259   8
  -5   4  10 13963.7 477.986  79
  -5   5  -2 87195.3 2094.02  71
  -5   5  -1 361.231 779.142  43
  -5   5   0 122.288 130.129  75
  -5   5   0 192.006 167.423  71
  -5   5   0 8889.68 2141.23  26
  -5   5   0 10671.4 1562.57  29
  -5   5   0 5032.70 1211.55  43
  -5   5   1 27890.0 2131.04  26
  -5   5   1 10136.7 1247.19  43
  -5   5   2 19318.7 1373.93  26
  -5   5   2 14206.8 1024.31  35
  -5   5   3 19462.9 975.635  35
  -5   5   3 17736.2 818.908  36
  -5   5   4 148681. 3100.75  43
  -5   5   4 134371. 3079.76  30
  -5   5   4 150148. 3081.98  26
  -5   5   4 138272. 2756.39  35
  -5   5   5 117361. 2627.78  43
  -5   5   5 117150. 2786.03  30
  -5   5   5 119217. 2542.70  26
  -5   5   6 55889.7 1791.43  30
  -5   5   6 51782.7 1486.25  26
  -5   5   6 53671.0 1606.33  43
  -5   5   7 11121.0 751.711  30
  -5   5   7 10413.0 745.556  51
  -5   5   7 9765.36 567.413  26
  -5   5   7 10136.5 624.866  43
  -5   5   8 12849.4 580.562  79
  -5   5   8 13413.0 783.563  51
  -5   5   9 30964.9 844.663  79
  -5   5   9 30194.9 1069.14  51
  -5   5  10 2101.98 182.990  79
  -5   5  10 1996.96 242.453  51
  -5   6  -3-922.815 1205.34  26
  -5   6  -2 4413.86 1530.10  26
  -5   6  -2 59550.5 2033.57  43
  -5   6  -1 17167.3 2212.09  26
  -5   6  -1 44271.9 1876.65  43
  -5   6   0 30609.1 2034.10  26
  -5   6   0 21057.7 1337.68  35
  -5   6   1 22089.0 1561.32  26
  -5   6   1 2439.48 778.011  43
  -5   6   2 22753.0 1319.63  26
  -5   6   2 21309.5 1111.29  35
  -5   6   3 13819.9 845.718  30
  -5   6   3 17964.5 927.634  35
  -5   6   3 17840.5 826.222  36
  -5   6   3 13061.5 973.302  43
  -5   6   4 90162.6 2129.56  35
  -5   6   4 92890.9 2344.34  43
  -5   6   4 94437.1 2326.83  26
  -5   6   5 209999. 3979.60  30
  -5   6   5 218906. 3829.75  26
  -5   6   5 203418. 3534.98  35
  -5   6   5 194633. 3409.71  80
  -5   6   6 73021.8 2022.08  30
  -5   6   6 68573.3 1953.07  51
  -5   6   6 70361.2 1793.77  26
  -5   6   6 72551.8 1900.28  43
  -5   6   7 13324.0 783.778  30
  -5   6   7 12020.5 744.941  51
  -5   6   7 12265.5 640.779  26
  -5   6   7 11906.8 678.676  43
  -5   6   8 1603.51 278.505  51
  -5   6   8 1565.58 276.474  30
  -5   6   9 2998.87 245.714  79
  -5   6   9 3035.10 320.624  51
  -5   6  10 3267.02 205.505  79
  -5   7  -4 17139.7 973.528  35
  -5   7  -3 40261.5 1748.25  26
  -5   7  -3 34201.8 1435.28  35
  -5   7  -2 51924.9 2042.53  26
  -5   7  -2 42949.1 1687.30  35
  -5   7  -1 33099.3 1494.63  35
  -5   7  -1 33878.7 1423.58  43
  -5   7   0 14279.1 1173.57  26
  -5   7   0 15551.0 1099.84  35
  -5   7   1 11618.6 1061.11  26
  -5   7   1 12298.0 952.728  35
  -5   7   2 6881.04 757.006  26
  -5   7   2 12472.8 805.960  36
  -5   7   3 26829.2 986.737  36
  -5   7   3 26293.7 1108.19  35
  -5   7   3 28632.5 1262.64  26
  -5   7   3 25275.7 1135.60  43
  -5   7   4 85639.4 2170.92  43
  -5   7   4 78889.4 2070.49  30
  -5   7   4 77488.6 1700.02  36
  -5   7   4 83912.2 2021.78  35
  -5   7   5 88005.4 2002.53  35
  -5   7   5 89081.3 2184.50  30
  -5   7   5 92094.9 2218.39  43
  -5   7   5 93408.8 2179.00  26
  -5   7   6 29048.4 1074.80  26
  -5   7   6 27753.0 934.127  80
  -5   7   6 28801.3 1137.67  30
  -5   7   7 8635.85 529.175  26
  -5   7   7 8742.71 593.420  30
  -5   7   7 8385.60 549.228  51
  -5   7   8 762.558 179.623  51
  -5   7   8 712.499 158.226  26
  -5   7   9 2737.71 216.095  79
  -5   8  -4 3564.78 486.746  36
  -5   8  -3 16337.2 798.129  35
  -5   8  -3 24091.8 1016.40  36
  -5   8  -2 36873.9 1305.67  36
  -5   8  -2 31299.1 1183.38  35
  -5   8  -1 6561.10 679.865  26
  -5   8  -1 10073.8 735.284  35
  -5   8   0 7042.13 704.786  26
  -5   8   0 8706.86 695.339  35
  -5   8   1 11406.0 808.004  26
  -5   8   1 10704.6 700.418  43
  -5   8   2 232.664 193.490  43
  -5   8   2 260.226 300.014  35
  -5   8   3 26910.5 884.359  53
  -5   8   3 30776.8 1235.11  26
  -5   8   3 28190.4 979.707  36
  -5   8   3 30038.5 1163.26  43
  -5   8   4 82455.0 2008.41  26
  -5   8   4 77429.3 1962.97  43
  -5   8   4 78747.8 1888.67  35
  -5   8   5 85162.0 1806.96  80
  -5   8   5 96815.9 2167.09  43
  -5   8   6 48702.5 1356.40  30
  -5   8   6 51703.5 1439.94  43
  -5   8   6 47706.6 1197.69  80
  -5   8   6 52486.7 1415.93  26
  -5   8   7 4836.42 383.023  26
  -5   8   8 1222.13 179.949  26
  -5   8   9 2781.96 177.878  79
  -5   9  -3 9653.61 500.561  53
  -5   9  -2 5164.40 403.075  53
  -5   9  -2 4723.41 422.731  36
  -5   9  -1 516.283 275.885  35
  -5   9  -1 2419.14 361.916  36
  -5   9   0 23458.2 893.189  26
  -5   9   0 25649.7 901.193  53
  -5   9   0 23997.6 937.044  35
  -5   9   1 41236.0 1263.34  26
  -5   9   1 42139.5 1167.31  53
  -5   9   1 45089.6 1238.49  36
  -5   9   1 41964.4 1280.62  35
  -5   9   2 12757.3 580.071  53
  -5   9   2 12880.3 695.818  35
  -5   9   2 13053.2 636.713  36
  -5   9   2 13124.6 695.567  26
  -5   9   2 11847.7 626.555  43
  -5   9   3 4569.96 387.524  36
  -5   9   3 4919.46 455.436  35
  -5   9   3 5970.22 469.731  26
  -5   9   3 4574.20 402.348  43
  -5   9   4 29776.2 1032.43  26
  -5   9   4 26972.1 971.516  43
  -5   9   5 31842.6 884.751  80
  -5   9   5 33406.9 1058.75  43
  -5   9   6 24313.2 709.549  80
  -5   9   7 3578.23 295.269  26
  -5  10   0 17471.5 623.119  36
  -5  10   1 22059.6 667.306  53
  -5  10   3 334.276 130.996  26
  -5  10   4 19824.5 704.194  26
  -4 -13 -11 4983.10 305.687  85
  -4 -13 -10 160.433 120.902  85
  -4 -13  -9 2409.41 263.856  85
  -4 -13  -9 2634.70 265.593  87
  -4 -13  -8 2138.53 269.582  50
  -4 -13  -8 2308.95 259.235  87
  -4 -13  -7 299.313 148.675  50
  -4 -13  -7 285.067 165.579  85
  -4 -13  -7 296.730 150.228  87
  -4 -13  -6 6266.70 441.638  50
  -4 -13  -6 7269.84 447.901  87
  -4 -13  -6 7735.92 488.654  85
  -4 -13  -5 8646.98 485.511  87
  -4 -12 -13 53422.5 1182.74  84
  -4 -12 -11 18461.1 715.703  84
  -4 -12 -11 16804.5 612.346  85
  -4 -12 -10 390.811 154.249  85
  -4 -12 -10 229.915 136.233  87
  -4 -12  -9 179.896 282.555  84
  -4 -12  -9 294.262 172.372  85
  -4 -12  -9 353.691 158.400  87
  -4 -12  -8 3431.05 355.605  85
  -4 -12  -8 3698.52 352.724  87
  -4 -12  -8 3640.34 390.435  50
  -4 -12  -7 10190.9 572.340  87
  -4 -12  -7 9361.59 606.668  50
  -4 -12  -6 46251.7 1313.28  85
  -4 -12  -6 41030.5 1307.75  50
  -4 -12  -5 40710.0 1198.78  87
  -4 -12  -5 39038.1 1209.96  85
  -4 -12  -4 6400.40 467.692  87
  -4 -12  -4 5273.24 459.032  50
  -4 -12  -3 6374.37 571.566  54
  -4 -12  -3 4908.83 433.236  50
  -4 -12  -2 45932.8 1359.11  54
  -4 -12  -2 36546.1 1136.64  50
  -4 -11 -14 21053.9 644.662  84
  -4 -11 -13 44864.9 1265.16  57
  -4 -11 -13 40780.2 1039.83  84
  -4 -11 -12 57196.2 1534.25  57
  -4 -11 -12 52793.2 1282.05  84
  -4 -11 -11 43808.2 1350.44  57
  -4 -11 -11 34605.1 981.193  85
  -4 -11 -10 2876.05 377.945  84
  -4 -11 -10 2895.55 301.013  87
  -4 -11 -10 2573.46 291.084  85
  -4 -11  -9 4995.41 403.664  87
  -4 -11  -9 4736.11 457.256  84
  -4 -11  -9 5052.48 407.472  85
  -4 -11  -8 4059.30 389.213  85
  -4 -11  -8 3737.34 372.805  87
  -4 -11  -8 3200.19 416.050  84
  -4 -11  -7 23674.0 919.028  87
  -4 -11  -7 23031.0 917.143  84
  -4 -11  -7 22570.9 917.658  86
  -4 -11  -6 80725.1 1896.68  85
  -4 -11  -6 81206.7 1889.00  87
  -4 -11  -6 83202.8 1940.67  86
  -4 -11  -6 75978.5 1978.13  50
  -4 -11  -5 76491.1 1834.11  87
  -4 -11  -5 80420.1 1910.96  86
  -4 -11  -5 77103.7 1863.01  85
  -4 -11  -4 14786.5 756.219  85
  -4 -11  -4 15407.1 759.179  87
  -4 -11  -3 401.434 200.381  86
  -4 -11  -3 275.947 180.507  87
  -4 -11  -3 402.842 211.036  50
  -4 -11  -2 10581.1 634.491  86
  -4 -11  -2 9695.49 647.800  50
  -4 -11  -1 17552.8 914.814  54
  -4 -11  -1 16552.7 645.950  11
  -4 -11   0 4127.45 323.390  11
  -4 -11   0 4812.79 436.469  54
  -4 -11   1 2475.26 233.619  11
  -4 -10 -14 20885.7 662.313  84
  -4 -10 -14 21519.9 776.862  57
  -4 -10 -13 83294.0 1797.16  57
  -4 -10 -13 87388.4 2341.07  22
  -4 -10 -12 65462.2 1639.67  57
  -4 -10 -12 65197.3 1736.10  56
  -4 -10 -11 27734.6 894.473  85
  -4 -10 -11 29651.4 1000.19  84
  -4 -10 -11 35209.9 1171.05  57
  -4 -10 -11 42458.3 2079.24  46
  -4 -10 -11 36853.6 1583.27  22
  -4 -10 -10 3910.46 456.945  84
  -4 -10 -10 3814.18 412.980  57
  -4 -10 -10 3144.62 322.635  85
  -4 -10 -10 3139.22 319.559  87
  -4 -10  -9 3897.59 452.888  84
  -4 -10  -9 3530.48 407.642  57
  -4 -10  -9 2805.30 322.235  85
  -4 -10  -9 3342.23 344.016  87
  -4 -10  -8 12486.9 685.571  84
  -4 -10  -8 11245.5 708.703  57
  -4 -10  -8 12084.7 644.692  87
  -4 -10  -8 10968.4 613.259  85
  -4 -10  -8 11597.1 636.659  86
  -4 -10  -7 60034.0 1511.31  84
  -4 -10  -7 56917.0 1511.09  85
  -4 -10  -7 55818.0 1500.76  87
  -4 -10  -7 59118.9 1560.85  86
  -4 -10  -6 90474.4 1945.36  84
  -4 -10  -6 93514.6 2085.98  86
  -4 -10  -6 87709.1 2004.14  85
  -4 -10  -6 89307.8 2011.22  87
  -4 -10  -5 86662.9 2003.21  86
  -4 -10  -5 83131.1 1945.97  85
  -4 -10  -4 35641.7 1314.68  50
  -4 -10  -4 37913.6 1261.95  86
  -4 -10  -4 38671.3 1255.29  85
  -4 -10  -4 38774.5 1247.41  87
  -4 -10  -3 174.637 188.534  50
  -4 -10  -3 245.419 187.209  85
  -4 -10  -3 226.322 174.839  87
  -4 -10  -3 237.989 197.552  40
  -4 -10  -2 391.599 207.178  50
  -4 -10  -2 322.250 200.644  86
  -4 -10  -2 352.623 190.582  87
  -4 -10  -2 297.764 184.916  40
  -4 -10  -1 4079.34 421.494  86
  -4 -10  -1 3558.36 444.922  50
  -4 -10  -1 4026.30 369.814  11
  -4 -10   0 771.725 285.508  54
  -4 -10   0 490.060 193.370  86
  -4 -10   0 655.411 195.168  11
  -4 -10   0 391.150 212.551  50
  -4 -10   1 13894.0 678.476  11
  -4 -10   1 15103.5 802.212  54
  -4 -10   2 16199.8 686.848  11
  -4 -10   2 17072.2 742.917  54
  -4 -10   3 3447.40 279.021  11
  -4  -9 -14 10043.0 512.651  57
  -4  -9 -14 9849.97 558.670  56
  -4  -9 -14 8661.53 433.758  84
  -4  -9 -13 69637.8 1548.74  84
  -4  -9 -13 101514. 2439.64  46
  -4  -9 -13 99190.6 3976.81  23
  -4  -9 -13 79693.1 1830.09  56
  -4  -9 -13 73564.7 1675.55  57
  -4  -9 -12 52253.0 1399.68  57
  -4  -9 -12 53673.1 1494.18  56
  -4  -9 -11 3714.82 418.591  84
  -4  -9 -11 3355.26 366.579  57
  -4  -9 -11 3520.22 394.251  56
  -4  -9 -11 3296.20 308.203  85
  -4  -9 -10 882.009 227.034  57
  -4  -9 -10 729.539 239.595  56
  -4  -9 -10 778.689 188.754  85
  -4  -9  -9 1544.74 281.891  57
  -4  -9  -9 1241.13 265.684  56
  -4  -9  -9 1604.49 248.935  87
  -4  -9  -9 1404.88 239.392  85
  -4  -9  -9-210.170 2587.12  23
  -4  -9  -8 18366.1 834.563  57
  -4  -9  -8 19108.0 788.039  87
  -4  -9  -8 17545.8 763.480  85
  -4  -9  -8 21871.5 1436.37  46
  -4  -9  -8 15803.1 3049.09  23
  -4  -9  -7 91516.8 2094.72  57
  -4  -9  -7 98172.2 2040.12  86
  -4  -9  -7 93595.1 1988.88  87
  -4  -9  -7 95157.5 2008.00  85
  -4  -9  -6 112380. 2183.06  84
  -4  -9  -6 113406. 2292.32  86
  -4  -9  -6 109228. 2229.80  87
  -4  -9  -5 150128. 2826.41  86
  -4  -9  -5 154579. 2831.84  85
  -4  -9  -4 110674. 2463.65  50
  -4  -9  -4 113814. 2337.36  86
  -4  -9  -4 112379. 2322.73  85
  -4  -9  -4 111603. 2295.21  87
  -4  -9  -3 6751.30 564.995  50
  -4  -9  -3 6617.77 501.186  85
  -4  -9  -3 7113.96 512.937  87
  -4  -9  -2 1370.75 305.141  50
  -4  -9  -2 1317.69 265.265  86
  -4  -9  -2 1192.69 242.592  85
  -4  -9  -2 1172.87 244.293  87
  -4  -9  -2 1591.19 360.086  40
  -4  -9  -1 5180.92 527.208  50
  -4  -9  -1 4831.06 530.920  40
  -4  -9  -1 5732.86 489.610  86
  -4  -9  -1 5579.61 464.208  87
  -4  -9   0 1444.46 309.758  50
  -4  -9   0 1459.70 314.821  40
  -4  -9   0 1946.05 312.822  86
  -4  -9   0 1693.33 377.456  54
  -4  -9   1 31201.6 1290.24  54
  -4  -9   1 26040.8 1143.70  50
  -4  -9   1 30333.3 1078.13  86
  -4  -9   1 22776.7 1059.83  40
  -4  -9   1 32698.2 1141.81  11
  -4  -9   2 69869.6 1771.52  11
  -4  -9   2 67226.4 1839.82  54
  -4  -9   3 14871.9 721.854  11
  -4  -9   3 16236.3 749.139  54
  -4  -9   4 380.344 142.898  11
  -4  -8 -15 3873.14 549.870  22
  -4  -8 -14 8811.67 469.684  57
  -4  -8 -14 8822.15 429.274  84
  -4  -8 -13 44780.5 1247.61  56
  -4  -8 -13 40014.6 1125.33  57
  -4  -8 -13 37351.4 1051.64  84
  -4  -8 -13 48806.6 1469.14  22
  -4  -8 -12 15635.8 698.354  57
  -4  -8 -12 15870.2 746.499  56
  -4  -8 -12 16881.7 878.848  22
  -4  -8 -11 282.097 134.630  45
  -4  -8 -11 264.089 162.969  57
  -4  -8 -11 391.684 184.664  56
  -4  -8 -11 92.7502 349.183  22
  -4  -8 -10 12972.3 749.308  22
  -4  -8 -10 11304.3 572.121  85
  -4  -8 -10 10755.8 558.243  45
  -4  -8 -10 12403.0 635.117  57
  -4  -8 -10 12707.5 666.834  56
  -4  -8  -9 3061.80 316.919  85
  -4  -8  -9 3587.49 354.324  57
  -4  -8  -9 3308.15 353.699  56
  -4  -8  -9 2791.15 293.673  45
  -4  -8  -8 2936.01 307.185   4
  -4  -8  -8 3032.34 320.394  85
  -4  -8  -8 2103.58 476.599  46
  -4  -8  -8 2557.22 292.914  76
  -4  -8  -8 3456.61 349.540  57
  -4  -8  -8 2390.49 310.336  56
  -4  -8  -7 50776.8 1336.88  76
  -4  -8  -7 48783.6 1581.48  46
  -4  -8  -7 52517.5 1332.73  85
  -4  -8  -7 54256.7 1337.27  86
  -4  -8  -7 47760.0 1358.17  56
  -4  -8  -7 53374.1 1387.62  57
  -4  -8  -6 172140. 2880.96  76
  -4  -8  -6 181979. 2987.68  57
  -4  -8  -6 180852. 2878.63  86
  -4  -8  -5 190470. 3226.08  76
  -4  -8  -5 181461. 4608.73  23
  -4  -8  -5 179301. 3281.34  57
  -4  -8  -5 189734. 3188.03  86
  -4  -8  -5 195263. 3223.66  85
  -4  -8  -4 160365. 2946.34  76
  -4  -8  -4 165887. 2938.41  86
  -4  -8  -4 170981. 2974.31  85
  -4  -8  -3 51853.2 1500.90  50
  -4  -8  -3 51941.3 1402.65  76
  -4  -8  -3 51067.9 1376.21  86
  -4  -8  -3 53087.9 1395.78  85
  -4  -8  -2 8172.09 596.157  50
  -4  -8  -2 8274.93 533.397  86
  -4  -8  -2 7991.69 519.543  85
  -4  -8  -2 8193.97 534.926  76
  -4  -8  -1 472.937 214.169  50
  -4  -8  -1 626.635 200.199  86
  -4  -8  -1 603.893 186.923  87
  -4  -8  -1 332.056 235.924  40
  -4  -8  -1 742.634 185.453   4
  -4  -8   0 33800.8 1155.65  86
  -4  -8   0 34287.3 1371.47  40
  -4  -8   0 31261.8 1254.52  50
  -4  -8   1 53584.5 1716.99  50
  -4  -8   1 52226.7 1745.84  40
  -4  -8   2 81008.4 2188.82  40
  -4  -8   3 41218.1 1355.58  11
  -4  -8   3 39563.6 1196.21   9
  -4  -8   4 7822.18 486.381   9
  -4  -8   5 3182.38 270.793   9
  -4  -8   5 2738.58 285.102  11
  -4  -8   6 7239.76 304.765  11
  -4  -7 -15 1510.45 373.570  22
  -4  -7 -15 1446.75 204.431  56
  -4  -7 -14 865.819 317.002  22
  -4  -7 -14 1609.70 234.619  56
  -4  -7 -14 1520.81 208.188  57
  -4  -7 -13 1870.22 247.500  84
  -4  -7 -13 1241.94 295.904  22
  -4  -7 -13 2034.39 270.973  56
  -4  -7 -13 1815.70 239.811  57
  -4  -7 -12 17607.2 817.679  22
  -4  -7 -12 16013.6 688.057  57
  -4  -7 -12 16748.5 731.821  56
  -4  -7 -11 1932.47 312.186  22
  -4  -7 -11 2221.17 286.333  56
  -4  -7 -11 1791.74 253.043  57
  -4  -7 -10 35281.8 1084.29  56
  -4  -7 -10 36130.0 1069.70  57
  -4  -7 -10 38028.3 1179.89  22
  -4  -7  -9 766.904 384.842  74
  -4  -7  -9 1410.72 232.485  56
  -4  -7  -9 1775.38 251.932  57
  -4  -7  -9 1365.45 258.908  22
  -4  -7  -9 1597.52 237.298  85
  -4  -7  -8 9924.51 522.589  76
  -4  -7  -8 11113.3 551.293  57
  -4  -7  -8 11143.6 558.019  56
  -4  -7  -8 10884.1 585.038  22
  -4  -7  -8 10012.4 528.370  85
  -4  -7  -7 3911.12 336.548  76
  -4  -7  -7 3572.46 415.117  46
  -4  -7  -7 4979.61 408.245  22
  -4  -7  -7 4508.81 357.103  56
  -4  -7  -7 4654.04 357.121  57
  -4  -7  -6 172489. 3037.77  22
  -4  -7  -6 180198. 3129.10  46
  -4  -7  -6 179131. 2935.77  76
  -4  -7  -6 175706. 2933.58  56
  -4  -7  -5 225261. 3200.00  57
  -4  -7  -5 221580. 3140.30  76
  -4  -7  -4 72181.6 2559.29  23
  -4  -7  -4 78229.1 1762.89  57
  -4  -7  -3 34748.5 1049.65  76
  -4  -7  -3 34210.1 1101.57  50
  -4  -7  -2 131.985 150.004  50
  -4  -7  -2 327.151 142.751  76
  -4  -7  -1 15200.9 691.688  76
  -4  -7  -1 15488.7 700.532  86
  -4  -7  -1 15202.0 777.419  50
  -4  -7  -1 14367.5 784.453  60
  -4  -7   0 79324.2 2027.44  50
  -4  -7   0 78424.0 1816.51  86
  -4  -7   1 111584. 2677.87  40
  -4  -7   1 112652. 2283.33  86
  -4  -7   2 99155.0 2490.19  54
  -4  -7   2 98273.7 2110.56   9
  -4  -7   2 93998.9 2488.01  40
  -4  -7   2 99571.8 2121.89  86
  -4  -7   3 66838.4 2007.68  40
  -4  -7   3 71664.5 1791.65   9
  -4  -7   4 10810.6 735.848  40
  -4  -7   4 11160.4 664.027   9
  -4  -7   5 502.110 202.645  11
  -4  -7   5 705.102 213.269   9
  -4  -7   6 3920.40 320.146  11
  -4  -7   6 3793.70 321.589   9
  -4  -7   7 2058.12 168.370   9
  -4  -6 -15 20756.1 779.242  22
  -4  -6 -14 839.615 175.188  56
  -4  -6 -14 1080.64 174.421  57
  -4  -6 -14 609.636 248.690  22
  -4  -6 -13 1524.56 231.972  56
  -4  -6 -13 1435.56 211.734  57
  -4  -6 -12 1650.87 242.739  56
  -4  -6 -12 1656.67 229.798  57
  -4  -6 -11 982.048 202.003  56
  -4  -6 -11 1212.48 203.862  57
  -4  -6 -10 78100.6 1678.20  56
  -4  -6 -10 79229.0 1666.95  57
  -4  -6 -10 79220.3 2330.92  74
  -4  -6  -9 145636. 2511.06  56
  -4  -6  -9 146387. 2495.01  57
  -4  -6  -9 146445. 2992.22  74
  -4  -6  -8 23465.6 776.021  76
  -4  -6  -8 25223.6 802.150  56
  -4  -6  -8 25669.0 803.272  57
  -4  -6  -8 25097.8 825.180  22
  -4  -6  -7 4256.23 321.604  76
  -4  -6  -7 4785.72 334.071  56
  -4  -6  -7 4927.48 338.580  57
  -4  -6  -7 5203.40 366.820  22
  -4  -6  -6 65593.9 1448.24  76
  -4  -6  -6 71466.3 1477.93  56
  -4  -6  -6 69237.6 1452.08  57
  -4  -6  -6 70358.1 1517.81  22
  -4  -6  -5 101597. 1984.34  22
  -4  -6  -5 118700. 2207.39  74
  -4  -6  -5 108818. 1957.13  76
  -4  -6  -5 104592. 1932.74  56
  -4  -6  -5 108400. 1943.20  57
  -4  -6  -5 101597. 2052.75  46
  -4  -6  -5 92239.8 2540.69  23
  -4  -6  -4 3979.03 306.231  76
  -4  -6  -4 3491.16 461.578  46
  -4  -6  -4 4074.01 331.307  57
  -4  -6  -3 3748.09 912.445  23
  -4  -6  -3 1746.09 222.398  76
  -4  -6  -2 3172.27 1418.52  39
  -4  -6  -2 3318.24 732.575  23
  -4  -6  -2 595.090 150.501  76
  -4  -6  -1 4988.34 409.709  50
  -4  -6  -1 4759.74 359.250  76
  -4  -6   0 66680.2 1700.09  50
  -4  -6   0 58388.5 1660.96  38
  -4  -6   1 148079. 2949.57  50
  -4  -6   1 150782. 2697.53  86
  -4  -6   2 125144. 2798.42  50
  -4  -6   2 138467. 2966.30  54
  -4  -6   2 138041. 2543.69  86
  -4  -6   2 139030. 3025.76  40
  -4  -6   2 123971. 2775.92  38
  -4  -6   3 146848. 3254.30  40
  -4  -6   3 145485. 3088.04  54
  -4  -6   4 37094.4 1278.58   9
  -4  -6   4 35901.1 1440.49  40
  -4  -6   4 36088.4 1331.69  54
  -4  -6   5 3715.79 455.587  40
  -4  -6   5 3677.77 415.387   9
  -4  -6   5 2904.86 391.893  11
  -4  -6   6 1232.57 242.541  11
  -4  -6   6 1296.26 260.746   9
  -4  -6   7 201.000 141.898   9
  -4  -6   8 11098.4 379.751   9
  -4  -5 -15 54426.3 1254.03  22
  -4  -5 -14 3207.90 278.049  56
  -4  -5 -13 8171.63 434.136  57
  -4  -5 -12 4241.86 332.175  57
  -4  -5 -10 89217.5 2235.26  74
  -4  -5  -9 239001. 3588.17  57
  -4  -5  -9 250332. 4026.26  74
  -4  -5  -8 23399.4 728.340  56
  -4  -5  -8 23643.0 725.940  57
  -4  -5  -7 13502.2 516.574  56
  -4  -5  -7 12726.5 498.254  57
  -4  -5  -7 12318.1 502.768  76
  -4  -5  -7 13693.1 609.425  74
  -4  -5  -6 49217.8 1084.86  22
  -4  -5  -6 48152.2 1159.68  74
  -4  -5  -5 108474. 1880.18  74
  -4  -5  -5 98666.9 1793.46  76
  -4  -5  -4 12949.9 520.309  76
  -4  -5  -4 14446.6 537.949  74
  -4  -5  -3 10441.8 438.241  74
  -4  -5  -2 751.094 152.973  76
  -4  -5  -1 13232.1 551.385  76
  -4  -5   0 4326.08 322.086  76
  -4  -5   1 169003. 2634.86  76
  -4  -5   1 153691. 2869.96  50
  -4  -5   2 228403. 3932.65  54
  -4  -5   2 202731. 3711.17  50
  -4  -5   2 241303. 4101.33  40
  -4  -5   2 186308. 3759.02  38
  -4  -5   3 137120. 3026.34  40
  -4  -5   3 115514. 2830.58  38
  -4  -5   3 152150. 2553.79  19
  -4  -5   3 129859. 2828.58  54
  -4  -5   4 53193.6 1792.39  40
  -4  -5   4 53999.4 1654.65  54
  -4  -5   5 520.355 161.667  19
  -4  -5   5 345.272 192.889  38
  -4  -5   5 702.659 267.217  40
  -4  -5   6 1107.09 191.865  19
  -4  -5   6 629.827 213.930  38
  -4  -5   6 746.698 241.644   9
  -4  -5   6 672.296 217.140  11
  -4  -5   7 8419.38 552.757   9
  -4  -5   8 28368.0 843.189   9
  -4  -5   8 25663.3 598.832  14
  -4  -4 -10 204912. 3554.10  74
  -4  -4  -9 242275. 3897.62  74
  -4  -4  -8 102291. 2045.09  74
  -4  -4  -8 104021. 1909.01  75
  -4  -4  -7 2418.82 213.596  76
  -4  -4  -7 2379.87 246.597  75
  -4  -4  -6 5665.02 322.633  76
  -4  -4  -6 5644.15 364.459  75
  -4  -4  -6 5763.81 371.014  74
  -4  -4  -5 5255.41 317.561  76
  -4  -4  -5 6258.78 380.801  75
  -4  -4  -5 5912.63 365.417  74
  -4  -4  -4 30602.0 821.116  76
  -4  -4  -4 32325.9 839.183  74
  -4  -4  -3 52600.8 1152.79  76
  -4  -4  -3 52516.3 1068.23  74
  -4  -4  -2 146739. 2330.65  76
  -4  -4  -2 138770. 2071.78  74
  -4  -4  -1 23449.7 729.886  76
  -4  -4   0 12214.2 517.174  76
  -4  -4   1 79789.1 1898.13  40
  -4  -4   1 76801.6 1520.96  76
  -4  -4   2 209972. 3622.32  54
  -4  -4   2 236717. 3908.51  61
  -4  -4   2 222000. 3782.86  40
  -4  -4   2 183948. 3636.93  38
  -4  -4   2 189636. 3528.73  28
  -4  -4   3 71558.6 1844.24  54
  -4  -4   3 72587.5 1959.67  40
  -4  -4   4 13557.9 766.724  54
  -4  -4   4 9242.13 743.724  38
  -4  -4   4 14130.4 625.534  19
  -4  -4   4 11061.2 706.678  28
  -4  -4   5 973.632 193.155  19
  -4  -4   5 1102.80 243.268   8
  -4  -4   5 444.832 250.672  38
  -4  -4   5 772.279 222.177  28
  -4  -4   6 3478.30 321.980  19
  -4  -4   6 2496.33 403.226  38
  -4  -4   6 3599.26 381.831   8
  -4  -4   7 13007.2 549.388  19
  -4  -4   7 8999.56 645.803  38
  -4  -4   7 9448.12 635.246   9
  -4  -4   7 14380.7 680.257   8
  -4  -4   8 40971.5 933.371  19
  -4  -4   9 39832.0 936.452   9
  -4  -4   9 36513.9 733.197  14
  -4  -3 -10 104300. 2209.31  74
  -4  -3  -9 76349.4 1753.50  74
  -4  -3  -8 173428. 2856.42  75
  -4  -3  -8 172976. 2987.94  74
  -4  -3  -7 13295.5 479.751  76
  -4  -3  -7 12637.2 581.082  75
  -4  -3  -6 4964.15 355.768  75
  -4  -3  -6 5664.46 319.863  76
  -4  -3  -5 26579.4 829.791  74
  -4  -3  -5 22817.7 757.978  75
  -4  -3  -4 941.641 168.940  75
  -4  -3  -4 1792.59 219.661  74
  -4  -3  -3 74699.9 1449.13  74
  -4  -3  -2 339120. 4419.74  74
  -4  -3  -2 313251. 4509.75  75
  -4  -3  -1 114523. 1726.58  74
  -4  -3   0 5897.57 359.483  76
  -4  -3   1 70038.5 1420.45  76
  -4  -3   2 83070.8 1845.81  54
  -4  -3   2 81106.3 1968.77  38
  -4  -3   2 82357.4 1533.79  76
  -4  -3   3 15718.4 759.676  54
  -4  -3   3 16151.2 830.110  40
  -4  -3   3 13636.2 822.670  38
  -4  -3   3 14424.7 800.560  28
  -4  -3   4 1691.50 361.593  61
  -4  -3   4 1754.19 284.652  54
  -4  -3   4 1326.65 335.549  38
  -4  -3   4 1884.02 340.896  40
  -4  -3   4 1747.80 328.370  28
  -4  -3   5 2899.77 411.012  28
  -4  -3   5 3991.17 339.670  19
  -4  -3   5 3398.44 462.095  40
  -4  -3   5 2830.96 454.997  38
  -4  -3   5 3627.76 406.575   8
  -4  -3   6 4448.76 487.412  28
  -4  -3   6 5845.71 407.678  19
  -4  -3   6 6954.71 634.988  40
  -4  -3   6 4414.10 535.503  38
  -4  -3   6 6065.12 521.459   8
  -4  -3   7 427.109 195.738  28
  -4  -3   7 879.386 232.663   8
  -4  -3   7 554.345 248.199  38
  -4  -3   7 1007.35 185.326  19
  -4  -3   8 47829.1 1087.85  19
  -4  -3   8 49159.7 1293.29   8
  -4  -3   9 51360.5 1007.87  19
  -4  -3   9 49091.6 1230.94   9
  -4  -3  10 35443.3 743.156   9
  -4  -2 -10 121058. 2422.05  74
  -4  -2  -9 107072. 2224.65  74
  -4  -2  -8 91987.0 2040.53  75
  -4  -2  -8 109947. 2194.61  74
  -4  -2  -7 48743.7 1377.93  75
  -4  -2  -7 57335.5 1458.88  74
  -4  -2  -6 27203.4 928.645  75
  -4  -2  -6 26665.9 938.131  74
  -4  -2  -5 29694.1 920.600  75
  -4  -2  -5 27821.6 798.201  67
  -4  -2  -4 60798.3 1306.83  75
  -4  -2  -4 49970.0 1169.74  67
  -4  -2  -3 223904. 3345.64  67
  -4  -2  -2 407119. 5393.73  75
  -4  -2  -1 129453. 2039.95  75
  -4  -2  -1 115054. 2069.47  67
  -4  -2   0 6400.05 375.068  67
  -4  -2   1 7578.65 409.788  67
  -4  -2   2 45350.4 1061.74  76
  -4  -2   3 51928.8 1348.96  54
  -4  -2   3 55605.8 1512.31  40
  -4  -2   4 3376.11 359.918  54
  -4  -2   4 2970.59 422.415  28
  -4  -2   4 3063.46 435.292  38
  -4  -2   4 3552.01 418.109  40
  -4  -2   5 2799.47 363.788   8
  -4  -2   5 2318.72 397.264  28
  -4  -2   5 3155.30 426.549  40
  -4  -2   5 2333.65 414.487  38
  -4  -2   6 15410.2 650.348  19
  -4  -2   6 14363.2 799.024   8
  -4  -2   6 10910.9 777.350  28
  -4  -2   6 15910.4 934.970  40
  -4  -2   6 12008.5 885.806  38
  -4  -2   7 4015.19 335.716  19
  -4  -2   7 4639.24 457.031   8
  -4  -2   7 2842.94 415.484  28
  -4  -2   7 3198.29 477.958  38
  -4  -2   8 28767.9 851.030  19
  -4  -2   8 28806.9 1050.41   8
  -4  -2   9 107205. 1789.83  19
  -4  -2   9 114211. 2086.17   8
  -4  -2  10 34070.9 697.128  19
  -4  -2  10 35487.4 862.385   9
  -4  -1  -9 216935. 3679.96  74
  -4  -1  -8 82606.6 1936.67  74
  -4  -1  -8 76945.7 1968.67  75
  -4  -1  -7 30542.5 1091.19  74
  -4  -1  -7 34053.9 1188.43  75
  -4  -1  -6 10601.3 477.158  67
  -4  -1  -6 11358.1 651.432  74
  -4  -1  -5 5800.04 322.528  71
  -4  -1  -5 6554.28 390.835  67
  -4  -1  -4 103759. 2061.10  67
  -4  -1  -4 120965. 1985.94  71
  -4  -1  -3 284213. 4110.38  67
  -4  -1  -2 306873. 4524.90  67
  -4  -1  -2 342937. 4475.12  75
  -4  -1  -1 416871. 5446.44  75
  -4  -1   0 58120.8 1260.58  67
  -4  -1   0 62017.4 1156.18  75
  -4  -1   1 13043.6 519.261  67
  -4  -1   2 9950.48 450.743  67
  -4  -1   3 14410.9 546.667  67
  -4  -1   3 16915.5 754.404  40
  -4  -1   3 15462.8 799.883  38
  -4  -1   3 14380.8 774.673  28
  -4  -1   4 9662.52 708.393  38
  -4  -1   4 8390.99 647.643  28
  -4  -1   4 8424.53 554.220  30
  -4  -1   5 115060. 2856.35  38
  -4  -1   5 124244. 3164.76  61
  -4  -1   6 44779.7 1569.66  51
  -4  -1   6 42382.1 1642.00  28
  -4  -1   6 61928.2 1820.01  40
  -4  -1   6 65683.9 1512.14  79
  -4  -1   7 2693.88 379.041   8
  -4  -1   7 1837.95 324.896  51
  -4  -1   7 2974.12 295.222  19
  -4  -1   7 2114.18 387.646  28
  -4  -1   8 10300.9 513.549  19
  -4  -1   8 10897.2 666.660   8
  -4  -1   9 87078.8 1635.51  19
  -4  -1   9 89187.0 1937.06   8
  -4  -1  10 42699.5 891.089  19
  -4  -1  10 46529.4 1107.38   8
  -4   0  -9 128245. 2548.37  74
  -4   0  -8 32564.2 1162.64  74
  -4   0  -7 12770.2 769.664  75
  -4   0  -7 10326.7 658.216  74
  -4   0  -6 16606.4 816.891  75
  -4   0  -6 12963.1 505.881  71
  -4   0  -5 11847.5 646.814  75
  -4   0  -5 10720.4 438.729  71
  -4   0  -4 74318.5 1674.53  75
  -4   0  -4 72361.2 1565.44  67
  -4   0  -4 70016.8 1371.94  71
  -4   0  -3 219685. 3120.15  67
  -4   0  -3 166662. 2764.24  71
  -4   0  -2 41251.3 1026.07  75
  -4   0  -2 40242.3 1035.74  67
  -4   0  -1 239880. 3380.75  75
  -4   0   0 185642. 2668.67  75
  -4   0   0 185767. 2868.54  67
  -4   0   1 35530.1 764.073  75
  -4   0   1 35859.2 912.121  67
  -4   0   2 20093.5 636.311  67
  -4   0   3 8483.71 397.021  67
  -4   0   3 7632.79 563.261  28
  -4   0   3 7629.49 555.272  38
  -4   0   4 27356.6 1172.64  28
  -4   0   4 26442.6 1051.25  30
  -4   0   5 133924. 2938.14  30
  -4   0   5 159787. 3427.56  38
  -4   0   6 62850.5 1850.72  30
  -4   0   6 77673.1 2293.71  38
  -4   0   7 4214.71 500.292  51
  -4   0   7 5027.74 568.566  28
  -4   0   7 4607.90 473.219  30
  -4   0   7 5345.65 610.140  38
  -4   0   7 6526.00 461.394  79
  -4   0   8 14548.9 675.160  79
  -4   0   8 14244.9 617.930  19
  -4   0   8 9435.40 692.515  51
  -4   0   8 10821.5 809.301  28
  -4   0   8 14778.7 794.950   8
  -4   0   8 12067.4 859.712  38
  -4   0   9 28115.2 1023.05   8
  -4   0   9 25938.2 1163.16  38
  -4   0   9 27522.9 814.144  19
  -4   0  10 31850.2 783.674  19
  -4   0  10 32960.4 985.118   8
  -4   0  11 872.667 139.453   8
  -4   1  -8 9275.30 732.887  13
  -4   1  -8 8241.31 584.715  74
  -4   1  -7 12544.9 761.174  74
  -4   1  -7 14513.2 871.280  75
  -4   1  -6 1626.34 292.871  75
  -4   1  -6 1570.45 197.666  71
  -4   1  -5 12319.0 558.332  20
  -4   1  -5 12765.9 631.055  67
  -4   1  -5 12409.7 515.710  71
  -4   1  -4 16517.9 591.404  71
  -4   1  -4 14236.6 695.721  75
  -4   1  -3 211572. 3265.81  67
  -4   1  -3 200769. 3055.97  71
  -4   1  -2 365857. 4931.39  71
  -4   1  -2 377665. 5053.08  67
  -4   1  -1 224766. 3381.57  71
  -4   1  -1 218951. 3361.23  75
  -4   1   0 73546.9 1537.15  67
  -4   1   0 78686.3 1457.71  75
  -4   1   1 6632.62 383.320  67
  -4   1   1 6769.28 304.744  75
  -4   1   2 26143.8 774.255  67
  -4   1   2 26763.9 598.450  75
  -4   1   3 25723.9 815.900  20
  -4   1   3 23140.2 967.324  28
  -4   1   3 24023.0 717.391  67
  -4   1   4 87108.5 2199.81  28
  -4   1   4 92242.1 2223.24  38
  -4   1   5 177535. 3771.61  28
  -4   1   5 170593. 3556.13  30
  -4   1   6 87979.4 2462.11  28
  -4   1   6 82450.3 2244.88  30
  -4   1   6 105999. 2652.05  38
  -4   1   6 112265. 2076.34  79
  -4   1   7 8177.07 721.119  28
  -4   1   7 7555.32 624.093  30
  -4   1   7 10054.8 797.263  38
  -4   1   7 9453.38 555.125  79
  -4   1   7 6809.99 656.793  51
  -4   1   8 2385.70 416.858  28
  -4   1   8 2736.28 316.853  79
  -4   1   8 2119.50 376.946  51
  -4   1   8 2898.71 458.544  38
  -4   1   9 1265.88 259.830   8
  -4   1   9 1159.08 217.949  79
  -4   1   9 973.991 295.302  38
  -4   1   9 947.150 259.245  51
  -4   1  10 22238.6 827.170   8
  -4   1  10 17812.6 783.041  51
  -4   1  11 5903.27 347.981   8
  -4   2  -7 21122.0 1092.23  75
  -4   2  -7 19865.0 985.775  74
  -4   2  -6 71373.6 1527.52  71
  -4   2  -6 58543.8 1780.04  75
  -4   2  -5 26291.9 829.034  71
  -4   2  -4 5505.78 354.612  71
  -4   2  -4 5372.49 415.461  67
  -4   2  -4 4921.66 357.112  20
  -4   2  -3 113220. 1936.31  71
  -4   2  -3 93955.8 1947.71  20
  -4   2  -2 462302. 5786.38  71
  -4   2  -2 378037. 5804.64  20
  -4   2  -1 182626. 2949.65  71
  -4   2  -1 179227. 3004.24  20
  -4   2   0 34429.9 978.696  71
  -4   2   0 28471.1 864.901  75
  -4   2   1 14894.0 551.842  75
  -4   2   1 17042.5 694.454  20
  -4   2   2 11475.1 393.778  75
  -4   2   2 11439.3 560.465  20
  -4   2   3 28002.9 889.572  20
  -4   2   3 27536.6 833.794  67
  -4   2   4 123301. 2261.52  20
  -4   2   4 123817. 2137.30  67
  -4   2   4 135530. 2681.42  43
  -4   2   4 131314. 2717.52  38
  -4   2   4 138390. 2614.91  26
  -4   2   4 119810. 2712.66  28
  -4   2   5 73217.1 2077.48  28
  -4   2   5 72587.2 2039.12  30
  -4   2   5 72834.8 1831.51  43
  -4   2   6 132009. 3049.35  28
  -4   2   6 125179. 2931.79  30
  -4   2   6 129801. 2637.54  43
  -4   2   7 112704. 2196.53  79
  -4   2   7 97385.1 2545.84  30
  -4   2   7 97284.0 2648.08  28
  -4   2   7 119228. 2829.67  38
  -4   2   8 8112.42 519.206  79
  -4   2   8 8615.67 712.190  38
  -4   2   8 7039.70 611.380  30
  -4   2   8 7547.49 688.751  28
  -4   2   8 6808.81 655.092  51
  -4   2   9 984.945 293.911  28
  -4   2   9 779.038 201.679  79
  -4   2   9 961.748 280.182  51
  -4   2  10 1233.84 258.125  51
  -4   2  10 1742.79 264.703   8
  -4   2  10 1687.03 229.706  79
  -4   2  11 424.651 140.680   8
  -4   3  -6 92428.7 1883.23  71
  -4   3  -6 68680.3 2062.07  75
  -4   3  -5 68401.9 1543.27  71
  -4   3  -4 1397.12 206.729  71
  -4   3  -4 1368.69 205.990  20
  -4   3  -3 85108.2 1705.55  71
  -4   3  -3 84142.0 1771.36  20
  -4   3  -2 256383. 3733.16  71
  -4   3  -2 237763. 3827.41  20
  -4   3  -1 116433. 2125.73  71
  -4   3  -1 103665. 2112.70  20
  -4   3   0 1802.28 249.283  20
  -4   3   1 12051.4 557.751  75
  -4   3   1 12873.8 628.196  20
  -4   3   2 3359.01 328.222  20
  -4   3   2 3619.93 271.216  75
  -4   3   3 10084.9 628.372  28
  -4   3   3 14970.5 1040.89  43
  -4   3   3 13727.4 839.105  35
  -4   3   3 10548.4 571.255  20
  -4   3   4 158631. 2932.52  26
  -4   3   4 114635. 2604.38  28
  -4   3   4 110548. 2238.90  20
  -4   3   4 110943. 2203.54  67
  -4   3   4 138468. 2478.23  35
  -4   3   4 132486. 2754.62  43
  -4   3   5 106798. 2404.67  43
  -4   3   5 110988. 2323.05  26
  -4   3   6 96784.8 2268.16  43
  -4   3   6 90690.2 2447.94  30
  -4   3   6 91606.5 2424.82  28
  -4   3   7 85482.1 2379.74  30
  -4   3   7 89828.6 2437.67  28
  -4   3   8 10077.7 766.287  30
  -4   3   8 10735.1 797.278  28
  -4   3   8 10151.1 585.273  79
  -4   3   8 11945.6 796.613  38
  -4   3   9 12130.3 810.315  28
  -4   3   9 10617.2 777.714  51
  -4   3   9 13021.2 635.456  79
  -4   3  10 1857.99 319.427  51
  -4   3  10 2093.29 252.783  79
  -4   3  11 9856.08 534.260  51
  -4   4  -5 59085.4 1510.81  71
  -4   4  -4 1446.24 216.921  71
  -4   4  -3 26760.5 901.348  71
  -4   4  -3 28222.2 933.677  20
  -4   4  -2 32898.6 1000.32  71
  -4   4  -2 33591.2 1062.58  20
  -4   4  -1 57795.3 1480.10  20
  -4   4   0 2483.16 304.562  71
  -4   4   0 3415.48 349.622  20
  -4   4   1 18979.1 786.741  71
  -4   4   1 16794.7 1766.43  29
  -4   4   2 1285.76 202.912  75
  -4   4   2 12670.7 1677.31  26
  -4   4   2 11565.8 1477.65  29
  -4   4   2 4215.48 953.374  43
  -4   4   2 1695.10 258.508  20
  -4   4   3 10317.2 809.574  35
  -4   4   3 14037.3 1220.80  26
  -4   4   4 66950.2 1706.86  35
  -4   4   4 64723.8 1904.72  43
  -4   4   5 274957. 4341.90  35
  -4   4   5 285802. 4768.72  43
  -4   4   5 238219. 4488.79  28
  -4   4   5 261453. 4852.86  30
  -4   4   5 303373. 4765.42  26
  -4   4   6 172938. 3760.83  30
  -4   4   6 169770. 3566.39  28
  -4   4   6 195582. 3296.44  80
  -4   4   6 197660. 3516.79  26
  -4   4   6 188762. 3635.91  43
  -4   4   7 53028.9 1747.80  28
  -4   4   7 52779.5 1517.39  26
  -4   4   7 52468.6 1629.78  43
  -4   4   8 15533.1 947.273  30
  -4   4   8 15449.2 919.797  28
  -4   4   8 13385.5 944.806  51
  -4   4   9 827.978 290.730  51
  -4   4   9 838.368 204.896  79
  -4   4  10 4110.57 334.700  79
  -4   4  11 37424.2 914.670  79
  -4   4  11 36804.1 1119.21  51
  -4   4  11 39267.2 998.111   8
  -4   4  12 25790.4 615.613   8
  -4   5  -4 16748.1 772.187  71
  -4   5  -3 13299.2 653.141  20
  -4   5  -3 13162.0 663.887  71
  -4   5  -2 1597.02 253.206  20
  -4   5  -2 1768.35 256.878  71
  -4   5  -1 4307.82 400.529  20
  -4   5   0 1223.72 239.818  20
  -4   5   0 1355.92 244.810  71
  -4   5   1 72044.0 1694.57  71
  -4   5   1 48125.8 1935.56  43
  -4   5   2 74663.8 1843.03  20
  -4   5   2 53191.1 1934.31  35
  -4   5   2 93686.0 1980.96  71
  -4   5   2 102713. 2676.89  43
  -4   5   2 73910.4 2806.78  26
  -4   5   3 37083.5 1456.94  35
  -4   5   3 33483.0 1499.11  43
  -4   5   4 35350.7 1273.23  35
  -4   5   4 38984.4 1535.21  26
  -4   5   5 159154. 3368.97  43
  -4   5   5 164726. 3123.76  35
  -4   5   5 158203. 2970.33  80
  -4   5   6 93734.2 2403.65  43
  -4   5   6 97224.6 2335.31  26
  -4   5   6 93993.1 2091.40  80
  -4   5   7 19923.6 1116.37  51
  -4   5   7 21582.4 1048.71  43
  -4   5   7 22342.8 916.076  80
  -4   5   7 20234.7 1112.13  30
  -4   5   7 21638.2 982.980  26
  -4   5   8 3342.55 469.294  30
  -4   5   8 4176.13 463.240  28
  -4   5   8 3221.80 469.554  51
  -4   5   8 3456.11 379.128  26
  -4   5   9 1191.40 319.561  51
  -4   5   9 1046.06 209.756  79
  -4   5  10 1273.76 280.695  51
  -4   5  10 1465.30 218.045  79
  -4   5  11 38308.0 957.355   8
  -4   5  11 36287.5 1096.85  51
  -4   5  11 35684.7 877.323  79
  -4   5  12 30125.8 656.092   8
  -4   6  -1 11324.6 644.670  71
  -4   6  -1 6514.09 808.290  43
  -4   6   0 15823.2 805.014  71
  -4   6   0 16344.8 1235.57  43
  -4   6   1 68812.1 1853.35  71
  -4   6   1 66217.7 2808.03  26
  -4   6   2 101673. 2972.16  26
  -4   6   2 89183.4 2453.51  43
  -4   6   2 61351.3 1733.53  80
  -4   6   2 69052.3 1825.51  71
  -4   6   3 7637.41 568.675  80
  -4   6   3 7378.67 855.947  43
  -4   6   3 8387.43 678.652  30
  -4   6   3 14564.1 1093.00  26
  -4   6   3 14273.9 968.940  35
  -4   6   3 15706.7 950.369  36
  -4   6   4 16440.3 824.484  80
  -4   6   4 19357.6 871.622  36
  -4   6   4 19860.7 1001.50  35
  -4   6   4 18965.8 1036.23  43
  -4   6   4 17509.7 1000.43  30
  -4   6   5 74209.2 2135.11  26
  -4   6   5 70954.1 1932.50  35
  -4   6   5 70219.7 1807.87  80
  -4   6   5 67561.8 2068.32  30
  -4   6   6 99960.9 2517.15  43
  -4   6   6 91763.9 2118.00  80
  -4   6   6 81815.6 2338.78  51
  -4   6   6 91235.3 2469.28  30
  -4   6   6 102883. 2472.32  26
  -4   6   7 1441.90 337.084  43
  -4   6   7 1426.84 262.874  80
  -4   6   7 1880.65 377.874  51
  -4   6   7 1901.45 392.956  30
  -4   6   7 2137.80 350.986  26
  -4   6   8 1031.47 293.726  51
  -4   6   8 757.643 273.416  30
  -4   6   8 1106.64 244.228  26
  -4   6   9 715.827 245.044  51
  -4   6  10 3020.74 363.616  51
  -4   6  10 2978.74 277.792  79
  -4   6  11 4292.03 347.248  51
  -4   6  11 4352.10 275.788  79
  -4   6  11 4944.08 303.918   8
  -4   7  -3 2798.45 637.943  35
  -4   7  -2 4377.61 792.990  35
  -4   7  -2 5594.37 983.977  26
  -4   7  -1 16423.8 1235.06  35
  -4   7  -1 18879.3 1492.72  26
  -4   7   0 48083.1 1491.59  80
  -4   7   0 49532.9 1912.80  35
  -4   7   0 64865.2 2451.32  26
  -4   7   0 59793.7 1932.46  43
  -4   7   1 118877. 3003.89  35
  -4   7   1 128703. 2975.62  43
  -4   7   2 102937. 2530.41  80
  -4   7   2 118005. 2810.56  36
  -4   7   2 149885. 3212.50  35
  -4   7   2 161087. 3508.64  26
  -4   7   2 137383. 3123.76  43
  -4   7   3 11265.7 726.265  80
  -4   7   3 14562.9 920.578  43
  -4   7   3 20294.8 1013.67  36
  -4   7   3 16821.4 1084.21  26
  -4   7   4 3413.60 402.562  80
  -4   7   4 4465.04 540.610  43
  -4   7   4 3106.62 544.638  26
  -4   7   4 4025.33 484.615  36
  -4   7   4 4369.06 545.045  35
  -4   7   4 3176.68 429.051  30
  -4   7   5 8267.55 599.764  80
  -4   7   5 8702.28 715.208  43
  -4   7   5 8745.47 687.079  35
  -4   7   5 7157.94 625.758  30
  -4   7   6 21742.1 942.031  80
  -4   7   6 22356.3 1105.42  30
  -4   7   6 23329.4 1159.94  43
  -4   7   7 1785.01 321.256  51
  -4   7   7 2153.87 388.369  30
  -4   7   7 2391.82 324.757  80
  -4   7   7 2480.76 366.043  26
  -4   7   8 3775.31 432.482  51
  -4   7   8 3988.55 467.675  30
  -4   7   8 4260.49 430.055  26
  -4   7   8 4153.53 381.711  80
  -4   7   9 9433.81 546.819  26
  -4   7   9 10185.4 646.384  51
  -4   7  10 4445.54 310.975  79
  -4   7  10 4878.00 397.928  51
  -4   7  11 982.333 131.499  79
  -4   8  -5 30753.9 983.775  53
  -4   8  -4 12427.0 779.470  36
  -4   8  -3 12295.9 876.232  36
  -4   8  -2 1379.14 266.163  80
  -4   8  -2 2604.08 498.078  35
  -4   8  -1 5048.59 697.399  26
  -4   8  -1 4844.62 464.776  80
  -4   8   0 87906.8 2392.76  36
  -4   8   0 91435.3 2382.10  35
  -4   8   1 124739. 2813.70  80
  -4   8   1 159584. 3304.38  35
  -4   8   1 132882. 2970.49  43
  -4   8   1 173865. 3589.41  26
  -4   8   2 153321. 3339.69  26
  -4   8   2 155733. 3219.71  35
  -4   8   2 147631. 3046.22  36
  -4   8   3 74570.9 2197.11  26
  -4   8   3 76396.9 2122.50  35
  -4   8   3 78760.1 1985.99  36
  -4   8   3 60663.0 1783.37  80
  -4   8   3 64075.8 1964.64  43
  -4   8   4 1271.09 281.386  80
  -4   8   4 862.431 312.905  36
  -4   8   4 1770.44 376.575  26
  -4   8   4 1513.37 259.435  53
  -4   8   4 1384.61 330.038  43
  -4   8   5 3799.61 477.429  26
  -4   8   5 3569.27 466.125  43
  -4   8   5 3757.96 405.962  80
  -4   8   5 2109.83 347.290  36
  -4   8   5 2828.80 450.166  35
  -4   8   6 13645.0 721.317  80
  -4   8   6 14334.3 866.297  43
  -4   8   6 11573.1 732.379  30
  -4   8   7 2185.01 296.699  80
  -4   8   7 1871.69 319.507  30
  -4   8   7 2388.96 357.406  26
  -4   8   8 11698.0 594.337  80
  -4   8   8 11457.9 666.449  26
  -4   8   9 41728.1 1170.44  26
  -4   8  10 12365.8 467.132  79
  -4   8  11 1735.14 142.779  79
  -4   9  -4 1286.98 212.567  53
  -4   9  -4 1935.26 276.463  27
  -4   9  -3 9055.85 566.387  53
  -4   9  -3 8040.75 555.229  36
  -4   9  -2 6251.54 521.831  53
  -4   9  -2 7532.03 618.876  36
  -4   9  -1 1341.02 336.228  35
  -4   9  -1 2141.92 302.739  80
  -4   9   0 43494.1 1450.73  35
  -4   9   0 38374.0 1296.84  80
  -4   9   1 99288.4 2360.13  26
  -4   9   1 109588. 2466.69  35
  -4   9   2 98671.7 2403.70  26
  -4   9   2 100832. 2239.33  53
  -4   9   2 99668.7 2406.89  35
  -4   9   3 61281.1 1717.67  80
  -4   9   3 71011.5 1947.53  35
  -4   9   3 75790.8 1847.73  36
  -4   9   3 70744.8 1975.22  26
  -4   9   3 70239.7 1699.03  53
  -4   9   3 57128.9 1726.29  43
  -4   9   4 11411.0 678.117  80
  -4   9   4 12659.8 796.386  35
  -4   9   4 11912.5 684.023  36
  -4   9   4 11646.3 585.891  53
  -4   9   4 11159.7 722.022  43
  -4   9   4 12362.5 790.505  26
  -4   9   5 4583.57 424.125  80
  -4   9   5 5042.57 498.894  43
  -4   9   5 5080.72 508.862  26
  -4   9   6 9984.22 585.153  80
  -4   9   6 10697.7 690.807  26
  -4   9   7 8385.92 499.628  80
  -4   9   8 33200.4 945.566  80
  -4   9   8 33521.0 1072.65  26
  -4   9   9 38277.6 1020.27  26
  -4   9  10 9220.89 338.125  79
  -4  10  -2 9677.33 503.923  53
  -4  10  -1 2067.77 272.212  27
  -4  10  -1 1476.98 247.957  53
  -4  10   0 14183.9 698.850  36
  -4  10   0 15544.7 650.672  27
  -4  10   1 42626.1 1109.86  27
  -4  10   1 46534.1 1279.59  53
  -4  10   1 45921.6 1300.54  36
  -4  10   1 39115.5 1242.30  35
  -4  10   1 39565.9 1180.81  80
  -4  10   2 49048.1 1436.90  35
  -4  10   2 47183.0 1362.58  26
  -4  10   2 49056.9 1347.95  80
  -4  10   3 28861.5 1065.73  26
  -4  10   3 29841.2 930.551  53
  -4  10   3 28315.2 990.778  80
  -4  10   4 2259.11 316.637  26
  -4  10   4 1968.16 272.589  80
  -4  10   5 2188.72 307.008  26
  -4  10   5 2737.19 296.712  80
  -4  10   6 519.119 179.214  26
  -4  10   6 390.061 138.702  80
  -4  10   7 16623.9 708.747  26
  -4  10   7 15615.8 593.572  80
  -4  11   2 39257.3 927.682  80
  -4  11   3 8998.18 424.541  80
  -4  11   4 5560.62 332.561  80
  -4  11   5 3402.14 251.227  80
  -4  11   6 174.866 86.6484  80
  -3 -13 -11 25147.0 673.463  85
  -3 -13 -11 32400.9 916.289  84
  -3 -13 -10 4557.31 311.508  85
  -3 -13  -9 1092.28 242.969  50
  -3 -13  -9 948.329 182.239  85
  -3 -13  -8 1059.92 246.749  50
  -3 -13  -8 747.247 184.483  85
  -3 -13  -7 8514.99 587.721  50
  -3 -13  -6 40164.6 1294.24  50
  -3 -13  -6 44895.2 1222.59  85
  -3 -13  -5 78270.7 1904.20  50
  -3 -13  -5 91283.5 1902.66  85
  -3 -13  -4 48686.7 1380.98  50
  -3 -12 -13 18693.5 632.844  84
  -3 -12 -12 24669.7 776.699  84
  -3 -12 -11 18211.5 692.804  84
  -3 -12 -11 20074.9 976.187  57
  -3 -12 -10 1698.72 224.246  85
  -3 -12 -10 2007.27 273.416  84
  -3 -12  -9 8135.32 511.882  84
  -3 -12  -9 6958.32 437.596  85
  -3 -12  -9 7505.86 454.831  87
  -3 -12  -8 7623.65 523.778  84
  -3 -12  -8 6189.86 436.433  85
  -3 -12  -8 6352.85 439.024  87
  -3 -12  -7 10853.5 584.493  87
  -3 -12  -7 11325.2 743.312  50
  -3 -12  -6 60362.2 1513.78  87
  -3 -12  -6 62894.7 1560.93  85
  -3 -12  -6 64139.0 1818.42  50
  -3 -12  -5 97563.6 2080.39  85
  -3 -12  -5 92499.9 1972.90  87
  -3 -12  -5 90584.6 2246.96  50
  -3 -12  -4 89238.8 1994.15  85
  -3 -12  -4 85233.9 1861.66  87
  -3 -12  -3 29491.0 989.420  87
  -3 -12  -3 28375.2 1135.05  50
  -3 -12  -2 5042.46 478.238  50
  -3 -12  -1-110.623 181.996  50
  -3 -12   0 1073.53 210.285   1
  -3 -11 -14 8760.36 395.236  84
  -3 -11 -13 6058.62 369.452  84
  -3 -11 -12 27972.0 870.436  84
  -3 -11 -11 3945.21 454.161  57
  -3 -11 -11 2494.67 255.893  85
  -3 -11 -10 7236.70 442.373  85
  -3 -11 -10 7534.49 451.626  87
  -3 -11 -10 7110.29 494.236  84
  -3 -11  -9 15947.1 692.927  87
  -3 -11  -9 14685.0 660.689  85
  -3 -11  -9 14616.2 705.252  84
  -3 -11  -8 9955.30 749.136  57
  -3 -11  -8 8847.10 530.923  85
  -3 -11  -8 8499.74 564.417  84
  -3 -11  -8 9201.53 547.663  87
  -3 -11  -7 4295.35 449.663  84
  -3 -11  -7 4432.19 401.834  85
  -3 -11  -7 4210.60 393.426  87
  -3 -11  -6 27904.5 1009.87  87
  -3 -11  -6 31615.0 1084.19  84
  -3 -11  -5 61732.5 1848.58  50
  -3 -11  -5 62090.7 1608.76  85
  -3 -11  -5 65869.1 1670.01  86
  -3 -11  -4 77010.8 2119.14  50
  -3 -11  -4 79010.8 1843.52  87
  -3 -11  -4 82036.1 1917.12  85
  -3 -11  -4 83257.0 1932.91  86
  -3 -11  -3 32146.0 1296.38  50
  -3 -11  -3 35987.4 1212.95  85
  -3 -11  -3 34871.5 1140.61  87
  -3 -11  -3 36454.9 1187.32  86
  -3 -11  -2 6626.63 590.070  50
  -3 -11  -2 7154.84 504.228  87
  -3 -11  -1 2035.55 410.537  54
  -3 -11  -1 1437.62 324.235  50
  -3 -11   0 2323.37 359.260  50
  -3 -11   0 2918.15 271.194  11
  -3 -11   0 2341.97 357.208  54
  -3 -11   1 24488.7 752.661  11
  -3 -11   2 46662.0 1023.62  11
  -3 -10 -14 3713.58 270.269  84
  -3 -10 -14 4248.16 390.605  57
  -3 -10 -13 1178.50 218.529  84
  -3 -10 -13 1800.95 300.836  57
  -3 -10 -12 8268.40 650.917  56
  -3 -10 -12 6081.71 435.632  84
  -3 -10 -11 3692.35 382.750  84
  -3 -10 -11 3170.71 290.885  85
  -3 -10 -10 26036.9 1149.57  56
  -3 -10 -10 28575.0 1591.35  22
  -3 -10  -9 34140.8 1078.21  84
  -3 -10  -9 36554.8 1093.60  87
  -3 -10  -9 32831.7 1035.73  85
  -3 -10  -8 28543.4 976.423  84
  -3 -10  -8 30628.1 1181.56  57
  -3 -10  -8 26931.3 942.550  85
  -3 -10  -8 28725.7 990.192  87
  -3 -10  -7 2932.02 379.153  84
  -3 -10  -7 2872.25 325.474  85
  -3 -10  -7 2290.27 308.464  87
  -3 -10  -7 2744.95 331.746  86
  -3 -10  -7 2785.43 408.666  57
  -3 -10  -6 15883.2 732.667  84
  -3 -10  -6 15909.2 746.721  87
  -3 -10  -6 15951.9 767.104  86
  -3 -10  -6 16997.2 926.956  57
  -3 -10  -5 26800.7 976.745  85
  -3 -10  -5 29120.4 1054.40  86
  -3 -10  -4 26451.4 1160.30  50
  -3 -10  -4 29376.3 1065.65  86
  -3 -10  -4 28063.6 1013.48  85
  -3 -10  -4 27832.3 1009.42  87
  -3 -10  -3 27677.1 1201.92  50
  -3 -10  -3 29439.6 1060.52  85
  -3 -10  -3 28751.9 1022.63  87
  -3 -10  -2 2244.43 381.976  50
  -3 -10  -2 2374.58 331.594  85
  -3 -10  -2 2636.41 325.811  87
  -3 -10  -2 2386.68 329.849  86
  -3 -10  -1 6386.31 604.504  50
  -3 -10  -1 6745.17 443.702  11
  -3 -10  -1 6574.29 486.768  87
  -3 -10  -1 7220.86 523.865  86
  -3 -10   0 9093.93 524.614  11
  -3 -10   0 8244.61 547.118  86
  -3 -10   0 9842.86 816.917  54
  -3 -10   1 58430.6 1428.28  11
  -3 -10   1 57027.3 1805.55  54
  -3 -10   2 88285.2 1821.41  11
  -3 -10   2 78773.4 1984.37  54
  -3 -10   3 71652.3 1528.47  11
  -3 -10   4 16989.0 564.241  11
  -3  -9 -15 48534.7 1551.30  77
  -3  -9 -14 1681.34 231.404  45
  -3  -9 -14 1615.40 257.913  57
  -3  -9 -14 1946.48 312.311  56
  -3  -9 -14 1459.40 184.394  84
  -3  -9 -13 1467.18 262.225  57
  -3  -9 -13 802.587 205.372  84
  -3  -9 -13 1138.43 225.064  45
  -3  -9 -12 604.744 204.897  57
  -3  -9 -12 518.906 231.723  84
  -3  -9 -12 399.329 176.035  45
  -3  -9 -11 1642.15 289.706  57
  -3  -9 -11 1711.98 314.660  84
  -3  -9 -11 1132.92 238.508  45
  -3  -9 -10 63705.0 1972.40  22
  -3  -9 -10 53308.5 1483.48  57
  -3  -9 -10 62867.2 1979.01  46
  -3  -9 -10 48016.0 1375.55  45
  -3  -9 -10 44966.0 1208.70  85
  -3  -9 -10 46263.2 1283.77  84
  -3  -9  -9 48263.0 1736.10  22
  -3  -9  -9 38557.2 1203.56  45
  -3  -9  -9 50496.4 1866.12  46
  -3  -9  -9 42138.4 1173.92  87
  -3  -9  -9 39361.4 1136.19  85
  -3  -9  -8 45909.9 1691.04  22
  -3  -9  -8 41823.3 1182.82  84
  -3  -9  -8 41356.3 1197.48  87
  -3  -9  -8 39025.2 1143.25  85
  -3  -9  -8 46673.5 1984.32  46
  -3  -9  -8 42874.1 1371.21  56
  -3  -9  -7 37520.7 1096.81  84
  -3  -9  -7 37966.9 1139.77  87
  -3  -9  -7 35648.2 1083.09  85
  -3  -9  -7 38828.7 1170.36  86
  -3  -9  -7 37646.4 1978.73  46
  -3  -9  -6 21798.1 839.598   4
  -3  -9  -6 20652.2 792.496  84
  -3  -9  -6 20839.4 912.061  57
  -3  -9  -6 21632.4 862.010  86
  -3  -9  -6 20204.1 798.957  85
  -3  -9  -6 19685.4 803.841  87
  -3  -9  -5 105141. 2014.94  84
  -3  -9  -5 103759. 2360.01  57
  -3  -9  -5 110895. 2217.40  86
  -3  -9  -5 104924. 2097.69  85
  -3  -9  -5 103017. 2112.47  87
  -3  -9  -5 100505. 2096.02   4
  -3  -9  -4 43687.7 1277.21  86
  -3  -9  -4 41479.2 1198.32  85
  -3  -9  -4 43274.6 1230.81  87
  -3  -9  -4 41882.3 1219.41   4
  -3  -9  -3 5837.37 446.535  85
  -3  -9  -3 5629.29 435.914  87
  -3  -9  -3 6311.49 453.065   4
  -3  -9  -3 5681.84 520.932  50
  -3  -9  -2 18149.5 964.672  40
  -3  -9  -2 17170.0 915.672  50
  -3  -9  -2 18565.7 815.579  86
  -3  -9  -2 18262.3 793.407  85
  -3  -9  -2 19791.2 807.403  87
  -3  -9  -1 12548.0 767.537  40
  -3  -9  -1 14570.7 732.022  86
  -3  -9  -1 14879.9 703.101  87
  -3  -9  -1 13806.9 846.783  50
  -3  -9   0 2337.34 301.099  11
  -3  -9   0 1503.20 267.641  86
  -3  -9   0 1610.11 349.302  50
  -3  -9   1 38355.2 1191.67  11
  -3  -9   1 35760.9 1155.69  86
  -3  -9   1 38952.0 1607.58  54
  -3  -9   2 87848.2 1951.64  11
  -3  -9   2 84967.6 2317.69  54
  -3  -9   3 91323.5 2017.45   1
  -3  -9   3 89444.0 1992.30  11
  -3  -9   3 85472.3 2150.80  54
  -3  -9   4 27000.2 817.125   9
  -3  -9   4 30684.2 986.421  11
  -3  -9   5 5621.16 290.377   9
  -3  -8 -15 72974.3 2003.30  77
  -3  -8 -14 5828.00 420.949  57
  -3  -8 -14 5993.01 471.772  56
  -3  -8 -14 5082.93 378.443  45
  -3  -8 -13 12271.0 863.387  22
  -3  -8 -13 9523.58 558.013  45
  -3  -8 -13 11220.6 652.796  56
  -3  -8 -13 10644.6 590.146  57
  -3  -8 -13 8875.17 467.317  84
  -3  -8 -12 16054.5 743.970  45
  -3  -8 -12 15151.9 665.906  84
  -3  -8 -12 18251.0 845.674  56
  -3  -8 -12 17391.2 780.315  57
  -3  -8 -12 18891.2 1016.66  22
  -3  -8 -11 6781.78 488.999  45
  -3  -8 -11 6482.87 466.840  84
  -3  -8 -11 7441.73 542.914  56
  -3  -8 -11 6828.88 495.305  57
  -3  -8 -11 7007.44 630.604  22
  -3  -8 -10 59685.4 1582.51  56
  -3  -8 -10 59773.6 1524.80  57
  -3  -8 -10 63647.3 1783.02  22
  -3  -8  -9 212418. 3500.20  45
  -3  -8  -9 222907. 3581.70  57
  -3  -8  -8 180020. 3014.75   4
  -3  -8  -8 181044. 3013.71  87
  -3  -8  -8 165856. 2932.77  85
  -3  -8  -8 185190. 3098.20  57
  -3  -8  -8 171453. 2996.77  45
  -3  -8  -7 59991.8 1436.75  45
  -3  -8  -7 73650.7 1885.63  46
  -3  -8  -7 61282.0 1465.29   4
  -3  -8  -7 68675.1 1799.96  22
  -3  -8  -7 65650.2 1495.26  87
  -3  -8  -7 63837.0 1459.50  85
  -3  -8  -7 71166.6 2911.62  23
  -3  -8  -7 63571.8 1514.55  57
  -3  -8  -6 1734.49 435.005  22
  -3  -8  -6 588.677 154.910   4
  -3  -8  -6 1677.82 740.020  46
  -3  -8  -5 37086.4 1073.01   4
  -3  -8  -5 34368.3 1042.86  76
  -3  -8  -3 17189.5 711.003   4
  -3  -8  -2 34553.1 1224.12  50
  -3  -8  -2 38428.5 1121.49  86
  -3  -8  -2 36701.5 1065.30  87
  -3  -8  -2 33872.0 1040.54   4
  -3  -8  -1 40137.9 1145.49   4
  -3  -8  -1 43763.3 1216.99  24
  -3  -8  -1 42157.0 1207.07  86
  -3  -8  -1 41139.2 1154.18  87
  -3  -8  -1 34745.6 1388.09  40
  -3  -8  -1 37814.8 1343.79  50
  -3  -8   0 10051.9 574.076  86
  -3  -8   0 10276.9 554.820  87
  -3  -8   0 7762.96 634.731  40
  -3  -8   0 8344.34 640.696  50
  -3  -8   1 8424.13 677.215  50
  -3  -8   1 8076.78 631.673  40
  -3  -8   1 10239.8 840.958  54
  -3  -8   1 9072.20 557.114  86
  -3  -8   2 26460.3 1210.91  50
  -3  -8   2 27100.3 1161.37  40
  -3  -8   2 31767.7 1423.87  54
  -3  -8   2 31507.1 1112.46  11
  -3  -8   3 70332.1 1670.92   9
  -3  -8   3 73910.0 1831.22  11
  -3  -8   3 70616.2 2076.27  54
  -3  -8   4 53095.0 1403.61   9
  -3  -8   4 54078.5 1518.80  11
  -3  -8   4 50616.3 1601.91  54
  -3  -8   5 3605.70 330.116   9
  -3  -8   6 333.289 119.295   9
  -3  -8   6 385.522 130.373  11
  -3  -7 -15 27181.6 891.355  56
  -3  -7 -14 17981.6 704.761  45
  -3  -7 -14 19639.7 799.612  56
  -3  -7 -14 19823.6 747.672  57
  -3  -7 -13 2943.02 272.829  84
  -3  -7 -13 3618.00 350.582  45
  -3  -7 -13 3709.93 354.436  57
  -3  -7 -13 3714.08 387.437  56
  -3  -7 -12 292.323 178.127  84
  -3  -7 -12 685.190 197.336  57
  -3  -7 -12 488.144 201.248  56
  -3  -7 -12 534.452 179.916  45
  -3  -7 -11 18155.0 803.101  56
  -3  -7 -11 17475.8 755.567  57
  -3  -7 -11 17882.0 773.035  45
  -3  -7 -10 32772.2 1064.47  56
  -3  -7 -10 32171.5 1024.12  57
  -3  -7 -10 30740.9 998.906  45
  -3  -7  -9 244552. 3830.06  45
  -3  -7  -9 248796. 3768.32  85
  -3  -7  -9 260502. 3909.43  57
  -3  -7  -9 263171. 3959.95  56
  -3  -7  -8 166303. 2741.61   4
  -3  -7  -8 164410. 2740.70  45
  -3  -7  -8 174159. 2852.44  56
  -3  -7  -8 172815. 2813.28  57
  -3  -7  -7 20011.9 694.417  45
  -3  -7  -7 21356.2 733.593  57
  -3  -7  -7 20512.9 738.493  56
  -3  -7  -7 20500.0 728.022  76
  -3  -7  -6 683.282 148.106  45
  -3  -7  -6 819.355 164.740  57
  -3  -7  -6 626.057 155.833  56
  -3  -7  -6 823.175 162.437  76
  -3  -7  -5 2930.93 275.716  57
  -3  -7  -5 2648.38 354.524  22
  -3  -7  -5 2312.46 473.230  46
  -3  -7  -5 1990.90 233.956  76
  -3  -7  -4 3143.35 689.032  46
  -3  -7  -4 840.430 165.699  76
  -3  -7  -3 69885.6 2258.75  23
  -3  -7  -3 56785.6 1325.55  76
  -3  -7  -2 37716.9 1030.54  76
  -3  -7  -1 61200.6 1375.92  76
  -3  -7  -1 57708.5 1560.17  50
  -3  -7   0 51857.8 1764.38  60
  -3  -7   0 53171.3 1259.72   4
  -3  -7   0 44780.3 1561.28  40
  -3  -7   0 47481.7 1459.26  50
  -3  -7   1 6874.66 688.850  60
  -3  -7   1 5682.75 521.985  50
  -3  -7   1 6378.43 442.787  86
  -3  -7   1 5716.40 552.969  40
  -3  -7   2 52436.7 1712.32  50
  -3  -7   2 65667.7 2068.10  54
  -3  -7   2 49531.3 1709.01  40
  -3  -7   2 63527.9 1491.07   9
  -3  -7   3 32828.5 1408.89  54
  -3  -7   3 33010.8 1090.01   9
  -3  -7   4 23691.7 1137.04  54
  -3  -7   4 25789.8 986.710   9
  -3  -7   5 237.905 187.545  11
  -3  -7   5 312.745 169.674   9
  -3  -7   6 9846.17 581.534  11
  -3  -7   6 11405.2 613.107   9
  -3  -7   7 479.329 142.830   9
  -3  -7   7 582.908 135.239  11
  -3  -6 -15 18616.4 838.766  22
  -3  -6 -15 18151.3 687.867  56
  -3  -6 -14 16874.2 666.429  57
  -3  -6 -14 16903.5 713.882  56
  -3  -6 -14 16171.1 657.966  45
  -3  -6 -13 9736.13 532.192  57
  -3  -6 -13 9999.67 556.490  45
  -3  -6 -12 16372.4 726.562  45
  -3  -6 -12 15444.6 631.365  84
  -3  -6 -11 19206.5 778.658  45
  -3  -6 -10 136514. 2071.02  45
  -3  -6 -10 33772.0 1885.04  74
  -3  -6  -9 262998. 3756.08  45
  -3  -6  -9 211960. 4817.26  74
  -3  -6  -8 144202. 2408.20  45
  -3  -6  -8 155717. 2486.14  57
  -3  -6  -7 7715.77 384.467  45
  -3  -6  -7 8353.80 420.660  56
  -3  -6  -7 8237.82 413.147  57
  -3  -6  -7 9203.82 622.690  74
  -3  -6  -7 8746.69 429.746  76
  -3  -6  -6 11875.8 490.898  56
  -3  -6  -6 12173.3 488.515  57
  -3  -6  -6 10679.6 642.919  74
  -3  -6  -6 11524.6 496.121  76
  -3  -6  -5 11021.3 766.627  74
  -3  -6  -5 13744.7 531.348  76
  -3  -6  -4 3160.15 257.670  76
  -3  -6  -2 194867. 2963.55  76
  -3  -6  -1 107071. 2116.42  50
  -3  -6  -1 112578. 1954.59  76
  -3  -6   0 89690.9 1675.11  76
  -3  -6   0 90123.1 2186.57  60
  -3  -6   1 1061.68 273.790  40
  -3  -6   1 1175.37 173.962   4
  -3  -6   1 1187.20 276.741  60
  -3  -6   1 1236.17 252.890  50
  -3  -6   2 74122.4 2155.24  40
  -3  -6   2 84708.9 2142.76  50
  -3  -6   3 58077.3 1928.93  40
  -3  -6   3 61034.7 1875.93  50
  -3  -6   4 3211.60 364.945   9
  -3  -6   4 3530.15 400.628  19
  -3  -6   4 2573.55 418.992  40
  -3  -6   5 3457.00 469.420  40
  -3  -6   5 4823.63 442.516  19
  -3  -6   5 4652.82 518.109  54
  -3  -6   5 4306.22 455.301  11
  -3  -6   5 4054.96 418.285   9
  -3  -6   6 7203.50 459.144  14
  -3  -6   6 7382.58 560.346  11
  -3  -6   6 8154.77 572.968   9
  -3  -6   7 419.548 129.224  14
  -3  -6   7 191.433 159.034   9
  -3  -6   7 186.937 142.187  11
  -3  -6   8 9972.66 355.270  14
  -3  -6   8 8626.05 451.490   9
  -3  -5 -15 3769.07 304.701  56
  -3  -5 -14 2999.81 281.158  57
  -3  -5 -13 25823.1 893.290  45
  -3  -5 -12 31995.2 1026.70  45
  -3  -5 -11 6520.43 446.561  45
  -3  -5 -10 130066. 2320.75  45
  -3  -5 -10 125460. 2942.58  74
  -3  -5  -9 69752.0 1471.63  45
  -3  -5  -9 80072.6 1889.32  74
  -3  -5  -8 197536. 3004.18  45
  -3  -5  -8 215798. 3350.58  74
  -3  -5  -7 93563.2 1643.86  76
  -3  -5  -6 1931.83 192.786  76
  -3  -5  -6 2552.29 244.687  74
  -3  -5  -5 1012.93 145.767  76
  -3  -5  -5 1504.54 189.667  74
  -3  -5  -4 7152.44 346.824  76
  -3  -5  -4 10281.4 457.721  74
  -3  -5  -3 6744.17 415.388  74
  -3  -5  -3 5253.63 296.417  76
  -3  -5  -2 323868. 4353.17  76
  -3  -5  -1 422801. 5535.53  76
  -3  -5   0 109938. 1843.59  76
  -3  -5   1 5812.18 327.798  76
  -3  -5   1 5267.50 442.834  60
  -3  -5   1 5293.71 501.022  40
  -3  -5   1 5411.36 416.492  50
  -3  -5   2 3634.87 413.072  60
  -3  -5   2 3667.20 394.894  50
  -3  -5   2 4190.64 399.690  38
  -3  -5   2 3115.95 404.294  40
  -3  -5   3 7981.85 659.637  40
  -3  -5   3 9586.97 617.542  38
  -3  -5   3 7799.39 597.349  50
  -3  -5   4 10396.5 661.617  38
  -3  -5   4 10830.3 640.793   8
  -3  -5   5 13840.8 938.226  40
  -3  -5   5 16289.6 827.977  38
  -3  -5   5 16414.5 826.674   8
  -3  -5   6 26584.5 1076.72   9
  -3  -5   6 28249.7 986.693  19
  -3  -5   7 19064.4 884.495   9
  -3  -5   7 20443.1 772.319  19
  -3  -5   8 2962.53 269.130  14
  -3  -5   8 2207.87 297.142   9
  -3  -5   9 18036.3 494.072  14
  -3  -4 -13 16443.4 692.659  45
  -3  -4 -12 20196.2 796.965  45
  -3  -4 -10 77874.2 1951.56  74
  -3  -4  -9 60298.6 1481.32  74
  -3  -4  -8 127631. 2270.90  74
  -3  -4  -7 249032. 3579.14  74
  -3  -4  -7 237452. 3314.71  76
  -3  -4  -6 2609.18 195.893  76
  -3  -4  -5 42589.3 887.176  76
  -3  -4  -5 45276.9 956.066  74
  -3  -4  -4 3733.58 232.833  76
  -3  -4  -4 3514.33 224.927  74
  -3  -4  -3 69101.4 1256.25  76
  -3  -4  -3 76625.1 1239.65  74
  -3  -4  -2 331290. 4234.61  74
  -3  -4  -1 301260. 4007.19  76
  -3  -4   0 22271.7 606.730  76
  -3  -4   1 8659.52 502.556  60
  -3  -4   1 8784.53 366.087  76
  -3  -4   2 3641.59 342.512  61
  -3  -4   2 3305.02 347.675  60
  -3  -4   2 3475.19 234.247  76
  -3  -4   2 2894.14 364.444  40
  -3  -4   3 10549.1 691.152  54
  -3  -4   3 9168.58 610.557  38
  -3  -4   3 7303.48 600.802  40
  -3  -4   3 7672.47 549.791  50
  -3  -4   3 10434.0 654.457  61
  -3  -4   4 17686.6 932.454  54
  -3  -4   4 18271.5 984.481  61
  -3  -4   4 16969.0 881.618  38
  -3  -4   5 55096.4 1738.01  54
  -3  -4   5 58246.3 1485.98  19
  -3  -4   5 53630.7 1662.61  38
  -3  -4   6 19780.4 941.860   8
  -3  -4   6 21515.9 1026.79  38
  -3  -4   7 45081.9 1438.75   9
  -3  -4   7 44366.1 1422.41   8
  -3  -4   7 44948.6 1477.20  38
  -3  -4   8 5844.09 395.459  19
  -3  -4   9 24641.2 690.735  19
  -3  -4   9 17318.1 736.112   9
  -3  -4  10 30484.9 636.779  14
  -3  -4  10 28540.2 710.842   9
  -3  -3 -10 2940.87 344.117  73
  -3  -3 -10 3608.45 351.703  74
  -3  -3  -9 135762. 2459.21  74
  -3  -3  -8 116392. 2095.16  74
  -3  -3  -7 74189.0 1354.26  75
  -3  -3  -7 76488.5 1510.42  74
  -3  -3  -6 62.7573 80.2288  75
  -3  -3  -6 156.975 91.3362  74
  -3  -3  -6 330.753 81.1554  76
  -3  -3  -5 24306.2 652.845  75
  -3  -3  -5 23829.6 584.465  76
  -3  -3  -4 35960.0 810.957  74
  -3  -3  -4 35411.7 751.831  76
  -3  -3  -4 36584.9 817.098  75
  -3  -3  -3 401428. 5250.18  74
  -3  -3  -3 406634. 5253.80  76
  -3  -3  -2 343503. 4363.06  74
  -3  -3  -1 488162. 6097.33  76
  -3  -3  -1 480290. 5869.38  74
  -3  -3   0 125076. 1900.54  76
  -3  -3   1 15670.2 580.856  60
  -3  -3   1 16913.0 494.622  76
  -3  -3   2 13729.9 601.387  60
  -3  -3   2 15179.0 460.505  76
  -3  -3   3 3677.08 284.219   5
  -3  -3   3 4262.63 422.514  54
  -3  -3   3 3251.64 380.992  38
  -3  -3   3 3888.11 382.154  61
  -3  -3   4 48.2915 159.088  61
  -3  -3   4 97.2214 166.450  54
  -3  -3   4 34.5296 218.817  38
  -3  -3   5 159254. 2706.61  19
  -3  -3   5 136540. 2781.88  28
  -3  -3   5 129846. 2726.24   8
  -3  -3   5 155686. 3441.99  61
  -3  -3   5 143310. 2995.54  54
  -3  -3   5 140583. 3058.75  38
  -3  -3   6 151787. 3026.77  28
  -3  -3   6 156558. 3323.11  38
  -3  -3   7 57428.9 1655.59  28
  -3  -3   7 62675.9 1514.43  19
  -3  -3   7 56541.4 1810.62  38
  -3  -3   7 50432.6 1523.88  11
  -3  -3   7 52615.6 1637.79   8
  -3  -3   8 7400.48 572.004   8
  -3  -3   8 6551.15 535.890   9
  -3  -3   8 8254.93 487.121  19
  -3  -3   9 9575.75 575.794   8
  -3  -3   9 9881.86 479.796  19
  -3  -3  10 19942.1 704.196   9
  -3  -3  10 24065.0 633.523  19
  -3  -2 -10 5430.93 410.265  74
  -3  -2 -10 4170.05 388.914  73
  -3  -2  -9 68600.6 1536.52  74
  -3  -2  -8 38858.9 1049.30  74
  -3  -2  -7 59206.4 1297.84  75
  -3  -2  -7 62650.6 1360.76  74
  -3  -2  -6 52424.8 939.839  76
  -3  -2  -6 54774.2 1205.06  74
  -3  -2  -6 50973.8 1187.80  75
  -3  -2  -5 95335.1 1676.22  74
  -3  -2  -5 86035.9 1652.29  75
  -3  -2  -4 506.904 138.248  75
  -3  -2  -4 667.522 113.229  67
  -3  -2  -3 187867. 2764.68  74
  -3  -2  -3 180664. 2767.36  75
  -3  -2  -2 188927. 2657.44  67
  -3  -2  -1 267016. 3589.93  75
  -3  -2  -1 268186. 3593.05  67
  -3  -2   0 445895. 5692.14  67
  -3  -2   1 39392.8 860.233  60
  -3  -2   1 45550.9 816.391   5
  -3  -2   2 29454.9 704.932   5
  -3  -2   2 26504.2 650.240  76
  -3  -2   3 2997.69 248.346   5
  -3  -2   4 4209.35 407.202  28
  -3  -2   4 4995.88 349.433   5
  -3  -2   4 4600.75 464.662  61
  -3  -2   4 4377.16 409.155  54
  -3  -2   4 4314.21 459.095  38
  -3  -2   4 4412.10 448.803  40
  -3  -2   5 92087.2 2159.79  28
  -3  -2   5 96969.1 2201.29  54
  -3  -2   5 91076.9 2339.53  38
  -3  -2   6 295037. 4820.25  28
  -3  -2   6 244915. 4911.17  40
  -3  -2   6 291820. 5082.10  38
  -3  -2   6 308306. 4422.80  19
  -3  -2   6 263078. 4612.26   8
  -3  -2   7 86949.9 2220.20  28
  -3  -2   7 91162.8 1921.81  19
  -3  -2   7 84922.4 2374.74  38
  -3  -2   8 6331.73 446.470  19
  -3  -2   8 5279.94 522.024   8
  -3  -2   8 5799.74 598.306  38
  -3  -2   9 1466.68 279.075   9
  -3  -2   9 1895.42 314.296   8
  -3  -2   9 1977.02 244.526  19
  -3  -2  10 6011.07 429.792   8
  -3  -2  10 5950.89 338.192  19
  -3  -2  11 1104.06 122.085  19
  -3  -1 -10 2156.19 466.594  72
  -3  -1  -9 11909.0 564.428  74
  -3  -1  -8 14976.9 629.536  74
  -3  -1  -7 73964.6 1794.72  75
  -3  -1  -7 91964.0 1763.36  74
  -3  -1  -6 49526.1 1210.27  74
  -3  -1  -6 52332.2 1432.45  75
  -3  -1  -5 31796.1 661.581  71
  -3  -1  -5 33033.1 733.053  67
  -3  -1  -5 32831.7 912.427  74
  -3  -1  -4 56308.0 998.972  71
  -3  -1  -4 56442.0 1097.42  67
  -3  -1  -3 161.632 88.7246  71
  -3  -1  -3 288.492 113.131  67
  -3  -1  -3 333.248 146.358  75
  -3  -1  -2 358168. 4736.36  67
  -3  -1  -1 160773. 2352.93  75
  -3  -1   0 277966. 3299.20   5
  -3  -1   0 272812. 3613.12  75
  -3  -1   1 52996.2 1105.71  67
  -3  -1   1 66193.4 1005.19   5
  -3  -1   2 23194.8 644.222  67
  -3  -1   2 32214.6 700.926   5
  -3  -1   3 2990.63 231.347   5
  -3  -1   4 85556.2 1629.35   5
  -3  -1   5 152711. 2545.22   5
  -3  -1   5 148304. 2992.24  28
  -3  -1   6 234994. 4071.26  51
  -3  -1   6 226773. 4397.82  40
  -3  -1   6 236552. 4477.61  38
  -3  -1   7 47799.7 1589.36   8
  -3  -1   7 57746.9 1806.57  28
  -3  -1   7 57754.7 1458.00  19
  -3  -1   7 59522.8 1803.75  18
  -3  -1   7 54768.3 1603.48  51
  -3  -1   7 66028.8 1650.64  79
  -3  -1   7 52962.1 1870.94  38
  -3  -1   8 12132.6 819.323  28
  -3  -1   8 10388.5 813.176  38
  -3  -1   8 9957.48 708.053   8
  -3  -1   8 11876.3 613.794  19
  -3  -1   9 8406.91 623.522   8
  -3  -1   9 9239.86 513.623  19
  -3  -1  10 1165.21 232.085   9
  -3  -1  10 1660.83 275.881   8
  -3  -1  10 1835.14 218.968  19
  -3  -1  11 2099.13 237.416   8
  -3  -1  11 1798.65 174.887  19
  -3   0  -9 2818.96 522.349  72
  -3   0  -9 4664.19 513.764  13
  -3   0  -8 22201.3 800.417  74
  -3   0  -7 40100.6 1136.40  74
  -3   0  -7 48231.8 1598.30  75
  -3   0  -6 157876. 2414.14  71
  -3   0  -6 166267. 2808.01  74
  -3   0  -5 101886. 1600.03  71
  -3   0  -5 95237.9 1667.96  67
  -3   0  -4 126839. 1779.69  71
  -3   0  -4 124488. 2229.89  75
  -3   0  -3 25956.7 775.695  67
  -3   0  -3 26948.6 614.698  71
  -3   0  -3 24839.9 795.606  75
  -3   0  -2 155707. 2371.48  71
  -3   0  -2 187674. 2669.63  67
  -3   0  -1 150749. 2322.34  71
  -3   0  -1 152633. 2346.96  75
  -3   0   0 76922.8 1422.82  67
  -3   0   0 79173.6 1317.95  75
  -3   0   1 7890.46 365.278  67
  -3   0   1 7535.39 292.253  75
  -3   0   2 26468.9 669.539  67
  -3   0   2 28164.3 613.949   5
  -3   0   3 1356.88 150.986  67
  -3   0   3 1455.42 160.436   5
  -3   0   4 268536. 3787.53   5
  -3   0   5 157970. 3255.19  38
  -3   0   5 159490. 3175.04  40
  -3   0   5 168428. 2994.56  30
  -3   0   6 156814. 3409.78  61
  -3   0   6 146364. 3056.74  28
  -3   0   6 137289. 2714.12  30
  -3   0   6 137086. 3002.12  40
  -3   0   6 128426. 3004.89  38
  -3   0   6 145017. 2518.54   5
  -3   0   7 229084. 4162.49  51
  -3   0   7 232051. 4346.45  28
  -3   0   7 207976. 4338.98  38
  -3   0   7 255318. 3934.86  79
  -3   0   7 203140. 3998.14  18
  -3   0   7 242162. 3755.75  19
  -3   0   8 29139.3 1220.05   8
  -3   0   8 33415.5 1406.79  28
  -3   0   8 35826.4 1194.75  79
  -3   0   8 35987.3 1110.24  19
  -3   0   8 33870.6 1334.79  18
  -3   0   8 30236.9 1250.84  51
  -3   0   9 8009.94 496.671  19
  -3   0   9 7188.08 594.705   8
  -3   0  10 9425.59 489.198  19
  -3   0  10 8641.07 596.048   8
  -3   0  11 190.671 99.8402  19
  -3   0  11 264.116 153.150   8
  -3   0  12 16709.8 421.890  19
  -3   1  -8 23166.8 1083.66  13
  -3   1  -7 9344.43 731.661  72
  -3   1  -7 9945.85 540.634  74
  -3   1  -7 11042.9 797.532  75
  -3   1  -6 250232. 4230.28  72
  -3   1  -6 254593. 3494.10  71
  -3   1  -6 241088. 4194.63  75
  -3   1  -5 367512. 4443.01  71
  -3   1  -5 378947. 4329.96  20
  -3   1  -4 137674. 2043.96  71
  -3   1  -4 139866. 2100.33  20
  -3   1  -3 16169.7 351.945  70
  -3   1  -3 19623.2 534.784  71
  -3   1  -2 31212.4 720.765  71
  -3   1  -1 118487. 1867.35  71
  -3   1   0 26056.6 705.370  71
  -3   1   0 21058.8 617.812  75
  -3   1   1 104308. 1643.11  75
  -3   1   2 44645.2 802.441  75
  -3   1   3 57198.4 1092.07  67
  -3   1   3 47568.8 1094.17  20
  -3   1   4 36459.2 803.329  67
  -3   1   4 30292.6 776.465  20
  -3   1   5 150730. 2437.58   5
  -3   1   5 145010. 2929.04  28
  -3   1   5 150381. 2846.59  30
  -3   1   6 59346.0 1379.69   5
  -3   1   6 59843.2 1816.22  38
  -3   1   6 61608.8 1685.40  30
  -3   1   6 59486.4 1789.94  28
  -3   1   7 133417. 3052.03  28
  -3   1   7 132397. 2862.77  30
  -3   1   7 133846. 2774.35  18
  -3   1   7 141280. 2577.78  19
  -3   1   7 139907. 2546.87   5
  -3   1   7 124333. 3036.79  38
  -3   1   7 146659. 2669.14  79
  -3   1   7 152012. 3584.11  61
  -3   1   7 137466. 3049.23  51
  -3   1   8 38149.9 1480.24  51
  -3   1   8 44114.9 1306.71  79
  -3   1   8 37733.8 1372.63  18
  -3   1   8 43683.2 1254.82  19
  -3   1   8 34909.6 1516.02  38
  -3   1   9 5220.33 523.011   8
  -3   1   9 4557.06 522.080  51
  -3   1   9 7330.80 521.291  79
  -3   1   9 6261.92 455.500  19
  -3   1   9 5865.91 557.816  18
  -3   1   9 4777.18 584.994  38
  -3   1  10 7878.90 588.682   8
  -3   1  10 7857.34 471.587  19
  -3   1  10 8808.59 541.391  79
  -3   1  11 7431.81 393.971  19
  -3   1  12 28059.0 639.385  19
  -3   2  -8 3886.80 497.176  13
  -3   2  -7 43923.8 1169.94  71
  -3   2  -7 43083.0 1678.62  75
  -3   2  -6 244897. 4108.43  13
  -3   2  -6 236066. 3579.73  71
  -3   2  -5 514135. 6722.12  71
  -3   2  -4 219295. 2995.90  20
  -3   2  -4 200137. 3021.94  71
  -3   2  -3 28681.8 740.242  20
  -3   2  -3 27345.6 714.277  71
  -3   2  -2 17443.9 598.760  20
  -3   2  -2 16564.1 527.724  71
  -3   2  -1 7107.83 390.649  20
  -3   2  -1 6923.21 345.050  71
  -3   2   0 20655.1 684.964  20
  -3   2   1 106580. 1894.72  20
  -3   2   2 31822.4 860.160  20
  -3   2   2 32471.9 720.226  75
  -3   2   3 28237.9 790.568  20
  -3   2   4 69719.0 1370.58  20
  -3   2   4 70714.3 1358.65  67
  -3   2   5 80288.2 1996.96  28
  -3   2   5 81661.5 1980.91  38
  -3   2   6 213463. 3211.45   5
  -3   2   6 185800. 3612.93  38
  -3   2   6 170247. 3269.70  43
  -3   2   6 198692. 3722.09  28
  -3   2   6 207122. 3705.25  30
  -3   2   7 53324.5 1348.09   5
  -3   2   7 49678.0 1703.49  28
  -3   2   7 51676.6 1669.92  30
  -3   2   7 53310.9 1779.12  51
  -3   2   7 54277.6 1968.61  61
  -3   2   7 48313.2 1671.81  38
  -3   2   8 22208.4 899.156  79
  -3   2   8 19814.4 1086.40  28
  -3   2   8 19185.5 1021.57  30
  -3   2   8 22491.6 884.396  19
  -3   2   8 17396.5 1029.64  38
  -3   2   8 19033.8 1066.36  51
  -3   2   9 13815.1 710.839  79
  -3   2   9 12161.7 877.069  28
  -3   2   9 10424.6 824.948  38
  -3   2   9 10608.4 798.754  51
  -3   2   9 10443.3 684.536  18
  -3   2   9 13594.3 677.849  19
  -3   2  10 11458.6 624.683  79
  -3   2  10 11614.1 583.452  19
  -3   2  10 10973.1 683.359  18
  -3   2  11 13440.5 742.529  51
  -3   2  11 16401.8 614.230  19
  -3   2  12 30570.4 855.687   8
  -3   2  12 28417.6 688.493  19
  -3   3  -7 58676.1 1477.86  71
  -3   3  -6 129740. 2396.05  71
  -3   3  -5 200982. 3172.07  71
  -3   3  -4 154129. 2278.06  20
  -3   3  -4 138362. 2364.94  71
  -3   3  -3 7805.72 376.137  20
  -3   3  -3 7870.59 392.610  71
  -3   3  -2 38579.0 928.026  20
  -3   3  -2 34172.3 866.189  71
  -3   3  -1 20044.9 656.967  20
  -3   3  -1 19560.7 622.177  71
  -3   3   0 27868.4 810.512  20
  -3   3   1 152698. 2493.64  71
  -3   3   2 254533. 3816.94  20
  -3   3   2 272588. 3867.39  71
  -3   3   3 124651. 2063.31  20
  -3   3   3 107233. 1719.79  75
  -3   3   4 52481.6 1184.75  20
  -3   3   5 20955.1 679.910  20
  -3   3   5 23235.0 963.113  28
  -3   3   5 21385.4 887.163  38
  -3   3   5 21999.5 937.056  43
  -3   3   6 102476. 2324.96  28
  -3   3   6 102282. 2284.42  38
  -3   3   7 6139.31 561.046  38
  -3   3   7 6154.61 582.443  28
  -3   3   7 6053.19 589.635  30
  -3   3   7 6890.06 704.535  61
  -3   3   7 4832.18 476.795  43
  -3   3   7 7179.83 474.978   5
  -3   3   8 10494.3 775.812  38
  -3   3   8 10208.5 781.206  30
  -3   3   8 11479.3 826.423  28
  -3   3   8 12187.5 654.065  19
  -3   3   9 16201.2 1022.33  51
  -3   3   9 17339.1 1025.63  28
  -3   3   9 20532.0 851.153  19
  -3   3   9 20491.9 868.633  79
  -3   3  10 11591.9 627.323  79
  -3   3  10 11557.8 598.759  19
  -3   3  11 4854.08 350.501  19
  -3   3  11 4796.08 381.776  79
  -3   3  11 5281.24 445.756   8
  -3   3  11 4427.78 470.182  51
  -3   3  12 23284.3 759.608   8
  -3   3  12 22167.2 613.014  19
  -3   4  -6 83383.1 1881.41  71
  -3   4  -5 91571.0 1916.15  71
  -3   4  -4 84054.3 1729.11  71
  -3   4  -3 8166.47 442.123  71
  -3   4  -3 9690.83 442.354  20
  -3   4  -2 9989.63 469.916  71
  -3   4  -2 10233.3 468.670  20
  -3   4  -1 14451.1 575.223  20
  -3   4   0 67196.8 1396.31  71
  -3   4   0 64411.7 1401.99  20
  -3   4   1 215906. 3316.94  71
  -3   4   2 457334. 6602.35  71
  -3   4   2 533499. 6700.98  20
  -3   4   3 269225. 3988.35  20
  -3   4   4 33774.1 961.370  20
  -3   4   4 30920.9 1124.72  35
  -3   4   4 31169.8 1270.59  43
  -3   4   5 26726.8 1103.09  43
  -3   4   5 27329.2 843.018  20
  -3   4   5 19673.1 894.358  35
  -3   4   5 21433.4 1041.45  26
  -3   4   5 27466.5 1019.09  28
  -3   4   5 27501.2 1137.11  30
  -3   4   6 26946.5 1176.49  30
  -3   4   6 26018.1 1068.81  28
  -3   4   6 24101.2 1074.68  43
  -3   4   7-88.4636 229.404  43
  -3   4   7 68.9043 166.041  26
  -3   4   7 154.232 145.910  80
  -3   4   7-16.6364 153.413  61
  -3   4   7 136.889 173.721  28
  -3   4   7 144.664 219.538  51
  -3   4   7 197.366 184.139  38
  -3   4   8 23543.3 1147.18  28
  -3   4   8 23839.0 1036.73  26
  -3   4   8 24290.3 1234.23  51
  -3   4   9 4726.53 419.189  19
  -3   4   9 3871.59 497.575  28
  -3   4   9 4015.85 541.738  51
  -3   4  10 8576.80 525.138  19
  -3   4  10 9942.36 584.893  79
  -3   4  11 11678.8 761.712  51
  -3   4  11 13101.9 575.156  19
  -3   4  11 14026.4 693.205   8
  -3   4  11 13178.4 611.819  79
  -3   4  12 19517.2 807.540  51
  -3   4  12 19787.1 583.398  19
  -3   4  12 21386.9 720.411   8
  -3   4  12 19786.9 648.925  79
  -3   5  -5 40282.1 1258.87  71
  -3   5  -4 47951.4 1333.76  71
  -3   5  -3 15690.7 679.797  71
  -3   5  -3 16290.8 625.353  20
  -3   5  -2 53859.2 1325.84  71
  -3   5  -2 55854.0 1287.09  20
  -3   5  -1 15454.8 635.519  20
  -3   5   0 31170.6 867.992  71
  -3   5   0 33735.2 909.409  20
  -3   5   1 128481. 2132.48  71
  -3   5   1 127864. 2137.86  20
  -3   5   2 376826. 5073.94  71
  -3   5   2 377847. 5825.23  43
  -3   5   3 273620. 4127.92  71
  -3   5   3 279161. 4184.66  20
  -3   5   4 8626.22 665.377  35
  -3   5   4 9341.65 651.521  36
  -3   5   4 9490.72 650.147  30
  -3   5   4 8537.19 759.366  26
  -3   5   4 9245.46 521.047  20
  -3   5   5 12462.5 769.646  30
  -3   5   5 8526.57 647.799  35
  -3   5   5 8386.51 728.543  26
  -3   5   5 11295.2 574.528  20
  -3   5   6 4311.11 409.608  80
  -3   5   6 2413.29 400.051  35
  -3   5   6 4702.97 515.832  30
  -3   5   6 3499.28 453.712  43
  -3   5   6 3360.12 431.116  26
  -3   5   7 3610.33 388.902  80
  -3   5   7 2573.37 421.894  43
  -3   5   7 3322.82 466.312  51
  -3   5   7 2791.35 435.017  30
  -3   5   7 3138.14 405.284  28
  -3   5   7 2949.56 420.172  26
  -3   5   8 35641.7 1504.93  51
  -3   5   8 35823.8 1521.40  30
  -3   5   8 38028.2 1428.54  28
  -3   5   8 37908.8 1400.78  26
  -3   5   9 51767.5 1863.60  51
  -3   5   9 60046.3 1698.66  26
  -3   5  10 20019.2 790.971  19
  -3   5  10 19499.2 810.064  79
  -3   5  11 20512.0 716.773  19
  -3   5  11 19437.7 970.258  51
  -3   5  11 19570.6 743.760  79
  -3   5  12 1491.57 193.337  79
  -3   5  12 1222.67 144.755  19
  -3   6  -3 6141.61 471.301  71
  -3   6  -2 37303.4 1086.51  20
  -3   6  -1 13201.5 626.053  20
  -3   6  -1 12517.6 623.137  71
  -3   6   0 15469.2 683.717  71
  -3   6   0 17236.2 722.847  20
  -3   6   1 115276. 2095.88  71
  -3   6   1 122985. 2162.83  20
  -3   6   1 122607. 2739.27  43
  -3   6   1 53074.9 2428.07  26
  -3   6   1 48206.1 1933.37  35
  -3   6   2 119921. 2440.78  71
  -3   6   2 107753. 2758.81  35
  -3   6   2 153291. 3123.54  43
  -3   6   2 149460. 3526.35  26
  -3   6   3 109961. 2291.31  71
  -3   6   3 132177. 2893.62  43
  -3   6   3 128725. 2443.41  20
  -3   6   3 101606. 2491.07  36
  -3   6   3 149641. 3302.27  26
  -3   6   3 123746. 2573.68  30
  -3   6   4 49740.1 1655.24  43
  -3   6   4 49751.6 1518.73  36
  -3   6   4 47538.4 1592.43  35
  -3   6   4 46564.7 1341.09  20
  -3   6   4 48482.2 1729.76  26
  -3   6   4 48828.1 1542.07  30
  -3   6   5 14533.1 762.431  80
  -3   6   5 13447.3 853.093  43
  -3   6   5 12176.0 714.604  36
  -3   6   5 12259.7 811.993  35
  -3   6   5 13478.5 819.870  30
  -3   6   5 13183.8 685.055  20
  -3   6   6 5049.42 463.461  80
  -3   6   6 3640.86 491.956  35
  -3   6   6 4425.88 529.749  26
  -3   6   6 5496.99 555.931  30
  -3   6   6 4871.45 512.055  51
  -3   6   7 1532.22 334.030  51
  -3   6   7 1365.60 264.262  80
  -3   6   7 1098.12 321.673  30
  -3   6   7 1202.31 315.622  26
  -3   6   7 568.121 283.126  43
  -3   6   8 20367.5 1123.94  30
  -3   6   8 22578.7 1115.38  26
  -3   6   8 21729.9 1129.11  51
  -3   6   9 124892. 2689.22  26
  -3   6   9 102632. 2705.26  51
  -3   6  10 79645.0 1877.92  26
  -3   6  10 83508.2 1756.46  19
  -3   6  11 15166.8 628.565  79
  -3   6  11 15797.2 841.208  51
  -3   6  12 2054.70 206.117  79
  -3   6  12 2157.08 280.362  51
  -3   7  -2 11584.9 843.602  35
  -3   7  -1 7422.77 530.426  71
  -3   7  -1 6357.33 734.414  35
  -3   7   0 11732.1 962.919  35
  -3   7   0 12649.8 696.135  71
  -3   7   1 71576.0 1823.58  71
  -3   7   1 71501.9 2203.07  35
  -3   7   1 80578.3 1975.54  80
  -3   7   1 90164.6 2226.00  43
  -3   7   1 84581.1 2501.31  26
  -3   7   2 72711.7 1878.36  71
  -3   7   2 87123.5 2359.44  35
  -3   7   2 73181.0 2185.23  36
  -3   7   2 81054.4 2025.33  80
  -3   7   2 90122.0 2280.08  43
  -3   7   3 59640.8 1617.91  71
  -3   7   3 63691.3 1799.05  80
  -3   7   3 72704.5 2022.87  43
  -3   7   3 76648.8 2298.70  26
  -3   7   3 67935.8 1962.12  36
  -3   7   3 71916.6 2082.44  35
  -3   7   4 64462.5 1802.51  36
  -3   7   4 60532.6 1889.43  43
  -3   7   4 57113.4 1700.89  80
  -3   7   4 58820.9 1968.96  26
  -3   7   5 2267.58 447.610  35
  -3   7   5 1794.72 370.745  36
  -3   7   5 2772.08 437.853  43
  -3   7   5 3285.92 397.960  80
  -3   7   5 3018.41 416.431  30
  -3   7   5 2918.94 458.573  26
  -3   7   6 9928.42 660.974  80
  -3   7   6 9369.62 752.282  43
  -3   7   6 7983.99 693.613  35
  -3   7   6 9444.53 712.863  30
  -3   7   7 14152.4 888.225  30
  -3   7   7 15821.0 810.997  80
  -3   7   7 13552.8 825.909  51
  -3   7   7 15520.1 959.119  26
  -3   7   8 52868.1 1775.37  26
  -3   7   8 47514.0 1630.32  51
  -3   7   8 45889.8 1680.47  30
  -3   7   8 54356.1 1523.15  80
  -3   7   9 103555. 2441.94  26
  -3   7   9 101286. 2145.22  80
  -3   7  10 93874.5 2098.11  26
  -3   7  10 91861.4 2284.92  51
  -3   7  11 12883.5 698.331  51
  -3   7  11 11390.5 519.342  79
  -3   7  12 9847.65 399.172  79
  -3   8  -6 6675.96 387.804  27
  -3   8  -3 30579.6 1217.47  36
  -3   8  -2 38476.1 1480.41  36
  -3   8  -1 33692.3 1451.71  36
  -3   8  -1 35552.7 1348.51  35
  -3   8   0 4660.26 646.127  26
  -3   8   0 6072.24 670.092  35
  -3   8   1 25265.1 1106.77  80
  -3   8   1 30240.0 1425.38  36
  -3   8   1 27135.1 1274.49  35
  -3   8   1 28728.5 1369.89  26
  -3   8   2 63267.1 1815.74  43
  -3   8   2 63398.0 1973.42  35
  -3   8   2 66177.3 2065.49  26
  -3   8   3 60256.2 1836.79  43
  -3   8   3 59821.6 1922.52  35
  -3   8   3 61576.8 2005.77  26
  -3   8   3 56254.2 1752.76  80
  -3   8   4 19983.0 992.865  80
  -3   8   4 20719.5 1072.10  43
  -3   8   4 19762.1 1089.40  35
  -3   8   4 19006.5 1119.29  26
  -3   8   4 21460.9 968.066  53
  -3   8   5 1293.70 344.864  36
  -3   8   5 2112.54 356.149  80
  -3   8   5 1843.84 383.110  26
  -3   8   5 1586.95 354.613  43
  -3   8   6 14196.9 797.689  80
  -3   8   6 12662.1 859.476  43
  -3   8   6 13800.2 913.016  26
  -3   8   7 6230.03 624.041  43
  -3   8   7 5841.37 555.309  30
  -3   8   7 6795.01 537.427  80
  -3   8   8 56256.8 1816.68  26
  -3   8   8 54633.2 1533.33  80
  -3   8   9 81595.5 2090.86  26
  -3   8   9 77046.0 1777.72  80
  -3   8  10 85739.8 1949.14  26
  -3   8  10 82502.9 1921.34  51
  -3   8  11 12727.6 510.351  79
  -3   8  11 13710.3 615.497  51
  -3   8  12 426.292 96.0312  79
  -3   9  -5 6165.87 353.050  80
  -3   9  -4 116.386 111.568  53
  -3   9  -4 458.011 212.639  27
  -3   9  -3 20109.8 827.246  36
  -3   9  -3 21911.8 880.228  53
  -3   9  -2 41634.1 1347.24  36
  -3   9  -2 38609.8 1302.83  53
  -3   9  -1 30598.5 1231.14  36
  -3   9  -1 25796.3 1063.70  80
  -3   9   0 11761.1 766.905  35
  -3   9   0 11467.9 726.398  80
  -3   9   1 17980.3 980.599  35
  -3   9   1 18122.6 934.791  80
  -3   9   2 67510.7 1997.47  35
  -3   9   2 65169.9 1905.26  80
  -3   9   2 67043.1 1919.53  53
  -3   9   2 70515.6 1997.59  26
  -3   9   3 40079.5 1399.80  43
  -3   9   3 44314.1 1548.47  36
  -3   9   3 39813.1 1538.75  35
  -3   9   3 43276.2 1311.13  27
  -3   9   3 37435.9 1410.39  80
  -3   9   3 41342.4 1429.15  53
  -3   9   3 42355.5 1556.72  26
  -3   9   4 781.326 267.413  43
  -3   9   4 837.559 269.471  80
  -3   9   4 541.880 241.933  53
  -3   9   4 944.942 295.301  26
  -3   9   4 127.524 471.912  35
  -3   9   4 337.940 371.283  36
  -3   9   5 372.612 229.612  43
  -3   9   5 492.286 218.741  80
  -3   9   5 506.552 179.377  53
  -3   9   5-264.252 398.675  36
  -3   9   5 701.613 281.958  26
  -3   9   6 8427.30 608.335  80
  -3   9   6 8646.17 718.196  26
  -3   9   6 6753.22 617.432  43
  -3   9   7 2600.33 341.925  80
  -3   9   7 2586.35 419.858  26
  -3   9   8 32417.4 1087.36  80
  -3   9   9 57979.9 1427.11  80
  -3   9   9 62585.9 1699.18  26
  -3   9  10 56634.9 1431.54  26
  -3   9  11 31598.1 761.199  79
  -3  10  -3 16997.1 629.904  80
  -3  10  -3 17967.2 686.137  27
  -3  10  -2 78984.8 1724.56  27
  -3  10  -2 72519.5 1629.22  80
  -3  10  -2 74862.3 1699.68  53
  -3  10  -2 75051.5 1628.20  36
  -3  10  -1 55219.2 1466.83  80
  -3  10  -1 57589.5 1516.48  36
  -3  10  -1 57494.8 1545.89  53
  -3  10   0 6394.86 521.380  27
  -3  10   0 5165.84 456.862  80
  -3  10   0 4519.45 500.082  36
  -3  10   0 5673.79 506.493  53
  -3  10   1 3176.63 431.947  35
  -3  10   1 4576.95 524.333  36
  -3  10   1 4649.43 459.445  80
  -3  10   2 8451.18 565.030  27
  -3  10   2 6619.25 553.777  80
  -3  10   2 7488.59 592.030  53
  -3  10   2 7387.07 624.052  36
  -3  10   2 6383.74 590.544  35
  -3  10   3 1898.96 325.650  80
  -3  10   3 2231.52 308.405  27
  -3  10   3 1983.03 331.674  26
  -3  10   3 2381.36 342.766  53
  -3  10   4 6823.83 589.123  36
  -3  10   4 6974.40 590.442  26
  -3  10   4 6832.12 551.124  80
  -3  10   4 8076.55 550.755  53
  -3  10   5 27776.4 1180.78  26
  -3  10   5 28290.3 1082.27  80
  -3  10   6 18357.4 940.916  26
  -3  10   6 18303.5 832.008  80
  -3  10   7 7798.09 608.384  26
  -3  10   7 7094.31 490.688  80
  -3  10   8 10511.2 666.722  26
  -3  10   8 10611.0 549.180  80
  -3  10   9 32967.5 918.824  80
  -3  11  -1 25307.8 751.622  80
  -3  11   0 3047.34 298.423  80
  -3  11   0 3981.42 336.679  27
  -3  11   0 3640.00 336.406  53
  -3  11   1 4408.58 373.161  80
  -3  11   1 4986.68 375.837  27
  -3  11   2 12743.7 644.801  80
  -3  11   2 14317.7 605.517  27
  -3  11   2 13401.1 659.623  53
  -3  11   3 1255.68 226.808  53
  -3  11   3 887.155 212.345  80
  -3  11   4 6575.28 428.167  53
  -3  11   4 6136.71 452.589  80
  -3  11   4 5513.34 440.682  26
  -3  11   5 28388.1 945.433  80
  -3  11   5 26147.3 979.452  26
  -3  11   6 20393.0 764.162  80
  -3  11   6 21606.2 875.255  26
  -3  11   7 5614.33 373.447  80
  -3  11   7 6267.71 458.532  26
  -3  11   8 3663.70 277.339  80
  -3  11   8 3804.52 337.401  26
  -3  12   2 738.893 123.658  80
  -3  12   3 1666.47 185.189  80
  -3  12   4 7941.48 381.944  80
  -3  12   5 25190.2 699.558  80
  -3  12   6 27860.1 706.496  80
  -3  12   7 6293.43 290.765  80
  -2 -14  -8 24243.6 733.066  10
  -2 -14  -7 9235.00 476.100  10
  -2 -13 -11 1387.19 215.508  84
  -2 -13 -10 11824.5 571.637  84
  -2 -13  -9 25585.1 773.672  85
  -2 -13  -9 28484.2 1127.01  50
  -2 -13  -8 32976.3 945.446  85
  -2 -13  -8 37324.4 1330.17  50
  -2 -13  -7 7712.52 461.015  85
  -2 -13  -7 7844.19 628.085  50
  -2 -13  -6 3375.48 444.491  50
  -2 -13  -5 21768.7 839.563  85
  -2 -13  -5 21741.7 1015.94  50
  -2 -13  -4 31928.0 1234.33  50
  -2 -13  -4 41116.3 1398.49  10
  -2 -13  -3 9139.19 633.012  50
  -2 -13  -1 1814.49 205.486   1
  -2 -12 -13 2706.48 235.982  84
  -2 -12 -12 497.342 161.126  84
  -2 -12 -11 2011.92 342.916  57
  -2 -12 -10 22860.8 812.307  84
  -2 -12 -10 20003.5 693.653  85
  -2 -12  -9 65608.3 1528.05  84
  -2 -12  -9 57007.6 1353.97  85
  -2 -12  -8 90527.2 1919.92  84
  -2 -12  -8 75975.3 1691.04  85
  -2 -12  -7 41090.1 1188.61  85
  -2 -12  -7 41682.4 1202.88  87
  -2 -12  -6 6247.30 623.068  50
  -2 -12  -6 6281.56 458.985  87
  -2 -12  -5 946.588 319.304  50
  -2 -12  -5 921.440 237.732  85
  -2 -12  -4 9464.74 746.764  50
  -2 -12  -4 8774.94 577.934  85
  -2 -12  -4 8451.33 526.227  87
  -2 -12  -3 8808.69 714.735  50
  -2 -12  -3 8931.77 607.689  85
  -2 -12  -2 1787.09 363.266  50
  -2 -12  -1 26111.8 1137.44  50
  -2 -12   0 15427.1 727.440   1
  -2 -11 -13 109.552 115.947  84
  -2 -11 -12 969.035 268.416  57
  -2 -11 -12 987.099 200.279  84
  -2 -11 -11 753.341 273.495  57
  -2 -11 -11 781.173 199.441  84
  -2 -11 -10 20208.8 735.757  85
  -2 -11 -10 25352.9 1143.61  57
  -2 -11  -9 51653.2 1328.35  87
  -2 -11  -9 49454.8 1331.84  84
  -2 -11  -9 48931.0 1275.25  85
  -2 -11  -8 41805.3 1214.64  84
  -2 -11  -8 39441.9 1161.19  85
  -2 -11  -8 41947.3 1220.09  87
  -2 -11  -7 73713.4 1725.57  85
  -2 -11  -7 77260.1 1792.44  87
  -2 -11  -6 19632.6 829.863  87
  -2 -11  -6 19165.7 808.150  85
  -2 -11  -5 3938.01 386.676  85
  -2 -11  -5 4749.43 408.256  24
  -2 -11  -4 7465.16 696.712  50
  -2 -11  -4 6967.99 512.044  85
  -2 -11  -4 6373.95 481.567  87
  -2 -11  -4 6988.02 496.169  24
  -2 -11  -3 507.096 282.218  50
  -2 -11  -3 618.568 222.552  85
  -2 -11  -3 630.879 203.238  87
  -2 -11  -3 547.724 181.666  24
  -2 -11  -2 8262.86 726.149  50
  -2 -11  -2 9342.71 562.843  24
  -2 -11  -2 10425.5 668.991  85
  -2 -11  -2 9710.33 574.475  87
  -2 -11  -1 39132.7 1525.69  54
  -2 -11  -1 40154.2 1581.08  50
  -2 -11   0 22878.8 1135.90  50
  -2 -11   1 353.203 117.932  11
  -2 -11   1 333.674 230.318  50
  -2 -11   2 12591.9 493.537  11
  -2 -11   2 14498.9 702.750   1
  -2 -11   3 19880.5 656.640   1
  -2 -10 -13 1875.52 306.805  57
  -2 -10 -13 1851.88 333.853  56
  -2 -10 -13 1384.14 203.786  84
  -2 -10 -12 1626.41 315.195  57
  -2 -10 -12 1628.61 363.932  56
  -2 -10 -12 1033.59 235.134  84
  -2 -10 -11 970.226 277.838  57
  -2 -10 -11 951.952 331.249  56
  -2 -10 -11 473.907 236.664  84
  -2 -10 -10 15988.4 869.867  57
  -2 -10 -10 15121.1 918.314  56
  -2 -10 -10 12420.3 642.595  84
  -2 -10 -10 13199.4 597.940  85
  -2 -10 -10 16254.6 1303.61  22
  -2 -10  -9 108539. 2170.11  87
  -2 -10  -9 105835. 2125.96  85
  -2 -10  -9 124588. 2671.87  57
  -2 -10  -9 119765. 2820.24  56
  -2 -10  -8 136620. 2567.24  85
  -2 -10  -8 138067. 2568.26  84
  -2 -10  -8 143449. 2659.34  87
  -2 -10  -7 86863.1 1860.76  84
  -2 -10  -7 86746.9 1931.27  87
  -2 -10  -7 82041.9 1843.34  85
  -2 -10  -6 24726.2 910.377  85
  -2 -10  -6 24835.2 915.220  84
  -2 -10  -6 27666.5 987.571  87
  -2 -10  -5 598.030 206.444  86
  -2 -10  -5 559.392 187.497  87
  -2 -10  -5 716.308 190.432  24
  -2 -10  -5 7.87616 312.791  84
  -2 -10  -4 2555.96 314.730  24
  -2 -10  -4 1822.94 271.332  85
  -2 -10  -4 2208.59 299.740  87
  -2 -10  -4 2290.63 321.109  86
  -2 -10  -3 11933.9 651.462  24
  -2 -10  -3 10803.6 806.036  50
  -2 -10  -3 11216.4 626.836  85
  -2 -10  -3 10426.3 599.149  87
  -2 -10  -2 63425.4 1621.96  24
  -2 -10  -2 61011.3 1969.32  50
  -2 -10  -2 62365.1 1625.10  85
  -2 -10  -2 59646.5 1536.48  87
  -2 -10  -2 62252.0 1614.01  86
  -2 -10  -1 87549.2 1989.59  24
  -2 -10  -1 82763.4 2383.03  50
  -2 -10  -1 87742.2 2074.90  85
  -2 -10  -1 83961.6 1880.17  87
  -2 -10   0 33778.2 1015.64  11
  -2 -10   0 32747.0 1516.53  54
  -2 -10   0 34297.2 1475.31  50
  -2 -10   1 2841.33 298.644  11
  -2 -10   1 2525.17 413.265  54
  -2 -10   1 2444.86 441.194  50
  -2 -10   2 5690.16 403.242  11
  -2 -10   3 24115.6 972.104   1
  -2 -10   3 22353.9 770.662  11
  -2 -10   4 21371.0 685.205  11
  -2  -9 -15 5604.13 574.651  77
  -2  -9 -14 5428.13 435.445  45
  -2  -9 -14 6667.86 520.560  56
  -2  -9 -13 4241.08 325.378  84
  -2  -9 -13 4732.30 489.516  56
  -2  -9 -13 4131.58 426.005  45
  -2  -9 -12 15169.6 660.318  84
  -2  -9 -12 16892.5 852.968  45
  -2  -9 -11 5626.40 439.786  84
  -2  -9 -11 7230.13 611.075  56
  -2  -9 -11 6538.66 554.020  45
  -2  -9 -10 3610.10 383.780  84
  -2  -9 -10 4285.40 489.334  56
  -2  -9 -10 4636.70 465.076  57
  -2  -9 -10 4099.03 449.362  45
  -2  -9  -9 76397.9 1926.96  45
  -2  -9  -9 71179.7 1635.53  85
  -2  -9  -9 82779.3 1974.31  57
  -2  -9  -9 89073.8 2156.86  56
  -2  -9  -9 96932.8 2566.59  22
  -2  -9  -9 75581.9 1711.04  84
  -2  -9  -8 304579. 5212.90  22
  -2  -9  -8 241616. 3946.71  85
  -2  -9  -8 257082. 4054.96  87
  -2  -9  -8 278250. 4367.05  57
  -2  -9  -8 281265. 4581.91  56
  -2  -9  -8 242994. 4218.53  45
  -2  -9  -7 86904.1 2579.73  22
  -2  -9  -7 81090.5 1773.73   4
  -2  -9  -7 76700.1 1676.48  85
  -2  -9  -7 81011.5 1771.42  87
  -2  -9  -7 77530.4 1657.47  84
  -2  -9  -7 86413.9 1979.65  57
  -2  -9  -7 86865.5 2128.74  56
  -2  -9  -6 4579.29 388.404   4
  -2  -9  -6 4769.64 383.948  85
  -2  -9  -6 4998.09 407.834  87
  -2  -9  -6 5397.12 438.625  86
  -2  -9  -6 5268.25 483.284  57
  -2  -9  -6 5005.92 407.117  84
  -2  -9  -5 2826.49 306.858   4
  -2  -9  -5 3060.59 408.937  57
  -2  -9  -5 2934.20 308.093  24
  -2  -9  -5 2470.08 303.070  84
  -2  -9  -5 3020.12 324.076  87
  -2  -9  -5 2432.48 311.927  86
  -2  -9  -4 158.926 233.246  84
  -2  -9  -4 522.776 170.585  85
  -2  -9  -4 472.487 185.854  86
  -2  -9  -4 627.893 176.458  24
  -2  -9  -3 14437.6 669.467   4
  -2  -9  -3 15184.0 711.635  24
  -2  -9  -3 13345.8 635.949  85
  -2  -9  -3 13567.1 653.906  87
  -2  -9  -2 56282.5 1427.51   4
  -2  -9  -2 57943.5 1514.19  24
  -2  -9  -2 54583.8 1763.46  50
  -2  -9  -2 60723.8 1541.03  86
  -2  -9  -2 55438.0 1427.59  85
  -2  -9  -2 55993.5 1421.22  87
  -2  -9  -1 82930.1 1903.29  24
  -2  -9  -1 75030.6 2156.99  50
  -2  -9  -1 80089.0 1834.55  85
  -2  -9  -1 76368.3 1728.51  87
  -2  -9  -1 78879.4 1824.88  86
  -2  -9   0 104137. 2072.20  11
  -2  -9   0 99620.4 2608.74  50
  -2  -9   0 101214. 2078.89  87
  -2  -9   0 103405. 2167.52  86
  -2  -9   1 41140.0 1183.69  11
  -2  -9   1 36920.1 1658.17  54
  -2  -9   1 37163.1 1526.81  50
  -2  -9   1 37551.7 1150.48  86
  -2  -9   2 235.142 147.989  11
  -2  -9   2 45.1772 287.685  50
  -2  -9   2 186.595 237.792  54
  -2  -9   3 4075.43 469.213  54
  -2  -9   3 4596.02 365.908   9
  -2  -9   3 5246.52 421.764  11
  -2  -9   4 5326.26 380.156   9
  -2  -9   4 6060.80 433.286  11
  -2  -9   4 6040.74 503.973   1
  -2  -9   5 2437.63 262.887  11
  -2  -9   5 2346.87 235.148   9
  -2  -8 -14 2551.72 317.174  57
  -2  -8 -14 2397.22 315.141  45
  -2  -8 -13 3770.40 306.402  84
  -2  -8 -13 5038.97 454.128  57
  -2  -8 -13 3793.84 677.947  22
  -2  -8 -13 3833.66 422.722  45
  -2  -8 -12 74856.4 1856.69  57
  -2  -8 -12 77835.0 2121.24  22
  -2  -8 -12 73670.1 1906.55  45
  -2  -8 -11 26022.8 1206.90  22
  -2  -8 -11 25425.2 1052.81  45
  -2  -8 -11 26655.5 1086.51  56
  -2  -8 -11 23454.5 858.329  84
  -2  -8 -10 21355.1 1075.65  22
  -2  -8 -10 20878.3 932.083  45
  -2  -8 -10 21304.4 946.899  56
  -2  -8 -10 18807.5 773.435  84
  -2  -8  -9 75584.2 1842.23  45
  -2  -8  -9 71130.9 1642.56  84
  -2  -8  -8 181861. 3210.81  45
  -2  -8  -8 175044. 2988.69  85
  -2  -8  -8 199729. 3356.16  56
  -2  -8  -8 193167. 3214.60  57
  -2  -8  -8 176012. 3004.30  84
  -2  -8  -7 73783.3 1944.89  22
  -2  -8  -7 63200.4 1469.62   4
  -2  -8  -7 58638.7 1488.68  45
  -2  -8  -7 75220.8 1901.17  46
  -2  -8  -7 61140.6 1419.50  85
  -2  -8  -7 65702.2 1537.85  57
  -2  -8  -7 66586.8 1630.03  56
  -2  -8  -7 56793.2 1363.62  84
  -2  -8  -6 12390.7 878.075  22
  -2  -8  -6 8648.73 515.780  45
  -2  -8  -6 11462.3 1073.53  46
  -2  -8  -6 10442.2 566.255  57
  -2  -8  -6 11980.6 646.158  56
  -2  -8  -6 9927.27 526.799   4
  -2  -8  -5 6094.43 450.768  57
  -2  -8  -5 7162.81 441.240   4
  -2  -8  -4 2318.09 261.634  24
  -2  -8  -4 2936.80 351.052  57
  -2  -8  -4 2794.36 285.779   4
  -2  -8  -3 3736.01 321.033   4
  -2  -8  -3 3817.18 339.541  24
  -2  -8  -2 93684.1 1873.62   4
  -2  -8  -2 96705.6 1974.00  24
  -2  -8  -1 71256.3 1584.70   4
  -2  -8  -1 78293.6 1716.33  86
  -2  -8  -1 71100.9 1937.99  50
  -2  -8  -1 82455.7 2703.55  60
  -2  -8  -1 76060.9 1738.27  24
  -2  -8   0 73436.6 1606.52   4
  -2  -8   0 68474.3 1977.17  50
  -2  -8   0 81528.1 1845.59  24
  -2  -8   0 78837.7 1728.64  86
  -2  -8   0 72024.2 1595.89  87
  -2  -8   1 54040.0 1400.95  86
  -2  -8   1 51742.1 1746.01  50
  -2  -8   2 1231.82 231.818  11
  -2  -8   2 1587.72 232.633   9
  -2  -8   2 1087.12 356.394  54
  -2  -8   2 1114.21 347.211  50
  -2  -8   3 21966.6 834.958   9
  -2  -8   3 22741.7 904.596  11
  -2  -8   3 18808.7 1098.60  54
  -2  -8   3 18787.7 1087.37  50
  -2  -8   4 2380.16 390.993  54
  -2  -8   4 3926.12 467.107   1
  -2  -8   4 3400.26 348.953   9
  -2  -8   4 3659.40 381.695  11
  -2  -8   5 8895.21 482.696  14
  -2  -8   5 9961.52 551.597   9
  -2  -8   5 10106.8 608.646   1
  -2  -8   6 18212.6 685.375   9
  -2  -8   6 17435.4 700.048  11
  -2  -8   7 13962.3 483.747   9
  -2  -8   7 12232.8 462.774  11
  -2  -7 -15 48723.6 1559.14  77
  -2  -7 -14 6289.54 496.272  56
  -2  -7 -14 6701.57 476.823  57
  -2  -7 -14 6079.11 472.289  45
  -2  -7 -13 34523.1 1216.86  45
  -2  -7 -13 35641.1 1170.91  57
  -2  -7 -12 113742. 2456.36  45
  -2  -7 -12 101858. 1959.59  84
  -2  -7 -11 16643.1 835.653  45
  -2  -7 -11 15781.4 677.136  84
  -2  -7 -10 18787.2 842.498  45
  -2  -7 -10 16643.7 697.069  84
  -2  -7  -9 28260.0 953.667  57
  -2  -7  -9 28159.3 986.041  45
  -2  -7  -8 43042.7 1178.22  56
  -2  -7  -8 46164.7 1288.40  22
  -2  -7  -7 81040.4 1610.15   4
  -2  -7  -7 79373.2 1667.07  56
  -2  -7  -6 15114.2 609.776  45
  -2  -7  -6 16378.2 627.971   4
  -2  -7  -6 16176.3 623.220  57
  -2  -7  -6 16965.1 665.319  56
  -2  -7  -6 17740.1 769.526  22
  -2  -7  -5 4893.65 338.801  45
  -2  -7  -5 5003.96 347.249  57
  -2  -7  -5 5135.19 377.754  56
  -2  -7  -5 5199.48 353.241   4
  -2  -7  -4 18466.9 699.642  57
  -2  -7  -4 20173.1 696.772   4
  -2  -7  -3 5745.94 984.482  68
  -2  -7  -3 7343.69 469.986  57
  -2  -7  -2 156513. 2547.32   4
  -2  -7  -2 156348. 2604.23  24
  -2  -7  -1 463901. 6167.80  24
  -2  -7  -1 445057. 5981.21   4
  -2  -7   0 227009. 3888.78  40
  -2  -7   0 204635. 3808.56  50
  -2  -7   0 249866. 4919.91  60
  -2  -7   0 245405. 3696.27  24
  -2  -7   0 221673. 3395.63   4
  -2  -7   1 36610.5 1328.97  50
  -2  -7   1 44391.0 1271.15  24
  -2  -7   1 43709.4 1879.86  60
  -2  -7   1 39338.7 1285.04  40
  -2  -7   2 409.140 190.676  40
  -2  -7   2 348.320 225.260  50
  -2  -7   2 572.710 151.949   9
  -2  -7   2 489.102 291.383  54
  -2  -7   3 1388.26 268.711  40
  -2  -7   3 1411.48 372.923  54
  -2  -7   3 1070.38 316.028  50
  -2  -7   3 1831.24 255.636   9
  -2  -7   3 1408.59 248.993  11
  -2  -7   4 6546.39 670.341  54
  -2  -7   4 7045.67 553.067  40
  -2  -7   4 8066.13 553.947  11
  -2  -7   4 7266.24 502.765   9
  -2  -7   4 7225.42 484.769  14
  -2  -7   5 32976.4 1104.74   9
  -2  -7   5 36432.0 1285.99   1
  -2  -7   6 53066.0 1393.66   9
  -2  -7   6 51206.3 1412.02  11
  -2  -7   7 42154.3 1136.98   9
  -2  -7   7 42996.4 1007.08  14
  -2  -7   8 8589.14 396.985   9
  -2  -6 -15 9211.74 528.040  56
  -2  -6 -15 6907.37 605.657  22
  -2  -6 -14 32254.0 1091.86  45
  -2  -6 -14 31359.5 1023.01  57
  -2  -6 -13 78505.9 1951.14  45
  -2  -6 -12 66777.7 1802.61  45
  -2  -6 -11 66094.4 1733.43  45
  -2  -6 -11 57567.9 1360.94  84
  -2  -6 -10 9076.32 595.751  73
  -2  -6 -10 10818.1 627.009  45
  -2  -6  -9 17634.5 744.621  45
  -2  -6  -8 845.793 177.939  45
  -2  -6  -7 36155.0 896.362   4
  -2  -6  -7 33567.3 913.895  45
  -2  -6  -6 1853.34 201.548  76
  -2  -6  -5 100437. 1774.35  76
  -2  -6  -4 27449.4 767.817  76
  -2  -6  -2 153677. 2269.55  76
  -2  -6  -2 114554. 2484.37  68
  -2  -6  -1 384453. 5127.85  76
  -2  -6   0 231057. 3819.28  50
  -2  -6   0 251377. 3500.94   4
  -2  -6   1 28854.6 1084.12  40
  -2  -6   1 32372.7 979.402  24
  -2  -6   1 27022.0 1021.41  50
  -2  -6   1 33235.3 1432.29  60
  -2  -6   1 29029.4 791.934   4
  -2  -6   2 725.323 219.981  40
  -2  -6   2 815.371 241.429  50
  -2  -6   2 791.905 311.557  60
  -2  -6   3 4602.24 459.394  19
  -2  -6   3 4069.61 560.219  60
  -2  -6   3 4738.32 479.434  40
  -2  -6   3 4282.98 355.931   9
  -2  -6   3 4381.87 486.616  50
  -2  -6   3 4867.94 608.697  54
  -2  -6   4 2244.68 357.155  19
  -2  -6   4 1815.38 399.643  54
  -2  -6   4 1880.87 268.443   9
  -2  -6   4 1734.84 320.463  40
  -2  -6   5 39423.2 1398.61   1
  -2  -6   5 35339.2 1510.38  54
  -2  -6   5 42000.5 1383.82  19
  -2  -6   5 38513.2 1270.00  11
  -2  -6   5 39054.7 1228.13   9
  -2  -6   5 38950.1 1407.12  40
  -2  -6   6 44137.1 1367.25  19
  -2  -6   6 42479.1 1310.07   9
  -2  -6   6 43994.4 1360.05  11
  -2  -6   7 59188.7 1518.63   9
  -2  -6   7 53764.8 1460.90  11
  -2  -6   8 45386.0 1207.25   9
  -2  -6   8 44568.9 1077.10  14
  -2  -6   9 2243.59 204.454   9
  -2  -5 -15 464.022 168.943  56
  -2  -5 -15 44424.2 1325.12  77
  -2  -5 -14 23578.1 924.153  45
  -2  -5 -13 88611.7 2105.53  45
  -2  -5 -12 53892.3 1602.62  45
  -2  -5 -11 110147. 2406.17  45
  -2  -5 -10 59206.2 1618.80  73
  -2  -5  -9 10061.5 546.458  45
  -2  -5  -9 4104.64 568.552  74
  -2  -5  -8 30879.3 888.864  45
  -2  -5  -8 24499.0 1045.54  74
  -2  -5  -7 2730.69 209.130   4
  -2  -5  -7 2557.63 208.868  76
  -2  -5  -7 2907.22 341.595  74
  -2  -5  -6 6430.99 321.938  76
  -2  -5  -5 165673. 2440.77  76
  -2  -5  -5 158329. 2747.24  74
  -2  -5  -4 176465. 2407.72  76
  -2  -5  -4 125695. 2718.12  74
  -2  -5  -3 25637.6 663.772  76
  -2  -5  -1 184244. 2772.74  68
  -2  -5  -1 187231. 2680.20  76
  -2  -5   0 214298. 3110.40  76
  -2  -5   0 233891. 3133.45  61
  -2  -5   1 24727.0 1097.46  60
  -2  -5   1 23218.8 727.445  61
  -2  -5   2 31692.5 1144.54  40
  -2  -5   2 27008.0 1010.73  50
  -2  -5   2 31226.9 761.691   4
  -2  -5   2 36358.4 1498.81  60
  -2  -5   2 35143.8 1043.77  61
  -2  -5   3 7382.42 578.655  40
  -2  -5   3 6711.17 540.614  50
  -2  -5   3 7831.23 547.332  61
  -2  -5   3 6695.04 635.193  60
  -2  -5   3 7827.48 696.269  54
  -2  -5   4 1720.32 298.550  19
  -2  -5   4 1148.85 305.860  60
  -2  -5   4 1969.93 335.394  40
  -2  -5   4 1311.62 216.832   9
  -2  -5   4 1171.12 222.906   8
  -2  -5   4 1081.96 330.358  54
  -2  -5   4 1176.37 295.875  50
  -2  -5   5 28549.7 1149.48   1
  -2  -5   5 28109.1 1232.94  40
  -2  -5   5 26374.6 971.357   9
  -2  -5   5 27129.7 1318.06  54
  -2  -5   6 136786. 2760.91  11
  -2  -5   6 131828. 2663.14   9
  -2  -5   7 101545. 2293.02  11
  -2  -5   7 103400. 2279.27   9
  -2  -5   8 37047.0 1180.84   9
  -2  -5   8 40648.4 1143.36  19
  -2  -5   9 4685.66 325.746  14
  -2  -5  10 4435.81 252.125   9
  -2  -4 -15 19686.4 943.583  77
  -2  -4 -14 8586.21 551.282  45
  -2  -4 -13 75290.2 1912.82  45
  -2  -4 -10 58124.1 2222.17  74
  -2  -4 -10 93562.5 2005.53  73
  -2  -4  -9-11.6632 192.642  74
  -2  -4  -8 67513.2 1592.58  74
  -2  -4  -7 69127.4 1427.45  74
  -2  -4  -6 201333. 2866.75  76
  -2  -4  -6 223480. 3119.45  74
  -2  -4  -5 253444. 3387.20  76
  -2  -4  -4 264383. 3590.42  76
  -2  -4  -4 282916. 3667.59  74
  -2  -4  -3 9726.00 349.626  76
  -2  -4  -3 12866.4 421.897  74
  -2  -4  -2 9764.64 470.805  74
  -2  -4  -1 7712.02 300.539  76
  -2  -4  -1 8087.17 249.782  61
  -2  -4   0 91531.1 1480.15  76
  -2  -4   0 95556.6 1324.00  68
  -2  -4   1 47155.6 1030.81  61
  -2  -4   1 49601.4 1425.55  60
  -2  -4   2 6285.25 567.161  60
  -2  -4   2 6097.53 399.442  61
  -2  -4   2 5233.28 257.255  76
  -2  -4   3 682.692 217.304  40
  -2  -4   3 607.035 192.402  50
  -2  -4   3 899.407 202.227  61
  -2  -4   3 1047.31 265.503  60
  -2  -4   4 4402.46 467.744  40
  -2  -4   4 4592.55 385.438  38
  -2  -4   4 5258.00 485.577  61
  -2  -4   4 4726.41 520.948  60
  -2  -4   5 31643.4 1382.66  54
  -2  -4   5 35038.7 1398.78  61
  -2  -4   5 33359.8 1354.12  40
  -2  -4   5 31694.6 1082.79  38
  -2  -4   5 34313.1 1126.28   8
  -2  -4   6 253588. 4727.19  40
  -2  -4   6 250577. 4193.42  38
  -2  -4   6 264959. 4250.69  11
  -2  -4   6 257563. 4319.64   8
  -2  -4   6 242750. 4098.95   9
  -2  -4   7 206346. 3712.25  11
  -2  -4   7 202132. 3777.86   8
  -2  -4   8 32657.9 1145.58  11
  -2  -4   8 40364.0 1220.84  19
  -2  -4   9 7408.75 514.537   9
  -2  -4   9 8906.67 494.244  19
  -2  -4  10 17.2347 102.594   9
  -2  -4  10 90.4126 97.9282  19
  -2  -4  10 205.924 101.592  14
  -2  -3 -14 4245.27 383.108  45
  -2  -3 -10 18028.5 930.128  74
  -2  -3 -10 15994.3 758.920  73
  -2  -3  -9 2877.50 319.261  74
  -2  -3  -9 2209.52 283.402  73
  -2  -3  -8 11007.1 510.225  74
  -2  -3  -7 74925.2 1439.97  74
  -2  -3  -6 352942. 4436.38  76
  -2  -3  -6 342287. 4421.12  75
  -2  -3  -5 230250. 2968.75  76
  -2  -3  -5 223054. 2960.09  75
  -2  -3  -5 225444. 3096.55  74
  -2  -3  -4 276515. 3579.06  76
  -2  -3  -4 283091. 3588.50  75
  -2  -3  -3 149801. 2044.60  76
  -2  -3  -3 147485. 2047.92  74
  -2  -3  -2 13169.4 364.988  76
  -2  -3  -2 13264.8 331.912  74
  -2  -3  -1 19880.3 479.154  76
  -2  -3  -1 24511.4 442.348  74
  -2  -3   0 13529.7 367.317  76
  -2  -3   1 51768.9 898.462  76
  -2  -3   1 51429.5 1069.36   5
  -2  -3   2 97668.0 1494.15  76
  -2  -3   2 121740. 2349.01  60
  -2  -3   2 113001. 1869.59  61
  -2  -3   2 96994.1 1776.03   5
  -2  -3   3 134477. 2742.17  60
  -2  -3   3 137610. 2387.94   5
  -2  -3   4 6612.88 433.426   5
  -2  -3   4 6345.19 524.127  40
  -2  -3   4 7357.26 530.788  61
  -2  -3   4 5895.51 512.559  60
  -2  -3   5 52653.0 1349.99  28
  -2  -3   5 58566.4 1483.35   5
  -2  -3   5 56579.3 1740.19  40
  -2  -3   5 58244.1 1543.64  38
  -2  -3   5 63503.3 1840.80  61
  -2  -3   6 169965. 3619.82  40
  -2  -3   6 176975. 3307.56  38
  -2  -3   6 177691. 3195.75   5
  -2  -3   6 164739. 3035.47  28
  -2  -3   6 182310. 3840.68  61
  -2  -3   6 179336. 3259.69   8
  -2  -3   7 89038.7 2062.45  19
  -2  -3   7 87470.5 2028.95  11
  -2  -3   7 85777.2 2126.14   8
  -2  -3   7 87866.7 2154.64  38
  -2  -3   8 22618.0 1027.11   8
  -2  -3   8 22936.0 965.724   9
  -2  -3   8 20391.6 897.437  11
  -2  -3   9 3226.50 336.249  19
  -2  -3   9 2602.79 340.998   9
  -2  -3   9 2532.41 363.163   8
  -2  -3  10 615.784 163.928  19
  -2  -3  10 397.969 164.933   9
  -2  -3  11 1015.30 144.328  14
  -2  -3  11 1031.90 138.414  19
  -2  -2 -14 3538.10 328.879  45
  -2  -2 -10 1707.21 309.720  13
  -2  -2 -10 891.276 194.527  73
  -2  -2  -9 1125.85 205.010  73
  -2  -2  -9 1495.72 211.213  74
  -2  -2  -8 12028.4 514.755  74
  -2  -2  -7 20260.4 631.909  74
  -2  -2  -6 302151. 4023.40  74
  -2  -2  -6 289629. 3825.04  75
  -2  -2  -5 404969. 5042.04  75
  -2  -2  -5 393631. 4885.11  76
  -2  -2  -5 396032. 5132.27  74
  -2  -2  -4 459452. 5760.47  74
  -2  -2  -4 451379. 5583.86  76
  -2  -2  -4 465567. 5712.78  75
  -2  -2  -3 673954. 8168.95  75
  -2  -2  -2 66143.4 1056.31  74
  -2  -2  -2 71764.3 1089.93  75
  -2  -2  -1 125335. 1666.45  74
  -2  -2   0 10427.8 205.501  74
  -2  -2   1 9992.08 355.918   5
  -2  -2   1 11771.6 317.198  76
  -2  -2   2 151260. 2321.77   5
  -2  -2   2 149249. 2037.10  76
  -2  -2   3 182168. 3129.69  60
  -2  -2   3 183725. 2461.31  76
  -2  -2   4 747.862 202.865  60
  -2  -2   4 1115.87 218.355  61
  -2  -2   5 49869.1 1312.71   5
  -2  -2   5 47017.9 1518.27  54
  -2  -2   5 49549.6 1526.74  61
  -2  -2   5 48328.6 1382.75  38
  -2  -2   6 39721.7 1508.73  61
  -2  -2   6 36132.8 1165.50  28
  -2  -2   6 39176.0 1204.70   5
  -2  -2   6 37547.3 1286.93  38
  -2  -2   7 102294. 2419.82  38
  -2  -2   7 98824.5 2228.53  28
  -2  -2   7 92955.0 2457.31  18
  -2  -2   7 107682. 2257.41  19
  -2  -2   7 96331.3 2147.21   5
  -2  -2   7 102384. 2311.39   8
  -2  -2   8 61841.5 1624.46  19
  -2  -2   8 59691.8 1827.90  38
  -2  -2   8 56944.8 1720.23   8
  -2  -2   9 1323.01 268.232   9
  -2  -2   9 1099.89 287.346   8
  -2  -2   9 1605.92 264.671  19
  -2  -2  10 1761.42 302.485   8
  -2  -2  10 1943.34 292.759   9
  -2  -2  10 2393.96 276.742  19
  -2  -2  11 722.529 144.026  19
  -2  -2  12 126.284 62.8534  14
  -2  -1 -10 1817.89 408.507  72
  -2  -1  -9 818.892 219.265  13
  -2  -1  -9 697.448 163.150  73
  -2  -1  -8 6843.96 417.704  73
  -2  -1  -8 8173.73 415.565  74
  -2  -1  -7 1926.84 202.285  74
  -2  -1  -6 62801.2 1359.23  75
  -2  -1  -6 61391.0 1215.26  74
  -2  -1  -5 447438. 5554.98  71
  -2  -1  -5 450437. 6148.98  75
  -2  -1  -4 362869. 4376.15  71
  -2  -1  -4 355096. 4411.43  67
  -2  -1  -4 355248. 4929.29  75
  -2  -1  -4 355959. 4662.18  74
  -2  -1  -3 302924. 3785.31  67
  -2  -1  -3 299142. 3704.66  71
  -2  -1  -3 309572. 4127.70  75
  -2  -1  -2 119993. 1696.68  67
  -2  -1  -2 110263. 1800.23  75
  -2  -1  -1 197366. 2602.66  67
  -2  -1   0 73835.6 1079.02  67
  -2  -1   0 77037.0 1042.58  75
  -2  -1   1 464434. 5465.16  67
  -2  -1   1 503270. 5582.22  60
  -2  -1   2 188997. 2732.21   5
  -2  -1   2 192437. 2809.96  60
  -2  -1   3 239682. 3002.91  76
  -2  -1   3 251383. 3427.72   5
  -2  -1   4 83684.5 1823.42  60
  -2  -1   4 111781. 1909.46   5
  -2  -1   5 4818.77 441.111  61
  -2  -1   5 3986.57 410.320  40
  -2  -1   5 4982.13 374.238   5
  -2  -1   6 2877.37 320.160   5
  -2  -1   6 2478.63 386.921  61
  -2  -1   6 2103.45 262.133  51
  -2  -1   6 2053.04 347.002  40
  -2  -1   6 2510.83 340.780  38
  -2  -1   6 2518.73 322.213  28
  -2  -1   7 30749.4 1159.69  28
  -2  -1   7 31082.1 1145.52   8
  -2  -1   7 32695.4 1106.13  19
  -2  -1   7 27783.3 1189.12  18
  -2  -1   7 34187.9 1160.78   5
  -2  -1   7 33146.5 1268.04  38
  -2  -1   7 34825.8 1501.54  61
  -2  -1   7 30019.3 1027.84  51
  -2  -1   7 31637.4 1155.87  79
  -2  -1   8 58184.5 1710.00  28
  -2  -1   8 59640.7 1840.86  38
  -2  -1   8 58300.8 1557.14  19
  -2  -1   8 53637.0 1645.13   8
  -2  -1   9 5873.26 475.272  19
  -2  -1   9 5825.67 602.138  18
  -2  -1   9 5499.04 535.017   8
  -2  -1  10 29497.7 976.195  19
  -2  -1  10 26942.8 1019.84   9
  -2  -1  11 5290.54 355.423  19
  -2  -1  11 4155.58 392.840   8
  -2  -1  12 2408.80 194.064  19
  -2   0  -9 26246.9 1378.41  72
  -2   0  -9 26876.9 1146.57  13
  -2   0  -8 4711.08 539.483  72
  -2   0  -8 3564.37 297.095  73
  -2   0  -8 4052.21 413.509  13
  -2   0  -7 14103.6 548.551  73
  -2   0  -7 16327.1 572.659  74
  -2   0  -6 43589.1 1006.02  74
  -2   0  -6 39140.8 1329.09  75
  -2   0  -5 461762. 5435.31  20
  -2   0  -5 425044. 6291.39  75
  -2   0  -5 455291. 5831.40  74
  -2   0  -5 432802. 5411.72  67
  -2   0  -4 386128. 4809.05  67
  -2   0  -4 380703. 4808.04  71
  -2   0  -3 18524.4 414.588  71
  -2   0  -3 16342.3 499.644  67
  -2   0  -2 32896.7 781.626  67
  -2   0  -2 32498.7 587.672  71
  -2   0  -1 33214.0 759.620  67
  -2   0  -1 28660.6 594.837  71
  -2   0   0 80097.0 1302.41  75
  -2   0   1 359981. 4782.23  75
  -2   0   1 454973. 5051.01  67
  -2   0   2 427912. 5067.82  67
  -2   0   2 379101. 4924.03  60
  -2   0   3 192500. 2668.10  67
  -2   0   3 191230. 2838.38  60
  -2   0   4 315693. 3980.06  20
  -2   0   4 326271. 3982.81  67
  -2   0   5 50783.0 1436.51  61
  -2   0   5 46667.0 1176.01   5
  -2   0   6 43564.7 1229.32   5
  -2   0   6 45786.6 1499.78  61
  -2   0   6 39802.1 1193.98  51
  -2   0   6 40066.7 1344.94  40
  -2   0   6 42228.6 1277.18  28
  -2   0   7 43427.6 1291.79   5
  -2   0   7 39326.2 1262.34  51
  -2   0   7 40402.3 1358.71  28
  -2   0   8 8012.00 610.774   8
  -2   0   8 7831.59 556.696   5
  -2   0   8 7385.98 562.333  51
  -2   0   8 8753.81 657.633  28
  -2   0   8 9859.80 606.324  19
  -2   0   8 7164.24 609.130  18
  -2   0   8 7945.79 590.857  79
  -2   0   9 2587.99 337.799  19
  -2   0   9 1938.75 381.218  18
  -2   0   9 3037.02 398.938  79
  -2   0   9 3131.27 390.068  51
  -2   0   9 3129.57 418.363   8
  -2   0  10 56967.9 1775.07  18
  -2   0  10 55070.9 1598.31  51
  -2   0  10 56636.2 1542.58   9
  -2   0  11 5192.94 378.883  19
  -2   0  12 6773.37 348.805  19
  -2   1  -9 55297.0 2087.11  70
  -2   1  -9 58931.1 2390.97  72
  -2   1  -8 167405. 3269.82  13
  -2   1  -8 159981. 3822.97  72
  -2   1  -7 3698.36 386.561  13
  -2   1  -7 4384.27 521.037  72
  -2   1  -6 106477. 2442.59  72
  -2   1  -6 107199. 1899.97  74
  -2   1  -5 138596. 2043.45  73
  -2   1  -4 140573. 2525.84  67
  -2   1  -4 182735. 2260.93  20
  -2   1  -3 10253.3 347.647  71
  -2   1  -3 10755.2 332.998  20
  -2   1  -2 78999.5 1179.90  71
  -2   1  -2 70420.6 1051.25  70
  -2   1  -1 127969. 1576.22  70
  -2   1  -1 142201. 1836.92  71
  -2   1   0 41550.6 786.200  71
  -2   1   2 499519. 6046.48  75
  -2   1   3 449600. 5626.13  20
  -2   1   4 328510. 4201.05  67
  -2   1   4 323542. 4091.75  20
  -2   1   5 91258.1 1781.44   5
  -2   1   6 49625.6 1531.76  61
  -2   1   6 46964.6 1229.92   5
  -2   1   6 41938.0 1260.86  28
  -2   1   6 42593.6 1202.68  30
  -2   1   6 41165.4 1274.71  38
  -2   1   7 20542.5 871.119  30
  -2   1   7 23531.4 910.799   5
  -2   1   7 24104.0 1181.07  61
  -2   1   7 21986.2 990.588  38
  -2   1   7 20867.5 930.060  51
  -2   1   8 26174.0 1078.76  18
  -2   1   8 24602.0 961.891  19
  -2   1   8 26470.6 1044.98  79
  -2   1   8 25956.9 1013.86   5
  -2   1   8 24989.0 1074.77  51
  -2   1   8 25432.1 1162.42  38
  -2   1   9 43166.9 1624.52  38
  -2   1   9 41482.6 1464.45  51
  -2   1   9 42305.4 1391.12  79
  -2   1   9 40983.2 1300.65  19
  -2   1   9 40739.9 1467.52  18
  -2   1   9 45993.4 1621.11  28
  -2   1  10 65107.6 1872.80  51
  -2   1  10 64021.7 1621.31  19
  -2   1  11 12977.2 744.455  51
  -2   1  11 15649.8 852.550  18
  -2   1  11 16042.1 690.748  19
  -2   1  11 11957.3 713.561   8
  -2   1  12 4713.99 318.675  19
  -2   1  12 3945.82 358.061   8
  -2   1  13 1884.03 155.115  19
  -2   2  -8 158754. 3367.08  13
  -2   2  -8 133269. 3036.51  70
  -2   2  -7 2441.76 344.270  13
  -2   2  -7 2334.22 337.737  70
  -2   2  -7 2131.19 450.703  72
  -2   2  -6 64073.3 1602.77  13
  -2   2  -6 59604.2 1541.67  70
  -2   2  -6 58459.7 1909.53  72
  -2   2  -5 95077.8 1909.69  13
  -2   2  -5 94905.3 2208.42  72
  -2   2  -4 111164. 1919.73  70
  -2   2  -4 114779. 1657.45  20
  -2   2  -3 83708.0 1481.96  71
  -2   2  -3 84718.1 1428.83  70
  -2   2  -2 5969.48 276.720  71
  -2   2  -2 6297.25 218.386  70
  -2   2  -2 5812.69 253.599  20
  -2   2  -1 1721.72 89.2556  70
  -2   2  -1 1726.51 144.399  71
  -2   2  -1 1733.76 153.757  20
  -2   2   0 42162.3 840.793  20
  -2   2   1 3318.29 215.762  71
  -2   2   2 376206. 4809.15  20
  -2   2   3 504471. 6417.48  20
  -2   2   3 522615. 6233.29  75
  -2   2   4 136647. 1958.59  20
  -2   2   5 46631.8 821.028  20
  -2   2   5 42507.7 885.425  67
  -2   2   6 8378.53 530.195  28
  -2   2   6 9251.40 547.229  30
  -2   2   6 8436.12 529.726  38
  -2   2   7 748.077 254.847  61
  -2   2   7 701.154 181.736   5
  -2   2   7 626.077 205.502  38
  -2   2   7 557.259 202.006  51
  -2   2   7 781.705 218.843  28
  -2   2   7 525.473 196.568  30
  -2   2   8 84939.9 2186.20  51
  -2   2   8 83653.3 2157.19  28
  -2   2   8 88036.5 1990.07  18
  -2   2   8 83269.9 1945.76   5
  -2   2   8 77579.6 1876.34  19
  -2   2   8 85512.3 2008.12  79
  -2   2   8 84665.2 2195.85  38
  -2   2   8 93739.5 2644.26  61
  -2   2   9 82446.6 2052.86  18
  -2   2   9 77122.5 1949.74  79
  -2   2   9 78095.7 2172.81  51
  -2   2   9 81939.9 2231.87  28
  -2   2  10 47986.3 1455.86  79
  -2   2  10 45174.7 1605.88  51
  -2   2  10 44739.8 1337.46  19
  -2   2  10 45155.7 1511.03  18
  -2   2  11 56939.3 1714.41   8
  -2   2  11 80452.6 1841.39  79
  -2   2  11 68845.7 1948.52  51
  -2   2  11 74519.2 1671.02  19
  -2   2  11 62866.4 1816.46  18
  -2   2  12 5581.33 439.666   8
  -2   2  12 6576.51 391.839  19
  -2   2  13 2560.50 230.395   8
  -2   2  13 2931.46 202.726  19
  -2   3  -7 33466.2 1102.72  71
  -2   3  -7 34219.5 1153.39  70
  -2   3  -6 662.669 214.303  13
  -2   3  -6 487.794 144.318  70
  -2   3  -5 8784.50 564.880  13
  -2   3  -5 7433.59 421.414  70
  -2   3  -4 69734.2 1550.86  13
  -2   3  -4 75050.4 1823.96  72
  -2   3  -3 28379.4 776.575  71
  -2   3  -3 30989.7 705.995  70
  -2   3  -3 28219.5 908.153  72
  -2   3  -3 32002.7 690.461  20
  -2   3  -2 14722.1 399.473  70
  -2   3  -2 14759.2 493.626  13
  -2   3  -2 14715.8 445.363  20
  -2   3  -1 252769. 3192.19  70
  -2   3  -1 255738. 3323.72  13
  -2   3  -1 262962. 3410.80  20
  -2   3   0 11911.9 406.221  20
  -2   3   0 9973.98 278.203  70
  -2   3   1 48507.1 958.570  71
  -2   3   2 255966. 3307.19  20
  -2   3   2 222094. 3326.33  71
  -2   3   3 416078. 5333.42  20
  -2   3   4 44015.5 893.589  20
  -2   3   5 10441.2 376.015  20
  -2   3   6 21097.6 835.734  43
  -2   3   6 19433.6 795.188  28
  -2   3   6 19175.4 787.900  38
  -2   3   7 5911.11 477.610  26
  -2   3   7 7134.67 600.591  61
  -2   3   7 6711.55 513.067  38
  -2   3   7 6802.93 538.583  30
  -2   3   7 6426.04 507.323  28
  -2   3   7 6436.86 531.355  51
  -2   3   8 23179.6 1066.92  38
  -2   3   8 23826.7 939.980   5
  -2   3   8 23190.1 1068.15  30
  -2   3   8 23875.1 1072.33  28
  -2   3   8 24983.7 1258.40  61
  -2   3   9 119686. 2798.91  28
  -2   3   9 121403. 2537.74  79
  -2   3   9 117139. 2812.95  51
  -2   3  10 73703.2 1866.28  79
  -2   3  10 70336.3 1770.17  19
  -2   3  10 71415.8 2151.44  51
  -2   3  10 70735.5 1873.31  18
  -2   3  11 61667.2 1923.55  51
  -2   3  11 70033.8 1712.25  79
  -2   3  11 67709.4 1615.12  19
  -2   3  11 63662.8 1756.97  18
  -2   3  12 36317.5 1057.40  79
  -2   3  12 33949.3 1108.14  18
  -2   3  12 35968.8 983.729  19
  -2   3  13 10845.2 481.526   8
  -2   3  13 10838.5 413.033  19
  -2   4  -6 286.758 148.803  71
  -2   4  -5 33791.3 945.677  70
  -2   4  -5 32911.1 1066.12  71
  -2   4  -4 8703.56 490.381  71
  -2   4  -4 8171.88 397.961  70
  -2   4  -3 17150.0 524.983  20
  -2   4  -3 17587.3 541.675  70
  -2   4  -3 15862.3 621.600  71
  -2   4  -2 42981.7 919.340  20
  -2   4  -2 43591.0 863.968  70
  -2   4  -1 332019. 4474.83  20
  -2   4  -1 342980. 4326.13  70
  -2   4   0 35757.6 828.359  20
  -2   4   0 35664.8 843.781  71
  -2   4   0 35984.4 706.076  70
  -2   4   1 146121. 2234.43  20
  -2   4   1 145600. 2241.97  71
  -2   4   2 133463. 2092.57  20
  -2   4   2 134603. 2128.40  71
  -2   4   3 135983. 2128.34  20
  -2   4   3 137467. 2253.46  71
  -2   4   4 62395.1 1216.65  20
  -2   4   5 20118.3 606.774  20
  -2   4   6 4522.07 419.276  30
  -2   4   6 4073.50 364.956  28
  -2   4   6 4707.64 429.827  43
  -2   4   6 4347.12 428.457  26
  -2   4   7 1663.00 299.555  43
  -2   4   7 1786.82 317.119  61
  -2   4   7 1462.29 283.321  51
  -2   4   7 2137.75 329.010  30
  -2   4   7 1578.40 266.325  28
  -2   4   7 1578.76 274.666  38
  -2   4   7 1291.42 264.242  26
  -2   4   8 1232.69 293.016  51
  -2   4   8 1349.66 281.829  28
  -2   4   8 977.753 255.835  26
  -2   4   8 977.974 237.382  80
  -2   4   9 73975.3 2053.59  26
  -2   4   9 105660. 2571.14  51
  -2   4  10 182130. 3329.72  79
  -2   4  10 177106. 3259.01  19
  -2   4  11 76139.2 1805.87  79
  -2   4  11 72712.8 1806.07  18
  -2   4  11 78759.8 1777.22  19
  -2   4  12 20770.0 860.371   8
  -2   4  12 20076.8 815.772  18
  -2   4  12 23803.0 800.259  19
  -2   4  12 23730.8 847.466  79
  -2   4  12 17653.5 929.238  51
  -2   4  13 3375.85 243.248  19
  -2   5  -5 23657.9 950.841  71
  -2   5  -4 18265.2 788.325  71
  -2   5  -3 27802.5 920.762  71
  -2   5  -3 26231.2 737.648  70
  -2   5  -2 133905. 2183.40  20
  -2   5  -2 133912. 2092.91  70
  -2   5  -1 50237.2 1104.60  20
  -2   5  -1 49809.8 1172.15  71
  -2   5  -1 50016.2 1004.89  70
  -2   5   0 50768.1 1104.00  20
  -2   5   0 47658.4 953.936  70
  -2   5   0 49361.7 1116.41  71
  -2   5   1 25032.1 735.170  20
  -2   5   1 24973.9 733.277  71
  -2   5   2 63629.0 1297.82  71
  -2   5   3 99532.8 1742.86  20
  -2   5   3 88115.8 1737.10  71
  -2   5   4 114248. 2264.32  35
  -2   5   4 109939. 2236.67  43
  -2   5   5 14428.1 699.408  30
  -2   5   5 14393.8 564.592  20
  -2   5   5 14354.1 740.645  35
  -2   5   5 14778.4 752.840  43
  -2   5   5 15086.1 815.289  26
  -2   5   6 16408.1 614.791  20
  -2   5   6 16841.4 863.921  26
  -2   5   6 17271.4 811.094  30
  -2   5   7 2592.02 375.423  43
  -2   5   7 2542.45 355.183  51
  -2   5   7 2779.19 377.193  30
  -2   5   7 2874.93 339.992  28
  -2   5   7 2668.06 393.529  26
  -2   5   8 3031.85 421.025  51
  -2   5   8 3163.09 426.997  30
  -2   5   8 2952.08 384.901  28
  -2   5   8 2915.59 415.250  26
  -2   5   8 3604.04 405.421  80
  -2   5   9 59279.9 1868.86  26
  -2   5   9 77678.1 2165.57  51
  -2   5  10 175943. 3490.94  26
  -2   5  10 195371. 3933.89  51
  -2   5  11 69358.2 1716.75  79
  -2   5  11 72940.1 1713.96  19
  -2   5  12 10543.6 596.194   8
  -2   5  12 11646.0 557.300  19
  -2   5  12 11792.6 585.658  79
  -2   5  13 3498.90 247.040  19
  -2   6  -4 11312.3 649.638  71
  -2   6  -3 48778.4 1374.88  71
  -2   6  -2 152166. 2525.87  20
  -2   6  -1 126656. 2206.44  20
  -2   6  -1 125545. 2316.88  71
  -2   6   0 111832. 1637.52  20
  -2   6   0 110927. 1681.38  71
  -2   6   1 13468.1 565.100  20
  -2   6   1 13368.7 566.338  71
  -2   6   2 10267.6 503.708  71
  -2   6   2 10633.3 514.272  20
  -2   6   2 13574.5 686.227  43
  -2   6   2 10538.2 699.019  35
  -2   6   2 14433.2 935.349  26
  -2   6   3 8016.24 457.120  71
  -2   6   3 9049.27 482.179  20
  -2   6   3 9587.97 601.905  43
  -2   6   3 10179.5 733.551  26
  -2   6   3 10649.3 688.028  35
  -2   6   3 10986.4 736.117  36
  -2   6   4 19439.8 889.008  36
  -2   6   4 17383.1 683.613  71
  -2   6   4 18225.0 700.294  20
  -2   6   4 17772.2 741.540  30
  -2   6   4 18318.5 834.637  43
  -2   6   5 14191.3 757.814  43
  -2   6   5 12997.0 589.822  20
  -2   6   5 13649.5 774.300  35
  -2   6   5 12740.1 662.011  30
  -2   6   5 13316.3 808.585  26
  -2   6   6 108050. 2307.98  51
  -2   6   6 107350. 2469.40  35
  -2   6   6 108954. 2097.53  20
  -2   6   6 109323. 2512.66  43
  -2   6   6 114632. 2610.50  26
  -2   6   6 112141. 2387.68  30
  -2   6   7 26297.3 1078.97  51
  -2   6   7 24976.4 1175.97  26
  -2   6   7 26592.3 1116.10  30
  -2   6   7 28077.3 1092.49  80
  -2   6   8 15743.8 885.777  51
  -2   6   8 13436.4 881.458  26
  -2   6   8 15345.8 890.180  30
  -2   6   8 16885.3 851.495  80
  -2   6   9 69541.6 1799.20  80
  -2   6   9 66075.3 1980.86  51
  -2   6  10 83112.0 2251.42  26
  -2   6  10 91832.5 2429.33  51
  -2   6  11 56138.0 1468.40  79
  -2   6  11 54683.6 1433.23  19
  -2   6  11 53012.7 1516.16  26
  -2   6  12 4811.33 490.592  51
  -2   6  12 5515.00 380.686  19
  -2   6  13 12118.9 440.854  19
  -2   7  -2 99249.9 2180.88  71
  -2   7  -1 120885. 2362.36  71
  -2   7  -1 124722. 2265.63  20
  -2   7   0 78806.8 1706.22  20
  -2   7   0 78892.7 1745.62  71
  -2   7   1 18475.8 748.133  20
  -2   7   1 18757.7 935.496  35
  -2   7   1 17948.5 739.076  71
  -2   7   2 44263.2 1218.57  71
  -2   7   2 48598.5 1302.97  20
  -2   7   2 50889.0 1410.25  43
  -2   7   2 57339.0 1673.53  26
  -2   7   2 54027.4 1601.42  35
  -2   7   3 49398.5 1504.70  35
  -2   7   3 43683.7 1426.21  36
  -2   7   3 45043.2 1350.64  43
  -2   7   3 50861.7 1578.93  26
  -2   7   4 1197.28 317.687  35
  -2   7   4 1671.24 410.340  36
  -2   7   4 491.044 400.664  26
  -2   7   4 1514.96 237.012  20
  -2   7   4 1504.27 277.750  43
  -2   7   5 51545.3 1559.85  43
  -2   7   5 45359.5 1469.85  36
  -2   7   5 52151.4 1378.69  20
  -2   7   5 56799.2 1717.94  26
  -2   7   5 44175.9 1318.88  53
  -2   7   5 47489.8 1495.00  80
  -2   7   6 83987.4 2239.53  35
  -2   7   6 87959.2 2331.24  26
  -2   7   6 88974.9 2241.66  43
  -2   7   6 83469.9 2092.24  80
  -2   7   6 86860.0 1934.15  20
  -2   7   6 86070.0 2050.30  30
  -2   7   7 56303.7 1641.58  80
  -2   7   7 54333.0 1763.21  43
  -2   7   7 54263.9 1585.61  51
  -2   7   7 54734.2 1659.93  30
  -2   7   8 12357.3 739.239  80
  -2   7   8 11092.5 829.541  26
  -2   7   8 12505.6 772.062  51
  -2   7   8 12424.7 798.786  30
  -2   7   9 34991.6 1363.73  51
  -2   7   9 37761.4 1280.47  80
  -2   7  10 21314.4 1082.98  26
  -2   7  10 23250.6 1121.02  51
  -2   7  11 37512.8 1274.46  26
  -2   7  11 34760.8 1341.10  51
  -2   7  12 9352.84 622.674  51
  -2   7  12 9587.00 472.977  19
  -2   7  13 2053.27 172.809  19
  -2   8  -6 2484.38 243.877  49
  -2   8  -5 758.967 194.148  27
  -2   8  -4 427.797 155.093  53
  -2   8  -2 152220. 2957.36  36
  -2   8  -1 236120. 4136.97  36
  -2   8   0 91903.6 2328.31  36
  -2   8   0 106121. 2288.60  35
  -2   8   1 50279.3 1661.10  36
  -2   8   1 55602.2 1612.48  35
  -2   8   2 6184.35 597.921  26
  -2   8   2 6811.47 592.848  35
  -2   8   2 5983.94 522.897  80
  -2   8   2 4875.35 407.145  71
  -2   8   3 7347.42 539.171  43
  -2   8   3 7431.48 592.698  80
  -2   8   3 7616.69 664.191  26
  -2   8   3 7532.37 656.298  35
  -2   8   4 14868.8 888.636  35
  -2   8   4 13636.6 847.267  36
  -2   8   4 12820.6 790.315  80
  -2   8   4 15239.1 810.019  43
  -2   8   4 16072.3 894.844  26
  -2   8   4 14292.5 780.443  53
  -2   8   5 74067.1 2067.67  35
  -2   8   5 64814.7 1864.41  36
  -2   8   5 64230.8 1871.95  80
  -2   8   5 76254.5 2087.76  26
  -2   8   5 59916.0 1684.88  53
  -2   8   5 72929.3 1941.01  43
  -2   8   6 76366.5 2081.94  43
  -2   8   6 77031.3 2190.74  26
  -2   8   6 73717.3 1996.62  80
  -2   8   7 44817.7 1664.93  26
  -2   8   7 43974.2 1440.69  30
  -2   8   7 47922.5 1523.78  80
  -2   8   8 1402.22 286.871  80
  -2   8   9 13881.0 920.481  26
  -2   8   9 16193.7 814.682  80
  -2   8   9 15168.7 839.196  51
  -2   8  10 13590.3 860.771  26
  -2   8  10 15813.7 755.389  80
  -2   8  10 14552.0 817.612  51
  -2   8  11 20821.7 935.044  51
  -2   8  11 20866.1 927.345  26
  -2   8  12 5187.92 318.247  19
  -2   9  -5 21962.4 711.659  49
  -2   9  -5 17899.7 615.758  27
  -2   9  -4 6111.46 415.865  27
  -2   9  -3 7432.28 480.345  53
  -2   9  -2 59796.1 1539.37  36
  -2   9  -2 62837.7 1619.93  53
  -2   9  -1 122312. 2545.30  36
  -2   9  -1 115115. 2495.20  53
  -2   9   0 105761. 2419.19  36
  -2   9   0 102218. 2372.01  53
  -2   9   1 19926.0 1016.34  36
  -2   9   1 19552.5 963.563  53
  -2   9   2 2480.81 408.807  53
  -2   9   2 1585.84 325.966  80
  -2   9   2 1329.02 359.420  35
  -2   9   2 2690.11 493.331  36
  -2   9   3 4666.15 506.134  80
  -2   9   3 6881.41 572.720  27
  -2   9   3 5793.06 548.688  53
  -2   9   3 5542.00 520.638  26
  -2   9   3 5103.13 563.049  35
  -2   9   3 5069.05 587.257  36
  -2   9   4 29010.4 1258.55  35
  -2   9   4 30334.2 1271.44  36
  -2   9   4 25042.7 1153.90  80
  -2   9   4 27600.8 1088.89  43
  -2   9   4 28699.7 1160.61  53
  -2   9   4 30682.4 1245.55  26
  -2   9   4 24114.1 985.301  27
  -2   9   5 64368.7 1895.46  80
  -2   9   5 68989.1 1881.67  43
  -2   9   5 71610.6 2044.08  26
  -2   9   5 61091.5 1873.25  36
  -2   9   5 61468.7 1744.38  53
  -2   9   6 64479.6 1855.16  80
  -2   9   6 62163.1 1673.19  53
  -2   9   6 66794.1 2027.04  26
  -2   9   7 76208.4 2006.21  80
  -2   9   7 78689.9 2251.77  26
  -2   9   8 42632.2 1368.03  80
  -2   9   8 37666.6 1520.18  26
  -2   9   9 758.495 224.500  80
  -2   9  10 10797.7 590.798  80
  -2   9  10 10769.4 734.602  26
  -2   9  11 2187.61 312.708  26
  -2  10  -4 7895.95 430.042  80
  -2  10  -3 2819.39 261.509  53
  -2  10  -3 3157.53 307.462  27
  -2  10  -2 40349.5 1158.40  53
  -2  10  -2 43869.6 1233.02  27
  -2  10  -1 46655.6 1321.21  36
  -2  10  -1 48934.2 1395.29  53
  -2  10  -1 51225.0 1427.62  27
  -2  10   0 22986.7 976.357  36
  -2  10   0 21715.4 963.207  80
  -2  10   0 23881.8 1006.67  53
  -2  10   1 653.162 234.004  80
  -2  10   1 240.257 368.928  36
  -2  10   1 505.482 273.708  53
  -2  10   1 1054.44 347.800  27
  -2  10   2 1056.13 274.322  80
  -2  10   2 1562.31 359.743  27
  -2  10   3 671.074 254.827  80
  -2  10   3 833.229 286.936  27
  -2  10   3 111.186 417.347  36
  -2  10   3 997.186 280.460  53
  -2  10   4 9022.23 592.635  27
  -2  10   4 9646.94 672.745  26
  -2  10   4 8922.97 684.352  80
  -2  10   4 9019.18 646.888  53
  -2  10   5 73999.5 2034.31  26
  -2  10   5 69129.3 1952.96  80
  -2  10   5 70076.0 1859.98  53
  -2  10   6 96634.2 2434.02  26
  -2  10   6 94536.2 2280.89  80
  -2  10   6 95982.8 2133.16  53
  -2  10   7 64179.6 1942.28  26
  -2  10   7 67296.6 1786.17  80
  -2  10   8 26420.6 1197.42  26
  -2  10   8 29951.6 1101.82  34
  -2  10   8 27267.0 1028.88  80
  -2  10   9 4250.33 384.439  80
  -2  10   9 4205.30 480.120  26
  -2  10  10 13189.4 596.504  80
  -2  10  11 1514.09 229.893  26
  -2  11  -2 10400.8 498.247  80
  -2  11  -1 31030.0 967.749  27
  -2  11  -1 30784.8 973.971  80
  -2  11  -1 31126.7 953.163  49
  -2  11  -1 30791.8 949.333  53
  -2  11   0 12661.5 655.594  80
  -2  11   0 13877.5 678.504  53
  -2  11   0 14503.1 663.501  49
  -2  11   1 1433.41 260.129  80
  -2  11   1 1609.82 290.781  53
  -2  11   1 1487.80 279.568  27
  -2  11   2 4469.13 439.019  80
  -2  11   2 4222.06 418.125  27
  -2  11   3 1143.71 264.808  80
  -2  11   3 1259.35 269.969  53
  -2  11   3 899.309 240.776  27
  -2  11   4 7443.75 552.744  53
  -2  11   4 7335.58 562.443  80
  -2  11   5 52795.4 1466.29  53
  -2  11   5 47634.3 1450.74  26
  -2  11   5 51442.3 1507.63  80
  -2  11   6 143118. 2916.02  26
  -2  11   6 148450. 2823.83  80
  -2  11   7 76681.5 1986.92  26
  -2  11   7 82882.8 1856.83  80
  -2  11   8 13568.7 756.954  26
  -2  11   8 14151.9 652.484  80
  -2  11   9 5251.86 449.175  26
  -2  11   9 5335.52 368.315  80
  -2  12   0 1247.32 177.284  80
  -2  12   1 1262.13 193.532  80
  -2  12   2 14252.4 621.764  80
  -2  12   3 16809.8 700.132  80
  -2  12   3 17524.1 724.697  53
  -2  12   4 1207.38 218.900  80
  -2  12   4 1227.05 213.213  53
  -2  12   5 17663.5 712.372  80
  -2  12   5 18014.0 687.849  53
  -2  12   6 40943.7 1098.52  80
  -2  12   7 26014.9 802.084  80
  -2  12   8 6266.51 354.632  80
  -2  12   9 1045.40 139.071  80
  -1 -14  -6 15840.4 566.524  10
  -1 -13 -10 597.544 172.387  84
  -1 -13  -9 16674.0 697.197  84
  -1 -13  -7 52857.9 1663.55  50
  -1 -13  -6 34868.0 1348.63  50
  -1 -13  -5 1147.55 301.479  50
  -1 -13  -4 5121.39 534.959  50
  -1 -13  -4 6441.48 524.456  10
  -1 -13  -3 834.314 256.939  10
  -1 -13  -2 3752.71 269.781   1
  -1 -12 -12 5491.49 353.278  84
  -1 -12 -11 8010.19 460.838  84
  -1 -12  -9 13864.4 601.169  85
  -1 -12  -9 15510.2 700.073  84
  -1 -12  -8 56149.6 1430.50  24
  -1 -12  -8 58064.2 1490.69  84
  -1 -12  -7 60100.0 1535.16  24
  -1 -12  -7 58273.2 1461.02  85
  -1 -12  -6 39178.8 1196.95  24
  -1 -12  -6 37771.3 1150.78  85
  -1 -12  -5 4409.98 402.718  24
  -1 -12  -4 4823.06 409.743  24
  -1 -12  -4 4871.88 621.539  50
  -1 -12  -4 3939.27 400.399  85
  -1 -12  -3 1983.01 270.912  24
  -1 -12  -3 2087.13 443.264  50
  -1 -12  -2 13790.1 950.293  50
  -1 -12  -2 17208.1 991.227  10
  -1 -12  -1 44542.8 1650.32  50
  -1 -12   0 34612.8 1341.96  50
  -1 -12   0 35034.1 1057.71   1
  -1 -12   1 14201.2 607.925   1
  -1 -11 -13 6711.25 367.237  84
  -1 -11 -12 30744.0 989.933  57
  -1 -11 -12 26971.5 851.637  84
  -1 -11 -11 25507.8 994.249  57
  -1 -11 -11 23340.2 833.440  84
  -1 -11 -10 14514.9 812.287  57
  -1 -11 -10 13595.0 655.177  84
  -1 -11  -9 4486.95 508.961  57
  -1 -11  -9 4328.85 409.151  24
  -1 -11  -9 4354.42 362.994  85
  -1 -11  -8 44383.7 1340.78  24
  -1 -11  -8 44767.3 1284.78  84
  -1 -11  -8 42210.2 1220.61  85
  -1 -11  -7 55411.5 1550.96  24
  -1 -11  -7 59440.9 1536.77  84
  -1 -11  -7 54299.0 1444.63  85
  -1 -11  -7 55936.0 1499.00  87
  -1 -11  -6 12618.3 699.520  24
  -1 -11  -6 12881.2 706.308  84
  -1 -11  -6 12335.5 654.743  85
  -1 -11  -6 13380.2 695.593  87
  -1 -11  -5 7648.60 549.875  24
  -1 -11  -5 7474.12 527.615  87
  -1 -11  -5 8906.73 629.010  84
  -1 -11  -4 488.412 189.447  24
  -1 -11  -4 705.561 218.260  85
  -1 -11  -4 773.534 226.613  87
  -1 -11  -3 4280.85 422.057  24
  -1 -11  -3 4338.49 420.459  85
  -1 -11  -3 3740.12 380.347  87
  -1 -11  -2 49758.6 1440.71  24
  -1 -11  -2 52574.6 1984.23  50
  -1 -11  -2 49072.1 1474.84  85
  -1 -11  -1 87198.3 2036.72  24
  -1 -11  -1 90801.4 2695.89  50
  -1 -11   0 114767. 2802.32  10
  -1 -11   0 102023. 2844.24  50
  -1 -11   1 43841.3 1010.66  11
  -1 -11   1 50665.6 1798.99  50
  -1 -11   2 5324.34 453.812   1
  -1 -11   2 5014.86 300.811  11
  -1 -11   3 153.615 82.6501  11
  -1 -10 -13 2502.58 250.756  84
  -1 -10 -13 3202.90 334.248  57
  -1 -10 -13 2366.73 290.278  56
  -1 -10 -12 61237.7 1599.94  57
  -1 -10 -12 66532.5 1642.15  56
  -1 -10 -12 57145.3 1367.09  84
  -1 -10 -12 52902.8 1558.31  45
  -1 -10 -11 86103.9 2091.56  57
  -1 -10 -11 80551.5 2105.50  45
  -1 -10 -11 85848.0 1839.16  84
  -1 -10 -10 16439.4 788.992  24
  -1 -10 -10 16996.0 742.330  84
  -1 -10 -10 16481.1 874.171  57
  -1 -10 -10 17640.7 937.922  56
  -1 -10  -9 4322.41 419.416  24
  -1 -10  -9 3480.69 391.786  84
  -1 -10  -9 4041.91 357.127  85
  -1 -10  -9 4354.11 489.220  57
  -1 -10  -9 4583.45 538.583  56
  -1 -10  -8 33962.2 1171.36  24
  -1 -10  -8 33728.4 1102.16  87
  -1 -10  -8 36446.4 1382.50  57
  -1 -10  -7 21496.5 919.384  24
  -1 -10  -7 22523.2 1120.74  57
  -1 -10  -7 19131.9 821.439  84
  -1 -10  -7 21809.0 853.944  85
  -1 -10  -7 21458.7 880.775  87
  -1 -10  -6 517.711 191.870  24
  -1 -10  -6 330.016 173.157  84
  -1 -10  -6 291.309 168.967  85
  -1 -10  -6 255.928 171.873  87
  -1 -10  -6 212.784 259.092  57
  -1 -10  -5 7726.70 550.802  24
  -1 -10  -5 7570.94 508.179  85
  -1 -10  -5 7985.59 530.260  84
  -1 -10  -5 8344.39 550.138  87
  -1 -10  -4 15368.6 718.265  41
  -1 -10  -4 17485.9 817.222  84
  -1 -10  -4 14505.8 701.976  85
  -1 -10  -4 15685.9 788.439  24
  -1 -10  -3 1524.85 268.759  85
  -1 -10  -3 1630.86 271.440  87
  -1 -10  -3 1417.82 274.854  24
  -1 -10  -2 25000.5 970.885  85
  -1 -10  -2 24111.6 921.216  87
  -1 -10  -2 27074.1 1050.58  24
  -1 -10  -1 71231.3 1820.85  85
  -1 -10  -1 71034.6 1808.86  24
  -1 -10   0 107717. 2978.42  50
  -1 -10   0 108273. 2348.59  24
  -1 -10   1 86263.0 1781.23  11
  -1 -10   1 89610.4 2688.13  50
  -1 -10   2 13465.6 589.820  11
  -1 -10   2 13671.7 985.288  50
  -1 -10   3 6579.77 401.659  11
  -1 -10   4 2757.44 340.810   1
  -1 -10   4 3214.19 265.641  11
  -1 -10   5 2968.75 221.838  11
  -1  -9 -14 9150.47 652.619  77
  -1  -9 -14 1909.25 266.100  45
  -1  -9 -13 18796.3 833.155  57
  -1  -9 -13 18002.0 658.774  84
  -1  -9 -13 19103.2 868.059  45
  -1  -9 -12 90510.5 2232.72  45
  -1  -9 -12 74223.7 2316.66  77
  -1  -9 -12 125840. 2431.14  22
  -1  -9 -12 97383.1 1930.63  84
  -1  -9 -12 105647. 2309.63  56
  -1  -9 -12 100814. 2251.16  57
  -1  -9 -11 132408. 2788.53  56
  -1  -9 -11 137862. 2782.68  57
  -1  -9 -11 127243. 2805.70  45
  -1  -9 -11 135889. 2656.34  24
  -1  -9 -11 131569. 2428.37  84
  -1  -9 -10 26415.7 1104.47  57
  -1  -9 -10 27147.1 1160.37  56
  -1  -9 -10 25680.5 1154.98  45
  -1  -9 -10 27210.1 1065.57  24
  -1  -9 -10 26992.1 965.910  84
  -1  -9  -9-38.8293 245.512  84
  -1  -9  -9 358.185 184.984  24
  -1  -9  -9 324.178 221.478  45
  -1  -9  -9 248.175 200.083  57
  -1  -9  -9 288.176 221.491  56
  -1  -9  -8 14300.0 741.355  24
  -1  -9  -8 14228.1 825.015  45
  -1  -9  -8 15546.7 817.231  57
  -1  -9  -8 15392.2 871.820  56
  -1  -9  -8 13532.3 670.011  84
  -1  -9  -8 14288.2 657.837  85
  -1  -9  -8 14587.1 686.808  87
  -1  -9  -7 9959.94 665.130  57
  -1  -9  -7 9627.64 720.690  56
  -1  -9  -7 8432.41 524.931  84
  -1  -9  -7 8856.88 522.382  85
  -1  -9  -7 9224.58 552.802  87
  -1  -9  -7 8507.04 556.335  24
  -1  -9  -7 10536.3 1033.08  22
  -1  -9  -6 2237.92 302.385  24
  -1  -9  -6 2594.16 298.047   4
  -1  -9  -6 2180.93 286.421  85
  -1  -9  -6 2324.42 303.761  87
  -1  -9  -6 2608.24 383.230  57
  -1  -9  -6 1544.10 274.396  84
  -1  -9  -5 18549.9 977.611  57
  -1  -9  -5 14606.0 656.806  84
  -1  -9  -5 16554.3 705.209  85
  -1  -9  -5 17394.7 756.224  87
  -1  -9  -5 15986.5 751.123  24
  -1  -9  -5 17014.2 736.789   4
  -1  -9  -5 17258.6 876.511  68
  -1  -9  -4 17181.6 706.137  84
  -1  -9  -4 15619.7 747.286  24
  -1  -9  -4 17841.5 1027.88  57
  -1  -9  -4 16938.9 732.973   4
  -1  -9  -4 16224.8 717.015  41
  -1  -9  -3 15353.1 746.851  24
  -1  -9  -3 17446.9 735.068   4
  -1  -9  -3 17376.3 751.032  41
  -1  -9  -3 15919.6 695.394  85
  -1  -9  -3 16199.0 722.375  87
  -1  -9  -2 3836.88 395.934  24
  -1  -9  -2 4130.11 357.395   4
  -1  -9  -2 3804.28 375.188  41
  -1  -9  -2 3461.53 346.792  85
  -1  -9  -2 3656.34 352.458  87
  -1  -9  -2 3885.49 387.951  86
  -1  -9  -1 85929.2 1927.08  85
  -1  -9  -1 85494.2 1855.36  87
  -1  -9   0 150009. 2864.61  24
  -1  -9   0 145012. 2520.95  11
  -1  -9   0 145420. 2820.40  85
  -1  -9   1 75470.4 1912.62  24
  -1  -9   1 72721.3 1656.49  11
  -1  -9   1 75144.8 2241.87  54
  -1  -9   2 19405.2 775.993  11
  -1  -9   2 21109.5 1126.65  10
  -1  -9   2 19053.1 1198.91  50
  -1  -9   2 17868.2 955.514  54
  -1  -9   3 795.429 361.560  50
  -1  -9   3 1004.32 193.390   9
  -1  -9   3 709.938 189.588  11
  -1  -9   4 820.803 204.884  14
  -1  -9   4 781.889 187.662  11
  -1  -9   4 998.953 189.192   9
  -1  -9   4 912.408 281.571   1
  -1  -9   5 6866.49 413.368  11
  -1  -9   5 6959.98 532.367   1
  -1  -9   6 35679.0 891.636  11
  -1  -8 -15 1822.27 370.481  77
  -1  -8 -14 10805.9 582.773  56
  -1  -8 -14 9206.98 562.517  45
  -1  -8 -13 87215.8 2071.71  56
  -1  -8 -13 90254.7 2530.19  77
  -1  -8 -13 83664.2 2082.05  45
  -1  -8 -12 81883.3 2075.75  56
  -1  -8 -12 87312.3 2099.18  57
  -1  -8 -12 84269.8 1734.35  84
  -1  -8 -11 115735. 2586.49  56
  -1  -8 -11 121742. 2602.07  57
  -1  -8 -11 111857. 2207.48  84
  -1  -8 -11 113496. 2640.01  45
  -1  -8 -11 117564. 2523.27  24
  -1  -8 -10 70337.8 1930.80  22
  -1  -8 -10 60836.1 1797.47  45
  -1  -8 -10 64747.3 1785.34  56
  -1  -8 -10 67253.2 1778.57  57
  -1  -8 -10 61278.3 1508.64  84
  -1  -8 -10 67342.8 1767.82  24
  -1  -8  -9 897.434 244.281  84
  -1  -8  -9 1000.77 270.614  45
  -1  -8  -9 654.898 215.426  57
  -1  -8  -9 828.588 259.510  56
  -1  -8  -9-91.9762 570.988  22
  -1  -8  -9 632.932 207.563  24
  -1  -8  -8 10419.6 562.870  84
  -1  -8  -8 10241.2 523.444  85
  -1  -8  -8 10515.2 616.365  24
  -1  -8  -8 10981.5 676.732  45
  -1  -8  -8 11563.4 673.845  56
  -1  -8  -8 11623.7 647.663  57
  -1  -8  -7 11006.2 541.315  85
  -1  -8  -7 9503.35 525.506  87
  -1  -8  -7 10278.8 627.723  45
  -1  -8  -7 10340.6 532.564   4
  -1  -8  -7 10634.4 597.088  57
  -1  -8  -7 10542.9 644.070  56
  -1  -8  -7 9821.01 563.784  24
  -1  -8  -6 16032.5 669.875   4
  -1  -8  -6 15054.2 715.884  57
  -1  -8  -6 16152.8 796.389  56
  -1  -8  -6 14609.7 729.046  45
  -1  -8  -6 14308.9 662.474  24
  -1  -8  -5 85377.9 1858.21  24
  -1  -8  -5 79219.4 2106.79  68
  -1  -8  -5 98846.4 1902.27   4
  -1  -8  -5 97011.2 2055.47  57
  -1  -8  -5 92447.9 2177.84  56
  -1  -8  -4 157296. 2727.37  41
  -1  -8  -4 159437. 2753.65   4
  -1  -8  -4 166139. 3095.21  57
  -1  -8  -3 65878.2 1506.48  41
  -1  -8  -3 60834.3 1504.40  24
  -1  -8  -3 65780.0 1861.13  57
  -1  -8  -2 8502.04 504.095  41
  -1  -8  -2 8818.23 485.567   4
  -1  -8  -2 8113.46 505.331  24
  -1  -8  -1 45461.4 1309.11  24
  -1  -8  -1 48352.7 2033.54  60
  -1  -8  -1 48161.5 1211.34   4
  -1  -8   0 59724.5 1387.52   4
  -1  -8   0 62030.6 1597.56  24
  -1  -8   0 58966.5 1476.46  85
  -1  -8   0 57316.3 1379.98  87
  -1  -8   0 61112.4 1484.86  86
  -1  -8   0 64205.3 1430.95  11
  -1  -8   1 18820.1 854.556  24
  -1  -8   1 18245.9 750.133  86
  -1  -8   1 19024.5 750.180  11
  -1  -8   2 1205.33 357.313  10
  -1  -8   2 1033.99 192.490   9
  -1  -8   2 1173.33 223.641  11
  -1  -8   2 1254.07 356.434  54
  -1  -8   3 503.848 170.476  11
  -1  -8   3 527.450 168.460   9
  -1  -8   3 466.480 243.962  54
  -1  -8   3 922.330 203.982  14
  -1  -8   3 558.613 344.306  50
  -1  -8   4 491.347 294.014   1
  -1  -8   4 594.241 192.569  14
  -1  -8   4 729.515 236.564  54
  -1  -8   4 562.101 189.162  11
  -1  -8   4 471.365 170.876   9
  -1  -8   5 14449.2 655.180   9
  -1  -8   5 14595.5 684.905  11
  -1  -8   5 13344.5 637.992  14
  -1  -8   5 14768.2 889.231   1
  -1  -8   6 34729.0 999.545   9
  -1  -8   6 31436.9 945.892  14
  -1  -8   7 45814.9 995.581  14
  -1  -8   7 46900.9 1071.01   9
  -1  -7 -15 7959.01 610.817  77
  -1  -7 -14 1879.91 443.556  22
  -1  -7 -14 2403.64 316.771  56
  -1  -7 -14 2097.81 294.917  57
  -1  -7 -14 2217.32 314.342  45
  -1  -7 -13 74723.2 1930.07  45
  -1  -7 -12 67621.5 1911.44  45
  -1  -7 -11 75512.6 2034.96  45
  -1  -7 -11 78924.1 1655.29  84
  -1  -7 -10 89653.8 1835.02  84
  -1  -7 -10 90076.0 2198.52  45
  -1  -7 -10 87676.2 1988.92  21
  -1  -7  -9 23836.1 993.652  45
  -1  -7  -9 22139.6 797.375  84
  -1  -7  -8 1635.61 271.205  45
  -1  -7  -8 1189.68 208.611  73
  -1  -7  -7 3207.18 320.405  56
  -1  -7  -7 2982.87 300.616  57
  -1  -7  -7 2430.06 361.640  22
  -1  -7  -7 2968.65 320.605  45
  -1  -7  -7 3201.37 327.578  24
  -1  -7  -7 3107.06 270.198   4
  -1  -7  -6 13788.2 631.944  56
  -1  -7  -6 14250.1 610.295  57
  -1  -7  -6 14902.7 754.851  22
  -1  -7  -6 13387.6 632.486  45
  -1  -7  -6 13870.1 598.514  24
  -1  -7  -6 14800.4 583.761   4
  -1  -7  -5 209620. 3270.33  57
  -1  -7  -5 221241. 3427.61  56
  -1  -7  -5 196748. 3281.96  45
  -1  -7  -5 220321. 3236.63   4
  -1  -7  -5 196268. 3186.62  24
  -1  -7  -5 224402. 3730.10  22
  -1  -7  -4 441861. 4894.43   4
  -1  -7  -4 423905. 4979.43  57
  -1  -7  -4 429118. 5219.10  56
  -1  -7  -3 154333. 2581.11  68
  -1  -7  -3 145536. 2605.10  57
  -1  -7  -2 1618.28 213.866  41
  -1  -7  -2 2114.29 246.857  24
  -1  -7  -2 1656.97 202.775   4
  -1  -7  -2 1304.90 276.576  57
  -1  -7  -1 21577.4 790.050  24
  -1  -7  -1 23760.3 803.550  41
  -1  -7  -1 22888.3 736.972   4
  -1  -7   0 41575.5 1039.47   4
  -1  -7   0 40862.5 1170.65  24
  -1  -7   1 768.483 144.679   4
  -1  -7   1 388.211 160.999  24
  -1  -7   2 10168.8 538.221  11
  -1  -7   2 10083.6 515.963   9
  -1  -7   2 9756.26 608.345  24
  -1  -7   2 10814.9 524.848  14
  -1  -7   2 9910.28 861.148  54
  -1  -7   3 5168.55 604.769  54
  -1  -7   3 5126.43 383.321  14
  -1  -7   3 5161.72 413.928  11
  -1  -7   3 4886.52 383.840   9
  -1  -7   4 14188.1 919.516  54
  -1  -7   4 13991.4 669.258   9
  -1  -7   4 14288.2 702.256  11
  -1  -7   4 14877.5 674.972  14
  -1  -7   5 916.616 208.426   9
  -1  -7   5 603.752 181.580  14
  -1  -7   5 942.355 330.872   1
  -1  -7   6 33404.0 1092.63  11
  -1  -7   6 33584.8 1073.19   9
  -1  -7   6 33386.1 1047.95  14
  -1  -7   7 56380.3 1358.76   9
  -1  -7   7 54386.3 1363.25  11
  -1  -7   7 51642.2 1278.48  14
  -1  -7   8 39534.7 979.016   9
  -1  -7   8 36960.1 896.196  14
  -1  -6 -15 12053.5 736.289  77
  -1  -6 -14 71013.1 2010.74  77
  -1  -6 -14 1237.96 261.082  45
  -1  -6 -13 6944.50 583.153  45
  -1  -6 -12 64467.3 1883.01  45
  -1  -6 -12 63643.8 1713.22  21
  -1  -6 -11 68307.9 1937.72  45
  -1  -6 -11 65968.2 1764.69  21
  -1  -6 -10 101993. 2201.92  21
  -1  -6 -10 98174.3 1872.95  84
  -1  -6 -10 100107. 2329.80  45
  -1  -6  -9 58092.7 1579.72  45
  -1  -6  -9 54799.3 1437.94  21
  -1  -6  -8 39299.8 1171.12  45
  -1  -6  -8 37012.1 1059.13  21
  -1  -6  -7 4194.34 312.180  21
  -1  -6  -7 4659.97 292.418   4
  -1  -6  -7 4546.01 362.783  45
  -1  -6  -6 117430. 1918.73   4
  -1  -6  -6 110301. 2047.97  45
  -1  -6  -5 316903. 4323.20   4
  -1  -6  -4 461753. 6020.33   4
  -1  -6  -3 282810. 3921.93   4
  -1  -6  -2 8918.01 561.627  68
  -1  -6  -1 4889.58 415.822  68
  -1  -6  -1 5925.81 327.036   4
  -1  -6   0 6072.21 331.184   4
  -1  -6   1 10956.7 549.934  24
  -1  -6   1 10326.5 896.309  60
  -1  -6   1 10786.3 447.996   4
  -1  -6   2 13756.3 661.373  24
  -1  -6   2 15940.2 1244.83  60
  -1  -6   3 64594.8 1484.74  11
  -1  -6   3 66846.0 2592.94  60
  -1  -6   3 61522.4 2107.26  54
  -1  -6   4 18677.7 1102.66  54
  -1  -6   4 20024.8 842.780  40
  -1  -6   4 20005.9 805.026  11
  -1  -6   4 19271.9 773.593   9
  -1  -6   4 19649.0 746.904  14
  -1  -6   5 6661.21 646.818  54
  -1  -6   5 7653.37 495.322  14
  -1  -6   5 7226.11 492.382   9
  -1  -6   5 6956.44 679.844   1
  -1  -6   6 20307.4 830.592  14
  -1  -6   6 20743.4 859.127   9
  -1  -6   6 22071.4 906.790  11
  -1  -6   7 93763.4 2004.25  14
  -1  -6   7 97976.4 2074.00   9
  -1  -6   7 97518.4 2107.68  11
  -1  -6   8 39663.7 1142.31  11
  -1  -6   8 39894.4 1108.55  14
  -1  -6   9 5017.92 312.482  14
  -1  -5 -15 9210.39 590.070  77
  -1  -5 -14 7098.02 538.645  45
  -1  -5 -14 61694.1 1817.30  77
  -1  -5 -13 1445.85 326.371  45
  -1  -5 -12 84033.4 2243.45  45
  -1  -5 -12 86504.4 2134.18  21
  -1  -5 -11 114065. 2561.63  21
  -1  -5 -10 34951.9 1244.60  21
  -1  -5  -9 5279.27 425.786  73
  -1  -5  -9 5722.06 466.683  21
  -1  -5  -8 34463.5 1047.25  21
  -1  -5  -7 5491.02 387.527  45
  -1  -5  -6 189094. 2687.19   4
  -1  -5  -5 170416. 2461.31   4
  -1  -5  -4 158140. 2293.58  76
  -1  -5  -4 150408. 2263.92   4
  -1  -5  -3 307016. 4081.88  76
  -1  -5  -1 27214.5 687.273  76
  -1  -5  -1 27337.4 688.901   4
  -1  -5   0 15808.1 489.174   4
  -1  -5   0 15056.2 436.025  61
  -1  -5   1 564.523 274.227  60
  -1  -5   1 801.690 138.951  61
  -1  -5   2 71712.4 1536.25  24
  -1  -5   2 77162.0 2451.37  60
  -1  -5   2 77179.5 1567.60  61
  -1  -5   2 70633.7 1288.20   4
  -1  -5   3 307330. 4561.66  61
  -1  -5   3 298119. 4499.92  40
  -1  -5   4 131539. 3657.68  60
  -1  -5   4 138346. 2755.60  61
  -1  -5   4 139235. 2625.85  40
  -1  -5   5 13365.9 657.424  11
  -1  -5   5 13578.5 643.203   9
  -1  -5   5 15125.3 773.890  40
  -1  -5   5 13044.9 912.667  54
  -1  -5   6 10019.4 770.157   1
  -1  -5   6 9380.22 568.286   9
  -1  -5   6 9928.91 602.154  11
  -1  -5   7 45426.7 1518.21   1
  -1  -5   7 42288.3 1285.08   9
  -1  -5   7 44997.7 1350.48  11
  -1  -5   8 9022.67 542.467  14
  -1  -5   8 8950.34 561.953  11
  -1  -5   9 5703.17 397.214  14
  -1  -5  10 1795.54 189.894  14
  -1  -5  10 1441.00 186.674   9
  -1  -4 -14 40415.6 1481.47  77
  -1  -4 -14 14426.7 756.487  45
  -1  -4 -13 2775.41 410.429  45
  -1  -4 -13 2392.96 343.991  21
  -1  -4 -12 33583.1 1317.13  21
  -1  -4 -11 96549.2 2434.12  21
  -1  -4 -10 886.236 270.337  21
  -1  -4 -10 625.123 183.566  73
  -1  -4 -10 863.429 220.792  13
  -1  -4  -9 39386.4 1190.33  73
  -1  -4  -9 37398.5 1298.85  21
  -1  -4  -8 29.7388 177.152  74
  -1  -4  -8 2195.43 301.705  21
  -1  -4  -7 445.159 216.854  74
  -1  -4  -6 73899.3 1686.65  74
  -1  -4  -6 81408.5 1269.66   4
  -1  -4  -5 164994. 2242.26  76
  -1  -4  -5 159205. 2223.14   4
  -1  -4  -4 151390. 2137.71  76
  -1  -4  -3 277055. 3611.47  76
  -1  -4  -2 163443. 2279.74  76
  -1  -4  -1 1595.72 145.145  76
  -1  -4   0 1183.57 123.689  61
  -1  -4   0 1151.60 124.311  76
  -1  -4   0 989.710 166.131  68
  -1  -4   1 41227.6 1448.19  60
  -1  -4   1 43832.0 852.963   4
  -1  -4   2 248570. 4626.98  60
  -1  -4   2 231347. 3245.68   4
  -1  -4   3 433597. 7491.37  60
  -1  -4   3 476176. 6503.83  61
  -1  -4   4 248868. 4971.70  60
  -1  -4   4 248695. 3862.72  40
  -1  -4   5 20113.4 1289.75  60
  -1  -4   5 20997.4 982.905  61
  -1  -4   5 20905.4 903.263  40
  -1  -4   6 5610.13 567.082   1
  -1  -4   6 4677.46 395.615  11
  -1  -4   6 5130.44 431.914   8
  -1  -4   6 4548.15 382.079   9
  -1  -4   7 25099.8 1117.17   1
  -1  -4   7 26428.3 1037.05   8
  -1  -4   7 25514.2 976.296  11
  -1  -4   8 12244.9 668.526   9
  -1  -4   8 12953.2 697.721  11
  -1  -4   9 722.290 196.610   9
  -1  -4  10 2366.00 266.608  14
  -1  -4  10 2831.78 294.385   9
  -1  -4  11 1714.40 171.803  14
  -1  -3 -14 19796.8 854.391  45
  -1  -3 -13 3680.92 426.509  21
  -1  -3 -12 2793.16 442.487  21
  -1  -3 -10 5616.01 450.572  73
  -1  -3 -10 6584.05 542.968  13
  -1  -3  -9 68153.6 1636.34  73
  -1  -3  -9 71238.3 1820.15  13
  -1  -3  -8 18672.4 831.703  74
  -1  -3  -8 18325.8 723.818  73
  -1  -3  -7 7376.38 426.432  74
  -1  -3  -6 31059.1 787.678  74
  -1  -3  -5 219870. 3022.90  76
  -1  -3  -5 280416. 3351.00  74
  -1  -3  -4 338260. 4441.11  76
  -1  -3  -4 394238. 4630.59  74
  -1  -3  -3 145229. 1965.34  76
  -1  -3  -2 94156.6 1351.05  76
  -1  -3  -2 91085.5 1454.97  74
  -1  -3  -1 85164.8 1091.38  61
  -1  -3   0 138420. 1800.33  68
  -1  -3   0 136134. 1816.35  61
  -1  -3   1 155996. 2204.54  76
  -1  -3   1 190101. 2458.30  61
  -1  -3   2 232095. 4083.56  60
  -1  -3   2 220948. 2981.47  76
  -1  -3   2 232159. 3323.68   5
  -1  -3   3 232428. 3083.44   4
  -1  -3   3 237447. 3567.40   5
  -1  -3   4 323812. 5643.36  60
  -1  -3   4 354968. 4970.69  61
  -1  -3   5 57388.5 1633.53  61
  -1  -3   5 52293.9 1937.15  60
  -1  -3   5 46249.4 1318.57   5
  -1  -3   5 42640.3 1543.40  54
  -1  -3   5 54130.8 1462.32  40
  -1  -3   5 50474.4 1240.06  38
  -1  -3   6 2718.06 340.507   5
  -1  -3   6 3055.15 420.055  61
  -1  -3   6 2429.95 451.668  60
  -1  -3   6 2800.16 365.404  40
  -1  -3   6 2565.23 289.896  38
  -1  -3   7 5721.01 518.817  19
  -1  -3   7 4444.18 385.098   9
  -1  -3   7 4915.13 438.450   8
  -1  -3   7 4651.01 400.125  11
  -1  -3   7 3981.19 426.688   5
  -1  -3   8 10533.9 662.208   8
  -1  -3   8 8970.84 568.293   9
  -1  -3   8 9518.07 592.631  11
  -1  -3   8 11135.8 714.750  19
  -1  -3   9 3426.60 371.300   9
  -1  -3   9 3857.03 420.035  19
  -1  -3  10 38153.8 1154.29   9
  -1  -3  11 21987.8 723.492  14
  -1  -2 -14 14834.1 700.490  45
  -1  -2 -13 1166.63 279.122  21
  -1  -2 -10 1159.61 223.906  73
  -1  -2 -10 1802.93 316.960  13
  -1  -2 -10 1000.53 275.797  72
  -1  -2  -9 41770.5 1218.09  73
  -1  -2  -9 51252.8 1523.29  13
  -1  -2  -8 119784. 2102.15  74
  -1  -2  -8 95055.8 1967.96  73
  -1  -2  -7 34486.0 973.629  73
  -1  -2  -7 44639.7 991.815  74
  -1  -2  -6 97600.7 1617.38  74
  -1  -2  -5 218969. 2814.71  76
  -1  -2  -5 225159. 2825.07  75
  -1  -2  -4 868968. 10365.2  76
  -1  -2  -4 860806. 10349.8  75
  -1  -2  -3 211387. 2638.94  76
  -1  -2  -3 207739. 2617.96  75
  -1  -2  -3 214054. 2717.77  74
  -1  -2  -2 26398.4 469.069  76
  -1  -2  -1 5376.81 178.412  76
  -1  -2  -1 6527.53 170.348  74
  -1  -2   0 1825.56 104.205  76
  -1  -2   1 51055.3 873.735   5
  -1  -2   1 45972.0 719.274  76
  -1  -2   2 224804. 2894.98  61
  -1  -2   2 232855. 3599.82  60
  -1  -2   2 199175. 2806.19   5
  -1  -2   2 187216. 2488.64  76
  -1  -2   3 144057. 2190.54  61
  -1  -2   3 143712. 2716.34  60
  -1  -2   3 125816. 2042.54   5
  -1  -2   3 117158. 1591.81   4
  -1  -2   4 233459. 3507.05  61
  -1  -2   4 221060. 4012.61  60
  -1  -2   5 197013. 3991.49  60
  -1  -2   5 191831. 3316.32   5
  -1  -2   6 9310.40 771.862  60
  -1  -2   6 10072.8 700.632  61
  -1  -2   6 10275.0 627.365  40
  -1  -2   6 9644.35 543.338  38
  -1  -2   6 9075.03 573.903   5
  -1  -2   6 9396.46 501.378  28
  -1  -2   7 8204.48 608.532  19
  -1  -2   7 7408.83 674.757  61
  -1  -2   7 6624.90 493.025  38
  -1  -2   7 7285.12 501.059   8
  -1  -2   7 6346.93 531.126   5
  -1  -2   8 2294.10 295.022   9
  -1  -2   8 2920.18 361.096   8
  -1  -2   8 2666.82 372.826  19
  -1  -2   9 12373.1 733.439   8
  -1  -2   9 11427.1 642.863   9
  -1  -2   9 12731.9 750.225  19
  -1  -2  10 84879.0 2070.81   8
  -1  -2  10 86071.0 1945.38   9
  -1  -2  11 84332.9 1767.48  19
  -1  -1 -13 5238.81 498.746  21
  -1  -1  -9 54026.7 1788.38  72
  -1  -1  -9 54484.1 1410.33  73
  -1  -1  -8 335825. 5000.51  73
  -1  -1  -8 389054. 5543.63  13
  -1  -1  -7 280427. 3539.70  74
  -1  -1  -7 214685. 3521.27  73
  -1  -1  -6 10367.6 441.195  73
  -1  -1  -6 11651.3 407.322  74
  -1  -1  -5 29929.9 652.488  74
  -1  -1  -5 27513.5 586.204  75
  -1  -1  -4 173436. 2303.29  75
  -1  -1  -4 175911. 2298.22  74
  -1  -1  -3 57960.0 936.846  74
  -1  -1  -3 57677.2 801.399  76
  -1  -1  -3 60418.3 963.402  75
  -1  -1  -2 54841.1 769.013  67
  -1  -1  -2 55156.0 704.972  71
  -1  -1  -2 55019.8 846.360  74
  -1  -1  -2 57539.5 845.241  75
  -1  -1  -1 48866.4 702.880  67
  -1  -1  -1 51267.5 717.289  75
  -1  -1   0 7059.18 166.739   5
  -1  -1   0 6353.56 129.770  74
  -1  -1   1 17915.1 393.823   5
  -1  -1   1 17660.4 520.420  60
  -1  -1   2 111696. 1617.82   5
  -1  -1   2 102501. 1340.05  76
  -1  -1   3 219448. 3081.45   5
  -1  -1   3 211168. 2605.18  76
  -1  -1   4 194157. 3014.37   5
  -1  -1   4 205580. 3523.85  60
  -1  -1   5 228546. 3580.52   5
  -1  -1   5 230463. 4075.28  60
  -1  -1   6 2257.11 252.941  28
  -1  -1   6 2099.23 293.378   5
  -1  -1   6 2414.86 279.767  38
  -1  -1   6 2016.65 362.732  60
  -1  -1   7 21545.2 848.398  28
  -1  -1   7 22719.4 900.693  38
  -1  -1   7 21377.3 949.609   5
  -1  -1   8 9219.09 628.844  38
  -1  -1   8 7418.07 590.140   5
  -1  -1   8 9324.18 652.176  19
  -1  -1   8 7693.01 645.413  18
  -1  -1   9 51520.7 1564.51  19
  -1  -1   9 45578.5 1303.23   9
  -1  -1  10 110538. 2382.08  19
  -1  -1  10 104946. 2193.68   9
  -1  -1  11 87330.5 1917.51  19
  -1  -1  12 5756.86 363.507  19
  -1  -1  13 855.571 109.765  19
  -1   0  -9 140618. 2963.38  13
  -1   0  -9 112753. 2927.51  72
  -1   0  -8 205950. 3360.39  73
  -1   0  -8 216839. 4040.44  72
  -1   0  -7 194388. 3034.17  73
  -1   0  -7 218372. 3514.82  13
  -1   0  -6 17787.2 571.615  73
  -1   0  -6 20393.9 554.491  74
  -1   0  -5 4955.98 246.783  74
  -1   0  -5 4980.92 265.644  73
  -1   0  -4 443.086 83.3700  74
  -1   0  -4 449.861 35.5674  20
  -1   0  -3 1092.70 66.7881  67
  -1   0  -2 56346.3 870.794  67
  -1   0  -1 113843. 1438.22  71
  -1   0   0 156109. 2106.75  71
  -1   0   1 57185.3 731.638  75
  -1   0   1 54815.2 854.349  60
  -1   0   2 140991. 1850.92  67
  -1   0   2 152481. 2166.68  60
  -1   0   3 669957. 8568.32  60
  -1   0   3 688900. 7891.41  67
  -1   0   3 639738. 8296.22   5
  -1   0   3 659459. 7895.52  20
  -1   0   4 235721. 3644.36   5
  -1   0   4 248631. 3968.53  60
  -1   0   5 63270.9 1449.97   5
  -1   0   5 68509.4 1742.04  60
  -1   0   6 3897.67 362.886   5
  -1   0   6 5070.25 447.933  61
  -1   0   6 4364.82 456.334  60
  -1   0   7 37124.5 1091.82  51
  -1   0   7 39417.9 1278.79   5
  -1   0   7 40717.9 1223.68  38
  -1   0   7 39364.1 1171.86  28
  -1   0   8 32196.9 1140.79  28
  -1   0   8 31909.9 1093.43   8
  -1   0   8 33859.4 1222.55  19
  -1   0   8 29932.4 1175.06   5
  -1   0   8 29350.6 1137.91  18
  -1   0   8 33352.6 1460.50  61
  -1   0   8 30075.9 1030.01  51
  -1   0   8 30537.6 1146.67  38
  -1   0   9 104276. 2326.31   8
  -1   0   9 104198. 2251.19  51
  -1   0  10 68309.3 1813.61  19
  -1   0  10 63318.2 1764.36   8
  -1   0  10 63153.7 1572.25   9
  -1   0  10 65712.1 1699.67  51
  -1   0  11 85089.0 2064.84   8
  -1   0  11 78897.2 2169.67  18
  -1   0  12 43183.5 1266.12   8
  -1   0  12 51473.6 1248.91  19
  -1   0  13 3959.34 251.168  19
  -1   1  -8 175227. 3890.51  72
  -1   1  -8 206415. 3788.54  13
  -1   1  -7 138479. 2995.57  72
  -1   1  -7 132865. 2316.73  73
  -1   1  -6 33692.9 1048.86  13
  -1   1  -6 33618.3 1173.72  72
  -1   1  -6 30141.5 778.575  73
  -1   1  -5 11903.1 537.244  13
  -1   1  -5 10915.0 388.174  73
  -1   1  -5 12771.8 426.720  74
  -1   1  -5 12669.6 640.906  72
  -1   1  -4 6847.88 162.016  20
  -1   1  -4 6703.71 214.744  67
  -1   1  -3 29580.6 481.362  20
  -1   1  -2 17728.8 345.893  20
  -1   1  -1 203097. 2505.28  20
  -1   1  -1 200189. 2506.32  70
  -1   1   0 103973. 1288.68  70
  -1   1   0 105720. 1395.12  71
  -1   1   1 55401.0 829.122  20
  -1   1   2 40638.6 663.900  20
  -1   1   2 45343.5 625.072  75
  -1   1   3 599604. 7114.39  20
  -1   1   4 328334. 3976.32  67
  -1   1   4 315298. 3828.62  20
  -1   1   5 37921.1 1067.86   5
  -1   1   5 54949.7 1256.02  61
  -1   1   6 5020.02 389.734   5
  -1   1   6 6623.83 490.377  61
  -1   1   7 1849.66 280.351   5
  -1   1   7 1702.06 239.915  51
  -1   1   7 1871.87 261.986  38
  -1   1   7 1737.84 316.352  61
  -1   1   8 1907.42 277.378  51
  -1   1   8 2025.19 324.435   5
  -1   1   8 2349.72 402.614  61
  -1   1   8 1842.52 292.003  28
  -1   1   9 86957.3 2067.48   8
  -1   1   9 86026.2 2066.88  51
  -1   1   9 88730.0 2152.45  18
  -1   1   9 86542.4 2206.76   5
  -1   1   9 87506.4 2144.16  19
  -1   1  10 69818.2 1877.40   8
  -1   1  10 72428.3 1902.35  51
  -1   1  10 67096.3 1942.54  18
  -1   1  10 72429.0 1903.87  19
  -1   1  11 75775.2 1937.96   8
  -1   1  11 82879.5 1946.09  19
  -1   1  12 105326. 2296.15   8
  -1   1  12 112230. 2487.73  18
  -1   1  13 10656.7 458.324  19
  -1   2  -8 133896. 3364.77  70
  -1   2  -8 144024. 3756.07  72
  -1   2  -7 216909. 3938.91  13
  -1   2  -7 225079. 4622.23  72
  -1   2  -6 217838. 3537.08  13
  -1   2  -6 199852. 4006.25  72
  -1   2  -5 2099.99 257.691  13
  -1   2  -5 2047.31 317.178  70
  -1   2  -5 2347.83 349.457  72
  -1   2  -4 8922.52 324.338  73
  -1   2  -4 9403.44 458.264  13
  -1   2  -4 8123.27 500.254  70
  -1   2  -4 8925.38 567.430  72
  -1   2  -3 67195.2 1528.82  72
  -1   2  -3 64720.9 1364.01  70
  -1   2  -3 68473.5 996.751  20
  -1   2  -3 65448.4 1016.05  73
  -1   2  -3 66628.0 1273.86  13
  -1   2  -2 13868.8 569.074  72
  -1   2  -2 13426.2 327.864  20
  -1   2  -2 13869.1 282.004  73
  -1   2  -2 12906.0 409.411  13
  -1   2  -1 678411. 8106.09  72
  -1   2  -1 671097. 7742.99  20
  -1   2   0 496991. 5442.36  69
  -1   2   0 492722. 5543.83  70
  -1   2   1 7725.03 238.849  71
  -1   2   2 10673.5 372.462  71
  -1   2   2 10801.8 288.380  20
  -1   2   3 7933.87 234.316  20
  -1   2   4 50703.3 790.947  20
  -1   2   5 29935.5 526.712  20
  -1   2   6 10728.0 586.321  61
  -1   2   7 4672.39 448.372  61
  -1   2   7 4126.98 361.067  51
  -1   2   7 3993.88 345.511  30
  -1   2   7 3642.35 341.825  28
  -1   2   7 4299.59 369.226  38
  -1   2   7 4211.59 391.747   5
  -1   2   8 31731.6 1320.21  61
  -1   2   8 29905.8 1075.60  38
  -1   2   8 29392.9 1069.53  51
  -1   2   8 29031.6 1103.98   5
  -1   2   8 29249.1 1064.33  28
  -1   2   9 9965.13 652.832  51
  -1   2   9 10667.5 682.295  19
  -1   2   9 10335.8 632.158  18
  -1   2   9 9881.89 681.515   5
  -1   2  10 126787. 2693.75  19
  -1   2  10 127265. 2773.95  51
  -1   2  10 128145. 2734.86  18
  -1   2  11 110606. 2380.98  19
  -1   2  11 96853.4 2396.59  18
  -1   2  11 102414. 2359.21   8
  -1   2  11 93328.5 2305.46  79
  -1   2  11 116328. 2595.73  51
  -1   2  12 57227.9 1714.62  18
  -1   2  12 64694.9 1693.43   8
  -1   2  13 13599.3 552.154  19
  -1   2  13 10240.8 530.757   8
  -1   2  14 2168.88 161.144  19
  -1   3  -7 79444.1 2240.85  70
  -1   3  -7 71168.5 2908.41  72
  -1   3  -6 105769. 2331.44  70
  -1   3  -6 106710. 3192.77  72
  -1   3  -5 1065.98 231.267  70
  -1   3  -5 1191.85 266.834  13
  -1   3  -4 53216.2 1862.63  72
  -1   3  -4 53781.8 1338.09  70
  -1   3  -3 58023.9 1709.11  72
  -1   3  -3 49591.3 1143.06  70
  -1   3  -3 62862.9 1322.58  13
  -1   3  -3 51442.2 906.493  20
  -1   3  -2 335722. 5261.11  72
  -1   3  -2 347122. 4695.26  70
  -1   3  -1 556768. 7099.58  20
  -1   3  -1 555174. 7111.96  70
  -1   3   0 196877. 2692.69  71
  -1   3   0 194011. 2554.64  70
  -1   3   1 61776.9 1012.24  20
  -1   3   1 62066.0 854.810  69
  -1   3   1 60610.4 951.863  70
  -1   3   2 29029.8 591.882  20
  -1   3   2 29356.5 607.715  71
  -1   3   3 1143.90 110.455  20
  -1   3   3 1595.85 176.603  71
  -1   3   4 7703.50 267.504  20
  -1   3   5 20031.4 468.858  20
  -1   3   6 99818.9 1991.35  61
  -1   3   7 63969.3 1554.14  51
  -1   3   7 65140.5 1531.15  38
  -1   3   7 61820.0 1495.70  28
  -1   3   8 51014.5 1455.54  28
  -1   3   8 53282.0 1474.04  26
  -1   3   8 59303.7 1761.01  61
  -1   3   8 58161.4 1625.19   5
  -1   3   9 2868.63 377.598  51
  -1   3   9 2829.69 443.961  61
  -1   3   9 3028.66 343.822  18
  -1   3   9 2712.95 364.223   5
  -1   3  10 160792. 3277.39  51
  -1   3  10 160957. 3062.16  18
  -1   3  11 113927. 2528.55   8
  -1   3  11 116287. 2496.86  19
  -1   3  11 122299. 2777.93  51
  -1   3  11 116565. 2563.50  18
  -1   3  12 2435.52 336.989  79
  -1   3  12 2816.07 363.101   8
  -1   3  12 2812.94 390.723  18
  -1   3  12 2970.44 343.824  19
  -1   3  13 472.745 161.697   8
  -1   3  13 513.641 149.700  19
  -1   3  13 771.813 240.908  18
  -1   3  14 658.065 108.946  19
  -1   4  -6 2506.84 341.488  70
  -1   4  -5 1219.15 225.197  70
  -1   4  -5 955.885 347.282  72
  -1   4  -4 3450.64 482.973  72
  -1   4  -4 3944.22 323.714  70
  -1   4  -3 42932.7 1034.31  70
  -1   4  -3 44862.3 1343.77  72
  -1   4  -3 43714.6 873.985  20
  -1   4  -2 536617. 7138.43  70
  -1   4  -2 555838. 7045.91  20
  -1   4  -1 541341. 6732.20  70
  -1   4  -1 538652. 6724.88  20
  -1   4   0 575748. 7005.81  69
  -1   4   0 571190. 7322.80  71
  -1   4   0 598538. 7185.33  70
  -1   4   0 598081. 7245.08  20
  -1   4   1 341551. 4355.32  71
  -1   4   1 335977. 4253.63  70
  -1   4   1 328326. 4087.60  69
  -1   4   1 341880. 4331.55  20
  -1   4   2 34571.1 720.557  71
  -1   4   3 27097.2 670.643  71
  -1   4   3 27489.2 629.526  20
  -1   4   4 14849.8 437.512  20
  -1   4   5 9700.18 353.800  20
  -1   4   6 262140. 3760.90  61
  -1   4   6 232054. 3255.85  20
  -1   4   7 277909. 4392.78  30
  -1   4   7 275809. 4281.41  28
  -1   4   7 278480. 4374.25  51
  -1   4   7 306515. 4549.11  26
  -1   4   7 308033. 4586.34  61
  -1   4   8 19187.2 863.312  30
  -1   4   8 18844.3 822.342  28
  -1   4   8 20223.8 905.421  26
  -1   4   8 18949.6 853.847  51
  -1   4   8 20080.6 945.892  61
  -1   4   9 3738.05 430.284  51
  -1   4   9 4461.21 386.408  16
  -1   4   9 3934.09 369.134  18
  -1   4   9 3633.45 427.690  26
  -1   4  10 31189.1 1248.00  26
  -1   4  10 44791.2 1332.97  18
  -1   4  11 60580.3 1709.01  19
  -1   4  11 63163.7 1764.55   8
  -1   4  11 61247.0 1755.39  79
  -1   4  12 869.142 251.743  18
  -1   4  12 1138.76 243.901  19
  -1   4  12 915.519 236.190  79
  -1   4  12 971.448 239.080   8
  -1   4  12 953.507 275.565  51
  -1   4  13 2094.44 256.152  19
  -1   4  13 1865.67 292.592  18
  -1   4  13 1426.61 243.235  79
  -1   4  14 308.794 95.1701  19
  -1   5  -5 24675.4 933.915  70
  -1   5  -4 19333.4 753.871  70
  -1   5  -3 2658.04 258.867  70
  -1   5  -2 94087.3 1668.38  70
  -1   5  -2 92104.2 1599.64  20
  -1   5  -1 87959.2 1516.06  70
  -1   5  -1 88661.0 1538.65  20
  -1   5   0 288213. 4055.81  71
  -1   5   0 281968. 3931.21  20
  -1   5   1 305559. 4088.60  71
  -1   5   1 293923. 3967.55  70
  -1   5   1 304543. 4082.21  20
  -1   5   2 30678.3 724.303  71
  -1   5   2 29273.5 732.864  20
  -1   5   3 12279.3 430.117  71
  -1   5   3 12932.4 457.743  20
  -1   5   4 12188.7 491.828  71
  -1   5   4 11661.6 440.383  20
  -1   5   5 83235.4 1471.51  20
  -1   5   6 121937. 2295.07  30
  -1   5   6 123271. 2285.67  51
  -1   5   6 129671. 2065.90  20
  -1   5   6 130014. 2407.24  43
  -1   5   7 294650. 4577.72  51
  -1   5   7 303414. 4698.37  43
  -1   5   7 294061. 4604.09  30
  -1   5   8 32546.5 1155.04  51
  -1   5   8 34412.6 1188.30  30
  -1   5   9 4145.77 362.301  16
  -1   5   9 3814.77 432.592  51
  -1   5   9 3766.47 463.462  26
  -1   5  10 423.859 164.495  18
  -1   5  10 326.471 214.266  26
  -1   5  10 279.797 208.738  51
  -1   5  11 10292.8 622.112  18
  -1   5  11 9043.15 645.985  79
  -1   5  11 10777.1 779.764  51
  -1   5  12 3662.05 382.884  18
  -1   5  12 4152.93 418.506  79
  -1   5  12 4240.30 402.788  19
  -1   5  12 4108.90 410.615   8
  -1   5  13 6778.64 443.992  79
  -1   5  13 5412.87 423.001  18
  -1   5  13 6782.55 424.772  19
  -1   5  14 4968.40 275.254  19
  -1   6  -4 6646.16 445.801  70
  -1   6  -3 9991.30 508.118  70
  -1   6  -2 15458.7 580.312  20
  -1   6  -2 14358.5 688.566  71
  -1   6  -2 14403.0 569.601  70
  -1   6  -1 207504. 3098.11  20
  -1   6  -1 202275. 3298.40  71
  -1   6  -1 202013. 3047.01  70
  -1   6   0 125206. 2116.93  20
  -1   6   0 125575. 2048.94  70
  -1   6   0 125298. 2225.77  71
  -1   6   1 54194.8 1203.84  71
  -1   6   1 56436.9 1152.43  70
  -1   6   2 33905.8 875.805  20
  -1   6   2 31457.6 817.693  71
  -1   6   3 27407.2 739.846  71
  -1   6   4 1645.45 199.380  71
  -1   6   4 1074.37 255.296  26
  -1   6   4 1440.89 243.584  35
  -1   6   4 1693.02 293.346  36
  -1   6   4 1862.80 201.319  20
  -1   6   5 259386. 3859.66  20
  -1   6   5 288639. 4210.19  36
  -1   6   5 284729. 4284.64  26
  -1   6   5 267252. 4118.39  43
  -1   6   6 177349. 3065.72  30
  -1   6   6 177997. 3031.35  51
  -1   6   6 191064. 2934.78  20
  -1   6   6 189762. 3233.51  43
  -1   6   7 135179. 2567.30  51
  -1   6   7 134262. 2610.64  30
  -1   6   7 138433. 2736.32  43
  -1   6   8 92839.2 2138.56  51
  -1   6   8 104406. 2469.45  26
  -1   6   9 18838.1 916.259  51
  -1   6   9 21737.1 1094.84  26
  -1   6   9 20031.3 764.912  16
  -1   6  10 719.458 206.337   7
  -1   6  10 440.200 207.838  51
  -1   6  10 478.137 246.880  26
  -1   6  11 1033.65 296.983  51
  -1   6  11 643.318 264.757  26
  -1   6  12 7771.89 537.780  79
  -1   6  12 7997.48 655.923  51
  -1   6  12 7220.85 506.837  19
  -1   6  13 14686.1 633.294  79
  -1   6  13 13842.4 596.921  19
  -1   6  14 34580.5 821.223  79
  -1   6  14 32506.9 761.750  19
  -1   7  -2 2907.67 342.788  71
  -1   7  -2 2711.56 275.815  70
  -1   7  -1 113112. 2018.07  20
  -1   7  -1 110881. 2184.30  71
  -1   7   0 159827. 2534.47  20
  -1   7   0 154536. 2597.09  71
  -1   7   1 2245.96 347.643  36
  -1   7   1 2049.09 240.289  71
  -1   7   1 1595.81 215.503  20
  -1   7   2 12883.6 618.599  26
  -1   7   2 11701.8 642.597  36
  -1   7   2 13414.2 634.085  35
  -1   7   2 11276.2 511.377  71
  -1   7   2 11555.8 547.269  20
  -1   7   3 4717.92 404.678  35
  -1   7   3 4952.56 419.094  26
  -1   7   3 4881.72 325.231  71
  -1   7   3 4554.46 347.439  43
  -1   7   4 10639.0 597.479  26
  -1   7   4 9682.55 522.515  43
  -1   7   4 10826.8 557.079  53
  -1   7   4 11313.4 633.520  36
  -1   7   4 10681.9 602.932  35
  -1   7   4 10401.9 516.698  20
  -1   7   5 110633. 2268.53  26
  -1   7   5 110248. 2133.33  53
  -1   7   5 108436. 2234.37  36
  -1   7   5 108304. 2247.38  35
  -1   7   5 103361. 1997.28  20
  -1   7   6 209262. 3294.67  20
  -1   7   6 203538. 3523.81  43
  -1   7   7 154115. 2711.75  20
  -1   7   7 158845. 3165.15  26
  -1   7   8 217806. 3750.14  51
  -1   7   9 34083.4 1252.31  51
  -1   7   9 37365.4 1500.01  26
  -1   7  10 1616.13 310.922  51
  -1   7  10 963.274 323.480  26
  -1   7  10 1901.43 334.462  80
  -1   7  11 5679.17 581.235  26
  -1   7  11 6180.97 461.481   7
  -1   7  11 6982.30 605.460  51
  -1   7  12 5234.07 471.128  26
  -1   7  12 6014.56 465.482  79
  -1   7  13 24458.1 785.822  19
  -1   7  13 26668.0 838.734  79
  -1   7  14 72304.6 1265.22  19
  -1   7  14 78160.5 1336.19  79
  -1   8  -4 114879. 2161.62  27
  -1   8  -3 30550.6 981.928  53
  -1   8  -2 2308.50 304.441  53
  -1   8  -1 21072.2 862.949  36
  -1   8   0 17296.7 805.312  36
  -1   8   0 15078.6 718.079  71
  -1   8   1 3564.35 371.247  35
  -1   8   1 4469.46 500.084  36
  -1   8   1 3956.61 361.921  20
  -1   8   1 3175.74 320.900  71
  -1   8   2 12380.6 660.906  35
  -1   8   2 14169.9 742.654  36
  -1   8   2 13100.4 643.282  20
  -1   8   2 11728.6 567.922  71
  -1   8   3 20216.2 815.529  20
  -1   8   3 21558.9 952.298  80
  -1   8   3 20038.0 824.915  26
  -1   8   3 20827.4 847.371  53
  -1   8   3 20833.8 870.132  35
  -1   8   3 21028.3 918.541  36
  -1   8   4 6644.69 462.290  43
  -1   8   4 7847.61 500.802  20
  -1   8   4 6961.79 545.527  35
  -1   8   4 7056.92 570.972  80
  -1   8   4 7852.75 543.284  26
  -1   8   4 8074.79 537.308  53
  -1   8   4 8101.50 516.492  27
  -1   8   5 8713.96 622.949  36
  -1   8   5 8539.40 615.897  35
  -1   8   5 7936.41 628.379  80
  -1   8   5 9386.80 613.864  26
  -1   8   5 9030.76 540.116  20
  -1   8   5 8655.85 545.793  43
  -1   8   5 9830.85 592.368  53
  -1   8   6 96797.7 2194.39  43
  -1   8   6 99184.5 2191.85  53
  -1   8   7 103489. 2493.00  26
  -1   8   8 77606.2 2172.67  26
  -1   8   9 11088.6 682.070  51
  -1   8   9 9186.19 658.456  34
  -1   8  10 10886.1 703.027  51
  -1   8  10 9728.71 782.528  26
  -1   8  10 11241.0 715.478  80
  -1   8  11 8225.26 512.018   7
  -1   8  11 7294.40 651.431  26
  -1   8  12 16767.0 835.461  26
  -1   8  13 30960.0 855.456  79
  -1   8  13 29458.9 816.674  19
  -1   9  -5 48616.6 1118.97  49
  -1   9  -4 65053.3 1423.08  27
  -1   9  -4 71027.4 1524.09  49
  -1   9  -3 20789.1 757.197  53
  -1   9  -3 23374.7 836.173  27
  -1   9  -2 3434.05 348.321  53
  -1   9  -2 4758.87 436.747  27
  -1   9  -1 4714.13 425.362  36
  -1   9  -1 5462.95 452.249  53
  -1   9   0 580.471 277.994  36
  -1   9   0 1479.56 278.856  53
  -1   9   1 4077.98 459.421  36
  -1   9   1 4754.42 458.496  53
  -1   9   2 27261.6 1073.46  36
  -1   9   2 23345.3 940.034  35
  -1   9   3 20088.6 903.365  53
  -1   9   3 18486.1 949.996  80
  -1   9   3 17898.2 893.775  36
  -1   9   3 18579.6 873.746  35
  -1   9   3 18719.7 848.036  27
  -1   9   4 6801.83 587.200  36
  -1   9   4 7522.23 601.701  35
  -1   9   4 7870.50 645.500  80
  -1   9   4 7639.90 550.749  26
  -1   9   4 8327.31 588.587  53
  -1   9   4 7671.58 553.023  27
  -1   9   5 3945.23 476.435  36
  -1   9   5 4009.19 485.309  80
  -1   9   5 4883.31 462.491  53
  -1   9   5 3694.50 400.515  27
  -1   9   5 4169.89 440.101  26
  -1   9   6 66215.5 1811.18  53
  -1   9   6 71473.6 1932.79  26
  -1   9   7 147546. 3162.72  26
  -1   9   8 30145.8 1299.91  26
  -1   9   9 8253.40 711.080  26
  -1   9   9 8599.77 659.684  34
  -1   9  10 4009.12 425.395  80
  -1   9  11 455.384 151.562   7
  -1   9  11 130.163 216.420  26
  -1   9  12 17289.4 810.434  26
  -1   9  13 33499.3 811.839  79
  -1   9  13 29213.4 738.080  19
  -1  10  -4 44172.1 1061.29  25
  -1  10  -4 41305.1 1012.18  49
  -1  10  -3 11957.0 540.957  27
  -1  10  -3 12887.0 577.136  49
  -1  10  -2 1171.15 213.004  53
  -1  10  -2 1529.93 259.138  27
  -1  10  -1 1452.38 247.529  53
  -1  10  -1 1826.70 301.931  27
  -1  10   0 781.019 218.953  53
  -1  10   0 893.582 271.868  27
  -1  10   1 1784.50 345.464  36
  -1  10   1 3631.26 396.882  53
  -1  10   2 87520.4 2063.51  27
  -1  10   2 89244.5 2124.62  53
  -1  10   2 87483.0 2097.87  36
  -1  10   2 83638.8 2193.37  80
  -1  10   3 121993. 2556.16  27
  -1  10   3 124876. 2651.70  53
  -1  10   3 124082. 2638.92  36
  -1  10   3 115314. 2728.53  80
  -1  10   4 41701.6 1394.55  53
  -1  10   4 37900.3 1456.43  80
  -1  10   4 38399.4 1293.32  27
  -1  10   5 916.526 254.918  53
  -1  10   5 1109.02 251.706  26
  -1  10   5 1046.81 316.711  80
  -1  10   5 698.816 238.219  27
  -1  10   6 27459.6 1136.62  26
  -1  10   6 24111.4 1060.35  53
  -1  10   7 43885.5 1515.53  26
  -1  10   7 37679.9 1299.93  53
  -1  10   8 14149.2 868.996  26
  -1  10   9 11.3026 199.580  34
  -1  10   9 248.363 235.188  26
  -1  10  10 1880.82 289.375  80
  -1  10  10 1317.63 318.843  26
  -1  10  11 91.9601 98.5674   7
  -1  10  12 6587.12 448.772  26
  -1  11  -3 20293.6 728.301  80
  -1  11  -2 2763.22 265.550  27
  -1  11  -2 3386.29 288.462  25
  -1  11  -2 2910.75 319.841  80
  -1  11  -2 3157.76 283.279  49
  -1  11  -1 8102.02 537.123  80
  -1  11  -1 7255.33 460.510  27
  -1  11  -1 7470.46 442.957  53
  -1  11   0 6650.62 481.523  27
  -1  11   0 7120.50 478.416  53
  -1  11   0 7187.51 478.244  49
  -1  11   0 6644.77 513.935  80
  -1  11   1 14816.9 734.930  53
  -1  11   1 14461.4 790.327  80
  -1  11   1 15569.4 725.879  49
  -1  11   2 58661.1 1593.39  27
  -1  11   2 57812.6 1612.32  53
  -1  11   2 53275.7 1644.43  80
  -1  11   2 58511.4 1519.42  49
  -1  11   3 80825.2 2139.79  80
  -1  11   3 84622.6 1910.41  49
  -1  11   4 44477.9 1444.74  53
  -1  11   4 40822.3 1465.64  80
  -1  11   4 41878.8 1346.20  27
  -1  11   5 1740.20 317.647  53
  -1  11   5 1626.37 274.113  27
  -1  11   6 12739.7 750.897  53
  -1  11   6 14286.0 760.177  26
  -1  11   7 13683.1 779.309  26
  -1  11   8 5212.50 518.986  34
  -1  11   8 4861.22 488.208  26
  -1  11   9 5325.37 467.212  34
  -1  11   9 5739.12 455.070  80
  -1  11   9 5185.65 501.851  26
  -1  11  10 5099.78 392.396  80
  -1  11  10 4110.91 426.706  26
  -1  11  11 4733.01 394.234  26
  -1  11  11 2443.13 208.361   7
  -1  11  12 83.4872 79.5044  79
  -1  12  -1 1662.36 220.914  80
  -1  12   0 194.173 135.043  80
  -1  12   1 10055.6 521.751  49
  -1  12   1 9031.13 547.536  80
  -1  12   1 9632.31 524.028  53
  -1  12   2 39441.1 1098.55  49
  -1  12   2 39360.8 1156.92  27
  -1  12   2 35657.4 1170.70  80
  -1  12   2 37196.2 1144.37  53
  -1  12   3 50016.0 1466.13  80
  -1  12   3 54603.6 1421.05  27
  -1  12   4 24733.0 906.771  27
  -1  12   4 23601.5 974.415  80
  -1  12   4 24071.5 960.006  53
  -1  12   5 1305.91 258.368  53
  -1  12   6 735.116 204.478  53
  -1  12   7 2144.57 325.119  34
  -1  12   8 219.664 151.589  34
  -1  12   8 64.8416 124.888  26
  -1  12   9 12501.0 562.267  80
  -1  12  10 22841.5 687.917  80
  -1  13   2 32284.9 846.287  80
  -1  13   3 36525.8 963.166  80
  -1  13   4 28059.3 841.476  80
  -1  13   8 1698.04 181.904  80
   0 -13  -9 10469.7 494.324  84
   0 -13  -8 850.024 145.726  10
   0 -13  -7 19318.2 665.120  10
   0 -13  -6 6616.04 517.013  50
   0 -13  -6 6486.26 414.566  10
   0 -13  -5 1975.39 269.562  10
   0 -13  -4 12187.7 608.756  10
   0 -13  -2 4605.93 370.113  10
   0 -12 -11 55878.2 1256.52  84
   0 -12 -10 48924.0 1253.10  84
   0 -12  -9 15602.3 720.791  24
   0 -12  -8 1438.15 260.460  24
   0 -12  -8 1473.00 277.882  84
   0 -12  -7 8008.44 560.196  24
   0 -12  -7 6946.56 528.762  84
   0 -12  -6 3719.91 403.476  24
   0 -12  -6 4281.31 549.268  50
   0 -12  -6 3020.22 396.666  84
   0 -12  -5 16264.7 811.394  24
   0 -12  -5 17988.9 1060.91  50
   0 -12  -4 31632.1 1141.85  24
   0 -12  -4 37501.6 1534.32  50
   0 -12  -3 36889.4 1212.76  24
   0 -12  -3 40025.9 1581.55  50
   0 -12  -2 8908.44 566.352  24
   0 -12  -2 9898.88 778.226  50
   0 -12  -2 9542.80 666.660  10
   0 -12  -1 1019.08 307.274  50
   0 -12  -1 696.383 158.484   1
   0 -12  -1 937.861 274.652  10
   0 -12   0 8181.75 430.332   1
   0 -12   1 17257.7 598.341   1
   0 -11 -12 38292.2 1006.05  84
   0 -11 -11 104305. 2006.45  84
   0 -11 -11 90515.1 1957.30  24
   0 -11 -10 56433.3 1451.14  84
   0 -11 -10 53934.9 1510.53  24
   0 -11  -9 11317.5 574.410  85
   0 -11  -9 13321.3 696.055  84
   0 -11  -9 12316.8 722.351  24
   0 -11  -8 649.833 195.671  85
   0 -11  -8 650.773 229.026  84
   0 -11  -8 766.660 236.751  24
   0 -11  -7 285.819 179.774  85
   0 -11  -7 381.658 216.778  84
   0 -11  -7 520.028 220.160  24
   0 -11  -6 9111.90 584.518  85
   0 -11  -6 9958.30 650.783  84
   0 -11  -6 9257.31 585.874  41
   0 -11  -6 9314.59 667.308  24
   0 -11  -5 40415.4 1271.48  85
   0 -11  -5 43229.9 1405.44  84
   0 -11  -5 42589.7 1301.89  41
   0 -11  -5 43443.5 1448.83  24
   0 -11  -4 69150.8 1959.65  84
   0 -11  -4 63278.5 1821.11  24
   0 -11  -4 65955.8 1686.38  41
   0 -11  -3 75503.9 2460.38  50
   0 -11  -3 68932.9 1752.29  85
   0 -11  -3 71459.7 1922.25  24
   0 -11  -2 29096.6 1152.06  24
   0 -11  -2 29414.0 1511.32  50
   0 -11  -1 742.432 233.949  24
   0 -11  -1 1001.08 337.705  10
   0 -11  -1 1131.94 374.713  50
   0 -11   0 30722.1 1337.54  10
   0 -11   0 27133.7 1396.55  50
   0 -11   1 14021.0 954.660  50
   0 -11   1 14172.6 682.696   1
   0 -11   2 668.036 122.941  11
   0 -11   2 853.170 209.166   1
   0 -11   3 2803.04 204.714  11
   0 -11   3 3292.64 306.342   1
   0 -10 -12 32756.7 967.865  84
   0 -10 -12 25498.5 920.396  24
   0 -10 -11 66518.9 1591.52  84
   0 -10 -11 68097.6 1560.53  57
   0 -10 -10 71701.8 1715.34  84
   0 -10 -10 71725.6 1725.41  57
   0 -10  -9 11624.7 655.261  84
   0 -10  -9 11367.7 682.009  57
   0 -10  -9 10907.6 723.544  24
   0 -10  -8 1161.57 234.599  85
   0 -10  -8 1211.88 285.436  57
   0 -10  -8 982.293 264.457  24
   0 -10  -7 7458.35 606.359  24
   0 -10  -7 8373.88 647.769  57
   0 -10  -7 7840.28 545.510  84
   0 -10  -7 7211.57 513.314  85
   0 -10  -7 8166.40 575.208  41
   0 -10  -6 3829.96 452.026  24
   0 -10  -6 5056.96 545.655  57
   0 -10  -6 3621.82 397.727  41
   0 -10  -6 4296.85 416.951  84
   0 -10  -6 4500.20 417.655  85
   0 -10  -5 37419.7 1350.08  24
   0 -10  -5 37949.3 1255.59  41
   0 -10  -5 37740.0 1225.21  84
   0 -10  -5 38477.0 1213.57  85
   0 -10  -5 39808.0 1270.26  87
   0 -10  -4 139240. 2928.31  24
   0 -10  -4 135591. 2717.17  41
   0 -10  -4 137604. 2765.12  84
   0 -10  -3 142665. 2967.12  24
   0 -10  -3 141630. 2792.22  41
   0 -10  -3 136097. 2702.37  85
   0 -10  -3 138862. 2722.17  87
   0 -10  -2 64233.0 2314.07  50
   0 -10  -2 65958.0 1841.61  24
   0 -10  -2 64216.8 1690.65  41
   0 -10  -2 61143.9 1639.03  85
   0 -10  -1 3778.22 609.890  50
   0 -10  -1 3556.85 409.203  85
   0 -10  -1 3453.13 424.316  24
   0 -10   0 17256.7 1088.45  10
   0 -10   0 14669.4 816.386  24
   0 -10   0 14029.4 1090.11  50
   0 -10   1 11827.0 1016.91  50
   0 -10   1 12832.2 564.369  11
   0 -10   2 2417.79 357.665   1
   0 -10   2 2332.35 487.407  50
   0 -10   2 2081.03 239.909  11
   0 -10   3 27788.5 1064.41   1
   0 -10   3 24150.1 755.926  11
   0 -10   4 15268.3 555.548  11
   0 -10   5 2658.51 283.983   1
   0 -10   5 3018.71 229.612  11
   0  -9 -14 11033.2 534.407  77
   0  -9 -13 3138.44 289.813  57
   0  -9 -13 3392.46 472.169  77
   0  -9 -12 31216.3 1013.54  57
   0  -9 -12 30172.2 962.122  84
   0  -9 -11 29954.2 1067.79  57
   0  -9 -11 31193.5 1053.82  56
   0  -9 -11 29837.7 1023.64  84
   0  -9 -10 56396.3 1588.43  57
   0  -9 -10 61113.0 1610.26  56
   0  -9 -10 57509.7 1515.43  84
   0  -9  -9 35303.5 1246.22  57
   0  -9  -9 36817.8 1178.97  84
   0  -9  -9 34127.5 1342.65  24
   0  -9  -8 607.772 227.685  24
   0  -9  -8 538.719 259.817  45
   0  -9  -8 492.855 170.572  85
   0  -9  -8 345.196 213.920  84
   0  -9  -8 509.236 217.951  57
   0  -9  -8 962.518 275.375  56
   0  -9  -7 961.504 212.987  85
   0  -9  -7 1170.37 241.991  87
   0  -9  -7 1104.18 275.257  24
   0  -9  -7 1247.54 274.827  57
   0  -9  -7 1260.59 305.140  56
   0  -9  -6 551.819 228.350  57
   0  -9  -6 298.985 165.640  85
   0  -9  -6 315.223 162.020  87
   0  -9  -6 496.514 216.020  24
   0  -9  -6 374.325 173.119  84
   0  -9  -5 24252.6 964.431  41
   0  -9  -5 25414.5 918.650  85
   0  -9  -5 25362.4 947.634  87
   0  -9  -5 24664.9 895.468  84
   0  -9  -5 26856.9 1158.42  57
   0  -9  -5 24390.6 914.090   4
   0  -9  -5 25124.7 1041.89  24
   0  -9  -4 175658. 3148.82  41
   0  -9  -4 154316. 3237.92  68
   0  -9  -4 165000. 2962.06  84
   0  -9  -4 162474. 2951.82  85
   0  -9  -4 174139. 3067.72  87
   0  -9  -4 174294. 3279.34  24
   0  -9  -4 196217. 3715.80  57
   0  -9  -4 184082. 3097.51   4
   0  -9  -3 170542. 2965.23   4
   0  -9  -3 165414. 3038.84  84
   0  -9  -3 164022. 2954.62  87
   0  -9  -3 165708. 3042.40  41
   0  -9  -3 159903. 3131.78  24
   0  -9  -2 59233.5 1516.64  85
   0  -9  -2 58790.4 1510.81  87
   0  -9  -2 61234.3 1698.14  24
   0  -9  -2 60974.9 1605.37  41
   0  -9  -1 28475.3 1474.87  50
   0  -9  -1 28297.1 1027.77  85
   0  -9  -1 26959.8 965.892  87
   0  -9  -1 29186.1 1138.81  24
   0  -9  -1 30243.4 1087.68  41
   0  -9   0 411.647 308.731  50
   0  -9   0 243.858 179.526  24
   0  -9   0 448.918 213.312  85
   0  -9   1 297.350 140.450  11
   0  -9   1 369.776 296.475  10
   0  -9   1 206.525 343.348  50
   0  -9   1 404.102 213.425  24
   0  -9   2 21733.0 1365.96  50
   0  -9   2 23125.8 1302.71  10
   0  -9   2 20215.4 781.045  11
   0  -9   3 37275.9 1088.11  11
   0  -9   3 39755.4 1829.17  50
   0  -9   4 46050.8 1180.16  11
   0  -9   5 22849.3 1011.03   1
   0  -9   5 23211.8 758.622  11
   0  -9   6 224.342 162.180   1
   0  -9   6 306.279 119.547  11
   0  -8 -13 7447.89 456.083  56
   0  -8 -13 7516.62 481.796  57
   0  -8 -13 7562.25 500.534  45
   0  -8 -12 8850.87 556.937  56
   0  -8 -12 8254.02 564.164  57
   0  -8 -11 15155.9 779.656  22
   0  -8 -11 14795.3 757.100  56
   0  -8 -11 13297.8 739.642  57
   0  -8 -11 14137.4 670.336  84
   0  -8 -10 42534.4 1348.54  56
   0  -8 -10 36806.9 1292.11  57
   0  -8 -10 39957.5 1195.24  84
   0  -8 -10 39402.3 1457.51  24
   0  -8  -9 25146.2 1016.18  56
   0  -8  -9 23899.7 1002.47  57
   0  -8  -9 24049.9 910.241  84
   0  -8  -9 24395.9 1116.81  24
   0  -8  -8 11099.4 729.153  24
   0  -8  -8 11035.0 599.442  84
   0  -8  -8 10960.3 667.712  56
   0  -8  -8 10352.0 640.385  57
   0  -8  -7 38383.3 1086.12   4
   0  -8  -7 35540.4 1286.45  45
   0  -8  -7 37635.7 1245.03  56
   0  -8  -7 36172.3 1184.08  57
   0  -8  -7 39362.2 1314.21  24
   0  -8  -7 34750.8 1019.36  85
   0  -8  -7 38268.8 1107.77  87
   0  -8  -7 36969.4 1092.12  84
   0  -8  -6 4286.63 350.360  85
   0  -8  -6 4126.14 357.142  87
   0  -8  -6 4457.60 457.140  45
   0  -8  -6 4870.18 575.624  68
   0  -8  -6 4316.38 407.797  57
   0  -8  -6 4575.48 452.645  56
   0  -8  -6 5248.36 382.836   4
   0  -8  -6 5035.42 456.227  24
   0  -8  -5 70666.0 1641.03  68
   0  -8  -5 64582.6 1681.84  57
   0  -8  -5 69630.0 1840.70  56
   0  -8  -5 70636.9 1554.34   4
   0  -8  -5 66028.1 1684.41  24
   0  -8  -4 170871. 3000.82  68
   0  -8  -4 171534. 3083.35  24
   0  -8  -4 165336. 3190.39  57
   0  -8  -4 175806. 2897.51   4
   0  -8  -3 180095. 3255.84  68
   0  -8  -3 171685. 3407.54  57
   0  -8  -3 175593. 3035.69  41
   0  -8  -3 168853. 3075.67  24
   0  -8  -2 31211.8 1083.23  24
   0  -8  -2 32255.3 980.798   4
   0  -8  -2 31777.2 1044.06  41
   0  -8  -1 2631.06 294.304  85
   0  -8  -1 3090.67 309.725  87
   0  -8  -1 3267.83 496.578  60
   0  -8  -1 3387.92 350.548  41
   0  -8  -1 3137.69 300.612   4
   0  -8  -1 3404.21 370.414  24
   0  -8   0 1747.51 271.881  41
   0  -8   0 1700.32 266.086  85
   0  -8   0 1539.00 234.046  87
   0  -8   0 1945.28 310.679  24
   0  -8   0 1757.15 413.285  50
   0  -8   0 2019.77 247.730   4
   0  -8   1 4358.56 439.989  85
   0  -8   1 3833.37 338.562  11
   0  -8   1 3902.34 418.568  24
   0  -8   1 3555.33 579.130  50
   0  -8   1 4372.56 367.500  14
   0  -8   2 25190.6 862.625   9
   0  -8   2 26097.6 914.712  11
   0  -8   2 24887.1 1056.20  24
   0  -8   2 24580.1 1427.50  50
   0  -8   2 27951.3 930.161  14
   0  -8   3 64828.1 1523.96   9
   0  -8   3 65756.0 2226.59  10
   0  -8   3 66550.3 1590.49  11
   0  -8   3 65782.2 2446.55  50
   0  -8   3 70404.0 1601.95  14
   0  -8   4 84810.3 1814.76   9
   0  -8   4 82994.0 1838.39  11
   0  -8   5 57400.3 1863.52   1
   0  -8   5 58469.7 1421.28  14
   0  -8   5 55602.4 1368.06   9
   0  -8   5 54270.4 1377.20  11
   0  -8   6 8148.74 647.906   1
   0  -8   6 9477.44 514.146  14
   0  -8   6 9194.16 487.862   9
   0  -8   6 8855.10 487.590  11
   0  -8   7 13421.9 668.703   1
   0  -8   7 12966.8 544.102  14
   0  -7 -14 29847.9 855.325  56
   0  -7 -14 27865.5 872.663  57
   0  -7 -14 27870.2 882.216  45
   0  -7 -13 78979.0 2266.43  77
   0  -7 -13 44884.8 1342.69  45
   0  -7 -12 728.986 259.428  45
   0  -7 -11 29678.0 1169.86  45
   0  -7 -11 23552.8 1025.13  21
   0  -7 -10 5037.93 478.680  21
   0  -7 -10 6018.16 428.928  84
   0  -7  -9 12219.7 589.843  84
   0  -7  -9 10428.8 585.798  73
   0  -7  -9 10625.9 666.112  21
   0  -7  -8 50428.3 1181.62  84
   0  -7  -8 45129.7 1151.23  73
   0  -7  -7 104822. 1971.66  56
   0  -7  -7 104612. 1763.31  73
   0  -7  -6 1285.78 170.305  73
   0  -7  -6 1797.48 209.162   4
   0  -7  -6 1637.49 265.513  24
   0  -7  -6 1803.67 260.433  56
   0  -7  -6 1581.44 237.053  57
   0  -7  -6 1892.88 399.386  22
   0  -7  -6 2113.84 303.672  45
   0  -7  -5 110427. 1903.46   4
   0  -7  -5 108481. 2107.96  24
   0  -7  -5 104320. 2079.80  56
   0  -7  -5 106826. 2009.46  57
   0  -7  -5 102092. 2116.95  45
   0  -7  -4 120990. 2273.38  24
   0  -7  -4 122200. 2270.79  57
   0  -7  -4 120834. 2255.99  68
   0  -7  -4 116432. 2325.23  45
   0  -7  -3 138379. 2514.83  24
   0  -7  -3 143104. 2417.09   4
   0  -7  -2 53409.3 1343.38  24
   0  -7  -2 57244.4 1279.02   4
   0  -7  -2 53593.3 1318.45  41
   0  -7  -2 59692.7 1536.98  68
   0  -7  -1 370.789 114.257   4
   0  -7  -1 614.978 165.427  41
   0  -7  -1 429.797 149.017  24
   0  -7   0 2012.63 223.442   4
   0  -7   0 3106.07 307.416  41
   0  -7   0 2748.73 307.175  24
   0  -7   0 2145.51 371.628  50
   0  -7   1 3994.76 523.412  50
   0  -7   1 4193.55 314.930   4
   0  -7   1 3833.15 375.530  24
   0  -7   2 10991.7 878.159  50
   0  -7   2 11886.8 1175.07  60
   0  -7   2 10666.9 517.441  14
   0  -7   2 10927.4 645.321  24
   0  -7   2 11791.2 777.968  54
   0  -7   2 11405.2 548.193   9
   0  -7   2 14095.6 991.920  10
   0  -7   2 10700.0 553.905  11
   0  -7   3 117993. 2184.36  14
   0  -7   3 119901. 2652.39  54
   0  -7   3 116808. 2232.26   9
   0  -7   3 117840. 3181.32  10
   0  -7   3 120731. 2300.90  11
   0  -7   3 113642. 3217.21  50
   0  -7   4 161879. 2775.10  14
   0  -7   4 156457. 3090.45  54
   0  -7   4 157227. 2803.11   9
   0  -7   4 163975. 2885.94  11
   0  -7   4 158638. 4041.94  50
   0  -7   5 90031.1 1881.49  14
   0  -7   5 87594.9 1925.99  11
   0  -7   5 86616.3 1887.15   9
   0  -7   6 16053.0 695.116  14
   0  -7   6 16641.0 715.971   9
   0  -7   6 15949.2 997.952   1
   0  -7   7 2069.14 260.261  14
   0  -7   7 1985.16 252.481   9
   0  -7   7 1892.24 255.223  11
   0  -7   7 1571.33 338.758   1
   0  -7   8 6278.54 386.194  11
   0  -7   8 6655.78 388.627   9
   0  -7   8 6311.94 379.024  14
   0  -6 -14 61780.0 1446.46  45
   0  -6 -14 68810.7 1725.89  77
   0  -6 -13 39843.5 1249.80  21
   0  -6 -13 47772.1 1393.14  45
   0  -6 -12 6432.65 530.376  21
   0  -6 -12 7694.68 593.736  45
   0  -6 -11 33765.9 1260.90  21
   0  -6 -11 38181.6 1360.71  45
   0  -6 -10 670.054 229.484  21
   0  -6 -10 902.113 258.980  45
   0  -6  -9 73084.0 1874.87  21
   0  -6  -9 77292.6 1562.02  84
   0  -6  -9 74272.5 1764.43  37
   0  -6  -9 72868.3 1705.05  73
   0  -6  -8 49571.4 1304.70  37
   0  -6  -8 48115.3 1381.91  21
   0  -6  -8 46732.4 1214.98  73
   0  -6  -7 46834.3 1178.99  37
   0  -6  -7 44949.8 1257.32  21
   0  -6  -7 43995.4 1116.78  73
   0  -6  -6 3677.16 260.734   4
   0  -6  -6 3456.15 316.720  21
   0  -6  -6 3491.33 265.060  73
   0  -6  -5 38417.5 904.041  73
   0  -6  -5 46749.4 996.795   4
   0  -6  -4 21055.3 1129.88  68
   0  -6  -4 123923. 1540.97   4
   0  -6  -3 185676. 3002.94  68
   0  -6  -3 181442. 2736.53   4
   0  -6  -2 237324. 3541.65  68
   0  -6  -1 14503.0 714.118  68
   0  -6  -1 14632.0 531.076   4
   0  -6   0 6221.19 342.127   4
   0  -6   1 1922.03 236.940  41
   0  -6   1 1524.20 313.139  50
   0  -6   1 2050.31 428.025  60
   0  -6   1 1662.87 184.939   4
   0  -6   1 1793.87 242.051  24
   0  -6   2 10996.2 780.556  50
   0  -6   2 10823.2 582.991  24
   0  -6   2 11658.4 481.898   4
   0  -6   3 150725. 3574.34  50
   0  -6   3 154128. 2888.06  24
   0  -6   3 160064. 4454.63  60
   0  -6   4 183000. 3014.41  14
   0  -6   4 185516. 4288.36  50
   0  -6   4 187287. 3138.70   9
   0  -6   4 191576. 3187.23  11
   0  -6   4 191428. 3264.51  19
   0  -6   5 56277.8 1383.66  14
   0  -6   5 56149.2 1542.46  19
   0  -6   5 58135.3 1466.09   9
   0  -6   6 8986.99 522.998  14
   0  -6   6 8491.01 586.411  19
   0  -6   6 8584.18 531.302   9
   0  -6   6 8742.40 550.153  11
   0  -6   6 9112.96 808.064   1
   0  -6   7 4162.77 548.636   1
   0  -6   7 4055.35 361.566  14
   0  -6   7 4226.06 384.107   9
   0  -6   7 3963.93 377.167  11
   0  -6   8 570.498 233.581   1
   0  -6   8 554.601 169.761  14
   0  -6   8 232.503 149.909  11
   0  -6   8 596.239 177.893   9
   0  -6   9 1587.27 206.198  14
   0  -5 -14 105834. 2037.05  45
   0  -5 -14 100884. 2157.90  77
   0  -5 -13 2187.77 316.679  21
   0  -5 -13 2742.64 359.169  45
   0  -5 -12 1430.00 300.246  21
   0  -5 -12 1741.24 331.753  45
   0  -5 -11 2501.45 374.257  21
   0  -5 -10 3336.34 423.959  21
   0  -5  -9 76352.9 1912.02  21
   0  -5  -9 72699.3 1683.06  73
   0  -5  -8 110508. 2212.75  37
   0  -5  -8 111756. 2343.99  21
   0  -5  -8 114386. 2149.40  73
   0  -5  -7 68835.2 1611.64  21
   0  -5  -7 68419.3 1444.96  73
   0  -5  -6 86536.8 1616.41  73
   0  -5  -6 92399.7 1504.87   4
   0  -5  -5 23161.5 601.123   4
   0  -5  -4 37630.2 807.217   4
   0  -5  -3 42468.1 875.684   4
   0  -5  -2 126798. 2147.95  68
   0  -5  -2 129162. 1960.85   4
   0  -5  -1 11894.2 504.402  68
   0  -5  -1 9464.28 376.526   4
   0  -5   0 163464. 2406.59   4
   0  -5   1 11405.4 421.359   4
   0  -5   1 12740.5 845.164  60
   0  -5   1 12361.2 473.041  61
   0  -5   2 73338.6 1329.43   4
   0  -5   2 76529.6 1572.68  61
   0  -5   3 137151. 2836.50  54
   0  -5   3 118847. 2285.63  24
   0  -5   3 118321. 2826.19  50
   0  -5   3 125090. 3633.77  60
   0  -5   3 130323. 2420.16  61
   0  -5   4 180860. 3410.41  54
   0  -5   4 174178. 3180.40  61
   0  -5   5 74566.9 2000.16  54
   0  -5   5 72441.3 1761.36  19
   0  -5   5 68998.2 1603.99   9
   0  -5   5 73034.4 1656.98  11
   0  -5   6 4964.42 462.364  19
   0  -5   6 4402.43 384.750   9
   0  -5   6 4413.24 394.334  11
   0  -5   6 4776.30 595.087   1
   0  -5   7 5584.37 422.212  14
   0  -5   7 5655.30 502.463  19
   0  -5   7 5508.39 442.548   9
   0  -5   7 5551.21 449.087  11
   0  -5   7 4970.34 609.679   1
   0  -5   8 1690.82 249.152  14
   0  -5   8 1370.67 272.250  19
   0  -5   8 1633.00 266.830  11
   0  -5   8 1916.14 381.973   1
   0  -5   9 1275.12 242.292  19
   0  -5   9 1214.69 209.445  14
   0  -5   9 938.059 197.584   9
   0  -5  10 22000.2 702.709  14
   0  -5  10 23730.7 735.447   9
   0  -4 -14 61809.7 1505.25  77
   0  -4 -14 74179.6 1591.07  45
   0  -4 -13 2463.07 352.353  45
   0  -4 -13 2022.31 312.845  21
   0  -4 -12 2038.60 341.908  21
   0  -4 -11 2442.59 385.027  21
   0  -4 -10 6833.11 582.990  21
   0  -4 -10 5547.00 509.170  37
   0  -4  -9 33164.8 1224.84  21
   0  -4  -9 33528.3 1089.60  13
   0  -4  -9 30241.7 1128.75  37
   0  -4  -8 167300. 3038.15  21
   0  -4  -8 149188. 2842.36  37
   0  -4  -8 151143. 2659.89  73
   0  -4  -8 163532. 2736.46  13
   0  -4  -7 111489. 2009.07  73
   0  -4  -6 188566. 2494.12   4
   0  -4  -6 167096. 2694.18  73
   0  -4  -5 31880.3 663.050   4
   0  -4  -4 157944. 2190.33   4
   0  -4  -3 100902. 1511.50   4
   0  -4  -2 30550.3 642.652   4
   0  -4  -1 45880.7 933.291  68
   0  -4   0 194879. 2778.42  68
   0  -4   0 157929. 2320.00   4
   0  -4   1 51126.9 1034.93  61
   0  -4   1 54331.4 1582.83  60
   0  -4   2 128209. 3052.40  60
   0  -4   2 123399. 1866.62   4
   0  -4   3 154105. 3877.14  60
   0  -4   3 162217. 2337.78   4
   0  -4   4 146795. 2696.94  61
   0  -4   4 138790. 2772.59  54
   0  -4   5 138484. 2822.52  61
   0  -4   5 130509. 2771.95  54
   0  -4   6 28539.8 1081.84  19
   0  -4   6 25345.9 1254.71   1
   0  -4   6 29152.3 1469.21   2
   0  -4   6 29746.2 1241.21  61
   0  -4   6 27173.0 1819.25  60
   0  -4   6 28778.1 951.606  11
   0  -4   7 2418.51 438.690   1
   0  -4   7 3371.58 411.299  19
   0  -4   7 3500.29 358.794  11
   0  -4   8 3027.04 467.098   1
   0  -4   8 3305.72 348.289   9
   0  -4   8 3166.13 349.100  11
   0  -4   8 3406.52 418.744  19
   0  -4   9 1130.14 223.536   9
   0  -4   9 1536.21 255.125  11
   0  -4   9 1532.64 300.105  19
   0  -4  10 32411.3 953.766  14
   0  -4  10 34065.2 985.346   9
   0  -3 -14 26053.6 863.242  45
   0  -3 -13 26032.0 998.910  21
   0  -3 -13 24646.3 1279.29  77
   0  -3 -12 1313.52 297.566  21
   0  -3 -11 4726.13 495.459  37
   0  -3 -11 5276.72 543.383  21
   0  -3 -10 9424.95 684.250  13
   0  -3 -10 9832.44 695.179  37
   0  -3  -9 13408.2 672.586  73
   0  -3  -9 15633.6 771.810  13
   0  -3  -9 15170.3 827.935  37
   0  -3  -8 430447. 6128.01  37
   0  -3  -8 431873. 5888.36  13
   0  -3  -7 511765. 6842.96  13
   0  -3  -5 29839.1 570.966   4
   0  -3  -4 12087.4 319.307   4
   0  -3  -3 42571.8 720.321   4
   0  -3  -2 99456.8 1408.77   4
   0  -3   0 33808.8 706.596  68
   0  -3   0 29775.7 575.307  61
   0  -3   1 98698.4 2000.96  60
   0  -3   1 101963. 1535.39  61
   0  -3   2 4697.48 271.769   5
   0  -3   2 4413.96 193.334   4
   0  -3   2 4496.12 305.555  61
   0  -3   2 4304.67 474.873  60
   0  -3   3 59033.6 961.882   4
   0  -3   3 60677.3 1227.05   5
   0  -3   4 138355. 2367.94   5
   0  -3   4 117988. 3342.86  60
   0  -3   5 172650. 4377.90  60
   0  -3   5 167830. 2909.98   5
   0  -3   5 169681. 3169.42  54
   0  -3   6 27461.6 1693.32  60
   0  -3   6 28978.5 1169.09  61
   0  -3   6 28921.0 1031.89   5
   0  -3   7 36298.7 1508.00   1
   0  -3   7 37096.5 1292.88   5
   0  -3   7 35357.0 1535.20   2
   0  -3   7 40811.9 1187.94   8
   0  -3   7 39983.2 1138.55   9
   0  -3   7 41407.0 1157.13  11
   0  -3   7 40321.0 1376.58  19
   0  -3   7 44634.8 1827.33  18
   0  -3   8 11025.6 853.964   2
   0  -3   8 11581.7 847.077   1
   0  -3   8 10889.2 598.673  11
   0  -3   8 10701.7 588.521   9
   0  -3   8 11725.1 648.112   8
   0  -3   8 11026.9 733.226  19
   0  -3   9 20548.8 1124.08   2
   0  -3   9 19291.3 978.309   1
   0  -3   9 16051.3 873.684  19
   0  -3   9 17789.4 773.870   9
   0  -3   9 18108.8 784.182  11
   0  -3  10 39234.2 1285.28  19
   0  -3  10 42494.0 1191.79   9
   0  -3  11 88527.4 1816.69  19
   0  -3  12 34882.9 800.559  14
   0  -2 -13 26070.4 989.815  21
   0  -2 -12 1384.94 311.445  21
   0  -2 -11 25681.4 1160.94  37
   0  -2  -9 31531.2 1068.73  73
   0  -2  -9 30360.5 1252.02  72
   0  -2  -8 233176. 3746.88  73
   0  -2  -8 254795. 4004.20  13
   0  -2  -7 534652. 7230.24  73
   0  -2  -7 576956. 7497.06  13
   0  -2  -6 149836. 2293.04  73
   0  -2  -6 125142. 2534.00  74
   0  -2  -5 2286.53 219.150  74
   0  -2  -5 2091.74 187.006  73
   0  -2  -4 35202.4 576.515   4
   0  -2  -4 41153.3 880.183  74
   0  -2  -3 47590.2 712.911   4
   0  -2  -3 48063.5 931.739  74
   0  -2  -2 91898.4 1232.25   4
   0  -2  -1 296818. 3627.51   4
   0  -2   0 6431.41 207.363  61
   0  -2   0 9405.12 272.278  68
   0  -2   1 428299. 5682.31  60
   0  -2   1 415085. 5210.20   5
   0  -2   2 100579. 1541.98   5
   0  -2   2 96132.5 1346.67   4
   0  -2   3 38508.8 1390.94  60
   0  -2   3 41059.1 652.044   4
   0  -2   4 78488.5 2345.72  60
   0  -2   4 84239.9 1607.82   5
   0  -2   5 30780.9 1547.70  60
   0  -2   5 32645.5 1112.11  61
   0  -2   5 28920.9 892.825   5
   0  -2   6 1683.05 258.744   5
   0  -2   6 1902.32 485.888  60
   0  -2   6 1753.74 307.426  61
   0  -2   6 1320.67 191.334  38
   0  -2   7 91334.6 2339.85  61
   0  -2   7 87554.6 3003.21  60
   0  -2   8 15271.6 846.755   5
   0  -2   8 16862.1 1020.57   2
   0  -2   8 17352.3 973.866   1
   0  -2   8 16258.3 1066.35  18
   0  -2   8 15298.7 877.785  19
   0  -2   8 15791.7 690.098   9
   0  -2   8 16664.7 698.951  11
   0  -2   9 23446.7 1173.85   2
   0  -2   9 26185.6 1152.93  19
   0  -2   9 25187.1 1354.82  18
   0  -2   9 27472.8 957.865   9
   0  -2  10 45610.2 1483.06  19
   0  -2  10 46640.3 1276.63   9
   0  -2  11 49306.8 1402.78  19
   0  -2  11 49888.6 1266.82   9
   0  -2  12 50567.4 1176.43  19
   0  -2  12 46810.7 1095.71  14
   0  -1 -13 1824.28 277.504  21
   0  -1 -12 7545.69 589.799  37
   0  -1  -9 108611. 2265.11  73
   0  -1  -9 118353. 2726.62  13
   0  -1  -8 129156. 2491.86  73
   0  -1  -8 162574. 2947.60  13
   0  -1  -7 173047. 2851.29  73
   0  -1  -7 192434. 3142.96  13
   0  -1  -6 97469.1 1800.21  73
   0  -1  -6 105856. 2008.63  13
   0  -1  -5 6848.80 329.410  73
   0  -1  -5 7442.74 284.390  74
   0  -1  -4 31052.0 684.086  73
   0  -1  -4 30162.5 407.411  75
   0  -1  -3 2265.14 76.4247   4
   0  -1  -3 2563.48 62.3422  75
   0  -1  -3 2358.60 104.480  66
   0  -1  -2 49865.1 699.008   4
   0  -1  -2 52589.5 746.018  66
   0  -1  -1 334160. 3939.15  76
   0  -1  -1 324821. 4120.90  74
   0  -1   0 643959. 7573.00  61
   0  -1   1 253923. 3152.75   4
   0  -1   1 253106. 3534.51  60
   0  -1   2 121724. 1519.85   4
   0  -1   2 116435. 2169.93  60
   0  -1   3 71908.2 1207.05   5
   0  -1   3 61106.9 1646.45  60
   0  -1   4 228139. 3233.02   5
   0  -1   4 219742. 4141.14  60
   0  -1   5 20617.2 705.561   5
   0  -1   5 19845.4 1112.65  60
   0  -1   6 65154.8 1545.21   5
   0  -1   6 66618.0 2271.74  60
   0  -1   7 8617.01 583.886   5
   0  -1   7 8916.54 878.624  60
   0  -1   8 37678.9 1888.70  60
   0  -1   8 36142.0 1320.82   5
   0  -1   8 38572.2 1137.22   8
   0  -1   8 39358.0 1429.77  19
   0  -1   8 40515.0 1459.89  18
   0  -1   9 10846.8 808.079   2
   0  -1   9 10259.3 601.949   8
   0  -1   9 9345.80 532.442   9
   0  -1   9 10026.7 734.882  19
   0  -1   9 9278.87 763.825  18
   0  -1  10 33206.6 1339.59   2
   0  -1  10 36068.7 1189.68   8
   0  -1  10 34526.4 1078.84   9
   0  -1  10 36328.3 1373.74  19
   0  -1  11 21983.1 894.370   8
   0  -1  11 22620.9 1164.87  18
   0  -1  11 21909.2 970.883  19
   0  -1  12 41882.7 1188.90  19
   0  -1  13 11336.7 433.064  14
   0  -1  13 15209.0 514.332  19
   0   0 -13 16290.7 686.506  21
   0   0 -12 39995.3 1333.46  37
   0   0  -9 51064.9 1729.28  72
   0   0  -9 51792.3 1398.21  73
   0   0  -8 60377.1 1820.36  72
   0   0  -8 67101.7 1574.38  73
   0   0  -7 51285.9 1215.54  73
   0   0  -7 50909.6 1483.67  72
   0   0  -6 133491. 2166.55  73
   0   0  -6 133942. 2512.57  72
   0   0  -5 23135.5 501.268  74
   0   0  -5 20416.6 589.440  73
   0   0  -4 5117.51 188.641  74
   0   0  -4 4946.67 239.284  73
   0   0  -3 50017.7 853.650  73
   0   0  -3 50196.6 690.557  66
   0   0  -2 90581.0 1161.44  74
   0   0  -2 91902.9 1127.60  66
   0   0  -1 443532. 5219.71  74
   0   0   1 386739. 5695.27  60
   0   0   1 510260. 5568.39  61
   0   0   2 90983.9 1325.79   5
   0   0   2 82576.5 1632.14  60
   0   0   3 54667.8 984.312   5
   0   0   3 53832.2 1387.00  60
   0   0   4 4364.06 266.672   5
   0   0   4 4049.13 290.572  61
   0   0   4 3871.52 438.327  60
   0   0   5 23304.6 725.829   5
   0   0   5 22925.1 1085.07  60
   0   0   6 152811. 2691.73   5
   0   0   6 146806. 3410.47  60
   0   0   7 52669.0 1458.25   5
   0   0   7 58207.9 1680.39  61
   0   0   7 56839.0 2073.64  60
   0   0   7 51362.5 1299.27  38
   0   0   8 64167.8 1789.39   5
   0   0   8 66589.0 1536.53  51
   0   0   9 54312.4 1580.52  79
   0   0   9 51239.2 1286.71   9
   0   0   9 54056.6 1435.28   8
   0   0   9 55312.5 1432.15  51
   0   0  10 5801.32 417.541   9
   0   0  10 6430.41 497.959   8
   0   0  10 5898.34 610.247   2
   0   0  11 45089.4 1338.37   8
   0   0  11 39369.4 1392.28   2
   0   0  13 12724.8 549.016  19
   0   1 -12 50406.2 1428.70  37
   0   1  -8 45078.1 1604.13  72
   0   1  -8 18443.6 1155.48  13
   0   1  -7 15847.8 862.528  72
   0   1  -7 17186.7 877.223  13
   0   1  -7 16575.4 674.277  73
   0   1  -6 66398.9 1743.91  72
   0   1  -6 69027.4 1408.79  73
   0   1  -5 18113.6 764.035  72
   0   1  -5 18110.5 555.339  73
   0   1  -4 214142. 3335.30  72
   0   1  -4 215007. 2965.65  73
   0   1  -4 219607. 2798.39  74
   0   1  -3 73431.9 1009.12  74
   0   1  -3 70899.5 1076.17  73
   0   1  -3 70874.5 1244.06  13
   0   1  -3 74905.4 1386.92  72
   0   1  -3 65621.4 844.964  20
   0   1  -3 64414.0 909.336  64
   0   1  -2 133734. 1918.23  72
   0   1  -2 122136. 1521.24  20
   0   1  -2 131169. 1801.66  13
   0   1  -2 122147. 1634.55  73
   0   1  -1 256679. 3015.97  73
   0   1  -1 253774. 3106.52  13
   0   1   0 596021. 7233.17  72
   0   1   0 566047. 7138.07  70
   0   1   1 322867. 3812.87  71
   0   1   2 54109.4 710.454  20
   0   1   3 2512.01 80.6759  20
   0   1   3 3669.61 205.986  61
   0   1   4 35321.4 1166.30  60
   0   1   4 37493.7 855.254  61
   0   1   5 9156.13 467.411  61
   0   1   5 8113.55 421.790   5
   0   1   6 119274. 2244.93  61
   0   1   6 103149. 2024.59   5
   0   1   7 175710. 3174.00   5
   0   1   7 183170. 3017.61  28
   0   1   8 136042. 2503.00  51
   0   1   8 129174. 2765.98   5
   0   1   9 98143.5 2291.55  79
   0   1   9 106678. 2338.95  18
   0   1   9 117781. 2094.56   6
   0   1   9 90317.7 2388.19   5
   0   1   9 110205. 2258.97  51
   0   1   9 118611. 2911.37  61
   0   1   9 108805. 2166.42   8
   0   1  10 2454.00 315.868   8
   0   1  10 2412.82 364.362  18
   0   1  10 1760.22 321.057  79
   0   1  10 2016.22 299.730  51
   0   1  11 56803.6 1543.08   8
   0   1  11 54936.7 1695.18   2
   0   1  11 52033.6 1710.94  18
   0   1  12 7922.20 659.640  18
   0   1  12 9011.38 561.140   8
   0   1  12 7565.38 559.277   2
   0   1  13 2241.92 384.099  18
   0   1  14 7347.98 335.110  19
   0   2  -8 16125.5 1196.92  70
   0   2  -8 16608.3 1171.77  72
   0   2  -7 93842.2 2621.12  72
   0   2  -7 78756.0 2634.72  70
   0   2  -6 823.971 246.753  13
   0   2  -6 971.050 341.051  70
   0   2  -6 1089.60 291.385  72
   0   2  -5 29725.7 835.492  73
   0   2  -5 30331.9 1024.01  13
   0   2  -5 30761.6 1172.21  72
   0   2  -4 85069.2 1519.60  73
   0   2  -4 84979.8 1956.70  72
   0   2  -3 46775.8 879.903  73
   0   2  -3 49113.4 1268.36  72
   0   2  -2 125973. 2127.81  72
   0   2  -2 119929. 1725.60  13
   0   2  -1 336948. 5063.61  72
   0   2  -1 382851. 4330.92  20
   0   2   0 8373.21 249.298  70
   0   2   0 7336.28 201.754  20
   0   2   1 309616. 3796.44  61
   0   2   1 314542. 3877.62  70
   0   2   1 324279. 3824.85  69
   0   2   1 326598. 3866.54  20
   0   2   2 101984. 1362.17  71
   0   2   2 107046. 1385.94  20
   0   2   3 51710.6 763.535  20
   0   2   4 38631.3 799.078  61
   0   2   4 33725.6 559.509  20
   0   2   5 3861.65 286.145  61
   0   2   5 3041.39 123.804  20
   0   2   6 177288. 2941.86  61
   0   2   7 503105. 7571.44   5
   0   2   7 633067. 7918.85  61
   0   2   8 233653. 3700.57  51
   0   2   8 226090. 3617.16  26
   0   2   9 30736.4 1241.71   5
   0   2   9 37565.8 1201.77  51
   0   2   9 41203.9 1549.97  61
   0   2   9 38543.9 1190.94  18
   0   2   9 31916.3 1191.56  79
   0   2  10 1014.04 220.486   8
   0   2  10 834.750 255.142  79
   0   2  10 987.239 231.857  51
   0   2  10 1114.97 254.573  18
   0   2  11 20554.9 985.271  18
   0   2  11 22389.4 912.318   8
   0   2  12 1152.24 236.180   8
   0   2  12 791.869 283.506  18
   0   2  12 1018.30 284.540   2
   0   2  13 16720.6 835.929  18
   0   3  -7 39560.4 1704.97  70
   0   3  -7 39312.6 1981.62  72
   0   3  -6 23815.4 1259.32  70
   0   3  -6 29585.1 1590.91  72
   0   3  -5 192446. 4133.83  72
   0   3  -5 161016. 3472.61  70
   0   3  -4 139159. 2891.98  70
   0   3  -4 163303. 3518.79  72
   0   3  -3 58307.7 1864.65  72
   0   3  -3 58188.8 1455.62  70
   0   3  -3 53215.1 887.017  20
   0   3  -2 4824.65 350.734  70
   0   3  -2 4709.09 194.479  20
   0   3  -1 96482.1 1933.39  72
   0   3  -1 103091. 1600.64  70
   0   3   0 30068.1 618.127  70
   0   3   0 27413.3 543.115  20
   0   3   1 242402. 3021.51  69
   0   3   1 242844. 3106.25  70
   0   3   1 242050. 3085.61  20
   0   3   2 96751.2 1343.53  71
   0   3   2 102175. 1366.34  69
   0   3   3 46774.2 833.290  71
   0   3   3 48118.1 791.877  20
   0   3   4 11484.5 318.733  20
   0   3   4 12977.1 402.781  61
   0   3   5 33258.8 633.168  20
   0   3   5 37537.1 869.310  61
   0   3   6 138965. 1961.92  20
   0   3   6 168528. 2568.45  61
   0   3   7 601075. 8153.13  61
   0   3   8 446863. 6061.89  61
   0   3   8 388164. 5497.79  26
   0   3   9 15223.2 755.614  51
   0   3   9 15218.5 747.621  26
   0   3  10 10096.6 616.319  18
   0   3  10 10331.4 602.305  16
   0   3  10 9957.15 652.906  51
   0   3  10 11570.6 570.075   6
   0   3  10 7083.32 590.855  79
   0   3  10 8281.62 583.987  26
   0   3  10 10931.6 757.097   7
   0   3  10 10126.3 593.181   8
   0   3  11 3952.66 473.901  19
   0   3  11 4360.83 464.705  51
   0   3  11 4689.43 422.123   8
   0   3  11 4206.90 440.869  18
   0   3  12 1341.13 248.921   8
   0   3  12 970.562 273.415  18
   0   3  12 862.607 251.520  79
   0   3  12 1488.97 308.842  19
   0   3  13 25340.2 951.836  19
   0   3  13 22302.6 969.655  18
   0   3  14 21108.8 793.017  18
   0   4  -6 28668.6 1285.71  70
   0   4  -6 33403.2 1846.51  72
   0   4  -5 140752. 3803.98  72
   0   4  -5 134668. 2962.24  70
   0   4  -4 148316. 2876.91  70
   0   4  -4 135302. 3565.22  72
   0   4  -3 180660. 3004.33  70
   0   4  -3 158855. 3681.61  72
   0   4  -2 139853. 2796.03  72
   0   4  -2 135056. 2258.70  70
   0   4  -1 55662.1 1134.65  70
   0   4  -1 49955.9 949.143  20
   0   4   0 162562. 2283.28  70
   0   4   0 150663. 2174.78  20
   0   4   1 35953.1 654.563  69
   0   4   1 36233.6 741.359  70
   0   4   1 35252.1 717.788  20
   0   4   2 29743.2 608.474  71
   0   4   2 30255.5 652.262  70
   0   4   2 31397.4 586.288  69
   0   4   3 104727. 1496.81  71
   0   4   3 108571. 1596.36  20
   0   4   4 167598. 2372.40  20
   0   4   4 178113. 2369.46  61
   0   4   5 33451.1 707.400  20
   0   4   5 36378.7 820.818  61
   0   4   6 186495. 2643.04  20
   0   4   6 206799. 3010.46  61
   0   4   7 124921. 2277.47  51
   0   4   7 136539. 2417.26  61
   0   4   8 161856. 2927.77  51
   0   4   8 172312. 3057.11  26
   0   4   9 35383.2 1171.24  51
   0   4   9 37137.8 1240.36  26
   0   4  10 5458.60 505.931  26
   0   4  10 6092.36 574.103   7
   0   4  10 5723.26 451.355  16
   0   4  10 5604.68 450.424  18
   0   4  11 1322.00 274.269  26
   0   4  11 912.421 261.660  79
   0   4  11 1895.84 290.523   8
   0   4  11 1938.36 343.391   7
   0   4  11 1795.57 291.795  18
   0   4  12 2229.84 305.259   8
   0   4  12 2088.73 322.493  18
   0   4  12 2342.41 363.067  19
   0   4  12 1544.68 304.538  79
   0   4  13 2436.79 347.618  18
   0   4  13 2497.21 332.817  19
   0   4  13 1980.88 305.355  79
   0   4  14 67283.5 1386.38  19
   0   4  14 49845.8 1338.60  18
   0   5  -5 74189.9 2001.91  70
   0   5  -5 79087.4 2505.38  72
   0   5  -4 172882. 3265.30  70
   0   5  -4 194975. 3971.61  72
   0   5  -3 145599. 2981.29  72
   0   5  -3 127639. 2488.32  70
   0   5  -2 76160.4 1406.48  20
   0   5  -2 79814.4 1672.94  70
   0   5  -1 10176.8 398.441  20
   0   5  -1 10671.8 472.048  70
   0   5   0 171348. 2501.29  20
   0   5   0 170900. 2556.85  70
   0   5   1 9849.71 384.338  20
   0   5   1 10282.4 401.582  70
   0   5   1 10128.4 331.294  69
   0   5   2 122278. 1886.42  71
   0   5   2 126050. 1941.32  70
   0   5   2 125005. 1802.44  69
   0   5   3 43897.8 806.640  71
   0   5   4 42062.7 877.750  20
   0   5   4 41081.3 852.582  71
   0   5   5 24690.7 642.192  20
   0   5   6 92598.9 1569.15  20
   0   5   7 74760.5 1678.78  26
   0   5   7 71960.2 1570.25  51
   0   5   7 76521.9 1395.18  20
   0   5   8 129515. 2554.46  26
   0   5   8 122073. 2367.99  51
   0   5   9 85343.5 2100.07  26
   0   5   9 80698.6 2150.34  80
   0   5   9 77272.9 1875.67  51
   0   5   9 82578.3 1742.35  16
   0   5  10 3010.54 402.474  26
   0   5  10 3355.78 436.029   7
   0   5  10 2625.01 355.340  51
   0   5  10 3229.79 341.435  16
   0   5  10 2861.42 324.618  18
   0   5  11 2397.11 316.697  18
   0   5  11 2388.70 314.772  16
   0   5  11 2322.71 363.251  51
   0   5  11 2067.60 349.818  26
   0   5  11 2494.98 317.891   8
   0   5  11 2460.18 379.555   7
   0   5  12 1790.96 308.187   7
   0   5  12 1269.37 269.070  26
   0   5  12 1589.26 321.241  19
   0   5  12 1530.01 307.635  79
   0   5  12 2079.91 313.065  18
   0   5  13 3445.52 374.006  19
   0   5  13 2319.38 323.896  79
   0   5  13 2553.30 326.986  18
   0   5  14 89052.7 1690.80  19
   0   5  14 71954.9 1620.48  18
   0   5  15 66266.0 1141.18  19
   0   6  -4 198146. 3559.30  70
   0   6  -3 154018. 2850.71  70
   0   6  -2 7560.64 470.077  70
   0   6  -1 1926.39 204.594  20
   0   6  -1 2273.86 241.715  70
   0   6   0 6073.50 347.083  20
   0   6   0 6123.23 302.125  69
   0   6   0 6289.12 368.660  70
   0   6   1 13045.2 506.210  20
   0   6   1 12143.3 491.276  70
   0   6   1 12519.1 409.555  69
   0   6   2 180613. 2757.39  71
   0   6   2 189423. 2822.22  70
   0   6   2 188076. 2625.60  69
   0   6   3 153634. 2248.66  71
   0   6   4 121762. 1982.40  20
   0   6   4 116939. 1824.01  71
   0   6   5 47370.4 1052.84  20
   0   6   6 4333.71 358.286  26
   0   6   6 4984.05 314.002  20
   0   6   6 4437.19 343.648  43
   0   6   7 39770.5 1104.32  51
   0   6   7 41900.0 1022.93  20
   0   6   7 42579.5 1247.47  26
   0   6   8 46958.1 1416.01  26
   0   6   8 43407.9 1243.64  51
   0   6   8 42788.6 1386.71  34
   0   6   9 77254.1 1885.80  51
   0   6   9 82101.1 1724.05  16
   0   6   9 84290.2 2148.14  26
   0   6   9 84190.8 2247.76  80
   0   6  10 498.994 201.907  51
   0   6  10 264.794 137.630  16
   0   6  10 678.304 182.096  18
   0   6  10 625.024 237.245  26
   0   6  10 623.875 259.717  80
   0   6  11 37174.4 1350.15  51
   0   6  11 37160.1 1459.47  26
   0   6  11 39380.6 1407.77   7
   0   6  11 38767.7 1203.87  18
   0   6  11 38522.0 1199.35  16
   0   6  12 6978.64 541.610   7
   0   6  12 6877.15 491.450  18
   0   6  12 4924.31 509.257  26
   0   6  12 5534.09 506.202  79
   0   6  13 41504.4 1183.50  18
   0   6  13 42312.5 1266.52  19
   0   6  14 44122.4 1124.22  79
   0   6  14 47888.8 1170.22  18
   0   6  15 46617.9 897.068  19
   0   7  -7 1699.01 212.781  44
   0   7  -4 177657. 2909.49  27
   0   7  -2 17858.2 694.678  53
   0   7  -2 16227.6 738.308  70
   0   7  -1 5102.73 363.728  20
   0   7  -1 5223.66 389.766  70
   0   7   0 2499.32 257.405  20
   0   7   0 2538.87 268.797  70
   0   7   0 2573.43 275.996  36
   0   7   1 630.309 144.535  20
   0   7   1 776.909 163.954  71
   0   7   1 530.855 138.162  70
   0   7   1 666.613 178.531  36
   0   7   2 66616.8 1426.73  20
   0   7   2 61779.5 1308.36  71
   0   7   2 59841.3 1351.31  70
   0   7   2 67465.1 1418.79  36
   0   7   2 63079.1 1347.25  35
   0   7   3 146530. 2377.26  53
   0   7   3 140980. 2372.85  35
   0   7   3 141353. 2389.77  36
   0   7   3 139054. 2369.39  20
   0   7   4 116567. 2069.58  20
   0   7   4 117472. 2073.21  53
   0   7   4 119765. 2021.24  27
   0   7   4 112978. 2090.12  35
   0   7   5 102063. 1990.00  36
   0   7   5 101660. 1883.54  20
   0   7   5 100085. 1966.29  26
   0   7   5 108602. 1960.56  53
   0   7   5 105955. 1895.93  27
   0   7   6 1233.58 189.628  20
   0   7   6 1361.62 229.298  26
   0   7   6 1455.91 220.466  53
   0   7   7 107679. 2026.03  20
   0   7   7 106530. 2270.99  26
   0   7   8 45674.9 1291.05  51
   0   7   8 46942.8 1561.61  34
   0   7   8 46511.6 1477.93  26
   0   7   9 12029.1 666.777  51
   0   7   9 11945.9 563.875  16
   0   7   9 13598.2 875.659  80
   0   7  10 6695.03 629.381  26
   0   7  10 6263.84 438.136  16
   0   7  10 7038.68 630.274  80
   0   7  10 6153.85 515.831  51
   0   7  11 32222.0 1231.07  51
   0   7  11 30784.0 1353.18  26
   0   7  11 32852.5 1260.44   7
   0   7  11 32375.9 1054.41  16
   0   7  11 32491.9 1056.91  18
   0   7  12 802.462 266.980  26
   0   7  12 1024.09 209.247  18
   0   7  12 1394.25 268.027   7
   0   7  13 38102.8 1052.05  18
   0   7  13 36268.8 1074.61   7
   0   7  13 30963.1 1119.02  26
   0   7  13 33230.2 1089.68  79
   0   7  13 36516.3 1133.94  19
   0   7  14 20873.1 673.516  18
   0   7  14 25501.4 777.396  19
   0   8  -6 7058.91 398.111  25
   0   8  -5 50817.9 1222.34  49
   0   8  -4 81445.2 1662.16  27
   0   8  -3 69743.2 1570.04  27
   0   8  -2 24507.5 860.172  53
   0   8  -1 2814.56 332.226  71
   0   8  -1 3139.83 336.914  70
   0   8  -1 3682.70 338.817  53
   0   8   0 1155.12 223.309  36
   0   8   0 1428.75 223.975  20
   0   8   0 1231.84 223.116  71
   0   8   0 1061.87 195.035  70
   0   8   0 1261.04 217.595  53
   0   8   1 2034.14 287.312  36
   0   8   1 2180.42 267.084  20
   0   8   1 1745.54 232.197  71
   0   8   1 1885.19 248.159  70
   0   8   1 2827.88 304.169  53
   0   8   2 30867.7 977.415  36
   0   8   2 31931.6 988.637  53
   0   8   2 32377.3 1016.03  20
   0   8   3 183715. 3089.09  36
   0   8   3 186363. 2995.54  27
   0   8   4 166321. 2825.46  53
   0   8   4 167393. 2882.16  36
   0   8   4 170511. 2790.82  27
   0   8   5 53214.8 1393.27  26
   0   8   5 58611.4 1436.41  53
   0   8   5 56882.9 1396.11  20
   0   8   5 56737.3 1379.11  27
   0   8   6 4718.19 380.437  20
   0   8   6 5224.61 426.928  26
   0   8   6 5197.78 427.599  53
   0   8   7 39130.6 1162.74  20
   0   8   7 34181.5 1189.44  53
   0   8   7 35057.2 1219.30  26
   0   8   7 41878.4 1559.92  80
   0   8   8 13909.9 797.992  26
   0   8   8 15707.0 963.862  80
   0   8   9 24739.1 1119.85  26
   0   8   9 25594.4 1217.46  80
   0   8  10 45712.5 1597.31  80
   0   8  10 42228.8 1342.92  51
   0   8  11 16933.5 917.695  80
   0   8  11 16120.5 687.763  16
   0   8  11 15173.7 931.030  26
   0   8  12 9622.17 600.010   7
   0   8  12 8465.55 671.328  26
   0   8  13 5247.16 408.178  79
   0   8  13 5479.34 387.987   7
   0   8  13 4566.42 428.882  26
   0   8  14 12420.5 500.956  19
   0   9  -5 24084.8 752.356  25
   0   9  -5 22763.3 700.746  49
   0   9  -4 43020.4 1116.27  49
   0   9  -3 38821.9 1113.92  49
   0   9  -3 37433.9 1050.72  27
   0   9  -2 20448.8 777.826  53
   0   9  -2 21251.1 812.576  27
   0   9  -1 374.842 152.155  53
   0   9  -1 739.159 228.892  27
   0   9   0 436.705 172.732  53
   0   9   0 523.628 225.949  27
   0   9   0 14.7014 190.741  36
   0   9   1 36050.3 1140.95  53
   0   9   1 34714.7 1107.01  27
   0   9   1 33545.8 1086.62  36
   0   9   2 55727.9 1483.47  53
   0   9   2 58247.0 1493.95  36
   0   9   2 56364.8 1453.53  27
   0   9   3 153894. 2842.05  36
   0   9   3 156290. 2797.92  27
   0   9   4 177602. 3066.40  27
   0   9   4 175630. 3130.24  36
   0   9   4 183352. 3656.76  80
   0   9   5 28021.3 1277.84  80
   0   9   5 26574.5 977.919  27
   0   9   5 24634.4 935.299  26
   0   9   5 28326.8 1035.32  53
   0   9   6 229.985 230.911  80
   0   9   6 295.089 158.287  27
   0   9   6 245.165 165.143  53
   0   9   6 483.274 176.612  26
   0   9   7 1796.26 306.130  26
   0   9   7 1746.12 311.006  53
   0   9   7 2075.94 404.628  80
   0   9   8 484.260 259.584  80
   0   9   8 559.903 232.031  26
   0   9   9 35331.1 1432.59  80
   0   9   9 33034.4 1314.51  26
   0   9  10 54328.5 1732.92  80
   0   9  10 50831.3 1705.31  26
   0   9  11 27307.7 1132.04  80
   0   9  12 23381.8 1067.80  26
   0   9  12 24342.8 912.764   7
   0   9  13 1871.22 223.446   7
   0   9  13 2001.84 283.861  26
   0   9  13 2048.62 254.617  79
   0   9  14 17886.9 546.389  19
   0  10  -4 16423.7 604.327  25
   0  10  -4 16049.0 599.116  44
   0  10  -3 21022.8 730.492  49
   0  10  -3 21962.5 751.166  25
   0  10  -2 1643.51 238.866  27
   0  10  -2 1825.46 255.975  49
   0  10  -1 12276.1 603.388  53
   0  10  -1 12401.3 626.850  27
   0  10  -1 12719.9 635.269  49
   0  10   0 14621.1 705.908  53
   0  10   0 14899.2 719.814  27
   0  10   1 3541.80 374.265  53
   0  10   1 3422.70 385.054  27
   0  10   2 62307.5 1639.27  53
   0  10   2 63812.1 1634.98  27
   0  10   3 147277. 2886.17  53
   0  10   3 148668. 2844.55  27
   0  10   4 136431. 2691.67  27
   0  10   4 137400. 3176.68  80
   0  10   4 137695. 2743.42  53
   0  10   4 133749. 2535.43  49
   0  10   5 40960.7 1632.76  80
   0  10   5 40745.6 1340.04  53
   0  10   5 39456.1 1302.42  27
   0  10   6 6000.53 646.599  80
   0  10   6 5355.71 466.684  26
   0  10   6 5378.95 497.144  53
   0  10   6 4847.79 466.055  27
   0  10   7 6088.30 641.694  80
   0  10   7 5711.05 511.740  26
   0  10   7 5157.86 506.430  53
   0  10   8 1397.58 299.295  26
   0  10   8 1879.33 387.301  80
   0  10   8 964.850 299.319  34
   0  10   9 12077.0 769.321  26
   0  10   9 10442.2 779.289  34
   0  10  10 71499.7 1993.88  26
   0  10  10 79296.4 2052.75  80
   0  10  11 63069.4 1681.62  80
   0  10  11 56800.4 1742.36  26
   0  10  12 24025.5 835.332   7
   0  10  13 2412.66 214.501   7
   0  11  -2 426.767 121.375  27
   0  11  -2 538.601 146.747  25
   0  11  -2 364.094 128.813  49
   0  11  -1 12443.3 576.504  27
   0  11  -1 14076.4 613.649  25
   0  11  -1 13462.7 606.179  49
   0  11   0 24516.3 882.596  27
   0  11   0 24134.6 856.002  53
   0  11   1 1257.42 244.897  49
   0  11   1 818.100 243.687  27
   0  11   1 858.359 205.231  53
   0  11   2 31588.2 1061.41  49
   0  11   2 31272.1 1103.05  27
   0  11   2 29754.8 1075.36  53
   0  11   3 76142.2 1865.72  27
   0  11   3 74266.5 1869.25  53
   0  11   3 76417.4 2197.96  80
   0  11   3 74977.7 1772.84  49
   0  11   4 71123.8 2158.69  80
   0  11   4 66994.7 1784.13  27
   0  11   4 71959.4 1715.23  49
   0  11   5 41426.2 1623.07  80
   0  11   5 41980.3 1395.95  53
   0  11   5 41777.0 1371.12  27
   0  11   6 9704.51 793.528  80
   0  11   6 8208.74 615.382  53
   0  11   6 7927.40 589.576  27
   0  11   7 764.148 299.230  80
   0  11   7 344.573 198.774  26
   0  11   7 274.249 186.328  53
   0  11   8 545.108 252.745  34
   0  11   8 543.343 211.407  26
   0  11   8 937.810 293.097  80
   0  11   9 9780.45 718.404  34
   0  11   9 10275.4 666.614  26
   0  11  10 54321.2 1608.46  34
   0  11  10 52732.7 1575.12  26
   0  11  11 117906. 2230.20  80
   0  11  11 98357.2 2256.81  26
   0  11  12 30118.1 830.146   7
   0  12   0 9093.40 483.331  49
   0  12   0 8356.25 452.975  27
   0  12   1 1353.99 221.753  49
   0  12   1 998.779 192.063  53
   0  12   1 1105.38 206.201  27
   0  12   2 11666.5 600.202  49
   0  12   2 10317.4 576.935  53
   0  12   3 37894.6 1215.19  53
   0  12   3 40467.5 1446.37  80
   0  12   3 42062.1 1215.67  49
   0  12   3 41328.5 1261.45  27
   0  12   4 34966.8 1185.09  27
   0  12   4 36360.5 1392.80  80
   0  12   5 16722.6 813.288  27
   0  12   5 18186.6 979.119  80
   0  12   5 17981.8 858.653  53
   0  12   6 3621.49 462.634  80
   0  12   6 2885.95 365.815  53
   0  12   7 9238.88 672.345  80
   0  12   8 1403.73 301.183  34
   0  12   8 1875.93 321.073  80
   0  12   9 17367.2 761.525  26
   0  12   9 19559.6 897.874  34
   0  12  10 45595.3 1276.83  26
   0  12  10 57966.4 1373.27  80
   0  12  11 51869.7 1146.97   7
   0  13   2 3845.26 351.578  80
   0  13   3 12177.7 637.773  80
   0  13   4 12509.5 667.956  80
   0  13   5 2190.93 276.130  34
   0  13   5 2708.05 337.446  80
   0  13   6 5669.22 445.263  34
   0  13   6 8090.88 526.434  80
   0  13   7 15809.3 741.085  34
   0  13   7 20324.5 795.276  80
   0  13   8 881.146 191.395  80
   0  13   9 12954.1 529.226  80
   1 -13  -8 2780.43 223.125  84
   1 -13  -6 660.674 136.492  10
   1 -13  -5 2711.64 244.510  10
   1 -13  -4 22023.1 697.161  10
   1 -13  -3 38816.7 962.293  10
   1 -12 -10 18933.5 665.414  84
   1 -12  -8 76.5570 174.121  84
   1 -12  -8 8.35036 134.294  24
   1 -12  -7 2081.63 250.181  10
   1 -12  -7 1689.69 284.649  24
   1 -12  -7 1714.94 246.733  41
   1 -12  -7 2055.71 312.056  84
   1 -12  -6 486.296 213.918  24
   1 -12  -6 585.225 183.720  10
   1 -12  -6 568.977 205.965  50
   1 -12  -6 652.855 179.963  41
   1 -12  -6 602.490 220.617  84
   1 -12  -5 2145.73 288.164  41
   1 -12  -5 1910.76 322.121  50
   1 -12  -5 2068.01 326.775  24
   1 -12  -5 2124.20 286.349  10
   1 -12  -4 26911.6 1069.39  50
   1 -12  -4 26125.0 1049.67  24
   1 -12  -4 27513.6 967.890  10
   1 -12  -3 58638.2 1621.56  50
   1 -12  -3 58616.5 1510.29  10
   1 -12  -3 57149.7 1594.33  24
   1 -12  -2 38602.1 1190.48  10
   1 -12  -2 38273.1 1229.57  24
   1 -12  -1 13884.1 681.136  10
   1 -12   0 214.201 156.084  10
   1 -12   0 139.114 77.7435   1
   1 -11 -11 3076.99 311.604  84
   1 -11 -10 2218.70 323.912  84
   1 -11 -10 2462.64 305.575  24
   1 -11  -9 3790.73 417.185  84
   1 -11  -9 3428.22 385.906  24
   1 -11  -8 5269.52 463.202  41
   1 -11  -8 4878.54 487.737  24
   1 -11  -7 13389.6 758.391  84
   1 -11  -7 13090.0 740.933  41
   1 -11  -7 12531.8 780.922  24
   1 -11  -6 14161.8 780.121  84
   1 -11  -6 14559.2 865.068  24
   1 -11  -6 15098.3 806.873  41
   1 -11  -5 950.806 300.416  24
   1 -11  -5 997.259 301.701  84
   1 -11  -5 1422.95 294.202  41
   1 -11  -4 42619.7 1519.84  24
   1 -11  -4 40878.7 1418.39  84
   1 -11  -4 44777.2 1428.17  41
   1 -11  -3 89174.7 2317.29  24
   1 -11  -3 92289.7 2179.46  41
   1 -11  -2 57624.2 1665.47  10
   1 -11  -2 55405.2 1721.18  24
   1 -11  -2 59636.7 1919.21  50
   1 -11  -1 12812.7 770.071  24
   1 -11  -1 12841.6 857.518  50
   1 -11  -1 10437.9 524.355   1
   1 -11   0 5942.07 546.664  10
   1 -11   0 6049.58 525.479  24
   1 -11   0 5313.19 376.734   1
   1 -11   0 6310.32 590.991  50
   1 -11   1 6063.95 397.666   1
   1 -11   1 7306.89 569.530  10
   1 -11   2 2677.02 259.222   1
   1 -11   3 18743.1 626.902   1
   1 -10 -11 83.8049 170.290  84
   1 -10 -11 131.812 146.297  24
   1 -10 -10 1656.37 309.013  84
   1 -10 -10 1821.26 306.067  24
   1 -10  -9 151.464 221.688  84
   1 -10  -9 515.734 227.314  24
   1 -10  -8 15968.2 825.183  84
   1 -10  -8 13672.0 838.769  24
   1 -10  -7 45685.5 1342.46  85
   1 -10  -7 40786.4 1517.37  24
   1 -10  -6 37919.7 1243.73  85
   1 -10  -6 37612.0 1308.85  84
   1 -10  -6 39789.4 1413.55  41
   1 -10  -6 36047.2 1437.06  24
   1 -10  -5 1678.14 365.525  24
   1 -10  -5 1164.12 264.063  85
   1 -10  -5 1023.95 285.611  41
   1 -10  -5 1264.79 295.947  84
   1 -10  -4 45524.7 1498.59  41
   1 -10  -4 40807.6 1329.82  85
   1 -10  -4 41456.8 1411.78  84
   1 -10  -4 41903.1 1549.64  24
   1 -10  -3 122542. 2646.56  41
   1 -10  -3 116780. 2761.80  24
   1 -10  -2 85111.6 2305.46  24
   1 -10  -2 84741.5 2140.03  41
   1 -10  -1 5503.66 662.552  50
   1 -10  -1 4826.99 536.277  24
   1 -10   0 875.599 347.443  50
   1 -10   0 685.633 301.092  10
   1 -10   0 1143.46 302.683  24
   1 -10   1 1180.94 353.299  10
   1 -10   1 1428.84 390.317  50
   1 -10   1 1177.86 285.778  24
   1 -10   1 973.984 219.891   1
   1 -10   2 2051.57 287.396   1
   1 -10   2 2601.77 431.176  10
   1 -10   2 1957.45 225.175  11
   1 -10   2 2173.55 417.305  50
   1 -10   3 14830.4 562.432  11
   1 -10   3 15541.2 710.459   1
   1 -10   4 41421.1 962.665  11
   1 -10   4 43643.2 1183.26   1
   1 -10   5 37407.2 842.618  11
   1 -10   5 41866.1 1046.71   1
   1  -9 -13 35416.5 912.802  77
   1  -9 -12 18491.1 757.951  24
   1  -9 -12 17412.2 651.925  45
   1  -9 -11 383.896 194.503  84
   1  -9 -11 349.763 167.455  45
   1  -9 -11 265.724 170.437  24
   1  -9 -10 4152.49 350.859  57
   1  -9 -10 4008.11 453.098  24
   1  -9 -10 4294.07 632.864  77
   1  -9 -10 4438.99 412.637  45
   1  -9 -10 4519.73 439.970  84
   1  -9  -9 6323.35 452.949  57
   1  -9  -9 5928.95 558.175  24
   1  -9  -9 5275.65 680.135  77
   1  -9  -9 7080.65 541.419  45
   1  -9  -9 6358.56 518.281  84
   1  -9  -8 35019.5 1093.10  57
   1  -9  -8 34930.1 1238.95  45
   1  -9  -8 36469.4 1221.32  84
   1  -9  -7 142472. 2684.49  85
   1  -9  -7 137081. 3096.70  24
   1  -9  -6 76688.8 1791.57  85
   1  -9  -6 73526.5 2097.71  24
   1  -9  -5 7094.49 530.684  84
   1  -9  -5 6731.93 506.515  85
   1  -9  -5 6622.25 600.753  24
   1  -9  -4 7259.36 520.293  85
   1  -9  -4 7141.11 539.060  84
   1  -9  -4 7184.07 593.788  41
   1  -9  -4 6283.82 591.520  24
   1  -9  -3 13691.7 716.385  85
   1  -9  -3 14477.6 782.202  84
   1  -9  -3 15543.8 839.840  41
   1  -9  -3 14614.2 856.790  24
   1  -9  -2 19482.6 866.296  85
   1  -9  -2 20147.9 1009.54  84
   1  -9  -2 20854.8 962.386  41
   1  -9  -2 21357.7 1045.81  24
   1  -9  -1 3136.34 383.655  85
   1  -9  -1 3161.25 538.775  50
   1  -9  -1 3311.16 402.990  41
   1  -9  -1 3356.47 445.959  24
   1  -9   0 2289.96 427.755  10
   1  -9   0 2528.71 509.343  50
   1  -9   0 2192.61 373.301  24
   1  -9   1 4933.63 376.801  11
   1  -9   1 6366.57 661.608  10
   1  -9   1 5797.03 717.079  50
   1  -9   2 3657.61 333.096  11
   1  -9   2 4096.30 592.296  10
   1  -9   2 4039.20 614.383  50
   1  -9   3 23509.2 1206.48  10
   1  -9   3 20450.0 760.854  11
   1  -9   3 20177.4 918.790   1
   1  -9   3 22820.2 1289.64  50
   1  -9   4 80405.7 1942.22   1
   1  -9   4 72441.6 1559.62  11
   1  -9   5 57060.3 1538.29   1
   1  -9   5 49552.5 1170.87  11
   1  -9   6 19754.8 628.101  11
   1  -8 -14 34343.6 791.061  77
   1  -8 -13 35022.2 891.970  45
   1  -8 -13 30759.9 935.627  24
   1  -8 -12 18873.5 732.079  45
   1  -8 -12 18336.4 821.194  24
   1  -8 -12 19957.3 708.003  57
   1  -8 -11 9446.12 564.820  45
   1  -8 -11 8867.26 629.161  24
   1  -8 -11 9208.78 491.588  56
   1  -8 -11 9145.90 527.028  57
   1  -8 -10 10868.8 733.838  24
   1  -8 -10 11472.7 662.316  45
   1  -8 -10 11234.7 574.657  56
   1  -8 -10 11157.7 610.774  57
   1  -8 -10 10442.2 614.690  84
   1  -8  -9 11177.0 767.959  24
   1  -8  -9 11475.9 691.523  45
   1  -8  -9 11780.1 604.689  56
   1  -8  -9 11327.2 628.077  57
   1  -8  -9 10016.3 604.165  84
   1  -8  -8 71834.5 2056.67  24
   1  -8  -8 77830.7 1942.13  45
   1  -8  -8 80318.4 1764.33  56
   1  -8  -8 73901.5 1768.03  57
   1  -8  -8 73589.6 1781.41  84
   1  -8  -7 108407. 2387.24  45
   1  -8  -7 106964. 2186.70  57
   1  -8  -7 110414. 2549.70  77
   1  -8  -7 107117. 2201.75  84
   1  -8  -6 91511.8 2310.25  24
   1  -8  -6 92225.8 1929.64  85
   1  -8  -6 102403. 2090.97  84
   1  -8  -6 103392. 2301.76  45
   1  -8  -6 88547.2 2269.27  77
   1  -8  -6 104030. 2105.59  57
   1  -8  -5 4466.47 468.584  24
   1  -8  -5 3268.62 401.334  68
   1  -8  -5 4756.14 379.403   4
   1  -8  -5 4335.73 375.637  85
   1  -8  -4 6675.68 557.856  24
   1  -8  -4 5017.16 486.155  68
   1  -8  -4 6597.00 468.285  84
   1  -8  -4 6283.18 448.822  85
   1  -8  -4 7281.57 480.010  87
   1  -8  -4 6997.82 460.960   4
   1  -8  -3 18857.1 770.637   4
   1  -8  -3 18967.3 910.565  24
   1  -8  -3 19124.4 780.358  85
   1  -8  -3 19917.2 801.021  87
   1  -8  -2 12487.0 636.460  87
   1  -8  -2 13567.1 643.988   4
   1  -8  -2 13569.9 763.041  24
   1  -8  -2 12366.7 699.007  41
   1  -8  -1 3313.56 355.195  85
   1  -8  -1 2801.95 408.819  60
   1  -8  -1 3020.65 366.398  41
   1  -8  -1 3166.13 403.604  24
   1  -8  -1 3496.49 334.326   4
   1  -8   0 14724.5 740.338  85
   1  -8   0 14187.5 1024.76  50
   1  -8   0 14868.8 773.061  41
   1  -8   0 14862.6 823.880  24
   1  -8   1 18381.2 730.103  11
   1  -8   1 21791.4 1122.42  10
   1  -8   1 19596.3 1237.36  50
   1  -8   2 1771.83 270.072  14
   1  -8   2 1756.59 248.594  11
   1  -8   2 2008.52 463.653  10
   1  -8   2 1715.20 245.704   9
   1  -8   2 2048.45 504.287  50
   1  -8   3 29504.0 986.566  11
   1  -8   3 29802.0 979.575   9
   1  -8   3 30841.7 1193.75   1
   1  -8   3 30859.7 1004.55  14
   1  -8   3 31768.9 1670.11  50
   1  -8   4 123381. 2324.75  14
   1  -8   4 129464. 2790.45   1
   1  -8   4 121148. 3010.38  10
   1  -8   4 115996. 2288.57  11
   1  -8   4 124333. 2316.40   9
   1  -8   5 75370.2 1649.26  14
   1  -8   5 78065.3 2075.03   1
   1  -8   6 17275.9 680.429  14
   1  -8   6 15651.1 640.247  11
   1  -8   7 3811.50 416.545   1
   1  -7 -14 72056.1 1417.92  77
   1  -7 -13 27140.8 813.975  45
   1  -7 -13 26760.1 1068.17  77
   1  -7 -13 27096.1 802.338  57
   1  -7 -12 4183.67 373.496  45
   1  -7 -12 35419.7 1532.87  77
   1  -7 -11 9292.84 579.319  45
   1  -7 -10 1814.25 303.426  45
   1  -7 -10 1211.22 272.382  21
   1  -7  -9 36915.3 1289.85  21
   1  -7  -9 38192.8 1140.22  84
   1  -7  -8 213937. 3044.15  84
   1  -7  -8 224881. 3423.43  68
   1  -7  -7 178016. 2659.26  56
   1  -7  -7 172653. 2844.49  68
   1  -7  -7 171540. 2857.51  45
   1  -7  -6 201317. 3730.89  24
   1  -7  -6 205266. 3250.84   4
   1  -7  -5 104508. 2303.36  24
   1  -7  -5 100450. 2005.99  57
   1  -7  -5 106629. 2229.41  45
   1  -7  -5 106485. 1951.37   4
   1  -7  -4 10513.4 636.166  24
   1  -7  -4 9176.25 579.070  45
   1  -7  -4 10356.5 557.199  68
   1  -7  -4 10006.7 488.453   4
   1  -7  -3 5052.19 432.945  24
   1  -7  -3 4342.41 395.035  68
   1  -7  -3 5719.71 372.981   4
   1  -7  -2 10681.8 612.900  24
   1  -7  -1 2010.74 328.790  60
   1  -7  -1 2407.70 295.204  41
   1  -7  -1 2123.28 301.156  24
   1  -7  -1 2211.93 245.934   4
   1  -7   0 151518. 2755.54  41
   1  -7   0 135907. 3216.83  50
   1  -7   0 154126. 2560.65   4
   1  -7   0 134642. 3115.83  60
   1  -7   1 114342. 2346.06  41
   1  -7   1 117948. 2162.24   4
   1  -7   2 4124.33 347.601   9
   1  -7   2 3755.20 538.044  10
   1  -7   2 4013.06 340.513  11
   1  -7   2 3433.90 308.329  14
   1  -7   2 3401.07 569.629  50
   1  -7   3 17251.5 893.618  24
   1  -7   3 16274.1 1198.38  50
   1  -7   3 16753.0 718.872   9
   1  -7   3 20062.8 1242.00  10
   1  -7   3 17280.6 734.472  11
   1  -7   3 18433.2 716.056  14
   1  -7   4 49353.5 2154.07  50
   1  -7   4 46864.1 1289.59   9
   1  -7   4 51785.6 1993.65  10
   1  -7   4 46883.5 1306.54  11
   1  -7   4 46952.8 1244.94  14
   1  -7   4 52066.1 1661.02   1
   1  -7   5 81258.5 1802.47   9
   1  -7   5 82465.1 1822.19  11
   1  -7   5 87239.0 1799.47  14
   1  -7   6 10754.1 572.984  11
   1  -7   6 10186.5 550.032   9
   1  -7   6 10511.7 544.144  14
   1  -7   7 263.516 146.730   9
   1  -7   7 417.768 155.395  14
   1  -7   7 296.601 249.963   1
   1  -7   8 1170.51 189.094  11
   1  -7   8 1250.75 195.922  14
   1  -7   8 974.650 261.586   1
   1  -6 -14 32136.4 918.437  77
   1  -6 -13 15144.9 640.626  21
   1  -6 -13 16177.0 649.499  45
   1  -6 -12 7490.16 515.188  21
   1  -6 -12 7524.64 505.451  45
   1  -6 -11 2375.35 334.672  21
   1  -6 -11 2287.62 323.123  45
   1  -6 -10 1159.04 259.139  37
   1  -6 -10 1596.16 286.473  21
   1  -6  -9 20223.1 913.886  21
   1  -6  -9 18612.0 871.373  37
   1  -6  -8 103273. 2120.74  45
   1  -6  -8 85392.9 1794.75  73
   1  -6  -8 79228.1 1948.71  37
   1  -6  -8 81630.8 2073.41  68
   1  -6  -8 90357.6 1750.51  84
   1  -6  -8 95372.5 2106.16  21
   1  -6  -7 124743. 2479.77  21
   1  -6  -7 122308. 2154.24  73
   1  -6  -7 116490. 2388.13  37
   1  -6  -6 170021. 3124.92  21
   1  -6  -6 177402. 3107.06  37
   1  -6  -6 201428. 2912.76   4
   1  -6  -6 186483. 2845.43  73
   1  -6  -6 170730. 3223.20  68
   1  -6  -6 205773. 3261.57  45
   1  -6  -5 267196. 3761.08   4
   1  -6  -5 264302. 4084.86  45
   1  -6  -4 963.845 155.233   4
   1  -6  -4 1021.95 215.752  24
   1  -6  -3 30207.0 893.641  68
   1  -6  -3 27386.7 768.115   4
   1  -6  -2 32420.0 987.121  68
   1  -6  -2 34815.3 879.477   4
   1  -6  -1 61238.9 1282.63   4
   1  -6   0 131134. 2388.88  41
   1  -6   0 132903. 2803.94  60
   1  -6   0 139020. 2257.63   4
   1  -6   1 205440. 4059.82  60
   1  -6   1 209270. 3065.22   4
   1  -6   2 16174.6 1128.34  60
   1  -6   2 13127.4 914.288  50
   1  -6   2 14708.1 712.428  24
   1  -6   3 9149.06 857.577  50
   1  -6   3 10387.6 635.262  24
   1  -6   4 8868.45 481.225  14
   1  -6   4 9451.64 941.802  50
   1  -6   4 9121.71 528.796   9
   1  -6   4 9582.48 891.614  10
   1  -6   4 8823.61 524.628  11
   1  -6   5 18196.2 717.097  14
   1  -6   5 18646.4 778.733   9
   1  -6   5 19529.9 796.406  11
   1  -6   6 9566.23 553.943   9
   1  -6   6 9276.41 518.081  14
   1  -6   7 588.371 183.937  11
   1  -6   7 776.340 192.837   9
   1  -6   7 731.409 178.749  14
   1  -6   7 915.408 345.483   1
   1  -6   8 8741.79 492.154   9
   1  -6   8 9021.96 512.771  11
   1  -6   8 9099.99 487.199  14
   1  -6   8 8687.11 734.755   1
   1  -6   9 6934.44 387.966  14
   1  -6   9 6645.70 407.178  11
   1  -6  10 7457.99 339.360  14
   1  -5 -14 2211.12 321.602  77
   1  -5 -13 6260.49 427.499  21
   1  -5 -13 17537.1 945.247  77
   1  -5 -12 3643.25 378.858  21
   1  -5 -12 3118.41 344.448  37
   1  -5 -11 6712.44 519.694  45
   1  -5 -11 6695.91 528.672  21
   1  -5 -10 1807.94 306.577  21
   1  -5 -10 1305.93 269.156  37
   1  -5  -9 2666.43 356.004  21
   1  -5  -9 2892.35 363.755  37
   1  -5  -9 2377.12 297.497  73
   1  -5  -8 30982.3 1066.75  37
   1  -5  -8 31663.1 961.997  73
   1  -5  -7 283112. 2623.10  73
   1  -5  -7 307134. 3182.30  21
   1  -5  -7 321585. 3170.48  45
   1  -5  -7 268013. 2954.74  37
   1  -5  -6 120199. 1527.43  73
   1  -5  -6 110948. 1785.47  37
   1  -5  -5 85556.2 1309.20   4
   1  -5  -5 74121.9 1233.38  73
   1  -5  -4 9598.82 382.434   4
   1  -5  -4 8527.46 332.766  73
   1  -5  -4 8851.58 562.460  68
   1  -5  -3 11631.2 420.373   4
   1  -5  -3 10458.7 324.734  73
   1  -5  -2 30207.5 741.027   4
   1  -5  -2 33942.4 873.926  68
   1  -5  -1 328119. 4676.89  68
   1  -5   0 302302. 4689.84  60
   1  -5   0 304986. 4114.11   4
   1  -5   1 78891.2 2019.59  60
   1  -5   1 79031.6 1430.75   4
   1  -5   2 81399.4 1742.10  24
   1  -5   2 87413.9 1554.27   4
   1  -5   3 2677.81 442.260  50
   1  -5   3 3588.65 344.975  61
   1  -5   3 2963.28 313.973  24
   1  -5   4 17402.6 1159.51  50
   1  -5   4 18976.9 842.461  24
   1  -5   4 20952.4 887.812  61
   1  -5   4 19603.7 1421.79  60
   1  -5   5 27323.1 922.973   9
   1  -5   5 28637.3 1119.06  61
   1  -5   5 27123.9 849.759  14
   1  -5   5 27266.0 888.279  19
   1  -5   6 12162.2 622.241  19
   1  -5   6 11496.2 564.881  14
   1  -5   6 12484.3 630.060   9
   1  -5   6 12434.0 631.986  11
   1  -5   7 17549.9 770.489  19
   1  -5   7 17842.8 722.497  14
   1  -5   7 18408.3 785.924  11
   1  -5   8 22193.9 854.342  19
   1  -5   8 20599.5 1219.29   1
   1  -5   8 21045.0 833.265  11
   1  -5   8 20707.6 777.550  14
   1  -5   9 8461.88 717.737   1
   1  -5   9 9032.06 496.010   9
   1  -5   9 9839.59 535.923  11
   1  -5   9 9372.00 495.265  14
   1  -5  10 6175.95 367.638   9
   1  -4 -13 6089.80 684.323  77
   1  -4 -13 2211.89 270.825  21
   1  -4 -12 497.812 195.265  21
   1  -4 -12 109.069 149.065  37
   1  -4 -11 65306.5 1692.13  21
   1  -4 -11 64004.3 1659.86  37
   1  -4 -10 34639.4 1198.31  47
   1  -4 -10 36825.3 1245.64  37
   1  -4 -10 38088.8 1269.52  21
   1  -4  -9 4134.75 420.234  21
   1  -4  -9 3640.81 385.978  47
   1  -4  -9 3168.51 347.763  73
   1  -4  -9 3443.07 410.884  72
   1  -4  -9 4346.15 421.915  37
   1  -4  -8 23694.3 922.277  47
   1  -4  -8 23541.7 851.505  73
   1  -4  -8 25394.8 967.068  21
   1  -4  -8 25542.0 960.479  37
   1  -4  -7 290057. 4543.42  47
   1  -4  -7 315393. 4650.97  37
   1  -4  -7 329325. 4706.72  21
   1  -4  -7 291604. 4343.12  73
   1  -4  -6 216190. 3319.65  73
   1  -4  -6 249330. 3305.78  13
   1  -4  -5 6311.31 291.398   4
   1  -4  -5 6362.82 267.974  13
   1  -4  -4 16187.5 363.440  13
   1  -4  -4 16024.0 464.230   4
   1  -4  -3 31275.2 657.208   4
   1  -4  -3 27533.9 585.346  73
   1  -4  -2 35489.3 728.093   4
   1  -4  -2 33051.7 591.888  73
   1  -4  -1 389221. 4496.17  68
   1  -4  -1 318532. 3894.38  73
   1  -4   0 600427. 7425.53   4
   1  -4   1 538949. 6794.02   4
   1  -4   1 563081. 7582.06  60
   1  -4   2 533540. 6991.87   4
   1  -4   2 618574. 7431.10  61
   1  -4   3 54919.9 1372.70  61
   1  -4   4 2316.47 439.972  50
   1  -4   4 2704.25 307.077  24
   1  -4   4 3412.11 361.284  61
   1  -4   4 3189.48 574.201  60
   1  -4   5 719.791 211.526  61
   1  -4   5 992.306 466.226  60
   1  -4   5 670.349 325.768  50
   1  -4   6 4258.30 470.874  61
   1  -4   6 3569.74 755.799  60
   1  -4   6 4908.58 388.602  19
   1  -4   6 4031.80 349.883  11
   1  -4   6 4717.33 529.781   1
   1  -4   7 64372.8 1601.71  19
   1  -4   7 62387.6 1534.72   9
   1  -4   7 63064.6 1541.13  11
   1  -4   7 62049.1 2440.66   2
   1  -4   7 67373.6 2189.53   1
   1  -4   8 109785. 2295.49  19
   1  -4   8 105071. 2165.96   9
   1  -4   8 110170. 2214.34  11
   1  -4   9 14035.1 698.766  19
   1  -4   9 13058.0 631.709   9
   1  -4   9 13590.1 660.756  11
   1  -4   9 12761.9 944.230   1
   1  -4  10 577.624 167.877  19
   1  -4  10 663.297 167.893   9
   1  -4  11 13113.6 499.235  14
   1  -3 -13 665.152 170.258  21
   1  -3 -12 3930.25 393.745  21
   1  -3 -12 3938.13 383.598  37
   1  -3 -11 131617. 2338.48  21
   1  -3 -11 132649. 2315.38  37
   1  -3 -10 158996. 3074.40  47
   1  -3 -10 168375. 3156.75  37
   1  -3 -10 162278. 3131.93  21
   1  -3  -9 1531.47 255.648  73
   1  -3  -9 1548.95 305.988  72
   1  -3  -9 1935.61 310.021  37
   1  -3  -9 1434.74 274.334  47
   1  -3  -8 65963.0 1645.75  37
   1  -3  -8 65438.3 1632.14  47
   1  -3  -7 82883.0 1678.16  13
   1  -3  -7 78650.5 1773.30  47
   1  -3  -7 77785.5 1770.28  37
   1  -3  -6 80171.0 1543.63  73
   1  -3  -6 87834.9 1559.58  13
   1  -3  -5 22993.5 638.582  73
   1  -3  -5 24994.4 625.277  13
   1  -3  -4 5467.81 237.243   4
   1  -3  -4 5179.03 259.377  73
   1  -3  -4 5125.65 221.918  13
   1  -3  -3 2553.28 158.720   4
   1  -3  -3 2297.49 152.794  73
   1  -3  -3 2204.36 113.657  13
   1  -3  -2 28768.3 575.449   4
   1  -3  -2 26753.6 511.839  73
   1  -3  -1 63147.8 987.558   4
   1  -3  -1 57049.3 808.716  73
   1  -3   0 213709. 2879.57  68
   1  -3   0 178863. 2511.27   4
   1  -3   1 575616. 7780.16  60
   1  -3   1 557587. 7247.36   4
   1  -3   2 421444. 5061.65  61
   1  -3   2 343712. 4583.38   4
   1  -3   3 57353.9 1344.79  61
   1  -3   4 52418.0 1955.66  60
   1  -3   4 61831.7 1524.78  61
   1  -3   5 722.157 195.430  61
   1  -3   5 386.072 336.918  60
   1  -3   6 87345.9 3342.49  60
   1  -3   6 95978.6 1970.34   5
   1  -3   7 76242.7 3331.90  60
   1  -3   7 94354.0 2422.47  61
   1  -3   7 87753.3 1842.82   9
   1  -3   7 87032.6 1817.94  11
   1  -3   7 79761.1 2641.93  18
   1  -3   7 92111.1 2008.02  19
   1  -3   7 79070.8 2641.02   2
   1  -3   7 100853. 1855.87   6
   1  -3   7 88736.6 1999.07   5
   1  -3   7 89714.9 2492.06   1
   1  -3   8 118195. 2286.11   9
   1  -3   8 116263. 2265.31  11
   1  -3   8 127105. 2544.61  19
   1  -3   8 133698. 3521.47  18
   1  -3   8 99240.1 3096.71   2
   1  -3   8 107622. 3032.06   1
   1  -3   9 39905.4 1176.22   9
   1  -3   9 40757.2 1194.94  11
   1  -3   9 40988.3 1830.94   2
   1  -3   9 38551.4 1704.58   1
   1  -3   9 43540.2 1367.56  19
   1  -3  10 1187.27 211.263  14
   1  -3  10 1403.83 229.419   9
   1  -3  10 1166.16 249.425  19
   1  -3  10 1173.14 325.929   1
   1  -3  11 1649.14 239.702  19
   1  -3  11 1868.90 225.061  14
   1  -3  12 6483.32 325.288  14
   1  -2 -13 14813.1 612.752  21
   1  -2 -12 83421.6 1907.90  21
   1  -2 -12 85021.8 1890.40  37
   1  -2 -11 116618. 2480.31  47
   1  -2 -11 120679. 2535.45  37
   1  -2 -10 136054. 2781.08  47
   1  -2 -10 131097. 2756.63  37
   1  -2  -9 14450.4 747.650  73
   1  -2  -9 14805.8 776.535  47
   1  -2  -9 13878.8 831.747  72
   1  -2  -8 29303.8 976.480  73
   1  -2  -8 27520.5 1091.72  72
   1  -2  -7 3736.57 344.358  13
   1  -2  -7 3636.44 309.984  73
   1  -2  -6 7992.01 418.393  13
   1  -2  -6 7149.41 389.948  73
   1  -2  -5 34745.2 813.596  13
   1  -2  -5 29668.1 692.070  66
   1  -2  -4 43090.6 874.878  73
   1  -2  -4 44184.3 761.729   3
   1  -2  -4 43939.9 859.228  66
   1  -2  -3 2651.59 164.457  73
   1  -2  -3 2970.00 151.912   4
   1  -2  -3 2834.58 155.127  13
   1  -2  -3 3031.63 185.943  66
   1  -2  -2 10612.4 291.626  73
   1  -2  -2 11207.9 345.297  66
   1  -2  -2 11482.0 305.520   4
   1  -2  -1 7246.28 260.074  68
   1  -2  -1 6552.68 243.991  66
   1  -2  -1 7339.66 229.450   4
   1  -2   0 508396. 6175.65  66
   1  -2   1 657788. 8561.33  60
   1  -2   1 643155. 8189.51   4
   1  -2   2 19295.6 581.954  61
   1  -2   2 15936.9 375.997   4
   1  -2   3 65081.3 1760.66  60
   1  -2   3 76507.1 1481.36  61
   1  -2   4 9709.30 509.798  61
   1  -2   4 9137.17 734.402  60
   1  -2   4 8571.53 370.969   3
   1  -2   5 2918.13 323.731  61
   1  -2   5 2834.21 531.486  60
   1  -2   6 160799. 4435.75  60
   1  -2   6 192939. 3443.88  61
   1  -2   7 187623. 5252.76  60
   1  -2   7 216131. 3994.88  61
   1  -2   8 135867. 2301.96  15
   1  -2   8 128982. 2409.81   8
   1  -2   8 127429. 2366.55   9
   1  -2   8 120398. 2284.89  11
   1  -2   8 138674. 2386.75   6
   1  -2   8 110899. 3063.31   1
   1  -2   8 134352. 3482.21   2
   1  -2   8 130012. 3356.15  18
   1  -2   8 139109. 2765.18  19
   1  -2   9 72794.3 1653.93   9
   1  -2   9 72961.4 1637.17  11
   1  -2   9 71150.0 2343.54   1
   1  -2   9 72898.3 2504.79   2
   1  -2   9 68704.3 2449.67  18
   1  -2   9 76249.5 1971.95  19
   1  -2  10 17807.8 735.717   9
   1  -2  10 16517.7 1130.91   2
   1  -2  10 17871.6 1041.78   1
   1  -2  10 18754.9 903.941  19
   1  -2  11 2198.08 258.275   9
   1  -2  11 1920.65 297.003  19
   1  -2  12 5792.19 383.810  19
   1  -2  12 6701.06 366.434  14
   1  -1 -13 10271.7 481.085  21
   1  -1 -12 127685. 2479.64  21
   1  -1 -12 128347. 2444.40  37
   1  -1 -11 79318.8 1945.91  47
   1  -1 -11 78253.6 1959.73  37
   1  -1 -10 66146.8 1824.46  47
   1  -1  -9 71438.9 2075.35  72
   1  -1  -9 75403.4 1888.77  73
   1  -1  -8 2453.31 299.937  73
   1  -1  -8 2151.01 300.177  48
   1  -1  -8 2274.50 340.141  72
   1  -1  -7 675.280 157.038  73
   1  -1  -7 794.136 207.155  72
   1  -1  -6 6783.00 462.651  72
   1  -1  -6 7201.94 403.971  73
   1  -1  -5 33802.6 725.130  66
   1  -1  -5 38044.8 887.575  73
   1  -1  -4 324119. 4352.28  66
   1  -1  -4 333633. 4469.10  73
   1  -1  -3 600727. 7709.42   3
   1  -1  -3 640926. 7808.36  66
   1  -1  -2 34094.2 585.381   3
   1  -1  -2 35773.6 667.711  66
   1  -1  -1 60574.1 902.414  66
   1  -1  -1 59383.2 894.290  68
   1  -1   0 120324. 1713.39  68
   1  -1   1 191548. 2442.38  66
   1  -1   1 199483. 2467.64   5
   1  -1   2 18749.8 389.707   3
   1  -1   3 28988.0 1032.29  60
   1  -1   3 31070.6 651.714   3
   1  -1   4 6546.28 609.062  60
   1  -1   5 11798.2 906.223  60
   1  -1   6 29939.0 1623.36  60
   1  -1   7 131365. 3976.04  60
   1  -1   8 180714. 5099.23  60
   1  -1   9 233737. 4580.68  18
   1  -1   9 238765. 3578.87  15
   1  -1   9 243439. 4927.90   2
   1  -1   9 218811. 4506.31   1
   1  -1   9 237918. 3608.61   6
   1  -1   9 214768. 3589.01   8
   1  -1   9 206953. 3480.49   9
   1  -1   9 224475. 4133.39  19
   1  -1  10 44263.1 1642.96   1
   1  -1  10 46013.5 1295.42   8
   1  -1  10 44205.6 1205.58   9
   1  -1  10 46008.9 1881.28  18
   1  -1  10 47267.3 1578.03  19
   1  -1  11 9613.19 820.530   2
   1  -1  11 10762.3 929.758  18
   1  -1  11 11290.4 711.568  19
   1  -1  12 7366.08 645.257   2
   1  -1  12 1702.06 268.672  19
   1  -1  13 2780.22 244.728  19
   1   0 -12 60161.0 1452.80  37
   1   0 -11 92838.7 2135.30  47
   1   0  -9 89939.8 2182.48  48
   1   0  -8 30805.3 1080.55  73
   1   0  -7 41610.4 1109.73  73
   1   0  -7 14354.6 959.418  13
   1   0  -6 5768.69 378.346  73
   1   0  -6 7878.84 585.669  13
   1   0  -5 73009.0 1448.97  73
   1   0  -5 88756.5 1731.72  13
   1   0  -4 282293. 3945.66  73
   1   0  -4 282679. 3891.31  66
   1   0  -3 712791. 9085.65  66
   1   0  -3 705881. 9152.42  72
   1   0  -3 692006. 8971.63  73
   1   0  -2 157466. 2327.59  66
   1   0  -2 158799. 2247.24  72
   1   0  -2 160468. 2144.65  73
   1   0  -2 158237. 2097.15  64
   1   0  -1 57218.1 745.523  68
   1   0  -1 55717.4 850.238  72
   1   0  -1 59096.3 836.362  73
   1   0  -1 57435.4 913.830  64
   1   0   0 182534. 2166.62  72
   1   0   0 146195. 2156.14   3
   1   0   1 115391. 1457.08   5
   1   0   1 115803. 1729.92  60
   1   0   2 54437.8 804.964   5
   1   0   2 53197.0 703.088  66
   1   0   2 58897.7 885.688  64
   1   0   2 59916.1 954.987  61
   1   0   3 1219.82 113.511   5
   1   0   3 1119.89 151.253  61
   1   0   3 1313.44 80.9131  64
   1   0   3 888.360 260.316  60
   1   0   4 2211.57 231.059  61
   1   0   4 2745.11 410.397  60
   1   0   5 5894.11 643.330  60
   1   0   5 7242.13 445.668  61
   1   0   6 22489.3 1335.34  60
   1   0   6 27107.4 980.832  61
   1   0   7 225070. 5350.93  60
   1   0   7 258933. 4321.79  61
   1   0   8 264712. 6053.22  60
   1   0   8 251753. 4580.14  61
   1   0   9 129130. 2307.32  15
   1   0   9 129364. 2944.38  19
   1   0   9 121428. 2295.09   8
   1   0   9 118644. 2183.78   9
   1   0   9 124109. 2977.17   1
   1   0  10 53019.2 1340.86  15
   1   0  10 46468.5 1688.26  18
   1   0  10 49459.4 1946.00   2
   1   0  10 42201.4 1226.32   8
   1   0  10 41972.7 1133.73   9
   1   0  10 42016.3 1569.26  19
   1   0  11 4228.61 616.371   2
   1   0  11 5021.71 406.259   8
   1   0  11 4903.17 532.993  19
   1   0  11 4427.34 601.023  18
   1   0  12 11309.1 872.456  18
   1   0  12 10516.4 666.542  19
   1   0  12 11389.9 801.756   2
   1   0  13 9127.11 511.953  19
   1   0  13 15903.7 719.964   2
   1   1 -12 6463.65 409.332  37
   1   1 -11 93100.8 2086.69  47
   1   1 -10 89854.2 2191.01  48
   1   1  -8 7050.43 657.173  72
   1   1  -7 20804.2 1020.71  72
   1   1  -6 1756.49 231.947  73
   1   1  -6 1771.21 287.761  72
   1   1  -5 265635. 3746.13  73
   1   1  -5 246999. 4019.93  72
   1   1  -4 218020. 2909.82  73
   1   1  -4 209639. 3165.34  72
   1   1  -3 235336. 3133.85  73
   1   1  -3 225029. 3338.27  72
   1   1  -2 115857. 1266.78  65
   1   1  -2 122519. 1482.71  73
   1   1  -1 20097.7 355.975  65
   1   1   0 6626.89 239.057  70
   1   1   0 6360.89 178.319  20
   1   1   1 52649.7 717.644  70
   1   1   1 49632.3 740.841  20
   1   1   2 52963.2 785.423  20
   1   1   2 59418.6 889.395  61
   1   1   3 67629.2 1643.45  60
   1   1   3 64483.3 932.877  65
   1   1   4 188099. 2379.04   5
   1   1   4 209740. 2609.70  61
   1   1   4 174112. 3307.14  60
   1   1   4 183509. 2231.45  65
   1   1   4 155889. 2003.55  66
   1   1   5 36292.6 778.013   5
   1   1   5 36850.3 1463.70  60
   1   1   6 8757.35 520.102  61
   1   1   6 7862.40 795.292  60
   1   1   7 286344. 4619.71  61
   1   1   8 397157. 5661.90  51
   1   1   8 424882. 6422.28  61
   1   1   9 64342.7 1978.17  61
   1   1   9 59199.3 1382.46   6
   1   1   9 64082.3 1545.52  51
   1   1   9 62189.7 1661.03  18
   1   1  10 4405.44 483.120  18
   1   1  10 5313.75 454.983   6
   1   1  10 3862.30 353.017   8
   1   1  10 4378.39 404.484  79
   1   1  10 3566.77 498.479  19
   1   1  11 11715.6 835.798  19
   1   1  11 13549.7 656.308   8
   1   1  12 1480.93 309.465  19
   1   1  12 1566.54 242.811   8
   1   1  12 671.940 356.715   2
   1   1  13 5313.27 560.087  18
   1   1  13 5627.59 453.352  19
   1   1  13 4924.79 485.837   2
   1   1  14 15718.3 573.608  19
   1   2 -11 75056.9 1724.85  47
   1   2 -10 76609.0 1947.56  48
   1   2  -7 5819.52 640.689  72
   1   2  -7 5547.59 638.453  70
   1   2  -6 11413.8 798.157  72
   1   2  -6 12513.5 899.844  70
   1   2  -5 220799. 3950.76  72
   1   2  -4 229570. 3862.61  72
   1   2  -3 131364. 2357.41  72
   1   2  -3 111635. 1514.06  65
   1   2  -2 212894. 3319.98  72
   1   2  -2 199461. 2584.65  20
   1   2  -1 46404.3 1270.15  72
   1   2  -1 50889.3 792.902  20
   1   2   0 3187.57 281.101  72
   1   2   0 3277.57 146.924  20
   1   2   1 5880.55 193.134  20
   1   2   2 20893.1 417.024  69
   1   2   2 21071.3 367.608  61
   1   2   3 215690. 2707.70  61
   1   2   3 198595. 2602.77  20
   1   2   4 999999. 11067.5  61
   1   2   4 868098. 10738.8  20
   1   2   5 223930. 2931.28  65
   1   2   5 276148. 3504.74  61
   1   2   6 98694.3 1931.79  61
   1   2   7 43479.3 1275.06  61
   1   2   7 38612.4 1071.70   5
   1   2   8 97983.6 1941.10  51
   1   2   8 95782.8 2032.69   5
   1   2   9 39391.4 1173.03  26
   1   2   9 40964.5 1343.42   5
   1   2   9 42845.2 1509.40  61
   1   2   9 42951.7 1240.20  51
   1   2  10 1815.63 323.363   5
   1   2  10 1818.05 291.021   6
   1   2  10 1775.20 391.806  19
   1   2  10 1954.77 293.082  79
   1   2  10 1916.50 277.902  16
   1   2  10 2214.59 442.250   7
   1   2  10 1959.16 249.862   8
   1   2  11 4133.51 414.474  79
   1   2  11 4219.90 368.217   8
   1   2  11 4496.76 563.322  19
   1   2  12 1308.74 222.678   8
   1   2  12 1435.13 336.787  19
   1   2  13 1731.72 358.509   2
   1   2  13 1706.53 304.155  19
   1   2  14 18998.3 710.016   2
   1   2  14 22762.3 781.429  19
   1   3 -10 31915.7 1128.22  48
   1   3  -7 4452.28 638.230  72
   1   3  -7 6421.11 679.704  70
   1   3  -6 2560.27 459.979  70
   1   3  -6 1396.25 398.608  72
   1   3  -5 57864.9 2028.47  72
   1   3  -5 64321.5 2015.91  70
   1   3  -4 333301. 5571.36  70
   1   3  -4 345598. 5829.04  72
   1   3  -3 242429. 4330.91  72
   1   3  -3 221605. 3958.37  70
   1   3  -2 233028. 2996.92  20
   1   3  -2 240524. 4177.13  72
   1   3  -1 160368. 2211.59  20
   1   3  -1 161132. 2658.18  70
   1   3   0 115949. 1625.90  20
   1   3   0 120046. 2078.46  72
   1   3   1 78610.4 1170.35  20
   1   3   2 93553.7 1353.46  69
   1   3   3 142456. 1866.31  20
   1   3   3 144556. 1764.83  61
   1   3   3 131867. 1844.64  69
   1   3   3 129471. 1630.49  71
   1   3   4 322549. 4250.55  20
   1   3   4 365194. 4375.28  61
   1   3   5 218996. 3009.38  20
   1   3   5 265278. 3362.56  61
   1   3   6 28177.5 597.989  20
[truncated: 342,059 more chars]
