# Supplementary material for: Halogenation engineered metal cluster assemblies
Source: Natl Sci Rev. 2026 Mar 11;13(10):nwag154. doi: 10.1093/nsr/nwag154 (PMC13245388; doi:10.1093/nsr/nwag154)
Supplement: nwag154_Supplemental_Files [file nwag154_supplemental_files.zip › Au4-RCl.cif]

data_au4-rcl
_audit_creation_date               2025-06-02
_audit_creation_method
;
Olex2 1.5
(compiled 2025.05.31 svn.r86d253d1 for OlexSys, GUI svn.r7254)
;
_shelxl_version_number             2013-2
_audit_contact_author_address      ?
_audit_contact_author_email        ?
_audit_contact_author_name         ''
_audit_contact_author_phone        ?
_publ_contact_author_id_orcid      ?
_publ_section_references
;
Dolomanov, O.V., Bourhis, L.J., Gildea, R.J, Howard, J.A.K. & Puschmann, H.
 (2009), J. Appl. Cryst. 42, 339-341.

Sheldrick, G.M. (2015). Acta Cryst. C71, 3-8.
;
_chemical_name_common              ?
_chemical_name_systematic
;
 ?
;
_chemical_formula_moiety          
 '0.5(C36 H28 Au4 Cl4 N4 S8), 0.5(C36 H25 Au4 Cl4 N4 S8), 0.25(C Cl2)'
_chemical_formula_sum              'C36.25 H26.50 Au4 Cl4.50 N4 S8'
_chemical_formula_weight           1721.98
_chemical_absolute_configuration   syn
_chemical_melting_point            ?
loop_
  _atom_type_symbol
  _atom_type_description
  _atom_type_scat_dispersion_real
  _atom_type_scat_dispersion_imag
  _atom_type_scat_source
 'C' 'C' 0.0181 0.0091 'International Tables Vol C Tables 4.2.6.8 and 6.1.1.4'
 'H' 'H' 0.0000 0.0000 'International Tables Vol C Tables 4.2.6.8 and 6.1.1.4'
 'Au' 'Au' -4.4197 7.2980
 'International Tables Vol C Tables 4.2.6.8 and 6.1.1.4'
 'Cl' 'Cl' 0.3639 0.7018 'International Tables Vol C Tables 4.2.6.8 and 6.1.1.4'
 'N' 'N' 0.0311 0.0180 'International Tables Vol C Tables 4.2.6.8 and 6.1.1.4'
 'S' 'S' 0.3331 0.5567 'International Tables Vol C Tables 4.2.6.8 and 6.1.1.4'

_shelx_space_group_comment
;
The symmetry employed for this shelxl refinement is uniquely defined
by the following loop, which should always be used as a source of
symmetry information in preference to the above space-group names.
They are only intended as comments.
;
_space_group_crystal_system        'orthorhombic'
_space_group_IT_number             18
_space_group_name_H-M_alt          'P 21 21 2'
_space_group_name_Hall             'P 2 2ab'
loop_
  _space_group_symop_operation_xyz
 'x, y, z'
 '-x, -y, z'
 '-x+1/2, y+1/2, -z'
 'x+1/2, -y+1/2, -z'

_cell_length_a                     35.1401(2)
_cell_length_b                     25.09600(10)
_cell_length_c                     10.03760(10)
_cell_angle_alpha                  90
_cell_angle_beta                   90
_cell_angle_gamma                  90
_cell_volume                       8851.92(11)
_cell_formula_units_Z              8
_cell_measurement_reflns_used      45619
_cell_measurement_temperature      200
_cell_measurement_theta_max        73.6910
_cell_measurement_theta_min        3.7350
_shelx_estimated_absorpt_T_max     0.149
_shelx_estimated_absorpt_T_min     0.064
_exptl_absorpt_coefficient_mu      30.674
_exptl_absorpt_correction_T_max    1.00000
_exptl_absorpt_correction_T_min    0.07713
_exptl_absorpt_correction_type     multi-scan
_exptl_absorpt_process_details
;
CrysAlisPro 1.171.39.27b (Rigaku Oxford Diffraction, 2015)
Empirical absorption correction using spherical harmonics,
 implemented in SCALE3 ABSPACK scaling algorithm.
;
_exptl_crystal_colour              colourless
_exptl_crystal_colour_primary      colourless
_exptl_crystal_density_diffrn      2.584
_exptl_crystal_density_meas        ?
_exptl_crystal_density_method      ?
_exptl_crystal_description         needle
_exptl_crystal_F_000               6340
_exptl_crystal_size_max            0.2
_exptl_crystal_size_mid            0.1
_exptl_crystal_size_min            0.1
_exptl_special_details
;
 ?
;
_exptl_transmission_factor_max     ?
_exptl_transmission_factor_min     ?
_diffrn_reflns_av_R_equivalents    0.0827
_diffrn_reflns_av_unetI/netI       0.0620
_diffrn_reflns_Laue_measured_fraction_full  0.999
_diffrn_reflns_Laue_measured_fraction_max  0.995
_diffrn_reflns_limit_h_max         43
_diffrn_reflns_limit_h_min         -43
_diffrn_reflns_limit_k_max         30
_diffrn_reflns_limit_k_min         -31
_diffrn_reflns_limit_l_max         7
_diffrn_reflns_limit_l_min         -12
_diffrn_reflns_number              90549
_diffrn_reflns_point_group_measured_fraction_full  0.999
_diffrn_reflns_point_group_measured_fraction_max  0.987
_diffrn_reflns_theta_full          67.684
_diffrn_reflns_theta_max           73.863
_diffrn_reflns_theta_min           3.070
_diffrn_ambient_environment        N~2~
_diffrn_ambient_temperature        200
_diffrn_detector                   'CCD plate'
_diffrn_detector_area_resol_mean   ?
_diffrn_measured_fraction_theta_full  0.999
_diffrn_measured_fraction_theta_max  0.995
_diffrn_measurement_details
;
List of Runs (angles in degrees, time in seconds):

  # Type    Start    End  Width  t~exp~   \w     \q     \k     \f   Frames
--------------------------------------------------------------------------
  1  \w    -29.00  89.00   0.50    0.50    --    0.00  57.00 150.00  236
  2  \w    -88.00 -29.00   0.50    0.50    --    0.00 -57.00  90.00  118
  3  \w    -60.00 -35.00   0.50    0.50    --    0.00 -57.00-180.00   50
  4  \w    -24.00   1.00   0.50    0.50    --    0.00 -57.00  90.00   50
  5  \w    -11.00  14.00   0.50    0.50    --    0.00 -38.00-150.00   50
  6  \w    -86.00  28.00   0.50    0.50    --    0.00 -38.00 -90.00  228
  7  \w      3.00  28.00   0.50    0.50    --    0.00 -57.00  90.00   50
  8  \w    -18.00   7.00   0.50    0.50    --    0.00 -57.00-180.00   50
  9  \w     20.00 118.00   0.50    1.00    --   98.80 -45.00   0.00  196
 10  \w     45.00 133.00   0.50    1.00    --   98.80 -82.00  30.00  176
 11  \w     10.00 113.00   0.50    1.00    --   98.80 -30.00 120.00  206
 12  \w     38.00 127.00   0.50    1.00    --   98.80 -45.00 120.00  178
 13  \w     65.00  92.00   0.50    1.00    --   98.80  30.00  60.00   54
 14  \w    129.00 188.00   0.50    1.00    --   98.80  30.00  60.00  118
 15  \w     20.00  45.00   0.50    1.00    --   98.80 -77.00  90.00   50
 16  \w      9.00 131.00   0.50    1.00    --   98.80 -15.00 -90.00  244
 17  \w      9.00 109.00   0.50    1.00    --   98.80 -61.00 -90.00  200
 18  \w     62.00 132.00   0.50    1.00    --   98.80 -82.00 -30.00  140
 19  \w     75.00 101.00   0.50    1.00    --   98.80 -82.00-120.00   52
 20  \w     33.00 136.00   0.50    1.00    --   98.80 -82.00 120.00  206
 21  \w     72.00 102.00   0.50    1.00    --   98.80 -82.00  90.00   60
 22  \w     42.00 106.00   0.50    1.00    --   98.80 -82.00 -90.00  128
 23  \w     97.00 122.00   0.50    1.00    --   98.80 -77.00  90.00   50
 24  \w     88.00 113.00   0.50    1.00    --   98.80 -82.00-180.00   50
 25  \w     31.00 158.00   0.50    1.00    --   98.80 -15.00   0.00  254
;
_diffrn_measurement_device         'four-circle diffractometer'
_diffrn_measurement_device_type    'XtaLAB AFC12 (RINC): Kappa single'
_diffrn_measurement_method         '\w scans'
_diffrn_orient_matrix_type        
 'CrysAlisPro convention (1999,Acta A55,543-557)'
_diffrn_orient_matrix_UB_11        0.0111544000
_diffrn_orient_matrix_UB_12        -0.0591174000
_diffrn_orient_matrix_UB_13        0.0136071000
_diffrn_orient_matrix_UB_21        -0.0419609000
_diffrn_orient_matrix_UB_22        -0.0145774000
_diffrn_orient_matrix_UB_23        0.0252858000
_diffrn_orient_matrix_UB_31        -0.0060528000
_diffrn_orient_matrix_UB_32        -0.0078140000
_diffrn_orient_matrix_UB_33        -0.1507781000
_diffrn_radiation_monochromator    graphite
_diffrn_radiation_probe            x-ray
_diffrn_radiation_type             'Cu K\a'
_diffrn_radiation_wavelength       1.54184
_diffrn_source                     'fine-focus sealed X-ray tube'
_diffrn_source_type                'Enhance (Cu) X-ray Source'
_reflns_Friedel_coverage           0.805
_reflns_Friedel_fraction_full      0.999
_reflns_Friedel_fraction_max       0.977
_reflns_number_gt                  16211
_reflns_number_total               17721
_reflns_special_details
;
 Reflections were merged by SHELXL according to the crystal
 class for the calculation of statistics and refinement.
 
 Structure factors included contributions from the .fab file.
 
 _reflns_Friedel_fraction is defined as the number of unique
 Friedel pairs measured divided by the number that would be
 possible theoretically, ignoring centric projections and
 systematic absences.
;
_reflns_threshold_expression       'I > 2\s(I)'
_computing_cell_refinement         'CrysAlisPro 1.171.39.27b (Rigaku OD, 2015)'
_computing_data_collection         'CrysAlisPro 1.171.39.27b (Rigaku OD, 2015)'
_computing_data_reduction          'CrysAlisPro 1.171.39.27b (Rigaku OD, 2015)'
_computing_molecular_graphics      'Olex2 1.5 (Dolomanov et al., 2009)'
_computing_publication_material    'Olex2 1.5 (Dolomanov et al., 2009)'
_computing_structure_refinement    'SHELXL 2013/2 (Sheldrick, 2015)'
_computing_structure_solution      'SHELXT 2014/5 (Sheldrick, 2014)'
_refine_diff_density_max           1.616
_refine_diff_density_min           -2.058
_refine_diff_density_rms           0.265
_refine_ls_abs_structure_details
;
 Flack x determined using 6696 quotients [(I+)-(I-)]/[(I+)+(I-)]
 (Parsons and Flack (2004), Acta Cryst. A60, s61).
;
_refine_ls_abs_structure_Flack     -0.032(6)
_refine_ls_extinction_coef         .
_refine_ls_extinction_method       none
_refine_ls_goodness_of_fit_ref     1.003
_refine_ls_hydrogen_treatment      constr
_refine_ls_matrix_type             full
_refine_ls_number_parameters       1023
_refine_ls_number_reflns           17721
_refine_ls_number_restraints       6
_refine_ls_R_factor_all            0.0508
_refine_ls_R_factor_gt             0.0420
_refine_ls_restrained_S_all        1.003
_refine_ls_shift/su_max            0.001
_refine_ls_shift/su_mean           0.000
_refine_ls_structure_factor_coef   Fsqd
_refine_ls_weighting_details
;
 w=1/[\s^2^(Fo^2^)+(0.0429P)^2^]
 where P=(Fo^2^+2Fc^2^)/3
;
_refine_ls_weighting_scheme        calc
_refine_ls_wR_factor_gt            0.0770
_refine_ls_wR_factor_ref           0.0787
_refine_special_details
;
 ?
;
_olex2_refinement_description
;
1. Uiso/Uaniso restraints and constraints
Uanis(C28) \\sim Ueq: with sigma of 0.01 and sigma for terminal atoms of 0.01
2.a Ternary CH refined with riding coordinates:
 C57(H57), C39(H39), C21(H21), C66(H66), C16(H16), C30(H30), C48(H48)
2.b Secondary CH2 refined with riding coordinates:
 C20(H20A,H20B), C8(H8A,H8B), C56(H56A,H56B), C38(H38A,H38B), C65(H65A,H65B),
 C47(H47A,H47B), C17(H17A,H17B)
2.c Aromatic/amide H refined with riding coordinates:
 C60(H60), C10(H10), C59(H59), C62(H62), C2(H2), C24(H24), C69(H69), C5(H5),
 C68(H68), C51(H51), C27(H27), C53(H53), C35(H35), C71(H71), C6(H6), C11(H11),
 C63(H63), C45(H45), C36(H36), C44(H44), C33(H33), C50(H50), C23(H23), C42(H42),
  C32(H32), C3(H3), C54(H54), C72(H72), C26(H26), C14(H14), C41(H41), C13(H13)
;
_atom_sites_solution_hydrogens     geom
_atom_sites_solution_primary       ?
_atom_sites_solution_secondary     ?
loop_
  _atom_site_label
  _atom_site_type_symbol
  _atom_site_fract_x
  _atom_site_fract_y
  _atom_site_fract_z
  _atom_site_U_iso_or_equiv
  _atom_site_adp_type
  _atom_site_occupancy
  _atom_site_site_symmetry_order
  _atom_site_calc_flag
  _atom_site_refinement_flags_posn
  _atom_site_refinement_flags_adp
  _atom_site_refinement_flags_occupancy
  _atom_site_disorder_assembly
  _atom_site_disorder_group
 Au01 Au 0.64078(2) 0.55383(2) -0.03126(5) 0.01456(11) Uani 1 1 d . . . . .
 Au02 Au 0.59668(2) 0.66616(2) 0.07258(6) 0.01522(11) Uani 1 1 d . . . . .
 Au03 Au 0.83412(2) 0.55162(2) 0.45637(6) 0.01762(12) Uani 1 1 d . . . . .
 Au04 Au 0.65604(2) 0.66177(2) -0.14025(6) 0.01946(12) Uani 1 1 d . . . . .
 Au05 Au 0.57743(2) 0.55813(2) 0.17253(6) 0.02072(12) Uani 1 1 d . . . . .
 Au06 Au 0.87367(2) 0.68031(2) 0.63000(6) 0.02050(13) Uani 1 1 d . . . . .
 Au07 Au 0.88686(2) 0.56428(2) 0.68560(6) 0.02233(13) Uani 1 1 d . . . . .
 Au08 Au 0.81348(2) 0.66660(2) 0.42219(7) 0.02573(14) Uani 1 1 d . . . . .
 S4 S 0.70609(9) 0.55624(14) 0.3625(4) 0.0260(7) Uani 1 1 d . . . . .
 S15 S 0.84467(10) 0.57128(13) 0.8582(4) 0.0289(8) Uani 1 1 d . . . . .
 S11 S 0.94079(10) 0.70271(14) 0.2421(4) 0.0314(8) Uani 1 1 d . . . . .
 S1 S 0.70312(9) 0.71735(13) 0.3013(4) 0.0269(8) Uani 1 1 d . . . . .
 S5 S 0.61989(9) 0.63756(12) -0.3200(4) 0.0246(7) Uani 1 1 d . . . . .
 Cl2 Cl 0.98293(10) 0.93704(13) 0.6009(4) 0.0354(9) Uani 1 1 d . . . . .
 S14 S 0.72922(9) 0.56838(14) 0.7252(4) 0.0303(9) Uani 1 1 d . . . . .
 S10 S 0.93584(9) 0.55461(14) 0.5378(4) 0.0298(8) Uani 1 1 d . . . . .
 S3 S 0.62423(9) 0.55035(13) 0.3298(4) 0.0260(7) Uani 1 1 d . . . . .
 S6 S 0.56524(9) 0.55554(15) -0.4019(4) 0.0276(8) Uani 1 1 d . . . . .
 S13 S 0.76301(9) 0.65165(12) 0.5609(4) 0.0285(8) Uani 1 1 d . . . . .
 S7 S 0.52506(8) 0.55977(13) 0.0376(4) 0.0287(8) Uani 1 1 d . . . . .
 S2 S 0.69709(8) 0.69364(12) 0.0178(4) 0.0237(8) Uani 1 1 d . . . . .
 S8 S 0.49132(9) 0.62416(14) -0.1752(4) 0.0306(9) Uani 1 1 d . . . . .
 S9 S 0.95086(10) 0.54600(15) 0.2519(4) 0.0352(9) Uani 1 1 d . . . . .
 Cl8 Cl 0.45730(11) 0.87507(14) 0.1493(5) 0.0409(10) Uani 1 1 d . . . . .
 S12 S 0.85873(10) 0.68682(14) 0.2659(4) 0.0325(9) Uani 1 1 d . . . . .
 Cl5 Cl 0.76907(12) 0.33309(15) -0.0642(5) 0.0546(13) Uani 1 1 d . . . . .
 Cl3 Cl 0.86809(10) 0.29711(13) 0.1041(5) 0.0462(12) Uani 1 1 d . . . . .
 Cl7 Cl 0.54260(15) 0.89956(17) 0.4510(5) 0.0609(14) Uani 1 1 d . . . . .
 Cl4 Cl 0.78435(14) 0.28879(15) 0.3426(5) 0.0563(13) Uani 1 1 d . . . . .
 S16 S 0.79349(11) 0.64778(17) 0.9816(5) 0.0432(11) Uani 1 1 d . . . . .
 Cl6 Cl 0.69450(13) 0.31995(17) -0.4006(5) 0.0551(13) Uani 1 1 d . . . . .
 Cl1 Cl 0.91923(19) 0.91804(19) 0.8546(6) 0.088(2) Uani 1 1 d . . . . .
 N2 N 0.9093(3) 0.6918(4) 0.4752(12) 0.022(3) Uani 1 1 d . . . . .
 N5 N 0.7861(3) 0.5471(4) 0.5677(11) 0.018(2) Uani 1 1 d . . . . .
 N8 N 0.6066(3) 0.5435(4) -0.1908(11) 0.018(2) Uani 1 1 d . . . . .
 N1 N 0.8390(3) 0.6762(4) 0.7916(12) 0.026(3) Uani 1 1 d . . . . .
 C70 C 0.5682(4) 0.8415(5) 0.4148(16) 0.029(3) Uani 1 1 d . . . . .
 C25 C 0.8714(3) 0.3658(5) 0.1309(17) 0.027(3) Uani 1 1 d . . . . .
 N9 N 0.6763(2) 0.5562(4) 0.1271(11) 0.014(2) Uani 1 1 d . . . . .
 C60 C 0.5098(3) 0.8391(5) -0.0252(15) 0.024(3) Uani 1 1 d . . . . .
 H60 H 0.5144 0.8754 -0.0466 0.029 Uiso 1 1 calc R U . . .
 N6 N 0.8816(3) 0.5476(4) 0.3427(12) 0.021(2) Uani 1 1 d . . . . .
 N4 N 0.5524(3) 0.6555(4) -0.0520(12) 0.017(2) Uani 1 1 d . . . . .
 C18 C 0.8296(3) 0.6357(5) 0.8636(15) 0.022(3) Uani 1 1 d . . . . .
 C20 C 0.9134(4) 0.5592(6) 0.1315(15) 0.031(3) Uani 1 1 d . . . . .
 H20A H 0.9101 0.5980 0.1171 0.037 Uiso 1 1 calc R U . . .
 H20B H 0.9189 0.5419 0.0450 0.037 Uiso 1 1 calc R U . . .
 N3 N 0.6385(3) 0.6867(4) 0.1991(12) 0.019(2) Uani 1 1 d . . . . .
 C7 C 0.9501(3) 0.7039(5) 0.5045(15) 0.022(3) Uani 1 1 d . . . . .
 C10 C 0.8759(4) 0.7734(5) 0.9069(16) 0.029(3) Uani 1 1 d . . . . .
 H10 H 0.8819 0.7427 0.9579 0.034 Uiso 1 1 calc R U . . .
 C73 C 0.9012(3) 0.6934(5) 0.3485(15) 0.022(3) Uani 1 1 d . . . . .
 C67 C 0.6082(3) 0.7483(5) 0.3610(15) 0.021(3) Uani 1 1 d . . . . .
 C59 C 0.5295(4) 0.7984(5) -0.0909(15) 0.022(3) Uani 1 1 d . . . . .
 H59 H 0.5472 0.8072 -0.1591 0.027 Uiso 1 1 calc R U . . .
 C62 C 0.4778(4) 0.7737(5) 0.1071(15) 0.025(3) Uani 1 1 d . . . . .
 H62 H 0.4601 0.7658 0.1757 0.030 Uiso 1 1 calc R U . . .
 C01H C 0.7376(4) 0.4990(6) 0.6951(16) 0.030(3) Uani 1 1 d . . . . .
 C2 C 0.9994(4) 0.8319(5) 0.6119(14) 0.025(3) Uani 1 1 d . . . . .
 H2 H 1.0228 0.8420 0.6523 0.030 Uiso 1 1 calc R U . . .
 C19 C 0.9170(3) 0.5497(5) 0.3801(14) 0.019(3) Uani 1 1 d . . . . .
 C24 C 0.8769(4) 0.3993(6) 0.0269(18) 0.035(4) Uani 1 1 d . . . . .
 H24 H 0.8792 0.3859 -0.0612 0.042 Uiso 1 1 calc R U . . .
 C69 C 0.5766(4) 0.8074(6) 0.5173(16) 0.030(3) Uani 1 1 d . . . . .
 H69 H 0.5687 0.8155 0.6055 0.036 Uiso 1 1 calc R U . . .
 C22 C 0.8761(3) 0.4738(5) 0.1782(15) 0.023(3) Uani 1 1 d . . . . .
 C52 C 0.6629(4) 0.3695(5) -0.3500(17) 0.033(4) Uani 1 1 d . . . . .
 C5 C 0.9303(3) 0.8026(5) 0.5027(15) 0.022(3) Uani 1 1 d . . . . .
 H5 H 0.9064 0.7930 0.4656 0.026 Uiso 1 1 calc R U . . .
 C68 C 0.5968(4) 0.7608(5) 0.4919(15) 0.028(3) Uani 1 1 d . . . . .
 H68 H 0.6029 0.7373 0.5630 0.033 Uiso 1 1 calc R U . . .
 C51 C 0.6397(4) 0.3594(6) -0.2428(16) 0.031(3) Uani 1 1 d . . . . .
 H51 H 0.6406 0.3257 -0.1995 0.038 Uiso 1 1 calc R U . . .
 C57 C 0.5422(3) 0.7011(4) -0.1378(14) 0.017(3) Uani 1 1 d . . . . .
 H57 H 0.5659 0.7156 -0.1791 0.021 Uiso 1 1 calc R U . . .
 C27 C 0.8708(4) 0.4390(5) 0.2805(15) 0.026(3) Uani 1 1 d . . . . .
 H27 H 0.8685 0.4523 0.3688 0.031 Uiso 1 1 calc R U . . .
 C53 C 0.6619(4) 0.4176(6) -0.4120(16) 0.030(3) Uani 1 1 d . . . . .
 H53 H 0.6771 0.4237 -0.4886 0.036 Uiso 1 1 calc R U . . .
 C35 C 0.7690(4) 0.3934(6) 0.3661(16) 0.030(3) Uani 1 1 d . . . . .
 H35 H 0.7581 0.3909 0.2798 0.036 Uiso 1 1 calc R U . . .
 C39 C 0.7180(3) 0.5524(5) 0.1004(13) 0.018(3) Uani 1 1 d . . . . .
 H39 H 0.7245 0.5765 0.0243 0.021 Uiso 1 1 calc R U . . .
 C71 C 0.5780(4) 0.8298(6) 0.2891(16) 0.035(4) Uani 1 1 d . . . . .
 H71 H 0.5707 0.8528 0.2184 0.042 Uiso 1 1 calc R U . . .
 C37 C 0.6675(3) 0.5546(5) 0.2487(14) 0.019(3) Uani 1 1 d . . . . .
 C6 C 0.9379(4) 0.8556(5) 0.5242(16) 0.027(3) Uani 1 1 d . . . . .
 H6 H 0.9195 0.8821 0.5041 0.032 Uiso 1 1 calc R U . . .
 C21 C 0.8778(4) 0.5349(5) 0.1968(14) 0.022(3) Uani 1 1 d . . . . .
 H21 H 0.8543 0.5518 0.1599 0.026 Uiso 1 1 calc R U . . .
 C8 C 0.9723(4) 0.6876(5) 0.3782(16) 0.029(4) Uani 1 1 d . . . . .
 H8A H 0.9785 0.6491 0.3801 0.035 Uiso 1 1 calc R U . . .
 H8B H 0.9962 0.7082 0.3707 0.035 Uiso 1 1 calc R U . . .
 C11 C 0.8991(5) 0.8179(6) 0.9140(19) 0.042(4) Uani 1 1 d . . . . .
 H11 H 0.9214 0.8174 0.9677 0.051 Uiso 1 1 calc R U . . .
 C66 C 0.6299(3) 0.6966(4) 0.3385(14) 0.018(3) Uani 1 1 d . . . . .
 H66 H 0.6133 0.6668 0.3700 0.021 Uiso 1 1 calc R U . . .
 C63 C 0.4974(4) 0.7333(5) 0.0453(14) 0.023(3) Uani 1 1 d . . . . .
 H63 H 0.4933 0.6974 0.0719 0.028 Uiso 1 1 calc R U . . .
 C58 C 0.5235(3) 0.7447(4) -0.0574(14) 0.019(3) Uani 1 1 d . . . . .
 C45 C 0.7037(3) 0.4547(4) 0.0562(15) 0.021(3) Uani 1 1 d . . . . .
 H45 H 0.6777 0.4604 0.0785 0.026 Uiso 1 1 calc R U . . .
 C36 C 0.7683(4) 0.4422(5) 0.4333(15) 0.029(3) Uani 1 1 d . . . . .
 H36 H 0.7567 0.4723 0.3929 0.035 Uiso 1 1 calc R U . . .
 C28 C 0.7639(3) 0.5861(5) 0.6055(14) 0.020(3) Uani 1 1 d . U . . .
 C56 C 0.5163(4) 0.6791(5) -0.2490(15) 0.029(3) Uani 1 1 d . . . . .
 H56A H 0.5317 0.6670 -0.3260 0.035 Uiso 1 1 calc R U . . .
 H56B H 0.4982 0.7067 -0.2798 0.035 Uiso 1 1 calc R U . . .
 C61 C 0.4840(3) 0.8259(5) 0.0693(16) 0.025(3) Uani 1 1 d . . . . .
 C44 C 0.7161(4) 0.4039(5) 0.0149(16) 0.030(4) Uani 1 1 d . . . . .
 H44 H 0.6985 0.3752 0.0090 0.036 Uiso 1 1 calc R U . . .
 C12 C 0.8898(6) 0.8618(6) 0.844(2) 0.050(5) Uani 1 1 d . . . . .
 C31 C 0.7848(3) 0.4468(5) 0.5598(15) 0.022(3) Uani 1 1 d . . . . .
 C34 C 0.7852(4) 0.3489(6) 0.4234(18) 0.037(4) Uani 1 1 d . . . . .
 C16 C 0.8172(4) 0.7258(5) 0.8233(18) 0.033(4) Uani 1 1 d . . . . .
 H16 H 0.7971 0.7314 0.7540 0.040 Uiso 1 1 calc R U . . .
 C33 C 0.8034(5) 0.3540(5) 0.5477(19) 0.046(5) Uani 1 1 d . . . . .
 H33 H 0.8158 0.3244 0.5870 0.055 Uiso 1 1 calc R U . . .
 C30 C 0.7791(3) 0.4973(5) 0.6412(15) 0.023(3) Uani 1 1 d . . . . .
 H30 H 0.7968 0.4961 0.7190 0.027 Uiso 1 1 calc R U . . .
 C40 C 0.7293(3) 0.4959(4) 0.0640(14) 0.018(3) Uani 1 1 d . . . . .
 C50 C 0.6148(4) 0.3991(6) -0.1975(17) 0.033(4) Uani 1 1 d . . . . .
 H50 H 0.5976 0.3919 -0.1266 0.040 Uiso 1 1 calc R U . . .
 C23 C 0.8791(3) 0.4540(5) 0.0516(15) 0.025(3) Uani 1 1 d . . . . .
 H23 H 0.8826 0.4778 -0.0207 0.030 Uiso 1 1 calc R U . . .
 C42 C 0.7793(4) 0.4355(5) -0.0056(15) 0.028(3) Uani 1 1 d . . . . .
 H42 H 0.8053 0.4288 -0.0250 0.033 Uiso 1 1 calc R U . . .
 C4 C 0.9560(3) 0.7628(5) 0.5327(15) 0.022(3) Uani 1 1 d . . . . .
 C32 C 0.8028(4) 0.4034(5) 0.6126(17) 0.034(4) Uani 1 1 d . . . . .
 H32 H 0.8154 0.4069 0.6959 0.041 Uiso 1 1 calc R U . . .
 C1 C 0.9726(4) 0.8695(5) 0.5752(15) 0.023(3) Uani 1 1 d . . . . .
 C3 C 0.9908(4) 0.7786(5) 0.5873(15) 0.025(3) Uani 1 1 d . . . . .
 H3 H 1.0092 0.7522 0.6084 0.030 Uiso 1 1 calc R U . . .
 C38 C 0.7378(3) 0.5737(5) 0.2284(14) 0.022(3) Uani 1 1 d . . . . .
 H38A H 0.7413 0.6128 0.2235 0.027 Uiso 1 1 calc R U . . .
 H38B H 0.7630 0.5568 0.2408 0.027 Uiso 1 1 calc R U . . .
 C65 C 0.6677(4) 0.6943(5) 0.4214(14) 0.022(3) Uani 1 1 d . . . . .
 H65A H 0.6733 0.6576 0.4516 0.026 Uiso 1 1 calc R U . . .
 H65B H 0.6665 0.7182 0.4998 0.026 Uiso 1 1 calc R U . . .
 C54 C 0.6385(4) 0.4580(5) -0.3638(15) 0.025(3) Uani 1 1 d . . . . .
 H54 H 0.6387 0.4919 -0.4057 0.030 Uiso 1 1 calc R U . . .
 C64 C 0.6743(3) 0.6977(4) 0.1679(15) 0.018(3) Uani 1 1 d . . . . .
 C72 C 0.5990(4) 0.7839(5) 0.2622(17) 0.034(4) Uani 1 1 d . . . . .
 H72 H 0.6071 0.7771 0.1736 0.040 Uiso 1 1 calc R U . . .
 C26 C 0.8685(4) 0.3847(5) 0.2585(19) 0.036(4) Uani 1 1 d . . . . .
 H26 H 0.8650 0.3608 0.3309 0.043 Uiso 1 1 calc R U . . .
 C47 C 0.5526(4) 0.5013(6) -0.2945(16) 0.031(4) Uani 1 1 d . . . . .
 H47A H 0.5302 0.5108 -0.2392 0.037 Uiso 1 1 calc R U . . .
 H47B H 0.5463 0.4692 -0.3474 0.037 Uiso 1 1 calc R U . . .
 C49 C 0.6153(3) 0.4494(5) -0.2569(14) 0.020(3) Uani 1 1 d . . . . .
 C43 C 0.7533(4) 0.3959(5) -0.0162(16) 0.028(3) Uani 1 1 d . . . . .
 C14 C 0.8349(5) 0.8191(6) 0.7534(18) 0.042(4) Uani 1 1 d . . . . .
 H14 H 0.8129 0.8205 0.6987 0.050 Uiso 1 1 calc R U . . .
 C41 C 0.7675(3) 0.4864(5) 0.0341(15) 0.025(3) Uani 1 1 d . . . . .
 H41 H 0.7855 0.5145 0.0408 0.030 Uiso 1 1 calc R U . . .
 C15 C 0.8434(4) 0.7732(5) 0.8255(16) 0.027(3) Uani 1 1 d . . . . .
 C48 C 0.5876(3) 0.4908(5) -0.2057(14) 0.020(3) Uani 1 1 d . . . . .
 H48 H 0.5784 0.4792 -0.1160 0.023 Uiso 1 1 calc R U . . .
 C55 C 0.5274(3) 0.6170(5) -0.0573(15) 0.021(3) Uani 1 1 d . . . . .
 C46 C 0.6002(3) 0.5767(5) -0.2864(13) 0.016(3) Uani 1 1 d . . . . .
 C17 C 0.7983(4) 0.7182(6) 0.959(2) 0.053(6) Uani 1 1 d . . . . .
 H17A H 0.7730 0.7357 0.9602 0.063 Uiso 1 1 calc R U . . .
 H17B H 0.8142 0.7338 1.0300 0.063 Uiso 1 1 calc R U . . .
 C13 C 0.8594(6) 0.8634(6) 0.7626(19) 0.052(5) Uani 1 1 d . . . . .
 H13 H 0.8544 0.8945 0.7114 0.063 Uiso 1 1 calc R U . . .
 Cl9 Cl 0.96341(17) 0.4738(2) -0.1127(7) 0.084(2) Uani 1 1 d . . . . .
 C9 C 1.0000 0.5000 -0.216(3) 0.052(7) Uani 1 2 d S T P . .

loop_
  _atom_site_aniso_label
  _atom_site_aniso_U_11
  _atom_site_aniso_U_22
  _atom_site_aniso_U_33
  _atom_site_aniso_U_23
  _atom_site_aniso_U_13
  _atom_site_aniso_U_12
 Au01 0.0161(2) 0.0146(2) 0.0129(3) 0.0023(2) -0.00186(19) -0.00002(17)
 Au02 0.0140(2) 0.0138(2) 0.0178(3) 0.0002(2) -0.0010(2) -0.00041(17)
 Au03 0.0164(2) 0.0166(2) 0.0198(3) -0.0012(2) -0.0003(2) 0.00046(17)
 Au04 0.0222(2) 0.0144(2) 0.0217(4) 0.0020(2) 0.0042(2) -0.00033(18)
 Au05 0.0186(2) 0.0176(2) 0.0260(4) 0.0058(2) 0.0035(2) 0.00196(18)
 Au06 0.0190(2) 0.0184(2) 0.0241(4) 0.0022(2) 0.0047(2) -0.00161(18)
 Au07 0.0241(2) 0.0196(2) 0.0233(4) -0.0015(2) -0.0045(2) -0.00302(19)
 Au08 0.0221(2) 0.0179(2) 0.0372(4) 0.0011(2) -0.0038(2) -0.00248(19)
 S4 0.0288(15) 0.0324(16) 0.017(2) 0.0000(15) -0.0074(14) 0.0064(13)
 S15 0.0346(17) 0.0307(16) 0.021(2) 0.0031(14) 0.0002(16) -0.0089(13)
 S11 0.0360(19) 0.0333(18) 0.025(2) 0.0019(16) 0.0072(16) -0.0113(15)
 S1 0.0200(14) 0.0270(16) 0.034(3) -0.0043(14) -0.0056(15) -0.0044(12)
 S5 0.0318(16) 0.0203(14) 0.022(2) 0.0072(13) -0.0003(15) 0.0000(12)
 Cl2 0.0437(19) 0.0228(16) 0.040(3) -0.0008(15) 0.0045(17) -0.0098(14)
 S14 0.0243(15) 0.0348(18) 0.032(3) -0.0073(16) 0.0061(15) -0.0019(13)
 S10 0.0202(14) 0.0321(17) 0.037(3) -0.0065(17) -0.0019(15) 0.0000(13)
 S3 0.0255(15) 0.0327(16) 0.020(2) 0.0064(15) 0.0044(14) 0.0046(13)
 S6 0.0229(14) 0.0401(18) 0.020(2) -0.0034(16) -0.0090(13) 0.0030(14)
 S13 0.0201(14) 0.0197(15) 0.046(3) -0.0045(15) -0.0018(15) 0.0020(11)
 S7 0.0195(13) 0.0212(14) 0.045(3) 0.0059(16) -0.0026(15) -0.0036(11)
 S2 0.0194(14) 0.0214(14) 0.030(2) -0.0008(13) 0.0038(14) -0.0038(11)
 S8 0.0238(15) 0.0328(17) 0.035(3) -0.0074(16) -0.0144(16) 0.0027(13)
 S9 0.0288(17) 0.0360(19) 0.041(3) -0.0141(17) 0.0166(17) -0.0077(14)
 Cl8 0.050(2) 0.0291(17) 0.043(3) -0.0054(17) 0.010(2) 0.0172(15)
 S12 0.0324(17) 0.0313(17) 0.034(3) 0.0063(16) -0.0057(17) -0.0069(14)
 Cl5 0.059(2) 0.0216(16) 0.083(4) -0.007(2) 0.018(2) 0.0164(16)
 Cl3 0.040(2) 0.0211(16) 0.078(4) -0.0152(18) 0.001(2) -0.0005(14)
 Cl7 0.087(3) 0.037(2) 0.058(4) 0.007(2) 0.021(3) 0.036(2)
 Cl4 0.081(3) 0.0236(17) 0.064(4) -0.0087(19) -0.015(3) 0.0042(18)
 S16 0.039(2) 0.049(2) 0.041(3) -0.014(2) 0.024(2) -0.0176(17)
 Cl6 0.058(3) 0.042(2) 0.066(4) -0.010(2) 0.012(2) 0.0196(19)
 Cl1 0.138(5) 0.050(3) 0.077(4) -0.032(3) 0.062(4) -0.059(3)
 N2 0.029(5) 0.016(5) 0.019(8) 0.003(4) -0.001(5) 0.000(4)
 N5 0.016(4) 0.030(5) 0.009(7) -0.001(5) 0.003(4) -0.003(4)
 N8 0.017(5) 0.022(5) 0.015(7) 0.001(4) 0.001(4) -0.001(4)
 N1 0.019(5) 0.026(6) 0.032(8) -0.002(5) -0.002(5) -0.007(4)
 C70 0.033(7) 0.022(6) 0.032(11) 0.003(6) -0.004(7) 0.002(5)
 C25 0.015(6) 0.026(7) 0.040(11) -0.010(6) -0.001(6) 0.003(5)
 N9 0.017(4) 0.014(4) 0.011(7) 0.001(4) 0.005(4) 0.002(4)
 C60 0.026(6) 0.019(6) 0.027(9) -0.003(6) -0.003(6) 0.003(5)
 N6 0.022(5) 0.014(4) 0.026(8) -0.008(4) 0.005(5) 0.000(4)
 N4 0.013(4) 0.015(5) 0.022(7) 0.000(4) -0.008(4) 0.003(3)
 C18 0.019(6) 0.031(7) 0.015(9) 0.003(6) 0.004(5) -0.011(5)
 C20 0.045(8) 0.027(7) 0.020(9) -0.008(6) 0.015(7) -0.014(6)
 N3 0.016(5) 0.012(4) 0.029(8) -0.004(4) -0.008(5) -0.004(4)
 C7 0.020(6) 0.020(6) 0.026(10) 0.000(6) 0.007(6) -0.010(5)
 C10 0.032(7) 0.024(6) 0.030(10) -0.003(6) -0.002(6) 0.004(5)
 C73 0.024(6) 0.018(6) 0.024(10) 0.002(5) 0.005(6) -0.005(5)
 C67 0.021(6) 0.016(5) 0.025(9) -0.001(5) -0.001(6) -0.001(4)
 C59 0.026(6) 0.020(6) 0.021(9) 0.006(5) -0.005(6) -0.002(5)
 C62 0.028(7) 0.028(7) 0.019(9) -0.004(6) 0.007(6) -0.002(5)
 C01H 0.023(6) 0.036(8) 0.031(10) -0.005(7) 0.005(6) -0.005(5)
 C2 0.026(6) 0.032(7) 0.018(9) -0.002(6) -0.004(6) -0.001(5)
 C19 0.017(5) 0.015(5) 0.023(9) 0.000(5) 0.006(5) -0.003(4)
 C24 0.031(7) 0.036(8) 0.038(11) -0.020(7) -0.001(7) 0.004(6)
 C69 0.033(7) 0.037(8) 0.021(10) -0.007(6) 0.016(7) 0.008(6)
 C22 0.015(5) 0.021(6) 0.031(10) -0.006(6) 0.000(6) 0.001(4)
 C52 0.032(7) 0.027(7) 0.040(11) -0.012(7) -0.004(7) 0.000(6)
 C5 0.018(6) 0.019(6) 0.029(10) -0.005(5) 0.001(6) -0.008(4)
 C68 0.040(8) 0.022(6) 0.021(10) 0.004(6) 0.006(7) 0.005(6)
 C51 0.046(8) 0.031(7) 0.017(10) 0.012(6) -0.008(7) 0.003(6)
 C57 0.024(6) 0.014(5) 0.014(8) 0.000(5) -0.003(5) 0.006(4)
 C27 0.031(7) 0.022(6) 0.024(9) -0.006(6) 0.004(6) -0.004(5)
 C53 0.024(7) 0.040(8) 0.026(10) 0.002(7) 0.004(6) -0.010(6)
 C35 0.042(8) 0.032(7) 0.017(9) 0.002(6) -0.009(7) 0.001(6)
 C39 0.018(5) 0.015(5) 0.020(9) 0.000(5) -0.002(5) 0.000(4)
 C71 0.054(9) 0.024(7) 0.028(11) -0.001(6) 0.002(7) 0.017(6)
 C37 0.028(6) 0.013(5) 0.018(9) 0.000(5) -0.005(6) 0.005(5)
 C6 0.032(7) 0.019(6) 0.030(10) 0.000(6) -0.007(7) 0.001(5)
 C21 0.027(6) 0.018(6) 0.022(9) -0.004(5) 0.000(6) 0.001(5)
 C8 0.023(6) 0.019(6) 0.045(11) 0.000(6) 0.002(6) -0.008(5)
 C11 0.038(8) 0.040(8) 0.050(13) -0.006(8) 0.011(8) -0.003(7)
 C66 0.020(6) 0.017(5) 0.016(9) 0.002(5) -0.001(5) 0.002(4)
 C63 0.030(6) 0.015(6) 0.025(9) -0.001(5) 0.000(6) 0.001(5)
 C58 0.024(6) 0.012(5) 0.020(9) 0.001(5) -0.003(5) 0.001(4)
 C45 0.022(6) 0.015(5) 0.027(9) 0.000(5) 0.001(6) -0.005(4)
 C36 0.035(7) 0.020(6) 0.032(10) -0.006(6) 0.002(6) 0.007(5)
 C28 0.015(5) 0.024(6) 0.021(8) -0.013(5) -0.008(5) -0.003(4)
 C56 0.037(7) 0.019(6) 0.032(10) -0.011(6) -0.004(7) 0.008(5)
 C61 0.020(6) 0.019(6) 0.037(10) -0.007(6) -0.006(6) 0.007(5)
 C44 0.033(7) 0.016(6) 0.041(11) -0.002(6) 0.001(7) -0.005(5)
 C12 0.080(13) 0.033(8) 0.035(13) -0.006(8) 0.037(11) -0.015(8)
 C31 0.023(6) 0.017(5) 0.026(9) 0.008(6) 0.002(6) -0.001(5)
 C34 0.035(8) 0.029(7) 0.046(12) 0.008(7) 0.000(8) 0.000(6)
 C16 0.025(7) 0.027(7) 0.048(12) -0.007(7) 0.001(7) 0.002(5)
 C33 0.069(11) 0.018(6) 0.051(13) 0.007(7) -0.021(10) 0.015(7)
 C30 0.015(6) 0.029(7) 0.024(9) 0.008(6) -0.003(6) -0.003(5)
 C40 0.021(6) 0.010(5) 0.024(9) 0.006(5) -0.008(6) 0.000(4)
 C50 0.038(8) 0.030(7) 0.033(11) 0.014(7) 0.006(7) -0.005(6)
 C23 0.027(6) 0.029(7) 0.018(9) -0.006(6) 0.008(6) -0.003(5)
 C42 0.019(6) 0.031(7) 0.033(10) -0.005(6) -0.003(6) 0.008(5)
 C4 0.025(6) 0.020(6) 0.020(9) 0.001(5) 0.003(6) 0.002(5)
 C32 0.046(9) 0.025(7) 0.031(11) 0.000(6) -0.011(7) 0.002(6)
 C1 0.030(7) 0.020(6) 0.020(9) 0.000(5) 0.009(6) -0.003(5)
 C3 0.024(6) 0.023(6) 0.027(10) 0.005(6) -0.003(6) -0.001(5)
 C38 0.022(6) 0.022(6) 0.023(9) -0.004(5) -0.007(6) 0.005(5)
 C65 0.035(7) 0.018(6) 0.011(8) 0.004(5) -0.014(6) -0.001(5)
 C54 0.028(6) 0.021(6) 0.027(9) -0.001(6) 0.002(6) -0.007(5)
 C64 0.014(5) 0.012(5) 0.027(9) 0.001(5) -0.004(5) 0.001(4)
 C72 0.050(9) 0.022(7) 0.029(11) 0.003(6) 0.004(8) 0.008(6)
 C26 0.029(7) 0.021(7) 0.058(13) 0.004(7) -0.001(7) 0.004(5)
 C47 0.024(6) 0.033(7) 0.036(11) -0.005(7) 0.000(6) -0.004(5)
 C49 0.024(6) 0.015(5) 0.021(9) 0.000(5) 0.001(6) -0.002(5)
 C43 0.037(7) 0.023(6) 0.025(10) 0.009(6) 0.001(7) 0.010(5)
 C14 0.053(10) 0.042(9) 0.031(12) 0.002(8) -0.006(8) 0.009(8)
 C41 0.016(6) 0.030(7) 0.030(10) -0.005(6) 0.006(6) -0.003(5)
 C15 0.029(7) 0.019(6) 0.034(10) -0.005(6) 0.007(7) 0.002(5)
 C48 0.016(6) 0.027(6) 0.015(9) -0.002(5) -0.004(5) -0.003(5)
 C55 0.014(5) 0.021(6) 0.028(10) -0.004(6) -0.002(5) 0.008(4)
 C46 0.015(5) 0.027(6) 0.006(8) -0.002(5) 0.000(5) 0.004(4)
 C17 0.036(8) 0.048(10) 0.074(16) -0.037(10) 0.032(9) -0.015(7)
 C13 0.102(16) 0.024(8) 0.031(12) 0.005(7) 0.026(12) 0.004(9)
 Cl9 0.087(4) 0.059(3) 0.107(6) 0.000(3) 0.042(4) 0.008(3)
 C9 0.046(14) 0.047(14) 0.06(2) 0.000 0.000 0.009(11)

_geom_special_details
;
 All esds (except the esd in the dihedral angle between two l.s. planes)
 are estimated using the full covariance matrix.  The cell esds are taken
 into account individually in the estimation of esds in distances, angles
 and torsion angles; correlations between esds in cell parameters are only
 used when they are defined by crystal symmetry.  An approximate (isotropic)
 treatment of cell esds is used for estimating esds involving l.s. planes.
;
loop_
  _geom_bond_atom_site_label_1
  _geom_bond_atom_site_label_2
  _geom_bond_distance
  _geom_bond_site_symmetry_2
  _geom_bond_publ_flag
 Au01 Au04 2.9701(7) . ?
 Au01 Au05 3.0253(7) . ?
 Au01 N8 2.018(11) . ?
 Au01 N9 2.022(10) . ?
 Au02 Au04 2.9876(7) . ?
 Au02 Au05 2.9689(7) . ?
 Au02 N4 2.014(10) . ?
 Au02 N3 2.009(10) . ?
 Au03 Au07 2.9715(8) . ?
 Au03 Au08 2.9952(7) . ?
 Au03 N5 2.029(10) . ?
 Au03 N6 2.025(10) . ?
 Au04 S5 2.289(4) . ?
 Au04 S2 2.289(4) . ?
 Au05 S3 2.288(4) . ?
 Au05 S7 2.285(3) . ?
 Au06 Au07 3.0010(7) . ?
 Au06 Au08 2.9903(8) . ?
 Au06 N2 2.015(11) . ?
 Au06 N1 2.031(12) . ?
 Au07 S15 2.287(4) . ?
 Au07 S10 2.285(4) . ?
 Au08 S13 2.286(4) . ?
 Au08 S12 2.290(4) . ?
 S4 C37 1.774(13) . ?
 S4 C38 1.801(14) . ?
 S15 C18 1.702(13) . ?
 S11 C73 1.769(13) . ?
 S11 C8 1.799(15) . ?
 S1 C65 1.826(14) . ?
 S1 C64 1.749(13) . ?
 S5 C46 1.710(12) . ?
 Cl2 C1 1.753(13) . ?
 S14 C01H 1.791(15) . ?
 S14 C28 1.769(14) . ?
 S10 C19 1.721(14) . ?
 S3 C37 1.727(13) . ?
 S6 C47 1.793(15) . ?
 S6 C46 1.770(12) . ?
 S13 C28 1.704(13) . ?
 S7 C55 1.724(14) . ?
 S2 C64 1.709(14) . ?
 S8 C56 1.795(15) . ?
 S8 C55 1.744(13) . ?
 S9 C20 1.819(16) . ?
 S9 C19 1.755(13) . ?
 Cl8 C61 1.746(13) . ?
 S12 C73 1.715(14) . ?
 Cl5 C43 1.739(14) . ?
 Cl3 C25 1.750(13) . ?
 Cl7 C70 1.750(14) . ?
 Cl4 C34 1.714(16) . ?
 S16 C18 1.763(14) . ?
 S16 C17 1.791(17) . ?
 Cl6 C52 1.742(14) . ?
 Cl1 C12 1.752(17) . ?
 N2 C7 1.495(15) . ?
 N2 C73 1.304(18) . ?
 N5 C28 1.306(15) . ?
 N5 C30 1.472(16) . ?
 N8 C48 1.488(15) . ?
 N8 C46 1.292(16) . ?
 N1 C18 1.290(17) . ?
 N1 C16 1.496(16) . ?
 C70 C69 1.37(2) . ?
 C70 C71 1.34(2) . ?
 C25 C24 1.35(2) . ?
 C25 C26 1.37(2) . ?
 N9 C39 1.493(13) . ?
 N9 C37 1.260(17) . ?
 C60 H60 0.9500 . ?
 C60 C59 1.399(18) . ?
 C60 C61 1.354(19) . ?
 N6 C19 1.298(15) . ?
 N6 C21 1.505(18) . ?
 N4 C57 1.475(14) . ?
 N4 C55 1.309(15) . ?
 C20 H20A 0.9900 . ?
 C20 H20B 0.9900 . ?
 C20 C21 1.539(17) . ?
 N3 C66 1.452(18) . ?
 N3 C64 1.327(14) . ?
 C7 C8 1.54(2) . ?
 C7 C4 1.519(16) . ?
 C10 H10 0.9500 . ?
 C10 C11 1.39(2) . ?
 C10 C15 1.40(2) . ?
 C67 C68 1.41(2) . ?
 C67 C66 1.523(15) . ?
 C67 C72 1.372(19) . ?
 C59 H59 0.9500 . ?
 C59 C58 1.406(16) . ?
 C62 H62 0.9500 . ?
 C62 C63 1.373(17) . ?
 C62 C61 1.380(18) . ?
 C01H C30 1.555(17) . ?
 C2 H2 0.9500 . ?
 C2 C1 1.384(18) . ?
 C2 C3 1.392(18) . ?
 C24 H24 0.9500 . ?
 C24 C23 1.395(18) . ?
 C69 H69 0.9500 . ?
 C69 C68 1.390(18) . ?
 C22 C27 1.361(19) . ?
 C22 C21 1.545(16) . ?
 C22 C23 1.368(19) . ?
 C52 C51 1.37(2) . ?
 C52 C53 1.36(2) . ?
 C5 H5 0.9500 . ?
 C5 C6 1.373(16) . ?
 C5 C4 1.381(17) . ?
 C68 H68 0.9500 . ?
 C51 H51 0.9500 . ?
 C51 C50 1.40(2) . ?
 C57 H57 1.0000 . ?
 C57 C58 1.510(16) . ?
 C57 C56 1.542(18) . ?
 C27 H27 0.9500 . ?
 C27 C26 1.383(18) . ?
 C53 H53 0.9500 . ?
 C53 C54 1.390(19) . ?
 C35 H35 0.9500 . ?
 C35 C36 1.398(19) . ?
 C35 C34 1.379(19) . ?
 C39 H39 1.0000 . ?
 C39 C40 1.517(15) . ?
 C39 C38 1.557(17) . ?
 C71 H71 0.9500 . ?
 C71 C72 1.395(18) . ?
 C6 H6 0.9500 . ?
 C6 C1 1.367(18) . ?
 C21 H21 1.0000 . ?
 C8 H8A 0.9900 . ?
 C8 H8B 0.9900 . ?
 C11 H11 0.9500 . ?
 C11 C12 1.35(2) . ?
 C66 H66 1.0000 . ?
 C66 C65 1.568(16) . ?
 C63 H63 0.9500 . ?
 C63 C58 1.409(19) . ?
 C45 H45 0.9500 . ?
 C45 C44 1.411(17) . ?
 C45 C40 1.374(15) . ?
 C36 H36 0.9500 . ?
 C36 C31 1.40(2) . ?
 C56 H56A 0.9900 . ?
 C56 H56B 0.9900 . ?
 C44 H44 0.9500 . ?
 C44 C43 1.357(19) . ?
 C12 C13 1.35(3) . ?
 C31 C30 1.521(18) . ?
 C31 C32 1.367(18) . ?
 C34 C33 1.41(2) . ?
 C16 H16 1.0000 . ?
 C16 C15 1.507(18) . ?
 C16 C17 1.52(2) . ?
 C33 H33 0.9500 . ?
 C33 C32 1.40(2) . ?
 C30 H30 1.0000 . ?
 C40 C41 1.396(16) . ?
 C50 H50 0.9500 . ?
 C50 C49 1.394(17) . ?
 C23 H23 0.9500 . ?
 C42 H42 0.9500 . ?
 C42 C43 1.356(19) . ?
 C42 C41 1.401(18) . ?
 C4 C3 1.398(18) . ?
 C32 H32 0.9500 . ?
 C3 H3 0.9500 . ?
 C38 H38A 0.9900 . ?
 C38 H38B 0.9900 . ?
 C65 H65A 0.9900 . ?
 C65 H65B 0.9900 . ?
 C54 H54 0.9500 . ?
 C54 C49 1.366(19) . ?
 C72 H72 0.9500 . ?
 C26 H26 0.9500 . ?
 C47 H47A 0.9900 . ?
 C47 H47B 0.9900 . ?
 C47 C48 1.541(18) . ?
 C49 C48 1.514(17) . ?
 C14 H14 0.9500 . ?
 C14 C15 1.39(2) . ?
 C14 C13 1.41(2) . ?
 C41 H41 0.9500 . ?
 C48 H48 1.0000 . ?
 C17 H17A 0.9900 . ?
 C17 H17B 0.9900 . ?
 C13 H13 0.9500 . ?
 Cl9 C9 1.778(18) . ?
 C9 Cl9 1.778(18) 2_765 ?

loop_
  _geom_angle_atom_site_label_1
  _geom_angle_atom_site_label_2
  _geom_angle_atom_site_label_3
  _geom_angle
  _geom_angle_site_symmetry_1
  _geom_angle_site_symmetry_3
  _geom_angle_publ_flag
 Au04 Au01 Au05 110.45(2) . . ?
 N8 Au01 Au04 86.1(3) . . ?
 N8 Au01 Au05 95.9(3) . . ?
 N8 Au01 N9 174.2(4) . . ?
 N9 Au01 Au04 98.7(3) . . ?
 N9 Au01 Au05 85.5(3) . . ?
 Au05 Au02 Au04 111.54(2) . . ?
 N4 Au02 Au04 95.2(3) . . ?
 N4 Au02 Au05 85.0(3) . . ?
 N3 Au02 Au04 87.2(3) . . ?
 N3 Au02 Au05 100.8(3) . . ?
 N3 Au02 N4 172.4(4) . . ?
 Au07 Au03 Au08 97.86(2) . . ?
 N5 Au03 Au07 95.7(3) . . ?
 N5 Au03 Au08 85.1(3) . . ?
 N6 Au03 Au07 85.8(3) . . ?
 N6 Au03 Au08 100.5(3) . . ?
 N6 Au03 N5 173.9(4) . . ?
 Au01 Au04 Au02 69.162(17) . . ?
 S5 Au04 Au01 87.03(8) . . ?
 S5 Au04 Au02 100.72(9) . . ?
 S2 Au04 Au01 100.20(8) . . ?
 S2 Au04 Au02 86.07(9) . . ?
 S2 Au04 S5 171.53(12) . . ?
 Au02 Au05 Au01 68.675(17) . . ?
 S3 Au05 Au01 86.24(9) . . ?
 S3 Au05 Au02 98.47(9) . . ?
 S7 Au05 Au01 101.09(10) . . ?
 S7 Au05 Au02 88.09(8) . . ?
 S7 Au05 S3 171.61(12) . . ?
 Au08 Au06 Au07 97.32(2) . . ?
 N2 Au06 Au07 100.7(3) . . ?
 N2 Au06 Au08 85.3(3) . . ?
 N2 Au06 N1 174.4(4) . . ?
 N1 Au06 Au07 84.0(3) . . ?
 N1 Au06 Au08 97.3(3) . . ?
 Au03 Au07 Au06 82.15(2) . . ?
 S15 Au07 Au03 100.98(9) . . ?
 S15 Au07 Au06 88.06(9) . . ?
 S10 Au07 Au03 87.46(9) . . ?
 S10 Au07 Au06 95.66(9) . . ?
 S10 Au07 S15 171.20(14) . . ?
 Au06 Au08 Au03 81.933(19) . . ?
 S13 Au08 Au03 87.71(8) . . ?
 S13 Au08 Au06 98.21(10) . . ?
 S13 Au08 S12 172.81(14) . . ?
 S12 Au08 Au03 97.11(9) . . ?
 S12 Au08 Au06 87.78(10) . . ?
 C37 S4 C38 89.9(6) . . ?
 C18 S15 Au07 107.4(5) . . ?
 C73 S11 C8 89.9(6) . . ?
 C64 S1 C65 91.3(6) . . ?
 C46 S5 Au04 107.8(4) . . ?
 C28 S14 C01H 91.0(6) . . ?
 C19 S10 Au07 108.4(4) . . ?
 C37 S3 Au05 107.6(5) . . ?
 C46 S6 C47 90.4(6) . . ?
 C28 S13 Au08 107.7(5) . . ?
 C55 S7 Au05 107.7(4) . . ?
 C64 S2 Au04 109.7(4) . . ?
 C55 S8 C56 90.2(6) . . ?
 C19 S9 C20 89.2(6) . . ?
 C73 S12 Au08 107.1(5) . . ?
 C18 S16 C17 90.9(7) . . ?
 C7 N2 Au06 118.2(9) . . ?
 C73 N2 Au06 128.4(9) . . ?
 C73 N2 C7 113.2(11) . . ?
 C28 N5 Au03 127.9(9) . . ?
 C28 N5 C30 113.1(11) . . ?
 C30 N5 Au03 117.5(8) . . ?
 C48 N8 Au01 117.5(8) . . ?
 C46 N8 Au01 127.6(8) . . ?
 C46 N8 C48 114.8(11) . . ?
 C18 N1 Au06 129.9(10) . . ?
 C18 N1 C16 113.9(12) . . ?
 C16 N1 Au06 115.8(9) . . ?
 C69 C70 Cl7 118.4(12) . . ?
 C71 C70 Cl7 120.7(11) . . ?
 C71 C70 C69 120.9(13) . . ?
 C24 C25 Cl3 120.2(12) . . ?
 C24 C25 C26 121.1(13) . . ?
 C26 C25 Cl3 118.7(12) . . ?
 C39 N9 Au01 117.6(8) . . ?
 C37 N9 Au01 127.5(8) . . ?
 C37 N9 C39 114.4(10) . . ?
 C59 C60 H60 120.6 . . ?
 C61 C60 H60 120.6 . . ?
 C61 C60 C59 118.9(12) . . ?
 C19 N6 Au03 128.6(10) . . ?
 C19 N6 C21 112.1(11) . . ?
 C21 N6 Au03 119.0(8) . . ?
 C57 N4 Au02 116.7(7) . . ?
 C55 N4 Au02 130.0(9) . . ?
 C55 N4 C57 112.6(10) . . ?
 S15 C18 S16 114.1(7) . . ?
 N1 C18 S15 130.6(11) . . ?
 N1 C18 S16 115.2(10) . . ?
 S9 C20 H20A 111.1 . . ?
 S9 C20 H20B 111.1 . . ?
 H20A C20 H20B 109.0 . . ?
 C21 C20 S9 103.4(10) . . ?
 C21 C20 H20A 111.1 . . ?
 C21 C20 H20B 111.1 . . ?
 C66 N3 Au02 120.1(7) . . ?
 C64 N3 Au02 126.8(10) . . ?
 C64 N3 C66 112.9(11) . . ?
 N2 C7 C8 105.7(11) . . ?
 N2 C7 C4 111.5(10) . . ?
 C4 C7 C8 110.0(10) . . ?
 C11 C10 H10 119.6 . . ?
 C11 C10 C15 120.8(14) . . ?
 C15 C10 H10 119.6 . . ?
 S12 C73 S11 113.9(9) . . ?
 N2 C73 S11 115.0(10) . . ?
 N2 C73 S12 131.1(10) . . ?
 C68 C67 C66 118.0(12) . . ?
 C72 C67 C68 117.6(12) . . ?
 C72 C67 C66 124.4(13) . . ?
 C60 C59 H59 119.6 . . ?
 C60 C59 C58 120.9(13) . . ?
 C58 C59 H59 119.6 . . ?
 C63 C62 H62 120.1 . . ?
 C63 C62 C61 119.9(13) . . ?
 C61 C62 H62 120.1 . . ?
 C30 C01H S14 103.8(9) . . ?
 C1 C2 H2 121.3 . . ?
 C1 C2 C3 117.3(12) . . ?
 C3 C2 H2 121.3 . . ?
 S10 C19 S9 114.6(6) . . ?
 N6 C19 S10 129.6(10) . . ?
 N6 C19 S9 115.8(11) . . ?
 C25 C24 H24 120.6 . . ?
 C25 C24 C23 118.7(15) . . ?
 C23 C24 H24 120.6 . . ?
 C70 C69 H69 120.0 . . ?
 C70 C69 C68 119.9(14) . . ?
 C68 C69 H69 120.0 . . ?
 C27 C22 C21 123.3(13) . . ?
 C27 C22 C23 118.6(12) . . ?
 C23 C22 C21 118.1(13) . . ?
 C51 C52 Cl6 118.4(12) . . ?
 C53 C52 Cl6 121.2(13) . . ?
 C53 C52 C51 120.4(14) . . ?
 C6 C5 H5 118.7 . . ?
 C6 C5 C4 122.6(12) . . ?
 C4 C5 H5 118.7 . . ?
 C67 C68 H68 119.9 . . ?
 C69 C68 C67 120.1(13) . . ?
 C69 C68 H68 119.9 . . ?
 C52 C51 H51 120.2 . . ?
 C52 C51 C50 119.6(13) . . ?
 C50 C51 H51 120.2 . . ?
 N4 C57 H57 108.7 . . ?
 N4 C57 C58 110.8(11) . . ?
 N4 C57 C56 106.9(9) . . ?
 C58 C57 H57 108.7 . . ?
 C58 C57 C56 112.9(10) . . ?
 C56 C57 H57 108.7 . . ?
 C22 C27 H27 119.4 . . ?
 C22 C27 C26 121.3(14) . . ?
 C26 C27 H27 119.4 . . ?
 C52 C53 H53 119.9 . . ?
 C52 C53 C54 120.3(14) . . ?
 C54 C53 H53 119.9 . . ?
 C36 C35 H35 119.5 . . ?
 C34 C35 H35 119.5 . . ?
 C34 C35 C36 121.0(15) . . ?
 N9 C39 H39 108.7 . . ?
 N9 C39 C40 111.2(9) . . ?
 N9 C39 C38 105.6(10) . . ?
 C40 C39 H39 108.7 . . ?
 C40 C39 C38 113.8(10) . . ?
 C38 C39 H39 108.7 . . ?
 C70 C71 H71 120.0 . . ?
 C70 C71 C72 120.0(15) . . ?
 C72 C71 H71 120.0 . . ?
 S3 C37 S4 111.8(8) . . ?
 N9 C37 S4 115.8(9) . . ?
 N9 C37 S3 132.4(10) . . ?
 C5 C6 H6 120.7 . . ?
 C1 C6 C5 118.7(12) . . ?
 C1 C6 H6 120.7 . . ?
 N6 C21 C20 104.9(10) . . ?
 N6 C21 C22 109.4(11) . . ?
 N6 C21 H21 110.2 . . ?
 C20 C21 C22 111.9(11) . . ?
 C20 C21 H21 110.2 . . ?
 C22 C21 H21 110.2 . . ?
 S11 C8 H8A 110.8 . . ?
 S11 C8 H8B 110.8 . . ?
 C7 C8 S11 104.8(9) . . ?
 C7 C8 H8A 110.8 . . ?
 C7 C8 H8B 110.8 . . ?
 H8A C8 H8B 108.9 . . ?
 C10 C11 H11 120.4 . . ?
 C12 C11 C10 119.2(17) . . ?
 C12 C11 H11 120.4 . . ?
 N3 C66 C67 113.1(11) . . ?
 N3 C66 H66 107.4 . . ?
 N3 C66 C65 109.3(10) . . ?
 C67 C66 H66 107.4 . . ?
 C67 C66 C65 112.2(10) . . ?
 C65 C66 H66 107.4 . . ?
 C62 C63 H63 119.8 . . ?
 C62 C63 C58 120.4(12) . . ?
 C58 C63 H63 119.8 . . ?
 C59 C58 C57 120.1(12) . . ?
 C59 C58 C63 117.9(11) . . ?
 C63 C58 C57 121.8(10) . . ?
 C44 C45 H45 120.2 . . ?
 C40 C45 H45 120.2 . . ?
 C40 C45 C44 119.6(12) . . ?
 C35 C36 H36 119.9 . . ?
 C35 C36 C31 120.2(13) . . ?
 C31 C36 H36 119.9 . . ?
 S13 C28 S14 114.1(7) . . ?
 N5 C28 S14 114.7(10) . . ?
 N5 C28 S13 131.2(11) . . ?
 S8 C56 H56A 110.7 . . ?
 S8 C56 H56B 110.7 . . ?
 C57 C56 S8 105.3(10) . . ?
 C57 C56 H56A 110.7 . . ?
 C57 C56 H56B 110.7 . . ?
 H56A C56 H56B 108.8 . . ?
 C60 C61 Cl8 120.6(10) . . ?
 C60 C61 C62 122.0(12) . . ?
 C62 C61 Cl8 117.4(11) . . ?
 C45 C44 H44 120.0 . . ?
 C43 C44 C45 120.0(12) . . ?
 C43 C44 H44 120.0 . . ?
 C11 C12 Cl1 118.9(17) . . ?
 C13 C12 Cl1 118.9(15) . . ?
 C13 C12 C11 122.2(16) . . ?
 C36 C31 C30 120.1(11) . . ?
 C32 C31 C36 118.5(13) . . ?
 C32 C31 C30 121.1(13) . . ?
 C35 C34 Cl4 120.6(14) . . ?
 C35 C34 C33 118.9(14) . . ?
 C33 C34 Cl4 120.5(11) . . ?
 N1 C16 H16 109.3 . . ?
 N1 C16 C15 110.3(10) . . ?
 N1 C16 C17 108.0(13) . . ?
 C15 C16 H16 109.3 . . ?
 C15 C16 C17 110.6(13) . . ?
 C17 C16 H16 109.3 . . ?
 C34 C33 H33 120.4 . . ?
 C32 C33 C34 119.1(13) . . ?
 C32 C33 H33 120.4 . . ?
 N5 C30 C01H 107.9(10) . . ?
 N5 C30 C31 114.6(11) . . ?
 N5 C30 H30 108.2 . . ?
 C01H C30 H30 108.2 . . ?
 C31 C30 C01H 109.5(10) . . ?
 C31 C30 H30 108.2 . . ?
 C45 C40 C39 123.0(11) . . ?
 C45 C40 C41 119.3(11) . . ?
 C41 C40 C39 117.6(10) . . ?
 C51 C50 H50 120.1 . . ?
 C49 C50 C51 119.8(14) . . ?
 C49 C50 H50 120.1 . . ?
 C24 C23 H23 119.4 . . ?
 C22 C23 C24 121.2(14) . . ?
 C22 C23 H23 119.4 . . ?
 C43 C42 H42 120.3 . . ?
 C43 C42 C41 119.5(12) . . ?
 C41 C42 H42 120.3 . . ?
 C5 C4 C7 125.0(12) . . ?
 C5 C4 C3 116.9(11) . . ?
 C3 C4 C7 118.0(11) . . ?
 C31 C32 C33 122.1(15) . . ?
 C31 C32 H32 119.0 . . ?
 C33 C32 H32 119.0 . . ?
 C2 C1 Cl2 118.7(11) . . ?
 C6 C1 Cl2 119.1(10) . . ?
 C6 C1 C2 122.2(12) . . ?
 C2 C3 C4 122.2(12) . . ?
 C2 C3 H3 118.9 . . ?
 C4 C3 H3 118.9 . . ?
 S4 C38 H38A 110.8 . . ?
 S4 C38 H38B 110.8 . . ?
 C39 C38 S4 104.8(8) . . ?
 C39 C38 H38A 110.8 . . ?
 C39 C38 H38B 110.8 . . ?
 H38A C38 H38B 108.9 . . ?
 S1 C65 H65A 111.3 . . ?
 S1 C65 H65B 111.3 . . ?
 C66 C65 S1 102.4(9) . . ?
 C66 C65 H65A 111.3 . . ?
 C66 C65 H65B 111.3 . . ?
 H65A C65 H65B 109.2 . . ?
 C53 C54 H54 119.6 . . ?
 C49 C54 C53 120.8(12) . . ?
 C49 C54 H54 119.6 . . ?
 S2 C64 S1 114.9(6) . . ?
 N3 C64 S1 115.3(11) . . ?
 N3 C64 S2 129.8(11) . . ?
 C67 C72 C71 121.5(15) . . ?
 C67 C72 H72 119.3 . . ?
 C71 C72 H72 119.3 . . ?
 C25 C26 C27 119.1(15) . . ?
 C25 C26 H26 120.5 . . ?
 C27 C26 H26 120.5 . . ?
 S6 C47 H47A 110.5 . . ?
 S6 C47 H47B 110.5 . . ?
 H47A C47 H47B 108.7 . . ?
 C48 C47 S6 106.2(9) . . ?
 C48 C47 H47A 110.5 . . ?
 C48 C47 H47B 110.5 . . ?
 C50 C49 C48 117.9(12) . . ?
 C54 C49 C50 119.1(12) . . ?
 C54 C49 C48 122.8(11) . . ?
 C44 C43 Cl5 120.3(11) . . ?
 C42 C43 Cl5 118.1(11) . . ?
 C42 C43 C44 121.5(13) . . ?
 C15 C14 H14 120.4 . . ?
 C15 C14 C13 119.2(16) . . ?
 C13 C14 H14 120.4 . . ?
 C40 C41 C42 120.1(11) . . ?
 C40 C41 H41 120.0 . . ?
 C42 C41 H41 120.0 . . ?
 C10 C15 C16 120.6(13) . . ?
 C14 C15 C10 118.4(13) . . ?
 C14 C15 C16 120.9(14) . . ?
 N8 C48 C47 105.4(10) . . ?
 N8 C48 C49 110.8(9) . . ?
 N8 C48 H48 108.2 . . ?
 C47 C48 H48 108.2 . . ?
 C49 C48 C47 115.7(11) . . ?
 C49 C48 H48 108.2 . . ?
 S7 C55 S8 115.2(7) . . ?
 N4 C55 S7 128.7(10) . . ?
 N4 C55 S8 116.1(10) . . ?
 S5 C46 S6 114.8(7) . . ?
 N8 C46 S5 130.7(10) . . ?
 N8 C46 S6 114.4(9) . . ?
 S16 C17 H17A 110.5 . . ?
 S16 C17 H17B 110.5 . . ?
 C16 C17 S16 106.2(10) . . ?
 C16 C17 H17A 110.5 . . ?
 C16 C17 H17B 110.5 . . ?
 H17A C17 H17B 108.7 . . ?
 C12 C13 C14 120.1(16) . . ?
 C12 C13 H13 119.9 . . ?
 C14 C13 H13 119.9 . . ?
 Cl9 C9 Cl9 108.6(16) 2_765 . ?

loop_
  _geom_torsion_atom_site_label_1
  _geom_torsion_atom_site_label_2
  _geom_torsion_atom_site_label_3
  _geom_torsion_atom_site_label_4
  _geom_torsion
  _geom_torsion_site_symmetry_1
  _geom_torsion_site_symmetry_2
  _geom_torsion_site_symmetry_3
  _geom_torsion_site_symmetry_4
  _geom_torsion_publ_flag
 Au01 N8 C48 C47 157.3(8) . . . . ?
 Au01 N8 C48 C49 -76.8(13) . . . . ?
 Au01 N8 C46 S5 5.4(17) . . . . ?
 Au01 N8 C46 S6 -174.9(6) . . . . ?
 Au01 N9 C39 C40 -74.4(12) . . . . ?
 Au01 N9 C39 C38 161.8(7) . . . . ?
 Au01 N9 C37 S4 178.8(5) . . . . ?
 Au01 N9 C37 S3 -0.5(18) . . . . ?
 Au02 N4 C57 C58 -72.5(11) . . . . ?
 Au02 N4 C57 C56 164.1(8) . . . . ?
 Au02 N4 C55 S7 -3.2(19) . . . . ?
 Au02 N4 C55 S8 176.5(6) . . . . ?
 Au02 N3 C66 C67 -71.7(11) . . . . ?
 Au02 N3 C66 C65 162.7(7) . . . . ?
 Au02 N3 C64 S1 177.1(5) . . . . ?
 Au02 N3 C64 S2 -5.0(15) . . . . ?
 Au03 N5 C28 S14 -169.7(6) . . . . ?
 Au03 N5 C28 S13 9.4(19) . . . . ?
 Au03 N5 C30 C01H -169.0(9) . . . . ?
 Au03 N5 C30 C31 -46.8(13) . . . . ?
 Au03 N6 C19 S10 1.9(17) . . . . ?
 Au03 N6 C19 S9 -179.0(6) . . . . ?
 Au03 N6 C21 C20 155.0(8) . . . . ?
 Au03 N6 C21 C22 -84.8(10) . . . . ?
 Au04 S5 C46 S6 170.6(5) . . . . ?
 Au04 S5 C46 N8 -9.7(13) . . . . ?
 Au04 S2 C64 S1 176.0(4) . . . . ?
 Au04 S2 C64 N3 -1.9(12) . . . . ?
 Au05 S3 C37 S4 173.7(5) . . . . ?
 Au05 S3 C37 N9 -7.0(14) . . . . ?
 Au05 S7 C55 S8 176.4(5) . . . . ?
 Au05 S7 C55 N4 -4.0(14) . . . . ?
 Au06 N2 C7 C8 157.0(8) . . . . ?
 Au06 N2 C7 C4 -83.5(12) . . . . ?
 Au06 N2 C73 S11 -178.4(6) . . . . ?
 Au06 N2 C73 S12 0.2(18) . . . . ?
 Au06 N1 C18 S15 5(2) . . . . ?
 Au06 N1 C18 S16 -171.6(7) . . . . ?
 Au06 N1 C16 C15 -49.7(16) . . . . ?
 Au06 N1 C16 C17 -170.7(9) . . . . ?
 Au07 S15 C18 S16 174.6(6) . . . . ?
 Au07 S15 C18 N1 -1.6(15) . . . . ?
 Au07 S10 C19 S9 176.3(5) . . . . ?
 Au07 S10 C19 N6 -4.5(13) . . . . ?
 Au08 S13 C28 S14 174.7(5) . . . . ?
 Au08 S13 C28 N5 -4.4(14) . . . . ?
 Au08 S12 C73 S11 174.1(5) . . . . ?
 Au08 S12 C73 N2 -4.5(13) . . . . ?
 S14 C01H C30 N5 -31.6(13) . . . . ?
 S14 C01H C30 C31 -156.9(10) . . . . ?
 S6 C47 C48 N8 30.3(12) . . . . ?
 S6 C47 C48 C49 -92.5(12) . . . . ?
 S9 C20 C21 N6 38.8(11) . . . . ?
 S9 C20 C21 C22 -79.8(12) . . . . ?
 Cl3 C25 C24 C23 179.5(10) . . . . ?
 Cl3 C25 C26 C27 -179.5(10) . . . . ?
 Cl7 C70 C69 C68 179.8(11) . . . . ?
 Cl7 C70 C71 C72 178.8(12) . . . . ?
 Cl4 C34 C33 C32 -178.6(13) . . . . ?
 Cl6 C52 C51 C50 178.2(12) . . . . ?
 Cl6 C52 C53 C54 -175.2(11) . . . . ?
 Cl1 C12 C13 C14 -179.0(13) . . . . ?
 N2 C7 C8 S11 34.6(11) . . . . ?
 N2 C7 C4 C5 -16(2) . . . . ?
 N2 C7 C4 C3 167.5(13) . . . . ?
 N1 C16 C15 C10 -54.7(19) . . . . ?
 N1 C16 C15 C14 129.3(15) . . . . ?
 N1 C16 C17 S16 -24.4(15) . . . . ?
 C70 C69 C68 C67 -1(2) . . . . ?
 C70 C71 C72 C67 4(2) . . . . ?
 C25 C24 C23 C22 1(2) . . . . ?
 N9 C39 C40 C45 0.6(19) . . . . ?
 N9 C39 C40 C41 179.0(12) . . . . ?
 N9 C39 C38 S4 31.5(10) . . . . ?
 C60 C59 C58 C57 174.3(12) . . . . ?
 C60 C59 C58 C63 -0.8(19) . . . . ?
 N4 C57 C58 C59 145.6(12) . . . . ?
 N4 C57 C58 C63 -39.5(16) . . . . ?
 N4 C57 C56 S8 30.8(11) . . . . ?
 C18 S16 C17 C16 21.1(12) . . . . ?
 C18 N1 C16 C15 137.4(14) . . . . ?
 C18 N1 C16 C17 16.4(16) . . . . ?
 C20 S9 C19 S10 -166.3(8) . . . . ?
 C20 S9 C19 N6 14.4(10) . . . . ?
 N3 C66 C65 S1 30.5(10) . . . . ?
 C7 N2 C73 S11 6.1(13) . . . . ?
 C7 N2 C73 S12 -175.3(9) . . . . ?
 C7 C4 C3 C2 177.5(13) . . . . ?
 C10 C11 C12 Cl1 179.4(12) . . . . ?
 C10 C11 C12 C13 -3(3) . . . . ?
 C73 S11 C8 C7 -27.5(8) . . . . ?
 C73 N2 C7 C8 -27.0(13) . . . . ?
 C73 N2 C7 C4 92.5(14) . . . . ?
 C67 C66 C65 S1 -95.6(11) . . . . ?
 C59 C60 C61 Cl8 -177.4(10) . . . . ?
 C59 C60 C61 C62 3(2) . . . . ?
 C62 C63 C58 C59 2(2) . . . . ?
 C62 C63 C58 C57 -173.1(12) . . . . ?
 C01H S14 C28 S13 167.0(8) . . . . ?
 C01H S14 C28 N5 -13.7(11) . . . . ?
 C19 S9 C20 C21 -30.3(9) . . . . ?
 C19 N6 C21 C20 -31.2(13) . . . . ?
 C19 N6 C21 C22 89.0(12) . . . . ?
 C24 C25 C26 C27 1(2) . . . . ?
 C69 C70 C71 C72 -4(2) . . . . ?
 C22 C27 C26 C25 -1(2) . . . . ?
 C52 C51 C50 C49 -4(2) . . . . ?
 C52 C53 C54 C49 -3(2) . . . . ?
 C5 C6 C1 Cl2 179.1(12) . . . . ?
 C5 C6 C1 C2 -3(2) . . . . ?
 C5 C4 C3 C2 1(2) . . . . ?
 C68 C67 C66 N3 177.1(11) . . . . ?
 C68 C67 C66 C65 -58.8(15) . . . . ?
 C68 C67 C72 C71 -2(2) . . . . ?
 C51 C52 C53 C54 3(2) . . . . ?
 C51 C50 C49 C54 4(2) . . . . ?
 C51 C50 C49 C48 179.4(13) . . . . ?
 C57 N4 C55 S7 -172.7(10) . . . . ?
 C57 N4 C55 S8 6.9(15) . . . . ?
 C27 C22 C21 N6 12.8(16) . . . . ?
 C27 C22 C21 C20 128.6(14) . . . . ?
 C27 C22 C23 C24 -0.4(19) . . . . ?
 C53 C52 C51 C50 0(2) . . . . ?
 C53 C54 C49 C50 -1(2) . . . . ?
 C53 C54 C49 C48 -176.2(12) . . . . ?
 C35 C36 C31 C30 -171.1(12) . . . . ?
 C35 C36 C31 C32 3(2) . . . . ?
 C35 C34 C33 C32 3(3) . . . . ?
 C39 N9 C37 S4 7.3(13) . . . . ?
 C39 N9 C37 S3 -172.0(9) . . . . ?
 C39 C40 C41 C42 -177.3(13) . . . . ?
 C71 C70 C69 C68 2(2) . . . . ?
 C37 S4 C38 C39 -24.3(8) . . . . ?
 C37 N9 C39 C40 98.0(13) . . . . ?
 C37 N9 C39 C38 -25.8(13) . . . . ?
 C6 C5 C4 C7 -176.6(14) . . . . ?
 C6 C5 C4 C3 0(2) . . . . ?
 C21 N6 C19 S10 -171.1(9) . . . . ?
 C21 N6 C19 S9 8.0(13) . . . . ?
 C21 C22 C27 C26 178.3(12) . . . . ?
 C21 C22 C23 C24 -178.4(12) . . . . ?
 C8 S11 C73 S12 -165.0(7) . . . . ?
 C8 S11 C73 N2 13.8(10) . . . . ?
 C8 C7 C4 C5 101.1(16) . . . . ?
 C8 C7 C4 C3 -75.6(16) . . . . ?
 C11 C10 C15 C16 -177.0(14) . . . . ?
 C11 C10 C15 C14 -1(2) . . . . ?
 C11 C12 C13 C14 3(3) . . . . ?
 C66 N3 C64 S1 3.5(12) . . . . ?
 C66 N3 C64 S2 -178.6(9) . . . . ?
 C66 C67 C68 C69 -179.5(12) . . . . ?
 C66 C67 C72 C71 178.1(13) . . . . ?
 C63 C62 C61 Cl8 178.5(11) . . . . ?
 C63 C62 C61 C60 -2(2) . . . . ?
 C58 C57 C56 S8 -91.3(11) . . . . ?
 C45 C44 C43 Cl5 178.8(12) . . . . ?
 C45 C44 C43 C42 2(3) . . . . ?
 C45 C40 C41 C42 1(2) . . . . ?
 C36 C35 C34 Cl4 177.7(12) . . . . ?
 C36 C35 C34 C33 -4(2) . . . . ?
 C36 C31 C30 N5 -48.2(15) . . . . ?
 C36 C31 C30 C01H 73.2(16) . . . . ?
 C36 C31 C32 C33 -4(2) . . . . ?
 C28 S14 C01H C30 25.0(10) . . . . ?
 C28 N5 C30 C01H 24.0(15) . . . . ?
 C28 N5 C30 C31 146.2(11) . . . . ?
 C56 S8 C55 S7 -169.4(8) . . . . ?
 C56 S8 C55 N4 11.0(11) . . . . ?
 C56 C57 C58 C59 -94.5(14) . . . . ?
 C56 C57 C58 C63 80.4(16) . . . . ?
 C61 C60 C59 C58 -2(2) . . . . ?
 C61 C62 C63 C58 -1(2) . . . . ?
 C44 C45 C40 C39 176.7(13) . . . . ?
 C44 C45 C40 C41 -2(2) . . . . ?
 C34 C35 C36 C31 1(2) . . . . ?
 C34 C33 C32 C31 1(3) . . . . ?
 C16 N1 C18 S15 176.3(11) . . . . ?
 C16 N1 C18 S16 0.1(16) . . . . ?
 C30 N5 C28 S14 -4.3(14) . . . . ?
 C30 N5 C28 S13 174.7(10) . . . . ?
 C30 C31 C32 C33 170.1(15) . . . . ?
 C40 C39 C38 S4 -90.7(10) . . . . ?
 C40 C45 C44 C43 0(2) . . . . ?
 C50 C49 C48 N8 136.4(13) . . . . ?
 C50 C49 C48 C47 -103.7(15) . . . . ?
 C23 C22 C27 C26 0.4(19) . . . . ?
 C23 C22 C21 N6 -169.2(11) . . . . ?
 C23 C22 C21 C20 -53.4(16) . . . . ?
 C4 C7 C8 S11 -85.8(11) . . . . ?
 C4 C5 C6 C1 1(2) . . . . ?
 C32 C31 C30 N5 138.0(13) . . . . ?
 C32 C31 C30 C01H -100.7(15) . . . . ?
 C1 C2 C3 C4 -2(2) . . . . ?
 C3 C2 C1 Cl2 -178.5(11) . . . . ?
 C3 C2 C1 C6 4(2) . . . . ?
 C38 S4 C37 S3 -169.2(7) . . . . ?
 C38 S4 C37 N9 11.4(10) . . . . ?
 C38 C39 C40 C45 119.6(14) . . . . ?
 C38 C39 C40 C41 -62.0(17) . . . . ?
 C65 S1 C64 S2 -164.3(7) . . . . ?
 C65 S1 C64 N3 14.0(9) . . . . ?
 C54 C49 C48 N8 -48.3(17) . . . . ?
 C54 C49 C48 C47 71.6(16) . . . . ?
 C64 S1 C65 C66 -24.2(8) . . . . ?
 C64 N3 C66 C67 102.5(11) . . . . ?
 C64 N3 C66 C65 -23.2(13) . . . . ?
 C72 C67 C68 C69 1(2) . . . . ?
 C72 C67 C66 N3 -3.1(17) . . . . ?
 C72 C67 C66 C65 121.0(14) . . . . ?
 C26 C25 C24 C23 -1(2) . . . . ?
 C47 S6 C46 S5 -170.3(8) . . . . ?
 C47 S6 C46 N8 10.0(10) . . . . ?
 C43 C42 C41 C40 1(2) . . . . ?
 C41 C42 C43 Cl5 -179.4(12) . . . . ?
 C41 C42 C43 C44 -2(3) . . . . ?
 C15 C10 C11 C12 2(2) . . . . ?
 C15 C16 C17 S16 -145.2(11) . . . . ?
 C15 C14 C13 C12 -2(3) . . . . ?
 C48 N8 C46 S5 -171.7(9) . . . . ?
 C48 N8 C46 S6 8.0(13) . . . . ?
 C55 S8 C56 C57 -23.6(9) . . . . ?
 C55 N4 C57 C58 98.6(13) . . . . ?
 C55 N4 C57 C56 -24.9(15) . . . . ?
 C46 S6 C47 C48 -23.2(10) . . . . ?
 C46 N8 C48 C47 -25.3(14) . . . . ?
 C46 N8 C48 C49 100.6(12) . . . . ?
 C17 S16 C18 S15 169.8(10) . . . . ?
 C17 S16 C18 N1 -13.3(12) . . . . ?
 C17 C16 C15 C10 64.7(17) . . . . ?
 C17 C16 C15 C14 -111.3(17) . . . . ?
 C13 C14 C15 C10 1(2) . . . . ?
 C13 C14 C15 C16 177.3(15) . . . . ?

_smtbx_masks_special_details       ?
loop_
  _smtbx_masks_void_nr
  _smtbx_masks_void_average_x
  _smtbx_masks_void_average_y
  _smtbx_masks_void_average_z
  _smtbx_masks_void_volume
  _smtbx_masks_void_count_electrons
  _smtbx_masks_void_content
 1 -0.044 0.417 0.236 13.4 4.0 ?
 2 0.044 0.583 0.236 13.4 1.6 ?
 3 0.118 0.552 0.691 20.1 2.1 ?
 4 0.382 0.052 0.309 20.1 4.5 ?
 5 0.456 0.083 0.764 13.4 3.3 ?
 6 0.544 0.917 0.764 13.4 2.4 ?
 7 0.618 0.948 0.309 20.1 1.8 ?
 8 0.882 0.448 0.691 20.1 4.2 ?

_smtbx_masks_void_probe_radius     1.2
_smtbx_masks_void_truncation_radius  1.2
_shelx_res_file
;
TITL hy_a.res in P2(1)2(1)2
REM Old TITL hy_a.res in P2(1)2(1)2
REM SHELXT solution in P2(1)2(1)2
REM R1 0.082, Rweak 0.053, Alpha 0.008, Orientation as input
REM Flack x = -0.025 ( 0.006 ) from Parsons' quotients
REM Formula found by SHELXT: C127 N30 S30 Au16 Cl20
CELL 1.54184 35.1401 25.096 10.0376 90 90 90
ZERR 8 0.0002 0.0001 0.0001 0 0 0
LATT -1
SYMM -X,-Y,+Z
SYMM 0.5-X,0.5+Y,-Z
SYMM 0.5+X,0.5-Y,-Z
SFAC C H Au Cl N S
UNIT 290 212 32 36 32 64
ISOR 0.01 0.01 C28

L.S. 4 0 0
PLAN  25
SIZE 0.1 0.1 0.2
TEMP -73.15
CONF
BOND $H
list 4
MORE -1
ABIN
fmap 2 53
acta
OMIT 0 1 1
OMIT 1 1 0
OMIT 2 0 0
OMIT 2 2 0
OMIT 3 0 1
OMIT 18 5 11
OMIT 19 4 11
REM <olex2.extras>
REM <HklSrc "%.\\Au4-RCl.hkl">
REM </olex2.extras>

WGHT    0.042900
FVAR       0.05627
AU01  3    0.640782    0.553828   -0.031263    11.00000    0.01612    0.01463 =
         0.01293    0.00230   -0.00186   -0.00002
AU02  3    0.596683    0.666156    0.072576    11.00000    0.01401    0.01379 =
         0.01785    0.00022   -0.00102   -0.00041
AU03  3    0.834123    0.551615    0.456373    11.00000    0.01645    0.01661 =
         0.01980   -0.00118   -0.00031    0.00046
AU04  3    0.656038    0.661766   -0.140248    11.00000    0.02224    0.01440 =
         0.02173    0.00197    0.00422   -0.00033
AU05  3    0.577426    0.558128    0.172531    11.00000    0.01856    0.01761 =
         0.02601    0.00582    0.00349    0.00196
AU06  3    0.873667    0.680310    0.629996    11.00000    0.01904    0.01838 =
         0.02408    0.00220    0.00471   -0.00161
AU07  3    0.886862    0.564278    0.685605    11.00000    0.02406    0.01961 =
         0.02333   -0.00145   -0.00448   -0.00302
AU08  3    0.813483    0.666604    0.422192    11.00000    0.02210    0.01788 =
         0.03722    0.00115   -0.00378   -0.00248
S4    6    0.706089    0.556240    0.362468    11.00000    0.02882    0.03239 =
         0.01694   -0.00005   -0.00743    0.00642
S15   6    0.844675    0.571283    0.858150    11.00000    0.03459    0.03067 =
         0.02132    0.00309    0.00021   -0.00892
S11   6    0.940787    0.702709    0.242142    11.00000    0.03604    0.03334 =
         0.02480    0.00190    0.00722   -0.01131
S1    6    0.703116    0.717350    0.301286    11.00000    0.01998    0.02698 =
         0.03368   -0.00430   -0.00561   -0.00444
S5    6    0.619889    0.637565   -0.320022    11.00000    0.03180    0.02035 =
         0.02164    0.00716   -0.00032   -0.00003
CL2   4    0.982930    0.937036    0.600916    11.00000    0.04373    0.02276 =
         0.03965   -0.00077    0.00447   -0.00978
S14   6    0.729223    0.568382    0.725158    11.00000    0.02430    0.03476 =
         0.03196   -0.00729    0.00607   -0.00187
S10   6    0.935841    0.554607    0.537784    11.00000    0.02022    0.03211 =
         0.03721   -0.00650   -0.00189   -0.00001
S3    6    0.624229    0.550347    0.329755    11.00000    0.02546    0.03273 =
         0.01994    0.00644    0.00444    0.00462
S6    6    0.565242    0.555539   -0.401895    11.00000    0.02289    0.04014 =
         0.01977   -0.00344   -0.00899    0.00304
S13   6    0.763008    0.651654    0.560903    11.00000    0.02006    0.01971 =
         0.04559   -0.00445   -0.00183    0.00199
S7    6    0.525060    0.559773    0.037558    11.00000    0.01952    0.02116 =
         0.04542    0.00591   -0.00256   -0.00358
S2    6    0.697085    0.693640    0.017826    11.00000    0.01942    0.02142 =
         0.03022   -0.00083    0.00381   -0.00383
S8    6    0.491315    0.624163   -0.175181    11.00000    0.02375    0.03284 =
         0.03536   -0.00736   -0.01438    0.00270
S9    6    0.950858    0.546004    0.251920    11.00000    0.02877    0.03599 =
         0.04071   -0.01405    0.01662   -0.00773
CL8   4    0.457303    0.875068    0.149311    11.00000    0.05038    0.02907 =
         0.04333   -0.00541    0.01016    0.01722
S12   6    0.858727    0.686825    0.265914    11.00000    0.03237    0.03131 =
         0.03387    0.00628   -0.00573   -0.00690
CL5   4    0.769072    0.333093   -0.064246    11.00000    0.05927    0.02162 =
         0.08277   -0.00715    0.01781    0.01636
CL3   4    0.868091    0.297106    0.104122    11.00000    0.03992    0.02107 =
         0.07757   -0.01517    0.00125   -0.00052
CL7   4    0.542598    0.899561    0.451007    11.00000    0.08678    0.03749 =
         0.05840    0.00660    0.02113    0.03639
CL4   4    0.784354    0.288792    0.342598    11.00000    0.08085    0.02364 =
         0.06442   -0.00870   -0.01459    0.00420
S16   6    0.793492    0.647785    0.981632    11.00000    0.03916    0.04922 =
         0.04107   -0.01441    0.02416   -0.01760
CL6   4    0.694500    0.319946   -0.400637    11.00000    0.05779    0.04157 =
         0.06608   -0.00981    0.01195    0.01961
CL1   4    0.919233    0.918041    0.854632    11.00000    0.13781    0.04976 =
         0.07687   -0.03160    0.06169   -0.05934
N2    5    0.909263    0.691791    0.475197    11.00000    0.02893    0.01644 =
         0.01926    0.00272   -0.00112    0.00001
N5    5    0.786054    0.547142    0.567715    11.00000    0.01577    0.02959 =
         0.00883   -0.00059    0.00339   -0.00276
N8    5    0.606607    0.543461   -0.190795    11.00000    0.01689    0.02171 =
         0.01503    0.00148    0.00092   -0.00112
N1    5    0.839017    0.676196    0.791600    11.00000    0.01889    0.02581 =
         0.03224   -0.00187   -0.00179   -0.00748
C70   1    0.568173    0.841517    0.414795    11.00000    0.03326    0.02233 =
         0.03175    0.00322   -0.00388    0.00241
C25   1    0.871357    0.365849    0.130918    11.00000    0.01545    0.02616 =
         0.04004   -0.01045   -0.00119    0.00314
N9    5    0.676290    0.556232    0.127086    11.00000    0.01706    0.01369 =
         0.01114    0.00149    0.00485    0.00201
C60   1    0.509792    0.839089   -0.025232    11.00000    0.02557    0.01857 =
         0.02744   -0.00306   -0.00305    0.00292
AFIX  43
H60   2    0.514447    0.875387   -0.046584    11.00000   -1.20000
AFIX   0

N6    5    0.881647    0.547643    0.342704    11.00000    0.02163    0.01407 =
         0.02583   -0.00840    0.00484   -0.00046
N4    5    0.552411    0.655532   -0.051985    11.00000    0.01303    0.01542 =
         0.02195    0.00043   -0.00808    0.00273
C18   1    0.829617    0.635710    0.863622    11.00000    0.01898    0.03090 =
         0.01525    0.00272    0.00382   -0.01087
C20   1    0.913356    0.559232    0.131461    11.00000    0.04498    0.02715 =
         0.02043   -0.00793    0.01499   -0.01360
AFIX  23
H20A  2    0.910120    0.597994    0.117069    11.00000   -1.20000
H20B  2    0.918915    0.541909    0.045013    11.00000   -1.20000
AFIX   0

N3    5    0.638485    0.686747    0.199097    11.00000    0.01570    0.01242 =
         0.02857   -0.00352   -0.00766   -0.00409
C7    1    0.950083    0.703924    0.504460    11.00000    0.01982    0.02015 =
         0.02605   -0.00003    0.00682   -0.00978
C10   1    0.875861    0.773434    0.906929    11.00000    0.03157    0.02411 =
         0.03003   -0.00340   -0.00249    0.00397
AFIX  43
H10   2    0.881938    0.742692    0.957893    11.00000   -1.20000
AFIX   0
C73   1    0.901202    0.693411    0.348488    11.00000    0.02427    0.01847 =
         0.02391    0.00202    0.00541   -0.00530

C67   1    0.608179    0.748332    0.360982    11.00000    0.02066    0.01633 =
         0.02493   -0.00081   -0.00081   -0.00141
C59   1    0.529490    0.798383   -0.090926    11.00000    0.02578    0.02036 =
         0.02133    0.00566   -0.00509   -0.00171
AFIX  43
H59   2    0.547175    0.807168   -0.159059    11.00000   -1.20000
AFIX   0
C62   1    0.477828    0.773683    0.107076    11.00000    0.02781    0.02783 =
         0.01872   -0.00384    0.00661   -0.00189
AFIX  43
H62   2    0.460103    0.765752    0.175734    11.00000   -1.20000
AFIX   0

C01H  1    0.737590    0.499025    0.695093    11.00000    0.02337    0.03646 =
         0.03123   -0.00507    0.00520   -0.00469
C2    1    0.999447    0.831858    0.611938    11.00000    0.02618    0.03180 =
         0.01811   -0.00194   -0.00434   -0.00086
AFIX  43
H2    2    1.022808    0.841958    0.652330    11.00000   -1.20000
AFIX   0
C19   1    0.916980    0.549659    0.380087    11.00000    0.01707    0.01549 =
         0.02340    0.00037    0.00615   -0.00331
C24   1    0.876872    0.399344    0.026905    11.00000    0.03133    0.03630 =
         0.03836   -0.01992   -0.00108    0.00389
AFIX  43
H24   2    0.879210    0.385909   -0.061198    11.00000   -1.20000
AFIX   0

C69   1    0.576642    0.807352    0.517260    11.00000    0.03272    0.03698 =
         0.02090   -0.00697    0.01579    0.00816
AFIX  43
H69   2    0.568744    0.815503    0.605452    11.00000   -1.20000
AFIX   0

C22   1    0.876116    0.473783    0.178162    11.00000    0.01525    0.02116 =
         0.03143   -0.00616    0.00010    0.00149
C52   1    0.662929    0.369469   -0.349954    11.00000    0.03210    0.02701 =
         0.03974   -0.01195   -0.00401    0.00049
C5    1    0.930292    0.802643    0.502663    11.00000    0.01811    0.01859 =
         0.02946   -0.00543    0.00077   -0.00810
AFIX  43
H5    2    0.906379    0.793030    0.465634    11.00000   -1.20000
AFIX   0

C68   1    0.596799    0.760780    0.491866    11.00000    0.04042    0.02186 =
         0.02144    0.00417    0.00600    0.00501
AFIX  43
H68   2    0.602912    0.737301    0.562955    11.00000   -1.20000
AFIX   0
C51   1    0.639745    0.359383   -0.242753    11.00000    0.04560    0.03120 =
         0.01731    0.01171   -0.00764    0.00321
AFIX  43
H51   2    0.640585    0.325728   -0.199524    11.00000   -1.20000
AFIX   0
C57   1    0.542153    0.701054   -0.137759    11.00000    0.02448    0.01446 =
         0.01356    0.00044   -0.00285    0.00627
AFIX  13
H57   2    0.565877    0.715565   -0.179124    11.00000   -1.20000
AFIX   0

C27   1    0.870758    0.439027    0.280494    11.00000    0.03128    0.02186 =
         0.02402   -0.00571    0.00367   -0.00438
AFIX  43
H27   2    0.868521    0.452321    0.368763    11.00000   -1.20000
AFIX   0

C53   1    0.661854    0.417641   -0.411998    11.00000    0.02428    0.03974 =
         0.02607    0.00152    0.00447   -0.00956
AFIX  43
H53   2    0.677123    0.423735   -0.488600    11.00000   -1.20000
AFIX   0

C35   1    0.768964    0.393431    0.366140    11.00000    0.04189    0.03237 =
         0.01660    0.00178   -0.00856    0.00079
AFIX  43
H35   2    0.758066    0.390880    0.279762    11.00000   -1.20000
AFIX   0

C39   1    0.717992    0.552376    0.100380    11.00000    0.01818    0.01514 =
         0.01972    0.00041   -0.00171   -0.00028
AFIX  13
H39   2    0.724456    0.576452    0.024290    11.00000   -1.20000
AFIX   0
C71   1    0.577993    0.829819    0.289123    11.00000    0.05403    0.02416 =
         0.02754   -0.00090    0.00230    0.01721
AFIX  43
H71   2    0.570664    0.852796    0.218418    11.00000   -1.20000
AFIX   0
C37   1    0.667471    0.554595    0.248684    11.00000    0.02770    0.01278 =
         0.01802   -0.00009   -0.00500    0.00483

C6    1    0.937927    0.855603    0.524219    11.00000    0.03233    0.01915 =
         0.02961   -0.00012   -0.00696    0.00068
AFIX  43
H6    2    0.919471    0.882072    0.504125    11.00000   -1.20000
AFIX   0
C21   1    0.877779    0.534856    0.196839    11.00000    0.02663    0.01776 =
         0.02160   -0.00440    0.00006    0.00066
AFIX  13
H21   2    0.854266    0.551762    0.159924    11.00000   -1.20000
AFIX   0
C8    1    0.972314    0.687621    0.378249    11.00000    0.02332    0.01899 =
         0.04457    0.00006    0.00216   -0.00845
AFIX  23
H8A   2    0.978520    0.649148    0.380066    11.00000   -1.20000
H8B   2    0.996250    0.708206    0.370657    11.00000   -1.20000
AFIX   0
C11   1    0.899139    0.817895    0.913991    11.00000    0.03807    0.03961 =
         0.04982   -0.00592    0.01110   -0.00330
AFIX  43
H11   2    0.921404    0.817443    0.967659    11.00000   -1.20000
AFIX   0

C66   1    0.629932    0.696599    0.338491    11.00000    0.01957    0.01748 =
         0.01585    0.00226   -0.00136    0.00170
AFIX  13
H66   2    0.613345    0.666781    0.370042    11.00000   -1.20000
AFIX   0
C63   1    0.497363    0.733281    0.045278    11.00000    0.03011    0.01501 =
         0.02458   -0.00146    0.00006    0.00100
AFIX  43
H63   2    0.493263    0.697415    0.071931    11.00000   -1.20000
AFIX   0
C58   1    0.523454    0.744658   -0.057424    11.00000    0.02358    0.01234 =
         0.02020    0.00075   -0.00292    0.00134
C45   1    0.703675    0.454689    0.056183    11.00000    0.02247    0.01506 =
         0.02673    0.00008    0.00097   -0.00482
AFIX  43
H45   2    0.677715    0.460382    0.078450    11.00000   -1.20000
AFIX   0

C36   1    0.768324    0.442207    0.433287    11.00000    0.03518    0.02044 =
         0.03238   -0.00553    0.00190    0.00737
AFIX  43
H36   2    0.756698    0.472332    0.392940    11.00000   -1.20000
AFIX   0
C28   1    0.763933    0.586138    0.605451    11.00000    0.01529    0.02354 =
         0.02060   -0.01317   -0.00757   -0.00255

C56   1    0.516298    0.679098   -0.249035    11.00000    0.03696    0.01860 =
         0.03183   -0.01067   -0.00392    0.00820
AFIX  23
H56A  2    0.531666    0.666993   -0.325958    11.00000   -1.20000
H56B  2    0.498222    0.706750   -0.279755    11.00000   -1.20000
AFIX   0
C61   1    0.483987    0.825863    0.069267    11.00000    0.02014    0.01934 =
         0.03652   -0.00725   -0.00648    0.00663
C44   1    0.716130    0.403862    0.014936    11.00000    0.03350    0.01592 =
         0.04109   -0.00188    0.00076   -0.00456
AFIX  43
H44   2    0.698525    0.375233    0.008973    11.00000   -1.20000
AFIX   0

C12   1    0.889828    0.861844    0.843785    11.00000    0.08034    0.03343 =
         0.03515   -0.00604    0.03724   -0.01501
C31   1    0.784758    0.446818    0.559790    11.00000    0.02302    0.01686 =
         0.02612    0.00778    0.00177   -0.00090
C34   1    0.785187    0.348944    0.423443    11.00000    0.03498    0.02881 =
         0.04628    0.00779   -0.00002   -0.00014
C16   1    0.817170    0.725766    0.823268    11.00000    0.02464    0.02746 =
         0.04762   -0.00705    0.00135    0.00152
AFIX  13
H16   2    0.797115    0.731365    0.753987    11.00000   -1.20000
AFIX   0
C33   1    0.803355    0.354041    0.547687    11.00000    0.06891    0.01763 =
         0.05122    0.00701   -0.02102    0.01544
AFIX  43
H33   2    0.815831    0.324375    0.587039    11.00000   -1.20000
AFIX   0
C30   1    0.779066    0.497319    0.641163    11.00000    0.01536    0.02888 =
         0.02398    0.00784   -0.00318   -0.00271
AFIX  13
H30   2    0.796800    0.496128    0.719020    11.00000   -1.20000
AFIX   0

C40   1    0.729309    0.495910    0.063960    11.00000    0.02133    0.01043 =
         0.02357    0.00615   -0.00758    0.00017
C50   1    0.614788    0.399144   -0.197460    11.00000    0.03803    0.02976 =
         0.03262    0.01374    0.00614   -0.00509
AFIX  43
H50   2    0.597640    0.391855   -0.126596    11.00000   -1.20000
AFIX   0

C23   1    0.879052    0.453955    0.051647    11.00000    0.02674    0.02924 =
         0.01793   -0.00603    0.00788   -0.00306
AFIX  43
H23   2    0.882642    0.477824   -0.020730    11.00000   -1.20000
AFIX   0

C42   1    0.779307    0.435528   -0.005641    11.00000    0.01906    0.03101 =
         0.03332   -0.00499   -0.00302    0.00763
AFIX  43
H42   2    0.805333    0.428844   -0.025048    11.00000   -1.20000
AFIX   0

C4    1    0.956008    0.762800    0.532691    11.00000    0.02495    0.02005 =
         0.02037    0.00107    0.00281    0.00157
C32   1    0.802801    0.403431    0.612566    11.00000    0.04620    0.02471 =
         0.03085   -0.00001   -0.01138    0.00200
AFIX  43
H32   2    0.815366    0.406893    0.695918    11.00000   -1.20000
AFIX   0
C1    1    0.972620    0.869485    0.575180    11.00000    0.02962    0.01989 =
         0.01998    0.00036    0.00945   -0.00293
C3    1    0.990813    0.778643    0.587332    11.00000    0.02362    0.02301 =
         0.02738    0.00538   -0.00283   -0.00068
AFIX  43
H3    2    1.009190    0.752185    0.608375    11.00000   -1.20000
AFIX   0

C38   1    0.737810    0.573732    0.228429    11.00000    0.02221    0.02159 =
         0.02290   -0.00433   -0.00660    0.00540
AFIX  23
H38A  2    0.741269    0.612833    0.223499    11.00000   -1.20000
H38B  2    0.762994    0.556750    0.240759    11.00000   -1.20000
AFIX   0
C65   1    0.667723    0.694333    0.421413    11.00000    0.03548    0.01786 =
         0.01142    0.00397   -0.01397   -0.00112
AFIX  23
H65A  2    0.673266    0.657595    0.451647    11.00000   -1.20000
H65B  2    0.666497    0.718210    0.499807    11.00000   -1.20000
AFIX   0
C54   1    0.638514    0.457967   -0.363796    11.00000    0.02847    0.02053 =
         0.02676   -0.00140    0.00177   -0.00744
AFIX  43
H54   2    0.638730    0.491910   -0.405689    11.00000   -1.20000
AFIX   0
C64   1    0.674333    0.697673    0.167939    11.00000    0.01388    0.01229 =
         0.02735    0.00112   -0.00358    0.00090
C72   1    0.598984    0.783880    0.262223    11.00000    0.05037    0.02161 =
         0.02858    0.00256    0.00368    0.00834
AFIX  43
H72   2    0.607092    0.777055    0.173564    11.00000   -1.20000
AFIX   0

C26   1    0.868506    0.384704    0.258473    11.00000    0.02942    0.02132 =
         0.05779    0.00445   -0.00132    0.00358
AFIX  43
H26   2    0.865029    0.360818    0.330880    11.00000   -1.20000
AFIX   0

C47   1    0.552557    0.501275   -0.294464    11.00000    0.02351    0.03338 =
         0.03554   -0.00537   -0.00008   -0.00373
AFIX  23
H47A  2    0.530228    0.510804   -0.239245    11.00000   -1.20000
H47B  2    0.546266    0.469187   -0.347440    11.00000   -1.20000
AFIX   0
C49   1    0.615261    0.449369   -0.256863    11.00000    0.02436    0.01512 =
         0.02091    0.00015    0.00140   -0.00204
C43   1    0.753269    0.395886   -0.016214    11.00000    0.03679    0.02255 =
         0.02536    0.00859    0.00139    0.01046

C14   1    0.834922    0.819092    0.753438    11.00000    0.05322    0.04185 =
         0.03090    0.00209   -0.00616    0.00928
AFIX  43
H14   2    0.812883    0.820491    0.698735    11.00000   -1.20000
AFIX   0

C41   1    0.767523    0.486412    0.034126    11.00000    0.01569    0.02986 =
         0.03006   -0.00469    0.00556   -0.00262
AFIX  43
H41   2    0.785549    0.514496    0.040810    11.00000   -1.20000
AFIX   0

C15   1    0.843439    0.773245    0.825480    11.00000    0.02922    0.01888 =
         0.03417   -0.00466    0.00731    0.00222
C48   1    0.587565    0.490825   -0.205736    11.00000    0.01635    0.02744 =
         0.01488   -0.00175   -0.00440   -0.00279
AFIX  13
H48   2    0.578386    0.479228   -0.116004    11.00000   -1.20000
AFIX   0
C55   1    0.527392    0.616956   -0.057297    11.00000    0.01422    0.02115 =
         0.02761   -0.00442   -0.00234    0.00763
C46   1    0.600162    0.576729   -0.286380    11.00000    0.01455    0.02667 =
         0.00577   -0.00201    0.00033    0.00409

C17   1    0.798296    0.718236    0.958611    11.00000    0.03586    0.04781 =
         0.07437   -0.03695    0.03219   -0.01514
AFIX  23
H17A  2    0.773035    0.735691    0.960241    11.00000   -1.20000
H17B  2    0.814228    0.733831    1.029999    11.00000   -1.20000
AFIX   0
C13   1    0.859389    0.863408    0.762635    11.00000    0.10182    0.02377 =
         0.03089    0.00546    0.02645    0.00447
AFIX  43
H13   2    0.854380    0.894459    0.711418    11.00000   -1.20000
AFIX   0

CL9   4    0.963408    0.473833   -0.112734    11.00000    0.08663    0.05916 =
         0.10724    0.00020    0.04178    0.00807
C9    1    1.000000    0.500000   -0.216138    10.50000    0.04625    0.04686 =
         0.06374    0.00000    0.00000    0.00865
HKLF 4

REM  hy_a.res in P2(1)2(1)2
REM R1 =  0.0420 for   16211 Fo > 4sig(Fo)  and  0.0508 for all   17721 data
REM   1023 parameters refined using      6 restraints

END

WGHT      0.0429      0.0000

REM Highest difference peak  1.616,  deepest hole -2.058,  1-sigma level  0.265
Q1    1   0.6435  0.4976 -0.0194  11.00000  0.05    1.62
Q2    1   0.8815  0.6201  0.6610  11.00000  0.05    1.59
Q3    1   0.8230  0.6035  0.4170  11.00000  0.05    1.55
Q4    1   0.5765  0.4979  0.1797  11.00000  0.05    1.44
Q5    1   0.6011  0.7216  0.0974  11.00000  0.05    1.41
Q6    1   0.8161  0.7219  0.4448  11.00000  0.05    1.39
Q7    1   0.8357  0.5556  0.5546  11.00000  0.05    1.37
Q8    1   0.8380  0.4975  0.4494  11.00000  0.05    1.37
Q9    1   0.6398  0.6033  0.0044  11.00000  0.05    1.36
Q10   1   0.5928  0.7220  0.0678  11.00000  0.05    1.32
Q11   1   0.6577  0.7210 -0.1524  11.00000  0.05    1.31
Q12   1   0.6405  0.5539  0.0667  11.00000  0.05    1.30
Q13   1   0.5785  0.6212  0.1571  11.00000  0.05    1.27
Q14   1   0.5981  0.6165  0.0333  11.00000  0.05    1.26
Q15   1   0.5760  0.5560  0.2678  11.00000  0.05    1.24
Q16   1   0.6030  0.6169  0.1162  11.00000  0.05    1.24
Q17   1   0.8141  0.6651  0.3353  11.00000  0.05    1.23
Q18   1   0.8347  0.6045  0.4731  11.00000  0.05    1.18
Q19   1   0.8761  0.7415  0.6407  11.00000  0.05    1.16
Q20   1   0.5945  0.6690  0.1645  11.00000  0.05    1.14
Q21   1   0.8690  0.6796  0.5433  11.00000  0.05    1.14
Q22   1   0.5754  0.5418  0.3626  11.00000  0.05    1.12
Q23   1   0.6582  0.6610 -0.2385  11.00000  0.05    1.08
Q24   1   0.6371  0.6030 -0.0795  11.00000  0.05    1.07
Q25   1   0.8223  0.6022  0.4996  11.00000  0.05    1.05
;
_shelx_res_checksum                5209
_shelx_hkl_file
;
   0   0   1    1.63    0.58
   0   0  -1    1.80    0.78
   0   0  -1    2.12    0.66
   0   0   1    3.14    0.80
   0   0   1    3.49    0.63
   0   0  -1    1.79    0.79
   0   0  -2  670.73   12.76
   0   0   2  739.64   18.23
   0   0   2  759.74   11.56
   0   0   2  709.58   10.41
   0   0   2  713.45   16.17
   0   0   3  102.31    4.84
   0   0  -3   94.32    6.30
   0   0   3   99.07    4.93
   0   0   3   99.50    7.63
   0   0   3   98.38    8.82
   0   0   4  686.36   23.22
   0   0   4  754.27   14.75
   0   0   4  718.88   14.76
   0   0   4  730.43   28.29
   0   0   5  114.61    5.92
   0   0   5  107.78    6.38
   0   0   5  115.42   13.87
   0   0  -6   70.24    9.63
   0   0  -6   68.58    7.80
   0   0   6   82.07   13.73
   0   0  -6   77.41   10.15
   0   0  -7  260.04   20.18
   0   0  -7  255.15   21.08
   0   0  -7  220.10   14.95
   0   0  -8  269.69   23.41
   0   0  -8  267.46   17.81
   0   0  -9   30.54   11.90
   0   0  -9  -43.31   41.27
   0   0 -10  450.52   55.39
   0   0 -11   24.63   39.81
   0   1   1   16.19    1.57
   0  -1  -1   15.44    2.12
   0   1   1   15.68    2.10
   0   1  -1   15.33    1.22
   0  -1   1   12.04    2.52
   0  -1  -1   13.78    1.57
   0   1  -1   15.45    1.09
   0  -1   1   15.07    1.21
   0  -1   1   16.24    1.12
   0   1  -1   14.86    2.56
   0  -1   2  121.77    3.92
   0  -1  -2  104.72    6.37
   0   1   2  116.43    4.82
   0   1   2  117.15    5.40
   0   1  -2  120.46    4.34
   0  -1   2  120.37    8.60
   0  -1   2  119.81    4.30
   0   1  -2  114.48    4.42
   0   1   2  111.20    6.03
   0   1  -2  116.80    5.69
   0   1   2  119.44    5.82
   0   1   3   93.71    6.92
   0  -1   3  102.31    9.64
   0   1  -3   89.62    5.35
   0   1  -3  100.26    5.22
   0  -1   3   97.27    4.74
   0   1   3   92.33    5.60
   0   1  -3   93.02    6.10
   0   1   3   93.24    6.03
   0  -1   3  102.19    4.36
   0  -1  -3   88.70    6.99
   0   1   3   94.79    5.00
   0  -1   3   98.26    8.30
   0  -1   4  849.65   32.15
   0   1   4  925.00   30.78
   0  -1   4  930.31   29.01
   0  -1   4  893.05   16.38
   0   1   4  930.27   18.71
   0  -1   4  925.84   14.30
   0   1   4  872.35   16.96
   0   1   5  205.30   17.88
   0  -1   5  203.94   15.43
   0   1   5  189.29    8.79
   0  -1   5  207.29    8.83
   0   1   5  217.63   14.73
   0   1   5  217.03    9.46
   0  -1   5  227.08   19.72
   0  -1  -6    7.43    4.27
   0   1  -6    3.67    3.52
   0  -1  -6    3.99    3.81
   0   1  -6    0.20    3.77
   0   1  -6    2.08    3.71
   0  -1  -7    3.45    4.97
   0   1  -7    9.26    5.07
   0   1  -7    5.24    4.58
   0  -1  -7   11.04    5.87
   0   1  -7    9.90    6.34
   0  -1  -7    4.31    4.47
   0  -1  -8  209.73   15.66
   0  -1  -8  207.86   22.92
   0  -1  -8  157.54   19.63
   0   1  -8  252.86   17.66
   0   1  -8  259.84   23.04
   0   1  -8  152.75   18.25
   0  -1  -9   47.68   13.51
   0  -1  -9   17.00   35.59
   0  -1 -10  489.86   53.89
   0   1 -10  417.32   56.76
   0   1 -11  161.05   47.85
   0   1 -11  310.93   55.39
   0  -1 -11  186.67   40.68
   0  -2   0  305.25    9.93
   0   2   1    7.06    1.17
   0   2   1    6.47    2.26
   0  -2   1    6.97    1.33
   0   2  -1    5.90    1.23
   0  -2  -1    9.58    1.27
   0  -2   2   39.90    6.13
   0   2   2   31.92    4.09
   0   2  -2   34.85    2.26
   0   2   2   34.62    3.41
   0  -2   2   32.88    2.67
   0  -2  -2   28.29    4.52
   0   2  -2   37.79    2.60
   0  -2   3    1.93    1.00
   0  -2   3    1.73    3.11
   0   2   3    0.88    1.46
   0   2  -3    1.03    1.18
   0  -2   3    3.25    2.76
   0   2   3    2.59    1.28
   0   2  -3    1.30    1.71
   0   2   3    1.87    1.65
   0   2  -3    1.76    1.12
   0   2   3    2.88    1.91
   0  -2   4  393.63   20.24
   0   2   4  397.01   13.94
   0   2  -4  385.93   14.60
   0   2  -4  380.36   10.73
   0   2   4  414.71   20.40
   0  -2   4  405.67   11.56
   0  -2   4  428.38   24.05
   0   2   4  406.19   12.48
   0   2   4  420.36   16.64
   0   2   5   15.39    4.09
   0   2   5   14.94    2.82
   0   2   5   14.26    5.24
   0  -2   5   13.47    2.48
   0   2   5   16.28    3.11
   0  -2   5   18.66    5.47
   0  -2  -6  444.08   22.38
   0   2  -6  423.11   23.00
   0  -2  -6  403.13   23.60
   0  -2  -7  154.78   17.13
   0   2  -7  137.26   12.13
   0  -2  -7  150.92   15.36
   0   2  -7  134.48   14.75
   0   2  -7  164.93   16.53
   0   2  -8  288.72   19.06
   0   2  -8  267.71   24.08
   0  -2  -9    1.97   10.00
   0  -2  -9   30.74   32.33
   0  -2 -10    7.12   38.26
   0   2 -10   88.84   52.67
   0  -2 -10   38.32   14.51
   0  -2 -11   -7.82   33.31
   0   2 -11  118.60   57.60
   0   2 -12   19.24   37.22
   0   3   0    0.76    1.95
   0  -3   0    0.24    2.30
   0  -3   1   70.06    4.61
   0   3  -1   74.22    4.48
   0  -3  -1   73.90    4.17
   0   3   1   73.62    4.73
   0   3   1   74.08    6.38
   0   3   2   89.71    7.49
   0   3  -2  104.28    4.76
   0  -3   2   98.99    5.32
   0   3  -2  101.86    4.08
   0   3   2   95.62    5.05
   0   3  -2   95.83    9.00
   0   3   3    7.90    2.66
   0  -3   3    8.88    4.70
   0   3   3    7.71    1.99
   0   3   3    7.81    2.31
   0  -3   3    7.33    1.86
   0   3   3    9.36    2.49
   0   3  -3    8.39    1.67
   0   3  -3    7.67    1.49
   0   3   4  591.14   16.58
   0   3  -4  532.01   10.30
   0  -3   4  607.73   15.37
   0   3   4  615.66   19.53
   0   3   4  602.25   18.46
   0   3   4  661.20   19.45
   0   3  -4  638.39   14.98
   0  -3   4  659.87   27.70
   0   3  -4  564.71   18.81
   0   3   5 1321.38   31.49
   0   3   5 1405.59   30.30
   0   3   5 1360.95   26.78
   0  -3   5 1434.08   46.37
   0   3   5 1446.06   45.02
   0  -3   6   17.79    5.94
   0   3  -6   20.15    6.26
   0   3  -6   16.52    5.01
   0  -3  -6   23.40    6.77
   0   3  -7   34.61    7.49
   0   3  -7   14.40    6.57
   0  -3  -7   12.02    6.98
   0  -3  -8    1.76    7.78
   0  -3  -8   -3.10    8.03
   0   3  -9  342.98   46.90
   0  -3  -9  415.22   35.28
   0  -3 -10  109.49   20.79
   0  -3 -10   53.14   35.37
   0   3 -10  119.43   56.72
   0   3 -10   54.96   32.23
   0  -3 -11  176.87   43.16
   0   3 -11   62.68   57.34
   0   3 -12    5.78   41.88
   0   4   0  621.47   19.04
   0   4   0  549.68   15.79
   0   4   1   15.15    4.43
   0  -4  -1   20.38    4.92
   0   4  -1   21.48    3.33
   0  -4   1   17.11    3.36
   0   4  -2   47.12    7.37
   0   4   2   50.97    6.61
   0   4  -2   52.47    3.81
   0  -4   2   44.89    4.34
   0   4  -2   49.00    3.91
   0  -4  -2   47.48    3.17
   0   4   2   43.42    3.84
   0   4   3   52.19    4.47
   0   4  -3   53.35    3.29
   0  -4   3   54.51    4.84
   0   4  -3   49.73    3.92
   0   4   3   56.94    5.87
   0   4   3   53.40    6.55
   0  -4   4  289.22   11.70
   0   4   4  326.85   14.53
   0   4   4  311.22   12.69
   0  -4   4  326.26   20.53
   0   4   4  293.13   14.87
   0   4  -4  289.06   14.45
   0   4   4  303.93   13.43
   0   4  -4  310.48   10.66
   0   4   5   16.78    3.38
   0   4   5   16.39    5.09
   0   4  -5   18.05    4.14
   0  -4   5   20.45    6.38
   0   4   5   16.30    3.90
   0  -4  -6   30.09    7.22
   0   4  -6   30.96    6.65
   0   4  -6   34.77    8.04
   0   4  -6   26.00    6.16
   0  -4  -6   31.89    7.80
   0   4  -7   87.91   13.06
   0  -4  -7   61.49   11.99
   0  -4  -8    0.61    9.17
   0  -4  -8    0.65    8.13
   0  -4  -9   18.63   32.39
   0  -4  -9    4.91   10.23
   0   4 -10   17.00   32.04
   0  -4 -10  112.44   21.79
   0  -4 -10   27.25   33.43
   0   4 -10   49.26   54.11
   0   4 -11  101.80   60.20
   0  -4 -11  241.56   45.39
   0   4 -12    6.94   48.11
   0   5   0    2.32    3.54
   0   5   0   -0.43    3.01
   0   5  -1  127.54    8.21
   0  -5  -1  136.17   11.21
   0  -5   1  146.15   12.53
   0   5   2   10.31    4.04
   0   5  -2    3.77    4.10
   0   5  -2   10.73    2.52
   0  -5   2   12.67    3.03
   0  -5  -2   11.73    1.77
   0   5   3   29.04    5.51
   0   5  -3   28.41    3.34
   0  -5   3   23.62    3.76
   0   5  -3   27.94    2.72
   0   5   3   24.55    3.13
   0   5  -3   30.56    7.03
   0   5   4  150.07   10.50
   0  -5   4  134.27    8.81
   0   5   4  152.08   10.76
   0   5  -4  128.40    4.42
   0   5  -4  121.40   10.37
   0   5   4  130.62    7.37
   0   5   4  148.89   11.77
   0   5  -4  152.26    7.78
   0  -5   4  154.39   14.87
   0   5   5  450.25   20.73
   0  -5   5  498.80   29.73
   0   5   5  491.93   20.80
   0   5   5  478.19   18.94
   0   5  -5  431.74   20.17
   0   5  -6   69.56    8.81
   0  -5  -6   71.65   11.27
   0   5  -6   78.39   10.56
   0  -5  -6   65.04    7.85
   0   5  -6   71.96   10.55
   0  -5  -6   68.80   10.69
   0  -5  -7   78.04   13.58
   0   5  -7   85.00   12.05
   0   5  -7   97.32   13.96
   0  -5  -7   76.10   12.42
   0  -5  -8    0.67    8.32
   0  -5  -8   -2.51    9.84
   0   5  -9  -85.24   50.97
   0  -5  -9  133.49   22.30
   0  -5  -9  182.92   33.99
   0  -5  -9  130.21   20.37
   0  -5  -9  -41.67   45.76
   0  -5 -10    7.35   43.41
   0   5 -10   90.24   55.36
   0  -5 -10  185.89   25.88
   0   5 -10   48.67   34.32
   0   5 -11  124.68   61.33
   0  -5 -11   79.12   38.29
   0   5 -12   18.11   52.09
   0   6   0  786.14   26.10
   0   6   0  773.07   23.42
   0  -6  -1    9.28    5.76
   0   6  -1   12.95    3.68
   0   6   1    9.66    3.60
   0  -6   1   16.80    6.18
   0   6   2  238.84   15.27
   0  -6  -2  232.05    7.93
   0   6  -2  233.50   10.95
   0  -6   2  207.16   11.08
   0   6  -3    4.39    4.45
   0   6   3    3.37    3.15
   0   6  -3    4.59    1.65
   0   6  -3    4.39    1.74
   0  -6   3    3.20    2.03
   0   6  -4  659.75   11.44
   0  -6   4  660.64   20.73
   0   6  -4  777.07   18.71
   0   6  -4  641.03   13.48
   0   6   4  709.03   25.12
   0   6   4  740.31   28.16
   0  -6   4  839.53   35.70
   0   6  -5   11.81    4.25
   0  -6  -5   16.73    5.82
   0   6   5   15.87    4.72
   0  -6   5   24.39    7.34
   0   6   5   15.70    3.92
   0   6  -5   18.58    4.91
   0  -6  -6  637.35   25.34
   0  -6  -6  632.43   31.97
   0   6  -6  706.31   31.42
   0   6  -6  713.43   31.36
   0   6  -6  616.53   23.65
   0  -6  -6  648.43   33.17
   0   6  -7   89.44   13.73
   0  -6  -7   48.96   11.88
   0   6  -7   64.71   11.18
   0  -6  -7   69.21   12.48
   0   6  -8   58.20   11.58
   0  -6  -8   71.07   25.37
   0  -6  -8   41.24   13.93
   0   6  -9   15.68   28.50
   0  -6  -9   29.93   15.20
   0  -6  -9    8.79    9.47
   0  -6  -9   32.93   28.03
   0   6 -10   82.60   56.59
   0  -6 -10   67.92   47.34
   0  -6 -10   14.10    9.88
   0   6 -10   51.96   36.73
   0   6 -11   94.41   60.97
   0  -6 -11   65.70   39.04
   0   6 -12  -45.93   55.11
   0   6 -12   47.08   44.21
   0   7   0   -0.23    3.80
   0   7   0    1.47    3.35
   0   7   0    2.01    4.42
   0   7  -1  639.62   21.37
   0  -7  -1  666.44   28.24
   0   7   1  613.30   22.08
   0   7  -2  399.77   15.78
   0   7   2  436.67   22.16
   0  -7  -2  417.10   13.11
   0   7  -3    1.81    1.78
   0  -7   3    5.00    2.58
   0   7  -3    2.84    4.26
   0   7  -3    2.46    1.81
   0  -7   3    0.92    4.58
   0   7   3    3.90    3.79
   0  -7   4  857.74   37.57
   0   7  -4  663.04   16.20
   0   7   4  689.24   26.11
   0   7   4  790.13   31.33
   0   7  -4  689.45   13.45
   0   7  -4  764.62   20.08
   0  -7   4  654.64   22.14
   0   7  -5  368.39   22.15
   0   7  -5  364.21   20.31
   0  -7  -5  348.32   21.79
   0   7   5  360.34   21.75
   0  -7  -5  328.79   22.81
   0   7  -5  377.71   20.82
   0   7   5  365.02   19.88
   0   7  -5  328.33   15.65
   0  -7  -5  328.81   22.04
   0  -7  -6   56.00   14.74
   0  -7  -6   77.60   12.19
   0   7  -6   75.88   11.00
   0  -7  -6   53.95   11.38
   0  -7  -7    4.36    8.08
   0   7  -7   26.17    9.12
   0  -7  -7   14.34   17.15
   0  -7  -7    8.70    4.41
   0   7  -7   10.30    6.05
   0  -7  -7    9.60    6.90
   0   7  -8   25.17    8.73
   0  -7  -8   23.17   12.97
   0  -7  -8   13.68    8.40
   0  -7  -9  187.18   26.41
   0   7  -9  123.90   33.41
   0  -7  -9   62.43   44.54
   0  -7  -9   91.07   19.03
   0  -7 -10   38.30   13.37
   0  -7 -10  187.40   51.45
   0   7 -10  132.74   56.57
   0   7 -10   77.95   39.49
   0   7 -11   88.85   55.69
   0   7 -11   40.24   34.93
   0  -7 -11   81.05   42.79
   0   7 -12  -37.93   48.50
   0   8   0 9999.00  104.30
   0   8   0 9981.97   98.65
   0   8   1  160.11   12.37
   0   8  -1  177.81   12.44
   0  -8  -1  167.92   16.27
   0  -8   2  137.73   15.56
   0   8  -2  102.64    8.92
   0  -8  -2  113.24    9.30
   0   8   2  113.20   12.39
   0  -8   3  239.99   22.52
   0   8  -3  231.94   12.38
   0   8  -3  221.12   20.02
   0   8  -3  251.05   13.24
   0   8   3  271.92   19.32
   0   8   4   84.39   11.20
   0   8  -4   75.86    7.07
   0  -8   4   93.04   15.41
   0  -8   4   86.72   12.66
   0   8  -5   80.91   10.12
   0   8  -5   76.42    9.89
   0  -8  -5   64.22   13.52
   0  -8  -5   58.99    9.95
   0   8   5   53.52    7.97
   0  -8  -5   53.01   10.44
   0   8  -5   61.95    7.64
   0   8   5   61.85    9.69
   0   8  -5   64.97    9.44
   0  -8  -6   25.28    9.22
   0   8  -6   64.94    9.27
   0   8  -6   29.77    7.18
   0   8  -6   31.78    8.06
   0  -8  -6   23.22    8.04
   0  -8  -6   25.30   15.52
   0   8  -6   31.95    7.85
   0  -8  -7   22.34    6.36
   0  -8  -7   21.48    8.75
   0  -8  -7   11.98    9.37
   0   8  -7   25.69    7.94
   0   8  -8   65.23   19.40
   0  -8  -8   66.53   16.21
   0   8  -8   49.80   11.99
   0  -8  -8   39.50   12.11
   0  -8  -9   21.09   11.75
   0   8  -9   34.24   29.86
   0  -8  -9   44.26   50.58
   0   8 -10  165.79   56.69
   0  -8 -10   60.36   16.18
   0   8 -10   90.03   37.74
   0  -8 -10  202.20   53.07
   0  -8 -11  144.31   43.78
   0   8 -11   73.21   50.50
   0   8 -11   33.14   33.86
   0   9   0    5.69    4.08
   0   9   0    1.56    3.95
   0  -9   1    9.85    5.78
   0   9  -1    8.36    3.68
   0   9  -1    7.94    4.25
   0   9   1   13.65    6.10
   0   9   1   10.61    4.45
   0  -9  -1    2.91    5.61
   0   9   2   50.69    9.23
   0  -9  -2   49.41    8.45
   0  -9   2   57.25   11.13
   0   9  -2   54.16   10.08
   0   9   2   38.72    6.37
   0   9  -2   43.83    6.58
   0   9  -3  200.41   13.01
   0   9  -3  159.91   11.64
   0   9   3  197.11   17.48
   0   9  -3  181.75   12.89
   0   9  -4 1145.58   30.08
   0  -9   4 1264.10   49.94
   0   9   4 1126.82   42.18
   0  -9   4 1335.57   57.82
   0   9  -5  397.63   22.69
   0   9  -5  394.41   22.53
   0  -9  -5  389.35   28.52
   0  -9  -5  313.03   24.05
   0  -9  -5  342.42   23.70
   0   9  -5  413.09   21.97
   0   9  -6   11.32    5.55
   0   9  -6   18.63    6.83
   0  -9  -6   13.06    8.59
   0   9  -6   19.65    6.90
   0  -9  -6   18.04   19.26
   0  -9  -6   22.85    8.32
   0   9  -7   40.83   10.63
   0   9  -7    2.99    4.48
   0  -9  -7    5.38    6.69
   0  -9  -7    3.86    4.39
   0   9  -7    4.38    5.85
   0  -9  -7    5.61   28.49
   0  -9  -7    4.79    9.03
   0  -9  -8  219.63   27.17
   0   9  -8  174.26   23.67
   0  -9  -8  167.32   22.55
   0   9  -8  207.10   22.00
   0  -9  -8  170.42   45.19
   0  -9  -9  278.87   30.44
   0   9  -9  366.03   40.51
   0  -9  -9  384.42   59.53
   0   9  -9  349.83   27.87
   0   9  -9  355.28   51.85
   0   9 -10  384.89   44.70
   0  -9 -10  329.07   33.08
   0  -9 -10  515.93   63.06
   0   9 -10  538.33   59.57
   0   9 -11  423.23   40.95
   0   9 -11  438.67   54.23
   0  -9 -11  424.19   48.49
   0  10   0 5137.20   84.52
   0  10   0 5382.21   82.73
   0 -10  -1   38.28   10.30
   0  10  -1   38.39    7.65
   0  10   1   35.88    7.20
   0 -10   1   48.89   10.59
   0  10   1   36.13    7.97
   0  10  -1   37.13    7.00
   0  10  -2  477.97   23.58
   0  10  -2  478.61   21.87
   0 -10  -2  504.00   29.49
   0  10   2  467.89   25.57
   0  10   2  507.56   28.76
   0  10   2  444.05   21.84
   0  10  -2  494.04   30.54
   0  10  -3   77.10    9.14
   0  10   3   71.57    8.93
   0  10   3   74.06   11.44
   0  10  -3   73.33    8.90
   0  10  -3   85.67    9.32
   0 -10  -4    5.24    9.75
   0  10  -4    2.21    3.48
   0 -10  -4    2.25    4.14
   0  10   4    8.03    4.84
   0  10  -4    8.62    4.27
   0  10  -4    5.50    3.55
   0 -10  -4    5.19    6.18
   0  10  -4    7.10    3.56
   0 -10  -5   20.70   15.41
   0 -10  -5   10.85    5.92
   0  10  -5   23.70    6.13
   0  10  -5    7.86    4.67
   0  10  -5   13.91    5.32
   0  10  -5   12.98    5.24
   0  10  -6   48.08    9.60
   0 -10  -6   49.32   11.49
   0  10  -6   54.06   10.31
   0  10  -6   55.34   10.64
   0 -10  -6   60.71   24.67
   0 -10  -6   21.58    9.70
   0 -10  -7  210.23   19.73
   0 -10  -7  253.22   26.96
   0 -10  -7  236.98   25.41
   0  10  -7  338.05   25.15
   0  10  -7  260.20   21.03
   0  10  -7  304.08   25.18
   0  10  -7  298.64   23.37
   0 -10  -7  302.16   43.74
   0 -10  -8  363.84   33.38
   0 -10  -8  410.16   54.46
   0  10  -8  381.31   32.97
   0 -10  -8  402.67   36.73
   0  10  -8  425.12   31.50
   0  10  -9   15.01   34.36
   0 -10  -9    2.26    9.87
   0  10  -9    2.76    6.18
   0 -10  -9    3.59    8.03
   0  10 -10  253.78   53.55
   0 -10 -10  206.46   47.29
   0  10 -10  199.95   38.97
   0 -10 -10  146.04   23.31
   0  10 -11   65.08   41.50
   0  10 -11   65.10   31.17
   0 -10 -11  153.99   39.97
   0  11   0    3.66    3.64
   0  11   0   -0.40    3.62
   0  11  -1  208.54   17.50
   0  11   1  211.58   17.17
   0  11   1  232.77   20.09
   0  11  -1  224.72   17.04
   0 -11  -1  243.57   23.88
   0  11   2  336.85   24.65
   0  11  -2  313.57   20.37
   0 -11  -2  330.59   28.28
   0  11   2  338.41   23.14
   0  11  -2  292.35   24.40
   0  11   2  315.52   19.60
   0  11  -2  329.73   19.38
   0 -11   2  388.96   29.58
   0  11   3    2.39    3.96
   0  11   3    3.36    3.84
   0  11  -3    2.10    2.74
   0  11  -3    0.60    2.27
   0  11   3    0.59    2.17
   0  11  -3    1.74    2.33
   0 -11   3    3.17    5.66
   0 -11  -4  377.04   25.33
   0  11  -4  307.76   14.56
   0 -11  -4  328.66   27.70
   0  11  -4  394.55   19.48
   0 -11  -4  364.24   25.63
   0  11  -4  418.94   22.86
   0  11  -5  338.16   22.44
   0 -11  -5  349.84   25.88
   0  11  -5  374.07   21.57
   0  11  -5  298.70   15.99
   0 -11  -5  340.68   32.80
   0  11  -5  381.37   23.78
   0 -11  -6   47.66   27.41
   0  11  -6   30.03    8.48
   0 -11  -6   28.71   11.63
   0  11  -6   35.18    9.40
   0  11  -6   28.43    8.02
   0 -11  -6   21.07    8.85
   0 -11  -7    7.07    6.89
   0  11  -7   11.83    6.45
   0  11  -7   17.90   14.95
   0 -11  -7   65.14   18.14
   0 -11  -7   75.97   45.06
   0  11  -7   10.98    7.42
   0 -11  -7   15.16    8.71
   0  11  -7   -2.20   20.29
   0 -11  -8  101.89   19.07
   0  11  -8   98.06   32.65
   0  11  -8  134.03   18.88
   0 -11  -8  108.62   15.26
   0  11  -8  155.65   28.49
   0 -11  -9   82.43   17.24
   0 -11  -9   65.87   16.12
   0  11  -9   82.24   34.61
   0  11  -9   88.82   15.21
   0 -11 -10  231.82   48.78
   0 -11 -10  229.60   27.94
   0  11 -10  276.73   38.95
   0  11 -11    3.27   37.83
   0 -11 -11  162.28   36.83
   0 -12   0   53.74   12.02
   0  12   0   67.23   11.43
   0  12   0   69.16   11.05
   0  12  -1   15.60    5.57
   0  12   1   20.88    6.80
   0 -12  -1   20.94    9.17
   0  12  -1   14.52    5.72
   0  12  -1   14.20    6.47
   0 -12   2   45.32   11.33
   0  12   2   29.13    6.68
   0  12  -2   38.48    7.27
   0  12  -2   39.04    7.94
   0  12   2   42.84    9.10
   0  12  -2   34.75    9.50
   0  12   3    7.54    3.94
   0  12  -3    9.64    3.94
   0  12  -3   18.24    4.41
   0 -12  -3   12.29    7.27
   0 -12  -3   11.25    6.29
   0  12  -3    8.68    3.82
   0  12  -4  496.62   19.07
   0  12  -4  685.25   30.47
   0 -12  -4  567.67   33.75
   0  12  -4  633.65   23.16
   0 -12  -4  562.67   38.25
   0  12  -4  591.02   24.10
   0 -12  -4  587.45   32.79
   0  12  -5   11.10    5.61
   0  12  -5   -1.12    4.23
   0  12  -5   -1.15    4.77
   0 -12  -5   13.34   21.19
   0  12  -5   -0.39    4.28
   0 -12  -5    1.03    5.01
   0  12  -5    6.78    5.80
   0  12  -6  407.16   27.78
   0 -12  -6  370.67   43.99
   0  12  -6  299.98   19.63
   0 -12  -6  351.75   29.43
   0  12  -6  417.56   27.63
   0  12  -6  389.64   24.92
   0  12  -7    2.95    5.07
   0 -12  -7  115.06   23.70
   0 -12  -7    1.38    7.10
   0  12  -7   -2.68    7.53
   0 -12  -7   96.31   49.21
   0  12  -7   26.40   16.03
   0  12  -7   -9.16   19.79
   0 -12  -8    0.76    8.12
   0  12  -8    0.49    4.93
   0  12  -8   -0.58    7.05
   0  12  -8   15.31   26.47
   0 -12  -8   -0.56    5.67
   0  12  -8  -22.33   32.67
   0  12  -9   73.55   14.02
   0 -12  -9   47.81   14.90
   0  12  -9   97.27   33.93
   0  12  -9   97.89   40.32
   0 -12  -9   64.26   15.92
   0 -12 -10   36.12   43.81
   0 -12 -10   19.33   11.68
   0  12 -10   29.28   33.03
   0 -12 -11  -25.79   24.06
   0  13   0    1.36    3.06
   0  13   0    0.48    3.65
   0 -13   0   -0.67    5.24
   0  13   1  200.45   20.64
   0  13  -1  210.18   18.55
   0  13  -1  188.55   19.83
   0  13  -1  191.32   18.52
   0 -13  -1  212.66   25.04
   0  13  -2   10.74    4.96
   0  13  -2   15.51    4.62
   0 -13  -2   10.58    6.06
   0  13  -2   10.20    4.49
   0  13  -2   13.34    4.23
   0  13   2   12.25    5.06
   0 -13  -2   10.51    5.85
   0  13  -3  192.61   16.84
   0  13  -3  172.80   14.12
   0 -13  -3  170.31   18.35
   0 -13  -3  175.15   18.59
   0  13  -3  238.08   15.58
   0  13  -3  179.47   12.43
   0 -13  -3  195.05   18.89
   0  13  -4    8.15    3.88
   0  13  -4    3.00    4.16
   0  13  -4    4.27    4.60
   0 -13  -4    3.97    5.80
   0  13  -4    9.97    5.00
   0 -13  -4   22.65   10.90
   0 -13  -4    5.57    6.32
   0  13  -5   30.52    8.11
   0  13  -5   24.90    7.91
   0 -13  -5   13.98    7.63
   0 -13  -5   54.89   16.34
   0  13  -5   17.28    7.09
   0 -13  -5   38.07   25.31
   0  13  -5   24.65    7.76
   0 -13  -6  506.82   55.52
   0  13  -6  502.93   28.63
   0 -13  -6  433.98   33.46
   0  13  -6  505.31   26.99
   0  13  -6  555.06   32.21
   0  13  -6  567.03   32.75
   0  13  -7   43.33   19.83
   0 -13  -7   34.28   12.14
   0  13  -7   46.47   10.92
   0  13  -7   48.86   12.20
   0  13  -8    1.47    5.41
   0  13  -8   12.28   30.26
   0 -13  -8    2.31    9.61
   0 -13  -8    0.63    6.38
   0 -13  -8    4.42   10.54
   0  13  -8   15.26   27.16
   0  13  -8    2.85    7.12
   0  13  -9   62.55   33.37
   0  13  -9   70.63   13.54
   0 -13  -9   38.52   13.97
   0 -13  -9   35.90   13.43
   0  13  -9  112.47   38.67
   0 -13  -9   55.44   45.33
   0 -13 -10   44.54   14.25
   0  13 -10   72.65   31.22
   0 -13 -10  134.16   43.75
   0  13 -10   43.38    9.04
   0  13 -10  105.98   37.38
   0 -14   0    5.24    5.72
   0 -14   0   14.31    8.31
   0  14   0    7.39    5.25
   0  14   0   11.01    3.90
   0  14  -1   52.71    7.44
   0  14  -1   42.41    9.01
   0 -14   1   43.38   10.39
   0 -14  -1   49.07   10.44
   0  14  -1   56.17    7.84
   0 -14  -1   39.96    9.71
   0  14  -1   47.91    9.86
   0  14   1   53.02    7.15
   0 -14  -2  341.27   25.59
   0 -14  -2  341.40   26.58
   0 -14   2  318.67   25.65
   0  14  -2  335.86   19.54
   0  14  -2  369.48   17.45
   0  14   2  405.87   19.46
   0  14  -2  329.02   24.34
   0 -14  -2  359.19   26.24
   0  14  -2  378.53   19.01
   0  14  -2  441.41   21.50
   0 -14  -3    3.45    5.44
   0  14  -3    4.09    3.54
   0  14  -3    3.21    3.60
   0  14   3    3.51    2.50
   0 -14  -3    3.48    7.87
   0  14  -3    4.36    3.19
   0 -14  -3    0.51    5.45
   0 -14   3    2.58    5.02
   0  14  -4   86.97   12.03
   0  14  -4   85.04   11.80
   0 -14  -4   93.50   14.64
   0  14  -4   85.67   10.20
   0 -14  -4  108.53   17.93
   0  14  -4  102.16   10.89
   0  14  -4   87.16   10.08
   0  14  -5  153.07   14.94
   0 -14  -5  216.80   25.92
   0  14  -5  168.02   15.50
   0  14  -5  160.97   17.24
   0 -14  -5  150.14   20.27
   0 -14  -6  284.18   28.90
   0  14  -6  359.35   23.86
   0  14  -6  326.15   23.89
   0  14  -6  373.47   27.26
   0  14  -6  329.86   25.90
   0  14  -7  226.15   26.43
   0  14  -7  207.40   22.08
   0  14  -7  222.23   21.87
   0 -14  -7  173.00   24.27
   0  14  -8   82.47   15.10
   0 -14  -8   46.02   13.52
   0 -14  -8   47.00   14.64
   0  14  -8   92.23   31.28
   0  14  -8   74.38   13.27
   0  14  -8  110.57   30.43
   0 -14  -8   68.25   16.69
   0  14  -9   20.49    8.56
   0 -14  -9   16.31   11.62
   0 -14  -9   76.52   48.25
   0 -14  -9   17.33   10.89
   0  14  -9   31.02   31.64
   0  14  -9   53.41   33.09
   0  14 -10   28.19    7.48
   0 -14 -10  127.10   40.93
   0  14 -10   93.78   32.94
   0  14 -10   60.63   29.84
   0 -14 -10   37.91   11.85
   0  14 -11  118.22   21.33
   0 -15   0    0.50    4.80
   0  15   0    0.22    1.91
   0 -15   0    3.16    6.25
   0  15   0    0.50    2.37
   0  15  -1    3.41    3.23
   0 -15  -1    1.49    5.58
   0 -15  -1    6.17    6.26
   0  15  -1    2.29    3.02
   0  15   1    0.25    2.75
   0 -15   1    3.79    5.88
   0  15  -1    2.93    2.51
   0 -15   1    0.85    5.73
   0 -15   2  322.07   27.19
   0 -15  -2  303.09   25.41
   0  15  -2  423.30   22.03
   0  15  -2  394.22   20.98
   0  15  -2  355.13   17.74
   0  15  -2  341.48   18.62
   0 -15  -2  348.77   27.32
   0  15   2  382.61   19.98
   0 -15  -2  344.13   28.24
   0  15  -2  356.41   20.81
   0 -15  -3   15.15    7.81
   0  15  -3   15.52    5.07
   0  15  -3   11.30    4.31
   0 -15  -3   11.84    7.04
   0 -15  -3   11.52    8.88
   0  15  -3   12.37    4.90
   0 -15   3   10.02    7.12
   0  15  -3   16.62    6.00
   0  15   3   15.76    4.51
   0  15  -4  457.78   26.97
   0  15  -4  500.10   23.85
   0 -15  -4  483.37   34.92
   0  15  -4  519.44   28.09
   0  15  -4  495.34   22.53
   0 -15  -4  477.63   33.34
   0  15  -5  318.72   21.16
   0  15  -5  317.96   20.63
   0  15  -5  346.79   25.31
   0 -15  -5  313.98   29.98
   0  15  -6    2.94    5.88
   0  15  -6   30.19   11.14
   0  15  -6   20.15   10.16
   0  15  -6    7.85    7.22
   0 -15  -6    9.13   10.34
   0  15  -7   44.94   11.17
   0  15  -7   40.37   11.67
   0 -15  -7   33.86   13.44
   0  15  -7   84.78   21.09
   0  15  -7   45.05   20.92
   0 -15  -8   -2.25    9.26
   0  15  -8   -1.41    5.10
   0 -15  -8    4.56   10.15
   0  15  -8   28.44   26.12
   0  15  -8    0.53    7.02
   0 -15  -8    1.41   10.17
   0  15  -9  361.59   37.05
   0  15  -9  334.82   25.10
   0 -15  -9  387.17   54.81
   0 -15  -9  327.61   29.99
   0  15  -9  296.56   36.16
   0 -15  -9  279.67   28.00
   0  15 -10   32.67    7.17
   0  15 -10   49.21   24.81
   0 -15 -10   32.74   10.94
   0  15 -10   72.74   28.34
   0 -16   0 1241.61   51.38
   0  16   0 1247.48   36.11
   0  16   0 1066.50   31.47
   0 -16   0 1077.04   50.15
   0  16  -1  114.92   10.19
   0 -16  -1  108.57   16.72
   0  16  -1  135.21   12.77
   0  16   1  126.61   11.82
   0 -16   1  104.36   16.58
   0  16  -1  114.07   11.47
   0 -16  -1  116.92   16.52
   0  16  -2  130.88   11.32
   0  16  -2  129.86   13.15
   0  16   2  142.16   12.67
   0 -16   2  115.65   17.52
   0  16  -2  134.76   13.12
   0 -16  -2  124.25   17.29
   0 -16  -2  116.31   16.93
   0 -16  -2  117.46   18.01
   0  16  -2  146.46   13.20
   0  16  -2  135.70   12.30
   0  16  -3  277.66   18.69
   0 -16  -3  247.86   25.70
   0  16  -3  246.05   16.29
   0 -16  -3  234.22   23.93
   0  16  -3  232.39   17.57
   0 -16  -3  199.32   23.38
   0  16   3  290.48   17.82
   0 -16   3  225.09   23.65
   0  16  -3  236.45   19.21
   0  16  -4   36.10    7.72
   0  16  -4   45.54    8.15
   0 -16  -4   33.60   10.71
   0  16  -4   34.58    8.31
   0 -16  -4   47.11   16.53
   0 -16  -4   38.31   12.87
   0  16  -5   71.55   12.05
   0  16  -5   60.44   10.51
   0 -16  -5   61.49   15.47
   0  16  -5   69.43   10.68
   0  16  -5   80.76   13.22
   0  16  -6  441.05   26.60
   0  16  -6  420.40   25.57
   0  16  -6  461.71   30.35
   0 -16  -6  394.87   35.10
   0 -16  -6  459.49   45.43
   0  16  -7   10.46    7.39
   0 -16  -7   18.24   11.85
   0  16  -7   12.79    8.75
   0  16  -7   40.54   20.92
   0  16  -8   38.62   25.31
   0 -16  -8   -1.54    8.89
   0 -16  -8   11.06   11.59
   0  16  -8   12.92    7.27
   0  16  -8   10.78    7.76
   0 -16  -9   10.43    9.31
   0  16  -9   58.94   26.83
   0  16  -9   23.65    7.81
   0 -16  -9   17.56   10.29
   0  16  -9   24.36   26.96
   0  16 -10    2.68    3.42
   0 -16 -10   -0.90    6.67
   0 -17   0    1.26    7.04
   0 -17   0    3.39    5.72
   0  17   0    0.25    2.52
   0  17   0    0.58    3.18
   0  17   1   17.89    5.75
   0  17  -1   16.12    4.48
   0 -17  -1   18.57    8.91
   0 -17   1   15.26    8.94
   0  17  -1   16.55    5.40
   0 -17  -1    9.25    8.06
   0  17  -1   13.05    5.36
   0  17   2  123.81   12.33
   0 -17   2  120.08   18.38
   0  17  -2  128.68   12.75
   0  17  -2  117.04   10.88
   0  17  -2  121.43   12.07
   0 -17  -2  112.72   17.58
   0  17  -2  127.18   13.59
   0 -17  -2  127.99   18.51
   0  17  -2  150.93   14.38
   0  17  -3   68.20   10.27
   0  17  -3   52.60    8.27
   0 -17  -3   60.72   14.09
   0 -17  -3   49.84   14.60
   0  17  -3   73.44   10.32
   0 -17   3   58.75   13.38
   0 -17  -3   58.68   13.50
   0  17  -3   58.17   10.15
   0  17   3   76.04    9.86
   0 -17  -4  578.26   41.90
   0  17  -4  637.68   32.08
   0 -17  -4  568.68   38.70
   0 -17  -4  626.23   42.99
   0  17  -4  599.45   27.48
   0  17  -4  705.75   30.91
   0  17  -5   92.40   12.48
   0  17  -5   91.82   13.90
   0  17  -5   92.53   11.59
   0  17  -5  101.93   15.03
   0 -17  -5  133.43   29.24
   0 -17  -6   88.21   17.92
   0  17  -6  121.68   15.23
   0  17  -6  124.79   16.34
   0  17  -6  108.97   13.96
   0 -17  -6   97.05   19.10
   0  17  -7   -1.18   20.35
   0  17  -7    0.97    6.60
   0  17  -7   -0.48    5.51
   0  17  -7   37.69   16.45
   0 -17  -7    3.79   10.75
   0 -17  -8    9.85   10.26
   0 -17  -8   13.39    9.62
   0  17  -8   31.50   22.69
   0  17  -8   14.85    6.73
   0  17  -8   13.84    7.78
   0  17  -8   25.70   27.56
   0 -17  -9  112.74   41.70
   0 -17  -9   62.97   13.19
   0  17  -9   57.83   10.11
   0 -17  -9   66.58   13.99
   0  17  -9  117.49   25.01
   0  17 -10  107.05   18.73
   0  17 -10   64.92    7.48
   0 -17 -10   97.72   13.03
   0  18   0 4089.49   65.38
   0 -18   0 4034.66  104.50
   0 -18   0 4911.48  106.84
   0  18   0 4582.32   74.52
   0  18   1   49.86    8.35
   0 -18   1   40.04   12.41
   0  18  -1   48.52    8.85
   0 -18  -1   41.92   12.78
   0 -18  -1   55.11   13.08
   0  18  -1   34.28    7.08
   0 -18   2  346.62   31.16
   0 -18  -2  396.49   32.44
   0  18  -2  350.61   22.35
   0 -18  -2  347.24   30.59
   0  18  -2  350.98   20.56
   0  18  -2  417.69   24.21
   0  18   2  396.17   22.17
   0  18  -2  415.66   22.63
   0  18  -3    2.81    4.21
   0 -18   3    0.66    6.42
   0 -18  -3    3.51    9.08
   0  18  -3    5.21    4.59
   0 -18  -3   -6.84   12.15
   0  18  -3    6.35    5.24
   0 -18  -3    3.97    7.17
   0  18  -3    2.04    3.63
   0  18  -4   60.92   11.12
   0  18  -4   60.07    9.81
   0 -18  -4   51.67   13.19
   0 -18  -4   58.60   15.98
   0 -18   4   55.97   12.42
   0 -18  -4   27.87   17.34
   0  18  -5   18.19    7.69
   0  18  -5   22.59    8.67
   0 -18  -5   -7.11   22.54
   0  18  -5   17.17    7.04
   0  18  -5   13.30    5.59
   0 -18  -5   13.03    8.13
   0  18  -6   11.92    6.80
   0 -18  -6    7.33   35.34
   0  18  -6    7.99    6.79
   0 -18  -6    9.25   11.24
   0 -18  -6   11.87    9.26
   0  18  -6    6.52    6.90
   0 -18  -7   84.68   19.05
   0  18  -7   80.97   13.73
   0 -18  -7  123.43   48.12
   0 -18  -7   91.31   17.08
   0  18  -7   86.94   16.62
   0  18  -7   59.78   21.29
   0  18  -7  102.95   14.42
   0 -18  -8  359.02   31.52
   0  18  -8  334.21   23.61
   0 -18  -8  335.47   30.91
   0 -18  -8  319.82   27.92
   0  18  -8  352.31   32.59
   0  18  -8  333.70   22.67
   0  18  -8  312.79   27.34
   0  18  -9   26.34    7.03
   0 -18  -9   27.74   10.13
   0 -18 -10  116.54   12.27
   0 -19   0    1.20    6.18
   0 -19   0   -0.72    7.43
   0  19   0    2.60    4.62
   0  19   0    1.39    3.12
   0  19  -1  238.04   17.70
   0 -19  -1  285.65   27.51
   0 -19   1  232.34   26.37
   0  19  -1  282.50   19.24
   0 -19  -1  240.56   26.82
   0  19  -1  279.35   19.82
   0  19   1  272.26   19.02
   0  19  -2  363.24   23.05
   0 -19   2  330.41   31.09
   0  19   2  340.86   21.12
   0  19  -2  299.31   21.25
   0 -19  -2  332.01   30.51
   0  19  -2  338.41   20.67
   0  19  -2  309.25   19.49
   0 -19  -2  316.09   30.24
   0  19  -3  122.85   12.57
   0 -19   3  136.19   20.16
   0 -19  -3  122.87   19.31
   0  19  -3  138.49   15.57
   0  19  -3  137.69   12.92
   0 -19  -3  118.99   20.05
   0  19  -3  127.94   14.00
   0  19  -3  158.20   15.49
   0 -19  -4   67.34   15.43
   0  19  -4   58.30    9.47
   0 -19   4   58.41   12.70
   0 -19  -4   15.78   16.90
   0  19  -4   67.31   12.14
   0 -19  -4   55.52   16.42
   0  19  -4   72.48   11.57
   0  19  -5   28.46    9.24
   0  19  -5   26.51    8.68
   0 -19  -5   24.62    9.70
   0  19  -5   18.90    7.19
   0 -19  -6   -0.75    7.02
   0  19  -6    0.44    6.21
   0  19  -6   -1.51    5.28
   0  19  -6    0.75    5.76
   0  19   6    3.17    3.98
   0  19  -6    2.24    6.12
   0 -19  -6    3.08   10.61
   0  19  -7   33.64   13.37
   0 -19  -7   12.13   11.72
   0 -19  -7  -15.95   42.32
   0  19  -7   -0.72   19.94
   0 -19  -7    7.42    8.61
   0  19  -7   10.67    6.50
   0  19  -8  205.97   16.96
   0 -19  -8  210.49   21.93
   0 -19  -8  250.76   24.27
   0 -19  -8  193.87   23.08
   0  19  -8  214.08   17.83
   0 -19  -9   54.71   10.89
   0  19  -9   55.33    8.14
   0 -20   0  276.59   26.24
   0  20   0  269.92   19.64
   0 -20   0  225.76   27.38
   0  20   0  242.47   16.79
   0 -20   1    4.45    8.19
   0  20  -1    5.80    4.83
   0 -20  -1   -2.59    7.26
   0 -20  -1    5.22    9.31
   0  20  -1    5.54    4.17
   0  20   1    3.32    4.34
   0  20  -1    4.63    4.86
   0 -20  -2  300.40   29.71
   0  20  -2  340.61   22.59
   0 -20  -2  268.61   28.37
   0  20   2  327.72   20.98
   0  20  -2  296.26   21.30
   0 -20   2  294.16   29.93
   0  20  -2  268.85   18.21
   0  20  -2  296.64   19.39
   0  20  -3   30.41    7.51
   0  20  -3   31.11    6.80
   0  20  -3   35.05    8.21
   0  20  -3   35.65    9.42
   0 -20   3   31.53   11.26
   0 -20  -3   38.31   12.52
   0 -20  -3   14.28   10.76
   0  20  -4  355.53   25.45
   0 -20   4  349.97   29.07
   0 -20  -4  348.21   34.62
   0 -20  -4  368.84   32.70
   0  20  -4  382.64   25.03
   0  20  -5    3.92    7.30
   0  20  -5    5.87    5.39
   0 -20  -5    6.30    7.16
   0  20  -5   12.53    7.10
   0 -20  -5   11.91   12.38
   0  20  -6   93.96   13.50
   0  20   6   82.36    9.92
   0  20  -6   95.24   13.76
   0 -20  -6   87.92   20.56
   0 -20  -6   90.58   15.19
   0  20  -6   91.30   12.64
   0 -20  -6   77.53   15.79
   0  20  -7   47.35    9.59
   0 -20  -7   52.19   14.64
   0 -20  -7   55.48   12.83
   0 -20  -8   12.28    9.25
   0  20  -8    8.43    4.71
   0  20  -8    8.39    5.29
   0 -20  -8    9.12    7.09
   0 -20  -8    6.57    5.98
   0 -20  -9   42.80    8.70
   0 -20  -9   44.44    9.05
   0  20  -9   40.69    6.43
   0  21   0    0.86    3.06
   0  21   0    1.02    4.36
   0  21   0   -0.35    4.15
   0 -21   0   -2.34    8.17
   0 -21  -1   43.94   14.34
   0 -21  -1   45.27   12.48
   0  21  -1   37.62    7.88
   0  21  -1   44.06    8.41
   0  21  -1   47.18    9.30
   0 -21   1   41.71   13.71
   0  21   1   45.28    8.63
   0 -21  -2   74.78   16.71
   0  21  -2   91.67   12.31
   0 -21   2   73.04   15.82
   0 -21  -2   64.46   15.70
   0  21  -2   72.91    9.95
   0  21  -2   61.38    9.07
   0  21  -2   73.07   11.21
   0  21  -3  174.21   17.22
   0  21  -3  159.00   15.17
   0  21  -3  146.20   12.93
   0 -21  -3  159.17   23.64
   0 -21   3  157.34   21.57
   0 -21  -3  151.23   22.12
   0 -21   4   40.23   11.12
   0 -21  -4   39.40   14.16
   0  21  -4   43.45    9.24
   0  21  -4   42.45   10.33
   0 -21  -4   40.33   12.36
   0  21  -5  217.34   19.47
   0 -21  -5  238.77   29.19
   0  21   5  201.01   16.12
   0 -21  -5  210.13   22.98
   0 -21  -5  223.23   21.85
   0 -21  -6  437.86   30.10
   0 -21  -6  427.76   32.58
   0  21   6  425.42   20.56
   0  21  -6  415.12   25.70
   0  21  -6  412.81   25.87
   0  21  -7   23.19    7.43
   0  21  -7   29.27    7.48
   0 -21  -7   31.80   12.50
   0 -21  -7   28.08    9.00
   0  21  -8    8.29    4.46
   0 -21  -8    9.18    6.03
   0  21  -8    9.40    4.27
   0 -21  -8    9.68    7.93
   0  21  -9  142.05    9.61
   0 -21  -9  144.32   12.25
   0  22   0   38.80    8.24
   0  22   0   36.06    8.02
   0  22   0   30.68    6.30
   0 -22   0   41.73   14.56
   0 -22  -1  235.44   24.88
   0  22   1  221.17   18.29
   0  22  -1  227.82   17.16
   0 -22   1  227.31   27.20
   0  22  -1  212.25   16.82
   0  22  -1  235.11   19.18
   0 -22  -1  222.64   27.40
   0 -22  -2   28.32   12.07
   0  22  -2   33.32    8.14
   0  22  -2   32.01    6.65
   0 -22  -2   35.87   12.24
   0  22  -2   30.57    6.88
   0 -22   2   32.91   12.40
   0 -22   3   78.26   15.57
   0 -22  -3   57.84   14.22
   0 -22  -3   79.42   17.16
   0  22  -3   61.88   11.00
   0  22  -3   63.78    9.80
   0 -22   4   71.31   13.60
   0 -22  -4   62.09   15.97
   0  22   4   52.99    9.35
   0  22  -4   56.08    9.76
   0 -22  -4   51.05   10.51
   0  22  -4   61.60   11.08
   0 -22  -4   57.78   13.90
   0  22   5  108.85   11.63
   0 -22  -5  125.03   17.21
   0 -22  -5  140.77   22.69
   0 -22  -5  124.17   16.02
   0  22  -5  116.01   13.63
   0  22   6    1.53    3.17
   0  22  -6   -0.68    5.07
   0  22  -6    5.27    5.34
   0 -22  -6    3.52    6.06
   0 -22  -6    2.68    6.26
   0 -22  -7   94.47   13.24
   0 -22  -7   91.53   16.11
   0 -22  -7  105.19   14.23
   0  22  -7   91.89   11.02
   0  22  -7   81.19   10.40
   0 -22  -8   45.71    8.46
   0 -22  -8   47.36   10.24
   0  22  -8   44.07    6.38
   0 -23   0    2.34    9.96
   0  23   0    0.33    4.27
   0 -23  -1    6.94    9.86
   0  23  -1    5.59    4.19
   0  23   1    3.77    5.09
   0 -23   1    6.69    8.45
   0  23  -1    7.28    4.54
   0  23  -2   18.64    5.40
   0  23  -2   24.07    7.32
   0 -23  -2   13.47    9.11
   0 -23   2   21.48   11.06
   0 -23  -2   19.07   11.35
   0  23  -3   13.06    6.09
   0 -23  -3    6.13    8.19
   0  23   3   11.68    5.80
   0 -23  -3    8.23    9.64
   0  23  -3   13.11    5.25
   0 -23   3   10.10    8.17
   0 -23  -4   54.59   13.31
   0  23  -4   56.58    9.58
   0 -23   4   58.99   11.89
   0 -23  -4   65.51   16.59
   0  23  -4   57.24   10.65
   0 -23  -4   48.64    9.58
   0  23   4   57.08    9.31
   0  23  -5   66.22   10.25
   0 -23  -5   73.85   16.66
   0 -23  -5   59.84   11.08
   0 -23  -5   58.46   11.77
   0 -23  -5   76.91   14.29
   0  23   5   66.16    8.98
   0  23  -6  237.59   17.08
   0 -23  -6  236.95   20.94
   0  23   6  215.47   12.92
   0 -23  -6  241.51   19.63
   0  23  -6  235.44   17.51
   0  23  -7   20.24    5.40
   0 -23  -7   20.95    6.88
   0  23  -7   16.39    5.19
   0 -23  -7   24.10    6.72
   0 -23  -7   10.65    7.11
   0  23  -8    5.41    2.57
   0 -23  -8   10.49    4.62
   0 -24   0   -0.75    8.76
   0  24   0    1.24    4.13
   0  24  -1   48.06    7.89
   0  24   1   57.53    9.75
   0 -24  -1   46.25   14.83
   0  24  -1   52.21    8.42
   0 -24   1   36.32   13.60
   0  24  -2   85.19    9.82
   0 -24   2   88.86   17.18
   0  24  -2   89.53   11.44
   0 -24  -2   92.91   18.41
   0 -24  -2   85.92   15.60
   0  24   3  110.46   12.68
   0 -24   3  112.04   17.23
   0  24  -3   97.50   12.42
   0 -24  -3   91.16   16.55
   0 -24  -3  100.85   17.88
   0  24  -3  102.83   10.86
   0 -24  -4   72.77   14.06
   0  24   4   78.41    9.97
   0 -24   4   90.69   13.82
   0  24  -4   86.31   10.41
   0 -24  -4   73.42   16.09
   0  24  -4   88.09   11.95
   0  24  -5   27.98    7.24
   0 -24  -5   32.68    8.68
   0  24   5   26.61    5.85
   0 -24  -5   39.01    8.40
   0  24  -5   27.18    6.69
   0 -24  -5   25.48    8.86
   0 -24  -5   45.04   12.92
   0  24  -6  265.79   16.82
   0 -24  -6  313.41   20.18
   0  24   6  250.64   12.59
   0 -24  -6  285.00   25.07
   0 -24  -6  270.69   20.04
   0  24  -6  268.23   16.29
   0  24  -7    1.29    2.76
   0  24  -7    1.91    2.93
   0 -24  -7    1.50    3.64
   0 -24  -7    3.53    3.43
   0  24  -8    1.16    1.52
   0  25   0   -1.14    4.35
   0 -25   0   -0.70    8.68
   0 -25  -1    6.30   10.11
   0  25   1    4.20    5.39
   0  25  -1    5.23    4.05
   0 -25   1    9.31    9.87
   0  25  -1    3.61    3.41
   0 -25   2  371.01   30.59
   0 -25  -2  387.35   33.00
   0  25  -2  380.61   18.81
   0  25  -2  377.46   21.11
   0 -25   3   52.26   11.78
   0  25   3   53.50    8.62
   0 -25  -3   46.01   11.79
   0 -25  -3   49.91   13.15
   0  25  -3   42.94    6.61
   0  25  -3   52.47    8.88
   0  25  -4  314.11   19.66
   0  25   4  303.06   17.43
   0 -25  -4  324.11   25.90
   0 -25  -4  325.33   27.53
   0  25  -4  307.55   17.33
   0  25  -5  152.99   13.31
   0 -25  -5  125.05   15.09
   0 -25  -5  145.45   18.35
   0  25  -5  137.54   11.49
   0  25   5  120.07    9.88
   0 -25  -6  105.55   10.19
   0  25   6   84.95    6.67
   0  25  -6  103.62    9.16
   0 -25  -6  115.52   15.05
   0  25  -7    6.52    2.81
   0  25  -7    3.62    2.44
   0  26   0  867.88   29.98
   0 -26   0  891.71   48.60
   0 -26  -1    3.84    8.72
   0  26   1    1.88    4.57
   0  26  -1    2.20    3.03
   0  26  -1    4.44    3.73
   0 -26   1    2.40    8.20
   0 -26   2   50.73   12.27
   0  26  -2   38.22    6.99
   0 -26  -2   30.93   11.12
   0  26   2   41.23    7.95
   0  26  -2   37.63    6.06
   0 -26  -3   32.42   10.29
   0  26  -3   33.70    6.91
   0 -26   3   31.38    9.26
   0  26   3   36.78    6.90
   0  26  -4    5.44    2.95
   0  26   4    5.18    3.66
   0 -26  -4    4.65    5.83
   0  26  -4    4.97    3.88
   0 -26  -4    5.78    6.13
   0  26  -5   25.18    5.58
   0 -26  -5   24.30    7.03
   0  26  -5   23.46    4.59
   0  26   5   23.14    4.43
   0  26  -6    6.24    2.70
   0 -26  -6    7.85    3.86
   0  26   6    5.39    1.83
   0 -27   0    2.27    7.89
   0  27   0    2.46    3.70
   0  27  -1  130.23   10.56
   0 -27   1  144.80   18.51
   0  27   1  132.39   11.57
   0 -27  -1  136.50   19.14
   0 -27  -2   68.29   13.67
   0  27  -2   73.24    8.14
   0 -27   2   69.94   12.43
   0  27   2   66.22    8.63
   0 -27  -3  194.27   19.50
   0  27   3  182.79   12.64
   0  27  -3  165.00   12.25
   0 -27   3  195.69   17.69
   0  27   4   63.63    6.99
   0  27  -4   67.72    7.81
   0 -27  -4   67.56   10.91
   0 -27  -4   67.21   10.34
   0  27  -5   10.06    3.57
   0  27  -5    7.94    2.44
   0 -27  -5    8.23    4.42
   0  27   5    9.56    2.85
   0  27  -6    0.12    1.76
   0 -28   0  674.86   36.19
   0  28   0  617.95   21.70
   0  28   1  169.02   11.99
   0 -28   1  190.48   19.02
   0  28  -1  147.78   10.14
   0 -28  -1  148.22   18.13
   0 -28   2  300.62   21.86
   0  28   2  256.56   14.13
   0  28  -2  255.39   12.62
   0 -28  -2  268.11   22.33
   0 -28   3  225.56   16.72
   0 -28  -3  209.50   17.95
   0  28   3  193.30   11.65
   0  28  -3  182.51   11.12
   0 -28  -3  192.92   17.45
   0  28   4    2.06    2.37
   0  28  -4    2.77    2.42
   0 -28  -4    4.69    3.80
   0 -28  -4    3.58    4.11
   0  28   5    1.82    1.44
   0  28  -5    1.62    1.85
   0  29   0    1.37    2.55
   0 -29   0    1.99    5.36
   0 -29  -1    9.89    6.26
   0 -29   1   19.56    7.20
   0  29   1   18.54    4.28
   0 -29   2   73.92    8.45
   0 -29  -2   81.01   11.60
   0  29   2   84.69    7.48
   0 -29   2   87.14   10.82
   0  29  -3   42.77    4.54
   0 -29  -3   55.88    8.71
   0 -29  -3   47.88    8.38
   0  29   3   48.19    5.52
   0  29   4    4.10    1.95
   0 -29  -4    4.84    3.51
   0  29  -4    4.60    1.80
   0 -30   0   31.60    7.32
   0 -30   0   28.63    6.38
   0 -30  -1   71.52   10.17
   0 -30  -1   62.82    9.01
   0 -30   1   55.94    7.50
   0 -30   1   61.75    8.81
   0 -30   2   14.22    4.16
   0 -30  -2   13.53    5.03
   0  30   2   15.67    3.12
   0 -30  -3    5.66    3.29
   0 -31   0   -0.22    2.61
   0 -31  -1   11.22    4.21
   0 -31  -1   12.76    3.83
   1   0   1  381.84    6.04
   1   0   1  394.20    6.70
  -1   0   1  395.75    7.24
  -1   0  -1  421.31    5.54
   1   0  -1  396.24    7.41
  -1   0  -1  416.51    7.05
  -1   0  -1  384.59    9.57
   1   0   1  368.49    9.04
  -1   0   1  409.54    8.23
   1   0   1  388.55    9.36
   1   0  -1  393.19    8.19
   1   0   2    6.89    2.38
  -1   0   2    8.81    1.68
   1   0   2    6.87    1.34
  -1   0   2    6.08    1.07
   1   0   2    5.44    1.13
   1   0  -2    8.20    2.01
   1   0   2    6.24    2.64
  -1   0   3  197.94   10.61
  -1   0   3  205.58    7.64
   1   0   3  197.15   12.16
   1   0  -3  186.85    9.10
  -1   0   3  199.32   12.50
   1   0   3  204.98    6.50
  -1   0   3  203.90    6.16
   1   0   3  190.00    7.19
   1   0   3  189.96   10.72
  -1   0   4  143.18    6.05
  -1   0   4  143.12    7.06
   1   0   4  136.87   12.40
   1   0  -4  120.52    8.75
   1   0   4  135.40    6.94
  -1   0   4  139.57   10.42
   1   0   4  137.07   10.48
  -1   0   4  149.23   13.12
   1   0   4  146.25    5.97
  -1   0   5  498.40   13.54
  -1   0   5  464.46   21.41
   1   0   5  488.74   27.68
   1   0   5  550.12   25.36
   1   0   5  458.02   10.03
  -1   0   5  547.78   29.87
   1   0   5  474.51   14.45
  -1   0   5  480.68   12.26
  -1   0  -6   33.47    7.09
  -1   0  -6   37.06    7.34
   1   0  -6   30.29    5.69
   1   0  -6   43.36    8.09
  -1   0   6   42.64   10.26
   1   0  -6   38.07    7.28
  -1   0  -7   37.20    8.66
  -1   0  -7   36.16    8.69
   1   0  -7   42.97    9.16
   1   0  -7   30.17    8.09
  -1   0  -7   25.23    6.21
   1   0  -7   41.17    7.39
  -1   0  -8   62.55   12.53
  -1   0  -8   97.65   11.72
   1   0  -8  -19.92   30.38
   1   0  -8   45.48   11.43
   1   0  -8  165.44   14.35
  -1   0  -8  106.50   16.16
   1   0  -9  174.67   21.76
   1   0  -9  225.00   40.05
   1   0 -10  400.73   54.31
  -1   0 -10  286.11   53.34
   1   0 -11  -51.75   38.59
  -1   0 -11   49.67   38.67
   1   0 -11   41.28   44.99
   1   1 -12   10.64   35.83
   1   1 -11   15.30   48.31
  -1  -1 -11   44.53   34.42
   1   1 -11  104.65   50.00
  -1  -1 -10  129.55   46.04
   1   1 -10  126.11   50.25
  -1  -1  -9  360.50   43.96
   1   1  -9  340.08   28.63
  -1  -1  -9  352.13   30.94
   1   1  -8   21.90    8.66
  -1  -1  -8   52.68    9.46
  -1  -1  -8   27.86    9.52
  -1  -1  -8   63.12   12.79
   1   1  -7   23.19    6.47
   1   1  -7    8.15    5.39
  -1  -1  -7    3.02    4.76
   1   1  -7   16.20    7.05
  -1  -1  -7   11.94    5.82
  -1  -1  -7    2.75    3.81
   1   1  -6   28.58    5.72
   1   1  -6   42.48    7.81
  -1   1   6   39.32    9.69
   1   1  -6   47.12    8.10
  -1  -1  -6   38.92    7.35
  -1  -1  -6   32.61    7.23
  -1   1   5 1110.30   32.54
  -1   1   5 1078.25   41.32
   1  -1   5  992.66   20.84
  -1   1   5 1058.02   22.12
  -1   1   5 1014.25   18.74
  -1   1   4  121.47    5.92
   1  -1   4  125.04    6.66
  -1   1   4  132.98    7.51
  -1   1   4  131.72   12.04
   1  -1   4  117.22   10.50
  -1   1   4  116.69    8.83
   1  -1   4  128.44    4.44
   1   1  -4  125.07    8.10
   1  -1   4  114.72   12.14
  -1   1   3   57.17    3.65
  -1   1   3   55.20    4.59
   1   1  -3   52.68    4.40
   1   1  -3   56.44    5.22
   1  -1   3   53.44    3.84
  -1   1   3   52.40    4.91
   1  -1   3   58.96    2.81
   1  -1   3   53.21    6.28
  -1   1   3   51.35    5.07
   1  -1   3   52.36    7.21
   1   1  -2  195.16    4.92
   1  -1   2  193.96    6.18
   1  -1   2  190.88   10.95
  -1   1   2  197.39    7.73
   1  -1   2  206.14    3.88
  -1   1   2  194.31    7.59
  -1   1   2  182.35    5.70
   1  -1   2  194.36    9.58
   1   1  -2  201.33    8.00
   1   1  -2  185.25    6.18
  -1   1   2  188.65    7.24
  -1   1   1 1624.04   18.53
   1   1  -1 1676.67   13.91
   1  -1   1 1630.26   14.08
   1  -1   0    0.02    0.39
  -1   1  -1 1621.75   13.86
  -1   1  -1 1409.12   21.84
   1   1   1 1426.40   14.82
  -1  -1   1 1739.92   13.98
   1   1   1 1748.41   18.40
   1  -1  -1 1593.61   18.88
   1   1   1 1463.39   18.78
  -1  -1   2  200.81   11.02
  -1   1  -2  223.37    6.57
  -1   1  -2  194.88    5.05
   1  -1  -2  199.66    8.68
  -1  -1   2  231.84    6.32
   1   1   2  216.99    6.51
   1   1   2  211.16    7.73
  -1  -1   2  220.17    5.08
   1   1   2  210.70    6.91
  -1   1  -2  219.43    7.12
  -1  -1   3   59.60    3.82
  -1  -1   3   56.75    3.30
   1   1   3   49.43    4.00
  -1   1  -3   57.52    4.23
  -1   1  -3   59.38    4.59
   1  -1  -3   45.90    5.37
  -1  -1   3   54.52    7.29
  -1  -1   3   53.02    6.18
   1   1   3   55.99    4.06
   1   1   3   51.51    6.01
   1   1   4  140.76   12.06
  -1  -1   4  134.69    5.84
   1   1   4  138.64    6.88
   1  -1  -4  133.36   10.02
  -1  -1   4  138.13    6.31
  -1  -1   4  135.31   13.10
   1   1   4  155.63   11.27
  -1  -1   4  138.53   11.33
   1   1   4  128.88    6.96
  -1  -1   5 1139.34   44.15
  -1  -1   5 1075.51   18.01
  -1  -1   5 1019.55   17.77
   1   1   5  986.09   21.46
   1   1   5 1085.90   33.52
   1   1   5 1101.99   19.67
  -1  -1   5 1044.07   34.90
   1   1   5 1073.22   39.46
  -1  -1   6   47.31   11.17
  -1   1  -6   22.74    5.32
   1  -1  -6   31.49    7.05
  -1   1  -6   29.45    6.95
   1  -1  -6   32.40    6.57
   1  -1  -7   22.88    7.56
   1  -1  -7   12.81    5.39
   1  -1  -7    9.92    5.70
  -1   1  -7    3.90    5.05
  -1   1  -7    6.40    4.87
  -1   1  -7    1.29    4.09
  -1   1  -8   46.97   12.27
   1  -1  -8   18.63    8.94
   1  -1  -9  588.26   47.67
  -1   1  -9  662.30   29.57
   1  -1  -9  377.30   32.29
  -1   1  -9  337.58   44.82
  -1   1 -10   78.59   49.92
   1  -1 -10  110.28   44.04
  -1   1 -11  156.04   54.56
   1  -1 -11   70.72   39.14
  -1   1 -11   44.90   42.28
   1  -1 -11   74.79   38.57
   1   2 -12   -6.75   41.16
   1   2 -11  -36.89   54.74
  -1  -2 -11   50.95   31.41
   1   2 -11   75.00   54.93
  -1  -2 -10   78.50   36.01
   1   2 -10  238.24   53.82
  -1  -2  -9  -49.25   34.12
   1   2  -9   25.08   22.56
   1   2  -9  -51.92   42.78
  -1  -2  -9   24.72   12.10
   1   2  -8   55.79   11.57
  -1  -2  -8   52.40   13.32
  -1  -2  -7  135.03   11.84
  -1  -2  -7  138.04   17.54
  -1  -2  -7  177.18   16.59
  -1  -2  -7  152.00   17.08
   1   2  -7  171.02   16.97
   1   2  -7  138.76   15.28
   1   2  -7  166.71   13.19
  -1  -2  -6  297.07   18.50
  -1  -2  -6  252.81   18.78
   1   2  -6  226.55   13.68
   1   2  -6  272.45   18.46
   1  -2   6  321.97   24.23
  -1   2   5  445.33   26.26
  -1   2   5  413.67   15.38
  -1   2   5  388.94   17.83
  -1   2   5  380.44   12.39
   1  -2   5  386.67   22.92
   1  -2   5  376.15   13.16
  -1   2   4  274.58   13.01
   1   2  -4  238.13    9.99
   1   2  -4  247.08   12.26
  -1   2   4  245.57    9.27
  -1   2   4  251.74   11.41
   1  -2   4  246.23   16.08
   1  -2   4  248.91    9.72
  -1   2   3  123.83    6.15
   1   2  -3  127.49    5.09
   1  -2   3  125.28    9.99
  -1   2   3  128.66    7.75
   1  -2   3  123.05   11.49
   1  -2   3  120.26    6.06
  -1   2   3  114.82    6.63
   1   2  -3  118.77    5.82
   1   2  -3  122.44    7.80
  -1   2   3  130.11    7.77
   1   2  -2  154.88    5.43
   1   2  -2  157.59    4.49
   1  -2   2  162.42    9.52
  -1   2   2  146.20    7.82
  -1  -2  -2  162.24    7.63
   1  -2   2  157.13    6.06
  -1   2   2  156.01    5.66
  -1   2   1   72.77    5.10
   1   2  -1   78.61    3.68
  -1  -2  -1   80.56    4.34
   1   2  -1   76.61    3.36
   1  -2   1   74.54    3.76
  -1   2   0 3883.72   29.79
  -1  -2   0 4481.31   35.75
  -1   2  -1   66.69    3.44
   1  -2  -1   62.99    4.93
   1   2   1   63.74    4.09
  -1  -2   1   67.53    3.49
  -1  -2   2  129.98    5.06
   1   2   2  111.32    7.23
  -1   2  -2  117.44    4.96
  -1  -2   2  106.50    4.28
  -1  -2   2  113.92    9.35
   1   2   2  120.43    6.53
  -1   2  -2  105.07    8.56
   1  -2  -2  114.48    7.74
   1   2   2  119.59    6.04
   1   2   3  129.57    8.25
   1   2   3  114.74    7.20
   1   2   3  126.71    6.66
  -1  -2   3  131.76   11.57
   1  -2  -3  112.59    8.80
  -1   2  -3  130.38    6.08
   1   2   3  130.19    6.65
  -1  -2   3  123.83    5.15
  -1   2  -3  122.14    7.03
  -1  -2   3  129.75    5.57
   1   2   4  265.78   11.04
  -1   2  -4  281.90   10.75
   1   2   4  261.82   13.71
  -1  -2   4  263.59    8.57
  -1   2  -4  265.74   11.46
   1   2   4  266.45   15.74
  -1  -2   4  266.03   18.88
   1   2   4  258.67   10.40
  -1  -2   4  288.34    8.94
  -1  -2   4  303.11   17.86
   1   2   5  403.10   14.35
   1   2   5  417.23   23.84
   1   2   5  418.45   19.70
  -1  -2   5  413.32   23.39
   1   2   5  425.74   14.34
  -1  -2   5  414.04   27.67
  -1   2  -6  210.76   13.60
   1  -2  -6  273.61   17.51
  -1   2  -6  255.70   18.23
   1  -2  -6  243.27   18.59
  -1   2  -7  177.48   17.32
   1  -2  -7  200.49   17.37
  -1   2  -7  171.85   13.73
   1  -2  -7  166.41   17.67
  -1   2  -8   82.59   14.42
  -1   2  -8  133.31   14.11
   1  -2  -8   52.13   12.50
   1  -2  -8   -2.25   22.38
   1  -2  -9   52.27   34.26
   1  -2  -9   17.21   10.64
   1  -2 -10  100.37   19.52
  -1   2 -10  142.16   53.50
   1  -2 -10  136.09   44.01
  -1   2 -11  117.01   58.65
   1  -2 -11    4.64   35.74
   1  -2 -11   80.80   42.60
   1   3 -12   40.05   48.52
   1   3 -11   72.80   54.81
   1   3 -10  283.49   56.64
  -1  -3 -10  227.90   26.70
  -1  -3 -10  179.90   37.61
   1   3  -9   14.92   24.21
  -1  -3  -9   11.52   11.51
   1   3  -8  282.68   32.61
  -1  -3  -8  311.19   28.30
  -1  -3  -8  312.86   28.40
   1   3  -7   29.63    8.54
   1   3  -7   11.57    5.58
  -1  -3  -7   20.97    8.02
  -1  -3  -7   21.94    6.73
  -1  -3  -6   19.71    4.38
  -1  -3  -6   21.47    6.43
   1   3  -6   21.36    6.36
   1   3  -6   23.02    5.67
  -1   3   5  548.30   19.34
   1  -3   5  587.28   17.43
  -1   3   5  615.63   30.59
  -1   3   5  583.46   20.00
  -1   3   5  577.03   16.61
   1  -3   5  605.63   30.05
  -1   3   4  692.91   17.37
   1   3  -4  699.61   14.41
   1   3  -4  615.07   14.58
   1  -3   4  677.05   28.14
  -1   3   4  714.96   21.43
   1   3  -4  662.55   21.10
  -1   3   4  684.29   20.62
   1  -3   4  662.30   16.90
  -1   3   4  643.57   18.03
  -1   3   3  203.73    8.15
   1  -3   3  230.96    9.05
   1   3  -3  228.19    7.64
  -1   3   3  225.98   11.48
   1   3  -3  214.50   10.98
  -1   3   3  244.45   10.20
   1  -3   3  242.94   14.54
  -1   3   3  237.08   11.00
   1   3  -3  224.77    6.91
   1   3  -2    2.56    1.16
   1  -3   2    3.64    1.60
  -1  -3  -2    4.84    2.10
  -1   3   2    7.09    3.27
   1   3  -2    2.96    1.27
  -1  -3  -1  341.06   10.84
  -1   3   1  303.93   11.84
   1   3  -1  331.99    9.34
   1  -3   1  319.66    9.53
  -1  -3   0    0.89    2.40
  -1   3   0    1.16    1.70
  -1   3  -1  336.56    9.25
   1   3   1  314.13   11.27
   1  -3  -1  307.87   12.27
  -1  -3   2    6.42    1.84
   1   3   2    5.13    1.95
   1   3   2    8.13    3.30
  -1   3  -2    7.73    1.79
   1  -3  -2    3.30    3.06
  -1   3  -2    6.00    1.02
  -1  -3   2    3.16    4.18
  -1   3  -2    5.86    4.28
   1  -3  -3  207.33   12.86
   1   3   3  249.24    9.93
  -1  -3   3  236.46   16.63
  -1   3  -3  228.38    8.25
   1   3   3  234.50   10.26
   1   3   3  230.49   10.33
  -1  -3   3  226.50    8.06
   1   3   3  227.77   11.67
  -1  -3   4  704.99   32.11
  -1   3  -4  645.41   19.00
  -1  -3   4  710.51   28.71
   1   3   4  656.08   18.06
   1   3   4  724.19   19.09
   1   3   4  672.82   20.18
   1   3   4  650.11   20.47
  -1   3  -4  670.70   16.43
  -1  -3   4  655.84   14.92
   1   3   4  675.67   24.75
  -1  -3   5  660.99   31.17
   1   3   5  582.92   22.04
   1   3   5  638.87   19.85
   1   3   5  618.62   18.85
   1   3   5  682.69   29.76
   1  -3  -6   14.98    5.80
  -1   3  -6    9.29    4.38
  -1   3  -6   15.03    5.85
  -1  -3   6   13.18    5.28
  -1   3  -7   28.01    7.14
   1  -3  -7   15.18    7.00
  -1   3  -7   13.85    6.55
   1  -3  -8  328.16   28.39
   1  -3  -8  261.82   26.34
  -1   3  -8  436.47   23.59
  -1   3  -8  414.43   29.86
   1  -3  -9   10.24   10.89
  -1   3  -9  356.64   22.40
  -1   3 -10  183.55   56.57
   1  -3 -10  160.16   23.80
   1  -3 -10  166.57   41.94
  -1   3 -10  180.67   35.68
   1  -3 -11   53.76   33.07
   1  -3 -11  123.95   43.41
  -1   3 -11  160.47   63.06
  -1   3 -12   12.83   37.31
   1   4 -12   17.87   50.32
   1   4 -11   38.41   56.71
   1   4 -10   30.42   32.25
  -1  -4 -10  162.97   23.87
   1   4 -10   91.12   53.39
  -1  -4 -10   58.16   32.35
  -1  -4 -10  -20.77   41.67
   1   4  -9    4.29   26.27
  -1  -4  -9   41.32   15.57
  -1  -4  -9   13.90    9.12
  -1  -4  -8  102.26   17.94
  -1  -4  -8   99.53   18.02
  -1  -4  -7    4.37    6.05
   1   4  -7   12.99    7.42
   1   4  -6  277.75   19.35
  -1  -4  -6  240.93   14.69
  -1  -4  -6  241.57   19.35
   1   4  -6  231.96   14.33
   1   4  -6  273.66   18.56
  -1   4   5  219.64   11.35
  -1   4   5  250.91   14.87
   1  -4   5  221.66   19.35
  -1   4   5  212.34   13.22
   1   4  -5  219.07   14.03
  -1   4   5  238.22   18.95
  -1   4   4  406.27   13.01
  -1   4   4  453.22   16.07
   1  -4   4  462.65   24.41
  -1   4   4  433.08   18.04
   1   4  -4  432.22   11.54
   1   4  -4  429.24   18.19
  -1   4   4  464.28   18.22
   1  -4   4  423.81   14.80
   1   4  -4  416.12   11.26
   1  -4   3   19.11    3.19
  -1   4   3   19.28    2.39
   1   4  -3   21.79    2.45
  -1   4   3   22.13    4.50
   1   4  -3   20.18    2.47
   1  -4   3   23.93    5.27
  -1   4   2   40.77    5.68
   1   4  -2   38.38    3.34
   1  -4   2   35.72    4.14
   1   4  -2   32.50    3.27
  -1  -4  -1   18.14    4.94
   1  -4   1   13.86    3.11
   1   4  -1   14.20    3.15
  -1   4   0   50.32    5.35
  -1   4   0   44.43    5.99
  -1  -4   0   51.92    6.75
   1  -4  -1   14.93    3.85
  -1   4  -1   16.04    2.87
  -1   4  -2   32.14    6.88
  -1  -4   2   32.10    3.75
  -1   4  -2   37.70    3.53
   1   4   2   36.45    5.86
  -1   4  -2   37.50    3.12
   1   4   2   34.05    4.02
  -1  -4   3   26.75    3.38
  -1   4  -3   29.06    1.87
   1   4   3   30.99    4.08
  -1   4  -3   32.56    3.44
  -1   4  -3   30.43    6.94
   1   4   3   27.50    4.93
   1   4   3   33.86    4.72
  -1   4  -4  388.66   16.20
  -1  -4   4  372.51   12.39
  -1   4  -4  418.43   13.18
  -1  -4   4  405.96   22.71
   1   4   4  400.18   15.82
   1   4   4  433.02   16.33
   1   4   4  419.09   15.55
   1   4   4  392.74   17.35
   1   4   5  258.05   13.16
  -1  -4   5  260.83   20.68
   1   4   5  267.63   18.33
  -1   4  -5  217.01   12.79
   1   4   5  256.88   14.30
  -1   4  -6  286.65   19.73
   1  -4  -6  232.23   18.94
  -1   4  -6  248.13   17.82
  -1   4  -6  214.68   13.95
   1  -4  -6  245.59   18.65
   1  -4  -7    2.38    5.26
  -1   4  -7    2.51    5.40
   1  -4  -8  123.63   18.85
   1  -4  -8   94.00   17.68
   1  -4  -9   28.48   32.16
   1  -4  -9   22.42   12.44
  -1   4 -10   19.63   54.87
  -1   4 -10   25.71   32.87
   1  -4 -10   74.51   19.10
   1  -4 -10   30.09   35.71
  -1   4 -11   73.74   61.61
   1  -4 -11  189.02   46.64
  -1   4 -12   21.35   42.54
   1   5 -12    3.46   54.85
   1   5 -11  106.04   59.52
   1   5 -10  108.80   35.65
   1   5 -10  170.81   56.65
  -1  -5 -10   75.59   47.09
  -1  -5  -9  251.95   27.52
   1   5  -9  260.59   50.44
   1   5  -9  317.16   37.58
  -1  -5  -9  273.96   30.16
  -1  -5  -9  363.33   38.36
  -1  -5  -8  175.65   22.87
  -1  -5  -8   60.45   29.86
  -1  -5  -8  187.65   23.37
   1   5  -8   83.79   27.29
   1   5  -7   32.12    9.34
  -1  -5  -7    7.08    7.38
   1   5  -7   23.20    6.97
  -1  -5  -7   19.42    5.06
  -1  -5  -6  195.45   13.82
   1   5  -6  206.76   13.88
  -1  -5  -6  217.76   18.96
   1   5  -6  216.62   17.16
  -1  -5  -6  189.30   17.09
   1   5  -6  228.91   17.52
  -1   5   5  886.60   28.88
  -1   5   5  810.90   28.05
  -1   5   5  829.45   24.26
   1  -5   5  888.27   39.75
   1   5  -5  759.01   27.86
   1  -5   4  751.45   21.43
  -1   5   4  818.05   25.42
   1   5  -4  695.11   25.19
   1  -5   4  810.45   33.76
   1   5  -4  701.79   14.42
   1   5  -4  753.50   16.00
  -1   5   4  757.99   26.03
  -1   5   4  747.87   23.31
  -1   5   3   47.16    6.69
   1   5  -3   44.14    3.82
   1  -5   3   49.61    7.59
   1   5  -3   45.35    3.90
   1  -5   3   42.92    5.08
  -1   5   2   38.08    6.11
   1   5  -2   51.33    4.91
   1  -5   2   39.04    4.67
   1  -5   2   47.18    9.04
   1   5  -2   42.12    4.20
  -1  -5  -2   47.56    4.53
   1  -5   1  149.97    8.92
   1   5  -1  153.71   11.65
  -1  -5  -1  135.01   12.22
   1   5  -1  156.66    9.02
  -1   5   0  136.15   11.08
  -1   5   0  129.34    8.93
  -1   5   0  140.49    9.88
  -1   5  -1  126.91    8.08
   1   5   1  121.75    8.19
   1  -5  -1  131.00    9.23
   1   5   2   50.56    5.49
  -1   5  -2   39.76    7.65
  -1   5  -2   53.33    4.84
   1   5   2   55.30    7.59
  -1  -5   3   35.24    4.28
  -1   5  -3   33.70    7.60
   1   5   3   42.73    6.67
  -1   5  -3   39.80    2.69
   1   5   3   39.58    4.55
  -1   5  -3   39.83    4.02
   1   5   4  686.56   19.38
  -1  -5   4  717.90   18.84
  -1  -5   4  818.21   33.68
   1   5   4  737.18   26.16
   1   5   4  765.85   24.06
  -1   5  -4  772.95   18.64
   1   5   4  811.91   23.16
   1   5   5  739.07   24.17
  -1  -5   5  833.47   38.40
  -1   5  -5  707.86   24.79
   1   5   5  778.73   27.06
   1   5   5  812.35   31.43
  -1   5  -6  210.98   16.83
   1  -5  -6  212.08   18.53
   1  -5  -6  195.62   17.58
  -1   5  -6  181.86   13.17
  -1   5  -6  215.65   17.53
   1  -5  -7   27.29    9.53
  -1   5  -7   20.70    6.99
   1  -5  -7   20.24    7.57
  -1   5  -7   18.79    7.31
  -1   5  -8  326.42   20.36
  -1   5  -8  259.45   24.40
   1  -5  -9   32.91   42.41
   1  -5  -9  242.43   27.00
  -1   5  -9   60.41   48.52
   1  -5  -9  326.81   38.80
   1  -5  -9  263.14   29.14
   1  -5 -10   -2.67   46.06
  -1   5 -10   92.15   57.89
   1  -5 -10   68.60   33.74
  -1   5 -10   95.12   36.71
   1  -5 -10  188.88   26.51
   1  -5 -11  273.79   48.84
  -1   5 -11  155.42   61.11
  -1   5 -12  -53.54   48.00
  -1   5 -12    7.05   46.54
   1   6 -12   16.70   56.73
  -1  -6 -11  113.71   38.86
   1   6 -11   69.95   57.09
  -1  -6 -10  206.90   49.74
  -1  -6 -10  120.22   19.12
   1   6 -10  191.52   40.98
  -1  -6  -9   55.52   17.20
   1   6  -9    8.09   31.59
   1   6  -9  -67.28   48.79
  -1  -6  -9  -56.93   41.67
  -1  -6  -9   -2.16    8.42
  -1  -6  -8  130.15   25.14
   1   6  -8  151.34   17.26
   1   6  -8   23.24   32.83
  -1  -6  -8  108.28   18.59
  -1  -6  -8   -5.80   35.52
  -1  -6  -8  113.81   19.02
   1   6  -7  162.78   13.83
   1   6  -7  121.90   15.53
  -1  -6  -7   86.13   10.40
  -1  -6  -7    9.14   23.72
  -1  -6  -7   80.42   13.45
   1   6  -7   99.47   13.47
  -1  -6  -7   68.92   13.80
   1   6  -6  491.00   26.19
   1   6  -6  450.22   20.14
  -1  -6  -6  471.71   27.69
   1   6  -6  476.36   25.75
  -1  -6  -6  434.78   21.47
  -1  -6  -6  439.00   27.75
  -1   6   5  348.98   18.80
  -1   6   5  315.33   16.47
   1   6  -5  254.14   13.67
  -1  -6  -5  278.73   19.66
   1   6  -5  289.61   18.59
  -1   6   5  304.09   18.51
   1  -6   5  320.33   24.98
  -1   6   4  444.57   19.62
   1   6  -4  428.72   11.74
  -1   6   4  459.07   21.99
   1   6  -4  455.36   13.41
   1  -6   4  425.58   17.49
   1  -6   3  187.09   14.94
   1   6  -3  167.46    8.38
  -1   6   3  174.80   13.52
   1   6  -3  156.56   15.38
   1   6  -3  172.96    8.46
   1  -6   3  168.86   10.65
  -1   6   2   13.10    4.44
   1  -6   2   11.97    3.41
   1   6  -2    7.70    2.47
  -1  -6  -2    8.24    2.82
  -1  -6  -1  415.03   22.78
   1   6  -1  385.14   19.33
   1  -6   1  352.89   15.11
  -1   6   1  386.90   17.28
   1   6  -1  387.22   15.64
  -1   6   0 2479.28   40.72
  -1   6   0 2625.34   44.05
  -1   6   0 2560.38   48.05
   1   6   1  363.08   15.37
  -1   6  -1  390.07   15.15
   1  -6  -1  377.38   16.93
  -1  -6   1  459.54   22.88
  -1   6  -1  295.62   13.91
  -1   6  -2    4.65    4.20
  -1   6  -2   10.64    2.80
   1   6   2   11.92    4.56
  -1   6  -3  198.92    9.65
   1   6   3  180.96    9.12
  -1   6  -3  187.12    7.16
   1   6   3  203.12   14.91
  -1   6  -3  165.17   16.16
  -1   6  -3  170.10    8.36
   1   6   4  460.95   22.57
  -1   6  -4  462.71   15.27
   1   6   4  481.50   20.85
  -1   6  -5  277.84   14.47
  -1  -6   5  362.90   26.18
   1   6   5  327.62   19.21
  -1   6  -5  313.01   17.97
   1  -6  -5  309.75   20.25
   1   6   5  339.32   17.80
  -1   6  -6  431.13   19.75
   1  -6  -6  461.83   27.65
   1  -6  -6  473.52   27.44
  -1   6  -6  504.80   26.64
  -1   6  -6  459.42   25.80
  -1   6  -7   85.12   12.59
   1  -6  -7   85.51   13.89
  -1   6  -7   94.73   13.98
   1  -6  -7   69.77   13.29
   1  -6  -8  142.24   28.42
  -1   6  -8  294.56   19.64
  -1   6  -8  183.57   21.32
   1  -6  -8  100.07   16.13
   1  -6  -8  115.01   19.42
   1  -6  -8  -33.41   37.10
   1  -6  -9   11.62   11.93
   1  -6  -9   15.69   11.00
   1  -6  -9   30.58   31.18
  -1   6 -10  187.67   39.01
   1  -6 -10   99.06   17.89
  -1   6 -10  209.06   57.71
   1  -6 -10  154.04   51.15
  -1   6 -11   32.55   36.74
  -1   6 -11  136.57   58.90
   1  -6 -11   26.58   40.92
  -1   6 -12   13.32   49.81
  -1   6 -12   73.04   46.70
   1   7 -12    4.66   47.07
   1   7 -11  125.31   35.59
   1   7 -11  188.58   56.75
  -1  -7 -11  272.56   45.57
  -1  -7 -10  174.34   51.82
  -1  -7 -10   23.73   11.70
   1   7 -10  153.85   60.53
   1   7 -10   37.51   36.84
   1   7  -9  179.99   49.22
  -1  -7  -9  301.05   33.11
  -1  -7  -9  216.19   26.41
  -1  -7  -9  291.93   50.34
   1   7  -9  275.98   36.10
  -1  -7  -8   52.21   14.84
   1   7  -8   89.49   20.26
  -1  -7  -8   60.98   13.34
   1   7  -8  -43.03   36.90
  -1  -7  -8   57.42   16.41
   1   7  -8   57.68   11.55
  -1  -7  -8  -17.97   32.52
   1   7  -7   35.17    9.03
  -1  -7  -7   32.99   10.98
  -1  -7  -7   33.92    9.90
  -1  -7  -7   35.19    7.29
  -1  -7  -6   94.29   14.66
  -1  -7  -6   98.05   13.65
  -1  -7  -6   73.87   16.41
   1   7  -6  137.64   11.95
   1   7  -6  112.09   12.41
   1   7  -6  105.11   12.82
   1   7  -5 1190.93   36.77
  -1  -7  -5 1047.14   39.37
   1   7  -5  949.94   26.23
  -1  -7  -5 1091.32   40.03
  -1  -7  -5 1022.99   37.53
   1   7  -5 1192.83   36.03
  -1   7   5 1066.85   32.73
   1   7  -5 1117.59   39.68
  -1   7   5 1173.10   39.09
   1   7  -4  222.13   10.35
   1   7  -4  191.17    8.51
  -1   7   4  215.64   16.42
   1  -7   4  246.74   20.32
   1  -7   4  207.52   13.10
   1  -7   4  266.86   24.40
   1   7  -3  125.77    8.41
   1  -7   3  112.52    9.37
  -1   7   3  120.86   12.07
   1  -7   3  138.32   16.37
   1   7  -3  125.11    8.20
   1   7  -3  104.32   13.15
   1  -7   2   94.88    8.55
   1   7  -2  101.03    8.13
  -1   7   2  102.04   10.88
   1   7  -1  208.34   12.70
  -1   7   1  187.62   12.70
  -1   7   1  225.48   14.41
   1   7  -1  229.88   16.09
  -1  -7  -1  214.66   18.06
  -1   7   0   64.82    7.80
  -1   7   0   62.70    8.07
   1   7   0   65.23    8.16
  -1   7   0   74.70    9.77
  -1   7  -1  264.10   13.64
  -1   7  -1  249.88   14.19
   1   7   1  260.50   14.22
   1  -7  -1  254.31   15.73
  -1  -7   2  134.80   14.52
  -1   7  -2  105.01    8.69
   1   7   2  118.95   12.31
  -1   7  -2  119.25    8.72
   1   7   3  110.84   11.95
  -1   7  -3  115.77    7.10
  -1   7  -3  103.64    7.49
  -1   7  -3  113.93    8.22
  -1   7  -3  103.32   13.65
  -1   7  -4  193.42   10.61
   1   7   4  200.29   16.03
   1   7   4  177.62   13.53
   1  -7  -5  976.21   36.32
  -1   7  -5 1037.81   34.38
   1  -7  -5 1017.22   37.52
   1   7   5 1040.10   36.75
  -1   7  -5  914.88   25.81
  -1   7  -5 1080.84   34.83
   1   7   5 1058.74   33.78
   1  -7  -6   87.85   12.83
  -1   7  -6  101.67   10.72
   1  -7  -6  121.90   15.90
  -1   7  -6  124.04   13.80
   1  -7  -6  103.80   14.19
  -1   7  -7   43.38    9.91
   1  -7  -7   36.55   10.01
   1  -7  -7   24.87   10.05
   1  -7  -7   51.45   20.43
  -1   7  -7   40.40   10.31
   1  -7  -8   51.56   12.70
   1  -7  -8   76.22   26.59
  -1   7  -8   63.22   12.47
   1  -7  -8   47.93   14.54
  -1   7  -9  248.47   34.75
  -1   7  -9  342.01   29.71
   1  -7  -9  248.73   29.38
   1  -7  -9  155.06   47.46
  -1   7  -9   44.92   47.45
   1  -7  -9  186.16   25.39
   1  -7  -9  241.35   36.17
   1  -7 -10   91.16   51.42
  -1   7 -10   63.29   57.14
  -1   7 -10   56.59   37.23
   1  -7 -10   25.48   12.31
  -1   7 -11  131.42   38.34
  -1   7 -11  226.53   58.58
   1  -7 -11  155.18   44.30
  -1   7 -12    5.90   47.39
   1   8 -12   -0.60   45.27
   1   8 -11   35.09   32.50
   1   8 -11   94.10   51.84
  -1  -8 -10  136.75   21.71
   1   8 -10  234.41   40.88
  -1  -8 -10  645.24   44.23
   1   8 -10  375.53   61.42
  -1  -8 -10  435.65   57.32
   1   8  -9  172.04   18.91
  -1  -8  -9  272.90   52.48
   1   8  -9  181.60   48.52
   1   8  -9  189.66   35.71
  -1  -8  -9  148.23   22.48
   1   8  -8   13.99    7.69
  -1  -8  -8    9.59    9.72
  -1  -8  -8   11.01    5.64
  -1  -8  -8   21.82    9.56
  -1  -8  -8   27.36   16.17
  -1  -8  -8  -26.48   39.86
   1   8  -8   54.30   20.49
  -1  -8  -7  140.94   18.62
  -1  -8  -7  120.25   18.33
  -1  -8  -7  126.32   13.67
  -1  -8  -7  113.51   28.37
   1   8  -7  139.68   16.56
  -1  -8  -6   62.87   18.78
   1   8  -6   95.36   11.81
   1   8  -6  106.48   11.02
  -1  -8  -6   73.47   13.16
  -1  -8  -6   67.52   11.99
   1   8  -6   88.88   12.11
   1   8  -6   90.90   12.41
  -1  -8  -5  549.41   30.17
   1   8  -5  462.16   18.87
   1   8  -5  643.59   27.94
  -1  -8  -5  546.06   29.14
  -1  -8  -5  581.16   31.83
   1   8  -5  608.72   26.74
   1   8  -5  566.00   30.77
   1   8  -5  654.61   27.24
  -1   8   5  604.35   29.99
   1   8  -4  316.20   13.71
  -1   8   4  312.53   21.01
   1  -8   4  364.91   25.49
   1  -8   4  370.01   29.76
   1  -8   4  265.50   15.64
   1  -8   3   95.41   14.35
   1   8  -3   63.05    6.85
   1   8  -3   76.53    7.32
  -1   8   3   76.90   10.40
   1  -8   3   63.29    7.62
   1   8  -2  377.52   16.96
  -1  -8  -2  395.31   20.19
   1   8  -2  369.14   23.15
  -1   8   2  382.06   21.75
  -1   8   1  446.35   21.56
  -1   8   1  402.67   21.47
   1   8  -1  464.66   20.16
   1  -8   1  518.12   28.57
  -1  -8  -1  478.49   28.09
   1   8  -1  439.03   23.38
  -1   8   1  416.59   19.95
  -1   8   0 2260.80   48.26
   1   8   0 2376.73   49.18
  -1   8   0 2378.81   47.40
  -1   8   0 2280.99   51.87
  -1   8  -1  456.51   20.56
  -1   8  -1  454.39   19.34
   1  -8  -1  433.33   22.84
  -1  -8   1  513.27   27.74
   1   8   1  444.13   19.85
  -1   8  -2  393.98   18.12
   1  -8  -2  433.61    8.82
   1   8   2  420.81   23.72
  -1   8  -2  402.81   17.14
  -1   8  -3   72.34    6.85
   1   8   3   72.72   10.45
  -1   8  -3   70.45    7.06
  -1   8  -3   74.57    7.42
  -1   8  -3   71.75   12.34
   1   8   4  285.98   20.44
   1   8   4  268.97   17.42
  -1   8  -4  291.85   14.14
  -1   8  -5  647.93   27.20
   1  -8  -5  590.69   29.50
   1  -8  -5  568.99   29.79
  -1   8  -5  637.23   27.69
   1   8   5  528.72   25.41
   1   8   5  615.95   30.22
   1  -8  -5  657.13   33.00
  -1   8  -5  636.66   27.89
   1  -8  -6   80.09   12.77
   1  -8  -6   45.00   11.11
  -1   8  -6   77.46   10.91
  -1   8  -6   70.91   10.77
  -1   8  -6   70.24   10.97
  -1   8  -6   96.14   10.42
   1  -8  -6   47.15   16.21
   1  -8  -7  171.00   24.86
  -1   8  -7  162.67   18.01
   1  -8  -7  147.92   19.67
   1  -8  -7  132.57   18.21
   1  -8  -7  107.75   26.08
  -1   8  -8   17.73    8.91
   1  -8  -8    7.20    7.66
   1  -8  -8   15.51   11.46
   1  -8  -9  164.39   52.29
  -1   8  -9  177.71   35.49
  -1   8  -9   51.64   48.47
   1  -8  -9  175.52   25.01
  -1   8  -9  326.50   29.99
   1  -8  -9  245.76   29.73
  -1   8 -10  196.37   41.55
  -1   8 -10  295.11   59.93
   1  -8 -10  131.26   22.28
   1  -8 -10  485.05   38.32
   1  -8 -10  356.63   57.54
  -1   8 -11   42.79   35.12
  -1   8 -11  104.34   51.92
   1  -8 -11   97.35   43.61
   1   9 -11   67.39   48.39
   1   9 -11   27.18   30.87
   1   9 -10   56.80   38.91
  -1  -9 -10   32.96   13.47
  -1  -9  -9  177.63   24.49
   1   9  -9  253.68   52.32
   1   9  -9  197.78   21.09
   1   9  -9  227.33   36.93
  -1  -9  -8   39.74   12.53
   1   9  -8   39.78   24.06
  -1  -9  -8   43.87    9.29
  -1  -9  -8  102.12   19.81
   1   9  -8   84.95   21.66
  -1  -9  -8   40.27   42.65
  -1  -9  -8   40.99   14.07
   1   9  -8   57.43   12.42
   1   9  -7   14.94    6.11
   1   9  -7   58.65   15.36
  -1  -9  -7   39.23   29.76
  -1  -9  -7   18.79    6.75
  -1  -9  -7   20.63    9.24
   1   9  -7   21.45    8.36
  -1  -9  -7   27.12   11.21
   1   9  -7   17.68   14.80
  -1  -9  -6   20.30   19.95
   1   9  -6   12.35    7.01
  -1  -9  -6   -0.51    7.55
   1   9  -6    2.22    3.81
  -1  -9  -6    2.97    5.37
   1   9  -6   22.19    7.08
  -1  -9  -5   95.46   17.61
  -1  -9  -5   82.38   12.16
  -1  -9  -5   72.22   12.95
   1   9  -5   87.35   10.60
   1   9  -5   89.84   11.34
   1   9  -5   91.77   11.25
   1  -9   4  101.56   16.33
   1  -9   4   75.83   12.54
  -1   9   4   91.55   12.24
  -1   9   4   75.94   10.92
   1   9  -3  116.08   10.20
   1  -9   3  184.59   17.11
   1  -9   3  163.46   19.30
   1   9  -3  164.60   11.78
  -1   9   3  136.66   13.75
  -1   9   3  142.00   14.62
  -1   9   2  154.80   12.46
   1   9  -2  178.83   12.73
   1   9  -2  190.01   17.62
  -1   9   2  197.16   15.78
  -1   9   2  186.25   16.35
   1  -9   2  202.99   20.06
  -1  -9  -2  189.49   17.07
  -1   9   1 1762.41   45.98
   1   9  -1 2153.71   54.37
  -1  -9  -1 2177.43   63.72
  -1   9   1 1926.27   45.68
   1   9  -1 2199.88   47.12
   1  -9   1 2367.33   64.04
  -1   9   1 2191.51   52.91
  -1   9   0  236.46   16.92
  -1   9   0  258.11   16.93
   1   9   0  196.22   15.52
  -1   9   0  260.32   18.92
  -1   9  -1 1995.92   43.36
   1   9   1 2054.21   45.63
   1  -9  -1 1873.27   51.31
  -1   9  -1 1965.79   45.53
   1  -9  -2  209.93    7.48
  -1   9  -2  163.16   12.52
   1   9   2  179.79   12.82
   1   9   2  213.79   18.18
   1  -9  -2  208.15   12.56
  -1  -9   2  239.52   20.99
  -1   9  -2  188.17   12.77
  -1   9  -3  161.69   11.86
   1   9   3  169.17   16.47
   1   9   3  139.95   11.25
  -1   9  -3  153.34   18.18
  -1   9  -3  136.37   10.64
  -1   9  -3  167.61   11.69
  -1   9  -4   87.49    8.56
  -1  -9   4  113.55   17.32
   1   9   4   73.93    9.42
   1   9   4   75.53   11.29
  -1   9  -4   72.12   13.69
  -1   9  -5   74.40   10.34
  -1   9  -5   84.73   10.46
  -1   9  -5   89.01    9.08
   1  -9  -5   94.24   16.39
  -1   9  -5   78.19   10.63
   1  -9  -5   76.37   11.53
   1  -9  -6   -2.49    7.58
  -1   9  -6    5.79    5.05
   1  -9  -6    7.92   17.95
  -1   9  -6    5.11    5.70
  -1   9  -6    3.24    4.99
   1  -9  -6    6.24    6.06
   1  -9  -7   20.62    9.19
   1  -9  -7   17.11    5.89
  -1   9  -7   28.59    8.00
  -1   9  -7   35.92   10.04
   1  -9  -7   12.49    9.21
  -1   9  -7   24.38    8.68
   1  -9  -7   -1.87   31.20
   1  -9  -8   51.86   17.26
  -1   9  -8   63.23   13.16
   1  -9  -8   56.19   14.45
   1  -9  -8   40.68   41.62
  -1   9  -8   94.00   22.48
  -1   9  -9  178.07   35.67
   1  -9  -9  173.27   22.68
  -1   9  -9  229.61   23.43
   1  -9  -9  248.06   57.99
   1  -9  -9  291.22   31.96
   1  -9  -9  161.02   24.94
  -1   9 -10  117.91   50.29
  -1   9 -10   53.27   37.65
   1  -9 -10   38.99   14.94
  -1   9 -11   68.17   48.51
  -1   9 -11   13.87   32.27
   1  -9 -11  112.36   42.02
  -1 -10 -11  -27.41   25.13
   1  10 -11   38.10   42.19
  -1 -10 -10   80.76   18.11
  -1 -10 -10  142.30   49.26
   1  10 -10  113.88   38.32
   1  10 -10  208.69   49.68
  -1 -10  -9  144.15   22.60
  -1 -10  -9  193.30   24.46
   1  10  -9  193.72   20.83
   1  10  -9  220.38   38.72
   1  10  -8   35.22   10.40
   1  10  -8   42.38   25.61
  -1 -10  -8   22.76    7.68
  -1 -10  -8   69.08   47.52
  -1 -10  -8   19.66   10.33
  -1 -10  -8   25.43   12.16
  -1 -10  -7   16.79    6.91
  -1 -10  -7   38.50   13.70
   1  10  -7   15.78    6.51
   1  10  -7  -21.86   21.10
   1  10  -7    6.99   13.72
  -1 -10  -7   30.55   35.41
   1  10  -7   12.88    7.16
  -1 -10  -7   11.52    8.82
  -1 -10  -6    4.91    8.83
   1  10  -6   21.77    7.88
  -1 -10  -6    4.23    6.10
   1  10  -6    2.92    4.95
  -1 -10  -6   32.67   24.20
   1  10  -6   29.93    8.87
   1  10  -6    7.84    5.29
   1  10  -5  104.37   11.76
   1  10  -5  101.38   12.34
  -1 -10  -5  100.07   19.91
  -1 -10  -5   89.60   13.20
   1  10  -5  101.57   12.27
  -1 -10  -5   84.52   14.41
   1  10  -4  320.96   19.02
  -1 -10  -4  266.30   20.66
  -1 -10  -4  256.66   23.41
  -1  10   4  303.95   23.21
   1  10  -4  285.02   16.37
   1  10  -4  317.96   19.26
  -1  10   4  278.11   21.60
   1  10  -4  230.72   12.44
  -1  10   3   89.82   12.40
   1  10  -3   84.12    9.59
   1 -10   3  101.68   13.46
  -1  10   3   85.51   11.47
   1  10  -3   96.29    9.92
  -1  10   2   91.44   11.73
   1  10  -2   91.35   13.09
  -1 -10  -2   74.35   14.07
   1 -10   2  101.06   15.04
  -1  10   2   66.94   10.57
  -1  10   2   70.26    9.18
   1  10  -2   76.65    9.07
  -1 -10  -1  119.31   16.68
  -1  10   1  109.60   11.77
   1  10  -1  115.25   11.87
   1  10  -1  125.64   14.26
  -1  10   1  121.54   13.48
   1  10   0 2847.99   61.26
   1  10   0 2641.12   61.89
  -1  10   0 2844.33   59.10
  -1  10   0 2743.94   60.23
  -1 -10   0 2532.59   69.60
   1  10   1  117.85   12.13
   1 -10  -1  122.96   15.09
   1  10   1  121.78   14.41
  -1  10  -1  129.67   12.04
  -1 -10   1  145.61   17.03
  -1  10  -1  114.49   12.09
   1 -10  -2   62.47    9.72
  -1  10  -2   64.32    8.64
  -1  10  -2   68.06    8.44
   1  10   2   64.76   10.93
   1  10   2   59.89    8.09
  -1  10  -2   60.95   11.82
  -1 -10   2   84.21   13.31
   1 -10  -2   68.58    4.94
   1  10   3   94.32   13.15
  -1  10  -3   94.40    9.92
   1  10   3   84.53    9.34
  -1  10  -3  104.59   10.28
  -1 -10   3  114.62   16.69
  -1  10  -3   99.32    9.75
   1 -10  -4  279.14   21.69
  -1  10  -4  219.95   12.04
   1  10   4  293.06   23.25
  -1  10  -4  288.61   18.01
   1 -10  -4  250.97   22.45
  -1  10  -4  275.42   16.12
  -1  10  -4  303.97   18.91
   1 -10  -4  282.29   20.83
   1 -10  -5  113.19   19.78
   1 -10  -5   86.71   12.95
  -1  10  -5   98.33   12.14
  -1  10  -5   88.37   10.69
  -1  10  -5   81.39    9.26
  -1  10  -5  100.03   12.34
  -1  10  -5   87.49    8.99
   1 -10  -6   -1.60    6.80
  -1  10  -6    2.13    4.56
   1 -10  -6   13.49   21.26
  -1  10  -6    2.87    5.00
  -1  10  -6    4.80    6.07
   1 -10  -6    1.53    5.37
   1 -10  -7    8.05    5.35
  -1  10  -7   13.96    7.68
  -1  10  -7   44.11   11.47
   1 -10  -7   10.52    8.27
   1 -10  -7   15.51   11.97
  -1  10  -7   17.22    6.91
   1 -10  -7    4.76   35.43
  -1  10  -8   25.31   10.20
  -1  10  -8   62.15   20.59
   1 -10  -8   47.14   44.41
   1 -10  -8   72.89   19.94
   1 -10  -8   18.48   10.46
   1 -10  -9  167.30   22.75
  -1  10  -9  186.49   37.49
  -1  10  -9  200.32   22.21
   1 -10  -9  153.94   23.94
  -1  10 -10  201.65   52.54
  -1  10 -10  136.23   37.49
  -1  10 -11   73.30   31.96
   1 -10 -11  162.54   40.42
  -1  10 -11  118.89   41.43
  -1 -11 -11   17.69   23.11
   1  11 -11   85.17   36.66
   1  11 -10  122.60   37.68
  -1 -11 -10  180.23   48.46
  -1 -11 -10   97.92   19.46
  -1 -11  -9  160.42   23.03
  -1 -11  -9  174.61   23.66
   1  11  -9  210.85   21.85
   1  11  -9  210.95   39.19
   1  11  -8  158.24   30.06
  -1 -11  -8  119.84   20.46
   1  11  -8  151.54   19.32
   1  11  -8  109.37   34.11
  -1 -11  -8  107.71   19.31
  -1 -11  -8   88.06   14.22
  -1 -11  -7   29.53   10.95
  -1 -11  -7   82.50   42.62
   1  11  -7   69.04   18.68
  -1 -11  -7   21.85    8.95
  -1 -11  -7   98.04   19.57
   1  11  -7   23.13   20.02
   1  11  -7   33.80    9.93
   1  11  -7   35.37    9.26
  -1 -11  -6  146.53   20.26
   1  11  -6  160.06   17.12
  -1 -11  -6  133.97   18.04
   1  11  -6  141.46   15.68
  -1 -11  -6  173.17   34.30
   1  11  -6  148.39   16.79
  -1 -11  -5  432.00   29.35
   1  11  -5  495.09   26.85
   1  11  -5  497.79   27.03
  -1 -11  -5  456.09   35.85
   1  11  -5  495.88   24.72
   1  11  -5  388.67   18.47
  -1 -11  -4  153.93   16.71
  -1 -11  -4  150.87   20.79
   1  11  -4  173.70   14.82
   1  11  -4  131.12    9.96
   1  11  -4  161.19   12.50
  -1 -11  -4  160.68   18.21
   1  11  -3  352.30   20.64
  -1  11   3  329.76   20.27
  -1  11   3  364.50   24.62
   1 -11   3  406.09   27.87
  -1  11   3  400.11   27.06
   1  11  -3  352.70   27.61
   1  11  -3  395.98   21.40
   1  11  -3  345.50   21.13
   1  11  -2   34.89    8.79
  -1  11   2   27.29    6.33
   1  11  -2   27.03    6.64
  -1  11   2   21.08    7.01
  -1 -11  -2   21.56   10.76
   1  11  -2   30.78    6.56
   1 -11   2   32.90    9.87
  -1  11   2   29.38    7.48
  -1 -11  -1   50.11   12.56
   1  11  -1   53.89    8.87
  -1  11   1   52.41    9.04
  -1  11   1   50.22    9.49
   1  11  -1   44.02    8.78
   1  11  -1   46.91    9.59
   1  11   0  237.05   19.92
  -1  11   0  270.04   19.58
   1  11   0  281.88   20.75
  -1 -11   0  259.94   24.88
  -1  11   0  245.81   19.29
   1  11   1   57.13   10.56
  -1 -11   1   92.20   14.55
  -1  11  -1   50.60    8.77
  -1  11  -1   61.00    8.97
   1 -11  -1   54.37   11.76
   1 -11  -2   29.33    3.65
  -1  11  -2   36.04    9.70
   1 -11  -2   16.78    8.13
  -1  11  -2   16.51    4.91
   1  11   2   27.33    6.99
   1  11   2   32.93    8.68
  -1  11  -2   22.50    5.71
   1  11   2   28.97    6.29
  -1 -11   2   32.52    9.15
   1  11   3  359.47   19.98
   1  11   3  396.32   28.08
  -1 -11   3  442.60   33.54
  -1  11  -3  418.59   21.76
  -1  11  -3  337.53   19.94
  -1  11  -3  366.34   19.84
  -1  11  -4  186.81   12.18
  -1  11  -4  190.46   15.69
   1 -11  -4  170.07   20.73
  -1  11  -4  180.82   13.26
   1 -11  -4  136.94   16.51
   1 -11  -4  168.71   16.97
  -1  11  -4  150.85   10.42
  -1  11  -5  411.68   18.60
   1 -11  -5  465.82   35.76
  -1  11  -5  519.98   21.46
   1 -11  -5  490.58   30.53
  -1  11  -5  517.27   27.40
  -1  11  -5  503.43   24.96
  -1  11  -5  527.09   28.12
  -1  11  -6  131.46   14.95
   1 -11  -6  145.42   33.39
  -1  11  -6  154.82   16.89
  -1  11  -6  131.49   16.16
   1 -11  -6  120.05   17.09
   1 -11  -7   44.88   15.94
   1 -11  -7   92.36   41.27
   1 -11  -7   28.53   11.65
  -1  11  -7   47.82   10.59
  -1  11  -7   41.10   11.01
  -1  11  -7   84.34   14.48
   1 -11  -8  244.51   29.86
  -1  11  -8  175.40   21.48
  -1  11  -8   50.88   29.82
   1 -11  -8  204.50   59.51
   1 -11  -8  139.29   21.67
  -1  11  -8  130.48   28.22
  -1  11  -9  235.90   35.83
   1 -11  -9  169.73   23.30
  -1  11  -9  225.48   23.43
   1 -11  -9  178.94   25.31
   1 -11 -10   74.40   42.18
   1 -11 -10  114.43   22.02
  -1  11 -10  116.93   36.06
   1 -11 -11  239.23   40.51
  -1  11 -11  172.90   37.71
  -1  11 -11  143.60   30.06
  -1 -12 -11   -8.19   23.27
  -1 -12 -10   86.84   17.44
  -1 -12 -10  153.66   46.30
   1  12 -10  115.79   34.39
   1  12 -10   71.42   11.30
   1  12  -9   49.89   40.47
  -1 -12  -9   10.12   10.25
  -1 -12  -9    7.86    9.94
   1  12  -9   18.84    8.41
   1  12  -9   33.56   32.31
  -1 -12  -8  167.57   20.40
   1  12  -8  231.11   37.27
   1  12  -8  222.47   33.76
   1  12  -8  255.61   24.90
   1  12  -8  219.73   20.64
  -1 -12  -8  185.82   25.35
  -1 -12  -8  208.18   26.38
  -1 -12  -7  156.91   22.02
   1  12  -7  195.77   19.98
   1  12  -7  199.66   21.48
   1  12  -7  179.51   24.23
   1  12  -7  186.59   25.54
  -1 -12  -7  243.01   52.66
  -1 -12  -6  245.85   25.11
   1  12  -6  283.80   23.47
   1  12  -6  297.19   23.14
  -1 -12  -6  279.36   29.18
  -1 -12  -6  312.54   44.72
   1  12  -6  270.53   21.90
   1  12  -5  257.28   20.00
  -1 -12  -5  245.13   31.96
  -1 -12  -5  206.82   21.46
   1  12  -5  220.56   17.16
   1  12  -5  217.99   18.70
   1  12  -5  172.81   13.32
   1  12  -5  223.58   16.77
   1  12  -4  252.87   15.71
   1  12  -4  312.51   20.61
   1  12  -4  290.91   16.95
  -1 -12  -4  268.18   24.13
  -1 -12  -4  244.51   27.25
  -1 -12  -4  282.63   23.41
   1  12  -3  116.90   12.58
  -1 -12  -3   80.46   13.03
   1  12  -3  107.35    9.63
  -1  12   3   91.07   13.12
   1  12  -3  120.38   11.37
  -1  12   3   95.00   11.47
   1  12  -2   36.56    7.22
  -1  12   2   32.58    7.99
  -1  12   2   32.28    7.14
   1  12  -2   25.96    8.10
   1  12  -2   30.14    7.20
   1 -12   2   35.44   10.25
  -1  12   1  132.38   14.47
  -1  12   1  145.21   16.51
   1  12  -1  134.84   15.15
  -1 -12  -1  173.13   22.40
   1  12  -1  144.37   14.84
   1  12  -1  132.35   15.86
   1  12   0 1390.17   50.11
   1  12   0 1545.37   50.84
  -1  12   0 1394.84   48.18
  -1  12   0 1558.68   49.56
  -1 -12   0 1359.52   58.94
   1  12   1  166.71   18.43
   1 -12  -1  166.10   20.47
  -1  12  -1  155.09   14.84
  -1  12  -1  166.58   16.06
   1  12   1  159.59   16.88
   1  12   2   39.05    9.43
  -1  12  -2   28.46    6.26
  -1  12  -2   34.03    9.84
  -1  12  -2   29.83    6.70
  -1 -12   2   35.57    9.87
   1  12   2   27.98    6.53
   1  12   2   33.73    8.15
  -1  12  -3   64.58    6.67
  -1  12  -3   88.82    9.88
   1 -12  -3   82.48   12.50
  -1  12  -3   94.78   10.66
   1 -12  -3   85.14   12.41
  -1  12  -3   93.62   11.16
  -1  12  -4  232.89   13.12
  -1  12  -4  305.13   20.54
  -1  12  -4  286.48   16.87
   1 -12  -4  260.09   22.91
  -1  12  -4  313.41   16.46
   1 -12  -4  251.19   26.87
   1 -12  -4  266.35   22.22
  -1  12  -5  240.36   15.43
  -1  12  -5  240.14   17.59
  -1  12  -5  213.29   14.20
   1 -12  -5  197.28   20.25
   1 -12  -5  211.35   31.38
  -1  12  -5  238.62   19.97
   1 -12  -5  206.03   22.32
  -1  12  -5  256.28   20.08
  -1  12  -6  300.35   21.89
  -1  12  -6  305.76   24.04
   1 -12  -6  250.23   25.08
   1 -12  -6  257.52   43.50
  -1  12  -6  280.76   23.42
  -1  12  -6  216.04   16.96
   1 -12  -7  212.82   27.54
  -1  12  -7  176.29   19.48
   1 -12  -7  141.45   20.98
  -1  12  -7  190.00   21.07
   1 -12  -7  259.35   52.80
  -1  12  -7  138.04   22.56
  -1  12  -8  282.90   26.72
  -1  12  -8  203.22   33.45
  -1  12  -8  207.75   30.70
  -1  12  -8  255.96   22.71
   1 -12  -8  308.93   66.22
   1 -12  -8  228.61   27.10
  -1  12  -9    4.53   33.01
  -1  12  -9    8.39    7.63
  -1  12  -9   19.02   40.64
   1 -12  -9   12.15   11.75
   1 -12  -9   18.28   10.67
   1 -12 -10   86.16   18.69
   1 -12 -10   89.64   44.81
  -1  12 -10  108.10   34.31
   1 -12 -11  141.69   34.74
  -1 -13 -11   -9.56   18.40
   1  13 -10  187.20   16.75
  -1 -13 -10  196.59   23.55
   1  13 -10  241.36   36.08
   1  13 -10  281.30   39.22
   1  13  -9  315.74   42.80
  -1 -13  -9  211.19   26.57
  -1 -13  -9  206.87   25.36
   1  13  -9  236.23   38.28
  -1 -13  -9  260.85   53.12
   1  13  -9  241.10   22.86
  -1 -13  -8  137.26   22.24
   1  13  -8  141.42   18.76
  -1 -13  -8  131.65   22.10
   1  13  -8  162.96   31.05
   1  13  -8  144.69   33.50
  -1 -13  -8  100.22   17.15
   1  13  -8  133.25   16.55
   1  13  -7   46.97   21.06
   1  13  -7   26.53    8.98
   1  13  -7   43.73   11.58
  -1 -13  -7   36.31   12.90
   1  13  -6   93.49   15.24
   1  13  -6   87.33   13.52
  -1 -13  -6   76.86   16.18
   1  13  -6  107.00   15.24
  -1 -13  -6  112.47   39.97
  -1 -13  -5  361.35   30.75
  -1 -13  -5  333.22   28.49
   1  13  -5  314.60   23.05
   1  13  -5  368.83   22.33
   1  13  -5  387.63   25.43
  -1 -13  -5  359.60   40.46
   1  13  -5  366.00   21.50
  -1 -13  -4  392.87   28.88
   1  13  -4  386.09   19.90
   1  13  -4  427.94   24.69
   1  13  -4  426.24   24.14
  -1 -13  -4  388.93   27.89
  -1 -13  -4  370.93   29.15
   1  13  -4  384.32   19.88
  -1 -13  -3  140.52   16.95
   1  13  -3  153.91   13.20
  -1 -13  -3  158.95   17.29
   1  13  -3  172.94   13.29
   1  13  -3  158.04   11.92
  -1 -13  -3  149.54   17.63
   1  13  -2   12.14    4.93
  -1 -13  -2   16.36    6.73
   1  13  -2   15.33    5.10
   1  13  -2   14.47    4.39
  -1  13   2   10.17    4.82
  -1 -13  -2   15.92    6.55
   1  13  -2   16.40    4.79
   1 -13   2   16.75    6.33
   1  13  -1    8.03    4.58
  -1  13   1    8.55    5.63
   1  13  -1    3.72    3.85
   1  13  -1    3.01    4.15
  -1 -13  -1    8.86    7.62
   1  13   0  374.91   26.36
  -1  13   0  369.02   25.74
   1  13   0  318.60   25.34
   1 -13   0  331.33   28.83
  -1  13   0  315.68   24.20
  -1 -13   0  316.15   30.34
   1 -13  -1    5.29    7.29
   1 -13  -1    3.50    2.57
   1  13   1    7.57    5.14
  -1  13  -1    1.70    3.21
  -1  13  -1    3.13    3.41
   1  13   1    5.46    5.10
   1 -13  -2   11.92    5.83
  -1  13  -2   17.25    5.32
  -1 -13   2   16.76    7.22
  -1  13  -2   14.15    4.60
   1 -13  -2   13.02    6.25
  -1  13  -2   15.20    4.34
  -1  13  -2   11.72    4.75
  -1  13  -3  186.42   16.44
  -1  13  -3  168.75   11.85
  -1  13  -3  178.30   14.22
  -1  13  -3  211.98   14.81
   1 -13  -3  156.98   16.90
   1 -13  -3  152.73   17.16
   1 -13  -3  175.44   18.18
  -1  13  -4  468.62   22.56
   1 -13  -4  347.67   27.89
   1 -13  -4  392.11   27.67
  -1  13  -4  463.05   25.88
  -1  13  -4  393.72   19.69
  -1  13  -4  428.19   24.18
   1 -13  -4  365.76   32.88
  -1  13  -4  320.00   15.79
  -1  13  -5  354.73   19.14
  -1  13  -5  382.92   21.99
  -1  13  -5  279.88   16.79
   1 -13  -5  335.89   39.93
   1 -13  -5  354.98   30.27
  -1  13  -5  363.54   24.31
   1 -13  -5  311.62   26.57
  -1  13  -5  386.22   25.47
   1 -13  -6  104.10   43.05
  -1  13  -6   78.73   13.61
  -1  13  -6   52.87   11.41
  -1  13  -6  101.52   14.24
  -1  13  -6   79.74   13.69
   1 -13  -6   66.40   14.86
  -1  13  -6   69.71   12.73
  -1  13  -7    8.05   16.50
  -1  13  -7   27.02    9.23
  -1  13  -7   30.35    9.97
   1 -13  -7   36.56   13.29
  -1  13  -8  135.76   18.81
  -1  13  -8  124.02   31.03
  -1  13  -8  130.71   16.81
  -1  13  -8  138.92   30.48
   1 -13  -8  137.38   22.10
  -1  13  -9  296.45   42.63
  -1  13  -9  251.79   24.08
  -1  13  -9  209.21   36.83
   1 -13  -9  219.42   26.50
   1 -13  -9  194.25   25.56
   1 -13 -10  274.13   46.69
  -1  13 -10  204.07   34.83
  -1  13 -10  167.45   16.28
   1 -13 -10  195.73   24.83
  -1  13 -10  236.03   37.61
   1  14 -11   93.69   21.03
  -1 -14 -10   34.59   11.62
   1  14 -10   35.50    8.03
   1  14 -10   87.76   30.74
   1  14 -10   89.21   29.74
   1  14  -9   27.22   31.70
  -1 -14  -9   29.22   12.55
   1  14  -9   28.01    9.53
  -1 -14  -9   15.07   11.09
   1  14  -9   39.95   34.39
  -1 -14  -9   81.56   48.74
  -1 -14  -8   56.82   16.76
  -1 -14  -8  139.38   49.84
  -1 -14  -8   54.64   16.46
   1  14  -8   62.56   11.94
   1  14  -8   71.80   14.08
   1  14  -8  102.95   33.46
   1  14  -8   78.99   31.99
  -1 -14  -8   46.75   13.66
  -1 -14  -7   87.41   18.25
   1  14  -7  111.28   15.90
   1  14  -7  116.46   17.19
   1  14  -7  154.18   22.78
   1  14  -6  394.07   27.56
   1  14  -6  341.87   24.05
  -1 -14  -6  294.85   29.40
   1  14  -6  374.57   27.44
   1  14  -6  379.91   25.63
   1  14  -5   12.30    7.01
  -1 -14  -5   22.22   10.21
   1  14  -5   19.93    7.55
   1  14  -5   22.24    8.19
   1  14  -4  399.26   24.50
   1  14  -4  359.85   19.95
   1  14  -4  374.49   19.78
  -1 -14  -4  386.53   30.89
   1  14  -4  446.03   22.34
  -1 -14  -4  364.34   28.33
   1  14  -4  380.64   23.43
  -1 -14  -3  158.18   19.37
  -1 -14  -3  172.09   19.15
   1  14  -3  175.93   13.19
  -1  14   3  206.15   14.01
   1  14  -3  169.52   14.27
   1  14  -3  160.69   15.01
  -1 -14  -3  175.05   20.09
   1 -14   3  174.86   19.27
   1  14  -3  229.43   15.84
  -1 -14  -2   10.48    6.63
   1  14  -2   14.99    4.57
   1  14  -2   10.91    5.06
   1  14  -2   12.15    4.19
   1 -14   2   11.61    6.81
   1  14  -2   19.87    5.46
  -1 -14  -2   17.24    8.79
  -1 -14  -2   17.09    7.55
   1  14  -2   15.28    5.40
   1  14  -2   11.34    3.97
  -1  14   2   24.42    5.29
   1  14  -2   11.14    4.03
  -1  14   2   10.00    4.79
   1  14  -1   40.28    9.48
   1 -14   1   50.46    9.74
   1  14  -1   47.04    6.95
   1  14  -1   52.17    7.41
  -1 -14  -1   52.08   10.88
  -1  14   1   62.95    7.80
   1  14  -1   41.98   10.12
   1  14  -1   49.28    9.84
  -1 -14  -1   43.66   10.05
   1 -14   1   39.55    9.63
   1  14   0  295.59   25.30
   1  14   0  323.98   17.17
   1 -14   0  344.49   22.88
   1 -14   0  295.13   23.88
  -1  14   0  328.69   17.69
  -1 -14   0  290.44   30.56
  -1 -14   0  274.88   23.54
  -1  14   0  262.68   23.15
   1 -14   0  282.28   28.49
  -1  14  -1   45.69    6.90
   1  14   1   44.06    6.63
  -1 -14   1   51.59   11.13
  -1 -14   1   46.21   13.13
   1 -14  -1   29.66    8.67
  -1  14  -1   35.92    8.43
  -1  14  -1   47.84    7.41
  -1  14  -2   11.23    4.14
  -1  14  -2   11.21    4.97
  -1  14  -2   19.46    5.55
   1  14   2   17.21    4.60
  -1  14  -2   17.75    4.93
   1 -14  -2   10.96    5.91
  -1 -14   2   13.89    7.23
  -1  14  -2   15.77    4.09
   1 -14  -2   18.08    7.37
   1 -14  -2   14.65    7.93
  -1  14  -3  186.13   13.07
   1  14   3  209.99   14.07
  -1 -14   3  166.50   19.02
  -1  14  -3  225.02   16.03
   1 -14  -3  173.88   18.66
  -1  14  -3  187.34   15.00
   1 -14  -3  165.40   18.95
   1 -14  -3  161.17   18.62
  -1  14  -4  332.43   18.61
  -1  14  -4  344.77   22.24
  -1  14  -4  320.35   18.27
  -1  14  -4  372.40   24.02
   1 -14  -4  309.99   27.09
   1 -14  -4  326.52   26.60
  -1  14  -5   20.60    7.09
  -1  14  -5   14.40    6.53
   1 -14  -5   18.46    9.29
  -1  14  -5   22.56    7.77
  -1  14  -6  403.64   28.41
   1 -14  -6  322.39   30.08
  -1  14  -6  403.39   28.68
  -1  14  -6  408.78   24.48
  -1  14  -6  361.29   24.70
   1 -14  -6  481.52   37.54
  -1  14  -7  100.96   20.44
  -1  14  -7  112.38   16.35
   1 -14  -7   99.45   18.34
  -1  14  -7  109.50   16.57
   1 -14  -8   53.22   14.89
  -1  14  -8   54.79   11.49
  -1  14  -8   74.14   30.75
  -1  14  -8   68.48   14.38
   1 -14  -8   38.09   11.59
  -1  14  -9   88.28   33.61
  -1  14  -9   46.79   30.73
   1 -14  -9   38.95   48.13
  -1  14  -9   27.49    9.79
   1 -14  -9   28.50   12.42
   1 -14  -9   19.47   12.65
  -1  14 -10   71.48   27.93
   1 -14 -10   43.24   13.55
   1 -14 -10  125.82   41.47
  -1  14 -10   35.30    7.97
  -1  14 -10   94.19   30.44
  -1  14 -11   74.58   20.80
  -1 -15 -10   14.29    9.06
   1  15 -10    7.99    4.78
   1  15  -9   21.47   30.24
   1  15  -9   56.63   30.83
  -1 -15  -9   17.45   10.38
   1  15  -9   19.26    7.68
  -1 -15  -9   20.02   10.76
  -1 -15  -8   26.01   12.83
   1  15  -8   20.62    9.16
  -1 -15  -8   16.05   11.46
  -1 -15  -8   21.22   11.57
   1  15  -8   30.42    9.08
   1  15  -7   58.88   12.42
   1  15  -7   52.94   12.55
  -1 -15  -7   57.11   15.14
   1  15  -6  364.22   27.43
  -1 -15  -6  305.55   31.14
   1  15  -6  395.36   27.91
   1  15  -6  346.37   24.20
   1  15  -6  375.65   25.21
   1  15  -5  585.09   28.78
   1  15  -5  674.79   35.05
  -1 -15  -5  583.18   40.26
  -1 -15  -5  625.01   43.04
   1  15  -5  588.99   27.86
   1  15  -4  312.73   18.08
   1  15  -4  400.13   22.02
   1  15  -4  353.63   23.68
  -1 -15  -4  332.28   31.05
  -1 -15  -4  325.33   27.83
   1  15  -4  360.32   23.57
   1  15  -4  333.60   19.86
  -1  15   3   43.75    7.02
  -1 -15  -3   26.80    9.11
   1  15  -3   42.27    7.58
  -1 -15  -3   36.41   10.75
   1 -15   3   27.41    8.99
   1  15  -3   37.89    8.14
  -1 -15  -3   36.25   11.94
   1  15  -3   40.06    7.69
   1  15  -3   37.56    6.86
   1  15  -2   31.07    6.49
  -1 -15  -2   26.71    9.49
  -1  15   2   28.66    5.84
  -1 -15  -2   23.51    8.64
   1  15  -2   31.90    6.10
   1  15  -2   31.73    5.95
   1  15  -2   31.31    6.31
   1  15  -2   28.97    6.57
  -1 -15  -2   29.63   10.56
   1 -15   2   31.37    9.77
  -1 -15  -1  187.76   20.59
   1  15  -1  184.15   13.89
  -1  15   1  218.65   14.84
   1  15  -1  170.03   12.01
   1 -15   1  183.92   20.30
   1  15  -1  205.64   14.69
  -1 -15  -1  179.51   19.70
   1 -15   1  214.86   20.69
  -1 -15   0   -1.02    5.28
  -1  15   0    4.27    3.17
   1 -15   0    7.26    6.31
   1  15   0    6.12    3.44
   1 -15   0    3.45    5.35
   1  15   0    6.32    3.06
  -1  15   0    6.00    3.16
  -1 -15   0    3.21    6.18
  -1 -15   1  175.89   20.24
  -1  15  -1  166.23   13.26
   1  15   1  172.60   13.21
   1 -15  -1  143.95   17.23
  -1  15  -1  149.22   11.17
   1 -15  -1  127.51   16.74
  -1  15  -1  189.60   14.46
  -1  15  -2   28.12    5.24
   1 -15  -2   17.51    8.78
  -1 -15   2   29.56    9.42
   1 -15  -2   23.45    8.31
  -1  15  -2   35.33    7.09
  -1  15  -2   30.11    6.49
   1 -15  -2   21.73    8.24
  -1  15  -2   30.38    6.09
   1  15   2   29.79    6.09
  -1  15  -3   29.09    6.47
  -1  15  -3   22.27    6.09
   1 -15  -3   19.17    9.74
   1 -15  -3   31.23    9.46
  -1 -15   3   18.27    8.00
  -1  15  -3   23.22    5.52
   1 -15  -3   20.20    8.58
   1  15   3   25.69    5.51
  -1  15  -3   24.32    6.87
  -1  15  -4  391.27   21.90
  -1  15  -4  340.80   22.67
  -1  15  -4  319.93   18.13
   1 -15  -4  317.56   27.41
  -1  15  -4  322.71   19.17
   1 -15  -4  324.61   28.70
   1 -15  -5  524.41   37.94
  -1  15  -5  591.94   27.67
   1 -15  -5  624.85   41.51
  -1  15  -5  581.62   32.72
  -1  15  -5  539.76   26.28
  -1  15  -6  359.97   24.14
   1 -15  -6  320.69   31.47
  -1  15  -6  355.20   23.65
  -1  15  -6  361.92   26.95
  -1  15  -6  383.36   27.88
  -1  15  -7   81.51   21.17
  -1  15  -7   67.85   13.07
  -1  15  -7   97.80   20.06
   1 -15  -7   34.95   12.96
  -1  15  -7   54.02   12.85
   1 -15  -8   72.86   48.50
   1 -15  -8   14.81    9.52
  -1  15  -8   22.55    8.04
   1 -15  -8   18.81   11.07
   1 -15  -8   21.27   12.81
  -1  15  -8   56.45   27.34
  -1  15  -8   26.21    9.89
   1 -15  -9   72.92   46.57
   1 -15  -9    7.91    8.90
  -1  15  -9   10.94    6.99
  -1  15  -9   35.82   30.68
  -1  15  -9   10.78   28.26
   1 -15  -9   14.21   10.83
  -1  15 -10   66.60   27.90
  -1  15 -10    9.62    5.02
   1 -15 -10   12.57    8.85
  -1  15 -10   53.33   25.28
  -1 -16 -10  120.59   16.00
   1  16 -10   78.47    9.26
   1  16 -10  111.46   23.56
   1  16  -9    1.18    4.97
  -1 -16  -9    2.85    8.32
   1  16  -9   27.99   26.30
  -1 -16  -9   61.89   40.83
   1  16  -9   28.15   26.87
  -1 -16  -9    1.19    7.86
  -1 -16  -8   43.59   15.18
  -1 -16  -8   25.81   12.96
   1  16  -8   49.06   11.63
   1  16  -8   62.72   26.61
   1  16  -8   38.50    9.34
   1  16  -7   25.88    9.13
   1  16  -7   30.44   22.15
   1  16  -7   28.32   10.34
  -1 -16  -7   31.44   13.53
   1  16  -6   24.30    8.68
   1  16  -6   30.13   11.42
  -1 -16  -6   23.32   10.82
   1  16  -6   47.17   11.78
  -1 -16  -6   30.41   12.52
  -1 -16  -5  538.34   39.88
   1  16  -5  579.33   28.97
   1  16  -5  605.82   32.87
   1  16  -5  631.40   34.14
  -1 -16  -5  611.84   45.32
   1  16  -5  559.79   26.98
  -1 -16  -4  158.76   24.04
   1  16  -4  180.52   15.33
  -1 -16  -4  152.78   20.08
   1  16  -4  170.24   16.50
   1  16  -4  147.60   12.77
   1  16  -4  160.10   14.52
   1  16  -3   68.87    9.68
   1  16  -3   56.64    8.47
  -1  16   3   60.75    8.45
  -1 -16  -3   46.21   13.85
   1  16  -3   66.82    9.96
   1 -16   3   40.84   11.17
  -1 -16  -3   54.22   12.32
   1  16  -3   52.75    9.75
  -1 -16  -3   59.66   14.38
  -1 -16  -2  227.53   23.18
  -1 -16  -2  225.63   24.91
   1  16  -2  302.67   19.07
   1  16  -2  242.11   16.27
  -1 -16  -2  255.99   24.81
   1  16  -2  254.04   15.97
   1 -16   2  241.38   24.31
  -1  16   2  280.00   17.57
   1  16  -2  252.73   18.03
   1  16  -2  294.07   18.45
  -1 -16  -1  333.13   28.01
  -1 -16  -1  322.80   27.05
  -1  16   1  379.74   20.45
   1  16  -1  300.77   16.40
   1  16  -1  309.70   18.56
   1  16  -1  383.30   20.88
   1 -16   1  326.56   28.02
  -1  16   0 1416.67   39.31
   1  16   0 1406.83   38.71
   1 -16   0 1334.45   55.50
  -1 -16   0 1159.96   52.68
   1  16   0 1271.14   34.37
  -1  16   0 1258.02   34.26
   1 -16   0 1432.96   55.11
  -1 -16   0 1455.40   55.92
  -1  16  -1  355.75   19.98
   1 -16  -1  329.48   27.80
  -1  16  -1  344.30   17.58
   1 -16  -1  377.25   28.57
   1  16   1  392.68   20.46
  -1  16  -1  432.93   22.23
  -1 -16   1  347.74   29.32
   1 -16  -2  249.08   24.07
   1  16   2  297.88   18.00
  -1  16  -2  275.28   18.85
  -1  16  -2  260.11   15.41
   1 -16  -2  238.61   24.51
  -1 -16   2  277.00   26.21
  -1  16  -2  312.32   19.63
   1 -16  -2  246.42   23.85
  -1  16  -2  256.45   16.84
  -1  16  -3   60.95    9.25
  -1  16  -3   46.30    8.48
   1 -16  -3   53.50   12.28
  -1 -16   3   53.85   12.74
   1  16   3   56.68    8.16
   1 -16  -3   55.46   13.05
  -1  16  -3   49.24    7.62
  -1  16  -3   42.74    8.83
   1 -16  -3   36.87   12.13
  -1  16  -4  173.07   15.16
   1 -16  -4  154.11   20.86
   1 -16  -4  143.99   19.68
  -1  16  -4  149.73   16.47
   1 -16  -4  144.62   22.80
  -1  16  -4  143.45   13.41
  -1  16  -4  153.41   15.89
  -1  16  -5  561.88   26.73
   1 -16  -5  623.75   44.72
  -1  16  -5  606.67   33.06
  -1  16  -5  599.52   34.21
  -1  16  -5  604.16   28.42
  -1  16  -6   31.50   10.40
  -1  16  -6   23.37    8.62
  -1  16  -6   17.04    9.01
   1 -16  -6   16.71   10.50
  -1  16  -6   34.66   10.87
  -1  16  -7   34.07   10.93
  -1  16  -7   56.80   20.70
   1 -16  -7   39.20   13.31
  -1  16  -7   36.50   10.55
  -1  16  -7   82.71   19.27
  -1  16  -8   45.27   11.56
  -1  16  -8   40.75    9.99
   1 -16  -8   23.87   10.65
   1 -16  -8   31.54   13.26
  -1  16  -9    3.25    5.55
   1 -16  -9   -2.45    8.26
   1 -16  -9   33.55   36.49
   1 -16  -9    2.35    7.93
  -1  16  -9   35.99   26.63
  -1  16 -10   73.95    8.95
   1 -16 -10  104.27   15.05
  -1  16 -10   96.94   23.53
   1  17 -10   32.90    5.52
  -1 -17 -10   49.82    9.88
  -1 -17  -9  201.19   21.72
   1  17  -9  209.25   17.54
  -1 -17  -9  196.77   21.10
   1  17  -8   78.88   12.28
  -1 -17  -8   79.93   17.38
   1  17  -8  120.54   26.15
  -1 -17  -8   94.66   18.39
   1  17  -8   80.00   13.27
   1  17  -7    5.64    6.35
   1  17  -7   29.00   17.44
  -1 -17  -7    0.76   10.16
  -1 -17  -7    3.96    8.83
   1  17  -7    3.83    6.67
   1  17  -7  -11.30   22.73
  -1 -17  -6   51.74   14.50
  -1 -17  -6   94.70   35.60
  -1 -17  -6   41.98   13.96
   1  17  -6   58.55   11.35
   1  17  -6   45.56   10.90
   1  17  -6   60.09   12.14
   1  17  -5  201.28   16.39
   1  17  -5  201.82   17.99
   1  17  -5  225.95   21.17
  -1 -17  -5  175.93   24.55
   1  17  -5  218.40   20.60
  -1 -17  -5  187.60   31.68
   1  17  -4   11.50    6.33
  -1 -17  -4    7.86    7.66
   1  17  -4   13.12    5.85
  -1 -17  -4    4.29   16.27
  -1 -17  -4   11.55   10.34
  -1  17   3  153.42   13.53
   1  17  -3  141.24   15.26
  -1 -17  -3  124.46   18.70
   1  17  -3  169.97   15.31
  -1 -17  -3  112.25   19.61
  -1 -17  -3  139.75   20.77
   1  17  -3  151.67   13.52
   1  17  -3  140.89   13.09
   1  17  -3  134.03   13.90
   1 -17   3  128.25   18.81
   1  17  -2  353.25   22.01
  -1 -17  -2  331.83   29.52
  -1 -17  -2  313.09   28.24
   1 -17   2  356.52   30.39
   1  17  -2  374.67   21.29
   1  17  -2  354.28   20.06
   1  17  -2  391.76   22.40
  -1  17   2  406.20   21.81
   1  17  -2  363.51   19.11
   1  17  -1  712.09   25.98
  -1 -17  -1  814.39   44.41
   1 -17   1  744.28   43.69
   1  17  -1  751.01   29.24
  -1 -17  -1  692.00   41.98
  -1  17   1  785.25   29.94
   1  17  -1  881.14   32.42
   1 -17   0   46.80   12.70
   1  17   0   53.43    7.59
  -1  17   0   58.87    8.03
  -1 -17   0   57.34   12.76
   1 -17   0   60.57   12.89
  -1  17   0   60.71    9.02
   1  17   0   61.36    8.98
  -1 -17   0   55.19   13.26
  -1 -17   1  786.74   45.20
   1 -17  -1  781.82   43.88
   1  17   1  845.26   30.72
   1 -17  -1  798.39   42.54
  -1  17  -1  757.27   29.90
  -1  17  -1  726.94   26.20
  -1  17  -2  363.45   18.51
   1  17   2  403.92   21.78
  -1  17  -2  370.42   22.82
   1 -17  -2  345.74   29.20
  -1  17  -2  355.25   20.24
  -1  17  -2  417.79   23.58
   1 -17  -2  382.01   30.46
  -1  17  -2  420.74   22.43
  -1 -17   2  348.99   30.22
   1 -17  -3  149.64   20.51
  -1  17  -3  142.85   14.21
  -1  17  -3  160.28   14.88
  -1  17  -3  140.44   15.27
   1 -17  -3  130.63   19.00
  -1 -17   3  129.96   19.12
  -1  17  -3  140.76   12.60
   1 -17  -3  112.99   18.77
  -1  17  -4   20.92    7.30
  -1  17  -4   13.35    6.00
  -1  17  -4   15.11    5.71
   1 -17  -4   17.63    8.82
   1 -17  -4   13.65   14.52
   1 -17  -4   21.60   10.87
  -1  17  -5  181.94   15.29
  -1  17  -5  195.89   17.25
  -1  17  -5  220.76   20.98
  -1  17  -5  190.80   19.11
   1 -17  -5  232.08   32.56
   1 -17  -6   37.66   13.65
   1 -17  -6   39.12   14.14
  -1  17  -6   55.04   10.90
  -1  17  -6   50.49   10.54
  -1  17  -6   42.21   10.65
  -1  17  -7    4.88    7.36
   1 -17  -7    7.54   10.40
  -1  17  -7    4.85    6.62
  -1  17  -7   18.15   18.61
  -1  17  -7   40.02   17.59
   1 -17  -8   77.43   16.15
  -1  17  -8   86.19   12.78
   1 -17  -8   87.89   18.03
  -1  17  -8   94.90   26.95
  -1  17  -8   93.12   14.15
  -1  17  -8  106.40   24.09
   1 -17  -9  240.88   44.37
  -1  17  -9  252.73   27.01
   1 -17  -9  205.43   22.62
   1 -17  -9  189.76   21.68
  -1  17  -9  245.48   19.21
   1 -17 -10   46.76    9.86
  -1  17 -10   31.56    5.52
  -1 -18 -10  127.68   14.85
  -1 -18  -9  207.91   20.75
   1  18  -9  216.82   16.38
  -1 -18  -8   47.95   13.61
   1  18  -8   43.05    9.16
   1  18  -8   76.79   21.39
  -1 -18  -8   38.72   12.47
   1  18  -8   74.08   28.23
   1  18  -8   54.01   10.76
  -1 -18  -8   45.63   14.26
   1  18  -7   39.16   21.78
  -1 -18  -7   95.29   47.66
   1  18  -7   50.54   11.43
  -1 -18  -7   44.47   15.36
  -1 -18  -7   45.77   13.48
   1  18  -7   51.65   10.85
   1  18  -7   69.11   16.72
   1  18  -6   16.81    7.33
   1  18  -6   14.50    8.19
  -1 -18  -6   20.08   12.51
  -1 -18  -6   14.61    9.48
  -1 -18  -6   28.80   34.33
   1  18  -6   30.68    9.46
  -1 -18  -5    0.80   23.58
   1  18  -5   21.02    6.17
   1  18  -5   29.80    9.50
   1  18  -5   29.75    9.20
   1  18  -5   29.98    8.37
  -1 -18  -4  103.20   22.58
   1  18  -4  150.02   15.98
  -1 -18  -4  130.08   19.54
   1  18  -4  146.14   14.53
  -1 -18  -4  153.15   23.44
   1 -18   3  172.24   22.14
   1  18  -3  198.77   18.13
   1  18  -3  224.88   17.88
   1  18  -3  177.39   16.15
  -1  18   3  205.72   16.04
  -1 -18  -3  170.13   23.48
   1  18  -3  169.39   14.62
   1  18  -3  182.62   14.79
  -1 -18  -3  183.52   22.70
   1  18  -2  191.63   16.36
  -1  18   2  180.02   15.13
  -1 -18  -2  174.82   22.56
   1  18  -2  180.78   14.99
   1  18  -2  175.45   15.99
  -1 -18  -2  148.85   20.73
   1  18  -2  161.72   13.99
   1 -18   2  176.52   22.70
   1  18  -1  135.03   13.30
   1 -18   1  118.57   19.21
  -1 -18  -1  115.48   18.68
   1  18  -1  109.04   11.85
   1  18  -1  140.82   13.96
  -1  18   1  131.52   13.10
  -1 -18  -1  132.51   18.93
  -1  18   0   25.36    6.18
  -1 -18   0   19.73   10.19
   1 -18   0   23.55   10.73
  -1  18   0   35.62    9.02
   1  18   0   18.03    5.17
   1  18   0   22.04    6.45
   1 -18   0   17.53    8.68
  -1 -18   0   24.67    9.58
  -1  18  -1  126.00   11.30
   1  18   1  140.26   13.41
  -1  18  -1  137.77   13.44
   1 -18  -1  115.94   19.02
   1 -18  -1  132.53   18.69
  -1  18  -1  162.92   14.98
  -1 -18   1  144.54   20.63
  -1 -18   2  130.00   19.83
  -1  18  -2  179.22   16.05
  -1  18  -2  158.76   13.97
   1 -18  -2  143.77   20.36
   1 -18  -2  142.70   20.40
  -1  18  -2  169.34   14.69
  -1  18  -2  140.83   14.61
   1  18   2  174.96   14.90
  -1  18  -3  198.42   17.03
   1 -18  -3  154.76   21.25
  -1  18  -3  161.29   16.77
  -1  18  -3  173.66   14.29
  -1 -18   3  148.73   20.59
  -1  18  -3  168.75   15.93
   1 -18  -3  162.54   22.58
   1 -18  -3  161.20   22.23
  -1 -18   4  124.78   17.58
  -1  18  -4  149.68   14.26
  -1  18  -4  173.87   15.82
   1 -18  -4  149.67   21.01
  -1  18  -4  147.72   16.02
   1 -18  -4  168.02   24.14
   1 -18  -4  105.04   21.50
  -1  18  -5   25.46    8.61
  -1  18  -5   33.21    8.03
   1 -18  -5   22.50   25.44
   1 -18  -5   31.90   10.84
  -1  18  -5   39.34   10.23
   1 -18  -6   32.98   35.82
  -1  18  -6   29.38    9.33
  -1  18  -6   24.76    8.56
   1  18   6   24.16    6.08
   1 -18  -6    8.14    8.54
  -1  18  -6   22.81    7.54
   1 -18  -6   14.59   11.30
   1 -18  -7  111.92   45.44
   1 -18  -7   57.93   16.88
   1 -18  -7   53.55   14.10
  -1  18  -7   75.01   16.74
  -1  18  -7   57.95   12.26
  -1  18  -7   48.14   20.22
  -1  18  -7   54.33   11.41
   1 -18  -8   32.59   11.27
   1 -18  -8   76.03   48.40
   1 -18  -8   53.12   13.63
   1 -18  -8   43.62   14.29
  -1  18  -8   64.06   21.13
  -1  18  -8   50.78   10.83
  -1  18  -8   48.37    9.70
  -1  18  -8   54.52   26.57
   1 -18  -9  219.89   21.57
  -1  18  -9  230.41   17.02
  -1  18  -9  251.73   23.67
   1 -18 -10  191.63   15.46
   1  19  -9  231.57   15.53
  -1 -19  -9  252.13   20.61
   1  19  -9  272.82   19.16
   1  19  -8   20.51    6.57
   1  19  -8   25.92    7.86
  -1 -19  -8   23.69   11.49
  -1 -19  -8   28.47   10.38
  -1 -19  -8   22.42    9.71
  -1 -19  -7   18.16   10.32
  -1 -19  -7   24.24   43.71
  -1 -19  -7   12.04   11.88
   1  19  -7   15.47    7.36
   1  19  -7   39.99   12.37
   1  19  -7   -3.63   22.12
  -1 -19  -6   73.71   18.69
  -1 -19  -6   81.15   15.50
   1  19  -6   87.92   13.74
   1  19  -6   90.99   12.65
  -1 -19  -6   80.84   16.65
   1  19  -6   76.78   13.31
   1  19  -6   74.20   10.47
  -1 -19  -5   99.72   31.65
   1  19  -5  152.92   15.51
  -1 -19  -5  162.59   20.68
   1  19  -5  174.16   18.02
   1  19  -5  170.85   18.55
  -1 -19  -4  217.22   28.06
   1  19  -4  198.59   19.27
   1 -19   4  188.29   21.60
  -1 -19  -4  198.65   24.24
   1  19  -4  209.44   17.20
   1  19  -4  213.66   19.27
   1  19  -3  151.81   13.58
   1  19  -3  148.48   16.08
   1 -19   3  149.87   21.25
   1  19  -3  171.60   16.26
  -1 -19  -3  132.24   20.45
   1  19  -3  139.55   14.54
  -1 -19  -3  143.65   22.29
  -1 -19  -2   17.07   10.31
   1  19  -2   20.18    5.72
  -1  19   2   28.61    7.06
   1  19  -2   21.96    6.76
  -1 -19  -2   14.53    9.25
   1 -19   2   16.79    9.45
   1  19  -2   23.77    7.06
   1  19  -2   22.29    6.00
  -1 -19  -1  484.12   35.39
   1 -19   1  423.79   35.80
   1  19  -1  495.58   25.46
   1  19  -1  442.72   23.64
   1  19  -1  513.73   26.71
  -1  19   1  488.90   25.15
  -1 -19  -1  450.10   36.43
  -1 -19   0  335.00   28.81
  -1 -19   0  273.18   29.17
   1  19   0  289.09   17.86
   1 -19   0  259.29   28.38
  -1  19   0  256.63   17.10
  -1  19   0  305.86   20.19
   1  19   0  299.18   19.85
   1 -19   0  317.08   27.58
  -1  19  -1  440.70   24.00
  -1 -19   1  456.28   36.30
   1  19   1  516.11   25.71
   1 -19  -1  480.26   37.52
  -1  19  -1  537.92   27.42
   1 -19  -1  485.91   35.59
  -1  19  -2   19.47    6.03
   1 -19  -2   17.34   10.30
  -1 -19   2   13.99    9.35
  -1  19  -2   16.47    5.52
   1 -19  -2   13.99    9.19
  -1  19  -2   16.41    6.02
   1  19   2   17.05    6.11
  -1  19  -2   15.81    6.61
   1 -19  -3  138.99   21.72
   1 -19  -3  132.66   20.16
  -1  19  -3  131.32   12.69
  -1  19  -3  162.71   15.66
  -1  19  -3  139.51   15.86
  -1  19  -3  145.71   14.99
  -1 -19   3  119.26   18.94
  -1  19  -4  192.69   19.45
   1 -19  -4  136.17   24.78
  -1 -19   4  204.95   22.44
  -1  19  -4  210.05   18.98
  -1  19  -4  216.75   17.06
   1 -19  -4  200.72   24.34
   1 -19  -4  202.26   26.96
  -1  19  -5  165.01   18.26
  -1  19  -5  155.38   15.13
   1 -19  -5  152.09   20.73
  -1  19  -5  148.74   16.84
   1 -19  -5  113.46   29.90
   1 -19  -5  140.16   23.48
   1  19   6   84.93   10.22
  -1  19  -6   68.56   10.00
   1 -19  -6   72.36   19.28
   1 -19  -6   69.69   35.78
   1 -19  -6   87.45   17.57
  -1  19  -6   81.49   13.45
  -1  19  -6   93.82   12.61
  -1  19  -6  102.46   14.26
  -1  19  -7    0.70   20.33
   1 -19  -7   15.46    9.60
  -1  19  -7   16.57    7.62
   1 -19  -7   24.27   41.24
  -1  19  -7   40.26   13.01
   1 -19  -7   13.61   11.08
  -1  19  -8   21.14    7.17
  -1  19  -8   27.62    7.25
   1 -19  -8   15.76   10.44
   1 -19  -8   27.83    9.77
   1 -19  -8   22.59    9.88
  -1  19  -8   37.86   22.06
  -1  19  -9  273.85   19.15
   1 -19  -9  217.69   19.70
  -1  19  -9  250.01   16.12
  -1 -20  -9   43.35    8.55
   1  20  -9   37.42    6.19
  -1 -20  -9   45.05    8.70
   1  20  -8   75.37    9.86
  -1 -20  -8   72.12   12.82
   1  20  -8   75.93   10.31
  -1 -20  -8   99.07   14.54
   1  20  -8  114.76   15.10
  -1 -20  -8   90.07   15.58
  -1 -20  -7  150.64   22.38
  -1 -20  -7  158.54   19.12
   1  20  -7  152.36   15.80
   1  20  -7  182.14   13.76
  -1  20   6   13.75    5.03
  -1 -20  -6   18.65   13.57
   1  20  -6   21.12    8.11
   1  20  -6    1.78    9.42
   1  20  -6   20.26    7.86
  -1 -20  -6   21.40    9.39
  -1 -20  -6   21.77   10.36
  -1 -20  -5   61.75   13.29
  -1 -20  -5   55.22   12.31
   1  20  -5   55.85   10.81
   1  20  -5   57.17    9.98
  -1 -20  -4  159.30   21.88
   1  20  -4  159.80   17.31
   1  20  -4  144.14   15.94
  -1 -20  -4  132.72   23.33
   1 -20   4  136.97   18.64
  -1 -20  -3  193.52   25.24
   1  20  -3  197.24   18.63
  -1 -20  -3  163.58   22.54
   1  20  -3  197.50   17.16
   1 -20   3  198.55   24.19
   1  20  -3  188.30   14.90
   1  20  -2   10.65    5.73
   1  20  -2    8.98    4.75
   1  20  -2   13.56    5.89
  -1  20   2    9.24    5.11
   1  20  -2   10.93    5.05
  -1 -20  -2   13.67    9.20
  -1 -20  -2   11.84    9.21
   1 -20   2   24.43   10.94
  -1  20   1  114.05   12.90
   1  20  -1  113.84   12.71
  -1 -20  -1  112.97   18.12
   1  20  -1  109.05   12.22
   1 -20   1  109.04   19.40
  -1 -20  -1  116.52   20.20
   1  20  -1  132.17   14.02
   1  20   0  726.85   28.63
   1  20   0  801.54   32.97
   1  20   0  777.72   32.87
  -1  20   0  714.38   28.72
  -1  20   0  793.33   33.01
   1 -20   0  925.93   47.14
  -1 -20   0  715.63   47.15
  -1 -20   0  851.91   45.23
   1 -20   0  756.37   48.14
   1 -20  -1  127.50   19.01
   1  20   1  137.07   13.78
  -1  20  -1  108.28   12.39
  -1  20  -1  131.54   14.29
   1 -20  -1  116.02   20.48
  -1  20  -1  135.65   13.67
  -1 -20   1  131.34   21.16
  -1 -20   2   12.89    9.15
  -1  20  -2   19.16    6.79
   1 -20  -2   18.92   10.23
  -1  20  -2   31.33    8.10
  -1  20  -2   19.45    5.68
   1 -20  -2   24.70   11.27
  -1  20  -2   20.65    5.89
   1 -20  -3  235.75   27.31
  -1  20  -3  199.46   17.22
  -1  20  -3  187.03   18.29
  -1 -20   3  194.27   23.95
   1 -20  -3  186.14   23.92
  -1  20  -3  221.67   18.42
   1 -20  -4  134.85   22.80
  -1  20  -4  136.99   16.36
   1 -20  -4  136.69   20.81
  -1  20  -4  147.98   14.26
  -1 -20   4  147.83   19.43
  -1  20  -5   70.72   12.65
  -1  20  -5   73.51   12.08
   1 -20  -5   73.69   17.68
  -1  20  -5   67.51   10.60
   1 -20  -5   73.60   14.71
   1  20   6   20.34    5.50
  -1  20  -6   26.36    8.71
  -1  20  -6   21.40    7.28
   1 -20  -6   21.73   10.23
   1 -20  -6   18.99    8.85
   1 -20  -6    0.77   33.98
  -1  20  -6   25.29    8.60
   1 -20  -7  116.83   20.01
  -1  20  -7  175.74   13.34
   1 -20  -7  119.79   17.52
  -1  20  -7  109.48   20.88
  -1  20  -7  139.29   14.91
  -1  20  -8   71.52    9.65
   1 -20  -8   68.84   14.33
  -1  20  -8   68.57   10.03
   1 -20  -8   70.25   12.73
   1 -20  -9   48.87    9.26
  -1  20  -9   44.85    6.66
   1 -20  -9   42.70    8.76
  -1 -21  -9   10.92    5.05
   1  21  -9    6.36    3.05
  -1 -21  -8   74.53   11.56
   1  21  -8   62.87    8.37
  -1 -21  -8   64.72   12.39
   1  21  -8   45.29    7.39
  -1 -21  -8   91.44   11.78
  -1 -21  -7   62.39   13.23
   1  21  -7   59.32    9.78
  -1 -21  -7   72.74   15.81
  -1 -21  -7   61.00   11.76
   1  21  -7   62.67   10.13
   1  21  -6   78.49   11.80
  -1  21   6   83.34    9.54
   1  21  -6   87.07   12.74
  -1 -21  -6   91.70   14.58
  -1 -21  -6   92.26   16.37
  -1 -21  -5   40.91   15.42
   1  21  -5   52.81   10.70
  -1 -21  -5   56.78   12.55
  -1 -21  -5   52.57   11.77
  -1 -21  -4  141.32   22.98
  -1 -21  -4  135.81   20.23
   1 -21   4  124.07   17.85
   1  21  -4  144.30   16.22
  -1 -21  -4  131.43   16.41
   1  21  -4  129.81   14.60
   1  21  -3   82.07   11.31
   1  21  -3   60.45    8.59
   1  21  -3   81.34   12.39
  -1 -21  -3   85.98   18.01
  -1 -21  -3   67.11   15.76
   1 -21   3   66.47   14.93
  -1 -21  -2   47.66   14.51
   1  21  -2   44.54    8.07
  -1 -21  -2   47.99   13.56
   1  21  -2   45.21    7.82
   1 -21   2   35.55   12.73
   1  21  -2   46.73    9.16
  -1 -21  -1    3.06    8.43
  -1  21   1   -0.34    4.41
   1  21  -1   -0.36    4.49
   1  21  -1    3.22    3.92
   1  21  -1    1.30    3.84
  -1 -21  -1   -0.65    7.01
   1 -21   1    2.28    8.11
  -1  21   0   10.91    5.74
  -1  21   0    8.12    4.00
   1 -21   0   13.28   10.10
   1  21   0    9.36    4.25
   1 -21   0   13.06    7.76
   1  21   0    9.78    5.66
  -1 -21   0    5.42    9.31
   1  21   0   11.91    5.67
  -1 -21   1    9.83   10.11
   1 -21  -1    3.87   10.00
   1 -21  -1    5.83    7.98
  -1  21  -1    4.04    4.85
  -1  21  -1    4.18    3.96
  -1  21  -1    5.33    4.41
  -1  21  -2   76.85   11.34
  -1  21  -2   68.73    9.56
  -1  21  -2   58.48    9.02
   1 -21  -2   66.29   15.29
  -1 -21   2   73.51   16.38
   1 -21  -2   67.22   16.15
  -1  21  -2   67.14   11.05
  -1  21  -3   81.25   11.41
   1 -21  -3   79.17   16.36
  -1  21  -3   89.09   12.85
  -1 -21   3   73.80   15.50
  -1  21  -3   92.02   12.37
   1 -21  -3   96.10   18.54
   1 -21  -4  125.33   21.43
  -1  21  -4  131.68   14.85
  -1 -21   4  118.45   17.35
  -1  21  -4  132.78   15.68
   1 -21  -4  132.59   20.19
  -1  21  -5   70.97   11.64
   1  21   5   72.90   10.03
   1 -21  -5   73.63   17.88
   1 -21  -5   61.93   13.18
  -1  21  -6   79.95   12.41
  -1  21  -6   84.49   12.54
   1  21   6   72.54    8.84
   1 -21  -6   88.85   14.58
   1 -21  -6   84.14   15.32
   1 -21  -7   62.52   15.07
   1 -21  -7   50.62   11.10
  -1  21  -7   51.88    9.20
  -1  21  -8   63.14    8.34
   1 -21  -8   82.24   14.04
   1 -21  -8   76.86   11.68
  -1  21  -8   67.36    8.91
   1 -21  -9    5.84    4.27
   1 -21  -9    5.21    4.06
  -1  21  -9    6.09    2.85
  -1 -22  -8    4.09    5.88
   1  22  -8    3.79    2.95
  -1 -22  -8    3.25    4.68
   1  22  -7   80.04   10.38
  -1 -22  -7  103.25   14.04
  -1 -22  -7  101.51   13.55
   1  22  -7   90.72   10.73
  -1 -22  -7   92.91   15.80
   1  22  -6  162.29   15.19
   1  22  -6  159.55   15.30
  -1 -22  -6  155.18   17.26
  -1  22   6  137.15   11.34
  -1 -22  -6  167.56   19.49
  -1  22   5   89.57   10.77
  -1 -22  -5   90.89   14.02
  -1 -22  -5   73.99   14.67
  -1 -22  -5   89.61   14.77
  -1 -22  -5  103.36   19.51
   1  22  -5   83.50   11.87
   1 -22   4  150.97   18.97
   1  22  -4  151.08   16.50
  -1 -22  -4  165.65   24.00
  -1 -22  -4  161.34   17.39
   1  22  -4  142.46   14.73
  -1 -22  -4  132.11   19.60
  -1 -22  -3   32.14   12.25
   1 -22   3   26.70   10.65
   1  22  -3   29.28    8.16
  -1 -22  -3   26.46   11.11
   1  22  -3   24.24    6.67
   1  22  -3   28.44    6.12
   1 -22   2   11.50    9.29
   1  22  -2   18.05    6.33
  -1 -22  -2    8.12    8.45
   1  22  -2   11.33    4.55
  -1 -22  -2   13.98    9.62
   1  22  -2   10.92    4.81
   1 -22   1    6.10    8.67
   1  22  -1   11.67    5.25
  -1 -22  -1   15.40   11.03
   1  22  -1   10.18    4.92
  -1  22   1   11.70    5.37
  -1 -22  -1   16.32    9.24
   1  22   0   85.15    9.83
  -1  22   0   79.66   11.41
   1  22   0   82.74   11.53
   1 -22   0   74.43   17.46
  -1  22   0   74.45    9.49
  -1 -22   0   84.42   18.66
  -1  22   0   79.62   11.50
   1  22   1    5.62    4.98
  -1  22  -1   12.19    5.49
   1 -22  -1   17.29   11.86
  -1 -22   1   14.38   10.33
  -1  22  -1   14.81    5.60
   1 -22  -1   10.72    8.15
  -1  22  -1   12.99    6.39
   1 -22  -2    3.77    9.41
  -1  22  -2    5.56    5.46
  -1  22  -2    9.65    4.49
  -1  22  -2   10.52    4.70
  -1 -22   2   12.11    9.52
  -1  22  -2    8.61    5.41
   1 -22  -2    6.76    8.22
  -1  22  -3   27.39    8.44
   1 -22  -3   25.70   11.72
  -1  22  -3   27.87    7.20
   1 -22  -3   30.49   12.50
   1  22   3   32.77    7.93
  -1 -22   3   36.90   12.19
   1  22   4  149.78   14.25
   1 -22  -4  153.04   21.18
   1 -22  -4  169.29   24.56
  -1 -22   4  141.52   18.33
  -1  22  -4  163.00   17.16
   1 -22  -4  144.68   16.83
  -1  22  -4  150.89   15.28
   1 -22  -5   95.86   15.57
   1  22   5   80.24   10.03
   1 -22  -5   87.90   13.87
   1 -22  -5   89.06   19.36
  -1  22  -5   86.50   11.90
   1 -22  -6  169.47   18.20
   1  22   6  160.34   11.96
   1 -22  -6  180.36   20.07
  -1  22  -6  165.97   15.64
  -1  22  -6  183.91   16.14
  -1  22  -7   82.01   10.30
   1 -22  -7   95.36   13.16
   1 -22  -7  108.40   14.41
  -1  22  -7   86.09   10.64
   1 -22  -7   84.21   15.58
   1 -22  -8    6.25    6.85
  -1  22  -8    4.73    3.20
   1 -22  -8    5.43    4.74
  -1 -23  -8   52.00    7.47
   1  23  -8   39.77    5.15
   1  23  -7    5.12    3.98
   1  23  -7    1.36    3.46
  -1 -23  -7    3.24    4.24
  -1 -23  -7   -0.32    4.63
  -1 -23  -7    5.43    7.06
  -1 -23  -6  316.49   24.22
  -1  23   6  309.72   15.54
   1  23  -6  333.73   19.78
   1  23  -6  272.46   18.55
  -1 -23  -6  315.96   22.12
  -1 -23  -5  285.62   23.95
  -1  23   5  294.57   17.80
  -1 -23  -5  287.40   25.88
  -1 -23  -5  299.97   29.88
   1  23  -5  315.94   20.55
   1  23  -5  273.20   20.26
  -1 -23  -5  317.28   22.84
  -1 -23  -4  178.11   21.41
   1  23  -4  190.78   17.44
   1 -23   4  168.39   19.11
  -1 -23  -4  201.62   25.62
  -1  23   4  186.40   15.58
   1  23  -4  177.46   15.65
   1  23  -3  106.66   10.39
   1 -23   3  117.62   18.47
  -1 -23  -3   90.56   17.64
   1  23  -3  105.38   11.60
   1  23  -3  113.36   13.70
  -1 -23  -3  108.75   18.18
   1  23  -2   72.85   10.61
   1  23  -2   79.44    9.91
  -1 -23  -2  102.58   17.76
  -1 -23  -2   81.63   17.59
   1 -23   2   79.84   16.69
   1  23  -1   23.51    6.21
  -1  23   1   26.17    7.56
   1  23  -1   27.91    6.72
   1 -23   1   20.16   10.99
  -1 -23  -1   22.09   12.51
  -1  23   0    0.98    3.98
   1 -23   0    3.13    9.14
  -1 -23   0    1.54    9.03
   1  23   0    1.95    4.26
   1 -23  -1   17.26    9.06
  -1 -23   1   21.51   11.10
   1  23   1   14.32    6.13
   1 -23  -1    8.58   10.31
  -1  23  -1    9.09    4.65
  -1  23  -1   11.35    4.80
  -1  23  -2   62.19   10.05
   1 -23  -2   62.45   16.14
   1 -23  -2   75.63   15.80
  -1  23  -2   78.45    9.77
  -1 -23   2   75.11   15.95
   1 -23  -3  125.22   19.96
  -1  23  -3  128.71   14.67
   1  23   3  120.62   13.42
  -1 -23   3  140.47   19.60
   1 -23  -3  121.00   19.62
  -1  23  -3  129.12   13.01
   1 -23  -4  192.93   22.73
   1  23   4  177.40   14.90
   1 -23  -4  183.38   17.63
   1 -23  -4  204.94   25.39
  -1 -23   4  184.72   19.94
  -1  23  -4  176.47   15.82
  -1  23  -4  189.20   17.41
   1 -23  -5  293.50   29.35
   1 -23  -5  306.42   22.78
  -1  23  -5  296.32   20.03
   1  23   5  301.02   17.66
   1 -23  -5  289.33   24.37
   1  23   6  292.42   14.76
   1 -23  -6  330.86   22.99
   1 -23  -6  310.15   28.63
   1 -23  -6  335.01   24.79
  -1  23  -6  308.07   19.57
  -1  23  -6  307.12   19.44
  -1  23  -7    4.23    4.08
   1 -23  -7    5.04    4.47
  -1  23  -7    4.86    4.08
   1 -23  -7    2.93    5.00
   1 -23  -8   38.79    6.69
   1 -23  -8   46.82    8.70
  -1  23  -8   35.13    4.92
   1  24  -8   16.23    3.15
  -1 -24  -7   55.97   10.67
  -1 -24  -7   54.78    7.92
  -1 -24  -7   45.32    7.20
   1  24  -7   45.36    6.25
   1  24  -7   47.12    6.54
  -1 -24  -6   20.28    6.23
   1  24  -6   13.67    4.95
  -1 -24  -6   14.38    9.37
  -1  24   6   17.36    3.89
  -1 -24  -6   15.98    6.29
   1  24  -6    6.82    4.54
  -1 -24  -5  129.34   13.66
  -1 -24  -5  106.00   15.37
  -1  24   5  113.65   10.76
   1  24  -5  127.38   13.38
  -1 -24  -5  125.51   18.86
   1  24  -5  119.05   11.99
   1  24  -4  112.32   12.94
  -1  24   4  105.15   11.32
  -1 -24  -4  105.28   18.14
  -1 -24  -4  102.84   16.15
   1  24  -4   98.70   11.04
   1  24  -3   14.29    4.84
  -1 -24  -3   18.72   10.32
   1 -24   3   20.59    9.66
  -1  24   3   25.38    6.90
  -1 -24  -3   20.21    9.92
   1  24  -3   14.20    5.90
   1  24  -2   98.34   10.41
  -1 -24  -2  115.32   17.73
   1  24  -2  114.60   12.54
  -1 -24  -2   92.77   18.21
   1 -24   2  100.58   17.62
   1  24  -1  236.16   16.84
   1  24  -1  231.34   16.36
  -1 -24  -1  242.07   27.77
   1 -24   1  276.43   29.55
  -1  24   1  242.65   18.28
  -1  24   0  124.41   13.11
  -1 -24   0  113.94   20.53
   1 -24   0  134.43   21.98
   1  24   0  129.46   13.37
  -1 -24   1  225.68   26.81
  -1  24  -1  245.40   17.06
  -1  24  -1  254.93   17.31
   1 -24  -1  238.60   28.69
   1  24   1  245.43   18.66
   1 -24  -2  106.10   19.38
  -1  24  -2  110.17   10.94
   1 -24  -2  105.08   17.01
  -1  24  -2  112.16   12.71
  -1 -24   2  114.63   18.53
  -1 -24   3   31.44   10.28
  -1  24  -3   20.37    6.66
  -1  24  -3   29.49    6.41
   1 -24  -3   26.11   11.45
   1  24   3   29.87    7.32
   1 -24  -3   20.56   10.01
  -1  24  -4  105.06   12.68
  -1 -24   4  104.60   14.67
   1 -24  -4   97.28   16.22
   1  24   4   79.80    9.95
  -1  24  -4  101.91   11.38
   1 -24  -4   98.78   17.19
   1 -24  -5  106.12   14.10
   1 -24  -5  109.12   15.69
  -1  24  -5  101.15   12.26
  -1  24  -5   98.72   11.05
   1 -24  -5  110.89   17.89
   1 -24  -5  105.68   12.71
   1  24   5  112.83   10.48
   1 -24  -6   17.47    6.19
   1  24   6   19.03    3.97
   1 -24  -6   18.26    6.40
   1 -24  -6   22.99   10.44
  -1  24  -6   16.14    5.51
  -1  24  -6   18.44    5.42
   1 -24  -7   60.12    7.87
  -1  24  -7   53.26    6.90
  -1  24  -7   48.14    6.47
   1 -24  -7   59.28    8.38
  -1  24  -8   16.74    3.22
   1  25  -7   11.40    3.16
   1  25  -7   11.76    3.35
   1  25  -6   83.02    8.29
  -1  25   6   79.70    6.57
  -1 -25  -6   84.20   10.14
  -1 -25  -5  133.90   15.50
  -1 -25  -5  140.03   18.15
   1  25  -5  133.40   12.30
   1  25  -5  134.77   11.32
  -1  25   5  136.26   10.61
  -1  25   4   87.72    9.76
  -1 -25  -4   86.23   14.10
  -1 -25  -4   98.24   16.20
   1  25  -4   89.18   11.06
   1  25  -4   84.19    9.41
  -1 -25  -3  102.59   16.63
   1  25  -3  100.61   11.61
   1 -25   3  103.09   15.64
   1  25  -3   89.79    9.11
  -1  25   3   94.31   11.02
  -1 -25  -2  117.86   19.37
  -1  25   2   94.86   11.92
   1  25  -2   99.47    9.93
   1 -25   2  115.18   18.08
   1  25  -2  107.94   11.61
   1 -25   1   92.95   17.97
  -1  25   1   88.95   11.39
  -1 -25  -1   78.88   17.53
   1  25  -1   96.71   10.20
   1  25  -1   97.13   10.61
   1  25   0   24.55    6.63
   1 -25   0   36.92   13.77
  -1 -25   0   27.89   13.04
  -1  25   0   22.58    6.13
  -1 -25   1   95.02   17.54
   1  25   1  117.95   12.57
  -1  25  -1   93.20   10.43
   1 -25  -1  106.93   20.24
  -1  25  -1   98.72   10.61
  -1 -25   2   96.85   16.93
  -1  25  -2   99.23   11.25
  -1  25  -2   98.42    9.80
   1 -25  -2  113.86   19.21
  -1  25  -3   81.74    8.94
   1 -25  -3   99.16   16.79
  -1 -25   3   72.77   13.50
  -1  25  -3   98.87   11.69
   1  25   3   91.35   10.74
   1 -25  -3   90.04   15.42
   1  25   4   93.48    9.95
   1 -25  -4  105.62   15.63
  -1  25  -4  105.08   10.50
  -1  25  -4   89.69   11.01
   1 -25  -4   93.64   15.83
   1  25   5  130.18   10.26
  -1  25  -5  141.46   11.65
   1 -25  -5  141.68   18.27
   1 -25  -5  116.97   14.58
  -1  25  -5  133.96   12.38
  -1  25  -6   81.30    8.33
   1 -25  -6   87.45    9.45
   1 -25  -6   86.54   13.48
   1  25   6   64.99    5.82
  -1  25  -7   10.09    3.21
  -1  25  -7    8.69    2.98
  -1 -26  -6   27.53    5.48
  -1  26   6   22.25    3.07
   1  26  -6   30.69    4.53
  -1 -26  -5   41.81    8.63
   1  26  -5   47.64    6.03
   1  26  -5   44.25    7.01
  -1  26   5   43.12    5.75
  -1 -26  -4    4.89    6.37
   1  26  -4    2.21    2.54
  -1  26   4    2.09    3.03
  -1 -26  -4    4.97    5.47
   1  26  -4    3.20    3.75
  -1  26   3  128.07   11.81
  -1 -26  -3  156.34   18.69
   1 -26   3  143.28   17.09
   1  26  -3  127.60   11.99
   1  26  -2  227.14   15.17
  -1 -26  -2  227.86   24.19
   1 -26   2  227.23   22.89
  -1  26   2  224.84   15.96
   1  26  -1   88.30    8.92
   1 -26   1   93.09   16.62
  -1  26   1  105.12   11.40
   1  26  -1   95.11    9.99
  -1 -26  -1  118.45   19.42
  -1  26   0  190.47   14.39
   1 -26   0  174.37   22.59
   1  26   0  162.98   13.39
  -1 -26   0  183.30   23.24
  -1  26  -1  102.81    9.82
   1 -26  -1  113.87   19.25
  -1  26  -1  106.44   10.42
  -1 -26   1  114.30   18.26
   1  26   1  109.93   11.59
  -1 -26   2  217.40   22.36
  -1  26  -2  194.95   12.57
  -1  26  -2  208.34   14.83
   1 -26  -2  221.22   24.23
   1 -26  -3  125.71   17.58
  -1 -26   3  139.58   16.57
  -1  26  -3  134.05   12.45
   1  26   3  119.20   11.21
  -1  26  -4    1.50    3.69
   1 -26  -4   -1.29    5.23
   1  26   4    2.04    3.03
  -1  26  -4    2.66    2.51
   1 -26  -4   -2.22    5.67
   1  26   5   52.84    6.08
   1 -26  -5   64.11   10.03
  -1  26  -5   60.42    7.82
  -1  26  -5   59.41    6.84
  -1  26  -6   24.77    4.14
   1 -26  -6   30.00    5.49
   1  26   6   21.49    2.90
   1  27  -6   17.69    3.32
   1  27  -5   11.88    2.74
   1  27  -5   13.00    3.77
  -1  27   5   13.02    3.16
  -1 -27  -5   14.70    4.94
  -1  27   4   50.04    6.51
  -1 -27  -4   57.83   10.13
   1  27  -4   59.34    7.46
  -1 -27  -4   55.84    9.43
  -1  27   3   15.61    4.92
  -1 -27  -3   23.29    8.35
   1  27  -3   12.66    4.17
   1 -27   3   18.09    6.96
  -1 -27  -2  209.89   21.75
  -1  27   2  171.07   12.80
   1 -27   2  239.16   22.09
   1  27  -2  199.60   12.82
  -1 -27  -1  247.26   24.47
   1 -27   1  272.05   24.79
   1  27  -1  231.89   13.97
  -1  27   1  232.43   15.21
   1  27   0  215.13   14.22
  -1 -27   0  202.63   22.64
   1 -27   0  216.45   23.69
  -1  27   0  189.33   13.31
  -1 -27   1  254.89   23.76
  -1  27  -1  229.93   13.76
   1 -27  -1  244.24   24.87
   1  27   1  241.94   15.67
  -1 -27   2  217.36   20.70
   1  27   2  164.41   13.01
  -1  27  -2  188.39   12.69
   1 -27  -2  194.88   21.38
  -1 -27   3   13.38    6.41
   1  27   3   14.31    4.70
  -1  27  -3   12.98    4.56
   1 -27  -3   10.05    7.34
   1 -27  -4   51.78    9.98
   1  27   4   58.38    6.70
   1 -27  -4   58.16    9.92
  -1  27  -4   56.66    7.25
  -1  27  -5    9.02    2.58
   1  27   5    9.49    2.76
  -1  27  -5    5.65    3.10
   1 -27  -5    9.73    4.41
  -1  28   5    0.18    1.29
   1  28  -5    0.62    1.58
  -1 -28  -4   20.33    5.36
  -1  28   4   15.41    3.56
  -1 -28  -4   15.22    5.46
   1  28  -4   18.52    3.94
  -1  28   3   28.07    5.16
  -1 -28  -3   31.82    8.10
  -1 -28  -3   33.31    8.35
   1 -28   3   35.49    7.25
   1  28  -3   27.93    4.79
   1 -28   2   55.98   10.45
  -1 -28  -2   53.48   11.02
  -1  28   2   48.62    6.92
   1  28  -2   45.35    5.54
   1 -28   1   21.56    8.71
  -1 -28  -1   20.00    8.36
  -1  28   1   18.11    4.79
  -1 -28   0   57.65   12.25
  -1  28   0   59.68    7.22
   1 -28   0   54.94   12.21
   1  28   0   46.60    6.62
   1 -28  -1   18.05    8.82
  -1  28  -1   18.90    4.20
   1  28   1   19.92    4.98
  -1 -28   1   23.17    8.60
  -1  28  -2   51.08    5.95
   1  28   2   37.87    6.13
  -1 -28   2   39.54    9.07
   1 -28  -2   47.44   10.97
   1  28   3   33.93    5.47
  -1  28  -3   37.23    5.41
  -1 -28   3   34.31    7.26
   1 -28  -3   26.90    7.67
   1 -28  -3   34.24    8.83
   1  28   4   17.79    3.71
   1 -28  -4   22.12    5.72
   1 -28  -4   16.38    5.69
  -1  28  -4   15.98    3.79
  -1  28  -5    1.38    1.83
  -1 -29  -4   15.45    4.35
  -1  29   4   14.76    2.83
   1  29  -4   10.40    2.43
  -1 -29  -3   93.36   11.02
   1  29  -3   75.87    5.89
  -1 -29  -3  100.20   11.07
   1 -29   2   30.73    7.24
  -1 -29  -2   29.21    7.73
  -1  29   2   30.98    4.88
  -1 -29  -1   42.56    8.85
   1 -29   1   41.45    8.88
  -1  29   1   33.05    5.10
  -1 -29  -1   26.54    8.09
   1 -29   0   50.10   10.60
  -1 -29   0   42.89    9.58
  -1  29   0   45.05    5.70
  -1 -29   1   39.37    8.71
   1  29   1   41.91    5.68
   1 -29  -2   45.61    9.25
  -1 -29   2   32.28    7.23
   1  29   2   30.16    4.84
  -1  29  -3   73.96    5.91
   1 -29  -3   86.28   10.64
   1 -29  -3   86.69   10.48
   1  29   3   75.51    6.59
  -1  29  -4   14.17    2.71
   1  29   4   15.34    2.84
   1 -29  -4   14.45    4.39
  -1 -30  -3   16.67    4.26
   1 -30   2   11.74    4.05
  -1  30   2   12.03    2.89
  -1 -30  -2   15.39    5.23
   1 -30   1   32.88    6.01
  -1 -30  -1   44.52    8.24
  -1 -30  -1   36.04    7.05
  -1  30   1   35.17    4.44
   1 -30   1   41.69    7.52
  -1 -30   0  208.33   16.24
   1 -30   0  196.29   15.88
  -1 -30   0  198.46   14.65
   1 -30   0  181.25   14.33
  -1 -30   1   30.43    5.62
  -1 -30   1   41.83    7.51
   1 -30  -1   37.84    7.34
   1 -30  -2    8.23    4.38
  -1 -30   2    5.37    3.32
   1 -30  -3   15.06    4.50
  -1 -31  -1    0.77    2.54
  -1 -31  -1    1.71    2.86
   1 -31   0   40.07    6.38
  -1 -31   0   33.59    5.92
   1 -31  -1    2.59    2.60
  -2   0   0    0.04    0.43
   2   0   0    0.07    0.34
   2   0  -1  369.98    8.29
  -2   0   1  353.22    8.58
  -2   0  -1  349.92   10.02
   2   0  -1  384.46    9.03
  -2   0  -1  340.12    8.43
  -2   0   1  370.68    8.02
   2   0   1  377.39    7.43
   2   0   1  381.74   10.99
  -2   0  -1  391.65    7.69
  -2   0  -2  312.94    8.92
  -2   0  -2  334.87   12.86
   2   0   2  303.37    8.37
   2   0   2  318.11   11.85
  -2   0   2  310.31    9.04
   2   0  -2  320.04    9.85
  -2   0   2  314.48    5.16
   2   0   2  291.85   11.92
  -2   0   2  324.43   10.41
   2   0   2  297.07    6.78
   2   0   3  348.22   14.82
   2   0   3  374.86   16.65
  -2   0   3  384.73    7.42
  -2   0  -3  397.94   12.08
   2   0  -3  345.97   12.95
  -2   0   3  405.85   11.54
   2   0   3  356.45   10.38
   2   0   3  392.35    8.25
  -2   0   4    9.95    4.33
  -2   0   4    8.61    1.47
   2   0   4   10.46    3.79
   2   0  -4    8.64    3.08
  -2   0   4   10.33    2.27
   2   0   4    7.68    3.61
   2   0   4   10.22    1.48
  -2   0   4    9.20    3.03
   2   0   4    7.82    1.92
  -2   0   5   64.96    8.16
  -2   0   5   66.86    4.07
  -2   0   5   69.92    5.58
  -2   0   5   78.17   11.73
   2   0   5   71.62    9.53
   2   0   5   68.89    5.91
   2   0  -5   56.67    7.13
   2   0  -6   20.31    5.90
  -2   0  -6   21.16    6.23
  -2   0   6   17.82    7.48
   2   0  -6   19.55    5.83
   2   0  -7  264.04   20.36
   2   0  -7  234.72   14.76
  -2   0  -7  189.42   14.31
  -2   0  -7  201.21   18.74
   2   0  -7  191.64   18.31
  -2   0  -7  232.61   19.52
   2   0  -8    8.00    7.27
  -2   0  -8    5.70    6.47
  -2   0  -8   29.08    8.19
  -2   0  -8   24.35    9.30
   2   0  -9  201.36   41.55
  -2   0  -9  343.63   22.01
   2   0  -9  115.81   18.25
  -2   0  -9  -25.67   45.37
   2   0 -10    5.89    9.54
  -2   0 -10   53.53   48.42
  -2   0 -11    1.80   34.82
   2   0 -11   62.39   46.84
   2   0 -12   28.26   35.85
   2   1 -12   -7.14   39.25
   2   1 -11   14.17   49.30
  -2  -1 -11   36.48   30.46
   2   1 -11   94.38   47.27
  -2  -1 -10   64.35   43.97
   2   1 -10   57.35   48.44
  -2  -1  -9  226.51   18.03
   2   1  -9   33.01   38.46
   2   1  -9  246.59   19.73
   2   1  -8  147.78   18.41
  -2  -1  -8  144.73   19.73
  -2  -1  -8  172.02   19.23
  -2  -1  -8  148.91   14.06
  -2  -1  -7   -1.29    5.03
  -2  -1  -7    1.73    4.70
  -2  -1  -7    1.52    4.58
   2   1  -7    1.24    3.94
   2   1  -6  109.03   11.70
  -2  -1  -6  114.40   11.91
  -2  -1  -6   89.15   11.13
   2   1  -6   92.86    8.92
   2  -1   5  270.10   11.59
  -2   1   5  328.80   23.16
   2   1  -5  271.52   14.04
  -2   1   5  309.89   12.70
   2  -1   5  314.65   20.76
  -2   1   5  295.68    9.10
   2  -1   4   36.66    6.19
  -2   1   4   34.52    6.83
  -2   1   4   33.97    2.93
   2   1  -4   30.85    4.49
  -2   1   4   34.45    4.16
  -2   1   4   32.76    4.94
   2  -1   4   31.86    3.66
   2  -1   3   79.65    8.68
   2   1  -3   78.41    5.58
   2   1  -3   78.47    6.47
  -2   1   3   78.97    3.95
  -2   1   3   80.16    6.40
   2  -1   3   81.56    5.11
   2  -1   3   79.33    7.70
  -2   1   3   87.25    5.94
  -2   1   3   88.81    6.48
  -2   1   2  228.90    8.51
  -2   1   2  233.98    8.95
   2  -1   2  212.96   10.71
   2   1  -2  232.48    7.75
  -2  -1  -2  222.34   10.31
   2   1  -2  229.06    9.24
   2  -1   2  229.02    7.34
   2   1  -1 2472.81   20.13
  -2  -1  -1 2395.42   26.18
  -2  -1  -1 2282.07   21.19
  -2   1   1 2438.08   23.58
  -2   1   1 2230.20   18.82
   2  -1   1 2361.82   19.28
  -2   1   0    1.97    0.73
   2   1   0    1.80    0.59
  -2   1   0    1.88    1.01
   2  -1   0    3.21    1.05
   2   1   1 2341.40   26.14
  -2   1  -1 2365.04   18.92
  -2   1  -1 2169.87   26.60
  -2  -1   1 2418.40   20.23
   2  -1  -1 2488.10   24.46
   2   1   1 2240.39   16.05
  -2   1  -2  280.24    8.03
  -2   1  -2  266.85    7.14
   2   1   2  259.04    8.13
   2   1   2  275.79    6.30
   2   1   2  293.48   11.54
  -2   1  -2  265.40   11.57
   2  -1  -2  263.74   10.16
   2   1   2  265.12    9.04
  -2  -1   2  290.92    8.05
   2   1   2  254.43    9.59
  -2  -1   2  276.14    4.46
  -2  -1   3   78.28    4.85
   2   1   3   75.24    7.18
  -2   1  -3   70.88    4.59
   2  -1  -3   65.24    6.25
  -2  -1   3   59.14    7.48
   2   1   3   69.24    4.80
  -2   1  -3   67.39    4.83
   2   1   3   73.73    4.75
  -2  -1   3   71.61    3.16
   2   1   3   69.16    6.67
   2   1   4   25.14    5.16
   2   1   4   28.49    3.49
  -2  -1   4   25.98    6.50
  -2  -1   4   24.54    5.12
   2   1   4   28.24    5.16
  -2  -1   4   26.44    2.34
  -2  -1   4   29.68    3.32
   2  -1  -4   29.61    5.16
   2   1   4   24.52    2.84
  -2  -1   5  300.43   10.70
   2   1   5  306.14    9.48
   2   1   5  311.02   12.74
   2   1   5  319.13   20.89
   2   1   5  289.77   17.79
  -2  -1   5  320.79   23.91
  -2  -1   5  302.18   18.63
   2  -1  -6  134.07   12.64
  -2   1  -6  117.52   12.46
   2  -1  -6  119.57   13.09
  -2   1  -7   -0.26    4.22
  -2   1  -7    3.20    5.11
   2  -1  -7    3.46    5.06
   2  -1  -8  141.16   18.51
  -2   1  -8  182.59   19.89
  -2   1  -8  172.27   15.41
   2  -1  -9   97.39   37.11
   2  -1  -9   36.09   11.65
  -2   1 -10  -46.01   51.80
   2  -1 -10   43.36   42.25
   2  -1 -11   18.62   43.00
  -2   1 -11  127.38   53.97
  -2   1 -11   42.69   41.15
   2   2 -12    0.60   43.13
   2   2 -11   65.51   50.88
   2   2 -11  -41.62   56.68
  -2  -2 -10  289.57   39.51
  -2  -2 -10  194.39   38.61
  -2  -2  -9  100.31   33.31
   2   2  -9  362.95   25.04
  -2  -2  -9  142.42   21.24
   2   2  -9  153.02   19.38
   2   2  -9  206.26   43.37
  -2  -2  -9  -40.91   34.27
   2   2  -8  127.06   16.63
  -2  -2  -8  154.00   14.18
  -2  -2  -8  116.50   18.36
   2   2  -8   89.66   27.60
   2   2  -7   82.44   12.10
  -2  -2  -7   71.83   12.17
  -2  -2  -7   92.91   12.41
   2   2  -7  110.67   13.97
  -2  -2  -7   88.28    9.31
  -2  -2  -7   91.11   14.40
  -2  -2  -6  333.81   16.35
   2   2  -6  335.87   20.33
  -2  -2  -6  290.31   20.07
  -2  -2  -6  314.71   19.32
  -2   2   6  384.44   29.66
   2   2  -6  283.45   15.19
   2  -2   6  364.99   26.02
   2  -2   5  506.12   16.27
  -2   2   5  532.76   13.47
  -2   2   5  568.02   30.36
   2  -2   5  533.92   26.83
  -2   2   5  549.65   20.55
  -2   2   5  555.90   18.42
   2  -2   4  705.55   17.33
  -2   2   4  727.65   21.96
   2  -2   4  687.51   26.86
  -2   2   4  707.68   14.73
  -2   2   4  673.55   18.53
  -2   2   4  716.95   19.74
   2   2  -4  680.81   21.42
  -2   2   3   51.71    3.94
  -2   2   3   44.89    4.14
  -2   2   3   48.67    5.14
   2   2  -3   50.31    5.36
   2  -2   3   50.47    4.17
   2  -2   3   50.18    6.59
   2   2  -3   53.91    4.44
   2   2  -3   52.56    2.95
  -2   2   3   50.47    5.07
   2   2  -2  213.88    4.33
  -2   2   2  212.54    9.43
  -2  -2  -2  213.52    9.61
   2   2  -2  211.80    7.21
   2  -2   2  223.95    7.71
  -2   2   2  208.49    6.21
   2  -2   2  198.69   10.70
   2   2  -1  255.03    7.27
   2   2  -1  230.90    5.98
  -2   2   1  227.52    7.91
  -2  -2  -1  256.03    9.27
  -2   2   1  227.46    8.76
   2  -2   1  256.66   11.54
   2  -2   1  262.87    7.34
   2   2   0   18.86    2.32
  -2   2   0   15.76    2.07
  -2   2   0   18.10    2.07
   2  -2   0   17.27    2.26
   2  -2   0   18.81    2.17
  -2  -2   0   16.26    4.62
  -2   2  -1  264.26    7.19
   2  -2  -1  261.76    9.56
  -2   2  -1  243.94    4.98
   2   2   1  235.77    9.29
   2   2   2  231.22   10.62
   2   2   2  245.99   10.15
  -2   2  -2  220.93   12.63
  -2  -2   2  235.45   13.02
   2   2   2  227.98    8.67
  -2   2  -2  250.59    7.83
   2  -2  -2  211.68   10.51
  -2  -2   2  256.26    7.90
  -2  -2   2  228.67    5.73
   2   2   3   57.76    5.27
  -2  -2   3   57.99    7.99
   2   2   3   53.83    5.68
   2   2   3   57.25    4.73
   2   2   3   64.63    6.27
  -2   2  -3   60.22    4.51
   2   2   3   62.87    4.23
  -2  -2   3   62.61    4.34
  -2   2  -3   59.07    4.60
  -2  -2   3   59.66    3.24
   2  -2  -3   59.43    6.69
  -2  -2   4  743.19   15.71
   2   2   4  691.91   17.59
   2   2   4  703.18   23.38
  -2  -2   4  713.17   30.66
   2   2   4  688.91   24.54
  -2   2  -4  721.08   18.08
  -2  -2   4  666.98   12.09
   2  -2  -4  637.69   23.94
  -2  -2   4  740.29   27.72
   2   2   4  660.71   17.37
  -2   2  -4  694.23   17.39
   2   2   5  526.58   25.83
   2   2   5  482.32   22.08
   2   2   5  481.44   16.47
   2   2   5  527.18   15.34
  -2  -2   5  553.30   26.87
  -2  -2   5  538.77   31.58
   2  -2  -6  362.09   22.37
   2  -2  -6  369.70   20.28
  -2   2  -6  358.36   21.61
   2  -2  -7   67.63   11.99
  -2   2  -7   64.35    9.07
   2  -2  -7   61.43   14.01
  -2   2  -7   81.46   12.39
   2  -2  -8  166.60   28.74
  -2   2  -8  172.55   19.80
   2  -2  -8  151.59   19.44
  -2   2  -8  186.64   16.35
   2  -2  -9  155.16   21.61
   2  -2  -9  287.49   40.84
  -2   2 -10  258.01   36.15
   2  -2 -10  254.06   47.41
   2  -2 -10  202.61   25.80
  -2   2 -10  235.02   56.39
  -2   2 -11  140.80   59.66
   2  -2 -11   48.92   39.24
   2  -2 -11   32.84   41.69
   2   3 -12    5.84   50.75
   2   3 -11   50.68   54.55
  -2  -3 -10  -23.23   37.66
  -2  -3 -10   23.28   29.98
   2   3  -9  211.05   46.63
   2   3  -9  223.34   30.12
  -2  -3  -9  177.56   23.56
   2   3  -8   61.87   27.63
   2   3  -8  110.21   15.40
  -2  -3  -8  110.06   18.37
  -2  -3  -8  127.34   18.99
   2   3  -7   53.37   10.63
  -2  -3  -7   23.08    8.06
  -2  -3  -7   26.34    7.48
  -2  -3  -7   30.65    5.88
   2   3  -7   24.56    7.20
  -2  -3  -7   31.65    9.69
  -2  -3  -6    8.91    5.15
   2   3  -6   11.38    5.19
  -2  -3  -6   12.08    3.72
   2   3  -6   18.62    5.36
  -2  -3  -6   12.80    4.96
  -2   3   5  535.88   15.03
   2  -3   5  518.64   17.35
  -2   3   5  597.84   31.09
  -2   3   5  549.57   19.98
   2  -3   5  533.85   28.26
   2  -3   4   90.65    6.61
   2   3  -4   86.22    6.18
   2   3  -4   82.78    7.98
   2  -3   4   93.90   10.67
  -2   3   4   90.58    6.13
  -2   3   4   86.77    7.64
  -2   3   4   92.15    8.29
  -2   3   4   95.67    6.69
   2   3  -3  210.26    8.16
  -2   3   3  223.41    7.92
   2  -3   3  214.30   13.80
  -2   3   3  211.15   11.13
   2   3  -3  212.34   11.37
  -2   3   3  236.75   11.47
   2  -3   3  216.01    9.14
   2   3  -3  226.94    6.01
  -2   3   2  185.05    9.90
  -2  -3  -2  181.06    8.56
   2  -3   2  170.78   10.66
   2   3  -2  177.29    6.94
   2   3  -2  178.35    5.22
   2  -3   2  190.59    7.98
  -2   3   1  885.25   18.25
   2  -3   1  820.65   18.65
   2   3  -1  951.81   17.38
  -2  -3  -1  945.29   21.10
   2  -3   1  836.02   24.05
   2  -3   1  974.67   16.77
   2   3  -1  872.59   15.20
   2  -3   0    3.87    1.73
  -2  -3   0    4.10    3.96
  -2   3   0    4.22    1.90
   2  -3   0    3.11    2.01
   2  -3  -1  870.44   20.17
  -2   3  -1  924.36   15.69
   2   3   1  893.74   20.50
  -2   3  -1  867.15   14.04
   2   3   2  182.98    8.69
  -2   3  -2  160.30   12.37
   2   3   2  187.52    9.28
   2  -3  -2  165.26   10.42
  -2  -3   2  165.36    6.30
   2   3   2  179.22   10.90
  -2   3  -2  192.19    7.35
  -2  -3   3  198.90   15.31
   2  -3  -3  187.63   12.26
   2   3   3  207.70    9.94
   2   3   3  213.55    8.57
  -2  -3   3  189.90    6.79
  -2   3  -3  203.85    8.30
   2   3   3  206.49   11.54
   2   3   4   75.49    6.98
  -2  -3   4   85.60   11.47
   2   3   4   75.72    5.80
   2   3   4   63.09    7.47
   2   3   4   62.58    5.85
  -2  -3   4   63.00    4.15
   2   3   4   66.19    7.17
  -2   3  -4   71.76    6.16
  -2   3  -4   76.17    5.94
   2  -3  -4   58.42    8.12
   2   3   5  589.35   26.50
   2   3   5  572.41   18.86
  -2  -3   5  592.08   34.08
   2   3   5  589.15   18.71
  -2  -3   5  592.76   29.55
   2  -3  -6    7.61    4.61
  -2   3  -6    9.84    5.50
   2  -3  -6    6.98    4.81
  -2   3  -6    4.88    3.92
  -2   3  -7   32.04    7.18
  -2   3  -7   30.61    8.65
   2  -3  -7   28.91    8.76
   2  -3  -8  114.69   17.87
  -2   3  -8  143.20   18.05
  -2   3  -9  491.73   26.54
   2  -3  -9  153.15   22.22
  -2   3 -10   -5.18   33.07
   2  -3 -10   37.23   39.20
  -2   3 -11  118.08   60.49
   2  -3 -11   46.18   43.44
   2  -3 -11   -4.60   34.98
   2   4 -12   24.69   53.40
   2   4 -11  191.59   59.11
   2   4 -10  292.14   59.76
  -2  -4 -10  298.85   29.68
   2   4 -10  154.54   35.46
  -2  -4 -10  122.13   42.51
  -2  -4  -9  187.77   25.20
  -2  -4  -9   45.28   36.52
  -2  -4  -9  150.85   21.02
   2   4  -9  333.78   27.36
   2   4  -9  176.71   46.40
   2   4  -9  205.81   32.23
   2   4  -8   57.76   31.42
  -2  -4  -8   82.07   16.84
  -2  -4  -8   14.33   28.72
  -2  -4  -8  121.08   19.16
  -2  -4  -7   23.51    9.26
  -2  -4  -7   36.03    6.60
   2   4  -7   34.58    8.19
   2   4  -6  979.36   35.18
   2   4  -6  764.15   25.07
  -2  -4  -6  865.86   27.79
   2   4  -6  945.96   34.19
  -2  -4  -6  827.90   35.31
  -2   4   5  925.33   22.28
  -2   4   5  944.29   28.05
   2   4  -5  870.75   29.16
   2  -4   5  861.81   23.62
   2  -4   5  931.08   39.67
  -2   4   4  210.35   12.71
   2   4  -4  198.46    8.86
   2  -4   4  207.11   10.77
  -2   4   4  202.66   10.62
  -2   4   4  213.69   12.91
   2   4  -4  207.13    7.10
   2   4  -4  216.99   13.52
   2  -4   4  212.73   16.76
  -2   4   3 1316.16   30.41
   2  -4   3 1299.22   24.47
   2   4  -3 1275.28   16.03
  -2  -4  -3 1305.27   26.19
   2  -4   3 1344.41   36.05
   2   4  -3 1239.52   20.41
   2  -4   2   48.30    4.70
   2   4  -2   46.46    4.15
   2  -4   2   53.75    8.50
  -2   4   2   50.84    6.23
  -2  -4  -2   48.95    5.17
   2   4  -2   42.92    3.46
   2   4  -1  357.86   11.78
  -2  -4  -1  369.10   16.53
   2  -4   1  392.89   12.64
  -2   4   1  358.46   13.52
  -2   4   0   39.34    4.65
  -2  -4   0   41.84    5.98
  -2  -4   0   37.50    7.05
   2   4   1  338.75   10.83
   2  -4  -1  387.81    6.76
   2   4   1  349.40   15.80
  -2   4  -1  379.29   11.68
  -2   4  -1  340.09   11.12
  -2   4  -2   50.75    8.45
  -2   4  -2   65.31    4.77
   2   4   2   55.16    7.12
  -2   4  -2   53.06    3.64
   2  -4  -2   52.61    6.80
   2   4   2   55.42    5.68
  -2   4  -3 1229.15   21.23
  -2  -4   3 1149.08   19.28
  -2  -4   3 1375.05   41.89
   2  -4  -3 1177.80   32.66
   2   4   3 1240.13   31.48
   2   4   3 1270.49   27.05
  -2   4  -3 1100.21   36.44
   2   4   3 1233.54   26.66
   2   4   4  176.97   11.91
   2   4   4  187.52   11.12
  -2   4  -4  170.61   10.28
  -2  -4   4  165.61    7.37
   2   4   4  187.77   12.40
   2   4   4  175.67   11.40
  -2   4  -4  184.41    9.31
   2   4   4  208.07   10.31
  -2  -4   4  207.32   18.39
  -2   4  -5  930.40   24.15
  -2  -4   5  941.29   38.52
   2   4   5  899.59   25.33
  -2   4  -5  835.39   23.61
   2   4   5  898.91   26.15
   2   4   5  911.32   31.93
   2  -4  -6  893.29   36.34
   2  -4  -6  876.62   35.15
  -2   4  -6  994.88   36.45
  -2   4  -6  915.24   34.12
  -2   4  -7   31.97    8.35
  -2   4  -7   51.20    8.50
   2  -4  -7   44.59    9.64
   2  -4  -7   38.94   10.14
  -2   4  -8  172.47   20.70
   2  -4  -8  121.00   18.35
   2  -4  -9  110.18   18.63
   2  -4  -9  176.03   37.96
   2  -4  -9  132.10   21.37
   2  -4 -10  150.02   40.38
   2  -4 -10  125.90   22.43
  -2   4 -10  128.60   36.07
  -2   4 -10   75.86   54.39
  -2   4 -11  227.14   63.05
   2  -4 -11  406.34   35.65
   2  -4 -11  298.54   51.90
  -2   4 -12   67.81   40.46
   2   5 -12   -2.12   59.25
   2   5 -11   33.15   57.94
   2   5 -10  134.34   54.39
  -2  -5 -10   94.45   43.50
   2   5 -10   28.56   34.40
  -2  -5  -9  105.37   18.53
  -2  -5  -9  143.09   24.48
   2   5  -9  150.03   32.11
   2   5  -9  106.08   46.69
  -2  -5  -9   39.23   37.74
  -2  -5  -8  127.53   20.50
  -2  -5  -8  131.49   13.04
  -2  -5  -8  115.13   18.89
   2   5  -8   69.58   29.79
   2   5  -7    1.57    3.84
  -2  -5  -7   -1.53    7.96
  -2  -5  -7    2.28    3.04
  -2  -5  -6   19.92    7.12
  -2  -5  -6   21.57    5.08
  -2  -5  -6   24.75    6.80
   2   5  -6   26.09    7.22
   2   5  -6   24.99    6.38
  -2   5   5 1697.46   33.58
  -2   5   5 1903.71   43.96
   2   5  -5 1596.43   41.72
   2   5  -5 1632.28   40.35
   2  -5   5 1827.69   57.13
  -2   5   5 1745.52   41.39
  -2   5   4   23.68    4.89
  -2   5   4   22.86    4.28
  -2   5   4   18.46    4.64
   2   5  -4   20.09    4.99
   2  -5   4   18.46    6.07
   2   5  -4   20.80    2.50
   2   5  -4   16.88    2.77
   2  -5   4   20.71    4.01
   2  -5   3  256.58   12.18
   2  -5   3  281.30   17.31
  -2   5   3  275.50   15.30
   2   5  -3  242.41    9.76
   2   5  -3  254.70    8.41
  -2  -5  -3  261.37   11.37
   2  -5   2   13.80    5.76
   2   5  -2   14.24    2.79
  -2  -5  -2   17.31    3.70
   2  -5   2   16.45    3.48
  -2   5   2   14.22    4.10
   2   5  -2   14.81    3.09
  -2   5   1   28.67    5.04
  -2  -5  -1   30.55    7.72
   2   5  -1   21.73    4.04
   2   5  -1   23.44    5.48
   2  -5   1   27.83    4.48
  -2   5   0    4.03    4.46
  -2  -5   0    3.30    5.58
  -2   5   0    4.67    3.39
  -2  -5   0    9.19    5.09
   2   5   1   31.95    4.51
  -2   5  -1   33.92    4.47
  -2   5  -1   29.73    4.32
   2  -5  -1   30.83    2.82
   2   5   2   12.84    3.91
  -2   5  -2   13.63    2.70
  -2   5  -2   13.14    2.70
  -2   5  -2   16.79    6.05
   2  -5  -2   11.91    4.26
   2   5   2   14.23    4.82
  -2   5  -3  234.32    4.38
  -2   5  -3  251.51   10.33
   2   5   3  234.06   15.12
   2   5   3  251.94   13.56
  -2   5  -3  215.04   17.77
   2   5   3  228.22   11.76
  -2   5  -3  224.35    5.11
   2   5   4   30.17    5.09
   2   5   4   27.30    4.64
  -2   5  -4   29.57    3.97
   2   5   4   32.21    6.09
   2   5   4   32.64    4.50
   2   5   5 1764.50   40.95
   2   5   5 1736.16   38.02
  -2  -5   5 1822.39   56.03
  -2   5  -6   10.39    4.60
  -2   5  -6   19.27    6.33
  -2   5  -6   16.55    5.44
   2  -5  -6   16.47    6.51
   2  -5  -6   20.44    6.64
   2  -5  -7    7.90    6.74
  -2   5  -7    1.27    3.70
   2  -5  -7    2.36    4.61
  -2   5  -7    1.74    5.49
   2  -5  -8  131.90   19.37
  -2   5  -8  189.01   20.94
   2  -5  -9  152.66   36.66
   2  -5  -9  121.67   20.03
   2  -5  -9  130.90   21.03
   2  -5 -10  -37.30   46.42
  -2   5 -10   25.59   35.11
   2  -5 -10   96.73   21.10
   2  -5 -10   58.07   36.42
  -2   5 -10  -61.66   56.52
  -2   5 -11  127.64   62.01
   2  -5 -11  131.82   48.62
  -2   5 -11   43.49   36.46
  -2   5 -12   -0.60   41.21
  -2   5 -12  -20.71   50.89
   2   6 -12   43.90   57.50
   2   6 -11   96.66   55.30
   2   6 -10  140.38   57.30
  -2  -6 -10   19.88   10.15
   2   6 -10   56.73   34.31
  -2  -6 -10  209.94   48.38
   2   6  -9  145.79   30.87
   2   6  -9  208.41   48.03
  -2  -6  -9  211.03   27.82
  -2  -6  -9  130.59   42.45
  -2  -6  -9  117.32   19.99
   2   6  -8   49.02   19.22
  -2  -6  -8   26.95    6.82
  -2  -6  -8   17.46   10.22
  -2  -6  -8   20.35   12.41
   2   6  -8   26.47    8.15
   2   6  -7  205.62   19.72
  -2  -6  -7  132.45   17.00
   2   6  -7  153.31   16.29
  -2  -6  -7  125.72   17.78
  -2  -6  -7  140.62   13.28
  -2  -6  -7   78.30   20.43
   2   6  -7  225.35   16.28
  -2  -6  -6    8.62    5.48
  -2  -6  -6    2.54    6.24
  -2  -6  -6  -11.37   13.79
  -2  -6  -6    9.66    4.02
   2   6  -6    8.93    4.59
   2   6  -6   10.12    5.81
   2  -6   5 1450.85   53.13
   2  -6   5 1494.45   59.26
  -2  -6  -5 1146.73   40.21
  -2   6   5 1467.52   40.10
   2   6  -5 1285.80   40.20
  -2   6   5 1366.43   39.43
  -2   6   5 1307.18   32.72
   2  -6   4  171.33   18.67
   2   6  -4  137.44    7.65
  -2   6   4  149.31   12.66
   2  -6   4  149.29   10.80
   2   6  -4  159.91    7.36
   2  -6   4  161.04   15.91
   2   6  -3  148.37    8.42
   2  -6   3  161.07   13.99
  -2  -6  -3  164.95    8.96
   2  -6   3  145.63   10.11
  -2   6   3  156.54   12.62
   2   6  -3  148.32    7.52
   2  -6   3  167.00   17.08
   2  -6   2  140.79   14.21
  -2  -6  -2  113.33    9.01
   2  -6   2  106.69    8.49
   2   6  -2  114.69    7.88
   2  -6   2  111.93   10.25
  -2   6   2  111.76   10.37
   2   6  -2  115.18    8.57
  -2   6   1  498.58   19.60
  -2  -6  -1  505.52   26.52
   2  -6   1  474.31   17.39
   2   6  -1  499.28   17.91
   2   6  -1  500.37   21.26
  -2   6   0  351.40   18.38
  -2  -6   0  303.68   19.69
  -2   6   0  348.39   16.06
   2  -6  -1  551.86   12.49
  -2   6  -1  519.48   17.22
   2   6   1  506.40   17.28
  -2   6  -2  119.82    8.10
   2   6   2  123.15    9.69
   2   6   2  121.94   11.98
  -2   6  -2  123.23    7.82
  -2   6  -3  124.34    5.09
  -2   6  -3  115.20   14.21
   2   6   3  112.95    8.88
   2   6   3  129.08   12.28
  -2   6  -3  124.52    8.05
  -2   6  -3  126.81    5.97
   2   6   4  144.64   11.69
  -2   6  -4  156.71    9.26
   2   6   4  149.32   13.19
   2   6   4  123.41    9.23
   2  -6  -5 1262.87   40.65
   2   6   5 1359.32   36.47
   2   6   5 1285.71   38.02
  -2  -6   5 1412.56   51.49
   2  -6  -6    1.97    4.28
   2  -6  -6    5.27    5.24
  -2   6  -6    5.40    4.45
  -2   6  -6    7.32    4.95
  -2   6  -7  200.72   15.46
  -2   6  -7  191.53   18.66
   2  -6  -7  194.75   24.38
   2  -6  -7  168.78   18.90
  -2   6  -7  178.03   18.47
   2  -6  -7  158.37   18.62
   2  -6  -8   19.02   11.26
   2  -6  -8   44.75   27.08
   2  -6  -8   20.58    8.81
  -2   6  -8   50.37   14.43
   2  -6  -9  168.80   24.36
   2  -6  -9  179.57   38.00
   2  -6  -9  117.90   20.95
   2  -6 -10  120.88   22.12
   2  -6 -10   14.84   32.95
   2  -6 -10    6.16   46.37
  -2   6 -10   41.35   36.69
  -2   6 -10  -84.38   59.04
  -2   6 -11   67.28   36.19
   2  -6 -11  235.01   50.25
  -2   6 -11  202.72   61.24
  -2   6 -12   12.69   46.68
  -2   6 -12   73.71   49.09
   2   7 -12   17.77   52.05
   2   7 -11  171.68   55.62
  -2  -7 -10    5.41    9.23
   2   7 -10   31.71   36.50
   2   7  -9  102.18   47.58
   2   7  -9  102.83   32.77
  -2  -7  -9   63.81   15.56
  -2  -7  -9   95.03   45.43
   2   7  -8  145.46   24.66
  -2  -7  -8  132.51   14.22
  -2  -7  -8  153.67   22.95
  -2  -7  -8  133.56   34.30
  -2  -7  -8  115.54   19.71
   2   7  -8  159.14   17.96
   2   7  -8  200.07   22.72
   2   7  -7   14.70    6.74
  -2  -7  -7    7.79    8.40
  -2  -7  -7   15.29    7.97
  -2  -7  -7    9.05    4.76
   2   7  -6  189.69   13.55
   2   7  -6  188.50   16.84
   2   7  -6  191.38   15.78
  -2  -7  -6  168.43   17.40
  -2  -7  -6  170.22   18.49
  -2  -7  -6  144.79   20.52
   2   7  -5   47.18    6.76
  -2  -7  -5   44.56    8.66
   2   7  -5   42.01    8.17
  -2  -7  -5   48.43   11.49
  -2  -7  -5   29.87    8.33
  -2   7   5   50.59    7.75
   2   7  -5   44.24    7.62
  -2   7   5   37.61    7.18
   2   7  -5   49.09    8.03
   2  -7   4  109.04   13.72
   2   7  -4  109.06    6.83
   2   7  -4   99.32    6.99
   2  -7   4   97.85    9.48
   2  -7   4  139.53   17.60
  -2   7   4  109.97   11.93
   2   7  -3  206.66   10.28
  -2   7   3  204.05   15.35
   2  -7   3  228.31   20.76
  -2  -7  -3  208.10    9.86
   2   7  -3  187.50   10.72
   2  -7   3  190.89   12.56
  -2   7   2  109.37   10.98
   2  -7   2  106.55    9.06
   2   7  -2   98.05   11.28
   2   7  -2  102.48    8.33
  -2   7   2  100.81   10.07
   2   7  -1 3820.45   62.62
  -2  -7  -1 3833.03   78.45
  -2   7   1 4311.87   61.34
   2   7  -1 4083.42   55.82
   2  -7   1 4526.33   78.13
   2  -7   1 3865.84   53.82
  -2  -7   0    1.03    5.77
  -2   7   0    4.32    3.32
  -2   7   0    1.69    3.34
  -2  -7   0   -0.30    5.27
  -2   7   0    4.60    4.86
   2   7   1 4189.44   54.60
  -2   7  -1 4145.92   52.84
  -2   7  -2  112.09   14.48
  -2   7  -2  108.55    8.37
  -2   7  -2  119.67    8.75
   2   7   2  110.55   12.04
   2   7   2  101.95    8.24
  -2   7  -3  180.57   18.60
  -2   7  -3  188.92    8.41
  -2   7  -3  187.25    8.91
  -2   7  -3  185.34   10.74
   2   7   3  181.19   15.43
   2   7   4   78.79    6.35
  -2   7  -4   81.43    7.20
   2   7   4   78.83    9.36
   2   7   4   79.07   10.43
  -2   7  -4   51.96   10.99
  -2   7  -5   38.13    7.29
  -2   7  -5   35.01    7.08
   2  -7  -5   35.14    7.82
  -2   7  -5   30.48    5.81
   2   7   5   40.45    6.80
   2   7   5   42.21    7.67
   2  -7  -5   34.36    7.29
   2  -7  -6  161.93   17.25
  -2   7  -6  205.06   13.53
   2  -7  -6  172.29   17.45
  -2   7  -6  194.65   17.15
   2  -7  -6  189.59   19.80
  -2   7  -6  152.78   12.48
   2  -7  -7   10.01    6.89
   2  -7  -7   32.47   19.69
   2  -7  -7    5.92    7.49
  -2   7  -7   12.60    6.56
  -2   7  -7   11.53    7.53
   2  -7  -8  144.13   21.39
   2  -7  -8   35.27   33.87
  -2   7  -8  224.82   23.69
   2  -7  -8  196.33   31.91
  -2   7  -8  172.22   19.95
  -2   7  -8  354.51   21.24
   2  -7  -8  160.10   20.71
   2  -7  -9   81.07   33.57
   2  -7  -9   97.62   20.28
   2  -7  -9   59.23   16.07
  -2   7 -10  -71.38   57.92
   2  -7 -10   13.31   49.80
  -2   7 -10    3.31   35.73
   2  -7 -10    0.78    8.56
   2  -7 -11  186.95   44.39
  -2   7 -11  189.51   58.32
  -2   7 -11  124.96   38.67
   2   8 -12   15.89   47.73
   2   8 -11   25.19   49.59
  -2  -8 -11  219.29   40.00
  -2  -8 -10  521.33   58.64
   2   8 -10  410.74   61.61
   2   8 -10  392.51   44.30
  -2  -8 -10  486.00   48.85
  -2  -8  -9   85.39   17.80
   2   8  -9  150.20   35.39
   2   8  -9  114.13   15.53
  -2  -8  -9  215.60   50.99
   2   8  -9  189.93   49.64
  -2  -8  -8  110.34   38.57
   2   8  -8  113.43   15.84
   2   8  -8  115.29   24.24
  -2  -8  -8  128.73   19.40
   2   8  -8  167.47   22.90
  -2  -8  -8  140.08   23.57
  -2  -8  -8   95.62   12.68
   2   8  -8   60.47   31.60
  -2  -8  -8   86.50   18.20
   2   8  -7  138.28   16.30
  -2  -8  -7   80.30   11.38
   2   8  -7  118.28   15.26
  -2  -8  -7   85.51   16.55
  -2  -8  -7   93.24   15.58
  -2  -8  -7  102.19   28.81
   2   8  -6  258.81   19.96
   2   8  -6  261.05   19.19
  -2  -8  -6  232.39   26.53
  -2  -8  -6  199.89   20.76
   2   8  -6  261.73   20.15
   2   8  -6  242.12   15.48
  -2  -8  -6  223.36   21.00
  -2  -8  -5   -1.63    6.21
   2   8  -5    3.03    3.69
   2   8  -5    4.67    3.86
   2   8  -5    9.73    4.75
   2   8  -5    1.32    3.09
  -2   8   5    3.71    3.15
  -2  -8  -5   15.55   11.09
  -2  -8  -5    1.15    4.62
   2   8  -5   14.38    5.05
   2   8  -4  249.08   11.68
   2  -8   4  273.79   25.66
  -2   8   4  202.88   16.38
   2  -8   4  210.86   14.46
   2  -8   4  262.34   21.82
  -2   8   4  219.17   17.44
  -2   8   3   57.43    9.08
  -2  -8  -3   57.21    5.28
   2   8  -3   54.38    6.21
   2   8  -3   50.01    6.40
   2  -8   3   67.45   12.18
   2  -8   3   49.48    7.00
  -2   8   3   52.76    8.20
  -2   8   2  113.11   11.31
   2   8  -2  103.84   12.22
  -2  -8  -2  126.42   13.26
   2   8  -2  108.15    9.41
   2  -8   2   94.04    9.18
  -2   8   2  107.25   11.42
  -2  -8  -1  149.32   17.13
   2  -8   1  170.80   17.04
  -2   8   1  145.11   12.33
  -2   8   1  121.50   11.25
   2   8  -1  139.25   12.91
  -2   8   1  143.47   12.60
   2   8  -1  143.19   11.76
  -2   8   0   79.59    9.28
  -2   8   0   77.28    8.76
   2   8   0   82.37    9.79
  -2  -8   0   74.72   11.86
  -2   8   0   79.32   10.45
  -2   8  -1  118.77   10.46
  -2   8  -1  117.52    9.92
   2   8   1  119.51   10.37
  -2  -8   1  153.83   15.28
  -2   8  -2   98.19    8.73
  -2  -8   2  128.00   14.87
  -2   8  -2  109.04    9.18
   2   8   2   96.59    8.67
   2   8   2  101.58   12.31
  -2   8  -3   65.17    6.33
  -2   8  -3   62.03    6.91
  -2   8  -3   54.13   11.20
  -2   8  -3   60.59    6.11
   2   8   3   70.96   10.62
   2   8   4  234.31   18.82
  -2   8  -4  245.07   13.38
  -2   8  -4  205.69   22.18
   2   8   4  217.62   15.75
  -2   8  -5    1.15    3.45
   2  -8  -5    2.51    4.02
   2  -8  -5   -0.39    9.08
  -2   8  -5    4.61    3.55
   2   8   5    3.76    3.27
   2  -8  -5    1.52    4.79
  -2   8  -5    1.84    3.63
   2   8   5    3.50    2.63
   2  -8  -6  260.05   22.18
   2  -8  -6  220.40   20.09
  -2   8  -6  258.99   19.65
  -2   8  -6  224.54   14.83
   2  -8  -6  213.17   23.83
  -2   8  -6  279.10   20.45
  -2   8  -6  247.31   20.00
  -2   8  -6  267.69   15.75
   2  -8  -7  133.06   23.61
  -2   8  -7  193.60   15.65
   2  -8  -7   84.66   15.79
  -2   8  -7  112.73   15.46
   2  -8  -7   23.64   26.97
   2  -8  -7   87.08   14.82
   2  -8  -8  140.10   30.16
  -2   8  -8  135.43   18.62
   2  -8  -8  107.92   19.43
   2  -8  -8  106.73   17.90
   2  -8  -8   48.42   39.61
  -2   8  -8  193.44   22.77
   2  -8  -9  112.30   18.24
  -2   8  -9  181.00   29.43
   2  -8  -9   54.78   47.60
   2  -8  -9  125.31   22.86
   2  -8  -9   94.98   19.85
  -2   8  -9   76.35   30.39
   2  -8 -10  346.01   59.63
  -2   8 -10  341.61   59.27
  -2   8 -10  307.73   42.90
   2  -8 -10  214.38   28.33
  -2   8 -11  100.55   53.75
  -2   8 -11   68.87   36.88
   2  -8 -11   60.70   42.51
   2   9 -11   23.61   46.43
  -2  -9 -11  191.41   37.77
   2   9 -10  124.04   52.29
  -2  -9 -10   20.24   11.46
  -2  -9 -10   37.00   45.53
   2   9 -10   71.50   38.22
   2   9  -9   61.51   49.59
  -2  -9  -9   10.02    9.36
   2   9  -9   15.08    7.84
   2   9  -9   46.83   35.69
  -2  -9  -8  121.79   42.39
   2   9  -8  112.18   16.01
   2   9  -8  106.18   27.77
  -2  -9  -8   82.70   17.36
  -2  -9  -8   90.86   13.24
  -2  -9  -8   99.61   17.88
   2   9  -7   33.19    9.29
  -2  -9  -7   28.96    7.82
   2   9  -7   37.46   14.71
   2   9  -7   28.34    7.53
  -2  -9  -7   37.72   14.43
  -2  -9  -7   39.92   30.69
  -2  -9  -7   34.57   11.35
  -2  -9  -6   80.93   23.07
  -2  -9  -6   97.14   14.83
   2   9  -6   96.68   12.41
   2   9  -6  114.34   14.37
   2   9  -6  113.35   11.81
  -2  -9  -6   72.73   14.29
   2   9  -6   91.75   12.54
   2   9  -5  140.31   13.53
   2   9  -5   80.80    8.68
  -2  -9  -5  109.66   14.18
  -2  -9  -5  136.29   19.88
  -2  -9  -5  112.78   15.45
   2   9  -5  128.40   13.29
   2   9  -5  133.26   12.82
  -2  -9  -4  220.99   19.00
  -2   9   4  241.48   18.89
   2  -9   4  297.67   27.82
  -2   9   4  273.28   20.62
   2  -9   4  275.01   23.05
  -2   9   3  128.44   13.17
   2   9  -3  106.88   10.03
   2   9  -3  126.97   10.56
  -2   9   3  136.25   14.25
   2  -9   3  135.80   14.70
  -2  -9  -3  135.21    7.92
   2  -9   3  112.21   10.83
   2  -9   3  151.66   18.63
   2   9  -2  902.47   36.62
  -2   9   2  944.51   35.71
  -2   9   2  968.84   34.11
   2   9  -2  923.13   29.14
  -2  -9  -2  892.24   39.84
   2  -9   2 1041.46   35.50
   2   9  -1  289.67   19.50
  -2  -9  -1  315.80   26.03
  -2   9   1  268.97   17.38
   2   9  -1  304.81   18.05
  -2   9   1  316.10   19.25
  -2   9   1  301.01   19.36
  -2   9   0  292.07   18.31
  -2   9   0  309.04   18.17
  -2   9   0  286.76   20.19
   2   9   0  305.92   19.49
  -2  -9   0  266.71   22.85
   2  -9  -1  316.74   13.23
  -2   9  -1  290.59   16.29
  -2   9  -1  271.65   16.64
   2  -9  -1  279.09   18.65
  -2  -9   1  323.64   23.12
  -2   9  -2  868.72   27.75
  -2   9  -2  912.32   27.90
   2   9   2  853.60   27.02
  -2   9  -3  137.09   10.87
  -2   9  -3  142.90   18.58
  -2   9  -3  132.53    9.69
   2   9   3  126.32   10.28
  -2   9  -3  120.84    9.90
   2   9   3  139.24   15.47
   2   9   4  231.70   16.78
  -2   9  -4  228.95   24.40
  -2   9  -4  260.65   15.04
   2   9   4  255.14   20.65
  -2   9  -5  110.15    9.86
   2  -9  -5  118.96   17.99
   2   9   5  103.57   13.26
  -2   9  -5  127.61   13.30
  -2   9  -5  124.90   12.59
  -2   9  -5  118.56   12.94
   2  -9  -5  114.02   13.69
  -2   9  -5  113.93   10.22
   2  -9  -6   80.79   13.17
  -2   9  -6   90.86   12.50
  -2   9  -6   81.56   11.56
   2  -9  -6   62.36   13.16
  -2   9  -6   95.66   10.99
   2  -9  -6   71.23   20.47
  -2   9  -6   94.82   13.10
   2  -9  -7   32.05   10.29
   2  -9  -7   22.09   23.17
   2  -9  -7   26.56   11.15
   2  -9  -7    0.63   32.31
  -2   9  -7   43.78   10.78
  -2   9  -7   35.52   10.13
   2  -9  -8   88.88   16.99
   2  -9  -8  118.24   21.32
   2  -9  -8   91.24   43.37
  -2   9  -8  120.20   18.01
  -2   9  -9   83.37   26.25
  -2   9  -9   18.15   30.40
   2  -9  -9    8.94   11.96
   2  -9  -9    9.86    8.47
  -2   9  -9   18.20    9.16
   2  -9  -9   41.16   52.47
   2  -9  -9   94.72   21.04
  -2   9 -10   77.37   51.44
   2  -9 -10  351.00   32.67
  -2   9 -10   46.42   36.59
   2  -9 -10   22.39   13.22
   2  -9 -10  242.77   58.91
  -2   9 -11   74.50   47.05
   2  -9 -11   83.53   41.69
  -2   9 -11   24.14   33.17
   2  10 -11   21.91   42.50
  -2 -10 -11  -30.88   25.34
  -2 -10 -10  283.33   53.01
  -2 -10 -10  204.47   25.58
   2  10 -10  325.75   54.27
   2  10 -10  238.07   42.42
  -2 -10  -9  136.18   21.89
   2  10  -9  200.87   39.20
   2  10  -9  179.79   19.77
   2  10  -8  174.35   30.25
  -2 -10  -8  137.22   16.77
  -2 -10  -8  192.07   52.22
  -2 -10  -8  140.23   21.37
   2  10  -8  179.38   20.49
  -2 -10  -8  152.48   22.32
  -2 -10  -7  122.25   37.07
   2  10  -7   87.53   12.87
  -2 -10  -7  101.14   21.65
  -2 -10  -7   89.96   16.67
   2  10  -7   89.98   22.55
  -2 -10  -7   61.73   12.02
   2  10  -7   87.48   18.76
   2  10  -7   84.41   13.70
   2  10  -6  267.27   21.58
   2  10  -6  283.50   22.32
  -2 -10  -6  258.79   34.19
  -2 -10  -6  204.47   23.08
  -2 -10  -6  223.12   22.67
   2  10  -6  276.17   20.81
  -2 -10  -5   82.47   12.99
   2  10  -5   80.23   10.47
   2  10  -5   76.89   10.84
   2  10  -5   68.71   10.13
  -2 -10  -5   85.37   19.82
  -2 -10  -5   63.17   13.26
   2  10  -4  382.78   21.01
   2  10  -4  279.83   13.87
  -2 -10  -4  325.26   26.64
  -2 -10  -4  339.11   23.62
  -2  10   4  359.73   25.01
  -2  10   4  381.42   24.78
   2  10  -4  365.34   20.26
   2  10  -4  355.02   18.20
   2 -10   3  159.28   20.00
  -2  10   3  150.65   14.99
   2  10  -3  114.28   11.26
   2  10  -3  121.71   15.65
  -2  10   3  148.25   15.57
   2  10  -3  144.13   12.25
   2 -10   3  159.53   16.54
   2  10  -2  229.74   19.56
  -2  10   2  246.04   18.54
   2 -10   2  233.85   22.57
  -2  10   2  191.52   14.96
  -2  10   2  203.57   17.68
   2 -10   2  274.34   19.30
   2  10  -2  227.79   15.65
  -2 -10  -2  218.85   23.94
  -2 -10  -1  407.91   30.81
  -2  10   1  361.32   22.37
  -2  10   1  298.74   19.49
  -2  10   1  374.24   22.20
   2  10  -1  377.25   21.52
   2  10  -1  344.29   22.40
  -2  10   0   35.38    8.09
  -2  10   0   37.23    7.27
   2  10   0   32.43    7.26
  -2 -10   0   34.00   10.25
  -2  10   0   26.94    6.53
   2 -10  -1  353.00   23.26
   2  10   1  340.10   24.32
  -2  10  -1  367.49   20.63
  -2  10  -1  387.91   20.10
   2 -10  -1  425.13   16.84
  -2 -10   2  263.25   22.53
  -2  10  -2  226.06   15.20
   2  10   2  251.39   21.33
   2  10   2  214.52   14.63
  -2  10  -2  238.29   15.17
   2 -10  -2  226.04   13.11
   2  10   3  146.37   16.54
  -2  10  -3  153.12   12.44
   2  10   3  130.99   11.06
  -2  10  -3  141.11   10.95
  -2 -10   3  156.29   19.25
  -2  10  -3  128.46   17.80
   2 -10  -4  341.41   22.36
   2 -10  -4  333.35   25.27
  -2  10  -4  359.58   20.73
  -2  10  -4  370.00   20.41
  -2  10  -4  363.48   18.50
   2 -10  -4  331.87   23.26
   2  10   4  320.08   20.11
  -2  10  -4  385.17   20.05
  -2  10  -4  281.61   13.61
   2  10   4  362.64   26.01
  -2  10  -5   76.08   10.72
  -2  10  -5   71.83    8.37
   2 -10  -5   63.89   11.20
  -2  10  -5   55.87    8.09
   2 -10  -5   69.65   17.17
  -2  10  -5   63.13    9.26
  -2  10  -5   61.21    9.99
   2 -10  -6  194.78   21.15
  -2  10  -6  268.00   21.78
  -2  10  -6  291.47   22.85
  -2  10  -6  258.21   16.97
   2 -10  -6  249.03   23.20
  -2  10  -6  275.44   20.42
   2 -10  -6  271.83   33.03
  -2  10  -7   92.36   14.03
  -2  10  -7   82.98   14.16
  -2  10  -7  119.26   16.12
   2 -10  -7   77.60   15.39
   2 -10  -7   66.90   35.73
   2 -10  -7   78.72   17.22
  -2  10  -8  207.80   23.90
  -2  10  -8  211.15   23.51
   2 -10  -8  167.96   25.88
   2 -10  -8  152.24   21.80
   2 -10  -8  147.62   49.36
   2 -10  -9  241.95   60.39
   2 -10  -9  156.10   24.71
  -2  10  -9  146.80   33.44
   2 -10  -9  152.14   21.91
  -2  10  -9  199.83   22.61
  -2  10 -10  293.63   54.10
  -2  10 -10  250.36   40.77
   2 -10 -10  213.19   29.26
  -2  10 -11   74.34   40.82
  -2  10 -11   16.35   30.55
   2  11 -11    2.83   37.16
  -2 -11 -11   -9.94   23.38
   2  11 -10   96.86   35.59
  -2 -11 -10   74.02   16.44
  -2 -11  -9  172.98   23.96
  -2 -11  -9  193.42   24.19
   2  11  -9  219.97   21.85
  -2 -11  -8   90.47   14.90
   2  11  -8  108.76   16.68
   2  11  -8  124.07   31.57
   2  11  -8  150.64   36.92
  -2 -11  -8  106.46   19.16
  -2 -11  -8   91.59   19.13
  -2 -11  -7   41.05   10.65
   2  11  -7   57.17   12.25
   2  11  -7   53.51   22.05
  -2 -11  -7   58.86   14.86
   2  11  -7   67.05   11.79
   2  11  -7   61.38   17.14
   2  11  -6   64.93   11.45
   2  11  -6   42.60   13.31
   2  11  -6   46.73    9.44
  -2 -11  -6   96.41   33.57
   2  11  -6   47.30   10.26
  -2 -11  -6   76.71   16.18
  -2 -11  -6   37.59   11.05
  -2 -11  -5   60.88   13.73
   2  11  -5   52.80    9.54
   2  11  -5   59.25    9.93
   2  11  -5   60.23    9.96
  -2 -11  -5   94.73   22.48
  -2 -11  -5   51.06   11.39
   2  11  -4   33.50    7.17
   2  11  -4   40.19    6.86
   2  11  -4   20.47    5.10
  -2 -11  -4   24.97   13.38
  -2 -11  -4   29.59    8.48
   2  11  -4   31.82    6.06
   2 -11   3  198.23   19.34
  -2  11   3  172.57   16.87
   2  11  -3  192.62   15.10
  -2  11   3  144.37   13.83
   2  11  -3  173.23   19.01
   2  11  -3  169.25   14.52
  -2  11   3  185.59   18.27
   2  11  -2   24.78    7.76
  -2  11   2   22.30    6.45
   2 -11   2   26.24    6.92
  -2 -11  -2   14.07   10.78
   2  11  -2   25.07    6.08
  -2  11   2   18.17    5.37
   2 -11   2   29.66    9.74
  -2  11   1 1347.80   43.02
  -2  11   1 1282.60   43.25
   2  11  -1 1345.24   46.17
  -2 -11  -1 1542.05   62.91
   2  11  -1 1460.66   44.98
  -2  11   1 1414.14   46.89
   2  11   0   90.76   12.16
  -2  11   0   86.55   11.46
  -2  11   0   83.26   11.05
  -2 -11   0   87.32   15.23
   2  11   0   76.47   11.90
  -2  11  -1 1478.98   41.64
  -2  11  -1 1417.04   42.54
   2 -11  -1 1412.51   50.45
   2  11   1 1374.43   46.51
   2  11   1 1491.03   52.67
   2 -11  -2   17.46    6.86
  -2  11  -2   22.89    5.57
  -2  11  -2   19.84    8.04
  -2 -11   2   26.26    8.32
  -2  11  -2   22.99    5.41
   2  11   2   13.37    4.36
   2  11   2   23.09    7.83
  -2  11  -3  178.08   14.22
  -2 -11   3  178.97   21.13
   2  11   3  175.75   19.12
   2  11   3  149.75   12.45
   2 -11  -4   23.93    7.34
  -2  11  -4   23.44    6.39
  -2  11  -4   19.33    4.49
  -2  11  -4   21.83    5.00
   2 -11  -4   13.40    7.26
  -2  11  -4   18.97    5.02
  -2  11  -5   45.76    9.12
  -2  11  -5   36.04    7.42
  -2  11  -5   48.70    7.79
   2 -11  -5   54.94   18.58
  -2  11  -5   43.77    8.94
   2 -11  -5   38.51    9.58
   2 -11  -5   27.90   10.19
  -2  11  -5   43.69    7.21
  -2  11  -6   46.00    9.03
  -2  11  -6   35.03    8.02
  -2  11  -6   41.95    9.84
  -2  11  -6   76.91   10.30
  -2  11  -6   31.06    8.90
   2 -11  -6   40.45   10.83
   2 -11  -6   43.97   29.59
  -2  11  -7   69.04   12.58
  -2  11  -7   80.06   14.48
   2 -11  -7   71.90   41.61
   2 -11  -7   70.26   17.66
   2 -11  -7   66.51   14.64
  -2  11  -7   94.73   14.22
  -2  11  -8  126.82   18.81
   2 -11  -8  160.46   58.36
  -2  11  -8  103.38   25.33
  -2  11  -8  131.90   23.31
   2 -11  -8  109.75   19.14
   2 -11  -8  170.15   27.77
  -2  11  -9  279.88   26.38
   2 -11  -9  232.54   27.04
   2 -11  -9  209.24   27.80
  -2  11  -9  207.70   35.45
   2 -11 -10   95.65   20.67
  -2  11 -10   95.23   36.26
  -2  11 -11   22.78   28.17
  -2  11 -11   67.00   35.49
  -2 -12 -11   53.58   20.92
   2  12 -11  145.45   33.50
   2  12 -10   16.94   32.84
  -2 -12 -10    1.93    8.52
  -2 -12  -9  249.22   27.64
  -2 -12  -9  233.63   26.94
   2  12  -9  310.94   25.60
   2  12  -9  340.24   40.92
  -2 -12  -9  212.79   50.48
   2  12  -9  370.61   47.98
  -2 -12  -8   12.46    9.84
   2  12  -8   14.25    6.94
   2  12  -8    9.25    7.50
  -2 -12  -8    7.18    9.90
   2  12  -8   38.33   28.54
   2  12  -8   48.65   32.54
  -2 -12  -8    6.69    7.87
  -2 -12  -7  122.78   20.31
   2  12  -7  121.20   15.73
   2  12  -7  168.47   27.45
   2  12  -7  152.82   24.67
   2  12  -7  154.95   18.67
  -2 -12  -7  165.67   48.96
   2  12  -6  219.92   19.82
   2  12  -6  213.28   20.86
   2  12  -6  244.69   21.42
  -2 -12  -6  272.43   28.26
  -2 -12  -6  194.07   22.56
  -2 -12  -6  228.97   39.08
   2  12  -5  212.93   16.71
   2  12  -5  215.12   18.38
   2  12  -5  224.35   18.91
   2  12  -5  200.00   16.71
  -2 -12  -5  220.59   33.05
  -2 -12  -5  187.65   20.79
   2  12  -4   92.50   10.33
  -2 -12  -4   99.32   14.83
   2  12  -4   92.46    9.99
  -2 -12  -4   67.98   18.77
   2  12  -4  105.11   12.31
  -2 -12  -4   99.32   16.19
   2  12  -3  656.99   25.91
   2  12  -3  677.89   30.40
  -2 -12  -3  589.67   32.94
  -2  12   3  676.43   34.63
  -2  12   3  563.28   28.35
   2  12  -3  626.08   23.05
  -2  12   2   66.35   10.84
   2  12  -2   60.04    9.29
   2 -12   2   64.45   10.59
  -2  12   2   52.74    9.02
   2  12  -2   60.34   11.15
  -2 -12  -1   45.90   12.91
   2  12  -1   42.09    9.21
   2 -12   1   39.15    7.72
  -2  12   1   36.29    7.91
  -2  12   1   41.51    8.97
   2  12  -1   44.01    8.80
   2  12  -1   45.46    9.45
   2 -12   0  190.78   14.96
  -2 -12   0  170.50   22.21
   2  12   0  162.44   17.86
   2  12   0  170.11   17.30
  -2  12   0  152.29   15.90
  -2  12   0  184.26   16.88
  -2  12  -1   38.29    7.98
  -2 -12   1   43.01   11.79
   2  12   1   37.10    8.58
  -2  12  -1   38.65    7.55
   2  12   1   38.89    9.75
   2 -12  -1   48.42    6.75
   2 -12  -1   52.44   11.52
   2  12   2   55.33   10.13
  -2 -12   2   82.59   14.01
   2  12   2   66.47   12.50
  -2  12  -2   61.19    9.14
  -2  12  -2   55.45   12.44
  -2  12  -2   59.77    8.75
   2 -12  -3  622.67   31.32
  -2  12  -3  719.07   28.69
  -2  12  -3  715.12   30.55
   2 -12  -3  717.64   33.62
  -2  12  -3  723.51   23.74
  -2  12  -3  714.81   27.07
  -2  12  -4  113.35   12.95
   2 -12  -4  100.57   13.47
  -2  12  -4  113.79   10.84
  -2  12  -4  106.60    9.90
  -2  12  -4   88.60    8.33
   2 -12  -4   88.30   14.09
  -2  12  -5  175.45   12.77
  -2  12  -5  209.28   18.65
  -2  12  -5  188.07   15.61
   2 -12  -5  145.27   19.30
   2 -12  -5  179.25   19.53
   2 -12  -5  163.94   27.74
  -2  12  -5  203.81   14.58
  -2  12  -5  198.12   17.68
   2 -12  -6  183.34   21.64
  -2  12  -6  213.89   15.97
   2 -12  -6  203.84   39.05
  -2  12  -6  253.15   19.90
  -2  12  -6  236.30   21.43
  -2  12  -6  242.13   21.66
  -2  12  -6  200.33   15.62
   2 -12  -7  124.08   20.31
  -2  12  -7  167.09   19.34
   2 -12  -7  183.23   52.13
  -2  12  -7  190.67   19.40
   2 -12  -7  143.04   24.78
  -2  12  -7  180.55   20.83
  -2  12  -8   30.06   23.04
  -2  12  -8   21.09    8.33
  -2  12  -8   15.88   10.24
   2 -12  -8   17.71   11.14
  -2  12  -9  288.37   42.35
   2 -12  -9  288.13   29.72
  -2  12  -9  359.37   29.34
   2 -12  -9  250.69   29.55
  -2  12  -9  324.46   36.30
   2 -12 -10   11.03   41.70
   2 -12 -10    0.80   10.37
  -2  12 -10    0.38   30.52
   2 -12 -11  242.83   37.77
  -2  12 -11  141.74   26.46
  -2 -13 -11  -10.32   16.31
   2  13 -10   51.37   32.03
   2  13 -10   11.56    5.87
   2  13 -10   42.87   37.32
  -2 -13 -10    8.46    8.89
  -2 -13 -10   82.21   40.66
   2  13  -9  121.46   16.47
  -2 -13  -9  117.62   19.94
   2  13  -9  179.92   43.15
  -2 -13  -9  182.50   52.45
  -2 -13  -9   97.55   18.44
   2  13  -9  130.41   36.99
   2  13  -8   58.86   12.68
   2  13  -8   95.33   34.07
   2  13  -8   44.15   10.33
  -2 -13  -8   38.26   12.49
  -2 -13  -8   47.49   15.17
  -2 -13  -8   53.50   15.64
   2  13  -8   70.73   31.73
   2  13  -7   59.14   22.88
   2  13  -7   23.90    8.39
   2  13  -7   27.20    9.67
   2  13  -7   49.87   21.18
  -2 -13  -7   26.60   12.05
   2  13  -6   51.44   11.20
   2  13  -6   58.44   14.10
  -2 -13  -6   46.42   13.12
   2  13  -6   57.76   11.21
  -2 -13  -5  906.25   46.15
   2  13  -5  992.92   35.58
   2  13  -5  961.78   34.91
   2  13  -4   37.81    7.21
   2  13  -4   45.02    7.77
   2  13  -4   37.08    7.84
  -2 -13  -4   30.01    9.57
   2  13  -4   42.90    8.71
   2  13  -3  220.29   14.33
   2  13  -3  257.79   16.92
   2  13  -3  269.09   16.40
  -2 -13  -3  206.67   21.18
  -2 -13  -3  238.01   21.45
  -2 -13  -2  109.41   14.31
  -2 -13  -2   96.31   14.16
   2 -13   2  122.16   15.16
  -2  13   2   90.61   12.18
   2  13  -2  135.76   11.39
   2  13  -2  113.36   10.91
   2  13  -2  108.61   13.03
  -2 -13  -2   99.52   15.11
   2  13  -2  102.68   13.66
   2  13  -1   51.41   10.33
  -2  13   1   63.58   11.34
   2  13  -1   47.21    9.98
   2 -13   1   68.81   10.69
  -2 -13  -1   65.45   15.31
   2  13  -1   58.81   10.47
  -2  13   1   50.30    9.60
   2  13   0   44.05    9.17
   2  13   0   42.50    9.57
  -2  13   0   46.71    9.38
   2  13   0   38.46    9.51
   2 -13   0   52.64    8.50
  -2 -13   0   43.49   12.97
  -2  13   0   42.34    9.02
  -2  13  -1   60.64   10.09
  -2 -13   1   56.88   14.25
   2  13   1   65.75   11.64
   2  13   1   73.43   13.17
  -2  13  -1   58.79    9.64
  -2 -13   2  158.93   19.96
   2 -13  -2  105.98   13.63
  -2  13  -2  150.24   12.09
   2 -13  -2  116.78   13.88
  -2  13  -2  124.90   13.13
  -2  13  -2  116.38   11.41
  -2  13  -2  125.92   13.66
   2 -13  -3  222.55   19.76
   2 -13  -3  216.55   20.10
  -2  13  -3  186.45   11.09
  -2  13  -3  244.99   18.71
  -2 -13   3  226.10   20.60
   2 -13  -3  240.73   21.07
  -2  13  -3  258.39   16.94
   2 -13  -4   39.41    9.41
  -2  13  -4   35.36    6.20
  -2  13  -4   34.87    6.52
  -2  13  -4   47.84    7.49
  -2  13  -4   39.96    8.36
  -2  13  -4   46.45    8.53
  -2  13  -4   37.74    6.85
   2 -13  -4   39.30   11.29
  -2  13  -5 1056.76   42.15
  -2  13  -5  781.39   26.59
  -2  13  -5 1000.15   31.90
  -2  13  -5 1005.08   39.94
   2 -13  -5  875.79   53.84
   2 -13  -5  846.10   43.02
  -2  13  -5 1020.30   35.56
   2 -13  -5  894.63   46.11
  -2  13  -6   48.78   11.25
  -2  13  -6   58.76   11.11
   2 -13  -6   33.73   11.21
   2 -13  -6   77.25   18.61
  -2  13  -6   32.94    8.60
  -2  13  -6   36.25   10.39
  -2  13  -6   53.22   11.33
   2 -13  -7   23.57   10.38
  -2  13  -7   19.51    8.89
  -2  13  -7    5.03   18.61
  -2  13  -7   24.03    8.95
  -2  13  -8   85.82   26.62
  -2  13  -8   89.26   16.18
  -2  13  -8   22.49   29.27
  -2  13  -8   67.71   12.82
   2 -13  -8   78.49   17.43
  -2  13  -9  117.92   37.84
  -2  13  -9  125.60   33.53
   2 -13  -9   93.75   18.30
  -2  13  -9  103.17   16.15
   2 -13  -9   93.64   20.08
   2 -13 -10   16.93   12.26
  -2  13 -10   35.32   29.22
  -2  13 -10   22.86    7.35
   2 -13 -10   93.08   42.08
  -2  13 -10   62.36   34.44
  -2  13 -11   48.54   27.56
   2  14 -11   77.07   20.68
  -2 -14 -10   27.05   10.71
   2  14 -10   40.48   31.45
   2  14 -10   20.71    6.54
   2  14  -9   31.79   34.14
  -2 -14  -9   20.80   11.26
  -2 -14  -9   98.92   46.53
   2  14  -9   22.13    8.71
  -2 -14  -9   18.76   10.85
   2  14  -9   30.43   32.36
  -2 -14  -8   59.50   16.44
   2  14  -8  146.26   32.74
   2  14  -8   82.67   13.29
   2  14  -8   85.64   34.00
   2  14  -8   91.98   15.74
  -2 -14  -8   84.01   18.20
  -2 -14  -8   37.74   13.56
  -2 -14  -8  143.72   49.76
   2  14  -7   24.04    9.77
   2  14  -7   26.25    8.79
  -2 -14  -7   20.47   11.26
   2  14  -6  271.63   21.98
   2  14  -6  234.72   22.28
   2  14  -6  261.87   22.50
  -2 -14  -6  216.61   25.44
   2  14  -6  267.03   22.40
  -2 -14  -5 1309.34   57.67
  -2 -14  -5 1282.33   58.41
   2  14  -5 1376.66   42.65
   2  14  -5 1472.71   50.39
   2  14  -5 1374.63   42.15
   2  14  -4  257.18   19.31
   2  14  -4  223.76   16.28
  -2 -14  -4  243.93   23.42
   2  14  -4  264.60   20.22
  -2 -14  -4  268.48   26.97
  -2 -14  -4  234.64   24.34
   2  14  -4  229.45   15.66
   2  14  -4  290.94   17.95
  -2 -14  -3   66.86   12.58
   2  14  -3   78.67    9.40
   2  14  -3   62.04    8.39
  -2 -14  -3   66.04   13.42
  -2  14   3   77.20    8.75
   2  14  -3   78.18   10.60
  -2 -14  -3   69.64   14.88
   2  14  -3   74.43    9.75
   2 -14   3   72.99   12.84
  -2 -14  -2    4.57    5.43
   2  14  -2    8.04    3.45
   2  14  -2    5.75    3.32
   2 -14   2    6.45    5.55
   2  14  -2   11.13    4.06
  -2 -14  -2   -0.53    7.88
   2  14  -2   12.23    4.30
  -2 -14  -2    3.88    5.18
  -2  14   2    8.88    4.89
  -2  14   2    9.79    3.67
   2  14  -2   10.13    4.40
   2  14  -2    4.66    3.50
   2  14  -2    6.93    4.42
   2  14  -1  460.07   20.55
   2 -14   1  455.01   29.71
   2 -14   1  527.98   30.62
  -2  14   1  518.01   21.63
   2  14  -1  523.76   22.31
  -2 -14  -1  452.28   29.80
  -2 -14  -1  464.38   30.52
   2  14  -1  442.53   29.97
   2  14  -1  475.62   29.90
   2  14  -1  416.00   29.45
  -2 -14   0   -2.50    6.90
   2  14   0    3.37    3.00
   2 -14   0    1.83    4.80
   2 -14   0    1.90    2.77
  -2  14   0    3.91    4.36
   2 -14   0    1.97    4.97
   2  14   0    4.17    4.42
   2  14   0    0.57    3.31
  -2  14   0    0.23    2.28
  -2  14  -1  443.47   27.91
  -2  14  -1  518.76   22.32
  -2 -14   1  446.48   30.55
  -2  14  -1  450.37   20.83
  -2 -14   1  423.62   38.40
   2 -14  -1  405.06   27.29
   2  14   1  491.29   21.18
  -2 -14   2    8.75    6.42
  -2  14  -2    7.11    3.96
   2  14   2   14.07    4.05
   2 -14  -2   11.91    7.36
  -2  14  -2    9.91    4.03
   2 -14  -2   10.50    5.97
  -2  14  -2    9.62    3.84
   2 -14  -2    8.09    5.75
   2 -14  -3   59.33   11.37
   2 -14  -3   48.83   10.79
  -2 -14   3   51.77   10.88
   2  14   3   66.73    7.92
  -2  14  -3   55.82    7.33
   2 -14  -3   61.80   12.21
  -2  14  -3   74.68    9.36
  -2  14  -3   58.36    8.72
  -2  14  -4  231.19   18.29
  -2  14  -4  267.69   17.57
  -2  14  -4  216.77   14.96
   2 -14  -4  212.00   22.64
   2 -14  -4  230.55   22.20
  -2  14  -4  229.09   15.56
  -2  14  -4  242.97   19.57
  -2  14  -5 1492.54   52.02
  -2  14  -5 1494.62   43.06
   2 -14  -5 1272.06   56.69
  -2  14  -5 1367.08   40.47
   2 -14  -5 1385.96   56.88
   2 -14  -5 1250.50   68.43
  -2  14  -6  257.97   23.15
  -2  14  -6  271.30   20.59
   2 -14  -6  225.76   25.27
   2 -14  -6  296.87   31.39
  -2  14  -6  245.45   20.50
  -2  14  -6  238.35   22.52
   2 -14  -6  221.50   53.35
  -2  14  -7   36.55   10.90
  -2  14  -7    6.08   17.70
  -2  14  -7   64.45   18.00
  -2  14  -7   39.26   11.10
   2 -14  -7   11.47    9.98
  -2  14  -8   81.61   15.60
  -2  14  -8   60.11   27.09
   2 -14  -8   73.47   17.04
  -2  14  -8   81.80   13.76
   2 -14  -9   21.36   12.57
  -2  14  -9   51.00   33.33
   2 -14  -9   44.12   45.19
  -2  14  -9   17.82    8.82
   2 -14  -9   15.24   11.22
  -2  14  -9   28.68   29.74
   2 -14 -10   20.27   11.04
  -2  14 -10   40.71   28.61
   2 -14 -10   13.02    8.12
  -2  14 -10   19.36    6.25
  -2  14 -10   62.49   29.85
  -2  14 -11   63.05   19.10
   2  15 -10   17.67    5.76
  -2 -15 -10   22.11    9.58
  -2 -15  -9   34.04   12.16
  -2 -15  -9  117.77   50.43
  -2 -15  -9   32.98   11.54
   2  15  -9   68.81   32.19
   2  15  -9   44.38   10.29
   2  15  -9   59.28   30.78
   2  15  -8   45.89   33.27
  -2 -15  -8   26.70   12.22
   2  15  -8   62.30   29.12
   2  15  -8   54.35   12.02
   2  15  -8   43.22   10.31
  -2 -15  -8   52.91   15.89
  -2 -15  -8   40.12   14.27
   2  15  -7   12.38    7.98
  -2 -15  -7    5.39    9.49
   2  15  -7   12.67    7.95
  -2 -15  -7   96.83   46.00
   2  15  -7   69.36   21.43
  -2 -15  -6   49.58   13.26
   2  15  -6   54.93   11.49
   2  15  -6   63.92   13.46
   2  15  -6   70.90   13.86
  -2 -15  -6   46.97   13.94
   2  15  -6   53.31   12.14
  -2 -15  -5  134.73   20.53
   2  15  -5  149.49   17.17
   2  15  -5  154.98   15.27
   2  15  -5  139.08   15.06
  -2 -15  -4  231.08   27.14
   2  15  -4  260.97   20.04
   2  15  -4  240.91   16.21
   2  15  -4  264.64   20.73
   2  15  -4  239.42   17.30
  -2 -15  -4  239.22   24.02
  -2 -15  -3    0.59   10.34
   2  15  -3    8.41    4.23
   2  15  -3    2.66    3.81
  -2 -15  -3    4.42    6.19
  -2  15   3    4.63    3.09
   2  15  -3    2.40    3.83
   2  15  -3    4.93    4.24
   2 -15   3    2.80    5.35
  -2 -15  -3    5.36    6.87
   2  15  -2  119.57   11.42
   2  15  -2   96.96   10.09
  -2 -15  -2   92.47   16.26
  -2  15   2  124.44   11.56
  -2 -15  -2   91.56   14.70
   2  15  -2  101.60   10.29
  -2 -15  -2  104.65   16.15
   2  15  -2  102.88   11.28
   2  15  -2  127.27   12.09
   2 -15   2  112.85   16.38
  -2 -15  -1  998.11   46.34
   2 -15   1 1069.51   46.23
  -2  15   1 1127.68   33.67
   2  15  -1  970.77   31.20
  -2 -15  -1  949.33   45.06
   2 -15   1  952.85   44.49
   2  15  -1 1104.36   33.66
   2  15  -1  927.53   27.79
  -2  15   0  131.14   10.91
   2 -15   0  121.11   16.27
   2  15   0  140.56   11.87
  -2  15   0  153.20   12.65
  -2 -15   0  131.19   17.03
   2  15   0  138.63   11.12
   2  15   0  115.88   15.17
  -2  15  -1  874.56   26.96
  -2  15  -1 1133.67   34.86
   2  15   1 1057.97   32.05
  -2 -15   1  868.97   44.01
  -2  15  -1  976.74   31.77
   2 -15  -1  950.93   42.20
   2 -15  -1  920.43   42.78
  -2 -15   2  118.54   16.99
   2 -15  -2  107.28   15.26
  -2  15  -2  110.40   10.85
  -2  15  -2  150.28   13.39
   2 -15  -2  109.72   16.27
  -2  15  -2  101.04   11.50
   2 -15  -2  114.19   15.73
   2  15   2  125.73   11.74
  -2  15  -2  106.38    9.51
   2 -15  -3    8.87    6.27
  -2 -15   3    2.75    5.67
  -2  15  -3    2.80    3.92
  -2  15  -3    6.19    4.35
  -2  15  -3    5.28    3.74
   2 -15  -3    0.53    5.49
  -2  15  -3   10.16    4.55
   2 -15  -3    1.55    7.62
  -2  15  -4  228.61   15.33
  -2  15  -4  279.07   18.62
   2 -15  -4  242.25   23.99
   2 -15  -4  234.51   24.26
  -2  15  -4  239.54   16.33
  -2  15  -4  263.65   20.68
   2 -15  -4  230.52   24.35
  -2  15  -4  250.89   19.58
  -2  15  -5  122.46   15.99
   2 -15  -5  130.00   19.97
  -2  15  -5  144.08   14.33
  -2  15  -5  142.84   14.20
  -2  15  -6   48.07   11.67
  -2  15  -6   48.07   11.55
  -2  15  -6   57.50   12.29
   2 -15  -6   29.53   12.20
  -2  15  -6   63.31   12.21
  -2  15  -7    5.83    6.53
  -2  15  -7   26.66   17.00
  -2  15  -7   34.05   17.46
  -2  15  -7    2.16    6.73
   2 -15  -7    8.09    9.83
   2 -15  -8   38.67   13.98
  -2  15  -8   65.48   26.01
  -2  15  -8   57.14   11.78
  -2  15  -8   54.32   12.39
  -2  15  -9   88.96   29.80
   2 -15  -9   61.42   45.80
  -2  15  -9   52.23   31.15
   2 -15  -9   33.57   12.44
  -2  15  -9   37.94   10.32
   2 -15  -9   40.76   14.15
  -2  15 -10   17.54    5.95
  -2  15 -10   70.45   25.75
   2 -15 -10   22.95    8.67
   2 -15 -10   27.61   10.71
  -2  15 -10   85.87   26.91
  -2 -16 -10  292.15   22.94
   2  16 -10  276.92   26.04
   2  16  -9  105.97   29.77
  -2 -16  -9   85.07   15.67
  -2 -16  -9  132.36   45.70
   2  16  -9  125.13   28.45
   2  16  -9   89.33   12.58
  -2 -16  -9   82.46   16.03
  -2 -16  -8  155.45   51.69
   2  16  -8  113.50   15.77
   2  16  -8  100.97   13.89
  -2 -16  -8   63.67   16.98
  -2 -16  -8  106.26   19.98
   2  16  -8  127.88   28.34
   2  16  -7  156.61   18.93
   2  16  -7  161.56   26.93
   2  16  -7  152.49   17.86
   2  16  -7  169.77   23.32
  -2 -16  -7  144.55   21.80
  -2 -16  -7  102.60   21.00
   2  16  -6  230.96   21.72
  -2 -16  -6  203.13   25.73
   2  16  -6  212.20   20.27
  -2 -16  -6  146.65   21.79
   2  16  -6  204.72   19.30
   2  16  -5  207.69   19.91
   2  16  -5  216.01   18.41
  -2 -16  -5  178.63   24.03
   2  16  -5  176.02   15.83
   2  16  -5  237.64   21.50
  -2 -16  -5  199.80   32.56
   2  16  -4  216.63   15.34
   2  16  -4  259.99   20.41
  -2 -16  -4  231.05   24.30
  -2 -16  -4  253.86   29.39
   2  16  -4  227.56   17.36
   2  16  -3  141.35   13.07
   2  16  -3  158.27   13.52
  -2  16   3  170.18   13.89
  -2 -16  -3  120.89   20.20
  -2 -16  -3  146.98   19.37
   2  16  -3  193.93   15.71
   2  16  -3  157.20   15.40
  -2 -16  -3  143.87   20.08
   2  16  -3  152.12   14.25
   2 -16   3  145.13   19.07
  -2  16   2   26.16    6.02
   2 -16   2   25.29    9.10
  -2 -16  -2   25.06    9.66
  -2 -16  -2   13.19    7.41
   2  16  -2   21.70    5.36
   2  16  -2   18.41    5.74
   2  16  -2   25.43    5.88
   2  16  -2   26.54    6.03
   2  16  -2   22.48    6.05
  -2  16   1    0.54    3.26
   2  16  -1    2.22    3.34
  -2 -16  -1    8.54    6.93
   2  16  -1    2.13    2.94
  -2 -16  -1    1.73    5.95
   2  16  -1    4.77    2.84
   2 -16   1    5.72    5.90
   2  16   0  190.58   13.53
   2  16   0  203.45   14.97
  -2  16   0  195.48   13.72
   2 -16   0  196.35   21.55
   2 -16   0  250.29   23.03
  -2 -16   0  222.10   22.57
  -2  16   0  229.78   15.97
   2 -16  -1   -0.51    5.10
  -2  16  -1    1.74    3.43
  -2  16  -1    3.09    3.55
   2  16   1    2.10    2.99
  -2  16  -1    2.25    2.60
   2 -16  -1    4.97    6.27
  -2  16  -2   22.89    5.52
   2  16   2   26.35    5.99
  -2  16  -2   24.30    6.35
   2 -16  -2   27.12    9.44
  -2  16  -2   28.62    6.50
   2 -16  -2   25.94   10.48
   2 -16  -2   23.05    9.01
  -2  16  -2   28.20    5.36
  -2 -16   2   34.21   10.60
  -2  16  -3  177.88   16.42
  -2  16  -3  191.91   15.83
  -2 -16   3  159.90   20.08
   2 -16  -3  143.73   18.73
  -2  16  -3  151.52   12.42
   2 -16  -3  154.82   20.26
  -2  16  -3  157.08   14.44
   2 -16  -3  151.45   19.47
   2 -16  -4  233.03   26.34
  -2  16  -4  222.48   19.80
   2 -16  -4  232.20   25.17
  -2  16  -4  274.21   18.98
  -2  16  -4  223.28   19.07
  -2  16  -4  226.97   16.30
   2 -16  -4  195.14   22.57
  -2  16  -5  213.24   17.25
  -2  16  -5  220.30   20.69
  -2  16  -5  204.18   16.50
  -2  16  -5  208.38   19.90
  -2  16  -6  162.01   18.75
   2 -16  -6  156.97   22.93
  -2  16  -6  199.37   18.29
  -2  16  -6  190.16   20.57
  -2  16  -6  195.38   17.96
  -2  16  -7  127.81   17.72
   2 -16  -7  117.33   20.70
  -2  16  -7  154.99   21.24
  -2  16  -7  183.58   24.17
  -2  16  -7  160.18   19.05
  -2  16  -8  124.57   26.58
  -2  16  -8   93.33   15.03
   2 -16  -8   72.76   17.26
  -2  16  -8  123.82   29.53
  -2  16  -8   83.95   13.53
  -2  16  -9   90.27   13.19
   2 -16  -9   79.72   15.90
   2 -16  -9   78.38   15.70
   2 -16  -9  101.43   40.44
  -2  16  -9   94.93   27.26
  -2  16 -10  207.29   14.39
   2 -16 -10  283.52   23.77
  -2  16 -10  286.70   26.18
   2 -16 -10  221.91   19.24
   2  17 -10   31.97    5.56
  -2 -17 -10   28.41    9.98
   2  17  -9   88.61   11.84
  -2 -17  -9   94.28   15.64
  -2 -17  -8   48.36   14.74
   2  17  -8   40.77    9.38
  -2 -17  -8  102.35   49.59
   2  17  -8   46.26   10.66
  -2 -17  -8   40.35   13.49
   2  17  -8   61.16   25.30
  -2 -17  -7   17.74   10.87
  -2 -17  -7   22.08   13.03
   2  17  -7    2.47   23.80
   2  17  -7   21.37    9.39
   2  17  -7   27.17   16.71
   2  17  -7   20.76    8.29
  -2 -17  -6  128.96   22.59
  -2 -17  -6  183.58   41.57
   2  17  -6  120.40   16.58
  -2 -17  -6  117.71   19.86
   2  17  -6  140.90   17.22
   2  17  -6  125.81   15.06
  -2 -17  -5  126.53   21.45
   2  17  -5  159.26   17.77
  -2 -17  -5  127.94   30.59
   2  17  -5  131.78   14.93
   2  17  -5  134.78   16.32
   2  17  -5  118.29   13.01
  -2 -17  -4  178.12   27.37
   2  17  -4  217.40   18.85
  -2 -17  -4  202.63   23.49
   2  17  -4  192.16   16.41
  -2 -17  -3   41.07   14.91
   2  17  -3   59.56    9.07
   2  17  -3   66.54   10.78
   2  17  -3   80.99   10.82
  -2  17   3   61.42    8.84
   2  17  -3   64.99    9.00
  -2 -17  -3   55.91   14.43
   2 -17   3   68.18   14.27
   2  17  -3   56.98    9.43
  -2 -17  -3   59.77   13.77
  -2 -17  -2  123.12   18.24
   2  17  -2  131.83   13.40
   2 -17   2  135.59   19.24
  -2 -17  -2  120.16   18.42
   2  17  -2  136.12   12.99
  -2  17   2  137.87   12.90
   2  17  -2  118.55   13.01
   2  17  -2  112.28   11.60
  -2  17   1  669.15   27.66
   2  17  -1  611.23   26.32
   2  17  -1  688.16   29.15
   2  17  -1  705.24   29.15
   2  17  -1  573.08   23.35
  -2 -17  -1  597.96   38.65
  -2 -17  -1  662.17   40.24
   2 -17   1  655.28   40.70
  -2  17   0  593.48   24.73
   2 -17   0  707.56   39.75
  -2 -17   0  664.44   38.99
   2  17   0  582.74   24.05
   2 -17   0  603.80   39.27
   2  17   0  656.69   27.21
  -2  17   0  676.36   28.14
  -2 -17   1  574.72   38.83
   2  17   1  641.61   26.92
   2 -17  -1  566.70   37.01
  -2  17  -1  572.95   23.16
  -2  17  -1  699.34   29.53
  -2  17  -1  591.84   26.73
   2 -17  -1  622.12   37.41
  -2  17  -2  152.02   14.46
  -2 -17   2  123.78   18.66
   2  17   2  142.41   13.17
  -2  17  -2  117.69   11.95
   2 -17  -2  138.31   18.61
   2 -17  -2  153.59   20.19
   2 -17  -2  119.85   18.71
  -2  17  -2  133.96   13.99
   2 -17  -3   53.52   13.99
  -2  17  -3   71.85   10.34
  -2  17  -3   61.83   10.71
   2 -17  -3   52.18   12.61
  -2 -17   3   62.80   14.03
  -2  17  -3   60.26    8.35
   2 -17  -3   65.67   14.87
  -2  17  -3   58.98    9.54
   2 -17  -4  181.56   23.85
   2 -17  -4  175.16   21.98
  -2  17  -4  185.53   17.54
  -2  17  -4  188.74   16.14
   2 -17  -4  172.10   24.05
  -2 -17   4  157.93   19.18
  -2  17  -4  174.17   14.80
  -2  17  -5  148.72   17.40
  -2  17  -5  130.30   13.11
  -2  17  -5  144.24   14.59
  -2  17  -5  145.07   16.80
   2 -17  -5  140.17   19.72
  -2  17  -6  140.77   15.24
  -2  17  -6  145.98   15.70
   2  17   6  142.52   13.12
   2 -17  -6  121.77   20.65
  -2  17  -6  160.97   18.87
  -2  17  -7   41.47   16.31
  -2  17  -7   37.69   19.92
  -2  17  -7   22.97    8.52
  -2  17  -7   14.21    8.49
   2 -17  -7   16.50   10.94
   2 -17  -8   74.64   48.20
  -2  17  -8   43.25    9.89
  -2  17  -8   54.92   23.54
   2 -17  -8   41.33   14.39
  -2  17  -8   45.63   10.75
  -2  17  -8   59.14   26.85
   2 -17  -9   75.02   13.91
  -2  17  -9   98.76   12.59
   2 -17  -9   82.04   15.80
  -2  17 -10   23.88    4.86
   2 -17 -10   27.99    8.68
  -2 -18 -10  -11.39   12.21
   2  18  -9   90.36   11.00
  -2 -18  -9   89.27   13.91
   2  18  -9   74.18    8.62
   2  18  -8    0.35   26.64
  -2 -18  -8    2.83    8.29
   2  18  -8    2.18    5.06
  -2 -18  -8    0.56    8.61
  -2 -18  -8    8.36   10.18
   2  18  -8    5.04    6.00
   2  18  -7   76.90   12.84
   2  18  -7   42.51   22.40
   2  18  -7   65.42   12.84
  -2 -18  -7   64.14   16.88
   2  18  -7   61.98   16.99
  -2 -18  -7   68.20   15.57
   2  18  -6   15.97    8.24
  -2 -18  -6   18.15   10.07
   2  18  -6   11.45    8.28
  -2 -18  -6   19.35   13.15
   2  18  -6    7.16    6.34
   2  18  -6   21.67    8.34
  -2 -18  -6   14.97   10.01
   2  18  -5  143.16   16.82
   2  18  -5  130.53   13.16
  -2 -18  -5  131.73   23.33
  -2 -18  -5   78.52   30.58
   2  18  -5  131.66   15.08
   2  18  -5  158.41   17.70
  -2 -18  -4   15.43   11.55
  -2 -18  -4   12.78    8.40
   2  18  -4    9.13    5.86
   2  18  -4   16.48    6.51
   2  18  -3   60.04    9.85
  -2 -18  -3   51.69   13.55
   2  18  -3   64.99    9.34
   2 -18   3   63.22   14.15
  -2 -18  -3   64.68   15.78
   2  18  -3   65.75   11.11
  -2  18   3   65.23    9.40
   2  18  -3   61.26    9.50
   2  18  -2  110.75   12.79
   2  18  -2  110.45   11.89
   2  18  -2  108.12   12.79
  -2 -18  -2   88.32   16.68
  -2 -18  -2   98.88   17.91
   2  18  -2   95.30   10.87
  -2  18   2  110.12   12.15
   2 -18   2  110.26   18.14
   2  18  -1  681.26   29.72
   2  18  -1  572.18   26.12
  -2 -18  -1  634.99   40.17
   2 -18   1  604.20   40.64
  -2  18   1  661.24   28.34
  -2 -18  -1  552.11   38.96
   2  18  -1  656.36   28.74
   2 -18   0   82.18   14.59
   2  18   0   74.45   10.05
  -2 -18   0   54.54   14.19
   2 -18   0   53.39   13.58
  -2  18   0   59.67    8.45
  -2  18   0   56.88    9.04
  -2 -18   0   66.51   13.72
   2  18   0   61.74    8.45
   2 -18  -1  568.66   37.17
   2 -18  -1  582.73   39.59
  -2  18  -1  568.50   26.94
  -2  18  -1  533.54   23.00
   2  18   1  653.47   28.19
  -2  18  -1  697.63   30.39
  -2 -18   1  531.03   38.86
  -2 -18   2  110.37   18.18
  -2  18  -2  126.01   13.68
  -2  18  -2  115.88   12.33
  -2  18  -2  100.95   12.74
   2 -18  -2   86.35   16.06
  -2  18  -2   85.79   10.57
   2 -18  -2   85.79   15.75
   2 -18  -3   83.83   16.62
   2 -18  -3   52.52   14.49
  -2  18  -3   76.08    9.63
   2 -18  -3   57.71   13.77
  -2  18  -3   70.79   10.53
  -2  18  -3   63.34   11.24
  -2  18  -3   72.74   10.93
  -2 -18   3   57.97   13.73
  -2  18  -4   11.37    5.53
  -2 -18   4   16.33    7.71
  -2  18  -4   16.03    7.12
   2 -18  -4    8.74    9.84
   2 -18  -4    4.93   12.74
   2 -18  -4   13.58    9.07
  -2  18  -4   15.20    5.83
   2 -18  -5  133.91   28.72
   2 -18  -5  115.57   18.43
  -2  18  -5  124.88   15.93
  -2  18  -5  113.71   13.35
  -2  18  -5  131.43   16.28
  -2  18  -6   17.17    8.32
   2  18   6   13.74    4.90
  -2  18  -6   10.58    6.37
   2 -18  -6   17.58   12.56
  -2  18  -6   10.99    6.39
  -2  18  -7  112.95   17.60
   2 -18  -7   69.61   17.74
  -2  18  -7   91.65   20.09
  -2  18  -7   71.38   13.09
  -2  18  -7   80.85   13.62
  -2  18  -8    5.28    6.28
   2 -18  -8    4.63    9.64
  -2  18  -8    8.94   23.26
  -2  18  -8   18.49   18.64
  -2  18  -8    3.00    5.02
   2 -18  -8    1.13    7.95
  -2  18  -9  110.95   24.87
  -2  18  -9   93.46   11.23
   2 -18  -9   88.87   14.94
  -2  18  -9  129.12   20.86
   2 -18  -9   73.41   13.51
   2 -18 -10   24.86    6.83
   2  19  -9   76.69   15.91
  -2 -19  -9   73.33   11.38
   2  19  -9   62.40    8.57
  -2 -19  -8   51.69   13.63
   2  19  -8   52.40    9.90
   2  19  -8   53.76    9.24
  -2 -19  -8   58.61   13.56
  -2 -19  -8   43.94   11.67
   2  19  -7   25.29    8.39
  -2 -19  -7   30.39   11.30
  -2 -19  -7   33.63   13.86
   2  19  -6   45.54   10.53
  -2 -19  -6   40.17   12.66
  -2 -19  -6   53.12   12.94
   2  19  -6   38.40    8.17
   2  19  -6   54.02   11.52
   2  19  -6   56.17   11.22
  -2 -19  -6   42.02   15.97
   2  19  -5   22.33    8.30
   2  19  -5   24.67    8.27
   2  19  -5   23.26    7.44
  -2 -19  -4   54.92   15.75
  -2 -19  -4   45.80   12.57
   2  19  -4   51.10   10.51
   2  19  -4   52.70    9.74
   2  19  -4   53.42   10.48
  -2 -19  -3  158.55   21.86
  -2 -19  -3  195.72   25.46
   2  19  -3  193.22   18.09
   2 -19   3  184.89   23.47
   2  19  -3  210.55   17.61
   2  19  -3  207.28   15.86
  -2  19   3  212.43   16.56
   2  19  -2  511.67   27.04
   2  19  -2  430.49   24.88
  -2 -19  -2  396.50   33.33
   2  19  -2  454.33   23.74
   2 -19   2  421.85   34.76
   2  19  -2  409.98   22.19
  -2  19   2  479.09   24.82
  -2 -19  -2  462.11   36.51
  -2  19   1  486.67   25.09
  -2 -19  -1  443.40   34.24
   2  19  -1  429.66   23.17
   2  19  -1  468.45   24.64
  -2 -19  -1  430.43   35.42
   2  19  -1  499.76   25.99
   2 -19   1  440.60   36.27
   2 -19   0    3.00    5.84
   2 -19   0    8.58    8.82
  -2 -19   0   -0.72    8.77
   2  19   0    2.64    4.17
  -2  19   0    6.60    4.64
   2  19   0    4.83    4.11
  -2  19   0    4.56    3.60
   2  19   0    2.46    3.06
  -2 -19   0    8.39    7.20
   2  19   1  480.86   24.99
   2 -19  -1  462.24   34.52
  -2  19  -1  429.72   24.03
  -2  19  -1  528.56   27.18
  -2 -19   1  449.84   36.49
   2 -19  -1  427.86   35.64
  -2 -19   2  388.17   34.02
  -2  19  -2  403.10   24.91
   2 -19  -2  407.14   32.91
  -2  19  -2  400.67   22.43
  -2  19  -2  398.01   22.15
  -2  19  -2  458.68   25.63
   2 -19  -2  401.10   34.30
   2 -19  -3  176.90   23.10
  -2  19  -3  176.98   16.28
  -2 -19   3  166.83   22.05
  -2  19  -3  163.99   13.96
   2 -19  -3  172.26   23.09
  -2  19  -3  180.38   17.85
  -2  19  -3  200.63   17.34
  -2  19  -4   69.65   10.46
  -2  19  -4   65.77   11.80
  -2 -19   4   52.52   12.26
   2 -19  -4   57.92   16.27
   2 -19  -4   26.94   16.25
  -2  19  -4   68.32   10.02
   2 -19  -4   64.25   14.98
  -2  19  -5   34.54    9.56
   2 -19  -5    7.75   25.04
  -2  19  -5   25.61    7.35
  -2  19  -5   34.98    9.78
   2 -19  -5   29.43   10.59
   2 -19  -5   32.83   13.97
   2  19   6   44.75    7.68
  -2  19  -6   51.51   11.45
  -2  19  -6   42.49    8.10
  -2  19  -6   42.45   10.52
   2 -19  -6   45.34   13.63
  -2  19  -6   43.56    9.31
   2 -19  -7   61.16   42.25
  -2  19  -7   30.02    8.83
  -2  19  -7   11.05   17.64
   2 -19  -7   26.55   13.27
  -2  19  -7   39.93   12.67
   2 -19  -7   29.80   11.00
   2 -19  -8   59.15   14.80
  -2  19  -8   92.75   18.11
   2 -19  -8   62.26   13.06
  -2  19  -8   65.21   10.81
   2 -19  -8  117.87   42.11
  -2  19  -8   76.26   24.45
  -2  19  -8   58.90    9.71
  -2  19  -9   64.65    8.71
   2 -19  -9   60.07   11.54
   2  20  -9  253.05   14.31
  -2 -20  -9  288.99   19.22
   2  20  -8   83.01   10.61
   2  20  -8  125.89   15.53
  -2 -20  -8   92.25   14.08
  -2 -20  -8  101.63   14.54
  -2 -20  -8   88.48   15.28
   2  20  -8   84.12   10.32
   2  20  -7  116.46   13.82
  -2 -20  -7  128.80   17.39
   2  20  -7  160.96   13.03
  -2 -20  -7  126.88   20.45
  -2 -20  -6   14.05    8.75
   2  20  -6   14.49    7.44
  -2 -20  -6   14.03   12.55
  -2 -20  -6   18.02    8.46
   2  20  -6   17.63    7.46
   2  20  -5    3.73    5.71
  -2 -20  -5    7.85    7.16
  -2 -20  -5    7.76    7.35
   2  20  -4  243.48   20.23
  -2 -20  -4  259.37   30.07
   2 -20   4  236.87   24.24
  -2 -20  -4  258.36   22.81
   2  20  -4  266.71   22.02
  -2 -20  -4  235.98   25.98
  -2 -20  -3  195.51   26.13
   2  20  -3  187.71   18.06
   2  20  -3  187.50   15.05
  -2 -20  -3  186.70   18.40
   2 -20   3  214.93   25.43
  -2 -20  -3  168.70   22.42
   2  20  -3  186.56   16.52
   2  20  -2   98.92   12.65
  -2 -20  -2   92.54   17.93
  -2 -20  -2  101.57   18.42
   2 -20   2  114.32   19.37
  -2  20   2  127.55   13.37
   2  20  -2   98.14   11.44
   2  20  -2  102.98   11.41
   2  20  -1   74.47   10.50
  -2 -20  -1   73.01   16.20
  -2  20   1   69.42   10.47
  -2 -20  -1   61.70   14.21
   2  20  -1   68.61   10.06
   2  20  -1   67.73   10.43
   2 -20   1   56.26   14.86
   2  20   0   18.21    6.61
   2 -20   0   18.70    8.64
   2  20   0    8.68    4.19
  -2 -20   0   19.51   11.70
   2 -20   0   18.12   11.21
  -2  20   0   20.00    6.95
  -2  20   0   21.03    5.78
   2  20   0   18.90    6.61
  -2  20  -1   69.57   10.28
  -2 -20   1   62.94   15.68
   2 -20  -1   74.30   15.06
  -2  20  -1   65.29   10.52
   2 -20  -1   53.25   15.61
  -2  20  -2  112.40   13.56
  -2  20  -2   96.73   11.34
  -2  20  -2  104.25   13.16
  -2 -20   2  109.22   18.98
   2 -20  -2   92.53   17.39
  -2  20  -2   99.38   11.44
   2 -20  -2  116.16   19.42
   2 -20  -3  167.58   24.06
  -2  20  -3  214.14   18.11
   2 -20  -3  194.82   24.70
  -2 -20   3  187.07   23.19
  -2  20  -3  198.81   18.86
  -2  20  -3  177.11   16.46
   2 -20  -4  261.50   27.99
  -2 -20   4  274.74   25.78
   2 -20  -4  286.15   30.78
  -2  20  -4  291.20   19.18
  -2  20  -4  265.07   22.17
  -2  20  -5    3.06    6.26
   2 -20  -5    3.15   11.09
   2  20   5    6.14    4.40
  -2  20  -5    4.99    4.85
   2 -20  -5    6.49    7.26
  -2  20  -5    4.15    5.36
   2  20   6   17.22    5.04
   2 -20  -6   12.77    9.17
  -2  20  -6    9.14    5.86
  -2  20  -6   12.24    7.46
  -2  20  -6   18.07    7.82
   2 -20  -6  -15.33   34.68
  -2  20  -7  114.90   13.82
  -2  20  -7   97.85   20.05
   2 -20  -7  117.99   17.09
   2 -20  -7  103.28   19.42
   2 -20  -8   86.01   13.67
  -2  20  -8   61.62    9.54
  -2  20  -8   84.52   10.33
   2 -20  -8   78.80   15.64
   2 -20  -9  279.80   19.21
  -2  20  -9  285.23   15.29
   2 -20  -9  286.77   20.28
   2  21  -9  108.92    8.38
  -2 -21  -9   97.56   11.70
  -2 -21  -8  150.43   14.98
   2  21  -8  113.34   10.75
  -2 -21  -8  131.34   16.21
  -2 -21  -8  131.43   14.68
  -2 -21  -7    5.26    7.87
   2  21  -7    0.63    4.69
  -2 -21  -7    8.83    9.53
   2  21  -7    0.32    4.21
  -2 -21  -7    2.21    6.40
  -2 -21  -6   33.40   13.76
  -2 -21  -6   29.61   10.27
  -2  21   6   29.29    6.28
  -2 -21  -6   40.50   10.59
   2  21  -6   28.87    8.62
   2  21  -6   26.31    8.06
  -2 -21  -5  227.72   25.38
  -2 -21  -5  250.16   24.73
   2  21  -5  286.13   21.65
  -2 -21  -5  263.65   23.50
  -2 -21  -4  244.47   29.09
   2  21  -4  264.12   21.81
  -2 -21  -4  244.10   26.13
   2 -21   4  238.86   24.08
  -2 -21  -4  251.65   22.18
   2  21  -4  247.82   19.58
   2 -21   3   18.61    9.88
   2  21  -3   15.14    6.54
  -2 -21  -3    6.80   10.00
   2  21  -3   14.29    5.70
  -2 -21  -3   11.88    9.44
   2  21  -3   14.38    4.82
   2  21  -2   83.10   10.32
   2  21  -2   85.47   10.70
   2  21  -2   83.03   11.81
  -2  21   2   93.22   11.74
   2 -21   2   77.10   16.35
  -2 -21  -2   75.46   16.68
  -2 -21  -2   91.93   17.91
  -2 -21  -1  275.82   27.32
  -2  21   1  269.43   19.54
   2  21  -1  260.15   18.41
   2  21  -1  269.64   18.75
  -2 -21  -1  275.70   29.60
   2 -21   1  275.86   30.47
   2  21   0  672.34   30.35
  -2 -21   0  554.83   42.27
  -2  21   0  615.94   26.79
   2 -21   0  625.38   44.74
  -2  21   0  658.70   30.74
   2  21   0  612.10   26.09
  -2  21  -1  258.55   18.58
   2 -21  -1  230.92   28.19
   2 -21  -1  261.51   26.68
  -2  21  -1  284.66   20.86
  -2 -21   1  267.44   29.37
  -2  21  -1  257.39   18.80
   2  21   1  246.51   19.24
  -2  21  -2   99.58   12.90
  -2  21  -2   94.73   11.10
  -2  21  -2   87.48   10.70
  -2  21  -2   92.93   12.64
   2 -21  -2   82.46   16.24
  -2 -21   2   97.63   18.30
   2 -21  -2   85.82   17.61
   2 -21  -3   10.16    8.72
   2 -21  -3   12.56   10.68
  -2  21  -3   14.51    6.05
  -2  21  -3   16.76    6.39
  -2 -21   3    8.08    7.54
  -2  21  -3    9.44    6.20
   2  21   4  218.42   17.37
   2 -21  -4  204.11   24.78
  -2  21  -4  234.26   20.78
  -2  21  -4  243.16   19.75
  -2 -21   4  234.77   23.67
   2 -21  -4  244.98   29.20
   2 -21  -5  289.41   27.00
   2  21   5  273.16   18.23
  -2  21  -5  282.39   21.70
   2 -21  -5  315.64   32.55
   2 -21  -6   36.45   10.66
   2 -21  -6   45.00   12.00
   2  21   6   32.86    6.09
  -2  21  -6   33.75    8.83
  -2  21  -6   42.59    9.58
   2 -21  -7    3.75   10.12
   2 -21  -7    0.46    6.61
  -2  21  -7    2.29    4.69
  -2  21  -8  127.72   11.32
   2 -21  -8  144.93   15.47
   2 -21  -8  133.21   17.42
   2 -21  -9  115.61   11.50
   2 -21  -9  128.02   11.75
  -2  21  -9  114.32    8.65
  -2 -22  -8   26.22    7.86
  -2 -22  -8   33.04    7.41
  -2 -22  -8   31.37    6.24
   2  22  -8   31.49    5.54
  -2 -22  -7   39.69    9.50
   2  22  -7   36.47    7.39
  -2 -22  -7   42.97   11.51
   2  22  -7   31.01    6.89
  -2 -22  -7   31.03    8.66
   2  22  -6   54.34   10.05
  -2 -22  -6   46.49   11.51
  -2  22   6   50.79    7.29
  -2 -22  -6   61.72   11.64
   2  22  -6   59.94    9.85
  -2 -22  -5  285.43   24.83
  -2 -22  -5  274.31   26.81
  -2 -22  -5  310.42   23.96
  -2 -22  -5  304.69   31.74
   2  22  -5  303.33   21.25
   2  22  -4  176.20   16.40
  -2 -22  -4  180.12   25.06
  -2 -22  -4  145.44   20.32
   2 -22   4  172.33   20.14
  -2 -22  -4  167.02   17.69
   2  22  -4  150.23   16.38
   2  22  -3  146.39   14.07
   2  22  -3  145.17   12.71
   2  22  -3  151.22   16.39
  -2 -22  -3  139.48   20.58
  -2 -22  -3  173.66   24.01
   2 -22   3  130.99   19.86
   2  22  -2   13.10    4.45
  -2 -22  -2   20.28   10.29
  -2 -22  -2   13.79    9.70
   2 -22   2    8.63    9.08
   2  22  -2   13.05    5.11
   2  22  -2   14.57    6.00
  -2 -22  -1   61.64   16.38
   2 -22   1   64.77   16.20
  -2  22   1   61.32    9.96
   2  22  -1   59.48    9.09
  -2 -22  -1   70.08   14.38
   2  22  -1   65.02    9.63
  -2  22   0    3.58    4.84
   2  22   0    4.69    4.98
   2 -22   0    7.15   10.40
  -2  22   0    7.09    4.75
  -2 -22   0    7.75    9.91
  -2  22   0    3.18    3.29
   2 -22  -1   62.55   16.69
   2 -22  -1   53.59   13.46
  -2  22  -1   66.11    9.84
  -2  22  -1   62.11    9.83
   2  22   1   59.64   10.20
  -2  22  -1   60.30   10.39
  -2 -22   1   68.50   16.27
   2 -22  -2   16.76   11.11
  -2  22  -2   13.11    6.07
   2 -22  -2   19.53   10.75
  -2 -22   2   17.01    9.77
  -2  22  -2   20.04    5.72
  -2  22  -2   18.33    5.50
  -2  22  -2   22.08    7.00
  -2 -22   3  160.39   21.43
   2 -22  -3  132.63   21.03
   2 -22  -3  153.01   22.38
  -2  22  -3  154.06   14.83
   2  22   3  151.15   14.93
  -2  22  -3  134.49   15.30
   2 -22  -4  156.80   21.26
   2  22   4  133.54   13.37
  -2  22  -4  143.64   16.23
  -2 -22   4  152.11   18.92
   2 -22  -4  149.49   22.92
  -2  22  -4  146.65   15.13
   2 -22  -5  319.26   27.22
   2 -22  -5  312.80   24.69
   2  22   5  301.89   18.49
  -2  22  -5  301.64   21.51
   2 -22  -5  294.17   30.95
   2 -22  -6   60.22   15.81
   2  22   6   44.04    6.51
   2 -22  -6   60.42   12.20
  -2  22  -6   51.62    9.39
   2 -22  -6   37.99   10.16
  -2  22  -6   52.88    9.88
  -2  22  -7   29.05    7.04
   2 -22  -7   40.46    9.30
  -2  22  -7   33.72    7.51
   2 -22  -7   29.21    8.67
   2 -22  -7   29.50   11.98
  -2  22  -8   28.48    5.24
   2 -22  -8   29.37    7.39
   2 -22  -8   40.87    9.72
   2  23  -8   24.26    4.16
  -2 -23  -8   -0.66    8.02
  -2 -23  -7   76.67   12.80
   2  23  -7   63.12    8.17
  -2 -23  -7   75.30   10.71
  -2 -23  -7   65.84    9.91
   2  23  -7   66.39    8.33
  -2 -23  -6   51.83   10.63
   2  23  -6   56.89    8.88
  -2 -23  -6   48.61    9.66
  -2  23   6   50.30    6.82
   2  23  -6   36.38    7.54
  -2 -23  -5  239.35   19.75
  -2 -23  -5  203.23   20.13
   2  23  -5  244.27   17.86
  -2  23   5  223.76   15.77
  -2 -23  -5  228.14   23.19
   2  23  -5  218.92   18.01
  -2 -23  -5  247.35   26.74
  -2 -23  -4  154.95   22.65
   2  23  -4  172.30   15.38
   2  23  -4  161.58   16.56
  -2 -23  -4  143.02   19.25
   2  23  -3   29.88    7.81
   2 -23   3   27.42   10.40
  -2 -23  -3   36.95   12.86
  -2 -23  -3   33.03   12.01
   2  23  -3   29.79    6.73
  -2 -23  -2   -0.71    7.96
  -2 -23  -2    4.48    7.98
   2 -23   2    2.79    8.38
   2  23  -2    3.72    4.37
   2  23  -2    2.53    3.68
  -2 -23  -1   33.81   13.34
   2  23  -1   44.34    8.22
   2 -23   1   38.23   13.79
   2  23  -1   37.51    7.28
   2 -23   0  128.90   21.72
  -2  23   0  128.57   13.36
  -2 -23   0  141.42   22.94
  -2  23   0  117.58   11.46
   2  23   0  118.59   12.92
  -2  23   0  123.17   13.83
  -2 -23   1   46.41   14.21
   2 -23  -1   35.44   14.32
  -2  23  -1   53.02    9.74
  -2  23  -1   51.14    8.70
   2 -23  -1   43.33   11.57
  -2  23  -1   48.36    8.41
   2  23   1   44.33    8.90
   2 -23  -2   -2.26    9.95
   2 -23  -2    3.19    8.54
  -2  23  -2    3.57    4.62
  -2  23  -2    2.19    3.46
  -2  23  -2    1.91    3.20
  -2 -23   2    8.90    9.63
  -2  23  -3   21.46    7.27
   2  23   3   28.03    7.62
  -2 -23   3   29.88   10.99
   2 -23  -3   33.37   11.87
   2 -23  -3   28.03   11.75
  -2  23  -3   24.97    6.52
  -2 -23   4  175.47   19.53
  -2  23  -4  163.60   16.63
  -2  23  -4  172.48   15.75
   2 -23  -4  155.76   20.86
   2 -23  -4  159.27   16.62
   2 -23  -4  143.89   21.85
   2  23   4  159.73   13.97
   2 -23  -5  263.63   28.20
   2 -23  -5  230.95   22.22
   2  23   5  234.50   15.46
   2 -23  -5  261.69   21.25
  -2  23  -5  241.14   18.07
   2 -23  -6   63.97   11.18
  -2  23  -6   56.54    9.61
   2  23   6   52.96    6.56
  -2  23  -6   53.99    8.97
   2 -23  -6   52.75   10.55
   2 -23  -6   56.27   14.29
   2 -23  -7   76.10   10.85
   2 -23  -7   90.73   11.01
  -2  23  -7   73.45    8.92
  -2  23  -7   67.89    8.66
  -2  23  -8   25.23    4.20
   2 -23  -8   26.25    5.85
   2 -23  -8   28.48    7.50
   2  24  -7  128.34   10.09
  -2 -24  -7  142.71   12.00
  -2 -24  -7  131.26   11.49
   2  24  -7  129.51    9.92
   2  24  -6    6.98    4.01
  -2  24   6    8.01    3.10
  -2 -24  -6    4.73    4.91
  -2 -24  -6    5.71    4.72
  -2  24   5  438.55   20.42
   2  24  -5  438.93   22.14
  -2 -24  -5  458.76   24.74
  -2 -24  -5  419.71   29.18
   2  24  -5  452.62   23.50
  -2 -24  -5  453.12   33.31
   2  24  -4   72.58   10.70
  -2 -24  -4   77.58   15.71
   2  24  -4   72.95    9.55
  -2  24   4   76.61   10.01
  -2 -24  -4   75.51   14.38
  -2 -24  -3   16.12    9.75
   2 -24   3   24.27    9.93
   2  24  -3   23.60    5.79
  -2  24   3   24.98    6.72
  -2 -24  -3   28.60   11.31
   2  24  -3   20.41    6.75
   2  24  -2    7.31    4.23
  -2  24   2    7.84    6.18
   2 -24   2    3.30    7.62
  -2 -24  -2    7.48    8.59
   2  24  -2    5.64    4.69
  -2  24   1   94.73   11.90
   2 -24   1   87.76   17.79
  -2 -24  -1  115.94   20.13
   2  24  -1   88.25   10.38
   2  24  -1   97.36   11.27
  -2  24   0   50.73    8.84
  -2 -24   0   53.76   15.46
   2 -24   0   46.36   14.81
   2  24   0   53.86    9.06
   2 -24  -1   97.28   20.53
  -2  24  -1  111.05   11.71
   2  24   1   93.03   11.78
  -2  24  -1   98.51   11.13
  -2 -24   1  100.02   18.47
  -2  24  -2    5.32    4.85
   2 -24  -2    7.59    7.55
  -2  24  -2    4.55    3.85
   2 -24  -2    8.66   10.53
  -2 -24   2    4.53    7.46
  -2 -24   3   29.45   10.38
  -2  24  -3   29.01    6.37
  -2  24  -3   29.18    7.72
   2 -24  -3   25.09   10.77
   2  24   3   27.32    7.08
   2 -24  -3   29.13   10.87
   2 -24  -4   84.58   16.96
   2 -24  -4   72.74   14.32
  -2  24  -4   70.28   10.82
   2  24   4   57.51    8.59
  -2  24  -4   63.38    9.26
  -2 -24   4   73.44   12.31
   2  24   5  388.85   18.60
   2 -24  -5  454.71   25.44
  -2  24  -5  403.03   22.64
   2 -24  -5  450.06   33.26
  -2  24  -5  409.26   21.75
   2 -24  -5  371.61   27.20
   2 -24  -5  406.17   27.11
  -2  24  -6    7.21    4.24
   2  24   6    6.10    2.69
  -2  24  -6    6.66    4.18
   2 -24  -6    8.01    5.27
   2 -24  -6   10.30    8.51
  -2  24  -7  131.96   10.22
   2 -24  -7  125.60   10.52
   2 -24  -7  119.25   11.43
  -2  24  -7  110.28    9.55
   2  25  -7   30.23    4.43
   2  25  -7   34.92    4.95
  -2 -25  -7   35.95    5.19
  -2 -25  -6   77.32    9.62
   2  25  -6   76.36    7.93
  -2  25   6   66.94    6.06
   2  25  -5   60.29    7.86
  -2 -25  -5   48.83   10.36
  -2  25   5   52.51    7.05
  -2 -25  -5   61.88   12.74
   2  25  -5   50.15    8.12
  -2  25   4   53.28    8.05
   2  25  -4   58.50    7.90
  -2 -25  -4   60.93   12.82
  -2 -25  -4   60.21   12.01
   2  25  -4   62.80    9.33
  -2 -25  -4   51.46   12.71
   2 -25   3  154.36   18.83
   2  25  -3  140.77   11.13
  -2  25   3  144.11   13.28
   2  25  -3  145.94   13.61
  -2 -25  -3  155.33   19.48
  -2  25   2   18.56    6.73
   2  25  -2   10.38    4.39
  -2 -25  -2   12.05   10.04
   2 -25   2   15.79    9.17
   2  25  -2   13.17    5.09
  -2 -25  -1  453.46   35.84
   2  25  -1  409.59   20.83
   2 -25   1  427.10   34.87
  -2  25   1  436.19   23.28
   2  25  -1  415.67   20.36
  -2  25   0  135.79   12.91
   2 -25   0  123.59   20.66
  -2 -25   0  129.53   21.07
   2  25   0  143.06   13.37
  -2 -25   1  423.85   34.26
  -2  25  -1  417.30   20.97
   2 -25  -1  367.00   34.47
  -2  25  -1  396.10   20.56
   2  25   1  427.62   22.93
  -2 -25   2    8.89    8.17
  -2  25  -2    7.92    3.66
   2 -25  -2    8.78    9.12
  -2  25  -2   12.21    5.26
   2  25   3  151.73   13.58
  -2 -25   3  167.72   19.42
  -2  25  -3  166.76   14.86
   2 -25  -3  168.66   21.25
   2 -25  -3  173.41   20.29
  -2  25  -3  153.24   12.13
   2 -25  -4   64.37   12.99
  -2  25  -4   48.55    8.66
   2 -25  -4   57.80   13.28
  -2  25  -4   52.35    7.77
   2  25   4   46.53    7.33
   2 -25  -5   54.69   12.29
   2 -25  -5   58.69   10.82
   2  25   5   53.54    6.90
  -2  25  -5   55.86    7.73
   2 -25  -5   54.98    9.58
  -2  25  -5   49.09    8.01
   2  25   6   59.02    5.46
  -2  25  -6   69.70    7.72
   2 -25  -6   82.19    9.19
  -2  25  -7   27.38    4.37
  -2  25  -7   27.89    4.51
  -2 -26  -6   11.70    4.09
  -2  26   6   11.18    2.43
   2  26  -6   11.14    3.07
  -2  26   5   41.42    5.73
   2  26  -5   40.12    6.62
  -2 -26  -5   33.95    8.08
   2  26  -5   36.82    5.42
  -2 -26  -4   72.70   11.57
   2  26  -4   77.72    9.21
   2  26  -4   69.36    7.29
  -2  26   4   77.44    8.66
  -2 -26  -4   70.86   12.21
  -2  26   3   68.64    9.28
   2 -26   3   78.87   13.04
   2  26  -3   67.45    8.90
  -2 -26  -3   75.75   13.76
   2 -26   2  168.52   19.99
  -2 -26  -2  156.90   20.19
   2  26  -2  144.05   12.13
  -2  26   2  163.26   13.80
   2  26  -1  236.84   15.23
   2 -26   1  285.90   27.14
   2  26  -1  232.83   13.95
  -2 -26  -1  255.28   26.74
  -2  26   1  244.40   16.59
  -2 -26   0    5.66    9.01
  -2  26   0    4.60    4.11
   2  26   0    5.39    4.41
   2 -26   0    8.44    9.39
  -2  26  -1  231.47   14.60
  -2  26  -1  242.94   15.23
  -2 -26   1  241.90   24.79
   2  26   1  244.37   16.56
  -2  26  -2  145.35   12.56
  -2 -26   2  151.72   18.95
   2 -26  -2  147.17   20.27
  -2  26  -2  139.78   10.62
  -2  26  -3   59.52    8.73
  -2 -26   3   72.92   12.52
   2 -26  -3   74.36   14.29
   2  26   3   67.17    8.67
   2  26   4   61.39    7.61
   2 -26  -4   65.88   11.75
   2 -26  -4   75.66   12.84
  -2  26  -4   68.50    7.56
  -2  26  -4   67.39    8.93
   2  26   5   27.62    4.66
  -2  26  -5   35.38    5.51
   2 -26  -5   27.52    7.14
  -2  26  -5   34.32    6.28
   2 -26  -5   40.49    9.80
  -2  26  -6   13.65    3.39
   2 -26  -6   17.11    4.34
  -2 -27  -6   37.37    5.02
   2  27  -6   32.39    4.21
  -2 -27  -5    8.80    4.22
   2  27  -5    9.72    2.53
   2  27  -5    6.99    3.08
  -2  27   5    9.66    2.75
   2  27  -4  123.43   10.17
  -2  27   4  105.91    8.94
  -2 -27  -4  124.24   13.26
  -2 -27  -4  113.79   13.67
   2  27  -3   96.16    9.26
  -2 -27  -3  106.18   14.48
  -2  27   3   84.93    9.03
   2 -27   3  114.41   13.95
  -2 -27  -3  108.64   14.43
  -2 -27  -2  181.71   20.04
   2 -27   2  177.18   19.04
   2  27  -2  160.07   11.42
  -2  27   2  170.53   13.12
   2  27  -1   23.86    5.23
  -2  27   1   21.26    5.76
   2 -27   1   20.71    9.49
  -2 -27  -1   23.05   10.54
  -2 -27   0   93.50   15.94
   2 -27   0   78.34   15.16
   2  27   0   82.11    9.21
  -2  27   0   91.39    9.48
  -2 -27   1   19.73    9.50
   2  27   1   19.78    5.63
  -2  27  -1   18.85    4.71
  -2  27  -2  161.34   11.87
   2 -27  -2  170.59   20.41
  -2 -27   2  158.62   17.79
  -2 -27   3  103.78   13.15
   2  27   3   95.90    9.16
   2 -27  -3   96.60   14.36
  -2  27  -3   91.06    9.30
   2  27   4   98.27    8.47
   2 -27  -4  102.42   12.99
  -2  27  -4  102.99    9.65
   2 -27  -4  109.01   13.16
  -2  27  -5   11.31    2.73
   2  27   5   10.46    2.77
  -2  27  -5   14.42    3.96
   2 -27  -5    7.22    3.86
   2  28  -5    0.36    1.61
  -2  28   5    0.37    1.30
  -2  28   4   50.44    5.63
   2  28  -4   55.92    6.03
  -2 -28  -4   54.46    7.70
  -2 -28  -4   64.46    9.45
   2 -28   3    2.09    3.73
   2  28  -3    3.50    2.48
  -2 -28  -3    2.56    5.29
  -2 -28  -3    4.96    5.52
  -2 -28  -2   89.81   13.48
   2  28  -2   78.26    6.97
  -2  28   2   82.08    8.25
   2 -28   2   87.20   12.34
   2 -28   1   71.56   12.71
  -2  28   1   76.01    8.26
  -2 -28  -1   63.69   12.25
   2  28   0    0.95    3.24
  -2 -28   0    3.80    6.20
  -2  28   0    3.72    3.40
   2 -28   0    3.90    7.73
  -2 -28   1   78.95   12.98
  -2  28  -1   66.04    6.83
   2  28   1   72.20    8.22
   2  28   2   67.45    7.70
   2 -28  -2  109.58   14.98
  -2 -28   2   99.20   13.14
  -2  28  -2   87.35    7.62
  -2 -28   2   89.51   10.57
   2 -28  -3    5.34    5.81
  -2  28  -3    1.01    2.43
  -2 -28   3    1.20    3.45
   2  28   3    2.50    2.83
   2 -28  -4   53.72    8.19
   2  28   4   51.94    5.62
   2 -28  -4   60.44    9.16
  -2  28  -4   59.02    6.40
  -2  28  -5    0.63    1.72
  -2 -29  -4   81.11    8.66
  -2  29   4   76.76    5.80
  -2 -29  -3   14.56    5.41
   2  29  -3   15.00    2.84
  -2 -29  -3   22.57    5.93
  -2  29   2   10.82    3.43
  -2 -29  -2   13.42    6.29
   2 -29   2   14.49    5.58
   2 -29   1  201.40   17.67
  -2 -29  -1  146.53   16.04
  -2  29   1  190.51   11.13
  -2 -29  -1  182.15   16.38
  -2 -29   0  321.19   21.22
  -2 -29   0  332.53   23.23
  -2  29   0  295.81   13.37
   2 -29   0  328.27   23.43
  -2 -29   1  185.65   15.05
  -2 -29   1  224.76   18.39
   2  29   1  204.84   11.56
   2  29   2   15.35    3.92
   2 -29  -2   16.82    6.29
  -2 -29   2   15.60    5.76
  -2 -29   3   18.22    4.55
   2 -29  -3   16.98    5.69
  -2  29  -3   16.92    3.09
   2 -29  -3   17.37    5.65
   2  29   3   16.03    3.46
   2 -29  -4   82.78    8.75
  -2  29  -4   68.77    5.50
  -2 -30  -3   74.94    8.27
  -2 -30  -2    8.96    4.38
  -2 -30  -2   12.75    4.97
   2 -30   2   10.11    3.76
  -2  30   2    7.44    2.43
  -2  30   1    2.50    2.16
  -2 -30  -1    1.19    3.89
   2 -30   1    0.70    2.81
  -2 -30  -1    3.80    3.66
   2 -30   1    1.37    3.66
  -2 -30   0   12.36    5.19
   2 -30   0   16.02    6.07
  -2 -30   0    6.19    4.15
   2 -30  -1    3.71    3.94
  -2 -30   1    1.63    3.64
  -2 -30   1    4.37    3.01
   2 -30  -2    7.46    4.41
  -2 -30   2    9.78    3.66
   2 -30  -3   69.38    8.15
  -2 -31  -1   18.00    4.37
   2 -31   0    3.45    2.82
  -2 -31   0    3.83    2.85
   2 -31  -1   16.79    4.37
   3   0   0    0.86    1.72
  -3   0   0    0.46    0.69
  -3   0   0    3.71    0.96
  -3   0   0    1.42    0.63
   3   0   0    0.90    0.59
   3   0   1   22.14    3.28
  -3   0  -1   21.32    2.17
   3   0   1   22.42    1.71
   3   0   1   22.89    2.21
   3   0   1   21.47    2.39
  -3   0   1   23.43    5.02
   3   0  -1   26.40    2.68
   3   0  -1   20.50    2.55
  -3   0   1   22.51    2.40
   3   0   2    6.04    3.25
  -3   0   2    5.68    0.96
  -3   0   2    7.12    2.45
  -3   0  -2    6.61    1.76
  -3   0   2    7.80    0.76
   3   0   2    5.38    1.61
   3   0   2    6.52    1.64
   3   0  -2    6.38    2.11
  -3   0   2    5.77    1.93
  -3   0  -2    4.16    3.02
  -3   0  -3 1380.74   23.42
  -3   0   3 1463.28   11.98
   3   0   3 1501.00   33.85
  -3   0   3 1478.49   23.32
   3   0  -3 1335.55   25.64
   3   0   3 1489.97   15.11
   3   0   3 1326.20   21.51
  -3   0   4 1158.15   36.35
  -3   0   4 1133.61   29.81
   3   0   4 1144.06   12.37
  -3   0   4 1138.14   22.47
  -3   0   4 1115.50   12.65
   3   0   4 1080.64   21.91
   3   0   4 1116.44   33.18
  -3   0   5  603.14   24.28
   3   0   5  592.09   18.17
  -3   0   5  634.25   17.79
   3   0  -5  551.67   22.98
   3   0   5  599.90   27.63
  -3   0   5  667.29   33.84
  -3   0  -6  382.72   17.42
   3   0  -6  427.73   22.33
  -3   0  -6  414.56   22.76
  -3   0  -7  113.99   10.51
  -3   0  -7  135.35   15.35
   3   0  -7  148.97   11.84
   3   0  -7  122.30   14.86
   3   0  -8  188.51   30.73
  -3   0  -8  179.02   16.11
  -3   0  -8  207.90   21.20
   3   0  -8  156.54   19.19
   3   0  -9   90.13   16.46
  -3   0  -9  150.90   27.62
   3   0  -9  189.50   40.32
  -3   0 -10   64.37   48.16
   3   0 -10  108.74   19.86
  -3   0 -11   10.46   31.36
   3   0 -11   21.04   51.11
   3   0 -12   11.88   38.42
   3   1 -12   20.09   44.18
   3   1 -11   75.16   56.41
   3   1 -11  202.58   48.58
  -3  -1 -10   89.19   44.05
   3   1 -10   59.69   15.61
   3   1  -9   44.92   12.35
   3   1  -9  108.89   39.14
  -3  -1  -8  140.52   14.21
  -3  -1  -8  149.82   19.63
   3   1  -8  126.38   28.49
  -3  -1  -8  186.40   20.00
   3   1  -8  162.70   19.22
  -3  -1  -7   17.76    7.05
  -3  -1  -7   16.62    4.76
  -3  -1  -7   16.53    6.51
   3   1  -7   20.10    7.07
   3   1  -6   30.47    5.73
  -3  -1  -6   23.54    6.34
  -3  -1  -6   24.78    4.85
  -3  -1  -6   27.94    6.72
   3   1  -6   42.39    8.02
  -3  -1  -6   29.72    7.56
  -3   1   6   36.17    9.78
   3  -1   5  189.28   16.36
  -3   1   5  160.23   11.49
  -3   1   5  169.22    9.93
   3  -1   5  154.41    9.32
  -3   1   5  185.77   17.70
   3   1  -5  147.15   11.21
  -3   1   4   19.30    3.78
  -3   1   4   21.08    2.08
   3   1  -4   19.90    3.86
  -3   1   4   22.86    3.64
   3  -1   4   20.96    3.20
   3   1  -3  160.55    8.41
   3   1  -3  170.17    9.65
  -3   1   3  168.12    9.49
  -3   1   3  179.00    8.85
   3  -1   3  164.33    7.65
   3  -1   3  159.40   10.88
  -3   1   3  165.14    5.15
   3  -1   2  194.62   10.48
  -3  -1  -2  190.94   10.10
   3   1  -2  197.80    7.83
   3   1  -2  198.06    9.22
  -3   1   2  194.31    8.83
  -3   1   2  205.88    8.51
  -3  -1  -2  201.55    8.38
   3  -1   2  191.84    7.35
  -3  -1  -1 1762.01   19.72
  -3   1   1 1739.73   15.70
   3  -1   1 1724.17   24.63
   3   1  -1 1536.31   20.86
   3  -1   1 1765.25   18.54
   3  -1   1 1900.36   12.24
  -3   1   1 1617.49   24.45
  -3   1   1 1766.04   21.44
   3   1  -1 1757.74   19.66
  -3  -1  -1 1806.04   26.20
   3  -1   0  181.00    5.13
   3   1   0  191.99    4.97
  -3  -1   0  182.47    4.93
  -3   1   0  171.71    6.52
   3  -1   0  165.87    5.31
  -3   1   0  187.47    5.44
   3  -1   0  184.69    7.07
  -3  -1   1 1729.34   34.90
  -3  -1   1 1965.60   20.28
  -3   1  -1 1835.83   11.67
   3  -1  -1 1884.97   22.71
  -3   1  -1 1819.78   18.46
   3  -1  -2  272.23   10.68
   3   1   2  289.88   10.11
  -3   1  -2  301.53   13.30
  -3   1  -2  271.79   12.02
   3   1   2  262.93    8.86
  -3   1  -2  297.52    8.94
   3   1   2  273.12   10.08
  -3  -1   2  308.02    9.17
   3   1   2  313.62   12.83
  -3  -1   3  135.46   11.10
   3  -1  -3  144.02    9.33
   3   1   3  133.20    9.20
  -3  -1   3  149.89    7.20
  -3   1  -3  153.45    7.61
  -3   1  -3  144.01    5.74
  -3  -1   3  125.38    3.05
   3   1   3  139.00    6.63
   3   1   3  146.64    7.31
   3   1   3  154.95   10.69
  -3   1  -4   15.66    3.07
   3   1   4   17.34    2.91
  -3  -1   4   13.80    1.30
  -3  -1   4   20.54    4.74
  -3  -1   4   18.00    2.84
   3   1   4   14.08    4.22
  -3  -1   4   15.50    5.06
   3   1   4   15.40    2.25
   3   1   4   15.91    4.25
   3  -1  -4   12.61    3.71
  -3  -1   5  180.08   14.35
   3   1   5  189.88   14.96
   3   1   5  187.88   10.42
   3  -1  -5  176.42   13.88
  -3  -1   5  203.43    9.64
  -3  -1   5  212.86   19.58
  -3   1  -6   35.38    7.56
   3  -1  -6   48.06    8.06
  -3   1  -6   29.18    5.07
   3  -1  -6   43.77    8.30
  -3   1  -7   18.96    4.73
  -3   1  -7   14.61    5.45
   3  -1  -7   24.80    7.91
  -3   1  -7   18.13    7.05
   3  -1  -8  189.15   30.44
   3  -1  -8  151.06   19.19
  -3   1  -8  175.80   15.94
  -3   1  -8  193.01   20.96
   3  -1  -9   62.61   14.33
  -3   1  -9  293.35   21.25
  -3   1  -9  206.59   24.36
   3  -1  -9  139.80   38.46
   3  -1 -10   90.66   45.91
   3  -1 -10   42.22   15.09
  -3   1 -11  106.61   37.64
   3  -1 -11  158.82   47.61
   3   2 -12   21.05   46.33
   3   2 -11   71.00   62.24
   3   2 -11  120.64   49.81
  -3  -2 -10   57.07   30.51
   3   2 -10  138.65   51.05
  -3  -2  -9   12.16   32.99
  -3  -2  -9   44.77   37.20
   3   2  -9  170.46   20.94
   3   2  -9  246.40   43.89
  -3  -2  -9  181.28   23.18
   3   2  -8   38.38   26.93
  -3  -2  -8   64.91   14.34
  -3  -2  -8   96.14   14.99
  -3  -2  -8   71.50   14.37
   3   2  -8   77.86   13.80
  -3  -2  -8   85.13   10.36
  -3  -2  -8   75.64   10.81
  -3  -2  -7  385.87   24.59
  -3  -2  -7  326.87   26.13
   3   2  -7  373.29   26.49
   3   2  -7  370.22   24.92
  -3  -2  -7  374.16   19.17
   3   2  -7  360.53   18.33
  -3  -2  -7  356.39   25.61
   3  -2   6  377.72   26.81
  -3  -2  -6  312.40   20.90
  -3  -2  -6  366.17   21.05
   3   2  -6  311.53   15.46
  -3  -2  -6  346.94   17.11
   3   2  -6  346.78   20.59
  -3   2   5  432.83   17.04
  -3   2   5  460.69   18.50
   3  -2   5  420.97   15.59
  -3   2   5  496.89   28.76
   3  -2   5  496.68   27.90
  -3   2   4  220.07   10.49
   3   2  -4  205.67   10.72
  -3   2   4  213.68    7.57
   3  -2   4  225.75   10.36
   3  -2   4  206.24   14.90
   3   2  -4  210.76   12.43
  -3   2   4  225.11   11.50
  -3   2   4  224.76   12.79
  -3   2   3  423.62   15.36
   3  -2   3  379.85   17.55
   3   2  -3  366.06   12.12
   3   2  -3  393.35   15.06
  -3   2   3  412.29   14.44
  -3   2   3  397.92   10.26
  -3   2   3  395.51   11.66
   3  -2   3  388.47   12.08
  -3  -2  -3  394.82   16.64
  -3   2   2   37.94    4.38
   3   2  -2   34.98    3.51
   3  -2   2   36.42    5.39
   3  -2   2   33.45    3.49
  -3  -2  -2   28.49    4.35
  -3   2   2   28.54    4.47
   3   2  -2   34.80    4.37
   3  -2   1  391.63    9.67
  -3   2   1  351.55    9.65
   3  -2   1  362.80    7.35
   3  -2   1  359.89   13.51
   3   2  -1  353.87    9.42
   3  -2   0 2107.04   24.72
  -3  -2   0 1738.66   37.55
  -3   2   0 2097.47   21.26
  -3  -2   0 2090.74   21.19
  -3   2   0 2022.63   21.89
   3  -2   0 2090.96   22.63
  -3  -2   1  312.22   11.60
  -3   2  -1  337.17    8.65
  -3  -2   1  323.57    9.17
   3  -2  -1  302.23   10.40
   3   2   1  281.53   11.59
  -3   2  -1  299.19    5.69
   3  -2  -1  285.52   10.62
   3   2   2   48.22    3.81
   3   2   2   47.76    4.14
   3   2   2   48.88    5.43
  -3   2  -2   52.58    3.96
   3  -2  -2   49.23    5.39
  -3   2  -2   41.41    6.49
  -3  -2   2   53.97    4.11
   3   2   3  438.80   15.03
   3   2   3  453.55    9.90
   3  -2  -3  429.18   17.11
   3   2   3  474.18   17.65
   3   2   3  438.53   14.74
  -3  -2   3  452.38   12.65
   3   2   3  442.97   13.35
  -3  -2   3  468.54   20.98
  -3   2  -3  466.09   13.13
  -3   2  -3  468.54   11.68
  -3  -2   4  210.10   16.67
   3  -2  -4  194.62   13.61
   3   2   4  203.27   12.98
   3   2   4  190.29    9.83
  -3  -2   4  213.95    9.14
   3   2   4  208.90    9.67
  -3   2  -4  221.29   10.54
   3   2   4  205.09   13.30
   3  -2  -5  409.42   22.46
  -3  -2   5  452.39   24.31
   3   2   5  450.54   16.68
   3   2   5  438.37   21.83
  -3  -2   5  479.90   29.76
  -3  -2   5  483.28   14.70
   3   2   5  454.76   22.85
  -3   2  -6  341.06   21.41
   3  -2  -6  350.84   22.20
   3  -2  -6  397.61   21.09
   3  -2  -6  351.02   21.01
  -3   2  -6  339.48   15.85
  -3   2  -7  357.68   17.74
   3  -2  -7  357.65   26.51
  -3   2  -7  337.52   19.28
   3  -2  -7  371.44   26.02
  -3   2  -7  418.63   26.86
   3  -2  -8  136.81   28.02
  -3   2  -8  124.78   17.36
   3  -2  -8  100.61   16.56
  -3   2  -8  112.90   13.20
  -3   2  -9  459.63   26.03
  -3   2  -9  377.38   31.28
   3  -2 -10   32.51   14.64
   3  -2 -10   69.26   47.53
  -3   2 -11  185.74   62.61
   3  -2 -11   70.18   42.23
   3   3 -12   16.94   53.82
   3   3 -11   80.53   52.26
   3   3 -10  317.40   57.53
   3   3  -9   27.68   25.24
  -3  -3  -9   43.30   15.36
   3   3  -9   55.13   41.05
   3   3  -9   10.85    7.63
  -3  -3  -8    7.03    4.67
  -3  -3  -8   33.37   10.06
  -3  -3  -8   11.82    8.99
   3   3  -8   13.98    7.41
  -3  -3  -8    3.59    9.54
  -3  -3  -8    3.83    5.35
   3   3  -7   62.38   10.78
  -3  -3  -7   46.13   11.39
  -3  -3  -7   76.21    9.06
  -3  -3  -7   79.27   11.75
  -3  -3  -7   72.81   13.58
   3   3  -7   73.31   15.53
   3   3  -6  151.20   14.09
  -3  -3  -6  133.72   14.18
  -3  -3  -6  142.46   11.31
   3   3  -6  144.50   11.23
  -3  -3  -6  151.63   13.53
   3  -3   5  364.40   23.58
  -3   3   5  405.82   17.64
   3  -3   5  387.83   15.57
  -3   3   4  423.30   16.79
  -3   3   4  442.53   13.54
   3  -3   4  410.02   14.56
  -3   3   4  466.05   18.93
   3  -3   4  431.92   22.49
   3   3  -4  402.53   14.16
  -3   3   4  449.29   13.07
   3   3  -4  398.24   17.70
   3  -3   3  594.29   15.82
   3   3  -3  549.73   18.87
  -3   3   3  575.58   18.67
  -3   3   3  459.51   15.17
   3  -3   3  557.51   22.45
  -3   3   3  579.44   18.57
  -3  -3  -3  578.75   19.64
   3   3  -3  481.81   13.51
   3   3  -3  562.50    7.67
  -3  -3  -2  342.10   14.04
   3  -3   2  269.74   13.64
   3  -3   2  320.58   10.57
  -3   3   2  313.18   12.90
   3   3  -2  307.14    6.19
   3  -3   2  327.48   17.19
  -3   3   2  278.69   11.20
   3   3  -2  304.59   10.10
   3   3  -1  208.71    8.45
  -3   3   1  199.20    8.89
   3  -3   1  190.41    7.82
   3  -3   1  187.87    7.26
  -3  -3  -1  203.26   11.32
   3  -3   1  187.37    9.67
  -3   3   1  204.46    4.38
   3  -3   1  190.49   11.44
  -3  -3   0   10.21    5.97
   3  -3   0   13.90    2.53
  -3   3   0   12.57    2.31
   3  -3   0    9.18    2.43
   3   3   0   10.14    2.30
  -3   3   0    9.24    2.23
   3   3   0   12.03    5.01
   3  -3  -1  218.39    6.65
  -3  -3   1  218.23   11.32
  -3   3  -1  200.81    6.40
  -3   3  -1  209.83    7.84
   3   3   1  199.83   11.04
   3   3   1  206.92    5.74
   3   3   2  302.61   11.26
  -3   3  -2  289.10   17.14
   3  -3  -2  299.96   13.75
  -3   3  -2  320.77   10.00
   3   3   2  323.00   13.59
   3  -3  -3  572.96   21.43
  -3   3  -3  602.64   15.13
  -3  -3   3  625.40   26.15
   3   3   3  592.60   20.00
   3   3   3  562.06   16.05
   3   3   3  594.83   17.07
  -3   3  -3  575.84   24.49
   3   3   3  625.45   13.36
   3  -3  -4  388.04   20.31
  -3   3  -4  434.79   14.69
  -3   3  -4  434.25   13.96
   3   3   4  417.06   16.17
   3   3   4  420.72   17.72
  -3  -3   4  450.87   25.39
   3   3   4  374.89   14.71
  -3   3  -5  447.13   17.37
   3   3   5  398.47   20.59
   3   3   5  407.25   15.40
  -3  -3   5  413.78   24.57
  -3  -3   5  428.96   29.18
   3   3   5  406.84   16.53
   3  -3  -6  165.07   15.67
  -3   3  -6  154.15   10.65
  -3   3  -6  158.90   14.96
   3  -3  -6  154.99   14.54
   3  -3  -7   55.99   11.03
   3  -3  -7   60.03   10.79
  -3   3  -7   72.41   12.49
  -3   3  -7   58.18    8.96
  -3   3  -7   77.60    8.65
  -3   3  -8   15.44    8.62
   3  -3  -8   11.60    8.68
  -3   3  -9  182.65   23.36
  -3   3  -9  322.57   21.97
  -3   3 -10  100.42   35.03
   3  -3 -10  187.54   42.85
   3  -3 -10  126.68   21.65
   3  -3 -11  265.24   31.55
   3  -3 -11   41.28   46.85
   3  -3 -11   18.12   39.06
  -3   3 -11  171.20   64.02
   3   4 -12   -1.41   60.09
   3   4 -11  108.66   55.08
   3   4 -10  191.35   56.02
  -3  -4 -10  170.44   42.03
  -3  -4  -9   16.39    9.31
   3   4  -9   60.40   44.44
  -3  -4  -9   72.87   18.60
   3   4  -9   34.37   27.75
  -3  -4  -8  252.87   17.84
   3   4  -8  229.53   21.58
  -3  -4  -8  241.85   26.33
   3   4  -8  314.95   23.21
  -3  -4  -8  248.42   26.20
   3   4  -8  243.00   32.59
   3   4  -7  554.57   23.41
   3   4  -7  553.32   32.35
  -3  -4  -7  524.74   24.31
  -3  -4  -7  522.72   34.63
  -3  -4  -7  458.70   31.36
   3   4  -6  713.70   30.22
  -3  -4  -6  634.32   24.73
  -3  -4  -6  557.11   29.80
   3   4  -6  581.42   21.64
   3   4  -6  697.63   29.47
   3  -4   5  140.66   15.68
  -3   4   5  143.29   12.22
  -3   4   5  133.59   10.90
   3   4  -5  126.69   11.56
   3  -4   5  128.14    9.55
  -3   4   4  287.22   15.03
   3  -4   4  276.59   12.84
  -3   4   4  286.08   15.52
   3   4  -4  240.81   14.63
   3  -4   4  264.29   18.77
  -3   4   4  217.40    9.17
  -3   4   4  292.59   12.52
   3   4  -4  262.09   11.19
  -3  -4  -3   26.00    4.58
   3  -4   3   26.03    5.53
  -3   4   3   23.32    4.58
   3   4  -3   23.51    3.26
   3   4  -3   25.41    2.07
   3  -4   3   26.48    3.95
   3  -4   3   25.62    6.71
   3  -4   2   16.15    3.05
  -3   4   2   19.75    3.93
  -3  -4  -2   13.89    3.95
   3   4  -2   12.97    2.11
   3  -4   2   14.78    5.71
   3   4  -2   14.22    2.87
  -3   4   2   13.42    3.67
   3  -4   1  131.78    8.74
   3  -4   1  122.79    7.37
  -3  -4  -1  120.44   10.57
   3  -4   1  119.47   10.25
   3   4  -1  117.63    9.03
  -3   4   1  128.18    8.24
  -3   4   0  325.69   11.90
   3  -4   0  339.29   11.37
   3  -4   0  315.10   12.95
   3   4   0  310.47   11.81
  -3  -4   0  304.29   19.13
   3  -4  -1  127.83    5.00
  -3   4  -1  122.29    6.92
  -3  -4   1  135.89   10.50
   3   4   1  107.66    5.82
   3   4   1  111.01    9.91
  -3   4  -1  119.00   11.66
  -3   4  -1  111.63    6.09
   3   4   2   44.89    5.26
   3  -4  -2   35.39    5.58
   3   4   2   43.36    5.72
  -3   4  -2   43.56    8.35
  -3   4  -2   39.18    2.61
  -3   4  -2   46.97    4.28
  -3  -4   3   31.20    7.42
   3   4   3   22.24    4.68
   3   4   3   29.01    5.44
  -3   4  -3   22.62    6.30
  -3   4  -3   32.80    3.81
   3  -4  -3   30.29    5.93
   3   4   3   26.86    4.23
   3   4   4  287.72   15.33
   3   4   4  296.46   15.78
   3  -4  -4  268.98   18.03
   3   4   4  316.85   11.79
  -3  -4   4  331.04   22.92
  -3   4  -4  280.39   12.64
   3   4   4  290.16   14.01
  -3   4  -4  302.79   12.51
   3   4   4  300.29   14.34
   3   4   5  130.41   11.44
  -3  -4   5  150.87   15.43
   3   4   5  141.92   10.44
  -3  -4   5  143.84   17.54
  -3   4  -5  140.47    9.88
   3   4   5  140.34   10.35
  -3   4  -6  632.12   21.30
   3  -4  -6  599.22   29.73
  -3   4  -6  648.23   28.61
  -3   4  -6  549.06   22.06
   3  -4  -6  646.57   30.14
  -3   4  -6  704.50   31.16
  -3   4  -7  545.87   21.63
  -3   4  -7  577.29   32.02
   3  -4  -7  524.72   30.92
   3  -4  -7  542.67   32.78
  -3   4  -7  474.82   22.79
  -3   4  -8  338.91   21.19
  -3   4  -8  317.52   27.00
   3  -4  -8  268.67   25.97
   3  -4  -9   40.93   38.89
   3  -4  -9    7.66   10.16
  -3   4 -10   58.95   35.06
   3  -4 -10   64.78   41.41
   3  -4 -11  138.54   49.27
   3  -4 -11   41.62   35.33
  -3   4 -11  205.35   65.73
   3   5 -12    7.11   55.78
   3   5 -11   94.53   54.48
   3   5 -10  130.07   56.07
  -3  -5 -10  180.67   44.27
   3   5 -10   51.28   32.40
  -3  -5  -9  154.27   24.94
  -3  -5  -9   33.02   37.97
  -3  -5  -9   48.81   13.67
   3   5  -9  133.85   48.53
   3   5  -9   64.72   29.20
   3   5  -8   93.12   18.64
  -3  -5  -8   48.90   14.25
   3   5  -8   35.25   20.45
  -3  -5  -8   51.99   13.93
   3   5  -8    7.04   31.94
  -3  -5  -8   44.31    8.14
  -3  -5  -7   42.04    7.57
   3   5  -7   48.34    9.11
  -3  -5  -7   27.97   10.59
  -3  -5  -7   45.70   11.93
  -3  -5  -6   24.72    5.73
  -3  -5  -6   13.84    6.73
   3   5  -6   46.23    9.20
   3   5  -6   63.61    8.14
   3   5  -6   31.69    7.17
   3  -5   5  549.35   34.03
  -3   5   5  569.39   24.99
   3  -5   5  483.89   19.68
   3   5  -5  471.18   21.96
  -3   5   5  515.12   22.79
   3   5  -5  479.41   23.81
   3  -5   5  527.40   31.04
  -3   5   4  933.45   28.87
  -3   5   4  759.66   25.32
  -3   5   4  847.57   27.87
   3   5  -4  790.73   19.43
   3  -5   4  913.91   40.35
   3  -5   4  854.14   24.29
   3   5  -4  804.22   28.83
   3  -5   4  859.06   35.35
   3   5  -4  803.97   12.62
  -3   5   4  886.80   24.67
  -3  -5  -3  131.38    9.56
   3  -5   3  148.95   15.27
   3   5  -3  133.94    7.86
   3  -5   3  130.86   12.15
  -3   5   3  135.92   10.83
   3   5  -3  131.93    5.65
   3  -5   3  125.02    8.80
  -3   5   2   34.52    5.55
   3  -5   2   35.72    4.68
   3   5  -2   35.48    3.95
  -3   5   2   28.13    4.82
  -3  -5  -2   34.47    5.42
   3  -5   2   34.77    7.27
   3   5  -2   37.67    4.69
   3   5  -1  453.53   18.42
   3  -5   1  462.97   15.72
  -3  -5  -1  412.61   22.13
   3   5  -1  423.32   15.23
  -3   5   1  471.24   17.19
   3  -5   1  466.26   17.08
   3  -5   0    3.80    3.29
  -3  -5   0    3.75    6.95
   3  -5   0    6.34    2.63
  -3   5   0    3.17    3.03
  -3  -5   0    5.26    4.09
  -3   5   0    1.89    4.27
   3   5   0    5.96    3.44
   3   5   1  475.80   14.09
  -3   5  -1  483.58   15.11
   3   5   1  466.74   20.90
  -3   5  -1  486.35   14.58
  -3   5  -2   30.71    7.90
  -3   5  -2   23.36    2.88
   3  -5  -2   23.17    5.37
   3   5   2   22.31    4.98
   3   5   2   22.94    5.57
  -3   5  -2   25.62    3.63
   3   5   3  129.36    9.78
   3   5   3  124.93    9.73
  -3   5  -3  119.57   14.03
   3  -5  -3  114.62   11.20
  -3   5  -3  135.95    7.99
   3   5   3  134.40   11.82
   3   5   4  903.69   21.84
   3   5   4  771.38   24.87
   3   5   4  739.09   24.45
  -3   5  -4  829.54   21.19
   3   5   4  827.94   28.62
   3   5   4  828.59   23.54
   3   5   5  504.81   21.85
   3  -5  -5  506.69   24.53
   3   5   5  521.45   21.49
  -3  -5   5  539.57   30.48
  -3   5  -6   34.98    8.07
  -3   5  -6   21.54    5.64
   3  -5  -6   36.92    8.26
  -3   5  -6   46.51    6.35
  -3   5  -6   30.13    7.12
   3  -5  -6   33.38    8.19
   3  -5  -7   39.64    9.69
  -3   5  -7   54.56   10.97
  -3   5  -7   48.06    9.73
   3  -5  -7   54.63   11.51
  -3   5  -7   48.88    9.33
  -3   5  -7   59.79    9.11
   3  -5  -8   53.88   13.13
   3  -5  -8   69.95   27.67
   3  -5  -8   35.28   10.24
  -3   5  -8   40.85   12.06
   3  -5  -9   57.29   16.31
   3  -5  -9   79.38   35.53
   3  -5  -9   47.56   14.49
   3  -5 -10   52.98   16.85
   3  -5 -10   19.61   35.93
  -3   5 -10   14.47   35.48
  -3   5 -11   79.13   37.75
   3  -5 -11  178.25   48.89
  -3   5 -11  199.11   63.77
   3   6 -12    6.23   52.45
   3   6 -11   53.90   53.56
  -3  -6 -10  147.65   20.66
   3   6 -10  201.52   39.40
   3   6 -10  238.25   56.86
   3   6  -9  116.22   46.62
  -3  -6  -9   41.88   39.97
  -3  -6  -9   59.70   15.12
   3   6  -9   98.00   32.83
  -3  -6  -8  102.27   12.21
   3   6  -8  128.01   23.85
   3   6  -8   94.35   33.27
  -3  -6  -8   69.53   30.72
  -3  -6  -8  103.44   19.47
   3   6  -8  176.31   22.21
  -3  -6  -8  108.17   18.80
   3   6  -8  121.27   15.02
  -3  -6  -7    8.66   20.23
   3   6  -7   20.32   20.81
  -3  -6  -7   31.90   11.00
  -3  -6  -7   43.80    8.17
   3   6  -7   46.03    9.46
  -3  -6  -6  506.98   30.16
  -3  -6  -6  553.37   31.65
  -3  -6  -6  573.24   25.67
   3   6  -6  547.19   21.94
  -3  -6  -6  585.08   31.04
   3   6  -6  698.34   31.03
   3   6  -6  641.63   29.44
  -3  -6  -5  379.51   23.57
  -3   6   5  431.13   22.40
   3   6  -5  342.67   15.50
   3  -6   5  463.81   32.46
  -3   6   5  465.53   23.34
   3   6  -5  437.39   24.21
   3  -6   5  457.16   30.05
   3   6  -4  130.04   12.70
  -3   6   4  137.96   11.75
   3  -6   4  143.55   16.94
   3  -6   4  140.94   15.02
   3   6  -4  121.05    7.95
  -3   6   4  133.25   11.93
   3   6  -4  138.07    6.13
   3  -6   4  139.61   10.83
  -3   6   3   11.30    3.93
  -3  -6  -3   10.68    3.16
   3   6  -3   10.48    2.77
   3   6  -3   11.12    2.25
   3  -6   3    9.47    3.14
   3  -6   3   16.38    6.53
  -3   6   3   13.92    4.36
   3   6  -2   85.21    6.96
  -3   6   2   89.30    8.71
   3   6  -2   87.88   10.11
   3   6  -2   86.08    7.54
   3  -6   2   91.76    8.01
   3  -6   2  103.13   12.33
   3  -6   2   89.36    9.26
  -3   6   2   89.97    9.23
   3   6  -1  237.19   12.77
  -3  -6  -1  191.89   18.17
   3   6  -1  234.03   14.35
  -3   6   1  245.92   13.63
   3  -6   1  222.08   12.25
   3  -6   1  251.27   13.20
   3  -6   0 1788.35   30.01
  -3  -6   0 1917.44   42.78
  -3   6   0 1466.32   37.67
  -3  -6   0 1447.12   45.03
  -3   6   0 1649.36   33.79
  -3   6  -1  187.40   10.62
   3  -6  -1  201.90    7.89
  -3   6  -1  203.95   10.93
   3   6   2   96.80   10.79
   3   6   2   86.43    9.09
   3  -6  -2   74.53    9.34
  -3   6  -2   88.16    6.99
   3   6   2   73.47    6.02
  -3   6  -2   86.09    6.14
   3   6   3    9.26    3.63
  -3   6  -3   12.22    6.08
   3   6   3    8.84    3.26
  -3   6  -3    8.73    2.52
   3   6   3   10.25    4.35
  -3   6  -3   10.60    1.44
  -3   6  -3   11.48    1.38
   3   6   4  136.13   11.43
  -3   6  -4  106.50   15.07
   3   6   4  132.30   10.57
   3   6   4  126.43   12.28
  -3   6  -4  130.60    8.84
   3  -6  -5  396.69   22.20
   3   6   5  415.30   21.84
  -3  -6   5  463.74   29.52
  -3   6  -5  360.01   16.29
   3  -6  -5  400.73   22.94
   3   6   5  420.95   20.68
   3  -6  -6  608.66   31.46
  -3   6  -6  556.12   22.60
   3  -6  -6  607.16   31.02
  -3   6  -6  623.88   30.09
  -3   6  -6  686.80   23.11
   3  -6  -7   86.21   21.49
  -3   6  -7   72.47    9.92
  -3   6  -7   54.67   10.58
   3  -6  -7   44.95   10.62
   3  -6  -7   42.07   11.27
  -3   6  -7   45.31   10.53
  -3   6  -8  152.76   20.04
   3  -6  -8  108.35   18.66
   3  -6  -8  108.71   17.16
   3  -6  -8  164.39   32.69
   3  -6  -9   72.44   36.18
   3  -6  -9   51.56   15.29
  -3   6 -10  135.48   37.66
   3  -6 -10  122.10   38.04
   3  -6 -10   80.75   50.39
  -3   6 -10   14.10   56.84
   3  -6 -10  197.94   27.05
   3  -6 -11  493.67   39.43
   3  -6 -11  362.38   51.02
  -3   6 -11  229.24   63.01
  -3   6 -11   79.90   38.47
   3   7 -12   -7.10   46.64
   3   7 -11  196.49   54.53
  -3  -7 -10   87.68   42.73
   3   7 -10  147.24   57.60
   3   7 -10  126.76   39.07
  -3  -7 -10   75.91   15.88
   3   7  -9  152.99   50.17
   3   7  -9   95.94   33.65
  -3  -7  -9   65.62   15.50
  -3  -7  -9  132.03   45.66
   3   7  -8  -38.78   31.91
  -3  -7  -8   10.18    5.45
  -3  -7  -8  -14.84   33.67
   3   7  -8   16.42   23.50
   3   7  -8   11.72    6.77
  -3  -7  -8   59.91   17.76
  -3  -7  -8    8.78    9.49
   3   7  -7   31.41   13.33
  -3  -7  -7   15.74   22.17
   3   7  -7  -14.25   19.59
  -3  -7  -7   16.60    8.00
  -3  -7  -7   19.19   10.09
  -3  -7  -7   19.84    6.25
   3   7  -7   24.26    7.65
  -3  -7  -6   81.08   12.60
   3   7  -6   74.87   10.18
   3   7  -6   78.51   11.12
  -3  -7  -6   65.74   12.38
  -3  -7  -6   65.04   16.68
   3   7  -6  112.92   11.02
  -3  -7  -5  212.33   18.98
   3   7  -5  279.84   18.15
  -3  -7  -5  266.42   21.30
   3   7  -5  277.76   17.54
  -3   7   5  318.89   19.87
  -3   7   5  280.75   19.21
   3   7  -5  288.40   21.17
   3   7  -5  229.44   13.07
   3  -7   4  238.11   20.10
   3  -7   4  244.69   23.05
   3   7  -4  211.22   11.15
  -3   7   4  236.28   16.90
   3   7  -4  232.35    9.16
  -3   7   4  216.55   15.65
   3  -7   4  215.02   14.11
  -3  -7  -3  255.16   13.20
   3  -7   3  258.03   14.60
   3   7  -3  256.76   11.30
  -3   7   3  223.43   15.12
   3  -7   3  293.69   23.43
  -3   7   3  257.11   17.12
   3   7  -3  251.33   13.03
   3  -7   2  918.07   37.34
   3  -7   2  796.97   24.72
   3   7  -2  742.96   29.67
   3   7  -2  803.66   23.26
  -3   7   2  842.86   29.54
   3  -7   2  871.01   29.68
  -3   7   2  820.34   27.35
   3   7  -2  765.41   24.16
  -3  -7  -1   52.75   11.61
   3   7  -1   46.98    6.59
  -3   7   1   41.89    6.99
   3  -7   1   59.39    7.17
   3   7  -1   42.01    7.01
   3  -7   1   49.89    6.53
  -3   7   1   46.91    7.02
  -3  -7   0  140.80   15.79
  -3   7   0  144.14   11.16
   3  -7   0  148.71    9.44
  -3   7   0  129.73   12.73
  -3   7  -1   36.33    5.52
   3  -7  -1   37.39    4.05
  -3   7  -1   35.39    5.38
  -3  -7   1   47.28    8.29
  -3   7  -2  764.36   20.43
  -3   7  -2  811.10   22.75
   3   7   2  781.27   20.88
  -3   7  -3  296.68    9.91
  -3   7  -3  289.84    9.57
   3   7   3  272.41   15.24
  -3   7  -3  280.08   13.56
  -3   7  -3  276.58   23.66
   3   7   3  296.16   20.17
   3   7   4  215.78   15.53
  -3   7  -4  181.40   20.46
   3   7   4  168.64   11.64
   3   7   4  193.72   16.24
  -3   7  -4  218.85   12.14
   3  -7  -5  256.75   18.98
  -3   7  -5  291.78   18.51
   3   7   5  274.07   17.84
  -3   7  -5  270.42   17.68
   3   7   5  247.56   18.20
   3  -7  -5  260.80   18.72
  -3   7  -6   88.21    9.77
  -3   7  -6   75.94   11.18
   3  -7  -6   88.57   16.19
   3  -7  -6   72.84   11.79
   3  -7  -6   68.47   11.42
  -3   7  -6   72.22    9.04
   3  -7  -7   15.75    7.93
   3  -7  -7   19.86    8.44
  -3   7  -7   21.03    8.01
   3  -7  -8    4.54   10.95
  -3   7  -8   13.11    7.94
   3  -7  -8    5.58    7.64
  -3   7  -8   38.78   12.60
   3  -7  -8   16.50   28.63
   3  -7  -9   72.30   18.38
   3  -7  -9   69.31   34.14
   3  -7  -9   62.65   14.02
   3  -7  -9   56.50   16.36
   3  -7 -10   70.13   50.75
   3  -7 -10   43.46   33.53
  -3   7 -10   78.91   37.80
   3  -7 -10   60.57   16.36
  -3   7 -10  -38.45   59.89
  -3   7 -11  259.11   58.80
   3  -7 -11  375.47   53.42
   3   8 -12    8.01   47.32
   3   8 -11   33.63   49.19
   3   8 -10    1.45   36.51
  -3  -8 -10   96.42   43.47
  -3  -8 -10   18.00   10.71
   3   8 -10   72.91   54.24
  -3  -8  -9  196.05   48.13
   3   8  -9  145.19   37.80
   3   8  -9  105.68   14.68
   3   8  -9  142.76   49.56
  -3  -8  -9   80.92   17.13
   3   8  -8  142.24   17.25
  -3  -8  -8  171.00   43.09
  -3  -8  -8  228.56   27.87
  -3  -8  -8  134.17   15.15
   3   8  -8  163.36   28.10
  -3  -8  -8  120.18   20.20
   3   8  -8  117.11   35.39
   3   8  -7  213.80   19.48
  -3  -8  -7  222.29   32.46
  -3  -8  -7  229.28   24.56
   3   8  -7  221.45   20.19
  -3  -8  -7  198.98   17.65
  -3  -8  -7  205.96   22.67
   3   8  -7  213.23   22.18
  -3  -8  -6   35.78   18.35
   3   8  -6   37.43    7.72
   3   8  -6   38.91    8.44
   3   8  -6   58.31    9.24
   3   8  -6   54.00   11.24
  -3  -8  -6   28.48   10.22
  -3  -8  -6   34.89    9.45
  -3   8   5  759.30   33.64
   3   8  -5  766.68   30.70
   3   8  -5  588.35   21.17
  -3  -8  -5  685.77   33.12
  -3  -8  -5  666.77   33.98
  -3  -8  -5  687.17   35.39
   3   8  -5  688.19   35.19
   3   8  -5  819.60   30.26
   3   8  -5  805.49   30.51
   3  -8   4  285.04   25.89
   3   8  -4  258.06   13.52
   3  -8   4  312.52   23.72
   3  -8   4  279.28   17.08
  -3   8   4  277.62   19.55
  -3   8   4  281.27   18.90
   3  -8   3  379.71   27.74
   3   8  -3  308.84   14.34
   3  -8   3  302.37   16.88
  -3   8   3  335.35   20.59
   3  -8   3  237.57   18.43
   3   8  -3  300.45   15.73
  -3   8   3  326.64   19.36
  -3   8   2   96.51   10.81
   3  -8   2  100.17   10.82
  -3   8   2  102.20   10.60
   3   8  -2  102.06    9.37
  -3  -8  -2   94.78   12.80
   3  -8   2   88.36    9.12
   3   8  -2   83.26   10.79
  -3   8   1  395.91   20.16
   3  -8   1  485.87   20.57
   3   8  -1  462.50   21.22
   3   8  -1  475.45   22.72
  -3   8   1  450.54   21.83
   3  -8   1  422.05   19.54
  -3  -8  -1  493.58   31.38
  -3   8   1  468.77   21.47
  -3  -8   0  648.72   34.44
  -3   8   0  700.45   29.85
  -3   8   0  753.75   26.55
  -3   8  -1  416.05   18.57
   3  -8  -1  448.95   14.60
  -3   8  -1  410.83   17.92
  -3   8  -2   90.13    7.91
   3   8   2   91.84   12.17
   3   8   2   81.47    7.67
  -3   8  -2  100.05    8.86
   3   8   3  349.21   23.23
   3   8   3  299.23   13.90
  -3   8  -3  338.77   12.46
  -3   8  -3  355.07   16.21
  -3   8  -3  300.30   25.90
  -3   8  -3  325.82   13.57
   3   8   4  259.90   17.53
  -3   8  -4  238.16   24.41
   3   8   4  264.70   20.14
  -3   8  -4  296.83   15.09
   3   8   5  682.35   32.17
   3  -8  -5  763.85   33.12
  -3   8  -5  772.35   31.20
  -3   8  -5  782.36   31.17
  -3   8  -5  788.69   24.13
   3  -8  -5  698.41   34.23
  -3   8  -5  766.60   29.92
   3   8   5  703.05   30.23
   3  -8  -5  753.38   30.82
  -3   8  -6   31.47    7.63
  -3   8  -6   39.99    8.45
   3  -8  -6   27.89    8.37
   3  -8  -6   28.99    9.15
   3  -8  -6   51.17   15.87
  -3   8  -6   28.76    7.74
   3  -8  -6   11.01   15.39
  -3   8  -6   38.13    7.87
  -3   8  -6   42.71    9.12
   3  -8  -7  250.95   28.88
   3  -8  -7  203.32   21.99
   3  -8  -7  197.71   22.47
  -3   8  -7  225.51   17.33
  -3   8  -7  266.53   23.48
  -3   8  -7  287.85   18.26
   3  -8  -8  154.13   32.78
   3  -8  -8  126.79   19.21
   3  -8  -8  138.08   21.34
  -3   8  -8  162.87   20.53
  -3   8  -8  164.08   20.59
   3  -8  -9   69.65   49.07
   3  -8  -9  112.75   35.46
   3  -8  -9  129.51   22.83
   3  -8  -9  119.06   19.28
   3  -8  -9  109.09   21.58
  -3   8  -9  168.62   27.55
  -3   8 -10   34.47   34.00
   3  -8 -10   12.24   12.53
  -3   8 -11   20.67   34.11
  -3   8 -11   87.67   52.11
   3  -8 -11   36.85   39.14
   3   9 -11  108.72   45.82
   3   9 -10   53.68   50.37
  -3  -9 -10   92.15   47.28
  -3  -9 -10   20.67   11.63
   3   9 -10   54.03   37.82
  -3  -9  -9   51.38   10.60
   3   9  -9  109.82   35.81
  -3  -9  -9   66.59   15.82
  -3  -9  -9  156.45   52.55
   3   9  -9  139.23   50.42
   3   9  -9   74.22   13.04
   3   9  -8  223.46   21.74
  -3  -9  -8  146.16   16.87
   3   9  -8  196.91   31.00
  -3  -9  -8  188.52   23.51
  -3  -9  -8  156.99   22.44
  -3  -9  -8  264.12   49.56
   3   9  -7   20.21    6.69
   3   9  -7   19.72    8.00
  -3  -9  -7   53.55   17.05
  -3  -9  -7   14.95    6.51
   3   9  -7   31.01   17.11
  -3  -9  -7   22.03    9.50
  -3  -9  -7   58.80   31.89
   3   9  -7   14.16   13.48
  -3  -9  -6   98.30   15.04
   3   9  -6  117.54   16.02
   3   9  -6  125.56   13.80
  -3  -9  -6   99.75   16.63
   3   9  -6   93.64   11.74
  -3  -9  -6  123.05   25.81
   3   9  -6  109.28   13.66
   3   9  -5   52.01    8.62
  -3  -9  -5   41.30   11.15
   3   9  -5   58.48    9.01
  -3  -9  -5   39.84    9.48
   3   9  -5   49.67    7.76
   3   9  -5   50.75    8.75
  -3  -9  -5   66.48   16.71
  -3   9   4   41.60    7.96
   3  -9   4   37.64    6.78
  -3   9   4   49.63    9.01
   3  -9   4   55.02   12.22
   3   9  -4   44.75    7.45
  -3  -9  -4   36.64    9.22
  -3  -9  -3   84.96    8.82
   3   9  -3   74.48    8.67
   3  -9   3   80.31    9.44
   3   9  -3   81.81    8.45
  -3   9   3   76.19   10.72
   3  -9   3   91.46   14.79
   3  -9   3   94.97   12.37
  -3   9   3   79.76   10.30
  -3  -9  -2   90.36   14.69
  -3   9   2  103.61   11.39
   3  -9   2  104.53   11.47
   3   9  -2   86.97    9.42
   3   9  -2   84.66   11.32
   3  -9   2   90.78    9.80
  -3   9   2   85.61   10.94
  -3   9   1 2624.19   55.75
   3  -9   1 2842.91   52.70
  -3   9   1 2723.54   55.39
  -3  -9  -1 2649.79   76.46
   3   9  -1 2663.20   54.43
   3   9  -1 2466.24   54.53
  -3   9   0  138.12   12.40
  -3  -9   0  136.30   17.53
  -3   9   0  133.37   14.03
   3  -9   0  151.96   11.10
  -3   9   0  136.96   11.99
  -3   9  -1 2576.47   49.46
  -3   9  -1 2627.86   48.06
   3   9   2  113.77   14.17
  -3   9  -2  108.98    9.84
  -3   9  -2  103.02    9.39
   3   9   2  108.12    9.48
  -3  -9   2  134.41   15.58
  -3   9  -3   89.21    7.41
   3   9   3   94.77   13.08
  -3  -9   3   99.81   14.85
  -3   9  -3   85.76    8.75
   3   9   3   73.64    7.50
  -3   9  -3   83.04   14.60
  -3   9  -4   44.07   11.60
   3   9   4   41.31    8.72
   3   9   4   37.06    7.08
   3  -9  -4   40.23    7.85
   3  -9  -4   38.99    8.06
  -3   9  -4   47.28    6.61
  -3   9  -5   60.61    9.61
   3  -9  -5   55.98   12.62
   3  -9  -5   44.21   12.80
  -3   9  -5   41.94    7.04
   3  -9  -5   45.94    9.28
  -3   9  -5   57.97    8.92
  -3   9  -5   58.60    9.30
  -3   9  -5   42.55    6.85
  -3   9  -6  122.63   14.55
   3  -9  -6   74.02   14.10
   3  -9  -6   85.60   21.75
  -3   9  -6  104.41   11.60
  -3   9  -6  127.19   15.08
   3  -9  -6   95.03   14.22
  -3   9  -6  120.59   13.91
   3  -9  -6  121.96   19.68
   3  -9  -7    5.31    9.13
  -3   9  -7   19.50   10.66
   3  -9  -7   11.37   21.95
  -3   9  -7   23.00    8.58
   3  -9  -7   14.44    8.43
   3  -9  -7  -23.35   29.91
  -3   9  -7   11.47    6.89
   3  -9  -8  169.29   22.30
   3  -9  -8  193.06   34.70
  -3   9  -8  209.09   23.27
   3  -9  -8  115.65   43.02
   3  -9  -8  159.58   23.37
  -3   9  -9   73.93   14.73
   3  -9  -9   56.09   16.89
   3  -9  -9  139.36   25.08
   3  -9  -9   70.43   15.95
  -3   9  -9   33.62   30.73
   3  -9  -9   55.11   50.51
   3  -9 -10   23.84   13.96
  -3   9 -10   38.43   36.14
  -3   9 -11  170.90   45.73
  -3   9 -11  122.11   35.80
   3  -9 -11  177.07   43.27
  -3 -10 -11    1.11   22.15
   3  10 -11   43.64   41.91
  -3 -10 -10  115.98   47.50
  -3 -10 -10   29.00   12.19
   3  10 -10   31.53   37.18
   3  10 -10   27.53   47.89
  -3 -10  -9  272.88   28.95
   3  10  -9  290.23   24.42
  -3 -10  -9  225.51   20.92
  -3 -10  -8  203.16   52.70
  -3 -10  -8  130.55   20.30
  -3 -10  -8  129.82   20.89
   3  10  -8  158.73   18.93
   3  10  -8  165.84   31.31
  -3 -10  -8  110.65   15.52
  -3 -10  -7  236.72   25.79
  -3 -10  -7  289.91   43.50
  -3 -10  -7  207.14   20.46
   3  10  -7  294.28   26.24
  -3 -10  -7  304.56   30.83
   3  10  -7  261.95   21.08
   3  10  -7  339.39   30.88
   3  10  -7  300.87   24.55
   3  10  -6   27.99    7.41
   3  10  -6   16.38    9.90
  -3 -10  -6   20.59    8.68
  -3 -10  -6   45.48   15.01
   3  10  -6   38.55   10.20
  -3 -10  -6   46.81   26.42
   3  10  -6   27.11    7.84
   3  10  -6   26.92   11.66
  -3 -10  -5  141.79   17.03
   3  10  -5  173.11   15.30
  -3 -10  -5  176.82   24.47
   3  10  -5  171.56   15.75
   3  10  -5  173.20   15.54
  -3 -10  -5  138.31   18.09
  -3 -10  -4  320.84   26.64
  -3 -10  -4  333.12   23.91
   3  10  -4  270.75   13.97
   3  10  -4  360.88   19.94
   3  10  -4  373.92   20.75
  -3  10   4  348.87   23.50
   3  10  -4  351.30   18.19
  -3 -10  -4  308.52   24.23
   3 -10   3  660.22   40.67
   3  10  -3  606.11   25.24
   3 -10   3  642.52   32.82
  -3  10   3  610.92   30.95
  -3  10   3  573.49   28.51
   3  10  -2    2.22    2.91
  -3  10   2    3.70    3.59
  -3  10   2    0.30    2.77
   3 -10   2   -0.68    3.20
   3  10  -2    0.39    3.15
  -3 -10  -2   -0.68    8.07
   3  10  -1  329.17   20.61
  -3 -10  -1  344.20   29.37
  -3  10   1  292.62   19.43
  -3  10   1  351.33   21.27
   3 -10   1  341.14   19.47
   3  10  -1  300.26   20.25
  -3  10   1  318.70   20.68
  -3 -10   0 1184.85   52.51
  -3  10   0 1266.12   39.27
   3  10   0 1336.84   42.52
  -3  10   0 1215.34   43.10
   3  10   0 1206.01   37.83
  -3  10   0 1203.66   37.11
  -3  10  -1  318.00   18.11
  -3 -10   1  383.47   26.03
  -3 -10   1  312.30   27.61
   3 -10  -1  355.18   15.32
  -3  10  -1  294.39   18.06
  -3  10  -2    2.19    2.37
  -3  10  -2    0.71    2.02
   3  10   2    2.35    4.49
  -3 -10   2    2.81    4.47
   3  10   3  536.72   21.07
  -3  10  -3  550.34   23.54
  -3  10  -3  558.10   20.14
   3  10   3  585.59   33.52
  -3  10  -3  571.21   38.35
  -3  10  -4  290.87   13.77
   3 -10  -4  336.72   22.18
   3  10   4  316.02   20.23
  -3  10  -4  378.54   18.97
  -3  10  -4  390.68   21.62
   3 -10  -4  323.06   22.65
  -3  10  -4  353.56   19.53
   3  10   4  328.27   25.07
   3 -10  -5  136.80   16.90
  -3  10  -5  164.20   15.47
  -3  10  -5  163.13   12.56
  -3  10  -5  186.59   16.69
  -3  10  -5  147.19   11.32
   3 -10  -5  157.89   16.47
   3 -10  -5  185.36   22.94
  -3  10  -5  155.06   14.12
  -3  10  -6   20.50    7.16
  -3  10  -6   22.76    7.73
   3 -10  -6   15.59    7.46
   3 -10  -6   14.62   21.60
  -3  10  -6   15.80    7.92
  -3  10  -6   16.95    6.47
   3 -10  -6   15.02   17.25
  -3  10  -7  307.67   24.87
  -3  10  -7  296.03   25.60
   3 -10  -7  242.32   31.75
  -3  10  -7  254.25   18.86
   3 -10  -7  229.80   41.43
  -3  10  -7  268.26   22.76
   3 -10  -7  237.51   25.67
   3 -10  -7  237.69   24.90
  -3  10  -8  155.15   20.66
   3 -10  -8  127.69   20.56
   3 -10  -8  152.34   49.08
   3 -10  -8  129.39   21.69
  -3  10  -9  280.55   35.13
   3 -10  -9  238.96   30.43
   3 -10  -9  239.76   27.03
  -3  10  -9  317.79   28.70
   3 -10  -9  347.17   64.75
   3 -10  -9  403.92   35.65
  -3  10 -10   36.11   48.03
   3 -10 -10   26.89   15.86
  -3  10 -10   35.05   35.04
  -3  10 -11   65.94   40.10
  -3  10 -11   45.49   30.65
   3 -10 -11  132.58   41.72
   3  11 -11  112.91   38.08
  -3 -11 -11   41.70   21.03
   3  11 -10  241.15   39.75
  -3 -11 -10  207.25   24.31
   3  11  -9   80.96   37.16
  -3 -11  -9   89.52   48.20
  -3 -11  -9   45.50   10.81
   3  11  -9   63.73   12.48
  -3 -11  -9   53.09   15.26
   3  11  -8  150.38   30.61
  -3 -11  -8   74.49   14.07
  -3 -11  -8  102.42   19.37
  -3 -11  -8  159.65   53.33
   3  11  -8  195.03   40.63
   3  11  -8  113.66   16.78
   3  11  -8  100.43   13.78
  -3 -11  -8  111.21   19.74
   3  11  -7   76.47   23.87
   3  11  -7   42.72    9.73
   3  11  -7   68.60   19.64
   3  11  -7   44.68   11.04
  -3 -11  -7   32.10    9.84
  -3 -11  -7   34.90   12.32
   3  11  -6   41.73    9.60
  -3 -11  -6   94.50   18.25
   3  11  -6   36.30    8.66
  -3 -11  -6   24.35    9.69
  -3 -11  -6  102.90   34.31
   3  11  -6   46.43   12.83
   3  11  -6   59.25   12.04
  -3 -11  -5   65.49   14.46
   3  11  -5   53.11    9.71
  -3 -11  -5   54.24   11.72
   3  11  -5   55.04    9.54
   3  11  -5   56.23   10.33
  -3 -11  -5   75.15   23.59
   3  11  -4   57.41    8.21
   3  11  -4   60.57    8.99
  -3 -11  -4   73.22   17.59
  -3 -11  -4   54.12   10.99
   3  11  -4   66.39    8.62
  -3  11   4   60.19   10.52
   3  11  -3  443.30   23.74
   3 -11   3  575.37   39.33
   3  11  -3  577.36   26.39
  -3  11   3  453.56   24.81
   3 -11   3  591.12   32.84
  -3  11   3  562.44   29.88
   3  11  -3  485.91   31.44
  -3  11   3  540.54   30.89
   3  11  -2  649.01   28.60
  -3 -11  -2  665.89   47.84
   3 -11   2  739.37   33.48
  -3  11   2  648.10   31.00
   3  11  -2  617.13   32.25
  -3  11   1   79.70   11.34
   3 -11   1   91.78   11.01
  -3  11   1   83.76   11.25
  -3  11   1   56.15    9.35
   3  11  -1   87.24   11.53
  -3 -11  -1   81.10   15.79
   3  11  -1   82.41   11.41
   3  11   0   14.03    5.45
  -3 -11   0   14.23    9.01
  -3  11   0   17.53    5.96
   3  11   0   13.61    5.57
  -3  11   0   20.41    6.93
   3 -11   0   18.85    4.91
  -3  11   0   15.05    5.41
  -3 -11   1   61.66   13.77
   3 -11  -1   59.83   10.49
  -3  11  -1   68.07    9.43
   3 -11  -1   76.53    7.80
   3  11   1   66.19   11.96
  -3 -11   1   91.62   14.02
  -3  11  -1   69.32    9.22
   3  11   2  849.17   41.72
  -3 -11   2  936.53   43.45
   3 -11  -2  613.14   17.79
  -3  11  -2  649.70   40.08
  -3  11  -2  761.39   28.78
  -3  11  -2  765.23   28.75
  -3  11  -3  558.83   25.16
   3  11   3  586.42   35.28
  -3  11  -3  536.00   38.63
  -3  11  -4   52.91    8.84
   3 -11  -4   54.43   10.72
  -3  11  -4   60.46    7.56
   3 -11  -4   55.21   10.31
  -3  11  -4   49.58    6.40
  -3  11  -4   61.73    8.12
  -3  11  -5   59.82    8.18
  -3  11  -5   60.14   10.13
   3 -11  -5   59.61   11.22
  -3  11  -5   57.40   10.05
  -3  11  -5   58.29    8.68
  -3  11  -5   58.30    9.26
   3 -11  -5   88.86   19.78
   3 -11  -5   50.46   12.04
   3 -11  -6   30.51    9.79
  -3  11  -6   37.58    9.45
   3 -11  -6   54.93   26.93
  -3  11  -6   86.02   10.33
  -3  11  -6   35.51    8.62
  -3  11  -6   39.00    8.46
  -3  11  -6   35.50    9.76
   3 -11  -7   65.46   40.52
   3 -11  -7   36.21   14.09
  -3  11  -7   46.07   11.95
   3 -11  -7   50.56   12.80
  -3  11  -7   42.24   10.15
  -3  11  -7   59.74   12.63
  -3  11  -7   45.30   11.12
  -3  11  -8  160.14   24.03
   3 -11  -8  114.74   19.89
   3 -11  -8  158.11   25.37
   3 -11  -8  152.53   57.68
  -3  11  -8  121.66   18.80
  -3  11  -9   83.60   31.78
   3 -11  -9   52.08   14.45
   3 -11  -9   60.46   17.55
  -3  11  -9   66.25   14.35
   3 -11 -10  220.87   30.26
  -3  11 -10  226.63   38.11
  -3  11 -11  115.93   28.85
   3 -11 -11  209.90   39.52
  -3  11 -11  137.70   34.98
   3  12 -11  136.79   33.68
  -3 -12 -11   66.40   20.20
   3  12 -10   67.12   10.63
  -3 -12 -10   85.78   16.33
   3  12 -10  101.53   34.95
  -3 -12  -9   37.28   13.80
  -3 -12  -9   33.27   10.49
   3  12  -9   63.03   36.49
   3  12  -9   63.29   12.52
  -3 -12  -9  123.35   50.11
   3  12  -9  127.52   43.74
  -3 -12  -9   45.18   13.67
   3  12  -8  422.57   40.56
  -3 -12  -8  394.65   34.65
   3  12  -8  527.06   45.98
  -3 -12  -8  289.60   27.78
   3  12  -8  424.34   30.59
  -3 -12  -8  383.14   35.52
   3  12  -8  406.20   27.15
   3  12  -7  256.37   26.76
  -3 -12  -7  130.78   19.17
  -3 -12  -7  250.01   51.73
   3  12  -7  259.25   29.59
   3  12  -7  253.00   23.70
   3  12  -7  241.58   21.35
  -3 -12  -7  214.53   25.67
   3  12  -6  390.92   26.24
  -3 -12  -6  407.77   45.67
   3  12  -6  335.31   24.11
  -3 -12  -6  311.92   28.87
   3  12  -6  383.42   26.96
  -3 -12  -6  484.52   35.54
   3  12  -6  406.85   26.39
  -3 -12  -5  129.84   18.00
  -3 -12  -5  196.92   23.29
   3  12  -5  146.65   14.66
   3  12  -5  129.08   14.68
  -3 -12  -5  185.45   32.18
   3  12  -5  162.94   16.25
  -3 -12  -4  223.04   21.86
   3  12  -4  246.49   16.04
   3  12  -4  227.32   17.22
   3  12  -4  262.65   18.73
   3  12  -4  241.12   15.84
  -3 -12  -3   54.03   12.11
  -3  12   3   56.22   10.25
   3  12  -3   44.64    6.94
   3  12  -3   48.89    8.36
   3  12  -3   48.50    7.55
  -3  12   3   30.48    7.07
   3 -12   2   30.36    7.44
   3  12  -2   26.27    6.38
  -3  12   2   20.85    6.20
   3  12  -2   22.91    6.94
  -3  12   2   26.75    7.29
  -3  12   1  207.87   18.12
  -3  12   1  179.02   16.90
   3 -12   1  231.20   18.06
   3  12  -1  186.98   17.72
  -3  12   1  205.07   18.72
   3  12  -1  227.74   19.25
  -3 -12  -1  205.20   25.45
  -3 -12   0  316.98   30.93
  -3  12   0  323.72   22.32
   3  12   0  327.18   21.92
   3 -12   0  364.99   20.60
   3  12   0  316.52   24.99
   3  12   0  356.88   24.65
  -3  12   0  323.70   21.93
   3  12   1  204.96   21.07
  -3 -12   1  200.11   24.97
  -3 -12   1  220.81   21.97
  -3  12  -1  196.79   16.17
   3 -12  -1  180.52   19.07
   3 -12  -1  226.08   14.14
   3  12   1  187.60   18.10
  -3  12  -1  209.34   17.11
  -3  12  -2   20.38    8.41
   3  12   2   18.44    7.37
  -3  12  -2   22.92    5.68
  -3 -12   2   21.69    7.74
  -3  12  -2   15.49    4.79
   3 -12  -3   36.93   12.58
  -3  12  -3   47.92    8.01
   3 -12  -3   35.91    8.35
   3 -12  -3   38.62    8.79
  -3  12  -3   42.29    6.50
  -3  12  -3   42.60    7.58
  -3  12  -4  232.80   14.49
  -3  12  -4  188.07   11.65
   3 -12  -4  229.26   19.85
   3 -12  -4  181.31   19.21
  -3  12  -4  238.01   18.38
  -3  12  -4  228.71   15.18
   3 -12  -5  115.70   17.20
  -3  12  -5  153.38   16.24
  -3  12  -5  124.01   10.75
   3 -12  -5  141.97   26.96
   3 -12  -5  107.08   15.54
  -3  12  -5  134.94   12.12
  -3  12  -5  135.47   13.35
  -3  12  -5   91.93   12.32
   3 -12  -6  370.60   42.76
  -3  12  -6  371.12   26.73
   3 -12  -6  304.49   28.74
  -3  12  -6  386.97   27.70
  -3  12  -6  352.25   20.17
   3 -12  -6  316.20   27.32
  -3  12  -6  361.99   23.75
  -3  12  -6  328.68   18.50
  -3  12  -7  251.77   23.66
  -3  12  -7  256.20   24.92
  -3  12  -7  207.13   17.22
  -3  12  -7  262.44   22.24
   3 -12  -7  257.80   52.72
   3 -12  -7  203.69   24.35
   3 -12  -8  492.87   39.56
   3 -12  -8  372.15   33.71
  -3  12  -8  368.50   33.06
  -3  12  -8  490.05   35.57
   3 -12  -8  474.60   67.59
   3 -12  -9   42.50   13.76
   3 -12  -9   37.55   14.58
  -3  12  -9   66.49   14.27
  -3  12  -9   59.90   32.35
   3 -12 -10   40.78   41.59
   3 -12 -10   77.46   19.56
  -3  12 -10  102.96   32.12
   3 -12 -10   60.23   14.16
  -3  12 -10   93.87   37.72
  -3  12 -11  118.62   26.36
   3 -12 -11   13.59   21.43
  -3 -13 -11   57.78   17.27
   3  13 -10  106.99   38.33
   3  13 -10   63.77   10.13
   3  13 -10   87.95   32.33
  -3 -13 -10   66.83   14.81
   3  13  -9   85.62   38.71
   3  13  -9   43.71   32.63
  -3 -13  -9  108.78   49.70
  -3 -13  -9   51.17   14.01
  -3 -13  -9   38.71   11.43
   3  13  -9   55.63   11.84
  -3 -13  -9   47.60   14.69
  -3 -13  -8   73.36   17.73
  -3 -13  -8   43.43   13.10
  -3 -13  -8  114.83   48.31
   3  13  -8   99.58   32.26
   3  13  -8   77.51   14.07
   3  13  -8  131.80   37.46
  -3 -13  -8   68.37   17.29
   3  13  -8   70.60   12.00
  -3 -13  -7   34.47   13.98
   3  13  -7   57.99   23.09
   3  13  -7   90.13   24.30
   3  13  -7   39.57   10.06
   3  13  -7   36.90   10.43
  -3 -13  -7   37.57   13.43
   3  13  -6   44.95   10.46
   3  13  -6   53.52   10.58
  -3 -13  -6   50.78   13.85
   3  13  -5  270.84   19.50
   3  13  -5  295.56   21.74
  -3 -13  -5  247.15   25.51
   3  13  -5  253.31   18.99
   3  13  -4  734.91   28.10
  -3 -13  -4  729.34   40.55
   3  13  -4  798.76   33.49
   3  13  -4  779.51   32.35
  -3 -13  -4  706.06   40.14
   3  13  -4  718.46   27.21
   3  13  -3  255.90   16.90
   3  13  -3  234.93   15.23
  -3 -13  -3  233.79   21.18
  -3  13   3  193.17   17.73
  -3 -13  -3  211.38   22.13
   3  13  -2   29.44    8.28
  -3 -13  -2   40.22   10.00
  -3 -13  -2   32.47   10.53
  -3 -13  -2   33.27    8.76
  -3  13   2   30.85    7.44
   3  13  -2   37.22    6.63
   3  13  -2   45.52    6.80
   3  13  -2   37.71    7.97
   3 -13   2   46.53    9.65
  -3  13   1   11.69    5.24
  -3  13   1   14.54    5.89
  -3  13   1   12.30    5.61
   3 -13   1   12.36    4.98
   3  13  -1    9.40    5.37
  -3 -13  -1   18.28   10.51
   3  13  -1   11.25    5.48
   3  13  -1   13.40    5.84
  -3 -13   0   -0.80    6.21
   3  13   0    4.74    4.71
   3  13   0    2.14    4.29
   3 -13   0    2.34    2.77
   3  13   0    0.81    2.95
  -3  13   0    0.43    3.11
  -3  13   0    1.64    2.88
  -3 -13   1   14.24    8.49
  -3  13  -1   11.20    4.70
   3  13   1   12.78    5.83
  -3  13  -1   14.42    5.15
   3  13   1    8.77    5.81
  -3 -13   2   41.12   10.61
  -3  13  -2   43.34    7.21
   3 -13  -2   40.92    8.86
  -3 -13   2   41.68   12.74
   3 -13  -2   38.20    8.68
  -3  13  -2   42.02    7.75
  -3  13  -2   50.63    8.41
  -3  13  -2   56.05    7.57
  -3 -13   3  197.05   19.47
  -3  13  -3  169.39   10.36
   3 -13  -3  209.38   18.91
   3 -13  -3  194.66   19.03
   3 -13  -3  207.58   19.26
  -3  13  -3  257.02   15.06
  -3  13  -3  289.92   17.27
  -3  13  -4  767.57   27.68
   3 -13  -4  636.23   35.77
  -3  13  -4  572.35   20.50
  -3  13  -4  894.29   30.93
  -3  13  -4  753.88   26.83
   3 -13  -4  700.88   36.19
  -3  13  -4  771.51   33.78
  -3  13  -4  740.89   31.22
  -3  13  -5  289.67   21.92
  -3  13  -5  287.02   22.80
   3 -13  -5  213.46   34.19
  -3  13  -5  227.21   14.81
  -3  13  -5  285.30   19.06
   3 -13  -5  271.68   26.27
  -3  13  -5  288.16   17.82
   3 -13  -5  273.96   24.67
  -3  13  -6   45.73   10.86
  -3  13  -6   54.71   10.64
  -3  13  -6   36.12   10.08
  -3  13  -6   37.81    8.71
   3 -13  -6   55.39   16.83
   3 -13  -6   33.44   11.06
  -3  13  -6   50.28   11.40
  -3  13  -7   21.94   14.36
  -3  13  -7   26.37   13.18
  -3  13  -7   32.16   10.49
   3 -13  -7   38.36   13.42
  -3  13  -7   33.98   10.52
  -3  13  -7   12.31    9.06
  -3  13  -8   68.41   12.91
   3 -13  -8   59.62   15.12
  -3  13  -8   69.67   14.83
   3 -13  -9   66.58   15.62
  -3  13  -9   69.27   31.77
   3 -13  -9   60.79   16.78
  -3  13  -9   45.70   34.20
  -3  13  -9   61.05   13.37
  -3  13 -10   68.32   10.96
  -3  13 -10  114.57   34.47
   3 -13 -10   74.32   18.11
   3 -13 -10   75.77   39.07
  -3  13 -10   71.55   28.67
   3 -13 -10   56.32   13.48
   3 -13 -11  147.54   29.36
  -3  13 -11   82.37   26.96
   3  14 -11   29.17   19.27
  -3 -14 -10   48.71   12.47
   3  14 -10   41.94    8.37
   3  14 -10   58.61   32.81
   3  14  -9   27.30    8.98
  -3 -14  -9   11.99    8.78
  -3 -14  -9   29.23   12.07
  -3 -14  -9   22.66   10.86
   3  14  -9   30.37   32.52
   3  14  -9   60.63   34.45
   3  14  -8   21.88   30.77
   3  14  -8   31.50    9.28
  -3 -14  -8   14.61   10.17
  -3 -14  -8   75.59   47.48
   3  14  -8   26.57   10.06
  -3 -14  -8   23.26   12.29
  -3 -14  -8   29.76   13.40
   3  14  -8   63.16   33.48
   3  14  -7  228.37   21.48
  -3 -14  -7  183.67   25.69
  -3 -14  -7  280.17   45.13
   3  14  -7  301.86   30.37
   3  14  -7  243.53   23.18
   3  14  -6  553.89   32.15
  -3 -14  -6  632.04   47.88
  -3 -14  -6  440.64   36.19
   3  14  -6  574.71   31.00
   3  14  -6  556.67   33.53
  -3 -14  -6  404.70   33.32
   3  14  -5  223.89   19.96
   3  14  -5  195.39   16.82
  -3 -14  -5  175.66   22.45
   3  14  -5  200.54   17.12
  -3 -14  -4   35.65   11.24
   3  14  -4   37.76    8.46
   3  14  -4   34.01    7.58
  -3 -14  -4   51.00   18.05
   3  14  -4   39.82    8.27
  -3 -14  -4   28.50    9.02
   3  14  -4   39.27    7.36
   3  14  -3   15.28    5.13
   3  14  -3   21.82    5.37
   3  14  -3   20.86    5.92
  -3 -14  -3    8.37   10.03
  -3  14   3   19.73    4.82
   3  14  -3   19.41    5.88
   3  14  -3   16.98    4.62
  -3 -14  -3   11.84    6.88
  -3 -14  -2  113.82   16.38
  -3 -14  -2   95.70   14.52
   3  14  -2  104.29   13.45
   3  14  -2  104.12   10.16
   3 -14   2  105.46   14.74
   3  14  -2  128.93   11.58
  -3  14   2  121.20   11.07
  -3  14   2   92.04   12.90
  -3 -14  -2   99.46   16.30
   3  14  -2  124.11   11.83
   3  14  -2  126.59   11.31
   3  14  -2  102.60   14.49
   3  14  -2  118.21   11.00
   3 -14   1  200.12   19.59
  -3  14   1  225.79   14.23
  -3 -14  -1  181.46   19.85
   3  14  -1  191.27   19.21
   3  14  -1  193.25   13.44
   3  14  -1  217.37   20.53
   3 -14   1  234.78   20.50
  -3 -14  -1  200.25   20.16
   3  14  -1  221.93   14.45
   3  14  -1  193.73   20.43
  -3 -14   0  659.19   47.55
   3  14   0  685.73   24.60
   3  14   0  623.09   32.79
  -3  14   0  700.36   25.13
  -3  14   0  606.44   33.67
   3 -14   0  642.32   33.93
   3 -14   0  754.28   33.48
   3 -14  -1  175.82   17.92
  -3 -14   1  181.30   19.89
  -3  14  -1  192.05   13.99
   3  14   1  174.85   16.53
  -3  14  -1  237.21   15.04
   3  14   1  218.86   14.11
  -3 -14   1  185.88   27.22
  -3  14  -1  194.01   18.22
  -3  14  -2  121.24   12.20
   3 -14  -2  111.37   14.63
   3 -14  -2  119.90   14.87
  -3  14  -2  147.22   12.65
  -3 -14   2  115.84   16.28
   3 -14  -2  111.27   14.90
   3  14   2  133.02   11.22
  -3  14  -3   26.29    6.01
   3 -14  -3   17.43    8.10
  -3  14  -3   23.57    5.15
  -3 -14   3   19.69    7.69
   3 -14  -3   17.28    6.99
  -3  14  -3   17.50    5.36
   3 -14  -3   17.51    7.14
   3 -14  -4   38.31    9.89
   3 -14  -4   43.27   12.45
  -3  14  -4   46.05    7.64
  -3  14  -4   41.90    9.03
   3 -14  -4   38.45   10.77
  -3  14  -4   31.04    5.95
  -3  14  -4   37.77    6.69
  -3  14  -4   39.38    8.32
   3 -14  -5  187.92   23.63
  -3  14  -5  196.03   15.91
  -3  14  -5  197.55   15.64
   3 -14  -5  193.61   22.35
  -3  14  -5  162.68   13.11
  -3  14  -5  208.37   19.86
  -3  14  -6  503.72   27.35
  -3  14  -6  417.54   22.45
  -3  14  -6  538.50   32.85
  -3  14  -6  540.03   33.56
   3 -14  -6  511.95   39.42
   3 -14  -6  486.20   35.89
   3 -14  -6  465.00   59.90
   3 -14  -7  234.27   66.11
  -3  14  -7  247.93   24.03
  -3  14  -7  155.13   21.18
  -3  14  -7  234.65   23.61
  -3  14  -7  219.27   22.89
   3 -14  -7  222.69   26.45
  -3  14  -8   25.94    9.32
   3 -14  -8   28.82   12.22
  -3  14  -8   32.11   11.09
   3 -14  -9   21.97   11.67
  -3  14  -9   33.60   30.11
  -3  14  -9   33.93   28.35
   3 -14  -9   10.94   10.92
  -3  14  -9   23.81    9.30
   3 -14 -10   42.93   13.68
  -3  14 -10   56.44   27.58
  -3  14 -10   92.27   30.32
   3 -14 -10  108.75   38.74
  -3  14 -10   42.65    8.31
   3 -14 -10   47.04   12.15
  -3  14 -11   42.63   18.78
  -3 -15 -10   18.42    9.07
   3  15 -10   14.54    5.46
  -3 -15  -9   22.13   11.37
   3  15  -9   31.95    8.86
   3  15  -9   65.46   32.95
  -3 -15  -9   97.44   48.04
  -3 -15  -9   32.25   11.44
  -3 -15  -9   17.59    9.25
   3  15  -9   75.77   32.23
   3  15  -8   22.10   31.92
  -3 -15  -8   36.11   48.48
  -3 -15  -8    0.76   10.21
   3  15  -8   25.42   28.31
  -3 -15  -8    3.28    8.60
   3  15  -8    2.20    5.14
   3  15  -8    3.43    6.69
  -3 -15  -8    0.68   11.25
   3  15  -7   34.23    9.89
  -3 -15  -7   27.96   12.58
   3  15  -7   33.96   10.46
  -3 -15  -7  143.94   47.30
   3  15  -7  106.41   24.17
  -3 -15  -6  149.46   21.21
   3  15  -6  200.41   19.66
   3  15  -6  217.04   21.08
   3  15  -6  199.04   20.70
   3  15  -6  197.06   19.89
  -3 -15  -6  181.07   24.17
   3  15  -5  331.91   24.57
   3  15  -5  362.58   22.47
   3  15  -5  354.93   23.03
  -3 -15  -5  380.30   33.12
   3  15  -5  405.64   26.72
  -3 -15  -5  381.78   39.69
   3  15  -4  152.08   13.24
  -3 -15  -4  187.69   21.16
  -3 -15  -4  171.56   22.29
   3  15  -4  200.31   16.18
  -3 -15  -4  162.34   25.22
   3  15  -4  190.34   17.10
   3  15  -4  183.47   17.54
   3  15  -3  338.30   21.53
  -3 -15  -3  277.98   26.97
   3  15  -3  297.46   17.72
   3 -15   3  273.53   25.06
  -3 -15  -3  239.97   25.85
   3  15  -3  308.69   19.68
   3  15  -3  291.72   18.23
  -3 -15  -3  257.44   24.39
   3  15  -3  368.91   20.64
  -3  15   3  338.79   18.89
   3  15  -2  367.33   20.07
   3  15  -2  293.47   18.60
   3  15  -2  288.32   17.15
   3  15  -2  336.99   19.00
   3 -15   2  277.46   24.68
  -3 -15  -2  260.05   26.19
  -3  15   2  372.93   19.74
  -3 -15  -2  287.82   26.28
  -3 -15  -2  266.41   24.35
   3  15  -2  305.67   17.83
  -3 -15  -1  179.79   20.55
   3  15  -1  191.20   13.88
   3 -15   1  192.97   19.66
   3  15  -1  206.09   15.32
   3  15  -1  203.97   14.56
   3  15  -1  168.55   12.00
  -3  15   1  205.86   14.39
  -3 -15  -1  173.64   20.10
   3 -15   1  179.54   19.69
   3  15   0   41.48    9.05
   3 -15   0   49.54   11.21
   3  15   0   38.73    6.06
  -3  15   0   55.54    7.87
  -3  15   0   38.87    6.29
  -3 -15   0   39.84   10.22
   3  15   0   38.29    6.54
   3 -15  -1  170.62   18.91
   3  15   1  218.11   14.67
  -3 -15   1  193.95   21.51
  -3  15  -1  231.56   15.81
   3 -15  -1  194.89   19.09
  -3  15  -1  201.63   14.77
  -3  15  -1  184.27   12.53
  -3  15  -2  292.48   19.16
   3 -15  -2  268.33   23.41
   3 -15  -2  290.96   24.76
  -3  15  -2  271.62   16.96
  -3  15  -2  273.66   14.74
  -3 -15   2  263.93   24.94
   3 -15  -2  265.51   22.94
   3  15   2  329.13   18.39
   3 -15  -3  283.51   24.73
  -3 -15   3  274.95   25.07
  -3  15  -3  370.04   21.11
  -3  15  -3  275.81   20.08
   3 -15  -3  293.94   24.99
   3 -15  -3  321.63   26.28
  -3  15  -3  314.58   19.96
  -3  15  -3  274.40   15.78
  -3  15  -4  154.61   15.81
   3 -15  -4  166.87   20.38
   3 -15  -4  171.15   21.15
  -3  15  -4  175.18   17.17
  -3  15  -4  160.24   13.49
   3 -15  -4  136.32   17.91
  -3  15  -4  160.75   12.81
  -3  15  -4  179.04   15.07
   3 -15  -5  433.40   34.28
  -3  15  -5  390.09   26.96
  -3  15  -5  365.16   22.03
  -3  15  -5  371.81   21.65
  -3  15  -6  199.44   20.49
   3 -15  -6  162.06   22.88
  -3  15  -6  191.75   20.89
  -3  15  -6  180.02   17.35
  -3  15  -6  195.96   17.98
  -3  15  -7   40.44   10.72
  -3  15  -7   31.48   10.63
  -3  15  -7   27.86   15.57
   3 -15  -7   24.76   12.05
  -3  15  -8    6.45    6.34
  -3  15  -8  -13.16   24.71
  -3  15  -8    0.55    7.73
   3 -15  -8    5.87    9.60
   3 -15  -9   30.74   12.10
   3 -15  -9   35.44   13.16
   3 -15  -9   54.72   44.93
  -3  15  -9   37.90   10.24
  -3  15  -9   50.98   28.34
  -3  15 -10   12.55    5.25
  -3  15 -10   28.83   25.32
  -3  15 -10   56.05   25.92
   3 -15 -10   14.17    7.70
   3 -15 -10   20.91   10.74
   3  16 -10   55.37   22.31
   3  16 -10   14.72    4.78
  -3 -16 -10   37.12   10.55
  -3 -16  -9   79.06   15.31
   3  16  -9   71.46   11.57
  -3 -16  -9   74.95   14.44
  -3 -16  -9   67.28   14.46
   3  16  -8    1.26    4.98
  -3 -16  -8   29.39   49.80
  -3 -16  -8    3.66   10.29
  -3 -16  -8    3.33   10.63
   3  16  -8    5.06    6.21
   3  16  -8   16.84   26.21
   3  16  -7  138.68   23.64
  -3 -16  -7  118.32   20.35
   3  16  -7  127.51   16.35
   3  16  -7  129.08   17.09
  -3 -16  -7  191.38   49.01
  -3 -16  -7  112.27   20.75
  -3 -16  -6   28.00   13.36
   3  16  -6   14.57    7.27
   3  16  -6   42.20   12.25
   3  16  -6   25.85   10.85
  -3 -16  -6   20.41   10.15
  -3 -16  -5  542.50   40.11
  -3 -16  -5  552.91   45.89
   3  16  -5  596.63   29.91
   3  16  -5  623.48   33.20
   3  16  -5  650.91   34.04
   3  16  -5  560.46   27.55
  -3 -16  -4   71.28   14.32
   3  16  -4   71.84   11.13
   3  16  -4   73.30   10.63
   3  16  -4   68.61    9.31
  -3 -16  -4   44.84   19.57
  -3 -16  -3   15.89    9.83
   3  16  -3   12.39    4.53
   3  16  -3    9.03    4.75
  -3 -16  -3    6.50   11.89
   3  16  -3    9.42    4.90
  -3  16   3   14.68    4.92
   3  16  -3   15.45    5.28
   3 -16   3   12.65    7.70
  -3 -16  -3   15.49    8.29
   3  16  -3   12.19    5.68
  -3  16   2   93.74   10.47
   3  16  -2   81.28   10.43
   3  16  -2   86.28   10.23
   3  16  -2  104.64   11.36
  -3 -16  -2   88.35   15.91
   3  16  -2   89.56   10.13
   3  16  -2   75.34    9.32
   3 -16   2   79.52   14.71
  -3 -16  -2   67.63   13.71
   3  16  -1  644.97   26.98
   3  16  -1  549.49   22.36
  -3  16   1  670.99   27.35
   3  16  -1  650.39   27.01
  -3 -16  -1  598.34   37.78
   3  16  -1  563.63   24.36
   3 -16   1  547.18   35.38
   3 -16   0  681.95   39.09
  -3  16   0  655.07   25.32
  -3  16   0  776.57   29.69
   3 -16   0  797.19   40.23
  -3 -16   0  737.96   40.81
   3  16   0  689.66   27.00
   3  16   0  670.57   24.93
   3 -16  -1  524.82   34.57
  -3  16  -1  588.71   25.89
   3 -16  -1  574.92   33.79
  -3 -16   1  553.27   36.98
   3  16   1  649.13   26.15
  -3  16  -1  548.87   22.17
  -3  16  -1  483.58   24.26
   3 -16  -2   70.00   13.06
  -3  16  -2   82.85   10.63
  -3  16  -2   67.20    9.89
   3 -16  -2   51.78   12.11
  -3  16  -2   56.22    8.19
   3  16   2   76.22    9.44
   3 -16  -2   60.08   13.35
  -3 -16   2   76.73   14.64
  -3  16  -3   10.84    5.09
   3 -16  -3   11.26    7.69
   3 -16  -3    9.12    7.45
  -3  16  -3    8.15    3.96
  -3 -16   3   11.10    7.38
   3 -16  -3    6.71    7.78
  -3  16  -3    7.76    5.04
  -3  16  -3   14.33    5.61
   3 -16  -4   58.22   13.91
  -3  16  -4   65.26    9.27
  -3  16  -4   71.28   11.09
  -3  16  -4   62.26   11.09
   3 -16  -4   82.58   16.86
   3 -16  -4   65.55   13.64
  -3  16  -4   78.74   10.55
  -3 -16   4   62.69   12.15
   3 -16  -5  604.35   41.40
  -3  16  -5  549.61   26.10
  -3  16  -5  507.65   25.73
  -3  16  -5  513.28   30.22
  -3  16  -5  567.64   33.27
  -3  16  -6   30.02    9.72
  -3  16  -6   36.57    9.67
  -3  16  -6   28.45    9.60
   3 -16  -6   30.73   12.38
  -3  16  -6   24.75    9.36
  -3  16  -7  105.95   16.45
   3 -16  -7   89.66   18.38
  -3  16  -7  147.74   20.69
  -3  16  -7  113.00   19.78
  -3  16  -7  140.90   18.31
  -3  16  -8   34.84   24.92
  -3  16  -8    6.58    7.38
  -3  16  -8    0.46    5.09
   3 -16  -8    3.60    9.83
  -3  16  -8   24.95   23.93
   3 -16  -9   73.40   15.73
  -3  16  -9   80.89   12.62
  -3  16  -9   95.93   25.83
   3 -16  -9   73.81   15.87
  -3  16 -10   17.57    5.08
   3 -16 -10   25.27    8.31
   3 -16 -10   24.55    9.14
  -3 -17 -10   -7.80   15.21
   3  17 -10   20.76    4.73
   3  17  -9   29.56    7.82
  -3 -17  -9   26.69    9.21
   3  17  -9   24.09    5.90
  -3 -17  -9   24.29    9.42
  -3 -17  -9   24.72    9.68
   3  17  -8  112.12   25.72
  -3 -17  -8   72.74   17.03
   3  17  -8   86.75   13.40
  -3 -17  -8   84.96   18.44
   3  17  -8   75.26   11.79
  -3 -17  -7    9.12   10.88
   3  17  -7   17.63    7.88
   3  17  -7   12.63    8.16
  -3 -17  -7    1.30    9.60
   3  17  -7  -12.13   26.68
   3  17  -7   22.55   17.55
  -3 -17  -6    5.39   10.94
  -3 -17  -6   11.78    9.41
   3  17  -6    5.59    6.55
   3  17  -6    0.41   11.33
   3  17  -6   -1.47    8.98
  -3 -17  -6   -3.31   38.04
  -3 -17  -6    6.26    8.37
   3  17  -5    4.14    5.82
   3  17  -5   17.62    8.07
   3  17  -5    2.90    4.91
   3  17  -5    8.89    6.71
  -3 -17  -5  -12.96   29.38
  -3 -17  -5    5.36   11.06
   3  17  -4  169.55   16.75
  -3 -17  -4  146.02   20.14
  -3 -17  -4  104.98   24.42
   3  17  -4  154.31   15.08
  -3 -17  -3   29.60   11.33
   3  17  -3   34.85    8.00
  -3  17   3   35.92    7.14
   3  17  -3   29.15    7.32
   3  17  -3   32.19    7.31
   3 -17   3   42.15   12.00
  -3 -17  -3   28.36   10.50
   3  17  -3   32.00    6.70
   3  17  -2   10.28    4.65
  -3  17   2   11.45    4.89
   3 -17   2   14.37    8.78
   3  17  -2   11.08    5.00
  -3 -17  -2    9.89    8.34
   3  17  -2    9.00    4.17
   3  17  -2    9.16    4.96
  -3 -17  -2   13.64    8.95
  -3 -17  -1  718.42   42.26
  -3  17   1  868.09   31.96
   3 -17   1  767.60   43.42
   3  17  -1  879.80   32.21
  -3 -17  -1  797.06   44.89
   3  17  -1  731.71   26.35
   3  17  -1  767.26   29.36
   3  17  -1  856.08   31.92
  -3  17   0  265.60   16.75
   3  17   0  278.85   16.73
  -3 -17   0  318.72   27.55
   3 -17   0  289.51   27.15
  -3  17   0  315.60   19.64
   3  17   0  301.01   18.56
   3 -17   0  329.54   27.09
   3  17   1  812.80   30.20
  -3  17  -1  831.95   32.66
  -3  17  -1  633.89   25.04
   3 -17  -1  748.72   42.98
  -3  17  -1  719.47   29.60
  -3 -17   1  690.14   42.70
   3 -17  -1  740.01   40.32
   3 -17  -2    8.69    8.21
   3 -17  -2   15.86    8.41
  -3  17  -2   11.04    5.12
  -3  17  -2   19.60    6.04
   3 -17  -2   13.71    7.80
  -3  17  -2   13.58    4.97
  -3 -17   2   10.83    7.95
   3 -17  -3   31.55   11.12
  -3  17  -3   30.52    7.31
  -3  17  -3   30.65    7.45
  -3  17  -3   31.70    8.25
  -3 -17   3   25.95    9.79
  -3  17  -3   27.07    5.91
   3 -17  -3   30.55   12.03
   3 -17  -3   33.51   10.82
   3 -17  -4  149.01   21.64
  -3  17  -4  160.93   14.97
  -3  17  -4  126.99   12.49
  -3 -17   4  119.63   16.70
  -3  17  -4  145.86   15.87
   3 -17  -4  137.00   19.64
   3 -17  -4  146.20   22.11
   3 -17  -5   10.63    8.08
  -3  17  -5   15.37    6.59
  -3  17  -5   11.65    7.38
  -3  17  -5   12.25    7.49
  -3  17  -5   15.71    5.72
   3 -17  -6    7.42   10.02
  -3  17  -6   16.87    7.57
  -3  17  -6   13.34    7.75
   3  17   6    6.48    3.84
  -3  17  -6    7.94    6.91
   3 -17  -7    6.70   10.17
  -3  17  -7   30.92   17.62
  -3  17  -7   21.70    8.97
  -3  17  -7   18.67    8.62
  -3  17  -7   35.62   15.78
  -3  17  -8   68.34   11.80
  -3  17  -8   94.69   25.20
  -3  17  -8   89.59   22.66
   3 -17  -8   69.54   16.93
  -3  17  -8   68.14   12.45
  -3  17  -9   60.28   22.30
  -3  17  -9   47.18   26.22
   3 -17  -9   22.68    9.70
  -3  17  -9   27.45    7.80
   3 -17  -9   18.42    9.97
  -3  17 -10   26.30    4.97
   3 -17 -10   36.02    9.28
  -3 -18 -10   58.25   12.38
   3  18  -9  155.92   12.17
   3  18  -9  155.51   13.94
  -3 -18  -9  194.82   18.94
  -3 -18  -8  156.47   21.62
   3  18  -8  155.08   16.03
  -3 -18  -8  150.83   22.34
   3  18  -8  136.96   14.84
  -3 -18  -8  138.20   19.32
   3  18  -7   86.00   13.24
   3  18  -7   84.00   18.21
  -3 -18  -7   96.22   17.45
   3  18  -7   60.92   25.02
  -3 -18  -7   79.69   17.80
   3  18  -7   78.89   13.49
   3  18  -6   42.58   11.09
   3  18  -6   52.74   11.66
   3  18  -6   32.76    8.89
   3  18  -6   47.74   10.96
  -3 -18  -6   37.85   12.45
  -3 -18  -6   47.88   15.72
  -3 -18  -6   51.63   13.29
   3  18  -5  163.29   18.13
  -3 -18  -5  156.68   24.80
   3  18  -5  147.66   15.96
   3  18  -5  156.12   17.30
  -3 -18  -5   92.02   31.13
   3  18  -5  139.45   13.69
   3  18  -4  466.13   25.66
  -3 -18  -4  434.90   34.50
   3  18  -4  517.63   28.89
   3  18  -3  602.01   26.74
   3  18  -3  605.09   30.56
   3 -18   3  605.05   40.25
  -3 -18  -3  624.91   43.58
  -3  18   3  629.12   27.48
  -3 -18  -3  609.71   40.45
   3  18  -3  577.59   28.29
   3 -18   2    6.64    7.44
   3  18  -2    3.20    3.59
  -3 -18  -2    5.23    7.43
  -3  18   2    5.25    3.90
   3  18  -2    3.64    3.70
   3  18  -2    5.10    4.60
   3  18  -2    4.36    4.03
  -3 -18  -2    3.39    7.24
  -3 -18  -1  143.40   19.86
  -3  18   1  141.92   13.78
   3  18  -1  153.87   14.32
   3  18  -1  136.89   13.51
   3 -18   1  131.50   19.96
   3  18  -1  134.14   12.84
  -3 -18  -1  119.79   19.20
   3 -18   0  201.14   23.96
  -3  18   0  178.48   14.13
  -3 -18   0  200.51   22.35
   3  18   0  182.69   15.39
  -3  18   0  210.53   16.72
   3 -18   0  228.44   23.47
   3  18   0  181.71   14.00
   3  18   0  210.87   16.77
  -3 -18   1  110.03   18.79
  -3  18  -1  125.03   13.03
   3 -18  -1  106.26   18.04
  -3  18  -1  139.27   13.91
  -3  18  -1  114.80   10.86
   3 -18  -1  128.02   18.22
   3  18   1  132.84   12.94
  -3 -18   2    8.06    7.74
  -3  18  -2    1.80    3.32
   3 -18  -2   10.36    8.08
  -3  18  -2    8.68    5.27
  -3  18  -2    2.41    3.92
   3 -18  -2    6.72    7.81
   3 -18  -3  626.55   41.38
   3 -18  -3  505.35   37.18
  -3 -18   3  524.54   37.32
  -3  18  -3  574.29   24.86
  -3  18  -3  686.05   31.05
  -3  18  -3  565.03   28.33
   3 -18  -3  554.66   38.35
  -3  18  -3  607.22   31.24
   3 -18  -4  393.36   34.36
  -3  18  -4  455.21   27.17
   3 -18  -4  459.31   37.57
  -3 -18   4  420.37   31.31
   3 -18  -4  432.36   34.72
  -3  18  -4  477.08   25.72
  -3  18  -4  416.06   22.65
   3 -18  -5  209.75   31.55
   3 -18  -5  154.70   23.28
  -3  18  -5  148.58   14.78
   3 -18  -5  147.44   20.55
  -3  18  -5  158.05   18.20
  -3  18  -5  173.70   18.21
  -3  18  -6   42.87    8.99
   3  18   6   47.32    7.65
  -3  18  -6   47.47   10.78
  -3  18  -6   45.73    9.57
  -3  18  -7   79.16   13.32
  -3  18  -7  129.03   17.41
  -3  18  -7  109.13   20.58
   3 -18  -7  101.84   19.51
  -3  18  -7   86.98   14.34
  -3  18  -8  135.91   26.09
   3 -18  -8  134.51   20.84
  -3  18  -8  147.39   22.19
   3 -18  -8  151.73   45.18
  -3  18  -8  141.23   15.17
  -3  18  -8  151.89   16.89
   3 -18  -9  175.95   19.55
  -3  18  -9  197.73   15.89
   3 -18  -9  165.72   18.33
  -3  18  -9  221.08   25.93
  -3  18  -9  226.88   21.72
   3 -18 -10  101.28   11.72
   3  19  -9   70.62    8.93
   3  19  -9   57.33    6.77
  -3 -19  -9   54.98   10.13
   3  19  -8  159.36   15.36
  -3 -19  -8  194.84   22.56
  -3 -19  -8  189.41   22.03
   3  19  -8  154.51   14.50
  -3 -19  -8  166.73   19.36
   3  19  -7   11.06    6.67
  -3 -19  -7   16.70    9.59
  -3 -19  -7   11.05   10.77
  -3 -19  -6  114.90   17.62
   3  19  -6  129.45   16.21
   3  19  -6  118.49   12.43
   3  19  -6   86.37   14.98
  -3 -19  -6   95.82   17.72
   3  19  -6  125.32   15.90
  -3 -19  -6  107.76   20.60
   3  19  -5   14.61    7.67
  -3 -19  -5   19.33    8.88
   3  19  -5   15.91    7.63
   3  19  -5    9.35    6.19
  -3 -19  -4   38.10   10.30
  -3 -19  -4   27.03   10.78
   3  19  -4   42.11    9.70
   3  19  -4   41.42    9.45
  -3 -19  -4   49.59   15.36
   3  19  -3   62.55   10.64
   3  19  -3   57.06    8.72
   3 -19   3   46.10   12.72
  -3 -19  -3   69.13   16.62
  -3 -19  -3   36.74   11.64
   3  19  -3   61.33   10.19
  -3  19   3   55.38    8.92
   3  19  -2  644.62   28.18
   3 -19   2  596.32   40.90
  -3  19   2  668.76   29.20
   3  19  -2  597.74   26.60
  -3 -19  -2  578.16   39.90
  -3 -19  -2  627.95   42.38
   3  19  -2  619.84   29.70
   3  19  -1  563.47   26.29
   3 -19   1  563.59   40.83
   3  19  -1  676.84   30.31
  -3  19   1  635.25   28.65
   3  19  -1  630.58   28.70
  -3 -19  -1  586.69   39.29
  -3 -19  -1  589.75   41.29
  -3 -19   0   74.92   14.55
   3 -19   0   47.64   13.58
  -3  19   0   61.99    9.64
   3  19   0   72.66   10.28
   3  19   0   59.37    8.28
   3  19   0   69.13   10.31
  -3  19   0   59.10    8.67
   3 -19  -1  587.30   38.45
   3 -19  -1  555.60   40.05
  -3  19  -1  626.03   29.66
  -3  19  -1  481.37   22.25
  -3  19  -1  524.67   26.49
  -3 -19   1  502.67   38.40
  -3  19  -2  631.24   31.06
  -3 -19   2  598.01   41.39
   3 -19  -2  597.56   41.28
   3 -19  -2  613.91   40.32
  -3  19  -2  593.76   27.14
  -3  19  -2  663.76   28.86
  -3  19  -3   59.76   11.06
  -3  19  -3   53.28    9.72
   3 -19  -3   44.14   13.86
  -3 -19   3   48.64   13.12
   3 -19  -3   43.53   12.92
  -3  19  -3   52.48    8.03
  -3  19  -3   57.93    9.80
  -3 -19   4   35.69   10.63
   3 -19  -4   40.59   14.65
  -3  19  -4   41.23    8.53
   3 -19  -4   16.47   14.09
   3 -19  -4   27.95   11.15
  -3  19  -4   33.66    7.31
  -3  19  -4   36.93    8.92
  -3  19  -5   20.91    8.27
   3 -19  -5   17.54    9.20
  -3  19  -5   20.94    8.29
   3 -19  -5    7.61   22.11
   3  19   5   21.98    6.44
   3 -19  -5   17.83   12.18
  -3  19  -5   12.68    5.78
  -3  19  -6  120.96   13.76
   3  19   6  113.76   11.23
  -3  19  -6  102.55   14.57
   3 -19  -6  133.64   38.54
  -3  19  -6  107.45   11.65
  -3  19  -6  112.88   15.33
  -3  19  -7    7.53    5.77
   3 -19  -7   12.20   11.45
  -3  19  -7   37.81   12.32
  -3  19  -7    6.42   17.08
  -3  19  -7    7.47    7.19
   3 -19  -7   27.71   38.23
  -3  19  -8  169.39   15.40
  -3  19  -8  184.75   25.60
  -3  19  -8  226.55   20.79
  -3  19  -8  188.63   17.09
   3 -19  -8  191.28   20.98
   3 -19  -8  172.99   21.94
  -3  19  -9   75.70    9.31
   3 -19  -9   73.57   12.62
   3  20  -9  109.83    9.63
  -3 -20  -9  127.66   12.95
   3  20  -8  143.06   12.98
   3  20  -8  161.23   16.21
  -3 -20  -8  144.25   18.61
  -3 -20  -8  186.64   19.56
  -3 -20  -8  160.27   17.43
   3  20  -8  139.83   13.20
  -3 -20  -7  190.03   23.75
   3  20  -7  206.34   14.55
  -3 -20  -7  177.48   20.29
   3  20  -7  178.86   16.63
  -3 -20  -6   55.72   13.70
  -3 -20  -6   49.54   15.62
   3  20  -6   55.50   11.14
  -3 -20  -6   57.67   12.81
   3  20  -6   62.20   11.37
  -3 -20  -5   64.32   15.32
  -3 -20  -5   83.29   14.38
   3  20  -5   82.60   12.59
  -3 -20  -4    1.95    5.77
  -3 -20  -4    4.71    7.76
   3  20  -4    1.70    5.73
  -3 -20  -4    8.03   10.73
   3  20  -4    6.23    5.42
   3  20  -3   66.70    9.35
  -3  20   3   71.28   10.01
   3  20  -3   74.82   10.92
  -3 -20  -3   71.93   15.72
  -3 -20  -3   74.77   12.05
   3 -20   3   76.70   16.25
  -3 -20  -3   92.79   19.38
   3  20  -3   65.71   11.38
   3  20  -2   15.71    5.26
   3  20  -2   18.57    6.64
  -3 -20  -2   19.70   10.35
   3 -20   2   28.04   11.30
   3  20  -2   18.68    5.82
  -3  20   2   22.07    6.39
  -3 -20  -2    8.47    8.92
  -3  20   1  426.88   23.84
   3 -20   1  345.23   32.76
   3  20  -1  393.12   22.44
  -3 -20  -1  379.82   34.30
   3  20  -1  410.83   23.05
  -3 -20  -1  378.77   32.09
  -3  20   0  444.32   22.91
   3 -20   0  449.46   37.79
  -3  20   0  547.13   27.57
   3  20   0  488.21   23.15
   3  20   0  483.49   25.90
  -3  20  -1  407.82   23.73
  -3  20  -1  452.47   26.10
   3 -20  -1  375.30   34.69
   3 -20  -1  456.63   34.54
  -3 -20   1  399.21   35.18
   3  20   1  455.21   25.42
   3 -20  -2   18.88    9.57
  -3 -20   2   16.36   10.10
   3 -20  -2   10.96    9.66
  -3  20  -2   27.87    7.80
  -3  20  -2   20.85    5.83
  -3  20  -2   18.79    5.63
  -3  20  -2   21.52    6.82
  -3 -20   3   60.66   14.57
  -3  20  -3   52.17   10.55
  -3  20  -3   52.87    9.81
   3 -20  -3   69.57   16.71
   3 -20  -3   57.51   14.83
  -3  20  -3   77.17   11.15
   3  20   4    3.83    4.57
  -3 -20   4    1.79    6.04
   3 -20  -4    2.12    7.17
   3 -20  -4    4.62    9.85
  -3  20  -4    4.17    4.79
  -3  20  -4    3.98    4.90
  -3  20  -4    2.17    5.91
  -3  20  -4    0.30    3.70
   3 -20  -5   86.06   19.29
   3 -20  -5   60.93   13.93
  -3  20  -5   72.64   11.82
  -3  20  -5   71.76   12.77
   3  20   5   88.16   10.80
  -3  20  -5   76.40   10.94
   3  20   6   64.55    8.40
   3 -20  -6   29.54   31.94
  -3  20  -6   65.88   10.48
  -3  20  -6   53.91   11.17
  -3  20  -6   62.78   11.67
   3 -20  -6   68.58   15.13
   3 -20  -7  173.53   24.24
   3 -20  -7  185.07   43.14
  -3  20  -7  189.04   17.48
  -3  20  -7  183.53   21.93
   3 -20  -7  182.61   20.71
  -3  20  -8  132.13   12.52
  -3  20  -8  113.11   12.29
   3 -20  -8  142.03   19.43
   3 -20  -8  135.32   16.60
  -3  20  -9  115.23    9.94
   3 -20  -9  115.87   13.62
   3 -20  -9  110.82   12.66
   3  21  -9    2.25    2.31
  -3 -21  -8   19.80    8.05
  -3 -21  -8   24.67    7.62
  -3 -21  -8   29.23    7.71
   3  21  -8   17.10    4.92
   3  21  -8   24.60    5.62
   3  21  -7    0.94    4.33
  -3 -21  -7    3.59    6.33
  -3 -21  -7    0.57    8.60
   3  21  -7    1.56    4.62
  -3 -21  -7    1.74    6.52
  -3 -21  -6   45.73   12.20
   3  21  -6   50.25    9.92
  -3 -21  -6   41.67   14.09
   3  21  -6   51.50   10.03
  -3 -21  -6   45.66   11.39
  -3 -21  -5  187.85   19.81
   3  21  -5  203.96   18.33
  -3 -21  -5  180.53   22.42
   3  21  -4  199.11   18.79
  -3 -21  -4  195.87   23.31
   3  21  -4  187.86   17.13
  -3 -21  -4  206.28   20.06
  -3 -21  -4  193.95   26.25
   3 -21   3  243.48   26.64
   3  21  -3  247.54   18.45
  -3 -21  -3  257.24   29.13
   3  21  -3  223.72   16.25
   3  21  -3  243.10   19.98
  -3 -21  -3  226.04   26.09
  -3  21   2    8.34    4.87
   3 -21   2    8.72    9.07
  -3 -21  -2    9.06    9.01
   3  21  -2    8.69    4.41
   3  21  -2   13.84    5.43
   3  21  -2    9.64    5.30
  -3 -21  -2    8.61    8.51
  -3 -21  -1   81.69   17.47
   3  21  -1   75.90   10.23
  -3  21   1   88.69   11.95
   3  21  -1   89.46   11.46
   3 -21   1   77.94   18.01
  -3 -21  -1   84.19   15.99
  -3  21   0   11.05    4.80
   3  21   0    9.40    4.10
   3  21   0   12.51    5.93
   3 -21   0   12.53   10.35
  -3  21   0   21.69    7.10
   3 -21  -1   60.87   16.52
   3  21   1   74.93   10.95
  -3  21  -1   83.71   12.15
  -3  21  -1   71.14   10.46
   3 -21  -1   87.36   16.15
  -3 -21   1   89.96   18.14
  -3  21  -1   63.83    9.69
  -3  21  -2   13.05    5.14
  -3 -21   2   20.73   10.24
  -3  21  -2   12.43    5.87
   3 -21  -2   20.46   11.91
  -3  21  -2   26.10    7.59
  -3  21  -2   12.91    4.97
   3  21   2   17.61    6.63
   3 -21  -2   14.33    9.02
   3 -21  -3  209.06   25.65
   3  21   3  229.33   17.74
  -3 -21   3  235.50   25.92
  -3  21  -3  203.51   17.29
  -3  21  -3  246.01   20.52
   3 -21  -3  223.07   26.82
  -3  21  -3  254.68   19.67
   3 -21  -4  165.64   24.17
  -3  21  -4  185.44   18.32
  -3 -21   4  175.52   20.69
  -3  21  -4  182.93   17.21
   3  21   4  170.68   15.08
   3 -21  -4  189.48   23.93
   3  21   5  198.26   15.53
   3 -21  -5  193.74   22.46
  -3  21  -5  200.28   18.44
  -3  21  -5  201.57   16.11
   3 -21  -5  180.96   25.69
  -3  21  -6   30.93    7.91
   3 -21  -6   42.61   15.68
  -3  21  -6   36.32    9.11
  -3  21  -6   49.59   10.05
   3 -21  -6   46.27   11.82
   3  21   6   37.33    6.29
   3 -21  -7    3.66    6.74
  -3  21  -7    4.25    4.77
   3 -21  -7   -0.63    9.57
  -3  21  -8   21.58    5.53
  -3  21  -8   24.67    5.76
   3 -21  -8   35.02   10.12
   3 -21  -8   25.11    7.75
   3 -21  -9    6.81    4.48
  -3  21  -9    3.82    2.63
   3 -21  -9    4.13    3.79
  -3 -22  -8   45.33    7.20
  -3 -22  -8   52.88    8.73
   3  22  -8   36.89    5.80
  -3 -22  -7  286.64   24.90
   3  22  -7  285.62   17.85
  -3 -22  -7  299.67   21.68
   3  22  -7  290.63   18.30
  -3 -22  -7  324.70   23.55
  -3 -22  -6  140.77   21.21
  -3 -22  -6  163.99   17.28
   3  22  -6  142.69   14.36
   3  22  -6  155.44   15.10
  -3 -22  -6  134.48   17.75
  -3  22   6  140.74   11.69
  -3 -22  -5  267.12   26.44
  -3 -22  -5  237.74   27.98
   3  22  -5  269.47   19.67
  -3 -22  -5  261.53   21.99
  -3 -22  -4   52.53   12.84
  -3 -22  -4   54.98   10.62
   3  22  -4   52.08    9.40
   3  22  -4   55.41   10.78
  -3 -22  -4   52.34   15.83
   3  22  -3   24.72    7.45
  -3 -22  -3   10.84    8.14
   3  22  -3   19.00    6.11
   3 -22   3   22.23   10.75
  -3 -22  -3   24.74   12.68
   3 -22   2   50.51   14.00
   3  22  -2   74.05    9.32
   3  22  -2   76.64    9.97
   3  22  -2   71.22   10.45
  -3 -22  -2   77.30   16.57
  -3 -22  -2   66.77   15.28
  -3  22   2   70.64   10.38
  -3  22   1   66.25   10.24
  -3 -22  -1   60.84   16.31
   3 -22   1   55.70   15.39
   3  22  -1   65.01    9.44
   3  22  -1   63.80    9.64
  -3  22   0  103.94   11.18
   3  22   0   98.59   12.05
   3 -22   0  111.95   20.53
  -3  22   0   97.89   12.67
  -3 -22   0   88.27   18.63
  -3  22  -1   73.24   10.16
  -3  22  -1   70.21   11.35
   3 -22  -1   65.31   17.57
   3  22   1   76.05   11.30
  -3 -22   1   74.80   16.50
  -3  22  -1   61.54    9.86
   3 -22  -1   76.16   14.98
  -3 -22   2   62.02   14.80
  -3  22  -2   74.36   11.25
  -3  22  -2   71.02    9.51
   3 -22  -2   79.05   16.10
  -3  22  -2   79.36    9.98
  -3  22  -2   87.15   12.16
   3 -22  -2   64.58   15.93
  -3 -22   3   22.11    9.40
  -3  22  -3   25.22    8.15
   3  22   3   22.01    7.03
   3 -22  -3   22.17   10.71
  -3  22  -3   19.27    6.74
  -3  22  -3   22.13    6.54
   3 -22  -3   17.50   11.01
  -3  22  -4   49.62   10.61
   3  22   4   38.69    7.89
  -3  22  -4   48.66    9.47
   3 -22  -4   46.70   13.26
   3 -22  -4   43.99   15.45
  -3 -22   4   50.49   11.63
   3  22   5  254.36   16.77
   3 -22  -5  255.32   24.64
  -3  22  -5  267.29   20.36
   3 -22  -5  281.62   30.06
  -3  22  -6  160.25   15.43
   3 -22  -6  150.15   22.40
   3 -22  -6  146.43   17.16
   3  22   6  142.04   10.85
  -3  22  -6  146.59   14.81
   3 -22  -6  165.32   19.27
   3 -22  -7  312.90   22.77
  -3  22  -7  298.81   18.55
  -3  22  -7  293.05   18.51
  -3  22  -8   33.63    5.53
  -3  22  -8   34.49    6.17
   3 -22  -8   39.26    8.14
   3 -22  -8   52.55   10.95
   3  23  -8   44.82    5.33
  -3 -23  -8   27.23    7.92
   3  23  -7    8.63    4.34
  -3 -23  -7   11.52    7.01
  -3 -23  -7   18.24    6.45
  -3 -23  -7   10.90    5.50
   3  23  -7   15.65    4.80
  -3 -23  -6   75.38   11.44
   3  23  -6   43.45    7.94
   3  23  -6   63.60    9.26
  -3  23   6   65.61    7.69
  -3 -23  -6   74.29   12.37
  -3 -23  -5  137.91   15.25
  -3 -23  -5  154.74   22.02
   3  23  -5  112.83   13.24
  -3 -23  -5  122.17   17.25
   3  23  -5  138.44   13.67
  -3  23   5  121.06   11.94
   3  23  -4  321.97   20.41
  -3 -23  -4  309.84   27.51
   3  23  -4  340.65   22.74
  -3 -23  -4  290.93   29.73
   3  23  -3  111.29   11.68
  -3 -23  -3  106.18   18.43
   3  23  -3  110.14   13.21
   3 -23   3   97.52   16.96
  -3 -23  -3  103.96   17.87
   3  23  -2   99.17   12.23
  -3 -23  -2   88.12   17.67
   3  23  -2  101.63   11.08
  -3 -23  -2  105.70   17.94
   3 -23   2  101.63   18.07
   3 -23   1   65.40   16.25
   3  23  -1   56.88    8.67
  -3 -23  -1   45.15   14.64
  -3  23   1   47.72    8.91
   3  23  -1   58.36    9.01
  -3  23   0    3.21    4.82
   3  23   0    4.53    4.64
  -3 -23   0    5.29   10.21
  -3  23   0    1.95    3.07
  -3  23   0    4.25    4.60
   3 -23   0    7.89   10.98
  -3 -23   1   52.63   14.95
   3  23   1   52.68    9.61
   3 -23  -1   66.12   13.52
  -3  23  -1   67.46   11.09
  -3  23  -1   64.90    9.30
  -3  23  -1   55.68    9.06
  -3  23  -2   81.60    9.79
  -3  23  -2   75.66   11.19
  -3  23  -2   79.88    9.71
  -3 -23   2   72.78   15.69
   3 -23  -2   88.98   16.29
   3 -23  -2   94.77   18.58
  -3  23  -2   91.68   12.35
   3 -23  -3  133.09   20.23
  -3 -23   3  111.80   17.57
  -3  23  -3  124.68   14.30
   3 -23  -3   95.76   17.92
   3  23   3  107.39   12.27
  -3  23  -3  105.27   11.92
   3 -23  -4  338.70   32.03
  -3 -23   4  317.07   26.02
   3  23   4  326.89   19.39
   3 -23  -4  351.02   30.53
   3 -23  -4  341.37   23.95
  -3  23  -4  328.10   21.19
  -3  23  -4  326.62   22.64
  -3  23  -5  123.76   13.50
   3 -23  -5  118.11   14.82
   3 -23  -5  113.96   16.15
   3 -23  -5  137.52   21.43
   3  23   5  103.28   10.41
   3  23   6   60.12    6.72
   3 -23  -6   71.49   15.97
  -3  23  -6   57.61    9.10
  -3  23  -6   66.49    9.58
   3 -23  -6   58.11   10.64
  -3  23  -7   13.81    4.89
   3 -23  -7    8.56    5.74
   3 -23  -7   14.44    5.28
  -3  23  -7   11.64    5.01
  -3  23  -8   45.15    5.32
   3 -23  -8   53.53    7.61
   3  24  -7    4.58    3.28
   3  24  -7    2.77    3.10
  -3 -24  -7    3.85    3.64
   3  24  -6   72.55    8.57
  -3 -24  -6   70.78   10.81
  -3  24   6   67.44    6.91
  -3 -24  -6   75.35   10.10
   3  24  -5  156.22   14.39
  -3 -24  -5  165.62   20.92
  -3  24   5  164.12   12.85
   3  24  -5  162.42   13.48
  -3 -24  -5  157.27   18.31
  -3 -24  -5  155.53   14.45
  -3 -24  -4   47.01   11.33
  -3 -24  -4   60.15   13.21
   3  24  -4   54.93    8.45
  -3 -24  -4   58.15   14.57
   3  24  -4   65.43   10.43
  -3  24   4   57.96    8.79
   3 -24   3   62.50   13.73
   3  24  -3   58.56    9.66
  -3 -24  -3   50.68   13.63
  -3 -24  -3   69.35   14.62
   3  24  -3   56.57    8.03
   3 -24   2   70.39   15.48
   3  24  -2   63.53    8.72
  -3 -24  -2   76.11   16.05
   3  24  -2   72.83   10.15
   3  24  -1  103.89   11.54
   3  24  -1   96.83   10.55
   3 -24   1  102.84   19.22
  -3 -24  -1   99.79   19.15
  -3  24   1   91.80   11.83
  -3  24   0  213.02   16.77
   3 -24   0  205.34   26.74
  -3 -24   0  162.20   23.56
   3  24   0  198.83   16.16
   3  24   1   90.99   11.52
  -3 -24   1   98.44   18.11
  -3  24  -1   88.92   10.80
  -3  24  -1   87.39   10.45
  -3  24  -2   66.66    8.50
  -3  24  -2   64.74   10.12
   3 -24  -2   73.60   14.69
   3 -24  -2   66.47   16.85
  -3 -24   2   71.19   15.11
   3 -24  -3   65.76   14.62
  -3 -24   3   48.05   11.91
  -3  24  -3   65.55   10.49
   3  24   3   63.51    9.45
  -3  24  -3   52.09    8.25
   3 -24  -3   59.55   14.81
   3  24   4   52.04    8.15
  -3  24  -4   55.73    8.81
  -3 -24   4   65.90   11.77
   3 -24  -4   69.37   14.15
   3 -24  -4   61.44   14.56
  -3  24  -4   51.08    9.42
   3 -24  -5  169.60   18.56
  -3  24  -5  171.26   14.38
   3 -24  -5  150.59   16.91
  -3  24  -5  152.30   14.33
   3 -24  -5  172.83   21.58
   3  24   5  155.35   11.88
   3 -24  -5  165.29   15.97
   3  24   6   58.69    6.03
  -3  24  -6   62.58    8.54
   3 -24  -6   81.99   11.03
  -3  24  -6   63.05    8.80
   3 -24  -6   82.58   15.16
   3 -24  -7    2.57    3.85
  -3  24  -7    5.59    3.31
  -3  24  -7    3.61    3.23
   3  25  -7    7.79    2.78
  -3 -25  -7    6.98    2.93
   3  25  -7    4.29    2.57
  -3 -25  -6   26.37    6.19
   3  25  -6   24.55    4.91
  -3  25   6   21.76    3.83
  -3  25   5   11.97    4.10
   3  25  -5    5.61    3.50
  -3 -25  -5   10.82    6.12
   3  25  -5   10.09    4.89
  -3 -25  -4  162.95   18.07
   3  25  -4  170.30   14.43
  -3 -25  -4  157.98   19.00
   3  25  -4  163.34   12.42
  -3  25   4  165.98   13.31
   3 -25   3    9.08    7.51
  -3  25   3   13.46    5.99
   3  25  -3   10.20    4.95
  -3 -25  -3    9.99    7.80
   3  25  -2   40.32    7.41
   3 -25   2   45.14   12.47
  -3  25   2   41.95    8.72
   3  25  -2   37.45    6.55
  -3 -25  -2   35.41   11.74
  -3 -25  -1   28.76   12.09
   3  25  -1   26.60    6.35
   3 -25   1   15.44   10.22
  -3  25   1   33.06    7.57
   3  25  -1   24.47    5.49
   3  25   0  120.20   12.22
  -3  25   0  118.26   12.04
  -3 -25   0  112.55   20.17
   3 -25   0  126.53   20.76
  -3 -25   1   25.25   11.97
  -3  25  -1   27.39    6.35
  -3  25  -1   33.32    6.67
   3  25   1   33.53    7.82
  -3 -25   2   38.32   11.38
  -3  25  -2   40.25    7.90
   3 -25  -2   37.59   12.71
  -3  25  -2   39.02    6.31
  -3  25  -3   14.88    5.98
  -3  25  -3   15.25    4.60
   3 -25  -3   12.92    9.05
  -3 -25   3   17.00    8.16
   3 -25  -3   17.15    8.87
   3  25   3   13.13    5.35
   3  25   4  136.44   11.60
  -3 -25   4  151.52   15.89
   3 -25  -4  150.91   19.15
  -3  25  -4  144.31   13.91
  -3  25  -4  145.54   12.24
   3 -25  -4  151.22   18.83
   3 -25  -5   20.63    6.70
   3  25   5   12.89    3.99
   3 -25  -5   11.60    8.85
   3 -25  -5   15.81    6.70
  -3  25  -5   19.64    6.04
  -3  25  -5   11.70    4.47
  -3  25  -6   19.97    5.00
   3  25   6   24.13    3.50
  -3  25  -6   30.44    5.53
   3 -25  -6   32.76    6.23
   3 -25  -6   34.63    9.53
  -3  25  -7    3.92    2.41
  -3  25  -7    5.26    2.67
   3 -25  -7    4.78    4.55
  -3 -26  -6   48.00    6.84
  -3  26   6   33.68    3.81
   3  26  -6   39.74    4.93
  -3 -26  -5  121.14   13.45
   3  26  -5  125.36   10.49
  -3  26   5  121.86    9.21
   3  26  -5  119.26    9.04
  -3 -26  -4   37.72    8.87
  -3  26   4   38.62    6.42
   3  26  -4   36.66    6.70
  -3 -26  -4   34.77    9.44
   3  26  -4   36.82    5.45
   3 -26   3  118.40   15.51
  -3 -26  -3  105.35   15.46
   3  26  -3  102.70   10.67
  -3  26   2   37.24    7.74
  -3 -26  -2   30.25   10.87
   3 -26   2   45.26   11.74
   3  26  -2   42.67    6.95
   3 -26   1  198.93   22.84
  -3  26   1  215.06   15.83
  -3 -26  -1  215.46   24.59
   3  26  -1  205.35   14.27
  -3 -26   0   12.40   10.11
   3  26   0    7.16    4.81
  -3  26   0    7.88    4.54
   3 -26   0    9.12    9.51
   3  26   1  222.79   16.01
  -3  26  -1  217.41   14.28
  -3  26  -1  209.78   13.95
  -3 -26   1  242.77   24.62
  -3  26  -2   40.32    7.12
  -3 -26   2   39.35   10.87
  -3  26  -2   41.86    6.04
   3 -26  -2   40.14   12.28
  -3 -26   3   95.27   13.81
  -3  26  -3   92.21   10.50
   3 -26  -3   92.29   15.75
   3  26   3   95.99   10.01
   3  26   4   41.51    6.30
  -3  26  -4   33.30    5.56
   3 -26  -4   47.18   10.66
   3 -26  -4   31.40    8.92
  -3  26  -4   37.13    7.00
   3  26   5  120.51    8.70
   3 -26  -5  150.10   16.40
  -3  26  -5  132.45    9.90
  -3  26  -5  139.29   11.35
   3 -26  -5  136.77   13.85
  -3  26  -6   40.71    5.11
   3 -26  -6   40.06    5.87
   3  27  -6   56.24    5.38
  -3 -27  -6   63.74    6.31
  -3 -27  -5    7.66    4.09
  -3  27   5    6.08    2.46
   3  27  -5    6.54    3.09
   3  27  -5    5.22    1.96
  -3 -27  -4   61.21   10.50
  -3 -27  -4   54.75    8.98
  -3  27   4   44.26    6.12
   3  27  -4   52.95    6.74
   3  27  -3   46.14    6.70
  -3 -27  -3   46.62   10.58
   3 -27   3   54.90    9.96
  -3 -27  -3   51.88   10.54
   3 -27   2  159.05   17.95
  -3  27   2  168.61   12.90
  -3 -27  -2  174.64   19.35
   3  27  -2  154.88   11.09
  -3  27   1  295.06   17.02
  -3 -27  -1  307.46   26.72
   3  27  -1  284.34   15.43
   3 -27   1  307.85   26.42
  -3  27   0   11.01    4.31
   3  27   0   12.07    4.51
   3 -27   0   12.61    9.54
  -3 -27   0    8.23    8.42
  -3  27  -1  289.44   15.18
   3  27   1  278.69   16.30
  -3 -27   1  302.39   25.66
   3 -27  -2  179.81   20.44
  -3  27  -2  166.21   12.06
  -3 -27   2  168.44   18.24
  -3  27  -3   53.13    7.33
   3  27   3   49.28    6.86
  -3 -27   3   57.00   10.05
   3 -27  -3   56.63   11.65
   3  27   4   50.21    6.15
   3 -27  -4   63.15   10.43
  -3  27  -4   52.30    6.98
   3 -27  -4   64.00   10.48
  -3  27  -5    3.60    2.03
  -3  27  -5    6.17    3.15
   3  27   5    4.89    2.11
   3 -27  -5    3.51    3.17
   3  28  -5   14.00    2.99
  -3  28   5   15.83    2.69
  -3 -28  -4   21.16    5.15
   3  28  -4   22.51    4.12
  -3 -28  -4   24.00    6.33
  -3  28   4   25.37    4.29
  -3 -28  -3  173.69   15.92
   3 -28   3  184.20   14.85
   3  28  -3  163.45   10.19
  -3 -28  -3  156.17   15.70
  -3 -28  -2    2.08    5.95
   3 -28   2    3.48    5.11
   3  28  -2    1.30    1.97
  -3  28   2    4.17    3.47
  -3 -28  -1  140.60   17.33
   3 -28   1  182.73   18.97
  -3  28   1  181.46   12.14
  -3  28   0  144.01   10.56
  -3 -28   0  153.23   17.82
   3  28   0  147.47   10.86
   3 -28   0  161.44   18.62
  -3  28  -1  174.70   10.68
  -3 -28   1  194.97   19.18
   3  28   1  189.16   12.47
   3 -28  -2    3.64    6.33
  -3 -28   2    2.82    3.52
  -3 -28   2    0.75    4.75
  -3  28  -2    2.42    2.35
   3  28   3  160.61   10.52
  -3 -28   3  183.62   15.15
   3 -28  -3  179.06   17.13
  -3  28  -3  153.77   10.37
   3  28   4   20.24    3.71
   3 -28  -4   19.78    5.73
  -3  28  -4   23.13    4.31
   3 -28  -4   21.41    5.71
  -3  28  -5   19.88    3.48
  -3  29   4   16.15    2.92
  -3 -29  -4   16.55    4.45
  -3 -29  -3   71.51    9.34
   3  29  -3   51.37    4.72
  -3 -29  -3   56.42    8.81
  -3  29   2   57.80    6.26
  -3 -29  -2   52.86    9.46
   3 -29   2   65.29    9.41
  -3 -29  -2   73.74   10.82
  -3 -29  -1  102.51   12.34
  -3 -29  -1   70.56   11.25
  -3  29   1   94.67    7.99
   3 -29   1  103.12   12.98
  -3 -29   0   63.23   10.10
  -3  29   0   60.28    6.23
  -3 -29   0   63.81   11.12
   3 -29   0   62.19   11.06
  -3 -29   1   88.40   11.95
  -3 -29   1   80.75   10.07
   3  29   2   50.22    5.99
   3 -29  -2   59.34   10.37
  -3 -29   2   64.70    9.36
  -3 -29   3   57.42    7.11
   3 -29  -3   63.44    9.24
   3  29   3   51.40    5.47
   3 -29  -3   59.67    9.08
  -3  29  -3   45.83    4.74
  -3  29  -4   16.99    3.01
   3 -29  -4   20.30    4.86
  -3 -30  -3   44.24    6.49
  -3 -30  -2   13.63    4.62
  -3 -30  -2   14.45    4.66
  -3  30   2   11.74    2.75
   3 -30   2   13.33    4.02
  -3 -30  -1   41.23    7.23
  -3  30   1   43.52    4.78
   3 -30   1   51.56    8.14
  -3 -30  -1   48.77    8.52
  -3 -30   0   55.93    8.79
   3 -30   0   57.39    9.14
  -3 -30   0   55.60    7.90
  -3 -30   1   50.60    8.03
  -3 -30   1   45.12    6.22
   3 -30  -2   10.61    4.90
  -3 -30   2   10.72    3.71
   3 -30  -2   12.41    4.93
   3 -30  -3   37.26    5.97
  -3 -31  -1    1.83    2.60
  -3 -31   0   32.69    5.65
   3 -31   0   34.99    5.98
   3 -31  -1    5.19    3.23
  -4   0   0 4251.81   24.34
  -4   0   0 4789.49   29.38
   4   0   0 4362.00   24.98
   4   0   0 4120.94   43.59
  -4   0   0 4768.48   29.76
   4   0  -1  102.92    5.48
  -4   0   1   83.77    2.54
   4   0   1   59.71    5.88
   4   0   1   82.91    3.57
  -4   0  -1   79.01    6.34
  -4   0  -1   74.43    4.22
  -4   0   1   83.12    4.83
  -4   0   1   80.33    8.39
   4   0  -1   66.23    8.26
   4   0  -1   75.82    2.86
  -4   0  -1   85.92    6.01
  -4   0   2  344.43   17.81
  -4   0   2  389.81   11.61
   4   0  -2  362.50   12.19
  -4   0  -2  350.72   14.66
  -4   0   2  408.01   13.09
   4   0   2  418.69   16.36
  -4   0  -2  349.36   11.13
   4   0   2  408.90    7.99
  -4   0  -2  416.12   11.52
   4   0   2  380.00   10.80
  -4   0   3   41.99    4.36
   4   0   3   44.27    6.48
   4   0   3   45.64    4.33
   4   0  -3   44.59    5.23
   4   0   3   44.17    2.74
  -4   0  -3   45.42    4.58
   4   0   4  240.81    4.46
   4   0   4  224.52   10.52
   4   0   4  242.53    4.23
  -4   0   4  259.53   11.41
   4   0  -4  260.94   14.15
   4   0   5  171.58   10.32
   4   0  -5  163.82   13.08
  -4   0   5  193.80   18.42
  -4   0   5  177.56   13.20
  -4   0   5  184.34   10.28
   4   0   5  166.13   15.01
  -4   0  -6  435.16   18.82
  -4   0  -6  425.62   23.58
   4   0  -6  433.14   22.59
  -4   0  -7   20.89    7.90
  -4   0  -7   16.07    4.75
   4   0  -7   18.11    7.08
   4   0  -7   10.13   16.03
  -4   0  -8   30.73   10.45
   4   0  -8   27.98   27.03
  -4   0  -8   24.45    6.15
  -4   0  -8   17.41    7.12
   4   0  -8   15.22    8.00
  -4   0  -9  136.98   15.26
  -4   0  -9   91.47   17.04
   4   0  -9   85.86   39.46
   4   0 -10  136.22   44.94
   4   0 -10   34.84   14.40
   4   0 -11   10.67   53.13
   4   0 -12   23.39   41.47
   4   1 -12   25.89   49.71
   4   1 -11  125.16   55.94
   4   1 -10  170.18   23.59
   4   1 -10  308.74   51.76
  -4  -1 -10  255.08   49.97
   4   1  -9  146.68   41.60
  -4  -1  -9  205.83   24.03
  -4  -1  -9  160.14   16.36
  -4  -1  -8  448.78   30.49
   4   1  -8  391.02   22.14
  -4  -1  -8  398.41   21.39
   4   1  -8  399.72   36.89
  -4  -1  -8  354.50   22.38
   4   1  -8  324.70   27.03
  -4  -1  -7   18.22    7.34
   4   1  -7   22.15    7.52
  -4  -1  -7   17.19    5.16
   4   1  -7   -1.51   16.39
  -4  -1  -7   23.31    7.65
  -4  -1  -6  381.82   24.40
   4   1  -6  404.74   16.84
  -4  -1  -6  464.39   19.99
   4   1  -6  498.22   24.33
  -4  -1  -6  477.27   24.58
  -4   1   5  230.32   12.15
   4  -1   5  234.03   12.03
  -4   1   5  283.54   22.29
  -4   1   5  248.19   14.18
   4   1  -5  236.85   14.83
   4  -1   5  256.52   19.35
   4   1  -4  504.90   18.57
   4  -1   4  594.39   25.94
  -4   1   4  530.89   11.45
  -4   1   4  578.56   19.50
  -4   1   4  563.91    8.82
   4  -1   4  536.23   16.36
  -4   1   4  557.92   17.56
   4   1  -3    0.12    1.80
   4   1  -3    1.64    1.99
  -4  -1  -3    2.22    2.86
  -4   1   3    1.14    0.69
  -4   1   3    2.45    2.25
  -4   1   3    1.05    1.52
   4  -1   3    1.34    2.53
  -4   1   3    2.14    1.16
   4  -1   3    1.29    1.28
   4   1  -2  481.12   13.36
  -4   1   2  559.27   15.31
  -4  -1  -2  575.69   14.32
  -4   1   2  568.20   14.71
  -4   1   2  534.93    9.46
  -4  -1  -2  524.74   17.36
   4   1  -2  434.23   14.13
   4  -1   2  551.06   17.71
   4  -1   2  603.18   20.35
  -4   1   2  431.70   18.88
   4  -1   2  550.42   13.06
   4   1  -1  122.32    5.79
  -4   1   1  115.15    4.03
   4  -1   1  124.77    4.04
  -4  -1  -1  122.06    7.91
  -4   1   1  112.10    7.10
   4   1  -1  123.15    2.87
  -4   1   1  101.35    5.66
  -4   1   0  155.56    7.27
  -4   1   0  165.22    5.27
   4   1   0  165.19    5.91
  -4  -1   0  181.78    5.40
  -4   1   0  162.96    5.76
   4  -1   0  168.15    5.51
   4  -1   0  166.04    6.01
   4   1   0  177.05    5.36
  -4  -1   0  147.69    5.76
  -4  -1   1  120.58    5.67
  -4   1  -1  117.32    5.19
   4  -1  -1  115.54    6.19
  -4   1  -1  117.25    8.64
  -4   1  -1  109.12    3.79
   4  -1  -1  107.10    4.84
   4   1   1  120.26    3.13
   4  -1  -1  108.35    9.66
  -4  -1   1  100.83   10.91
   4   1   1  101.58    7.62
   4   1   2  567.76   19.11
  -4   1  -2  557.01   18.76
   4   1   2  589.81   13.63
  -4   1  -2  537.53   17.75
  -4  -1   2  620.09   14.10
   4  -1  -2  585.50   16.15
  -4   1  -2  611.76   13.59
   4   1   3    2.17    2.55
   4   1   3    2.76    1.53
  -4   1  -3    2.06    1.62
   4   1   3    1.82    1.52
   4  -1  -3    1.08    2.12
  -4  -1   3    0.88    1.41
  -4  -1   4  576.45   26.56
  -4   1  -4  560.57   17.66
   4   1   4  557.85   12.36
   4   1   4  500.52   15.99
   4   1   4  551.41   23.70
   4  -1  -4  522.45   21.11
  -4  -1   4  571.60   16.23
  -4  -1   5  222.80   15.88
   4   1   5  227.22   11.95
   4   1   5  230.43   17.03
  -4  -1   5  238.54   20.66
  -4  -1   5  230.33   10.96
   4  -1  -5  211.05   15.77
   4  -1  -6  538.30   27.37
  -4   1  -6  493.14   25.66
  -4   1  -6  489.75   19.67
   4  -1  -6  511.29   25.00
  -4   1  -7   27.90    5.84
   4  -1  -7   13.37   15.66
  -4   1  -7   23.06    7.94
   4  -1  -7   18.86    7.20
  -4   1  -8  383.86   20.19
   4  -1  -8  369.55   29.02
  -4   1  -8  397.17   29.82
  -4   1  -8  335.17   21.69
   4  -1  -9  143.58   39.27
  -4   1  -9  157.24   21.50
  -4   1  -9  227.20   19.16
   4  -1 -10  195.75   25.89
   4  -1 -10  254.82   55.96
   4  -1 -11  153.92   51.55
  -4   1 -11  137.94   35.13
   4  -1 -12   33.10   35.96
   4   2 -12   20.13   54.31
   4   2 -11   34.36   57.68
   4   2 -11  150.93   48.59
   4   2 -10   -3.98   12.07
   4   2 -10   45.07   49.22
  -4  -2  -9   53.98   26.94
   4   2  -9   46.85   12.37
  -4  -2  -9  121.47   14.40
   4   2  -9  100.69   40.78
   4   2  -8  232.02   23.26
  -4  -2  -8  205.05   23.21
   4   2  -8  214.81   32.68
  -4  -2  -8  221.69   23.29
   4   2  -8  211.28   21.78
  -4  -2  -8  220.53   17.89
  -4  -2  -8  269.32   23.92
  -4  -2  -8  229.85   16.63
   4   2  -8  259.11   19.62
  -4  -2  -7  307.35   22.46
  -4  -2  -7  266.61   23.76
   4   2  -7  332.95   17.46
  -4  -2  -7  245.69   22.17
  -4  -2  -7  309.34   17.81
   4   2  -7  269.54   24.88
  -4  -2  -6  278.68   22.07
  -4  -2  -6  331.53   20.31
   4   2  -6  283.14   14.50
   4   2  -6  329.77   20.20
  -4  -2  -6  290.65   20.39
  -4  -2  -6  311.48   16.72
  -4   2   5   38.68    7.97
   4   2  -5   50.25    6.65
  -4   2   5   58.61    6.61
   4  -2   5   48.87    5.65
   4  -2   5   51.47    9.40
  -4   2   4  459.95   16.73
  -4   2   4  433.31    9.93
   4   2  -4  398.31   15.59
   4   2  -4  400.78   17.69
  -4   2   4  422.17   18.22
  -4   2   4  392.04   12.39
  -4   2   4  406.03   14.34
  -4   2   4  352.44   19.67
   4  -2   4  378.29   14.04
   4   2  -3  425.43   13.92
  -4   2   3  459.50   16.74
  -4   2   3  394.71   11.62
  -4  -2  -3  442.28   18.84
  -4   2   3  480.78   16.04
   4   2  -3  436.29   16.57
   4  -2   3  454.41   13.87
   4  -2   3  415.08   18.76
  -4   2   2  353.27   12.67
   4  -2   2  314.86   14.38
  -4   2   2  310.92   12.66
   4   2  -2  327.25   12.89
  -4   2   2  365.32   12.86
   4   2  -2  325.82   10.96
  -4   2   2  336.42    9.91
   4  -2   2  320.58   15.48
   4  -2   2  345.77   10.84
  -4   2   1  168.52    6.53
   4   2  -1  171.40    7.18
   4  -2   1  164.99    6.91
   4  -2   1  176.61    5.59
   4   2  -1  176.90    4.69
   4   2   0   67.99    3.86
   4  -2   0   71.38    5.37
   4  -2   0   69.10    4.30
  -4   2   0   68.75    4.23
   4  -2   0   65.33    4.42
  -4   2   0   62.54    3.83
  -4   2   0   69.79    4.97
  -4   2  -1  131.75   10.86
   4  -2  -1  115.23    6.32
   4  -2  -1  103.24    6.59
  -4   2  -1  125.56    5.80
  -4   2  -1  129.12    4.34
  -4  -2   1  115.05   12.23
   4  -2  -1  126.86    8.67
  -4  -2   1  136.88    6.45
   4   2   1  127.06    8.92
   4   2   2  347.62   11.21
  -4   2  -2  318.56   16.90
  -4   2  -2  365.21   15.84
  -4   2  -2  372.35   10.86
  -4  -2   2  397.15   11.47
   4  -2  -2  332.69   13.43
  -4   2  -3  434.55   10.30
   4   2   3  375.24   13.40
  -4   2  -3  391.16   18.27
   4   2   3  407.42   13.48
  -4  -2   3  394.24   19.77
   4   2   3  409.34   17.63
  -4  -2   3  455.35   13.28
  -4   2  -3  423.21   13.06
   4  -2  -3  420.72   17.37
   4   2   3  415.18   14.96
  -4  -2   4  448.55   24.08
  -4  -2   4  445.85   14.31
   4   2   4  444.60   20.66
   4  -2  -4  409.99   19.96
   4   2   4  411.54   13.92
  -4   2  -4  448.63   15.57
   4   2   4  413.38   14.96
   4   2   5   42.00    7.16
   4  -2  -5   47.12    8.08
  -4  -2   5   45.08    9.59
  -4  -2   5   58.74    8.85
  -4  -2   5   50.84    5.20
   4   2   5   49.57    5.82
   4  -2  -6  316.07   20.33
   4  -2  -6  326.19   20.85
   4  -2  -6  328.13   21.50
  -4   2  -6  325.79   21.31
  -4   2  -6  311.20   15.63
  -4   2  -7  319.82   24.12
   4  -2  -7  329.84   26.57
   4  -2  -7  294.86   23.46
  -4   2  -7  236.46   16.44
  -4   2  -7  319.53   17.24
  -4   2  -8  275.39   17.05
   4  -2  -8  244.37   24.08
  -4   2  -8  279.27   25.36
  -4   2  -8  226.03   18.04
   4  -2  -9   40.28   12.28
  -4   2  -9  142.53   21.82
   4  -2 -10   37.15   46.99
   4  -2 -10   -0.74   11.57
  -4   2 -11  256.53   64.14
   4  -2 -11   99.00   45.28
   4  -2 -11  194.06   27.78
   4   3 -12  -17.56   56.36
   4   3 -11   48.35   49.23
   4   3 -11   13.89   63.87
   4   3 -10   13.82   48.98
   4   3  -9  273.86   46.29
   4   3  -9  177.65   29.10
   4   3  -9  138.29   18.85
  -4  -3  -9   61.50   29.45
  -4  -3  -9  212.36   25.52
   4   3  -8   92.44   19.29
  -4  -3  -8   85.11   10.87
[truncated: 2,526,443 more chars]
