# Supplementary material for: Halogenation engineered metal cluster assemblies
Source: Natl Sci Rev. 2026 Mar 11;13(10):nwag154. doi: 10.1093/nsr/nwag154 (PMC13245388; doi:10.1093/nsr/nwag154)
Supplement: nwag154_Supplemental_Files [file nwag154_supplemental_files.zip › Au4-RF.cif]

data_au4-rf
_audit_creation_date               2025-06-02
_audit_creation_method
;
Olex2 1.5
(compiled 2025.05.31 svn.r86d253d1 for OlexSys, GUI svn.r7254)
;
_shelxl_version_number             2013-2
_audit_contact_author_address      ?
_audit_contact_author_email        ?
_audit_contact_author_name         ''
_audit_contact_author_phone        ?
_publ_contact_author_id_orcid      ?
_publ_section_references
;
Dolomanov, O.V., Bourhis, L.J., Gildea, R.J, Howard, J.A.K. & Puschmann, H.
 (2009), J. Appl. Cryst. 42, 339-341.

Sheldrick, G.M. (2015). Acta Cryst. C71, 3-8.
;
_chemical_name_common              ?
_chemical_name_systematic
;
 ?
;
_chemical_formula_moiety           'C36 H28 Au4 F4 N4 S8'
_chemical_formula_sum              'C36 H28 Au4 F4 N4 S8'
_chemical_formula_weight           1636.97
_chemical_absolute_configuration   syn
_chemical_melting_point            ?
loop_
  _atom_type_symbol
  _atom_type_description
  _atom_type_scat_dispersion_real
  _atom_type_scat_dispersion_imag
  _atom_type_scat_source
 'C' 'C' 0.0181 0.0091 'International Tables Vol C Tables 4.2.6.8 and 6.1.1.4'
 'H' 'H' 0.0000 0.0000 'International Tables Vol C Tables 4.2.6.8 and 6.1.1.4'
 'Au' 'Au' -4.4197 7.2980
 'International Tables Vol C Tables 4.2.6.8 and 6.1.1.4'
 'F' 'F' 0.0727 0.0534 'International Tables Vol C Tables 4.2.6.8 and 6.1.1.4'
 'N' 'N' 0.0311 0.0180 'International Tables Vol C Tables 4.2.6.8 and 6.1.1.4'
 'S' 'S' 0.3331 0.5567 'International Tables Vol C Tables 4.2.6.8 and 6.1.1.4'

_shelx_space_group_comment
;
The symmetry employed for this shelxl refinement is uniquely defined
by the following loop, which should always be used as a source of
symmetry information in preference to the above space-group names.
They are only intended as comments.
;
_space_group_crystal_system        'orthorhombic'
_space_group_IT_number             20
_space_group_name_H-M_alt          'C 2 2 21'
_space_group_name_Hall             'C 2c 2'
loop_
  _space_group_symop_operation_xyz
 'x, y, z'
 '-x, -y, z+1/2'
 '-x, y, -z+1/2'
 'x, -y, -z'
 'x+1/2, y+1/2, z'
 '-x+1/2, -y+1/2, z+1/2'
 '-x+1/2, y+1/2, -z+1/2'
 'x+1/2, -y+1/2, -z'

_cell_length_a                     11.35250(10)
_cell_length_b                     19.0669(2)
_cell_length_c                     19.5353(2)
_cell_angle_alpha                  90
_cell_angle_beta                   90
_cell_angle_gamma                  90
_cell_volume                       4228.55(7)
_cell_formula_units_Z              4
_cell_measurement_reflns_used      46271
_cell_measurement_temperature      200.01(10)
_cell_measurement_theta_max        74.8660
_cell_measurement_theta_min        4.5340
_shelx_estimated_absorpt_T_max     0.156
_shelx_estimated_absorpt_T_min     0.156
_exptl_absorpt_coefficient_mu      29.637
_exptl_absorpt_correction_T_max    1.00000
_exptl_absorpt_correction_T_min    0.11574
_exptl_absorpt_correction_type     multi-scan
_exptl_absorpt_process_details
;
CrysAlisPro 1.171.42.92a (Rigaku Oxford Diffraction, 2023)
Empirical absorption correction using spherical harmonics,
implemented in SCALE3 ABSPACK scaling algorithm.
;
_exptl_crystal_colour              colourless
_exptl_crystal_colour_primary      colourless
_exptl_crystal_density_diffrn      2.571
_exptl_crystal_density_meas        ?
_exptl_crystal_density_method      ?
_exptl_crystal_description         block
_exptl_crystal_F_000               3008
_exptl_crystal_size_max            0.1
_exptl_crystal_size_mid            0.1
_exptl_crystal_size_min            0.1
_exptl_special_details
;
 ?
;
_exptl_transmission_factor_max     ?
_exptl_transmission_factor_min     ?
_diffrn_reflns_av_R_equivalents    0.0835
_diffrn_reflns_av_unetI/netI       0.0269
_diffrn_reflns_Laue_measured_fraction_full  0.999
_diffrn_reflns_Laue_measured_fraction_max  0.996
_diffrn_reflns_limit_h_max         14
_diffrn_reflns_limit_h_min         -14
_diffrn_reflns_limit_k_max         21
_diffrn_reflns_limit_k_min         -23
_diffrn_reflns_limit_l_max         24
_diffrn_reflns_limit_l_min         -24
_diffrn_reflns_number              49953
_diffrn_reflns_point_group_measured_fraction_full  0.999
_diffrn_reflns_point_group_measured_fraction_max  0.990
_diffrn_reflns_theta_full          67.684
_diffrn_reflns_theta_max           74.898
_diffrn_reflns_theta_min           4.527
_diffrn_ambient_environment        N~2~
_diffrn_ambient_temperature        200.01(10)
_diffrn_detector                   'Hybrid Pixel Array Detector'
_diffrn_detector_area_resol_mean   10.0000
_diffrn_detector_type              HyPix
_diffrn_measured_fraction_theta_full  0.999
_diffrn_measured_fraction_theta_max  0.996
_diffrn_measurement_details
;
List of Runs (angles in degrees, time in seconds):

  # Type    Start    End  Width  t~exp~   \w     \q     \k     \f   Frames
--------------------------------------------------------------------------
  1  \w    -95.00 -69.00   0.50    0.05    --  -97.00 105.00 -35.00   52
  2  \w    -72.00 -23.00   0.50    0.05    --  -37.00 125.00  60.00   98
  3  \w    -83.00  -6.00   0.50    0.05    --  -37.00 105.00 -35.00  154
  4  \w    -90.00 -23.00   0.50    0.05    --  -37.00 125.00-180.00  134
  5  \w     45.00 111.00   0.50    0.05    --   37.00  57.00 -30.00  132
  6  \w      3.00 102.00   0.50    0.05    --   37.00  77.00   0.00  198
  7  \w      2.00 112.00   0.50    0.05    --   37.00  77.00-120.00  220
  8  \w     63.00 113.00   0.50    0.05    --   37.00  77.00  30.00  100
  9  \w     11.00  40.00   0.50    0.05    --   37.00  57.00 -30.00   58
 10  \w     40.00 112.00   0.50    0.05    --   37.00  57.00 -60.00  144
 11  \w     12.00 113.00   0.50    0.05    --   37.00  57.00-150.00  202
 12  \w     25.00  52.00   0.50    0.05    --   37.00  77.00  30.00   54
 13  \w      2.00  67.00   0.50    0.05    --   37.00  77.00 150.00  130
 14  \w     71.00  96.00   0.50    0.05    --   37.00  77.00 150.00   50
 15  \w     11.00 100.00   0.50    0.05    --   37.00  57.00 120.00  178
 16  \w     70.00 171.00   0.50    0.05    --  107.81  30.00  90.00  202
 17  \w     73.00 174.00   0.50    0.05    --  107.81  77.00 120.00  202
 18  \w     73.00  99.00   0.50    0.05    --  107.81  77.00  60.00   52
 19  \w    116.00 172.00   0.50    0.05    --  107.81  77.00  60.00  112
 20  \w    123.00 172.00   0.50    0.05    --  107.81  77.00   0.00   98
 21  \w    110.00 136.00   0.50    0.05    --  107.81  77.00 -30.00   52
 22  \w     79.00 104.00   0.50    0.05    --  107.81  77.00   0.00   50
 23  \w     73.00  98.00   0.50    0.05    --  107.81  77.00 -30.00   50
 24  \w     80.00 170.00   0.50    0.05    --  107.81  77.00 -60.00  180
 25  \w     86.00 174.00   0.50    0.05    --  107.81  61.00 -90.00  176
 26  \w     87.00 175.00   0.50    0.05    --  107.81  61.00-120.00  176
 27  \w     93.00 172.00   0.50    0.05    --  107.81  61.00-180.00  158
 28  \w     74.00 108.00   0.50    0.05    --  107.81  77.00-150.00   68
 29  \w    115.00 140.00   0.50    0.05    --  107.81  77.00-150.00   50
 30  \w     92.00 163.00   0.50    0.05    --  107.81 105.00 -35.00  142
 31  \w     36.00 101.00   0.50    0.05    --  107.81 -77.00  60.00  130
 32  \w     46.00 101.00   0.50    0.05    --  107.81 -77.00   0.00  110
 33  \w     52.00  78.00   0.50    0.05    --  107.81 -77.00 -90.00   52
 34  \w     33.00  67.00   0.50    0.05    --  107.81 -61.00-150.00   68
 35  \w     36.00  97.00   0.50    0.05    --  107.81 -95.00 -90.00  122
 36  \w     45.00 111.00   0.50    0.05    --  107.81-125.00-180.00  132
 37  \w     59.00 111.00   0.50    0.05    --  107.81-125.00-120.00  104
 38  \w     35.00 111.00   0.50    0.05    --  107.81-125.00-150.00  152
 39  \w     57.00 111.00   0.50    0.05    --  107.81-125.00   0.00  108
 40  \w     33.00 111.00   0.50    0.05    --  107.81-125.00  60.00  156
 41  \w     78.00 111.00   0.50    0.05    --  107.81-125.00 120.00   66
 42  \w     39.00  94.00   0.50    0.05    --   37.00-125.00 120.00  110
 43  \w     75.00 107.00   0.50    0.05    --  107.81-105.00-135.00   64
 44  \w      0.00  57.00   0.50    0.05    --   37.00-105.00-135.00  114
 45  \w   -111.00 -69.00   0.50    0.05    --  -97.00 -59.00 -40.99   84
 46  \w    -87.00 -62.00   0.50    0.05    --  -97.00 -77.00   0.00   50
 47  \w   -165.00 -98.00   0.50    0.05    --  -97.00 -77.00  50.56  134
 48  \w   -158.00-132.00   0.50    0.05    --  -97.00 -77.00 164.96   52
 49  \w   -149.00-114.00   0.50    0.05    --  -97.00 -77.00 120.00   70
 50  \w    -88.00 -62.00   0.50    0.05    --  -97.00 -77.00 150.00   52
 51  \w    -87.00 -62.00   0.50    0.05    --  -97.00 -77.00  60.00   50
 52  \w    -87.00 -62.00   0.50    0.05    --  -97.00 -77.00  90.00   50
 53  \w   -108.00 -62.00   0.50    0.05    --  -97.00 -77.00  30.00   92
 54  \w    -87.00 -62.00   0.50    0.05    --  -97.00 -77.00 -63.25   50
 55  \w   -142.00 -62.00   0.50    0.05    --  -97.00 -77.00-120.00  160
 56  \w   -172.00-100.00   0.50    0.05    --  -97.00 -77.00-150.00  144
 57  \w    -90.00 -62.00   0.50    0.05    --  -97.00 -77.00-150.00   56
 58  \w   -171.00-113.00   0.50    0.05    --  -97.00 -77.00 -63.25  116
 59  \w   -166.00-115.00   0.50    0.05    --  -97.00 -77.00 -30.00  102
 60  \w    -89.00 -62.00   0.50    0.05    --  -97.00 -77.00  50.56   54
 61  \w   -101.00 -62.00   0.50    0.05    --  -97.00 -77.00 164.96   78
 62  \w   -106.00 -62.00   0.50    0.05    --  -97.00 -77.00 120.00   88
 63  \w   -166.00-135.00   0.50    0.05    --  -97.00 -77.00  60.00   62
 64  \w   -100.00 -63.00   0.50    0.05    --  -97.00 -76.00 108.14   74
 65  \w    -88.00 -63.00   0.50    0.05    --  -97.00 -77.00 -30.00   50
 66  \w    -89.00 -63.00   0.50    0.05    --  -97.00 -76.00 -84.86   52
 67  \w    -91.00 -62.00   0.50    0.05    --  -97.00 -77.00-180.00   58
 68  \w   -172.00-109.00   0.50    0.05    --  -97.00 -77.00-180.00  126
 69  \w   -167.00-141.00   0.50    0.05    --  -97.00 -76.00 -84.86   52
 70  \w   -125.00-100.00   0.50    0.05    --  -97.00 -74.00-172.30   50
 71  \w   -171.00-146.00   0.50    0.05    --  -97.00 -74.00 -40.10   50
 72  \w   -170.00-145.00   0.50    0.05    --  -97.00 -75.00  79.36   50
 73  \w   -163.00-137.00   0.50    0.05    --  -97.00 -76.00 108.14   52
 74  \w    -92.00 -63.00   0.50    0.05    --  -97.00 -75.00  79.36   58
 75  \w    -88.00 -63.00   0.50    0.05    --  -97.00 -74.00 -40.10   50
 76  \w    -90.00 -64.00   0.50    0.05    --  -97.00 -73.00-104.16   52
 77  \w    -91.00 -64.00   0.50    0.05    --  -97.00 -73.00-138.97   54
 78  \w    -88.00 -63.00   0.50    0.05    --  -97.00 -74.00-172.30   50
 79  \w   -154.00-122.00   0.50    0.05    --  -97.00 -73.00-104.16   64
 80  \w   -147.00-115.00   0.50    0.05    --  -97.00 -72.00   0.29   64
 81  \w    -89.00 -64.00   0.50    0.05    --  -97.00 -72.00   0.29   50
 82  \w    -95.00 -64.00   0.50    0.05    --  -97.00 -73.00  14.53   62
 83  \w    -91.00 -64.00   0.50    0.05    --  -97.00 -73.00  66.88   54
 84  \w   -103.00 -64.00   0.50    0.05    --  -97.00 -72.00 128.10   78
 85  \w   -138.00-112.00   0.50    0.05    --  -97.00 -73.00  66.88   52
 86  \w   -171.00-145.00   0.50    0.05    --  -97.00 -72.00 128.10   52
 87  \w   -163.00-122.00   0.50    0.05    --  -97.00 -71.00 146.20   82
 88  \w   -111.00 -65.00   0.50    0.05    --  -97.00 -71.00 146.20   92
 89  \w   -167.00 -65.00   0.50    0.05    --  -97.00 -70.00  94.11  204
 90  \w   -127.00-101.00   0.50    0.05    --  -97.00 -65.00 -23.51   52
 91  \w    -95.00 -68.00   0.50    0.05    --  -97.00 -65.00 -23.51   54
 92  \w    -98.00 -69.00   0.50    0.05    --  -97.00 -60.00 -68.69   58
 93  \w    -97.00 -67.00   0.50    0.05    --  -97.00 -65.00 -88.83   60
 94  \w   -169.00-140.00   0.50    0.05    --  -97.00 -65.00 -88.83   58
 95  \w   -163.00-132.00   0.50    0.05    --  -97.00-105.00-135.00   62
 96  \w   -120.00 -94.00   0.50    0.05    --  -97.00-105.00-135.00   52
;
_diffrn_measurement_device         'four-circle diffractometer'
_diffrn_measurement_device_type    'ROD, Synergy Custom system, HyPix'
_diffrn_measurement_method         '\w scans'
_diffrn_orient_matrix_type        
 'CrysAlisPro convention (1999,Acta A55,543-557)'
_diffrn_orient_matrix_UB_11        0.1342451000
_diffrn_orient_matrix_UB_12        0.0104736000
_diffrn_orient_matrix_UB_13        -0.0055912000
_diffrn_orient_matrix_UB_21        0.0045956000
_diffrn_orient_matrix_UB_22        0.0216740000
_diffrn_orient_matrix_UB_23        0.0759494000
_diffrn_orient_matrix_UB_31        0.0195226000
_diffrn_orient_matrix_UB_32        -0.0770790000
_diffrn_orient_matrix_UB_33        0.0205829000
_diffrn_radiation_monochromator    mirror
_diffrn_radiation_probe            x-ray
_diffrn_radiation_type             'Cu K\a'
_diffrn_radiation_wavelength       1.54184
_diffrn_source                     'Rotating-anode X-ray tube'
_diffrn_source_type                'Rigaku (Cu) X-ray Source'
_reflns_Friedel_coverage           0.786
_reflns_Friedel_fraction_full      0.999
_reflns_Friedel_fraction_max       0.982
_reflns_number_gt                  4304
_reflns_number_total               4307
_reflns_special_details
;
 Reflections were merged by SHELXL according to the crystal
 class for the calculation of statistics and refinement.
 
 Structure factors included contributions from the .fab file.
 
 _reflns_Friedel_fraction is defined as the number of unique
 Friedel pairs measured divided by the number that would be
 possible theoretically, ignoring centric projections and
 systematic absences.
;
_reflns_threshold_expression       'I > 2\s(I)'
_computing_cell_refinement         'CrysAlisPro 1.171.42.92a (Rigaku OD, 2023)'
_computing_data_collection         'CrysAlisPro 1.171.42.92a (Rigaku OD, 2023)'
_computing_data_reduction          'CrysAlisPro 1.171.42.92a (Rigaku OD, 2023)'
_computing_molecular_graphics      'Olex2 1.5 (Dolomanov et al., 2009)'
_computing_publication_material    'Olex2 1.5 (Dolomanov et al., 2009)'
_computing_structure_refinement    'SHELXL 2013/2 (Sheldrick, 2015)'
_computing_structure_solution      'SHELXT 2014/5 (Sheldrick, 2014)'
_refine_diff_density_max           1.682
_refine_diff_density_min           -3.528
_refine_diff_density_rms           0.447
_refine_ls_abs_structure_details
;
 Flack x determined using 1889 quotients [(I+)-(I-)]/[(I+)+(I-)]
 (Parsons and Flack (2004), Acta Cryst. A60, s61).
;
_refine_ls_abs_structure_Flack     -0.004(6)
_refine_ls_extinction_coef         .
_refine_ls_extinction_method       none
_refine_ls_goodness_of_fit_ref     1.181
_refine_ls_hydrogen_treatment      constr
_refine_ls_matrix_type             full
_refine_ls_number_parameters       253
_refine_ls_number_reflns           4307
_refine_ls_number_restraints       18
_refine_ls_R_factor_all            0.0327
_refine_ls_R_factor_gt             0.0327
_refine_ls_restrained_S_all        1.180
_refine_ls_shift/su_max            0.000
_refine_ls_shift/su_mean           0.000
_refine_ls_structure_factor_coef   Fsqd
_refine_ls_weighting_details
;
 w=1/[\s^2^(Fo^2^)+(0.0546P)^2^+47.7078P]
 where P=(Fo^2^+2Fc^2^)/3
;
_refine_ls_weighting_scheme        calc
_refine_ls_wR_factor_gt            0.0895
_refine_ls_wR_factor_ref           0.0895
_refine_special_details
;
 ?
;
_olex2_refinement_description
;
1. Uiso/Uaniso restraints and constraints
Uanis(C00L) \\sim Ueq: with sigma of 0.01 and sigma for terminal atoms of 0.01
Uanis(C00L) \\sim Ueq, Uanis(C00K) \\sim Ueq: with sigma of 0.01 and sigma for
terminal atoms of 0.01
Uanis(C00N) \\sim Ueq: with sigma of 0.01 and sigma for terminal atoms of 0.01
2.a Ternary CH refined with riding coordinates:
 C00C(H00C), C00P(H00P)
2.b Secondary CH2 refined with riding coordinates:
 C00N(H00A,H00B), C00S(H00D,H00H)
2.c Aromatic/amide H refined with riding coordinates:
 C00E(H00E), C00F(H00F), C00G(H00G), C00J(H00J), C00K(H00K), C00L(H00L),
 C00O(H00O), C00R(H00R)
;
_atom_sites_solution_hydrogens     geom
_atom_sites_solution_primary       ?
_atom_sites_solution_secondary     ?
loop_
  _atom_site_label
  _atom_site_type_symbol
  _atom_site_fract_x
  _atom_site_fract_y
  _atom_site_fract_z
  _atom_site_U_iso_or_equiv
  _atom_site_adp_type
  _atom_site_occupancy
  _atom_site_site_symmetry_order
  _atom_site_calc_flag
  _atom_site_refinement_flags_posn
  _atom_site_refinement_flags_adp
  _atom_site_refinement_flags_occupancy
  _atom_site_disorder_assembly
  _atom_site_disorder_group
 Au01 Au 0.11778(3) 0.31708(2) 0.32808(2) 0.01136(13) Uani 1 1 d . . . . .
 Au02 Au -0.14311(4) 0.30205(2) 0.32383(2) 0.01494(14) Uani 1 1 d . . . . .
 S003 S -0.1559(3) 0.41841(16) 0.35183(14) 0.0190(6) Uani 1 1 d . . . . .
 S004 S 0.1456(3) 0.18304(15) 0.19155(13) 0.0186(5) Uani 1 1 d . . . . .
 S005 S 0.1886(3) 0.08197(15) 0.30115(14) 0.0210(6) Uani 1 1 d . . . . .
 S006 S -0.0102(3) 0.54354(16) 0.35644(19) 0.0290(7) Uani 1 1 d . . . . .
 F007 F 0.6006(8) 0.3698(5) 0.4612(5) 0.045(2) Uani 1 1 d . . . . .
 F008 F 0.6786(7) 0.2114(5) 0.4537(4) 0.037(2) Uani 1 1 d . . . . .
 N009 N 0.1603(8) 0.2146(5) 0.3275(5) 0.0159(18) Uani 1 1 d . . . . .
 N00A N 0.0819(8) 0.4206(5) 0.3415(4) 0.0145(18) Uani 1 1 d . . . . .
 C00B C 0.3253(10) 0.1950(6) 0.4081(5) 0.016(2) Uani 1 1 d . . . . .
 C00C C 0.1866(10) 0.4702(6) 0.3369(6) 0.018(2) Uani 1 1 d . . . . .
 H00C H 0.2035 0.4798 0.2876 0.021 Uiso 1 1 calc R U . . .
 C00D C -0.0162(11) 0.4527(7) 0.3481(5) 0.017(2) Uani 1 1 d . . . . .
 C00E C 0.4038(11) 0.4482(7) 0.3372(7) 0.027(3) Uani 1 1 d . . . . .
 H00E H 0.4069 0.4697 0.2933 0.033 Uiso 1 1 calc R U . . .
 C00F C 0.5245(12) 0.2233(7) 0.3738(6) 0.024(3) Uani 1 1 d . . . . .
 H00F H 0.5792 0.2377 0.3397 0.029 Uiso 1 1 calc R U . . .
 C00G C 0.4057(11) 0.2177(7) 0.3589(5) 0.022(2) Uani 1 1 d . . . . .
 H00G H 0.3785 0.2294 0.3143 0.026 Uiso 1 1 calc R U . . .
 C00H C 0.5614(11) 0.2077(7) 0.4389(6) 0.020(2) Uani 1 1 d . . . . .
 C00I C 0.2961(11) 0.4415(6) 0.3699(6) 0.016(2) Uani 1 1 d . . . . .
 C00J C 0.3968(12) 0.3845(8) 0.4648(6) 0.028(3) Uani 1 1 d . . . . .
 H00J H 0.3947 0.3610 0.5077 0.034 Uiso 1 1 calc R U . . .
 C00K C 0.3676(11) 0.1800(6) 0.4748(5) 0.020(2) Uani 1 1 d . U . . .
 H00K H 0.3142 0.1653 0.5094 0.024 Uiso 1 1 calc R U . . .
 C00L C 0.4867(12) 0.1866(7) 0.4898(6) 0.027(3) Uani 1 1 d . U . . .
 H00L H 0.5156 0.1767 0.5344 0.032 Uiso 1 1 calc R U . . .
 C00M C 0.4990(13) 0.3944(8) 0.4306(7) 0.031(3) Uani 1 1 d . . . . .
 C00N C 0.1461(12) 0.5391(6) 0.3714(7) 0.029(3) Uani 1 1 d . U . . .
 H00A H 0.1865 0.5799 0.3508 0.035 Uiso 1 1 calc R U . . .
 H00B H 0.1632 0.5381 0.4211 0.035 Uiso 1 1 calc R U . . .
 C00O C 0.5066(13) 0.4243(10) 0.3668(9) 0.040(4) Uani 1 1 d . . . . .
 H00O H 0.5801 0.4285 0.3439 0.048 Uiso 1 1 calc R U . . .
 C00P C 0.1964(10) 0.1831(6) 0.3936(5) 0.014(2) Uani 1 1 d . . . . .
 H00P H 0.1490 0.2049 0.4312 0.017 Uiso 1 1 calc R U . . .
 C00Q C 0.1616(9) 0.1699(6) 0.2768(5) 0.012(2) Uani 1 1 d . . . . .
 C00R C 0.2939(12) 0.4105(8) 0.4340(6) 0.027(3) Uani 1 1 d . . . . .
 H00R H 0.2211 0.4068 0.4577 0.033 Uiso 1 1 calc R U . . .
 C00S C 0.1663(12) 0.1048(6) 0.3894(6) 0.020(2) Uani 1 1 d . . . . .
 H00D H 0.0836 0.0964 0.4031 0.024 Uiso 1 1 calc R U . . .
 H00H H 0.2188 0.0770 0.4194 0.024 Uiso 1 1 calc R U . . .

loop_
  _atom_site_aniso_label
  _atom_site_aniso_U_11
  _atom_site_aniso_U_22
  _atom_site_aniso_U_33
  _atom_site_aniso_U_23
  _atom_site_aniso_U_13
  _atom_site_aniso_U_12
 Au01 0.0122(2) 0.0115(2) 0.0104(2) -0.00183(14) 0.00084(15) 0.00250(15)
 Au02 0.0147(2) 0.0194(2) 0.0107(2) -0.00122(16) -0.00209(15) -0.00392(17)
 S003 0.0130(13) 0.0219(13) 0.0221(13) -0.0048(11) 0.0007(10) 0.0018(11)
 S004 0.0251(13) 0.0182(12) 0.0124(11) -0.0041(9) -0.0053(9) 0.0065(11)
 S005 0.0309(16) 0.0130(12) 0.0190(12) -0.0026(10) -0.0019(11) 0.0017(12)
 S006 0.0221(15) 0.0145(15) 0.0503(19) -0.0059(14) 0.0002(13) 0.0048(12)
 F007 0.025(4) 0.065(6) 0.044(5) 0.017(4) -0.019(4) 0.001(4)
 F008 0.017(4) 0.063(6) 0.030(4) -0.001(4) -0.007(3) -0.001(4)
 N009 0.015(4) 0.020(4) 0.012(4) 0.000(4) -0.008(4) 0.004(3)
 N00A 0.014(4) 0.019(4) 0.011(4) -0.002(3) 0.003(3) 0.004(4)
 C00B 0.021(6) 0.014(5) 0.014(5) -0.002(4) 0.002(4) 0.006(4)
 C00C 0.014(5) 0.015(5) 0.024(6) 0.003(4) 0.002(4) -0.004(4)
 C00D 0.025(6) 0.020(6) 0.007(4) 0.001(4) -0.005(4) -0.004(5)
 C00E 0.017(6) 0.040(8) 0.025(6) 0.013(5) 0.000(5) -0.002(6)
 C00F 0.033(7) 0.024(6) 0.015(5) 0.000(4) 0.002(5) -0.004(5)
 C00G 0.024(6) 0.034(6) 0.007(4) 0.004(4) -0.001(4) 0.002(5)
 C00H 0.019(6) 0.021(6) 0.021(5) -0.003(4) -0.004(4) 0.003(5)
 C00I 0.022(6) 0.013(5) 0.012(5) -0.004(4) -0.002(4) 0.000(4)
 C00J 0.025(7) 0.040(7) 0.020(5) 0.009(5) -0.005(5) -0.002(6)
 C00K 0.024(5) 0.028(5) 0.008(4) 0.000(4) -0.002(4) 0.001(5)
 C00L 0.037(6) 0.038(7) 0.006(4) 0.001(4) -0.003(4) 0.005(6)
 C00M 0.037(8) 0.028(7) 0.029(7) 0.010(6) -0.015(6) -0.008(6)
 C00N 0.029(6) 0.011(5) 0.047(7) -0.008(5) 0.004(6) -0.002(5)
 C00O 0.012(6) 0.054(10) 0.054(9) 0.020(8) -0.001(6) -0.003(6)
 C00P 0.021(5) 0.015(5) 0.008(4) 0.003(4) -0.002(4) 0.009(5)
 C00Q 0.009(5) 0.014(5) 0.012(4) 0.000(4) 0.000(4) -0.001(4)
 C00R 0.022(6) 0.045(8) 0.015(5) 0.004(5) 0.001(5) -0.001(6)
 C00S 0.026(6) 0.015(5) 0.019(5) 0.002(4) 0.003(5) -0.001(5)

_geom_special_details
;
 All esds (except the esd in the dihedral angle between two l.s. planes)
 are estimated using the full covariance matrix.  The cell esds are taken
 into account individually in the estimation of esds in distances, angles
 and torsion angles; correlations between esds in cell parameters are only
 used when they are defined by crystal symmetry.  An approximate (isotropic)
 treatment of cell esds is used for estimating esds involving l.s. planes.
;
loop_
  _geom_bond_atom_site_label_1
  _geom_bond_atom_site_label_2
  _geom_bond_distance
  _geom_bond_site_symmetry_2
  _geom_bond_publ_flag
 Au01 Au02 2.9953(6) 3 ?
 Au01 Au02 2.9767(5) . ?
 Au01 N009 2.012(9) . ?
 Au01 N00A 2.033(10) . ?
 Au02 Au01 2.9954(6) 3 ?
 Au02 S003 2.290(3) . ?
 Au02 S004 2.289(3) 3 ?
 S003 C00D 1.717(13) . ?
 S004 Au02 2.289(3) 3 ?
 S004 C00Q 1.693(10) . ?
 S005 C00Q 1.769(11) . ?
 S005 C00S 1.796(12) . ?
 S006 C00D 1.740(13) . ?
 S006 C00N 1.801(14) . ?
 F007 C00M 1.381(16) . ?
 F008 C00H 1.363(14) . ?
 N009 C00P 1.483(12) . ?
 N009 C00Q 1.307(14) . ?
 N00A C00C 1.521(14) . ?
 N00A C00D 1.278(16) . ?
 C00B C00G 1.394(16) . ?
 C00B C00K 1.417(14) . ?
 C00B C00P 1.507(16) . ?
 C00C H00C 1.0000 . ?
 C00C C00I 1.503(16) . ?
 C00C C00N 1.547(16) . ?
 C00E H00E 0.9500 . ?
 C00E C00I 1.385(17) . ?
 C00E C00O 1.381(19) . ?
 C00F H00F 0.9500 . ?
 C00F C00G 1.384(19) . ?
 C00F C00H 1.372(17) . ?
 C00G H00G 0.9500 . ?
 C00H C00L 1.368(18) . ?
 C00I C00R 1.385(17) . ?
 C00J H00J 0.9500 . ?
 C00J C00M 1.35(2) . ?
 C00J C00R 1.404(19) . ?
 C00K H00K 0.9500 . ?
 C00K C00L 1.390(18) . ?
 C00L H00L 0.9500 . ?
 C00M C00O 1.37(2) . ?
 C00N H00A 0.9900 . ?
 C00N H00B 0.9900 . ?
 C00O H00O 0.9500 . ?
 C00P H00P 1.0000 . ?
 C00P C00S 1.534(16) . ?
 C00R H00R 0.9500 . ?
 C00S H00D 0.9900 . ?
 C00S H00H 0.9900 . ?

loop_
  _geom_angle_atom_site_label_1
  _geom_angle_atom_site_label_2
  _geom_angle_atom_site_label_3
  _geom_angle
  _geom_angle_site_symmetry_1
  _geom_angle_site_symmetry_3
  _geom_angle_publ_flag
 Au02 Au01 Au02 93.362(16) . 3 ?
 N009 Au01 Au02 83.0(3) . 3 ?
 N009 Au01 Au02 98.3(3) . . ?
 N009 Au01 N00A 172.6(4) . . ?
 N00A Au01 Au02 103.9(2) . 3 ?
 N00A Au01 Au02 84.1(3) . . ?
 Au01 Au02 Au01 85.581(16) . 3 ?
 S003 Au02 Au01 87.89(7) . . ?
 S003 Au02 Au01 98.63(7) . 3 ?
 S004 Au02 Au01 96.41(8) 3 . ?
 S004 Au02 Au01 88.05(6) 3 3 ?
 S004 Au02 S003 172.34(10) 3 . ?
 C00D S003 Au02 107.5(4) . . ?
 C00Q S004 Au02 106.1(4) . 3 ?
 C00Q S005 C00S 90.2(5) . . ?
 C00D S006 C00N 90.4(6) . . ?
 C00P N009 Au01 117.0(7) . . ?
 C00Q N009 Au01 129.8(7) . . ?
 C00Q N009 C00P 113.1(9) . . ?
 C00C N00A Au01 116.1(7) . . ?
 C00D N00A Au01 130.8(9) . . ?
 C00D N00A C00C 112.9(9) . . ?
 C00G C00B C00K 118.3(11) . . ?
 C00G C00B C00P 123.6(10) . . ?
 C00K C00B C00P 118.1(10) . . ?
 N00A C00C H00C 108.7 . . ?
 N00A C00C C00N 105.7(9) . . ?
 C00I C00C N00A 113.3(9) . . ?
 C00I C00C H00C 108.7 . . ?
 C00I C00C C00N 111.6(10) . . ?
 C00N C00C H00C 108.7 . . ?
 S003 C00D S006 114.3(7) . . ?
 N00A C00D S003 128.8(10) . . ?
 N00A C00D S006 116.9(9) . . ?
 C00I C00E H00E 119.3 . . ?
 C00O C00E H00E 119.3 . . ?
 C00O C00E C00I 121.5(12) . . ?
 C00G C00F H00F 120.8 . . ?
 C00H C00F H00F 120.8 . . ?
 C00H C00F C00G 118.4(12) . . ?
 C00B C00G H00G 119.4 . . ?
 C00F C00G C00B 121.1(10) . . ?
 C00F C00G H00G 119.4 . . ?
 F008 C00H C00F 119.0(11) . . ?
 F008 C00H C00L 117.8(11) . . ?
 C00L C00H C00F 123.3(12) . . ?
 C00E C00I C00C 119.9(10) . . ?
 C00R C00I C00C 121.9(11) . . ?
 C00R C00I C00E 118.2(11) . . ?
 C00M C00J H00J 121.5 . . ?
 C00M C00J C00R 117.0(11) . . ?
 C00R C00J H00J 121.5 . . ?
 C00B C00K H00K 119.8 . . ?
 C00L C00K C00B 120.4(11) . . ?
 C00L C00K H00K 119.8 . . ?
 C00H C00L C00K 118.5(10) . . ?
 C00H C00L H00L 120.8 . . ?
 C00K C00L H00L 120.8 . . ?
 C00J C00M F007 117.1(12) . . ?
 C00J C00M C00O 124.1(13) . . ?
 C00O C00M F007 118.8(13) . . ?
 S006 C00N H00A 110.7 . . ?
 S006 C00N H00B 110.7 . . ?
 C00C C00N S006 105.2(8) . . ?
 C00C C00N H00A 110.7 . . ?
 C00C C00N H00B 110.7 . . ?
 H00A C00N H00B 108.8 . . ?
 C00E C00O H00O 121.2 . . ?
 C00M C00O C00E 117.7(13) . . ?
 C00M C00O H00O 121.2 . . ?
 N009 C00P C00B 111.8(9) . . ?
 N009 C00P H00P 108.8 . . ?
 N009 C00P C00S 106.6(9) . . ?
 C00B C00P H00P 108.8 . . ?
 C00B C00P C00S 111.9(9) . . ?
 C00S C00P H00P 108.8 . . ?
 S004 C00Q S005 115.0(6) . . ?
 N009 C00Q S004 130.3(9) . . ?
 N009 C00Q S005 114.6(8) . . ?
 C00I C00R C00J 121.5(12) . . ?
 C00I C00R H00R 119.2 . . ?
 C00J C00R H00R 119.2 . . ?
 S005 C00S H00D 110.8 . . ?
 S005 C00S H00H 110.8 . . ?
 C00P C00S S005 104.9(7) . . ?
 C00P C00S H00D 110.8 . . ?
 C00P C00S H00H 110.8 . . ?
 H00D C00S H00H 108.9 . . ?

loop_
  _geom_torsion_atom_site_label_1
  _geom_torsion_atom_site_label_2
  _geom_torsion_atom_site_label_3
  _geom_torsion_atom_site_label_4
  _geom_torsion
  _geom_torsion_site_symmetry_1
  _geom_torsion_site_symmetry_2
  _geom_torsion_site_symmetry_3
  _geom_torsion_site_symmetry_4
  _geom_torsion_publ_flag
 Au01 N009 C00P C00B -84.3(9) . . . . ?
 Au01 N009 C00P C00S 153.2(7) . . . . ?
 Au01 N009 C00Q S004 9.0(16) . . . . ?
 Au01 N009 C00Q S005 -173.1(5) . . . . ?
 Au01 N00A C00C C00I -39.5(11) . . . . ?
 Au01 N00A C00C C00N -161.9(8) . . . . ?
 Au01 N00A C00D S003 3.3(15) . . . . ?
 Au01 N00A C00D S006 -178.3(5) . . . . ?
 Au02 S003 C00D S006 171.7(4) . . . . ?
 Au02 S003 C00D N00A -9.8(11) . . . . ?
 Au02 S004 C00Q S005 -170.8(5) 3 . . . ?
 Au02 S004 C00Q N009 7.1(11) 3 . . . ?
 F007 C00M C00O C00E 179.7(15) . . . . ?
 F008 C00H C00L C00K -177.6(12) . . . . ?
 N009 C00P C00S S005 33.5(10) . . . . ?
 N00A C00C C00I C00E 136.4(11) . . . . ?
 N00A C00C C00I C00R -46.1(15) . . . . ?
 N00A C00C C00N S006 -30.3(11) . . . . ?
 C00B C00K C00L C00H -0.1(19) . . . . ?
 C00B C00P C00S S005 -89.0(9) . . . . ?
 C00C N00A C00D S003 177.2(8) . . . . ?
 C00C N00A C00D S006 -4.3(11) . . . . ?
 C00C C00I C00R C00J -179.3(12) . . . . ?
 C00D S006 C00N C00C 24.8(9) . . . . ?
 C00D N00A C00C C00I 145.6(10) . . . . ?
 C00D N00A C00C C00N 23.2(12) . . . . ?
 C00E C00I C00R C00J -2(2) . . . . ?
 C00F C00H C00L C00K 1(2) . . . . ?
 C00G C00B C00K C00L -1.2(18) . . . . ?
 C00G C00B C00P N009 -14.1(15) . . . . ?
 C00G C00B C00P C00S 105.4(13) . . . . ?
 C00G C00F C00H F008 178.4(12) . . . . ?
 C00G C00F C00H C00L 0(2) . . . . ?
 C00H C00F C00G C00B -1.6(19) . . . . ?
 C00I C00C C00N S006 -153.9(9) . . . . ?
 C00I C00E C00O C00M -1(3) . . . . ?
 C00J C00M C00O C00E 3(3) . . . . ?
 C00K C00B C00G C00F 2.1(18) . . . . ?
 C00K C00B C00P N009 168.1(10) . . . . ?
 C00K C00B C00P C00S -72.5(13) . . . . ?
 C00M C00J C00R C00I 3(2) . . . . ?
 C00N S006 C00D S003 165.5(7) . . . . ?
 C00N S006 C00D N00A -13.1(9) . . . . ?
 C00N C00C C00I C00E -104.5(13) . . . . ?
 C00N C00C C00I C00R 73.0(14) . . . . ?
 C00O C00E C00I C00C 178.1(14) . . . . ?
 C00O C00E C00I C00R 1(2) . . . . ?
 C00P N009 C00Q S004 -170.8(8) . . . . ?
 C00P N009 C00Q S005 7.1(12) . . . . ?
 C00P C00B C00G C00F -175.7(11) . . . . ?
 C00P C00B C00K C00L 176.7(11) . . . . ?
 C00Q S005 C00S C00P -25.8(8) . . . . ?
 C00Q N009 C00P C00B 95.6(11) . . . . ?
 C00Q N009 C00P C00S -26.9(12) . . . . ?
 C00R C00J C00M F007 179.0(13) . . . . ?
 C00R C00J C00M C00O -4(2) . . . . ?
 C00S S005 C00Q S004 -169.6(7) . . . . ?
 C00S S005 C00Q N009 12.2(9) . . . . ?

_smtbx_masks_special_details       ?
loop_
  _smtbx_masks_void_nr
  _smtbx_masks_void_average_x
  _smtbx_masks_void_average_y
  _smtbx_masks_void_average_z
  _smtbx_masks_void_volume
  _smtbx_masks_void_count_electrons
  _smtbx_masks_void_content
 1 0.000 0.174 0.750 22.3 3.2 ?
 2 0.138 0.500 0.000 20.3 6.8 ?
 3 -0.138 0.500 0.500 20.3 7.3 ?
 4 0.000 0.826 0.250 22.3 2.5 ?
 5 0.362 0.000 0.500 20.3 7.3 ?
 6 0.500 0.326 0.250 22.3 2.5 ?
 7 0.500 0.674 0.750 22.3 3.2 ?
 8 0.638 0.000 0.000 20.3 6.8 ?

_smtbx_masks_void_probe_radius     1.2
_smtbx_masks_void_truncation_radius  1.2
_shelx_res_file
;
TITL hy_a.res in C222(1)
REM Old TITL HY in C222(1)
REM SHELXT solution in C222(1)
REM R1 0.058, Rweak 0.028, Alpha 0.004, Orientation as input
REM Flack x = -0.012 ( 0.011 ) from Parsons' quotients
REM Formula found by SHELXT: Au2 S4 C19 N2 F2
CELL 1.54184 11.3525 19.0669 19.5353 90 90 90
ZERR 4 0.0001 0.0002 0.0002 0 0 0
LATT -7
SYMM -X,-Y,0.5+Z
SYMM -X,+Y,0.5-Z
SYMM +X,-Y,-Z
SFAC C H Au F N S
UNIT 144 112 16 16 16 32
ISOR 0.01 0.01 C00L
ISOR 0.01 0.01 C00L C00K
ISOR 0.01 0.01 C00N

L.S. 4 0 0
PLAN  4
SIZE 0.1 0.1 0.1
TEMP -73
CONF
list 4
MORE -1
ABIN
BOND $H
fmap 2 53
acta
OMIT -11 15 1
OMIT -10 16 1
OMIT 1 1 1
OMIT 11 15 0
REM <olex2.extras>
REM <HklSrc "%.\\Au4-RF.hkl">
REM </olex2.extras>

WGHT    0.054600   47.707802
FVAR       0.11323
AU01  3    0.117781    0.317078    0.328084    11.00000    0.01218    0.01153 =
         0.01038   -0.00183    0.00084    0.00250
AU02  3   -0.143108    0.302052    0.323831    11.00000    0.01471    0.01937 =
         0.01073   -0.00122   -0.00209   -0.00392
S003  6   -0.155910    0.418411    0.351831    11.00000    0.01303    0.02192 =
         0.02210   -0.00476    0.00071    0.00180
S004  6    0.145644    0.183038    0.191555    11.00000    0.02510    0.01824 =
         0.01242   -0.00409   -0.00527    0.00654
S005  6    0.188649    0.081974    0.301154    11.00000    0.03093    0.01297 =
         0.01901   -0.00255   -0.00192    0.00171
S006  6   -0.010248    0.543544    0.356443    11.00000    0.02205    0.01453 =
         0.05030   -0.00593    0.00020    0.00476
F007  4    0.600595    0.369802    0.461166    11.00000    0.02543    0.06533 =
         0.04365    0.01651   -0.01894    0.00059
F008  4    0.678639    0.211431    0.453707    11.00000    0.01695    0.06317 =
         0.03046   -0.00130   -0.00688   -0.00146
N009  5    0.160301    0.214614    0.327464    11.00000    0.01531    0.02033 =
         0.01193   -0.00030   -0.00845    0.00407
N00A  5    0.081915    0.420610    0.341502    11.00000    0.01377    0.01885 =
         0.01083   -0.00211    0.00334    0.00386
C00B  1    0.325308    0.194980    0.408073    11.00000    0.02132    0.01424 =
         0.01363   -0.00196    0.00193    0.00601
C00C  1    0.186581    0.470157    0.336921    11.00000    0.01407    0.01499 =
         0.02412    0.00307    0.00172   -0.00385
AFIX  13
H00C  2    0.203505    0.479796    0.287574    11.00000   -1.20000
AFIX   0
C00D  1   -0.016207    0.452731    0.348101    11.00000    0.02492    0.02003 =
         0.00650    0.00144   -0.00453   -0.00407
C00E  1    0.403757    0.448190    0.337176    11.00000    0.01653    0.04045 =
         0.02513    0.01295    0.00005   -0.00171
AFIX  43
H00E  2    0.406908    0.469694    0.293347    11.00000   -1.20000
AFIX   0
C00F  1    0.524508    0.223321    0.373776    11.00000    0.03259    0.02406 =
         0.01462    0.00009    0.00154   -0.00400
AFIX  43
H00F  2    0.579182    0.237676    0.339731    11.00000   -1.20000
AFIX   0
C00G  1    0.405697    0.217662    0.358864    11.00000    0.02359    0.03426 =
         0.00737    0.00357   -0.00055    0.00245
AFIX  43
H00G  2    0.378458    0.229433    0.314341    11.00000   -1.20000
AFIX   0
C00H  1    0.561446    0.207713    0.438873    11.00000    0.01896    0.02088 =
         0.02085   -0.00255   -0.00351    0.00256
C00I  1    0.296052    0.441488    0.369881    11.00000    0.02232    0.01282 =
         0.01224   -0.00387   -0.00242    0.00043
C00J  1    0.396800    0.384492    0.464778    11.00000    0.02481    0.03984 =
         0.01989    0.00861   -0.00515   -0.00203
AFIX  43
H00J  2    0.394703    0.361036    0.507665    11.00000   -1.20000
AFIX   0
C00K  1    0.367563    0.179982    0.474760    11.00000    0.02430    0.02790 =
         0.00761   -0.00008   -0.00152    0.00053
AFIX  43
H00K  2    0.314160    0.165337    0.509364    11.00000   -1.20000
AFIX   0
C00L  1    0.486700    0.186587    0.489792    11.00000    0.03660    0.03816 =
         0.00568    0.00066   -0.00270    0.00472
AFIX  43
H00L  2    0.515572    0.176661    0.534396    11.00000   -1.20000
AFIX   0
C00M  1    0.499033    0.394354    0.430565    11.00000    0.03686    0.02786 =
         0.02916    0.01043   -0.01515   -0.00803
C00N  1    0.146068    0.539071    0.371419    11.00000    0.02897    0.01137 =
         0.04747   -0.00772    0.00436   -0.00192
AFIX  23
H00A  2    0.186494    0.579938    0.350796    11.00000   -1.20000
H00B  2    0.163174    0.538131    0.421104    11.00000   -1.20000
AFIX   0
C00O  1    0.506616    0.424323    0.366838    11.00000    0.01233    0.05376 =
         0.05408    0.02045   -0.00052   -0.00278
AFIX  43
H00O  2    0.580097    0.428500    0.343929    11.00000   -1.20000
AFIX   0
C00P  1    0.196437    0.183135    0.393615    11.00000    0.02081    0.01451 =
         0.00783    0.00258   -0.00249    0.00944
AFIX  13
H00P  2    0.149018    0.204863    0.431181    11.00000   -1.20000
AFIX   0
C00Q  1    0.161582    0.169888    0.276780    11.00000    0.00934    0.01430 =
         0.01235    0.00024    0.00032   -0.00093
C00R  1    0.293886    0.410504    0.434017    11.00000    0.02153    0.04517 =
         0.01514    0.00379    0.00065   -0.00105
AFIX  43
H00R  2    0.221100    0.406769    0.457733    11.00000   -1.20000
AFIX   0
C00S  1    0.166329    0.104815    0.389374    11.00000    0.02587    0.01477 =
         0.01912    0.00239    0.00254   -0.00101
AFIX  23
H00D  2    0.083591    0.096388    0.403112    11.00000   -1.20000
H00H  2    0.218788    0.077035    0.419436    11.00000   -1.20000
AFIX   0
HKLF 4

REM  hy_a.res in C222(1)
REM R1 =  0.0327 for    4304 Fo > 4sig(Fo)  and  0.0327 for all    4307 data
REM    253 parameters refined using     18 restraints

END

WGHT      0.0546     47.6869

REM Highest difference peak  1.682,  deepest hole -3.528,  1-sigma level  0.447
Q1    1   0.1218  0.3193  0.2560  11.00000  0.05    1.68
Q2    1   0.1176  0.3200  0.4012  11.00000  0.05    1.62
Q3    1  -0.1379  0.2997  0.3987  11.00000  0.05    1.28
Q4    1  -0.1400  0.6014  0.3402  11.00000  0.05    1.15
;
_shelx_res_checksum                23505
_shelx_hkl_file
;
   0   0  -1    0.92    0.24
   0   0  -1    0.40    0.17
   0   0   2 3384.20   21.70
   0   0  -2 3020.86   17.98
   0   0   3    1.96    0.53
   0   0  -3    2.92    0.52
   0   0   4 6721.74   35.40
   0   0   4 5653.99   36.46
   0   0   4 6750.14   33.09
   0   0  -5    7.49    0.89
   0   0   5    6.32    1.11
   0   0   5    8.39    1.46
   0   0  -7    8.44    1.14
   0   0  -7    3.07    0.68
   0   0   7    6.86    1.05
   0   0   7    2.35    0.65
   0   0   7    5.46    1.23
   0   0  -8 8155.56   46.27
   0   0  -8 8218.88   44.96
   0   0  -8 7894.93   42.88
   0   0   8 8528.54   49.84
   0   0   8 8416.63   45.13
   0   0  -9    1.83    0.66
   0   0  -9    8.68    1.26
   0   0   9    7.46    0.87
   0   0   9    3.97    1.14
   0   0  -9    9.59    1.07
   0   0   9    5.85    0.99
   0   0 -10  617.65    9.25
   0   0 -10  614.33   10.06
   0   0  10  626.94    7.51
   0   0 -10  615.17    8.81
   0   0  10  616.68   11.13
   0   0  10  643.24    9.33
   0   0 -11    0.82    0.72
   0   0 -11   29.63    2.07
   0   0  11    3.00    0.81
   0   0 -11   20.02    1.68
   0   0 -12 4747.39   35.56
   0   0  12 4639.55   31.19
   0   0 -12 4613.90   31.11
   0   0 -12 4506.22   34.80
   0   0  12 4495.75   34.22
   0   0 -12 4764.73   32.03
   0   0 -12 4725.61   35.35
   0   0  13    2.24    1.14
   0   0 -13    1.87    0.96
   0   0 -13    7.96    1.62
   0   0 -13    1.66    1.12
   0   0  13    3.06    0.89
   0   0 -13    6.87    1.47
   0   0 -13    1.06    0.68
   0   0 -13    0.23    0.92
   0   0 -14 4711.00   38.02
   0   0 -14 4801.76   37.84
   0   0  14 4820.02   37.72
   0   0 -14 4771.71   37.75
   0   0 -14 4811.85   37.84
   0   0  15    4.69    1.46
   0   0 -15    5.01    1.28
   0   0 -15    3.38    1.25
   0   0 -15    3.74    1.28
   0   0 -15    1.46    0.99
   0   0 -15    7.80    1.60
   0   0 -15    1.18    0.92
   0   0 -15    2.11    1.16
   0   0  15    2.14    1.26
   0   0 -15    1.86    0.96
   0   0  15    4.10    1.49
   0   0  15    1.99    1.04
   0   0 -16  246.71    8.04
   0   0 -16  248.15    8.01
   0   0  16  257.44    8.18
   0   0  16  266.17    8.55
   0   0 -16  231.26    7.35
   0   0 -16  222.13    7.39
   0   0 -16  270.43    8.58
   0   0 -16  240.07    7.32
   0   0 -16  236.71    7.79
   0   0 -16  222.27    7.15
   0   0  16  240.39    7.57
   0   0  16  238.52    8.65
   0   0  17    2.70    1.26
   0   0  17    1.35    1.10
   0   0 -17    2.03    0.96
   0   0 -17    1.73    0.88
   0   0 -17    5.89    1.50
   0   0 -17    0.80    0.96
   0   0 -17    0.23    0.87
   0   0 -17    2.79    1.06
   0   0 -17    2.01    1.09
   0   0  17    3.89    1.42
   0   0  17    6.31    1.43
   0   0 -17    1.28    0.90
   0   0 -18 1129.11   17.26
   0   0 -18 1123.10   16.65
   0   0 -18 1083.80   15.43
   0   0 -18 1130.09   18.10
   0   0 -18 1187.14   18.32
   0   0  18 1187.85   18.86
   0   0  18 1192.89   18.83
   0   0  18 1172.89   17.62
   0   0  18 1186.53   20.20
   0   0 -18 1129.56   18.26
   0   0 -19    0.32    1.17
   0   0 -19    2.65    1.21
   0   0 -19    2.05    1.44
   0   0 -19    1.64    1.40
   0   0 -19    3.22    1.63
   0   0  19    2.83    1.55
   0   0  19    4.18    1.70
   0   0  19    3.70    1.82
   0   0 -20 2173.28   23.25
   0   0 -20 2125.55   25.25
   0   0 -20 2362.48   26.01
   0   0 -20 2178.98   25.70
   0   0  20 2317.08   24.55
   0   0  20 2335.90   28.97
   0   0  20 2334.90   26.40
   0   0  20 2358.79   26.68
   0   0  21    0.98    1.25
   0   0  21    0.80    1.32
   0   0 -21    1.45    1.23
   0   0  21    5.24    1.92
   0   0 -21    0.21    1.17
   0   0 -22  575.61   11.08
   0   0 -22  505.25   10.68
   0   0  22  511.63   10.41
   0   0  22  528.09   10.75
   0   0  22  587.45   12.20
   0   0 -22  536.65   10.53
   0   0 -23    2.77    0.90
   0   0 -23    3.32    1.06
   0   0 -23    2.89    0.96
   0   0  23    3.62    1.16
   0   0 -23    2.62    0.94
   0  -2   0 2412.88   18.70
   0  -2   0 3399.31   20.91
   0  -2  -1 2219.84   17.17
   0  -2  -1 2846.94   18.77
   0  -2   2 1227.30    8.17
   0  -2   2 1102.26   10.16
   0  -2   2 1102.26    7.55
   0  -2  -2 1242.52   11.00
   0  -2  -2 1056.11   10.20
   0  -2   2 1046.23   10.20
   0   2  -2 1102.21    8.88
   0  -2  -2 1057.29    6.40
   0  -2  -2 1003.57    7.74
   0   2   2 1074.37    6.50
   0   2   2 1116.55    7.09
   0  -2  -3   24.13    1.39
   0  -2   3   39.28    1.67
   0   2  -3   23.34    0.58
   0  -2   3   27.27    1.18
   0  -2  -3   26.91    1.46
   0  -2   3   23.39    1.40
   0   2  -3   19.29    1.37
   0   2  -3   25.87    0.80
   0  -2  -3   16.11    0.82
   0  -2  -3   17.84    0.51
   0  -2   3   24.56    0.86
   0   2   3   35.13    1.29
   0   2   3   23.29    1.03
   0  -2  -3   19.27    1.11
   0  -2   4   14.33    0.48
   0   2  -4   14.03    0.46
   0  -2   4    9.66    0.84
   0  -2  -4   20.30    1.17
   0  -2  -4   11.52    0.92
   0  -2   4   27.33    1.42
   0   2   4    9.36    0.98
   0   2  -4    8.12    1.11
   0  -2  -4    8.48    0.57
   0  -2  -4   13.31    0.96
   0  -2   4   17.58    0.89
   0   2   4   12.41    1.01
   0  -2  -4    8.72    0.91
   0  -2  -5 2587.46   18.15
   0   2  -5 3376.83   22.64
   0  -2  -5 3173.17   16.34
   0  -2   5 2724.07   13.29
   0  -2   5 2799.47   16.90
   0   2   5 2906.05   20.64
   0   2  -5 2493.48   13.00
   0   2   5 3034.05   20.99
   0  -2  -5 2370.29   18.40
   0  -2  -6 4470.96   21.01
   0  -2  -6 3660.70   23.10
   0   2  -6 4247.02   26.01
   0  -2  -6 3725.44   23.83
   0   2   6 3131.06   23.74
   0   2   6 4017.13   25.04
   0   2   6 3079.65   24.56
   0   2  -7 6195.25   34.79
   0  -2  -7 6692.44   29.51
   0  -2  -7 5944.89   33.03
   0   2   7 4767.20   34.09
   0   2  -7 4999.71   27.75
   0   2   7 5291.95   32.74
   0   2   7 5835.35   32.79
   0  -2  -7 5822.96   32.78
   0  -2  -8 5428.91   29.85
   0   2  -8 5483.43   34.67
   0   2  -8 5938.14   35.86
   0  -2  -8 5621.61   34.28
   0  -2   8 4816.51   24.86
   0   2   8 5380.35   32.92
   0  -2  -8 5940.97   35.06
   0   2   8 5133.89   33.36
   0   2   8 4865.47   35.71
   0   2  -8 5026.90   29.21
   0  -2   8 4947.23   31.42
   0  -2  -9   33.54    1.80
   0  -2  -9   28.46    2.12
   0   2  -9   32.55    1.73
   0   2   9   24.71    1.83
   0   2   9   33.63    2.24
   0   2   9   33.01    2.51
   0  -2  -9   29.72    2.15
   0  -2   9   36.86    2.18
   0  -2 -10  164.05    4.11
   0  -2 -10  150.37    5.09
   0   2 -10  169.36    5.21
   0  -2 -10  167.45    5.16
   0  -2  10  167.68    4.75
   0   2  10  150.10    4.66
   0   2  10  145.74    4.29
   0   2 -10  152.60    3.91
   0   2  10  147.65    5.23
   0  -2 -11 3630.63   29.13
   0   2 -11 3858.10   29.20
   0   2  11 3452.61   29.68
   0   2  11 3424.30   26.62
   0  -2  11 3786.12   26.93
   0  -2 -11 3698.13   28.52
   0   2  12 3144.10   25.07
   0   2  12 2957.64   27.73
   0   2 -12 3063.90   26.97
   0  -2 -12 3257.33   30.12
   0  -2 -12 3149.60   29.15
   0   2  12 3010.27   25.54
   0  -2 -12 3025.22   27.43
   0   2 -12 3027.94   27.03
   0   2  12 3195.37   26.92
   0  -2  12 3220.18   28.90
   0   2  12 2993.72   24.92
   0   2 -12 3110.24   27.91
   0  -2 -12 3241.75   29.92
   0  -2 -12 3204.82   29.60
   0  -2 -12 3220.48   27.93
   0   2 -12 3418.96   27.56
   0  -2  13 3460.31   31.44
   0   2  13 3233.45   30.16
   0   2  13 3271.12   26.47
   0   2 -13 3207.57   28.56
   0  -2 -13 3422.57   31.64
   0  -2 -13 3345.66   30.79
   0   2  13 3175.39   27.06
   0  -2 -13 3133.52   28.99
   0   2 -13 3539.22   28.62
   0   2 -13 3231.24   29.11
   0  -2 -13 3452.14   29.67
   0  -2 -13 3348.75   31.33
   0  -2  13 3122.95   29.76
   0  -2 -13 3433.95   31.53
   0   2 -13 3190.87   28.89
   0   2 -13 3243.21   29.30
   0   2  13 3105.94   27.81
   0  -2 -13 3244.76   28.28
   0  -2  14 5004.07   40.14
   0  -2  14 4863.53   39.54
   0  -2 -14 4754.03   37.75
   0   2  14 4939.36   35.11
   0   2  14 4909.52   40.15
   0  -2 -14 5038.05   40.68
   0   2 -14 4791.65   37.55
   0  -2 -14 5001.67   39.88
   0   2  14 4641.34   35.38
   0   2 -14 5053.03   37.13
   0   2 -14 5024.31   39.58
   0  -2 -14 5049.43   39.10
   0  -2 -14 4753.98   36.80
   0   2  14 4851.29   37.13
   0  -2 -14 4822.29   40.21
   0   2 -14 4761.38   38.18
   0   2 -14 4870.53   38.10
   0   2 -15  687.64   12.92
   0  -2 -15  689.36   13.70
   0  -2 -15  641.23   12.13
   0   2  15  646.74   13.30
   0   2 -15  691.71   13.51
   0  -2 -15  666.68   12.81
   0   2 -15  638.76   12.10
   0  -2 -15  683.47   13.15
   0   2 -15  695.39   13.19
   0  -2 -15  683.26   13.85
   0   2  15  690.20   12.81
   0   2 -15  651.32   12.99
   0  -2  15  719.12   13.98
   0  -2  15  676.55   13.48
   0  -2 -15  665.93   12.80
   0   2 -15  649.30   12.33
   0   2  15  679.18   13.72
   0   2 -15  647.30   11.55
   0  -2 -15  646.80   12.39
   0   2  15  665.58   12.55
   0  -2  15  663.33   14.95
   0   2  15  692.50   14.37
   0  -2 -16  380.76    9.34
   0   2  16  361.79   10.03
   0  -2 -16  399.60   10.51
   0  -2 -16  378.68   10.48
   0   2  16  388.29    9.69
   0   2 -16  377.45    9.85
   0   2 -16  387.56   10.08
   0  -2  16  378.74   10.23
   0  -2  16  374.05   10.47
   0  -2 -16  364.68    9.54
   0   2 -16  373.10    9.47
   0  -2 -16  385.73    9.91
   0   2 -16  376.06    9.70
   0  -2 -16  374.93    9.94
   0  -2 -16  380.17   10.06
   0   2 -16  370.94   10.25
   0   2 -16  353.20    9.06
   0   2 -16  356.96    8.80
   0   2  16  393.90    9.82
   0  -2  16  386.33    9.89
   0  -2  16  372.91   11.20
   0   2  16  379.74   10.68
   0  -2 -17  438.16   10.18
   0   2  17  418.94   10.86
   0  -2 -17  439.57   11.21
   0  -2  17  485.58   12.14
   0   2  17  463.16   10.90
   0  -2  17  470.21   11.68
   0  -2 -17  443.24   10.72
   0   2 -17  450.00   10.61
   0   2 -17  444.44   10.71
   0  -2 -17  470.11   11.31
   0   2 -17  481.85   10.96
   0   2 -17  445.54   10.36
   0   2 -17  452.22   11.01
   0  -2 -17  449.88   11.59
   0   2 -17  451.87   11.13
   0   2  17  456.11   12.07
   0   2  17  454.00   10.63
   0  -2  17  454.25   10.88
   0  -2  17  485.73   13.04
   0   2 -17  450.76   10.18
   0   2 -18 1105.64   17.85
   0  -2 -18 1141.56   18.81
   0   2 -18 1129.59   18.21
   0   2 -18 1133.89   17.53
   0   2 -18 1138.97   18.11
   0  -2 -18 1170.53   18.70
   0   2 -18 1119.63   17.29
   0  -2 -18 1175.19   18.53
   0   2 -18 1230.24   18.07
   0   2 -18 1128.31   16.92
   0  -2 -18 1096.87   16.44
   0   2  18 1156.29   17.77
   0  -2  18 1181.69   19.15
   0   2  18 1216.11   19.16
   0  -2  18 1220.57   19.40
   0  -2  18 1152.55   20.32
   0   2  18 1165.00   19.75
   0  -2  18 1184.07   17.87
   0   2  18 1150.40   17.41
   0   2 -18 1168.69   16.94
   0   2 -19 1717.58   21.68
   0  -2 -19 1850.10   23.63
   0   2 -19 1822.71   22.49
   0  -2 -19 1755.13   23.16
   0   2 -19 1733.35   22.67
   0  -2 -19 1714.57   20.59
   0   2 -19 1708.81   21.10
   0   2 -19 1727.81   20.27
   0   2  19 1899.57   24.03
   0  -2  19 1796.56   23.39
   0  -2  19 1922.31   24.83
   0   2  19 1830.36   22.76
   0   2 -19 1789.11   23.15
   0   2 -19 1769.12   22.84
   0  -2 -19 1792.57   23.75
   0  -2  19 1869.65   26.30
   0   2  19 1884.05   25.51
   0  -2  19 1864.85   22.38
   0   2  19 1838.49   22.17
   0   2 -20 2073.57   23.57
   0   2 -20 2158.57   23.92
   0  -2 -20 2225.09   25.39
   0  -2 -20 2107.64   25.12
   0   2 -20 2131.63   24.91
   0   2 -20 2106.22   22.99
   0   2 -20 2032.94   21.45
   0   2  20 2197.07   27.40
   0   2  20 2219.36   23.83
   0  -2  20 2284.11   28.76
   0   2 -20 2141.51   24.85
   0   2 -20 2142.70   25.22
   0  -2  20 2255.37   26.68
   0   2  20 2133.55   24.27
   0  -2  20 2167.01   25.33
   0   2  20 2287.26   26.11
   0   2 -21 1023.96   14.68
   0  -2  21 1197.13   19.20
   0   2 -21 1115.74   15.86
   0  -2 -21 1125.19   16.85
   0   2 -21 1050.26   16.39
   0  -2 -21 1058.22   16.58
   0   2 -21 1041.54   16.10
   0   2 -21 1046.83   16.43
   0   2 -21 1007.98   15.21
   0  -2  21 1171.35   19.47
   0   2  21 1149.68   18.53
   0   2  21 1080.63   15.84
   0  -2  21 1134.06   17.69
   0   2  21 1090.12   16.84
   0  -2  21 1052.86   16.31
   0  -2 -22  604.78   11.97
   0  -2 -22  630.58   11.76
   0   2 -22  571.99   11.17
   0  -2 -22  561.77   11.14
   0   2 -22  622.20   10.84
   0  -2 -22  631.97   11.64
   0   2  22  628.19   12.24
   0  -2  22  640.09   12.69
   0   2  22  619.27   12.57
   0  -2  22  600.90   12.58
   0  -2  22  565.73   10.76
   0   2  22  591.35   11.41
   0   2  22  595.12   10.50
   0  -2  22  616.57   11.92
   0  -2 -23   23.12    2.16
   0  -2  23   24.35    2.31
   0  -2 -23   24.11    2.14
   0   2 -23   22.85    1.81
   0  -2  23   23.94    2.48
   0   2  23   25.61    2.39
   0  -2 -23   27.93    2.25
   0   2 -23   21.52    1.80
   0   2 -23   20.44    1.97
   0   2  23   20.64    1.99
   0   2  24  157.61    4.75
   0  -2 -24  173.93    4.43
   0  -2  24  170.84    5.06
   0  -4   0    2.66    1.30
   0  -4   0    4.63    0.56
   0  -4   1 3504.64   18.08
   0  -4  -1 3811.67   29.18
   0  -4  -1 2990.00   26.10
   0   4  -2  200.17    3.74
   0   4   2  231.18    1.86
   0  -4   2  237.53    3.77
   0  -4  -2  240.41    6.56
   0  -4  -2  241.50    3.89
   0  -4   2  233.22    6.18
   0   4   2  245.78    2.75
   0   4   2  250.10    3.41
   0  -4  -2  231.01    6.33
   0  -4   2  278.55    4.18
   0  -4   2  217.44    6.04
   0  -4  -3 1564.35    9.11
   0   4  -3 1418.31   13.02
   0  -4   3 1610.72   15.94
   0  -4  -3 1723.28   17.28
   0  -4   3 1478.33   11.52
   0   4   3 1584.86   10.82
   0   4   3 1525.25    9.64
   0  -4   3 1828.60   12.94
   0  -4   3 1547.86   16.16
   0  -4  -3 1578.73   16.70
   0   4  -4  266.28    5.75
   0   4  -4  320.22    3.68
   0  -4  -4  309.37    3.93
   0   4  -4  332.06    3.61
   0  -4   4  299.79    6.00
   0  -4   4  295.13    4.90
   0  -4  -4  308.98    6.42
   0  -4   4  329.57    5.37
   0   4   4  298.35    4.14
   0   4   4  302.38    4.52
   0  -4   4  303.40    6.37
   0  -4  -4  351.59    6.91
   0  -4   4  348.04    5.68
   0  -4  -5 4443.44   24.80
   0   4  -5 4206.33   29.85
   0   4  -5 4325.73   22.61
   0   4  -5 4503.43   20.69
   0  -4   5 4224.42   27.80
   0  -4   5 4508.75   27.72
   0  -4  -5 4986.57   29.59
   0   4   5 4433.50   25.79
   0   4   5 4164.99   25.99
   0  -4   5 4867.38   29.50
   0  -4  -5 5061.31   30.04
   0  -4   6  162.05    3.83
   0   4  -6  172.07    1.94
   0  -4   6  171.84    4.97
   0   4   6  172.49    4.47
   0  -4  -6  166.54    4.03
   0   4   6  159.29    4.28
   0   4   7 5659.48   37.24
   0  -4  -7 5626.88   34.64
   0  -4   8    2.34    1.22
   0   4  -8    5.03    0.79
   0   4   8    3.94    1.14
   0   4   8    3.03    0.94
   0   4   8    1.92    0.90
   0   4  -8    6.15    1.29
   0  -4  -8    3.05    0.88
   0  -4   9 1740.68   22.86
   0   4   9 2293.00   21.37
   0   4   9 1884.21   21.90
   0   4  -9 2161.37   16.43
   0   4   9 2020.25   21.25
   0   4  -9 2410.28   21.94
   0  -4  -9 2515.90   22.29
   0   4  -9 2683.27   23.82
   0  -4  10   26.74    2.91
   0   4  10   22.60    2.06
   0   4  10   23.15    2.39
   0   4 -10   30.92    2.42
   0   4 -10   25.89    2.26
   0  -4 -10   25.45    2.24
   0   4  11 1424.25   17.33
   0   4  11 1443.54   16.65
   0   4  11 1446.05   19.01
   0  -4  11 1562.80   22.73
   0  -4 -11 1628.37   18.88
   0   4 -11 1518.82   18.01
   0   4 -11 1643.21   19.15
   0  -4 -11 1418.17   20.57
   0   4  11 1442.07   17.15
   0   4  11 1393.88   16.96
   0   4  11 1438.99   17.71
   0   4  12   81.37    3.64
   0  -4  12   89.32    4.84
   0  -4  12   99.38    5.27
   0  -4 -12   84.90    4.67
   0   4  12   95.50    4.06
   0   4  12   93.32    4.32
   0   4  12   90.55    4.68
   0  -4  12  103.01    5.88
   0   4 -12   96.87    4.57
   0   4 -12  102.34    4.67
   0  -4 -12  103.68    4.78
   0   4 -12   92.97    4.51
   0  -4 -12   97.66    5.46
   0  -4 -12   97.03    5.41
   0   4  12   94.48    4.26
   0   4  12   88.05    4.22
   0   4  12   91.68    4.29
   0  -4 -12   94.92    5.21
   0   4 -12   88.11    4.29
   0   4  13 5298.38   37.72
   0  -4  13 6147.07   47.58
   0  -4  13 6255.23   48.78
   0  -4 -13 6127.17   46.42
   0   4  13 6004.17   45.39
   0   4  13 6059.21   41.81
   0   4 -13 5999.22   43.17
   0  -4  13 7057.59   53.91
   0   4 -13 6071.58   44.09
   0  -4 -13 6208.10   49.97
   0   4  13 5909.15   41.49
   0  -4 -13 6393.82   50.58
   0   4  13 6124.04   41.97
   0   4 -13 6577.81   45.10
   0   4 -13 6204.17   44.74
   0  -4 -13 6742.32   45.95
   0  -4 -13 6022.22   44.86
   0  -4 -13 6336.32   48.73
   0   4  13 5751.30   41.87
   0  -4 -14   27.06    2.76
   0   4 -14   24.51    2.59
   0   4 -14   23.26    2.48
   0  -4 -14   23.31    2.54
   0  -4 -14   25.62    3.07
   0   4  14   24.15    2.41
   0   4 -14   22.21    2.52
   0   4 -14   22.25    2.58
   0   4  14   23.10    2.34
   0  -4 -14   24.95    3.11
   0  -4  14   24.80    2.92
   0  -4  14   26.44    2.97
   0  -4 -14   29.28    3.11
   0   4  14   23.54    2.46
   0   4  14   24.80    2.70
   0   4  14   23.95    2.29
   0   4 -14   22.96    2.41
   0  -4 -14   27.18    2.97
   0   4  14   22.30    2.05
   0  -4  14   28.56    3.32
   0  -4 -15 2610.17   27.25
   0  -4  15 2417.76   29.38
   0  -4  15 2587.31   28.94
   0   4 -15 2584.97   27.07
   0   4 -15 2659.94   27.95
   0  -4 -15 2657.91   31.03
   0   4  15 2596.61   25.58
   0  -4 -15 2655.37   30.70
   0  -4  15 2719.50   30.46
   0  -4  15 2699.78   30.48
   0  -4  15 2504.54   31.94
   0   4  15 2490.17   26.49
   0   4  15 2598.08   29.61
   0   4  15 2547.56   28.38
   0   4  15 2636.25   25.45
   0   4 -15 2532.85   24.58
   0   4  15 2508.07   25.73
   0  -4 -15 2674.89   30.17
   0  -4 -15 2550.32   27.23
   0   4 -15 2889.00   28.80
   0   4 -15 2644.08   26.69
   0  -4 -15 2729.20   29.85
   0  -4  16   33.50    3.42
   0  -4  16   34.08    3.39
   0   4  16   31.00    2.94
   0   4  16   34.83    3.48
   0  -4  16   37.57    4.00
   0  -4 -16   34.94    3.24
   0   4 -16   33.30    2.92
   0   4 -16   34.86    2.80
   0   4  16   35.00    2.95
   0  -4 -16   34.87    3.48
   0   4 -16   37.67    3.21
   0   4 -16   33.68    3.10
   0  -4 -16   36.56    3.59
   0  -4  16   34.74    3.50
   0  -4 -16   35.48    3.44
   0   4  16   31.99    2.88
   0   4 -16   34.80    3.22
   0  -4 -16   37.83    3.10
   0  -4  17  268.26    9.22
   0  -4 -17  248.08    8.79
   0   4 -17  257.22    8.49
   0  -4  17  257.19    9.21
   0  -4  17  264.54    9.11
   0   4  17  251.55    7.76
   0   4 -17  259.66    8.24
   0   4 -17  248.10    7.87
   0  -4 -17  257.53    8.47
   0   4 -17  243.79    7.35
   0  -4 -17  259.31    8.54
   0   4 -17  257.15    8.27
   0   4 -17  270.77    8.68
   0   4 -17  256.99    7.43
   0  -4  17  264.99    9.98
   0   4  17  256.07    8.12
   0   4  17  264.75    9.09
   0  -4  18   16.05    2.48
   0  -4 -18   30.41    3.23
   0  -4  18   18.37    2.75
   0   4  18   18.00    2.29
   0   4 -18   21.23    2.52
   0   4 -18   20.67    2.44
   0  -4 -18   17.82    2.36
   0   4 -18   16.00    2.08
   0  -4 -18   17.91    2.51
   0   4 -18   16.32    2.26
   0   4 -18   21.79    2.67
   0   4 -18   20.46    2.56
   0   4  18   19.01    2.71
   0  -4  18   19.87    3.01
   0   4  18   20.71    2.51
   0   4 -18   17.55    2.11
   0   4 -19 2861.01   28.73
   0  -4 -19 2985.97   30.75
   0   4 -19 2883.22   27.25
   0  -4 -19 2905.07   31.00
   0   4 -19 2820.09   28.23
   0   4 -19 2862.77   28.29
   0  -4  19 2877.43   30.36
   0  -4  19 3088.52   32.92
   0   4  19 2985.65   28.50
   0   4 -19 2872.76   29.34
   0   4 -19 2902.31   30.06
   0   4  19 2931.29   31.78
   0   4  19 2901.37   28.75
   0  -4  19 2939.99   33.95
   0   4 -20   60.65    4.11
   0   4 -20   49.82    3.69
   0   4 -20   56.38    3.53
   0  -4 -20   56.69    4.09
   0  -4 -20   58.10    4.12
   0   4 -20   51.75    3.52
   0  -4  20   63.74    4.21
   0   4  20   56.76    4.05
   0  -4  20   55.44    4.37
   0   4 -20   52.47    3.65
   0  -4  20   56.91    4.58
   0   4  20   54.66    4.17
   0   4  20   61.37    3.84
   0  -4 -20   60.40    4.42
   0   4 -21 1934.68   21.84
   0   4 -21 1906.40   22.18
   0  -4 -21 1931.93   22.62
   0  -4  21 2051.12   24.44
   0   4  21 1969.12   22.55
   0  -4 -21 2025.63   24.07
   0   4 -21 1875.96   20.97
   0   4 -21 1889.38   20.50
   0  -4 -21 2074.12   23.43
   0  -4 -21 2114.28   24.14
   0   4  21 1965.04   20.82
   0  -4  21 2145.55   26.37
   0   4  21 1993.63   23.77
   0  -4  22   67.14    3.97
   0   4  22   54.03    3.34
   0  -4 -22   55.09    3.56
   0  -4 -22   57.85    3.56
   0  -4 -22   66.31    3.82
   0  -4 -22   55.55    3.38
   0   4 -22   57.63    3.09
   0   4  22   63.27    3.66
   0  -4  22   63.25    4.17
   0   4 -22   54.88    3.39
   0   4 -22   57.93    3.39
   0   4  22   59.43    3.73
   0  -4 -23   20.89    1.96
   0  -4 -23   20.76    1.96
   0  -4  23   25.68    2.39
   0   4  23   21.98    2.07
   0   4  24    7.87    1.13
   0  -4 -24    5.72    0.95
   0  -6   0 1636.68   22.98
   0  -6   0 2275.32   15.18
   0   6   0 1928.48   13.58
   0   6   0 2293.37   12.83
   0  -6   1 2716.23   18.02
   0  -6  -1 2808.94   30.22
   0  -6   1 3062.91   18.89
   0  -6  -1 2295.21   27.49
   0   6   1 2819.85   16.71
   0   6   1 2760.50   14.56
   0   6  -1 3031.04   16.80
   0   6   2  944.43    6.40
   0   6  -2  832.63    9.46
   0  -6  -2 1066.74   10.32
   0  -6  -2 1051.81   17.20
   0  -6   2 1021.50   16.12
   0  -6   2  983.89    9.89
   0  -6   2  914.49   15.62
   0  -6   2 1124.55   10.56
   0  -6  -2 1003.31   16.73
   0   6   2 1073.22    7.53
   0   6   2 1053.00    9.00
   0  -6   3 1320.59   12.03
   0  -6   3 1322.30   17.15
   0  -6  -3 1448.68   19.11
   0  -6  -3 1343.01   12.27
   0  -6  -3 1489.85   19.37
   0  -6   3 1277.37   17.67
   0  -6   3 1410.92   12.77
   0   6   3 1350.52    9.22
   0   6   3 1300.86   10.75
   0   6  -4   23.11    1.89
   0  -6  -4   28.06    2.52
   0  -6  -4   18.07    1.43
   0  -6   4   33.94    2.57
   0  -6   4   18.83    1.42
   0  -6  -4   17.77    2.16
   0  -6   4   22.79    1.63
   0  -6   4   19.87    2.16
   0   6   4   28.17    1.50
   0   6   4   16.02    0.96
   0   6  -5 4084.72   30.64
   0  -6  -5 3939.59   21.99
   0   6  -5 4723.71   23.64
   0  -6   5 4436.60   28.31
   0  -6  -5 4832.32   33.99
   0   6  -5 4617.97   23.77
   0  -6   5 4154.09   30.89
   0  -6   5 4627.53   30.07
   0  -6  -5 4902.68   34.95
   0  -6   5 4395.71   32.80
   0   6   5 4230.58   26.29
   0   6   5 4165.85   24.76
   0   6  -6 2750.27   23.24
   0   6  -6 2744.25   16.55
   0  -6  -6 2466.04   16.66
   0  -6  -6 2714.75   23.23
   0  -6   6 2562.90   22.22
   0  -6   6 2505.89   21.55
   0  -6   6 2654.93   23.09
   0   6   6 2675.87   20.55
   0   6   6 2469.23   18.96
   0   6  -7 3746.37   27.99
   0   6   7 3146.45   24.95
   0  -6  -7 3286.66   22.62
   0   6  -7 3492.34   20.95
   0  -6   7 3132.14   27.45
   0  -6   7 3257.24   28.91
   0   6   7 3430.01   26.21
   0   6   7 3089.92   28.65
   0  -6  -8 1943.07   18.05
   0  -6   8 1829.40   22.66
   0   6   8 2018.84   22.28
   0   6   8 1919.72   20.63
   0   6   8 1904.37   21.83
   0  -6  -9 1092.48   14.37
   0   6  -9 1349.11   16.12
   0   6   9 1228.57   16.90
   0   6   9 1002.15   16.04
   0   6   9 1097.22   16.70
   0  -6   9 1002.42   17.13
   0  -6   9  930.09   17.24
   0  -6  10   96.05    5.25
   0   6  10   99.73    4.76
   0  -6  10   69.29    5.00
   0   6  10   96.23    4.86
   0   6  10  114.91    5.10
   0   6  10   93.04    5.20
   0   6 -10  119.57    4.86
   0   6 -10  122.81    5.22
   0  -6 -10   91.65    4.36
   0   6  10   89.68    4.50
   0  -6  10   83.44    5.19
   0   6  10  109.47    4.77
   0  -6  11 1334.73   20.72
   0  -6  11 1018.79   18.48
   0  -6 -11 1503.09   20.85
   0   6  11 1419.15   18.65
   0  -6  11  954.54   19.59
   0   6  11 1330.00   18.54
   0   6  11 1447.66   18.67
   0   6  11 1398.22   21.17
   0  -6 -11 1351.18   18.18
   0   6 -11 1436.70   18.05
   0   6 -11 1534.48   19.70
   0  -6 -11 1488.22   23.33
   0   6  11 1344.81   18.09
   0  -6  11 1170.44   20.76
   0   6  11 1351.65   17.85
   0   6  11 1405.71   17.83
   0  -6 -11 1136.50   20.04
   0   6  12 2057.42   21.71
   0  -6  12 2352.02   28.62
   0  -6  12 2074.03   27.60
   0   6  12 2364.72   25.12
   0  -6 -12 2506.97   27.24
   0   6  12 2276.39   23.89
   0  -6 -12 2167.04   29.28
   0   6  12 2276.78   24.19
   0  -6  12 1951.76   29.01
   0  -6  12 2280.65   30.58
   0   6  12 2212.47   24.04
   0  -6 -12 2619.74   31.65
   0   6 -12 2127.41   24.09
   0   6 -12 2228.25   24.30
   0   6 -12 2477.11   25.99
   0   6  12 2327.93   25.24
   0   6  12 2296.97   27.72
   0   6  12 2245.54   24.19
   0   6 -13 4830.81   38.76
   0   6 -13 4245.49   36.40
   0   6  13 3908.82   32.44
   0   6  13 4229.23   35.45
   0  -6  13 4216.43   41.68
   0  -6 -13 4583.85   44.22
   0   6  13 4117.20   35.39
   0  -6  13 4036.20   42.93
   0  -6  13 4186.79   43.90
   0   6 -13 4302.67   36.24
   0  -6 -13 4801.69   44.73
   0   6  13 4312.17   39.57
   0   6  13 4342.65   36.52
   0   6  13 4255.59   35.02
   0  -6 -14 3166.12   34.93
   0   6 -14 3008.47   29.22
   0  -6  14 3066.35   32.50
   0  -6  14 2690.00   32.92
   0   6 -14 2759.13   28.94
   0   6 -14 3274.88   31.96
   0  -6 -14 2873.00   29.31
   0   6  14 2694.27   25.63
   0   6 -14 2951.70   30.10
   0   6  14 2882.06   28.36
   0  -6  14 3128.93   35.34
   0  -6  14 2885.13   38.32
   0   6  14 2892.43   31.73
   0   6  14 2800.21   29.58
   0  -6  14 2613.50   33.37
   0   6  14 2868.83   30.98
   0   6  14 2754.18   28.09
   0  -6  14 3058.74   36.34
   0  -6 -14 3196.24   36.58
   0   6  14 2852.24   28.56
   0   6  15 1041.27   14.83
   0  -6  15 1125.77   19.15
   0  -6  15 1219.63   19.45
   0   6 -15 1135.68   18.09
   0   6 -15 1180.99   18.79
   0   6  15 1113.90   16.78
   0   6 -15 1188.31   18.96
   0   6 -15 1106.41   18.22
   0  -6 -15 1078.00   17.57
   0  -6  15 1098.94   20.04
   0  -6  15 1179.72   20.78
   0   6  15 1098.32   17.69
   0   6  15 1109.45   18.88
   0  -6  15 1109.87   22.65
   0  -6  15  996.47   19.47
   0  -6 -15 1214.70   21.58
   0   6  15 1111.64   17.24
   0  -6 -15 1204.98   20.60
   0   6 -15 1140.67   17.23
   0   6  15 1068.82   16.44
   0   6  15 1089.87   18.27
   0   6 -16   75.64    4.61
   0   6 -16   80.18    4.84
   0  -6  16   77.58    5.30
   0  -6  16   84.78    5.44
   0   6  16   79.45    5.05
   0  -6  16   87.61    6.41
   0   6  16   82.02    4.74
   0  -6 -16   95.03    5.91
   0   6  16   77.70    4.51
   0   6 -16   74.23    4.32
   0  -6 -16   77.55    5.09
   0  -6  16   83.52    4.93
   0  -6  16   78.79    5.10
   0   6  16   70.97    3.72
   0  -6 -16   73.27    4.57
   0  -6  17  317.03   10.22
   0  -6  17  324.00   10.75
   0  -6  17  330.79   11.95
   0   6  17  337.84   10.34
   0   6  17  314.12    9.15
   0   6 -17  324.38    9.79
   0  -6 -17  332.14   10.68
   0  -6 -17  319.68    9.91
   0   6 -17  311.43    8.74
   0  -6 -17  306.49    9.39
   0  -6  17  369.93   12.18
   0  -6  17  304.94   10.20
   0  -6  17  326.63    9.28
   0   6 -17  339.16    9.55
   0   6 -17  333.01    9.75
   0  -6  18 1024.68   19.80
   0  -6  18  930.89   17.46
   0  -6 -18  922.34   17.34
   0   6 -18  937.98   16.56
   0   6 -18  954.59   16.07
   0   6 -18  918.28   16.24
   0  -6  18  965.70   18.62
   0  -6  18  942.60   17.21
   0   6 -18  898.98   15.68
   0  -6 -18  978.33   19.08
   0   6 -18  912.90   15.03
   0  -6 -18  929.01   16.38
   0  -6 -18  926.55   16.36
   0  -6 -18  996.50   18.59
   0   6  18  904.29   15.46
   0   6  18  942.24   17.20
   0  -6  18  986.90   20.38
   0  -6  19 2317.51   29.02
   0  -6  19 2236.26   26.54
   0   6 -19 2127.84   24.96
   0  -6 -19 2131.11   25.88
   0   6 -19 2118.66   24.15
   0   6 -19 2115.80   24.71
   0  -6  19 2167.87   27.41
   0  -6  19 2035.78   24.38
   0   6 -19 2146.65   24.32
   0  -6 -19 2144.81   27.78
   0  -6 -19 2019.07   23.50
   0  -6 -19 2122.03   25.17
   0   6 -19 2075.75   23.64
   0   6  19 2127.11   23.71
   0  -6  19 2229.67   29.56
   0   6  19 2084.36   25.68
   0  -6 -19 2317.56   27.81
   0   6 -20 1444.34   19.33
   0   6 -20 1453.31   18.82
   0  -6  20 1587.15   23.55
   0  -6  20 1478.57   19.64
   0  -6 -20 1438.61   19.58
   0   6 -20 1451.07   19.44
   0  -6  20 1554.18   21.87
   0   6  20 1506.44   19.66
   0  -6 -20 1475.38   21.26
   0   6 -20 1458.72   18.77
   0  -6 -20 1522.44   20.34
   0   6 -20 1402.10   18.23
   0  -6  20 1551.34   22.30
   0   6  20 1518.33   20.66
   0   6  20 1435.46   18.17
   0  -6 -20 1623.78   21.92
   0   6 -21  910.27   14.16
   0   6 -21  906.85   13.70
   0  -6  21 1009.15   17.16
   0  -6 -21  913.59   15.35
   0   6 -21  899.79   13.57
   0   6 -21  902.52   14.17
   0  -6  21  976.50   16.19
   0   6 -21  884.79   13.17
   0   6 -21  874.66   12.63
   0   6  21  925.97   14.89
   0   6  21  871.78   12.80
   0  -6 -21 1003.89   15.90
   0  -6  21  954.29   15.71
   0  -6 -22  267.96    7.36
   0   6 -22  260.18    6.47
   0  -6  22  298.94    7.89
   0   6 -22  254.23    6.20
   0  -6 -22  306.16    7.81
   0   6 -22  262.30    6.88
   0   6  22  288.08    7.43
   0   6 -22  279.91    6.75
   0   6 -22  281.26    7.08
   0  -6  22  310.12    8.34
   0   6  23   10.24    1.36
   0  -6 -23   10.76    1.38
   0  -8   0 9999.00   71.86
   0   8   0 9207.38   45.90
   0   8  -1  141.66    3.34
   0   8  -1  121.77    3.54
   0   8   1  115.93    2.54
   0   8   1  120.42    3.36
   0  -8  -1  102.73    6.62
   0  -8   1  116.61    3.59
   0  -8  -1  110.03    6.98
   0  -8  -1  116.75    3.71
   0   8  -1   76.84    2.98
   0   8   1   97.12    2.52
   0   8  -1   89.27    3.52
   0   8   2 4745.97   26.94
   0   8  -2 4932.06   27.13
   0   8   2 4753.92   23.71
   0  -8  -2 4885.58   45.73
   0  -8   2 4303.37   42.58
   0  -8   2 4788.52   29.58
   0  -8   2 4356.72   28.64
   0  -8   2 5269.38   30.22
   0  -8  -2 5042.32   47.15
   0  -8  -2 4367.60   28.96
   0  -8   2 4696.97   42.95
   0   8   3    3.67    0.52
   0   8   3    3.12    0.65
   0  -8  -3    3.89    1.66
   0  -8   3    6.37    1.02
   0  -8   3    2.84    1.53
   0  -8   3    4.75    0.90
   0  -8  -3    4.34    0.91
   0  -8   3    1.99    1.39
   0  -8   3    1.31    0.65
   0  -8  -3    0.94    1.53
   0   8  -3    0.50    0.64
   0   8  -3    3.17    1.13
   0   8   4 2166.68   14.59
   0   8   4 2297.91   17.28
   0  -8  -4 2527.60   28.73
   0  -8   4 2297.90   19.98
   0  -8   4 2287.06   26.55
   0  -8   4 2258.32   19.30
   0  -8  -4 2271.19   19.76
   0  -8   4 2210.80   24.99
   0  -8  -4 2384.22   27.79
   0   8  -4 2014.34   20.64
   0   8   5  226.72    4.42
   0   8   5  233.41    5.23
   0  -8   5  229.14    6.10
   0  -8  -5  244.25    7.96
   0  -8   5  209.83    6.95
   0  -8   5  253.29    6.09
   0  -8  -5  229.31    6.10
   0   8  -5  206.34    7.28
   0   8  -5  220.65    6.27
   0   8   6 8555.28   48.45
   0  -8   6 8282.42   52.33
   0  -8   6 8374.42   50.62
   0  -8  -6 8898.68   52.76
   0  -8  -6 9485.49   57.48
   0  -8   6 7812.41   52.31
   0   8  -6 9755.51   60.00
   0   8  -6 9210.95   52.44
   0   8   7   35.67    3.27
   0  -8   7   46.99    3.30
   0  -8  -7   38.71    2.98
   0   8  -7   41.21    3.32
   0   8   8 4104.43   37.60
   0   8   8 4117.17   32.96
   0   8  -8 4537.45   33.34
   0   8  -8 4647.82   37.78
   0  -8   8 3684.67   33.99
   0  -8  -8 4317.55   35.69
   0  -8   8 3441.44   34.46
   0  -8  -9   29.36    3.41
   0  -8  -9   29.89    3.37
   0  -8  -9   37.16    3.54
   0   8   9   22.15    2.45
   0  -8   9   25.47    2.98
   0   8   9   28.66    2.94
   0   8   9   22.70    2.80
   0   8   9   31.58    2.99
   0  -8   9   25.81    2.98
   0   8  -9   32.29    2.91
   0   8  -9   31.85    2.57
   0  -8  -9   32.51    3.03
   0  -8   9   23.60    2.80
   0   8   9   26.00    2.59
   0  -8 -10   20.85    3.15
   0   8  10   15.65    2.18
   0  -8 -10   16.83    2.62
   0  -8 -10   19.69    3.08
   0  -8  10   15.10    2.59
   0   8  10    9.89    2.05
   0   8  10   12.29    2.04
   0  -8 -10   13.48    2.10
   0  -8  10    8.81    2.08
   0   8 -10   12.38    1.74
   0  -8  10    9.91    2.14
   0  -8 -10    8.98    1.79
   0   8  10   21.05    2.36
   0   8  10    9.60    1.79
   0  -8 -10   13.63    2.35
   0  -8 -11  115.89    7.19
   0  -8  11   99.20    6.16
   0  -8  11   78.54    5.31
   0   8  11  110.31    5.41
   0  -8 -11   96.10    6.76
   0  -8 -11  128.75    6.66
   0  -8  11   65.05    5.32
   0   8  11  114.71    5.76
   0   8  11  105.11    5.79
   0   8  11   82.84    5.38
   0  -8  11   88.60    6.13
   0   8 -11  111.65    5.05
   0  -8  11   81.13    5.75
   0  -8 -11  121.92    5.86
   0   8  11  107.37    5.25
   0   8  11  113.16    5.16
   0  -8 -11   95.45    6.19
   0  -8 -12 4278.87   45.74
   0  -8  12 3824.65   43.20
   0   8 -12 4091.86   34.10
   0   8 -12 4226.93   36.88
   0   8  12 3673.25   34.36
   0  -8  12 3812.55   41.19
   0  -8  12 2629.60   34.51
   0  -8 -12 4416.00   40.82
   0   8  12 3874.90   35.39
   0  -8 -12 3523.94   44.30
   0  -8  12 2659.38   37.21
   0   8  12 4016.80   37.45
   0   8  12 3647.22   37.71
   0   8  12 4199.52   37.15
   0  -8  12 3198.05   39.48
   0  -8 -12 3262.42   39.91
   0   8  12 4027.07   33.98
   0   8 -13   40.51    3.53
   0  -8 -13   51.84    4.97
   0  -8  13   45.78    4.07
   0  -8  13   46.02    4.24
   0   8 -13   38.56    3.22
   0   8 -13   49.37    3.90
   0  -8 -13   39.34    3.56
   0   8  13   39.10    3.19
   0  -8  13   50.48    5.08
   0  -8  13   38.95    4.35
   0   8  13   40.71    3.52
   0  -8  13   33.23    3.89
   0  -8  13   48.70    4.73
   0  -8 -13   44.56    3.88
   0  -8 -13   50.46    5.41
   0  -8  13   33.55    4.07
   0   8  13   37.99    3.73
   0   8  13   43.55    3.68
   0   8  13   36.29    3.31
   0  -8 -13   36.61    4.35
   0   8  13   39.06    3.27
   0   8  13   47.51    4.07
   0  -8  13   41.06    5.17
   0  -8 -14 3332.81   39.96
   0   8 -14 3262.41   31.92
   0  -8 -14 3559.29   40.24
   0  -8  14 3190.23   34.43
   0  -8  14 3305.39   35.77
   0  -8 -14 3026.31   31.61
   0   8 -14 3423.30   34.27
   0   8 -14 2956.85   30.27
   0   8  14 2897.52   28.55
   0  -8  14 3510.48   41.71
   0  -8  14 2969.68   36.64
   0   8  14 3078.19   31.04
   0   8 -14 3259.21   33.29
   0  -8  14 2902.65   35.74
   0  -8  14 3251.30   38.16
   0  -8 -14 3309.85   33.16
   0  -8 -14 3538.94   44.15
   0  -8  14 2546.52   34.77
   0  -8 -14 3450.78   40.59
   0   8  14 3187.98   34.06
   0  -8  14 3016.09   42.17
   0   8  14 3169.81   31.42
   0   8  14 2977.65   32.92
   0   8  14 2974.47   31.50
   0   8 -15    9.78    1.98
   0   8  15    4.11    1.54
   0  -8  15    5.63    1.98
   0  -8 -15    3.31    1.48
   0  -8  15    5.62    2.01
   0  -8  15    5.75    2.22
   0   8  15    5.11    1.73
   0  -8  15    3.48    2.02
   0   8  15   14.99    2.34
   0  -8 -15   10.62    2.47
   0   8 -15    7.26    1.65
   0  -8 -15    6.91    2.02
   0  -8  15    4.17    1.75
   0  -8  15    4.20    1.71
   0  -8  15    5.98    2.32
   0   8  15    8.52    1.68
   0   8 -16  234.12    8.19
   0   8 -16  237.50    8.53
   0   8  16  212.75    7.37
   0  -8  16  210.38    8.93
   0  -8 -16  219.41    7.93
   0  -8  16  205.98    8.47
   0  -8  16  231.48    9.64
   0   8  16  223.14    8.39
   0  -8  16  236.52   11.05
   0   8  16  210.63    7.79
   0   8  16  221.53    7.72
   0  -8 -16  240.10    9.65
   0  -8 -16  218.95    8.90
   0   8 -16  229.20    7.60
   0  -8  16  238.04    8.45
   0  -8  16  202.22    8.16
   0  -8  16  233.78   10.07
   0   8  16  198.62    6.46
   0   8 -17   20.29    2.62
   0   8 -17   16.90    2.33
   0  -8  17   24.42    3.64
   0  -8  17   17.91    2.78
   0  -8 -17   19.08    2.49
   0  -8  17   21.19    3.20
   0   8  17   17.21    2.45
   0   8  17   21.54    2.58
   0   8  17   18.48    2.42
   0   8 -17   16.41    2.50
   0  -8 -17   16.47    2.70
   0  -8 -17   18.44    2.65
   0  -8  17   15.79    2.33
   0   8  17   14.30    1.82
   0  -8  17   18.35    3.05
   0   8  18  910.82   16.14
   0   8  18  898.71   15.25
   0  -8 -18  905.19   15.73
   0   8 -18  987.97   16.83
   0  -8 -18  920.29   16.94
   0  -8 -18  880.02   16.02
   0  -8  18  971.09   18.67
   0  -8  18  944.82   17.69
   0  -8  18  969.60   19.91
   0  -8  18  987.68   18.72
   0   8 -18  957.75   16.37
   0   8 -18  962.78   15.84
   0   8  19   27.57    2.87
   0   8  19   28.99    2.70
   0  -8 -19   26.68    2.82
   0   8 -19   33.05    3.15
   0  -8  19   26.28    3.19
   0  -8  19   28.58    3.51
   0  -8  19   27.01    3.00
   0  -8 -19   25.32    2.69
   0  -8 -19   29.80    2.90
   0   8 -19   30.58    2.83
   0   8 -19   23.84    2.73
   0  -8 -19   36.46    3.53
   0   8  20 1708.11   20.01
   0   8  20 1674.84   20.19
   0   8  20 1589.00   18.53
   0  -8 -20 1740.81   20.57
   0   8 -20 1667.41   20.18
   0  -8  20 1751.76   22.35
   0   8 -20 1661.91   19.38
   0  -8  20 1684.52   20.70
   0  -8  20 1819.90   23.78
   0  -8 -20 1585.24   18.60
   0   8 -20 1725.28   19.46
   0   8 -20 1724.70   20.24
   0  -8 -20 1797.41   22.09
   0   8 -21   80.63    3.97
   0   8 -21   81.78    3.74
   0   8  21   76.25    3.76
   0   8 -21   75.54    3.69
   0  -8  21   77.85    3.75
   0  -8 -21   82.07    4.24
   0  -8 -21   86.24    4.12
   0  -8  21   78.31    4.20
   0   8 -21   75.12    3.63
   0   8 -21   75.56    3.52
   0   8 -21   75.87    3.87
   0   8  21   78.73    3.56
   0   8  21   77.96    3.97
   0  -8 -22  423.08    8.30
   0  -8 -22  413.68    7.81
   0  -8 -23   50.71    2.37
   0  10   0 4873.91   32.51
   0 -10   0 5590.61   60.05
   0  10   0 6376.01   36.46
   0  10   0 6553.81   32.42
   0 -10   0 4990.66   56.68
   0 -10  -1 1963.87   33.61
   0 -10  -1 1858.80   18.41
   0  10   1 2055.94   17.41
   0  10  -1 1997.02   18.02
   0 -10   1 1904.17   18.12
   0 -10  -1 1882.39   32.52
   0 -10  -2 1282.46   26.07
   0 -10   2 1200.42   23.52
   0 -10  -2 1156.91   14.30
   0 -10   2 1196.59   14.45
   0  10   2 1236.73   13.09
   0  10  -2 1273.14   14.08
   0  10  -2 1349.56   12.81
   0 -10   2 1179.04   24.17
   0 -10  -2 1248.43   25.36
   0 -10   2 1169.71   13.85
   0 -10   3  106.55    6.49
   0 -10  -3   99.38    4.15
   0 -10  -3  120.39    7.51
   0 -10   3  105.82    4.23
   0  10   3  111.64    3.70
   0  10  -3  107.66    3.64
   0 -10   3  103.54    4.05
   0 -10   4  218.88    8.62
   0 -10   4  247.45    6.45
   0 -10   4  234.06    6.47
   0 -10  -4  219.17    6.40
   0 -10  -4  249.11    9.98
   0  10   4  235.39    5.54
   0  10  -4  221.57    5.49
   0 -10   4  219.75    6.24
   0  10  -5 3081.48   26.55
   0 -10   5 2977.43   26.10
   0 -10  -5 3104.62   34.33
   0 -10  -5 2969.07   26.90
   0 -10   5 2742.52   30.29
   0 -10   5 2955.23   25.60
   0 -10   5 2809.72   25.58
   0  10   5 2998.87   23.57
   0 -10   6 2784.59   27.45
   0 -10   6 2722.91   29.20
   0 -10  -6 3073.36   28.77
   0 -10   6 3152.43   27.81
   0 -10  -6 3129.56   32.72
   0  10   6 2904.10   34.01
   0  10   6 3033.00   25.18
   0  10  -6 2999.37   32.22
   0  10  -6 3275.68   27.43
   0 -10  -6 3270.52   28.78
   0 -10  -6 2826.12   29.69
   0 -10  -6 2385.80   29.63
   0 -10   7 1042.36   17.12
   0 -10  -7 1108.16   17.23
   0  10   7 1150.84   15.51
   0 -10  -7 1104.94   18.50
   0  10  -7 1222.13   15.98
   0  10  -7 1160.05   19.36
   0 -10  -7  892.99   17.88
   0 -10  -7  984.47   17.94
   0 -10  -7 1130.29   17.47
   0 -10  -8 3941.82   39.81
   0 -10   8 3837.22   34.97
   0 -10  -8 3803.36   33.65
   0 -10  -8 3513.91   38.05
   0 -10  -8 3091.89   36.32
   0 -10  -8 3839.57   36.47
   0  10   8 3471.61   32.06
   0 -10   8 3136.97   34.39
   0  10   8 3626.43   32.31
   0  10   8 3181.33   31.22
   0 -10   8 3709.48   35.00
   0 -10  -8 3770.56   35.37
   0  10  -8 4144.97   37.97
   0  10  -8 3957.38   31.77
   0 -10   9   51.79    4.09
   0 -10  -9   58.03    4.66
   0 -10  -9   41.02    4.38
   0 -10  -9   45.67    3.75
   0 -10  -9   48.83    4.32
   0  10   9   43.38    3.59
   0 -10  -9   39.69    4.10
   0 -10   9   38.82    3.87
   0  10   9   51.57    4.35
   0  10   9   54.45    4.05
   0  10   9   51.02    3.71
   0 -10   9   52.12    4.29
   0 -10  -9   45.75    3.79
   0  10  -9   48.49    3.26
   0  10  -9   54.51    4.12
   0 -10  10   63.67    4.98
   0 -10 -10  102.59    5.95
   0 -10 -10   76.86    5.24
   0 -10 -10   59.15    5.49
   0  10  10   65.82    4.44
   0  10  10  111.93    5.34
   0 -10  10   79.78    5.59
   0  10  10   64.11    4.36
   0 -10 -10   75.36    5.71
   0 -10 -10   71.92    5.65
   0 -10  10   51.92    4.77
   0 -10 -10   73.68    4.83
   0  10 -10   84.73    5.07
   0  10 -10   85.55    4.38
   0  10  10   69.14    4.95
   0  10  10  108.09    6.11
   0 -10  11 1292.61   23.85
   0  10  11 1678.94   22.55
   0  10  11 1865.03   22.32
   0 -10  11 1893.16   25.76
   0 -10 -11 1764.23   21.33
   0 -10  11 1529.90   25.53
   0  10 -11 1748.47   20.89
   0  10 -11 1808.45   24.24
   0 -10  11 1378.29   24.86
   0 -10 -11 2089.90   26.22
   0 -10 -11 1518.92   25.32
   0 -10 -11 1427.71   27.70
   0  10  11 1610.25   22.74
   0 -10  11 1303.09   24.21
   0 -10 -11 1520.19   27.99
   0 -10 -11 1966.94   28.78
   0  10  11 1709.41   22.87
   0 -10  11  975.22   22.07
   0  10  11 1637.53   25.10
   0  10  11 1546.61   25.22
   0  10  11 1813.26   25.47
   0 -10 -11 1329.46   25.54
   0  10  11 1616.58   23.99
   0  10  12 2070.58   23.81
   0  10  12 1966.51   24.62
   0 -10 -12 1582.33   27.04
   0 -10 -12 1985.20   32.79
   0 -10 -12 1923.51   25.87
   0  10 -12 2027.57   26.07
   0  10 -12 1806.97   22.01
   0 -10  12 1883.15   28.54
   0 -10 -12 1879.82   22.15
   0 -10  12 1493.65   26.99
   0 -10  12 1284.21   27.60
   0 -10  12 1975.64   32.35
   0  10  12 1974.57   25.57
   0 -10  12 1632.92   28.13
   0  10  12 2138.84   25.55
   0 -10 -12 1559.41   29.68
   0 -10 -12 2297.05   30.53
   0 -10  12 1119.67   24.26
   0 -10 -12 2003.58   22.05
   0 -10 -12 1567.09   28.58
   0  10  12 2001.93   26.79
   0  10  12 2026.49   26.75
   0  10  12 1979.42   27.02
   0  10  12 1824.80   27.82
   0  10  13  863.79   15.37
   0 -10  13  949.63   19.77
   0 -10 -13  878.24   14.63
   0 -10  13  905.66   21.20
   0 -10  13  703.41   20.51
   0 -10 -13  940.52   17.72
   0 -10  13  832.67   20.37
   0 -10  13  899.21   20.83
   0  10  13  996.29   17.10
   0 -10 -13  859.77   22.15
   0  10  13  944.89   16.74
   0 -10 -13  996.62   22.64
   0 -10 -13  793.85   19.17
   0  10  13  943.19   18.01
   0 -10 -13  893.23   21.21
   0  10  14 2433.54   26.96
   0 -10  14 2912.76   34.38
   0 -10  14 2595.96   31.44
   0 -10 -14 2649.91   26.43
   0 -10  14 2744.57   37.43
   0 -10 -14 2735.29   31.00
   0 -10  14 2701.68   36.42
   0 -10  14 2484.43   39.03
   0 -10  14 2809.63   37.29
   0 -10 -14 2802.91   40.20
   0  10  14 2642.18   29.25
   0 -10 -14 3008.76   38.81
   0 -10 -14 2671.47   35.75
   0  10  14 2854.12   31.96
   0 -10 -14 2906.08   38.89
   0 -10  15  199.95    9.52
   0 -10  15  200.01    9.30
   0 -10  15  191.17   10.17
   0 -10 -15  186.25    7.54
   0  10  15  191.28    7.28
   0  10 -15  212.72    8.10
   0 -10  15  209.51    9.72
   0 -10 -15  198.07   10.36
   0 -10 -15  220.20   10.02
   0 -10 -15  193.84    8.92
   0 -10 -15  206.35    9.39
   0 -10  15  192.95    8.20
   0 -10  15  190.45    8.00
   0  10  15  178.55    6.56
   0  10  15  188.04    7.74
   0  10  15  200.48    7.86
   0 -10  16  305.23   11.34
   0 -10  16  287.66   10.69
   0 -10  16  297.39   12.18
   0 -10 -16  276.23    8.99
   0  10  16  278.04    8.43
   0  10 -16  319.11    9.52
   0  10 -16  320.90    9.99
   0 -10  16  293.56   10.95
   0 -10 -16  290.01   11.55
   0 -10 -16  313.88   11.27
   0 -10 -16  287.37   10.13
   0 -10 -16  299.43   10.60
   0 -10  16  280.45    9.26
   0 -10  16  262.03    9.19
   0  10  16  264.48    7.62
   0  10  16  285.14    9.19
   0  10  17  217.13    6.44
   0 -10  17  244.05    7.96
   0 -10  17  259.90    9.79
   0 -10  17  253.89    9.50
   0 -10  17  262.48   10.59
   0  10 -17  281.32    9.11
   0  10  17  238.95    7.66
   0  10 -17  272.45    8.38
   0  10 -17  281.95    8.92
   0 -10  17  246.07    9.48
   0 -10 -17  254.54   10.04
   0 -10 -17  242.35    8.80
   0 -10 -17  254.24    8.17
   0 -10 -17  265.53    9.77
   0  10  17  251.59    8.34
   0  10 -18  625.80   12.68
   0  10 -18  647.07   12.24
   0 -10  18  665.12   15.38
   0 -10  18  602.27   13.76
   0  10 -18  640.09   13.05
   0  10  18  611.32   12.41
   0  10 -18  632.30   12.74
   0 -10 -18  616.64   14.52
   0 -10 -18  579.45   12.63
   0 -10 -18  618.33   12.35
   0 -10 -18  656.30   14.46
   0 -10  18  612.06   13.89
   0  10 -19  989.23   14.30
   0  10 -19 1026.11   15.29
   0 -10  19 1000.20   16.41
   0  10 -19 1012.18   15.50
   0  10  19  983.21   14.92
   0  10  19  964.18   14.25
   0 -10 -19  959.33   16.56
   0  10 -19  976.91   14.89
   0 -10 -19  929.19   14.56
   0 -10  19  977.92   16.17
   0 -10 -19 1012.01   16.51
   0 -10 -19  981.08   14.78
   0  10 -20 1179.30   15.24
   0  10 -20 1135.09   14.03
   0  10  20 1104.62   14.50
   0  10  20 1082.81   13.92
   0  10  20 1124.90   14.74
   0  10 -20 1169.94   15.53
   0 -10  20 1121.24   15.64
   0 -10 -20 1102.05   16.05
   0  10 -20 1103.38   14.68
   0  10 -20 1153.83   15.08
   0 -10  21  393.40    7.59
   0  10  21  399.50    7.43
   0  10  21  379.93    7.09
   0  10  22  218.01    4.46
   0 -12   0  280.95   14.37
   0 -12   0  258.01   13.63
   0 -12   0  286.07    7.68
   0  12  -1 3147.05   25.93
   0  12   1 2997.61   25.12
   0 -12   1 2906.33   26.07
   0 -12  -1 2815.21   26.73
   0 -12  -1 3188.51   49.65
   0 -12  -1 2841.59   46.58
   0 -12  -2   30.88    4.92
   0 -12   2   15.50    3.43
   0 -12   2   14.55    3.38
   0 -12  -2   18.01    2.03
   0 -12  -2   27.93    4.70
   0  12   2   23.32    1.98
   0  12  -2   22.06    2.08
   0 -12   2   17.30    1.87
   0 -12  -2   31.33    2.53
   0 -12  -2   16.57    1.99
   0 -12  -3  149.89    5.58
   0 -12   3  125.26    5.23
   0 -12  -3  160.94    9.86
   0 -12   3  163.69    9.08
   0 -12  -3  116.07    5.10
   0 -12  -3  150.78    9.51
   0 -12   3  176.16    9.40
   0  12   3  130.82    4.63
   0  12  -3  160.86    5.41
   0 -12   3  118.19    4.82
   0 -12  -3  155.65    5.54
   0  12  -3  103.35    5.21
   0 -12  -4  124.30    5.38
   0 -12  -4  112.76    5.16
   0 -12  -4  132.23    8.28
   0 -12   4  106.55    4.96
   0 -12   4  107.72    6.87
   0 -12   4   94.43    6.46
   0 -12  -4  123.10    7.99
   0 -12  -4  112.17    5.21
   0 -12   4  105.90    4.73
   0  12  -4  103.52    4.40
   0  12   4  124.52    4.59
   0  12   4   93.45    6.95
   0 -12  -4  127.29    5.14
   0  12  -4   75.93    4.81
   0 -12  -5 2459.78   24.78
   0 -12  -5 2334.68   25.92
   0 -12  -5 2416.41   25.30
   0 -12  -5 2483.24   25.47
   0  12   5 2244.10   21.92
   0  12   5 2131.72   32.78
   0 -12   5 1940.57   22.75
   0 -12  -5 2353.33   33.14
   0 -12   5 2010.16   28.85
   0 -12  -5 2074.09   24.65
   0 -12   5 2247.02   24.60
   0 -12  -6  139.13    5.87
   0 -12  -6  136.27    6.22
   0 -12  -6  137.69    6.50
   0 -12  -6  137.80    6.01
   0  12   6  115.91    7.33
   0  12   6  138.15    5.38
   0 -12   6  118.38    5.58
   0 -12   6  123.52    5.53
   0 -12  -6  136.59    7.41
   0 -12   6  111.14    6.26
   0 -12   6  137.08    6.03
   0 -12  -6  126.46    6.05
   0 -12  -7 4094.86   36.30
   0 -12  -7 4037.70   37.12
   0  12   7 3723.83   33.63
   0 -12   7 3377.85   35.03
   0 -12  -7 4009.85   37.85
   0 -12   7 3437.86   36.09
   0 -12  -7 3838.27   37.14
   0 -12  -7 3952.67   40.17
   0 -12   7 3412.22   33.54
   0  12   7 3950.85   33.77
   0  12  -7 2894.00   29.47
   0  12   7 3831.58   43.18
   0  12  -7 3579.17   38.52
   0 -12   8   47.14    4.01
   0 -12  -8   45.44    3.93
   0  12   8   39.74    3.47
   0 -12  -8   45.14    3.99
   0 -12   8   43.23    3.98
   0  12  -8   45.17    4.13
   0 -12  -8   46.80    3.81
   0 -12   8   42.80    4.19
   0  12  -8   33.54    3.11
   0  12   8   41.39    4.30
   0 -12  -8   45.27    4.03
   0 -12   8   37.13    3.49
   0 -12   9  303.33   13.41
   0 -12   9  424.23   13.26
   0 -12   9  489.18   13.32
   0 -12  -9  457.89   11.47
   0  12  -9  475.37   13.09
   0 -12   9  364.79   10.49
   0 -12   9  425.65   12.26
   0 -12   9  446.74   12.50
   0 -12   9  464.53   11.96
   0  12   9  352.87   12.28
   0  12   9  416.19   11.86
   0  12   9  359.14   10.56
   0 -12  -9  416.20   12.86
   0 -12   9  322.96   11.41
   0 -12  -9  374.76   13.42
   0 -12  -9  457.58   11.71
   0 -12  -9  400.16   12.56
   0 -12  -9  401.85   11.70
   0 -12 -10   99.89    5.26
   0 -12  10  110.67    6.35
   0 -12  10   79.90    6.09
   0  12 -10  100.29    6.05
   0 -12  10   69.03    6.71
   0  12  10  111.96    5.46
   0  12  10   96.22    5.50
   0  12  10   81.40    5.39
   0  12  10   93.22    6.10
   0  12  10  107.69    6.53
   0  12  10   95.59    5.51
   0 -12 -10   87.17    6.36
   0 -12  10   65.88    5.48
   0 -12  10  104.26    5.81
   0 -12  10  101.50    5.47
   0 -12  10   86.60    5.09
   0 -12 -10   75.55    6.52
   0 -12 -10   90.97    6.46
   0 -12 -10  118.27    5.76
   0 -12 -11 1110.98   25.81
   0  12  11 1638.83   22.75
   0 -12 -11 1324.78   26.68
   0 -12 -11 1170.91   24.30
   0 -12 -11 1646.12   21.41
   0 -12  11 1516.27   22.04
   0 -12  11 1565.18   21.05
   0 -12  11 1637.14   24.60
   0 -12  11 1335.51   25.22
   0 -12 -11 1516.21   20.82
   0  12  11 1473.97   22.64
   0 -12  11 1431.29   29.68
   0  12  11 1632.64   23.06
   0  12  11 1753.48   21.69
   0 -12  11 1231.29   22.96
   0 -12  12   58.44    5.25
   0 -12 -12   81.76    4.68
   0 -12  12   80.64    5.41
   0 -12  12   86.33    6.38
   0  12  12   85.67    5.57
   0  12  12   89.58    5.22
   0 -12 -12   66.29    6.13
   0 -12 -12   53.00    5.41
   0 -12  12   77.08    4.43
   0  12  12   87.65    4.75
   0  12  12   87.70    5.29
   0 -12 -12   75.21    6.81
   0  12  12   77.40    5.15
   0  12  13 2542.75   29.43
   0  12  13 2381.38   27.24
   0 -12  13 2385.20   29.73
   0 -12  13 2620.77   34.26
   0 -12 -13 2458.39   26.11
   0  12  13 2711.19   30.76
   0 -12 -13 2022.86   34.55
   0 -12 -13 2112.52   33.58
   0  12  13 2599.40   28.84
   0 -12 -13 2574.18   38.28
   0 -12  13 1873.92   30.18
   0  12  14  242.85    8.44
   0 -12  14  244.26   10.95
   0  12  14  222.94    7.70
   0 -12  14  248.35    9.74
   0 -12 -14  228.31    7.33
   0 -12  14  226.03    8.69
   0  12  14  246.00    8.67
   0 -12 -14  229.69   11.20
   0 -12 -14  237.51   10.82
   0  12  14  244.31    8.37
   0 -12 -14  249.07   11.15
   0 -12  14  207.37    9.56
   0 -12  15  843.55   19.23
   0  12  15  766.76   13.78
   0 -12  15  863.03   17.14
   0 -12 -15  811.60   13.36
   0  12  15  720.11   11.98
   0 -12 -15  844.23   20.27
   0 -12 -15  851.86   19.45
   0 -12 -15  889.19   19.46
   0  12  15  868.31   15.78
   0  12  15  834.39   16.04
   0  12  15  831.78   15.08
   0  12 -15  957.07   17.03
   0  12 -16   44.68    3.52
   0  12 -16   45.87    3.82
   0  12  16   37.50    3.21
   0 -12 -16   41.68    4.39
   0 -12 -16   39.60    4.11
   0 -12 -16   42.28    4.07
   0 -12  16   43.63    3.60
   0 -12 -16   42.91    3.45
   0  12  16   43.07    3.56
   0  12  16   38.94    3.27
   0 -12  16   42.41    4.18
   0  12  16   39.28    2.99
   0  12 -17  264.74    7.67
   0  12 -17  279.95    8.37
   0 -12  17  239.22    8.82
   0  12  17  240.32    7.31
   0  12  17  247.28    7.68
   0 -12 -17  239.96    9.15
   0 -12 -17  251.49    8.95
   0 -12 -17  239.91    8.35
   0 -12 -17  241.36    7.10
   0  12  17  229.21    7.10
   0  12 -17  260.34    8.27
   0  12  17  212.31    6.14
   0  12 -18   39.03    3.03
   0 -12  18   32.60    3.14
   0  12 -18   39.20    3.13
   0  12  18   34.46    2.70
   0 -12 -18   34.93    3.32
   0  12 -18   40.92    3.15
   0 -12 -18   34.13    3.24
   0 -12 -18   32.48    2.93
   0 -12 -18   33.17    3.24
   0 -12  18   32.11    2.78
   0 -12 -18   29.57    2.85
   0  12  19 1735.70   17.51
   0  12 -19 1795.68   19.03
   0 -12 -19 1673.89   19.95
   0 -12 -19 1726.63   19.79
   0  12 -19 1842.80   18.82
   0  12 -19 1843.46   19.42
   0 -12  19 1707.79   20.05
   0  12 -19 1781.11   19.10
   0 -12 -19 1596.81   19.66
   0 -12  20  168.69    5.17
   0 -12 -20  179.72    5.33
   0 -12 -21  980.15   10.57
   0  12  21  946.83   10.00
   0  14   0 1368.61   16.90
   0 -14   0 1273.15   18.59
   0  14  -1 1769.59   19.98
   0 -14  -1 1807.58   22.51
   0 -14   1 1768.53   22.00
   0  14  -2  294.13    7.88
   0  14   2  308.65    7.80
   0 -14   2  306.10   15.14
   0 -14  -2  291.16    8.92
   0 -14  -2  350.56   17.56
   0 -14  -2  363.97    9.40
   0 -14   3  228.29    7.46
   0 -14   3  200.29   11.30
   0 -14   3  275.73    9.02
   0 -14   3  205.69    8.35
   0 -14   3  275.53    8.77
   0 -14  -3  238.13    8.28
   0 -14   3  232.89   12.16
   0 -14   3  239.63    8.09
   0 -14  -3  265.69   14.30
   0  14   3  191.64   11.38
   0  14   3  245.48    7.03
   0  14  -3  214.90    6.80
   0 -14  -3  279.41    8.13
   0 -14  -3  278.16    8.34
   0 -14  -4  157.41    6.43
   0 -14   4  159.67    6.74
   0 -14  -4  142.66    6.60
   0 -14  -4  171.65   10.73
   0 -14   4  136.93    8.70
   0 -14   4  120.74    5.61
   0 -14  -4   92.37    5.80
   0 -14   4  156.50    6.84
   0 -14  -4  110.07    6.79
   0 -14  -4  148.11    6.90
   0 -14  -4  162.55    6.35
   0 -14   4  156.99    7.13
   0 -14   4  164.91    6.59
   0 -14   4  127.21    8.21
   0  14   4  127.61    9.05
   0  14  -4  126.45    5.31
   0  14   4  151.02    5.75
   0  14   5  877.13   14.74
   0  14   5  913.45   23.22
   0  14  -5  672.29   12.98
   0 -14  -5  896.14   17.34
   0 -14  -5  984.20   23.46
   0 -14   5  811.17   19.98
   0 -14   5  873.62   16.43
   0 -14   5  701.92   14.39
   0 -14   5  871.38   23.17
   0 -14   5  940.13   16.56
   0 -14   5  959.70   18.39
   0 -14   5  750.62   18.86
   0 -14  -5  882.87   19.19
   0 -14   5  936.75   17.63
   0 -14  -5  942.29   16.63
   0 -14   5 1030.94   19.11
   0 -14  -5  967.90   16.31
   0 -14   6  948.37   19.92
   0 -14  -6  924.25   17.21
   0  14  -6  472.78   14.12
   0 -14  -6  780.13   17.71
   0 -14  -6  922.74   19.21
   0  14   6  865.14   21.58
   0  14  -6  619.32   12.64
   0  14   6  863.47   15.37
   0 -14  -6  882.60   20.72
   0 -14  -6  797.79   16.86
   0 -14   6  764.23   18.00
   0 -14   6  698.05   14.83
   0 -14  -6  583.20   15.36
   0 -14  -6  911.52   15.90
   0 -14   6  680.40   16.72
   0 -14   6  889.45   18.73
   0 -14   6  915.61   16.85
   0 -14   6  928.50   22.56
   0 -14   6  714.67   17.45
   0 -14  -6  910.14   16.21
   0 -14   7 2191.38   33.31
   0 -14  -7 2194.21   28.79
   0  14  -7 1425.61   25.60
   0  14  -7 1406.81   20.61
   0  14   7 2320.21   34.98
   0  14   7 2258.95   26.92
   0  14   7 1810.56   30.03
   0 -14   7 2068.72   29.58
   0 -14   7 2403.32   34.70
   0 -14   7 2244.90   31.59
   0 -14   7 1855.80   27.85
   0 -14   7 1657.39   24.88
   0 -14   7 1788.68   26.72
   0 -14   7 2534.70   33.67
   0 -14  -7 1904.59   29.67
   0 -14  -7 2255.82   27.32
   0 -14  -7 2214.04   31.37
   0 -14   7 1918.96   27.93
   0 -14  -7 1975.36   28.38
   0 -14  -7 2216.05   26.92
   0 -14  -8  340.03   10.87
   0  14   8  285.42    9.48
   0 -14  -8  324.71   10.81
   0 -14  -8  318.64   10.49
   0 -14   8  355.69   11.67
   0 -14   8  344.74   12.25
   0 -14   8  329.39   12.64
   0 -14   8  273.92   10.00
   0 -14  -8  322.92   11.40
   0  14   8  318.54   10.38
   0 -14   8  313.27   13.25
   0  14   8  341.60   10.92
   0  14  -8  183.93    7.27
   0 -14  -8  268.88   11.37
   0 -14  -8  361.92   11.10
   0 -14   8  303.08   11.56
   0 -14   8  383.15   12.53
   0 -14   9  452.56   16.78
   0 -14  -9  582.34   15.78
   0  14   9  539.49   13.15
   0 -14  -9  617.65   14.41
   0 -14  -9  553.07   14.72
   0 -14   9  514.93   13.31
   0 -14   9  634.14   15.03
   0 -14   9  554.77   17.16
   0 -14   9  660.46   16.16
   0  14   9  642.22   14.64
   0 -14   9  653.72   16.05
   0 -14  -9  617.87   14.17
   0 -14  -9  467.30   15.22
   0 -14   9  507.40   15.43
   0 -14  -9  557.69   15.99
   0 -14  -9  567.54   14.97
   0  14   9  483.06   13.18
   0  14  10    1.83    1.62
   0 -14  10    2.21    1.92
   0 -14 -10    5.05    2.12
   0  14  10    4.92    1.73
   0 -14 -10   10.91    2.62
   0 -14  10    5.47    1.72
   0 -14  10    3.73    1.69
   0 -14  10    2.67    1.98
   0  14  10    9.75    2.24
   0 -14  10    5.42    1.70
   0 -14  10    2.85    1.96
   0 -14 -10    4.71    1.96
   0 -14  10    4.92    1.82
   0 -14 -10    4.88    1.53
   0 -14 -10    3.66    2.12
   0 -14 -10    3.79    2.09
   0 -14 -10    2.26    1.55
   0  14  11  129.50    6.73
   0 -14  11  113.29    8.64
   0  14  11  144.69    6.50
   0 -14 -11   97.59    7.15
   0 -14 -11   94.35    6.79
   0 -14  11   87.88    7.29
   0 -14  11  112.20    5.83
   0 -14  11  121.40    6.33
   0 -14  11  127.36    6.13
   0  14  11  129.91    6.41
   0 -14 -11  131.84    6.11
   0 -14  11  135.98    6.95
   0 -14  11  108.73    7.27
   0 -14 -11  134.05    7.92
   0 -14 -11   97.62    7.44
   0 -14 -11   87.58    7.39
   0 -14 -11  115.14    7.38
   0  14  12  647.48   14.33
   0 -14  12  608.12   19.03
   0  14  12  670.80   13.97
   0 -14  12  631.18   14.64
   0 -14 -12  683.82   17.08
   0 -14  12  625.76   16.76
   0 -14 -12  605.24   12.61
   0 -14 -12  484.68   16.03
   0 -14 -12  393.06   13.92
   0 -14 -12  438.64   15.88
   0 -14 -12  561.77   18.06
   0 -14  12  624.28   12.68
   0 -14  12  612.17   13.55
   0 -14  12  456.96   16.17
   0 -14 -12  503.06   15.33
   0  14  13 1564.80   21.67
   0 -14  13 1521.28   28.78
   0  14  13 1452.58   20.49
   0 -14  13 1444.84   21.80
   0 -14  13 1584.45   25.70
   0 -14 -13 1585.13   24.77
   0 -14 -13 1449.28   19.25
   0 -14 -13 1184.80   25.04
   0 -14 -13 1109.98   23.26
   0 -14  13 1286.78   26.28
   0 -14 -13 1247.74   24.00
   0 -14 -13 1536.51   28.83
   0 -14 -13 1267.04   26.65
   0  14  13 1554.15   21.17
   0  14  14  528.96   11.53
   0 -14 -14  626.02   14.16
   0 -14  14  604.84   14.56
   0 -14 -14  535.03   10.89
   0 -14 -14  536.42   15.90
   0 -14 -14  505.91   14.76
   0 -14  14  549.64   15.72
   0 -14 -14  529.79   14.65
   0  14  14  548.56   11.94
   0 -14 -14  584.97   16.27
   0 -14 -14  525.34   16.15
   0  14 -14  638.81   13.77
   0  14  14  582.68   12.46
   0  14  15  866.27   13.92
   0 -14  15  998.53   17.23
   0 -14 -15 1004.73   16.50
   0 -14 -15  900.52   17.67
   0  14  15  925.78   14.94
   0  14  15  909.26   14.73
   0  14  15  832.69   12.47
   0 -14 -15  930.39   19.62
   0 -14 -15  916.57   18.54
   0 -14 -15  931.40   19.93
   0 -14  15  888.80   18.23
   0  14  15  984.01   16.47
   0  14 -16    6.76    1.65
   0  14  16    1.80    1.17
   0  14  16    1.92    1.27
   0 -14 -16    2.33    1.59
   0 -14 -16    3.88    1.58
   0 -14 -16    3.79    1.75
   0  14 -16    3.98    1.48
   0  14  16    2.06    1.13
   0 -14  16    4.44    1.78
   0 -14 -16    2.89    1.21
   0 -14  16    3.05    1.43
   0  14 -17   55.21    3.29
   0 -14 -17   55.82    3.75
   0 -14  17   45.49    3.20
   0  14 -17   50.67    3.23
   0 -14  17   53.34    3.85
   0  14  17   53.22    3.33
   0  14  17   48.38    2.77
   0 -14 -17   54.17    3.01
   0 -14 -18  285.58    7.22
   0 -14  18  274.68    7.50
   0  14  18  281.25    6.68
   0  14 -18  289.63    6.92
   0  14  19  907.02   11.00
   0 -14  19  846.82   11.54
   0 -16   0 2377.00   26.78
   0 -16   0 2221.47   25.10
   0 -16   0 1994.40   32.03
   0 -16   0 2037.50   25.25
   0 -16   0 1557.80   36.36
   0 -16   0 1850.66   24.76
   0 -16   0 1979.38   48.60
   0 -16  -1  288.62    9.14
   0 -16   1  316.73    9.49
   0 -16   1  271.45   15.07
   0 -16   1  285.57    9.77
   0 -16  -1  258.65   14.16
   0 -16  -1  298.49   11.13
   0 -16  -1  302.54    9.43
   0 -16   1  307.80   13.39
   0 -16  -1  370.27   10.21
   0 -16  -1  330.36    9.66
   0 -16   1  356.75    9.51
   0 -16   1  347.36   10.09
   0 -16  -1  236.71    8.54
   0 -16   1  355.78   10.56
   0 -16  -1  362.18   20.81
   0 -16   2  759.85   26.48
   0 -16  -2  817.21   29.69
   0 -16   2  606.17   20.27
   0 -16  -2  602.35   19.77
   0 -16   2  672.65   14.05
   0 -16   2  734.95   15.38
   0 -16  -2  655.60   14.30
   0 -16   2  574.38   14.54
   0 -16   2  651.60   22.67
   0 -16  -2  644.85   15.16
   0 -16  -2  631.13   13.13
   0 -16   2  760.55   13.60
   0 -16  -2  822.88   15.16
   0 -16  -2  525.51   13.93
   0 -16   2  755.58   15.19
   0 -16  -2  693.91   14.63
   0 -16  -3    1.75    2.84
   0 -16   3    4.26    3.01
   0 -16  -3    6.99    1.80
   0 -16   3    4.11    1.58
   0 -16   3    9.77    1.97
   0 -16   3    4.16    2.69
   0 -16  -3   12.78    1.98
   0 -16   3    1.52    1.40
   0 -16  -3    5.08    1.56
   0 -16   3    1.07    2.29
   0 -16  -3    7.57    1.88
   0 -16   3    8.73    1.91
   0 -16  -3    3.14    2.02
   0 -16  -3    1.67    1.52
   0 -16   3    5.21    1.36
   0 -16  -4  122.38    9.86
   0 -16   4  106.15    8.52
   0 -16  -4  107.08    6.26
   0 -16   4  123.30    5.11
   0 -16  -4   82.44    6.11
   0 -16   4  113.81    6.23
   0 -16   4  123.39    6.68
   0 -16  -4   86.42    6.40
   0 -16  -4  101.85    5.99
   0 -16  -4  103.53    5.05
   0 -16   4   92.95    6.38
   0 -16   4  136.09    6.51
   0 -16   5  367.32   11.04
   0 -16   5  359.84   14.17
   0 -16  -5  338.11   11.11
   0 -16   5  381.01   12.19
   0 -16  -5  381.81   10.92
   0 -16  -5  420.02   16.29
   0 -16   5  356.07   13.95
   0 -16   5  308.26   12.82
   0 -16  -5  342.11   13.60
   0 -16  -5  349.43   12.51
   0 -16  -5  344.19   11.67
   0 -16   5  376.26   11.62
   0 -16   5  414.08   11.98
   0  16   6 2113.85   29.12
   0 -16   6 2116.93   29.76
   0 -16  -6 2053.80   30.26
   0 -16   6 1898.05   28.11
   0 -16  -6 1752.83   29.40
   0 -16   6 1644.03   28.26
   0 -16  -6 1970.00   26.79
   0 -16  -6 1992.66   25.80
   0 -16   6 1637.77   28.05
   0 -16   6 1838.22   26.38
   0 -16   6 2058.74   36.28
   0 -16   6 1806.04   30.15
   0 -16   6 1917.88   29.51
   0  16   7   79.49    5.53
   0 -16   7   56.14    4.99
   0 -16  -7   64.69    5.32
   0 -16   7   76.01    6.06
   0 -16  -7   54.29    5.25
   0 -16  -7   75.73    5.59
   0 -16  -7   70.44    5.25
   0 -16  -7   67.10    4.86
   0 -16   7   63.29    5.43
   0 -16   7   66.21    5.82
   0 -16   7   79.07    6.86
   0 -16   7   75.51    5.51
   0 -16   7   64.59    5.60
   0  16   8 1113.08   20.53
   0 -16   8 1207.28   25.42
   0  16   8 1518.53   23.02
   0 -16   8 1055.14   20.02
   0 -16  -8 1208.46   22.64
   0 -16  -8  982.41   22.35
   0 -16   8 1380.22   24.09
   0 -16   8 1448.68   26.42
   0 -16   8 1158.59   21.58
   0 -16   8 1401.95   24.28
   0 -16   8 1204.81   25.01
   0 -16  -8 1244.07   21.54
   0 -16  -8 1215.23   20.64
   0 -16  -9   24.68    3.31
   0 -16   9   22.48    3.88
   0 -16  -9   20.62    2.98
   0 -16   9   18.75    2.88
   0 -16   9   27.91    3.74
   0 -16   9   29.80    4.33
   0 -16   9   28.74    3.54
   0 -16   9   21.97    3.62
   0 -16   9   27.02    3.53
   0 -16  -9   19.00    3.43
   0 -16  -9   26.97    3.20
   0  16   9   25.54    3.16
   0  16   9   20.01    2.98
   0 -16  -9   22.12    3.39
   0 -16 -10   18.41    3.00
   0 -16  10   14.62    3.39
   0 -16  10   18.18    2.76
   0 -16  10   15.38    3.22
   0 -16 -10   17.29    3.24
   0 -16 -10   23.73    2.84
   0  16  10   25.24    2.97
   0 -16 -10   28.13    3.55
   0 -16 -10   17.91    3.24
   0  16  10   25.33    3.21
   0 -16  10   21.66    3.09
   0 -16  10   21.74    2.92
   0 -16  10   15.71    3.44
   0 -16  10   22.44    2.93
   0 -16 -11   25.03    3.40
   0 -16  11   21.84    3.93
   0  16  11   25.33    2.96
   0 -16 -11   25.42    3.60
   0 -16  11   27.28    3.83
   0 -16  11   29.36    3.26
   0 -16 -11   23.50    2.65
   0  16  11   26.86    2.91
   0 -16 -11   17.79    3.00
   0 -16 -11   21.56    3.57
   0  16  11   27.25    3.06
   0 -16  11   17.86    3.47
   0 -16  11   25.65    3.08
   0 -16  11   26.28    2.91
   0 -16 -12 1032.98   19.88
   0  16  12 1335.23   18.59
   0 -16 -12  686.51   17.03
   0 -16  12 1264.45   25.90
   0  16  12 1277.37   18.59
   0  16  12 1386.59   19.42
   0 -16 -12  888.59   21.10
   0 -16  12 1076.72   23.19
   0 -16  12 1348.01   18.09
   0 -16 -12 1363.76   22.68
   0 -16  12 1315.12   22.97
   0 -16 -12 1245.07   17.46
   0 -16 -13   47.06    4.83
   0 -16  13   47.63    4.64
   0  16  13   51.31    3.68
   0 -16 -13   58.89    4.44
   0 -16  13   63.23    4.77
   0 -16 -13   50.92    3.35
   0 -16  13   58.70    5.37
   0  16  13   52.12    3.57
   0  16  14 1562.79   17.64
   0  16  14 1759.67   21.30
   0 -16 -14 1549.99   24.86
   0 -16 -14 1757.97   21.85
   0 -16  14 1730.05   22.22
   0 -16  14 1560.98   23.46
   0  16  14 1674.71   19.46
   0  16  14 1592.75   18.75
   0 -16  14 1691.61   25.79
   0  16  14 1597.84   18.71
   0 -16 -15   26.12    3.03
   0 -16  15   30.46    2.67
   0 -16 -15   32.65    2.66
   0 -16  15   29.91    2.89
   0  16  15   35.19    2.84
   0  16  15   28.80    2.37
   0 -16  15   31.10    3.25
   0  16  15   30.69    2.44
   0 -16 -16   42.94    2.52
   0 -16  16   42.76    3.27
   0 -16 -16   43.26    3.27
   0 -16  16   36.36    2.65
   0  16  16   43.45    2.78
   0  16  16   37.75    2.37
   0 -16 -17    2.61    0.73
   0 -16  17    4.30    0.88
   0  16  18  409.03    6.39
   0 -18   0 1648.75   42.49
   0 -18   0 1648.37   38.10
   0 -18   0 1710.31   25.11
   0 -18   0 1681.29   24.01
   0 -18  -1  316.16    9.27
   0 -18  -1  403.03   10.51
   0 -18  -1  457.35   11.46
   0 -18   1  435.29   11.51
   0 -18   1  400.78    9.88
   0 -18  -1  419.52   20.82
   0 -18  -1  357.83   10.28
   0 -18   1  382.35   14.93
   0 -18   1  353.41   11.15
   0 -18  -1  380.15   16.97
   0 -18  -1  373.11   11.57
   0 -18   1  398.23   19.04
   0 -18   1  391.46   11.58
   0 -18  -2  628.83   13.74
   0 -18  -2  612.48   11.68
   0 -18  -2  492.48   12.72
   0 -18   2  643.76   14.17
   0 -18   2  642.53   12.01
   0 -18  -2  685.73   24.89
   0 -18   2  672.61   15.11
   0 -18   2  632.42   24.31
   0 -18   2  591.65   14.27
   0 -18  -2  552.27   18.81
   0 -18   2  580.51   19.80
   0 -18  -2  556.36   14.34
   0 -18   2  683.29   24.51
   0 -18   2  532.45   14.29
   0 -18  -2  584.78   12.72
   0 -18  -3   32.24    3.34
   0 -18   3   42.72    3.86
   0 -18  -3   33.51    2.92
   0 -18   3   33.65    2.72
   0 -18  -3   32.56    3.64
   0 -18  -3   40.03    5.96
   0 -18   3   43.35    4.04
   0 -18   3   33.38    5.68
   0 -18   3   40.50    6.10
   0 -18   3   31.45    3.44
   0 -18  -3   32.50    4.45
   0 -18   3   33.41    5.35
   0 -18  -3   31.99    3.63
   0 -18  -3   28.92    2.89
   0 -18   3   29.85    3.83
   0 -18  -4  128.15    6.76
   0 -18  -4  113.84    6.82
   0 -18   4  143.97    7.03
   0 -18   4  135.82    5.14
   0 -18   4  146.46    7.40
   0 -18   4  125.77    9.23
   0 -18  -4  141.37    9.64
   0 -18  -4  121.59    6.95
   0 -18  -4  133.89    5.70
   0 -18   4  110.89    7.12
   0 -18   4   98.33    8.84
   0 -18  -4  112.25    6.94
   0 -18   4  122.66    6.65
   0 -18   5  456.88   12.80
   0 -18  -5  422.01   12.71
   0 -18  -5  403.95   13.03
   0 -18   5  474.35   13.68
   0 -18   5  417.20   12.27
   0 -18   5  367.48   13.09
   0 -18   5  487.72   16.76
   0 -18  -5  455.93   15.62
   0 -18   5  422.84   15.14
   0  18   6 1302.15   22.54
   0 -18   6 1255.21   22.34
   0 -18  -6 1345.24   23.54
   0 -18   6 1306.74   23.62
   0 -18   6 1104.27   20.62
   0 -18   6 1470.49   30.73
   0 -18   6 1262.28   25.16
   0 -18   6 1144.06   23.20
   0 -18  -6 1242.36   24.07
   0  18   7  268.42    9.65
   0 -18  -7  257.92    9.79
   0 -18   7  234.22    9.72
   0 -18   7  289.95   12.63
   0 -18   7  260.83   10.63
   0 -18   7  228.52   10.14
   0 -18   7  240.60   10.04
   0 -18   7  213.22    9.11
   0 -18  -7  218.10    9.25
   0 -18   8  990.08   19.07
   0 -18   8  872.11   20.32
   0 -18   8 1132.94   21.11
   0 -18  -8  779.44   18.79
   0 -18   8  976.92   20.15
   0 -18  -8 1112.92   19.39
   0  18   8 1122.81   18.98
   0 -18  -9   35.81    4.15
   0 -18   9   41.93    4.52
   0  18   9   51.33    3.93
   0 -18   9   34.15    4.28
   0 -18   9   42.51    3.79
   0 -18   9   51.62    4.29
   0  18   9   50.14    3.93
   0  18  10   13.80    2.21
   0 -18  10   10.96    2.64
   0 -18  10   13.49    2.71
   0 -18 -10   12.73    2.64
   0 -18 -10   13.86    2.14
   0  18  10   19.09    2.31
   0 -18  10   14.35    2.22
   0 -18  10   23.33    2.79
   0 -18  10    6.34    2.33
   0  18  10   16.11    2.24
   0 -18  11  359.77    9.01
   0 -18  11  283.72   10.74
   0  18  11  368.54    8.62
   0 -18  11  341.59   10.78
   0 -18 -11  358.79   10.92
   0 -18  11  299.50   11.15
   0  18  11  351.41    8.91
   0  18  11  371.53    8.97
   0  18  12  583.39   10.53
   0  18  12  590.74   10.26
   0 -18 -12  631.27   13.10
   0 -18  12  601.07   13.20
   0 -18  12  588.99   14.66
   0  18  12  619.27   10.91
   0  18  12  585.32   10.79
   0  18  13  162.65    5.26
   0 -18  13  151.37    6.37
   0  18  13  167.91    5.12
   0 -18  13  178.92    6.40
   0 -18 -13  180.69    6.22
   0 -18  13  175.20    7.28
   0  18  13  178.65    5.69
   0  18  13  165.63    5.19
   0  18  13  165.65    4.97
   0 -18  14  578.96    9.94
   0 -18  14  586.25   11.73
   0 -18 -14  580.38    9.68
   0  18  14  612.53    9.62
   0 -18  15   15.37    1.80
   0 -18 -15   16.34    1.43
   0  18  15   14.34    1.43
   0 -20   0   10.73    2.47
   0 -20   0    5.99    1.65
   0 -20   0    6.84    1.46
   0 -20   0    4.39    2.82
   0 -20   1  440.32   11.78
   0 -20   1  450.29   19.01
   0 -20  -1  460.86   17.02
   0 -20  -1  440.84   10.71
   0 -20   1  421.69   13.03
   0 -20   1  465.25    9.51
   0 -20  -1  463.16   10.44
   0 -20  -2    3.71    1.25
   0 -20   2    5.27    1.86
   0 -20   2    5.65    1.94
   0 -20   2    0.50    2.67
   0 -20   2    3.63    1.45
   0 -20  -2    5.79    1.44
   0 -20  -2    3.24    2.07
   0 -20  -2    2.99    3.09
   0 -20   2   11.55    4.19
   0 -20   3   13.84    2.59
   0 -20   3   11.53    2.49
   0 -20  -3   11.79    2.50
   0 -20   3    5.85    1.70
   0 -20  -3    6.48    1.64
   0 -20   3    7.43    3.34
   0 -20  -3    3.76    2.74
   0 -20  -4   13.13    2.27
   0 -20   4   19.25    3.24
   0 -20   4   12.66    2.56
   0 -20   4   24.57    4.49
   0 -20   4   17.46    2.51
   0 -20  -4   17.97    2.47
   0 -20   4   19.39    3.87
   0 -20  -4   16.83    3.57
   0 -20  -5  417.30   11.40
   0 -20   5  460.26   12.03
   0 -20   5  460.93   14.52
   0 -20  -5  450.92   14.13
   0 -20  -6    5.69    1.84
   0 -20   6    7.57    2.39
   0 -20   6    5.18    1.84
   0  20   6    5.75    1.86
   0 -20   6    5.05    1.91
   0 -20  -6    4.20    1.72
   0  20   7  884.32   15.29
   0 -20   7  807.91   16.54
   0 -20   7  836.98   17.17
   0 -20   7  649.29   14.70
   0 -20   7  650.04   15.63
   0 -20  -7  696.51   14.32
   0 -20   8   21.44    2.84
   0 -20   8   23.98    2.72
   0  20   8   20.06    2.41
   0  20   9   15.52    1.97
   0 -20   9   10.59    2.19
   0  20   9   15.99    1.81
   0 -20   9   19.30    2.42
   0 -20   9   13.95    1.93
   0 -20  -9   11.16    2.12
   0 -20 -10    2.36    1.23
   0 -20  10    1.71    1.36
   0 -20 -10    1.91    1.04
   0 -20  10    2.00    1.43
   0 -20  10    1.04    1.00
   0  20  10    2.59    1.05
   0  20  10    1.20    0.90
   0  20  11  651.56    9.30
   0 -20 -11  583.28   10.81
   0 -20  11  739.36   12.44
   0 -20 -11  724.73   11.99
   0  20  11  674.11    9.96
   0 -20  11  656.77   12.42
   0 -20  12   41.17    2.63
   0 -20 -12   45.73    2.66
   0 -20 -12   40.31    2.61
   0  20  12   35.87    1.94
   0 -20 -13  627.20    8.11
   0 -20 -13  584.21    8.32
   0 -22   0  793.53   24.30
   0 -22   0  621.88   17.18
   0 -22   1  520.61   16.64
   0 -22  -1  460.53   13.34
   0 -22   2  183.74   10.76
   0 -22  -2  170.53   10.12
   0 -22   2  171.30    9.72
   0 -22  -3   32.01    2.50
   0 -22   3   65.50    5.94
   0 -22  -3   54.54    5.27
   0 -22  -3   32.88    2.74
   0 -22   3   63.21    5.79
   0 -22  -4   89.60    4.23
   0 -22  -4  131.95    6.95
   0 -22   4  128.90    7.01
   0 -22   4   99.20    5.44
   0 -22   4  163.41    8.29
   0 -22  -5  119.41    4.98
   0 -22   5  136.33    6.23
   0 -22  -6  274.95    7.52
   0 -22  -6  330.00    8.15
   0 -22   6  471.12   10.97
   0 -22   6  418.77   10.43
   0 -22  -7  295.56    7.50
   0 -22  -8   36.75    2.56
  -1   1  24   45.41    2.65
   1  -1  24   49.57    2.70
  -1  -1 -24   48.64    2.30
  -1  -1 -24   43.39    2.19
  -1  -1 -23   26.65    2.21
  -1  -1 -23   25.65    2.26
  -1  -1 -23   24.07    2.03
   1   1 -23   27.81    2.06
   1  -1  23   29.40    2.58
  -1   1  23   28.65    2.59
  -1  -1 -23   21.77    2.06
  -1   1  23   27.19    2.38
   1  -1  23   23.28    2.23
  -1  -1 -22   69.95    4.05
   1   1 -22   81.45    4.03
  -1  -1 -22   71.94    3.88
   1   1 -22   78.83    3.79
   1   1 -22   67.89    3.77
  -1  -1 -22   72.13    4.12
   1  -1  22   72.12    4.11
   1  -1  22   75.80    4.00
  -1   1  22   70.78    3.80
  -1   1  22   73.17    3.89
  -1   1  22   73.27    4.52
   1  -1  22   73.56    4.33
   1  -1  22   72.45    4.30
  -1  -1 -21  780.24   13.73
   1   1 -21  783.73   13.41
   1   1 -21  828.22   13.78
   1   1 -21  728.89   13.55
   1   1 -21  733.12   13.60
  -1  -1 -21  748.61   14.22
   1   1 -21  712.45   13.13
  -1   1  21  823.41   15.93
   1  -1  21  773.86   14.91
  -1   1  21  775.98   13.29
   1  -1  21  823.58   15.62
   1  -1  21  779.71   14.23
  -1   1  21  760.45   13.44
  -1   1  21  766.92   13.67
   1  -1  21  798.64   14.69
  -1  -1 -20  334.34    9.30
   1   1 -20  325.88    9.15
   1  -1  20  350.12   10.75
  -1  -1 -20  295.43    8.32
  -1  -1 -20  301.99    9.33
   1   1 -20  301.26    8.78
   1   1 -20  301.69    9.02
   1   1 -20  300.67    9.02
   1   1 -20  298.86    8.22
  -1   1  20  338.28   10.55
  -1   1  20  317.92    8.95
   1  -1  20  325.66   10.21
  -1   1  20  316.62    9.15
   1  -1  20  324.21    9.63
   1  -1  20  315.44    9.67
  -1   1  20  312.76    8.99
   1  -1  19 1226.30   19.69
   1  -1  19 1224.67   19.29
  -1   1  19 1191.78   18.43
  -1   1  19 1197.31   18.36
   1   1 -19 1131.41   16.72
   1   1 -19 1234.38   18.43
   1   1 -19 1242.02   17.14
  -1  -1 -19 1149.01   18.02
  -1  -1 -19 1081.37   15.68
   1   1 -19 1156.59   18.33
   1   1 -19 1155.70   18.37
  -1  -1 -19 1139.29   18.56
  -1  -1 -19 1130.05   18.76
   1   1 -19 1125.70   17.67
  -1  -1 -19 1126.47   18.71
  -1  -1 -19 1130.24   17.21
   1   1 -19 1144.89   16.15
   1  -1  19 1192.69   20.08
  -1   1  19 1184.85   18.14
  -1   1  19 1175.59   20.20
  -1   1  18  240.68    8.14
  -1   1  18  236.75    8.04
   1  -1  18  240.39    8.39
   1  -1  18  251.40    8.91
   1   1 -18  225.41    7.33
  -1  -1 -18  222.95    7.79
   1   1 -18  226.53    7.83
  -1  -1 -18  235.72    8.10
   1   1 -18  243.60    8.06
  -1  -1 -18  215.15    6.96
  -1  -1 -18  223.59    8.27
  -1  -1 -18  229.79    8.25
   1   1 -18  233.63    8.05
   1   1 -18  236.28    8.14
   1   1 -18  225.86    7.77
  -1  -1 -18  236.07    8.49
  -1  -1 -18  222.26    7.53
   1   1 -18  219.46    6.98
   1  -1  18  228.79    8.64
  -1   1  18  219.15    8.57
  -1   1  18  225.31    7.76
  -1  -1 -17  216.76    7.39
   1   1 -17  222.04    7.63
  -1  -1 -17  215.83    8.05
   1   1 -17  218.09    7.68
   1   1 -17  219.65    7.72
  -1   1  17  231.73    7.91
  -1  -1 -17  226.14    8.24
  -1  -1 -17  222.10    8.08
   1  -1  17  228.00    8.05
   1  -1  17  224.84    8.36
  -1  -1 -17  226.24    7.77
   1   1 -17  215.10    7.08
   1   1 -17  215.03    7.60
  -1  -1 -17  208.09    6.93
  -1  -1 -17  226.21    7.78
   1   1 -17  217.62    7.54
   1   1 -17  208.62    6.76
  -1  -1 -17  215.50    7.33
  -1   1  17  229.55    7.87
  -1   1  17  227.26    8.75
   1  -1  17  223.31    8.37
   1   1 -16   20.28    2.44
  -1  -1 -16   20.53    2.53
  -1   1  16   18.57    2.42
   1   1 -16   16.98    2.23
  -1  -1 -16   17.18    2.41
   1  -1  16   16.95    2.51
  -1  -1 -16   14.97    2.09
   1   1 -16   18.15    2.25
   1   1 -16   18.81    2.48
  -1  -1 -16   19.41    2.31
  -1  -1 -16   19.01    2.52
   1   1 -16   17.03    2.21
   1  -1  16   18.64    2.53
   1  -1  16   22.22    2.67
  -1  -1 -16   16.25    2.22
   1   1 -16   16.41    2.02
  -1  -1 -16   21.49    2.40
  -1  -1 -16   19.34    2.18
   1   1 -16   16.20    2.02
   1   1 -16   21.61    2.47
  -1  -1 -16   17.14    2.12
   1   1 -16   14.90    1.94
   1  -1  16   19.70    2.63
  -1   1  16   17.12    2.26
  -1   1  16   19.57    2.66
  -1  -1 -15 1116.88   16.80
   1  -1  15 1033.02   17.97
  -1  -1 -15 1141.12   17.97
   1   1 -15 1141.20   17.07
  -1   1  15 1152.98   17.32
  -1  -1 -15 1131.20   18.19
   1   1 -15 1107.80   17.00
   1   1 -15 1168.19   17.05
  -1  -1 -15 1144.89   18.12
   1  -1  15 1095.41   17.41
   1  -1  15 1196.34   18.63
  -1  -1 -15 1145.30   17.34
   1   1 -15 1080.43   15.64
  -1  -1 -15 1128.20   16.85
  -1  -1 -15 1081.04   16.20
   1   1 -15 1061.22   16.26
   1   1 -15 1196.68   18.44
   1   1 -15 1038.62   15.56
   1   1 -15 1100.16   16.77
  -1  -1 -15 1140.87   16.31
   1  -1  15 1345.72   20.23
   1   1 -15 1022.71   14.97
  -1  -1 -15 1081.14   15.85
  -1   1  15 1091.19   18.23
   1  -1  15 1096.29   18.07
  -1   1  15 1147.77   17.01
   1  -1  14  274.59    8.33
   1  -1  14  287.12    8.77
  -1  -1 -14  266.91    8.08
  -1  -1 -14  281.26    7.83
   1   1 -14  278.77    8.51
  -1  -1 -14  314.06    7.91
  -1   1  14  287.41    7.37
  -1  -1 -14  273.01    7.91
   1   1 -14  265.20    7.94
   1   1 -14  257.74    7.27
  -1  -1 -14  278.62    8.50
   1   1 -14  269.13    7.95
  -1  -1 -14  278.11    8.57
  -1   1  14  305.39    8.37
   1   1 -14  285.67    8.09
  -1  -1 -14  272.22    8.48
  -1   1  14  258.00    6.72
   1   1 -14  261.87    7.79
  -1  -1 -13 3681.89   32.06
  -1   1  13 3510.60   27.98
   1  -1  13 3583.74   32.11
   1  -1  13 3921.88   34.69
   1   1 -13 4193.98   31.30
   1   1 -13 3820.96   33.11
  -1  -1 -13 3500.93   29.95
  -1   1  13 3878.17   32.09
   1   1 -13 3592.57   30.98
  -1  -1 -13 3751.69   33.96
  -1  -1 -13 3833.60   33.72
   1   1 -13 3674.42   31.40
  -1  -1 -13 3828.15   33.57
   1   1 -13 3707.43   31.60
   1   1 -13 3544.91   29.85
  -1  -1 -13 3720.87   32.01
  -1   1  13 4058.66   30.63
  -1  -1 -13 3844.22   30.11
  -1   1  13 3616.88   32.79
   1  -1  12  917.07   14.57
  -1   1  12  880.51   14.49
  -1  -1 -12  920.96   12.58
  -1   1  12  988.61   13.46
  -1  -1 -12  891.28   14.65
   1   1 -12  844.41   13.36
   1  -1  12  850.96   13.89
   1   1 -12  877.66   13.57
   1   1 -12  880.45   13.54
  -1  -1 -12  906.72   14.75
  -1  -1 -12  888.50   14.80
   1   1 -12  953.17   13.33
  -1  -1 -12  944.83   13.22
  -1  -1 -12  867.09   11.09
   1   1 -12  886.38   14.31
  -1  -1 -12  882.96   14.05
  -1  -1 -12  871.85   13.79
  -1  -1 -11 1067.98   13.93
  -1  -1 -11 1068.67   12.21
   1   1 -11 1178.21   14.83
  -1   1  11 1111.89   12.09
  -1   1  11 1064.93   15.31
   1  -1  11 1124.39   11.70
   1  -1  11 1135.12   15.98
  -1  -1 -11 1061.09   13.12
  -1   1  11 1140.22   14.12
  -1  -1 -10  477.58    8.57
  -1  -1 -10  509.35    7.99
   1   1 -10  533.31    9.44
  -1   1  10  510.39    7.99
  -1   1  10  497.57   10.00
   1  -1  10  522.84    7.51
   1  -1  10  491.48   10.01
  -1   1  10  509.21    8.99
  -1  -1 -10  511.71    8.61
  -1  -1  -9 2249.62   19.65
   1   1  -9 2400.22   21.18
  -1   1   9 2519.02   19.63
   1  -1   9 2397.79   22.78
  -1  -1  -9 2177.17   19.33
   1   1  -9 2319.99   17.62
  -1   1   9 2417.87   21.15
   1  -1   9 2364.91   17.35
  -1   1   9 2290.95   22.22
   1   1  -8  177.96    5.03
  -1  -1  -8  176.57    4.78
  -1   1   8  194.72    5.39
  -1  -1  -8  188.86    4.81
   1  -1   8  190.50    5.73
   1   1  -8  174.33    3.88
  -1   1   8  176.38    5.63
   1  -1   8  196.77    4.14
   1   1  -7 4691.08   31.51
   1   1  -7 4440.00   31.84
  -1  -1  -7 4243.97   29.70
   1  -1   7 5244.55   35.31
   1  -1   7 5351.86   25.42
  -1   1   7 5763.45   34.93
   1   1  -7 4769.82   27.32
  -1  -1  -7 5006.11   30.99
   1  -1   7 5248.58   28.34
  -1   1   7 5261.96   35.56
   1  -1   6 1844.77   11.24
  -1  -1  -6 1850.74   16.21
   1   1  -6 1774.02   16.42
   1   1  -6 1809.57   16.80
  -1  -1  -6 1923.11   11.85
  -1   1   6 2631.88   20.24
   1  -1   6 2680.06   16.08
   1   1  -6 1794.08   13.08
   1  -1   6 2558.55   21.12
  -1   1   6 2784.13   21.71
  -1  -1  -6 2429.08   18.46
  -1   1   6 2574.65   21.53
   1  -1   6 2193.42   12.74
   1  -1   5 5095.67   22.78
  -1   1   5 5445.02   31.81
  -1   1   5 5287.16   29.84
   1  -1   5 4739.71   29.05
  -1  -1  -5 4296.27   25.76
  -1   1   5 5593.87   31.52
   1   1  -4  862.07    8.91
   1   1  -4  756.15    8.46
  -1  -1  -4  921.11    8.91
   1  -1   4  887.16    7.88
   1   1  -4  721.72    5.91
   1  -1   4 1046.58   11.69
  -1  -1  -4  857.00    9.61
  -1   1   4 1241.59   13.41
  -1  -1  -4  974.97   10.47
  -1   1   4 1039.97   12.23
   1   1  -3 1054.71    9.04
  -1   1   3 1260.40   13.09
   1  -1   3 1026.47   10.85
  -1   1   3 1620.03   14.78
  -1  -1  -3 1077.11   10.89
  -1  -1  -3 1182.91   11.88
   1   1  -2  385.11    4.05
  -1  -1  -2  367.00    5.33
   1  -1   2  423.28    5.06
  -1   1   2  390.07    6.69
  -1   1   2  448.23    6.75
  -1  -1  -1 2510.71   15.42
   1  -1   1 3017.46   13.25
  -1   1   0 1234.29    8.39
  -1  -1   0 1551.33    8.39
  -1   1   0 1388.64    8.44
   1   1   0 1401.40    7.94
  -1   1   0 1246.80    8.03
   1   1   0 1646.31    8.16
  -1  -1   1 2394.00   13.24
   1  -1  -2  648.16    4.57
  -1   1  -2  549.72    4.71
   1  -1  -2  623.60    3.36
  -1   1  -2  597.48    4.74
  -1   1  -2  710.93    3.83
  -1  -1   2  595.15    4.01
  -1  -1   2  657.72    5.25
   1   1   2  613.22    4.84
  -1   1  -3 1252.08    8.53
   1  -1  -3 1344.50    8.12
  -1  -1   3 1331.09    7.57
  -1   1  -3 1302.02    8.05
  -1  -1   3 1268.11    8.56
  -1  -1   3 1341.30    9.83
   1   1   3 1348.16    8.86
   1  -1  -4  885.24    7.32
  -1   1  -4  784.77    6.62
  -1  -1   4  749.46    7.34
   1  -1  -4  941.39    8.26
   1   1   4  886.16    8.30
  -1  -1   4  825.28    8.72
  -1  -1   5 2898.43   19.27
  -1   1  -5 3180.93   18.27
   1  -1  -5 3359.61   21.51
   1  -1  -5 3638.28   20.09
   1   1   5 3496.53   22.36
  -1  -1   5 2954.26   17.22
  -1  -1   5 2845.18   23.03
  -1  -1   5 2921.62   21.78
  -1  -1   6 1410.76   12.73
   1  -1  -6 2051.49   10.55
   1   1   6 1846.25   16.85
   1  -1  -6 1815.06   13.95
   1  -1  -6 1662.87   15.19
  -1  -1   6 1745.59    9.88
  -1  -1   6 1346.04   14.71
  -1  -1   6 1243.80   15.65
  -1   1  -6 1531.67   14.10
  -1   1  -6 1720.22   12.56
   1   1   6 1749.69   14.28
  -1  -1   7 4160.41   28.34
  -1   1  -7 3577.01   22.18
  -1  -1   7 3312.54   28.97
   1   1   7 3851.66   25.10
  -1   1  -7 3187.71   23.79
  -1  -1   7 4208.44   24.45
   1  -1  -7 3455.05   25.97
   1  -1  -7 3909.50   24.52
  -1  -1   8   97.82    3.95
   1   1   8   72.13    2.61
  -1   1  -8   83.98    3.11
  -1  -1   8   80.50    4.17
   1   1   8   96.53    3.39
  -1  -1   8   98.92    3.07
  -1   1  -8   80.75    3.53
   1  -1  -8   84.86    3.70
   1  -1  -8   87.86    3.18
   1   1   9 1805.09   15.37
  -1  -1   9 2275.93   20.55
   1   1   9 1979.93   16.97
  -1   1  -9 1966.35   17.25
  -1  -1   9 2075.38   22.94
  -1  -1   9 2225.82   16.45
   1  -1  -9 2020.69   20.67
  -1   1  -9 1980.63   19.12
   1  -1  -9 2267.14   18.64
  -1  -1  10  480.63    8.95
  -1   1 -10  450.45    7.59
   1   1  10  418.89    6.52
   1   1  10  414.53    7.15
  -1  -1  10  498.29    6.91
   1  -1 -10  491.83    8.28
   1  -1 -10  456.17    9.38
  -1   1 -10  396.95    8.39
  -1   1 -11 1065.26   12.48
   1   1  11  974.72   11.62
   1   1  11  999.80   14.36
  -1  -1  11 1200.24   14.77
  -1   1 -11 1067.01   13.73
  -1   1 -11 1014.92   13.90
   1  -1 -11 1114.59   15.50
   1  -1 -11 1135.24   13.35
  -1   1 -12  812.34   12.96
  -1   1 -12  796.54   13.10
   1   1  12  784.95   12.43
  -1  -1  12  815.63   13.14
   1  -1 -12  816.24   13.08
  -1   1 -12  800.38   12.00
   1  -1 -12  813.47   13.80
  -1   1 -12  793.62   12.63
   1  -1 -12  816.88   11.39
   1  -1 -12  785.33   12.68
  -1   1 -12  799.29   13.52
   1  -1 -12  810.78   13.26
   1  -1 -12  784.33   12.55
  -1   1 -12  824.94   11.28
  -1  -1  12  898.10   12.82
   1   1  12  708.99   12.42
   1   1  12  746.49   10.09
   1   1  13 3607.57   31.75
  -1  -1  13 3874.79   29.98
  -1   1 -13 3746.31   32.64
   1  -1 -13 3622.31   31.05
  -1   1 -13 3574.69   30.90
   1  -1 -13 3474.76   28.87
  -1   1 -13 3822.58   29.75
  -1   1 -13 3605.91   30.88
   1  -1 -13 3735.70   33.11
   1  -1 -13 3679.97   31.33
  -1   1 -13 3597.72   31.22
  -1  -1  13 3672.89   31.45
  -1   1 -13 3781.12   32.15
   1   1  13 3555.44   30.16
   1  -1 -13 3709.51   32.13
  -1   1 -13 3583.52   30.71
   1  -1 -13 3550.95   30.30
   1   1  14  375.63    9.15
  -1   1 -14  359.24    8.98
   1  -1 -14  361.49    8.55
   1   1  14  393.55    9.97
   1  -1 -14  377.59    9.18
  -1   1 -14  383.51    9.71
  -1   1 -14  378.05    9.37
   1  -1 -14  405.63   10.25
   1  -1 -14  339.82    7.97
   1  -1 -14  383.00    9.60
  -1   1 -14  374.35    9.21
   1  -1 -14  364.24    8.91
  -1   1 -14  390.04    9.72
  -1   1 -14  376.02    9.35
   1  -1 -14  377.30    9.48
   1  -1 -14  368.89    9.30
  -1  -1  14  392.75    9.68
  -1   1 -15 1116.11   16.66
   1  -1 -15 1126.51   17.32
  -1   1 -15 1152.09   16.52
  -1   1 -15 1241.01   18.14
   1  -1 -15 1160.70   18.16
   1  -1 -15 1118.10   17.13
   1   1  15 1163.95   18.78
  -1   1 -15 1154.36   16.76
   1  -1 -15 1088.68   15.06
  -1   1 -15 1133.94   17.39
  -1   1 -15 1129.72   17.10
   1  -1 -15 1119.48   17.17
  -1  -1  15 1181.96   17.96
   1  -1 -15 1084.47   17.09
   1   1  15 1160.58   17.22
  -1   1 -15 1118.41   16.74
   1  -1 -15 1069.45   15.54
   1   1  15 1078.54   17.41
  -1   1 -15 1141.67   16.12
  -1  -1  15 1158.50   19.77
  -1  -1  15 1138.18   17.47
   1   1  15 1078.54   15.47
   1  -1 -15 1134.86   16.77
  -1   1 -15 1128.74   17.42
  -1   1 -16   12.81    1.98
   1  -1 -16   13.17    2.06
  -1   1 -16   16.45    2.12
   1  -1 -16   13.84    2.11
  -1  -1  16   13.28    2.11
   1   1  16   13.38    2.02
   1  -1 -16   11.47    1.72
  -1   1 -16   12.97    1.93
   1  -1 -16   11.39    1.88
   1  -1 -16   10.91    1.88
  -1   1 -16   11.79    1.87
  -1   1 -16   13.25    1.93
   1  -1 -16   13.01    1.75
   1   1  16   15.27    2.33
  -1   1 -16   11.83    1.99
  -1   1 -16   11.30    1.93
  -1  -1  16   16.10    2.26
   1  -1 -16   10.95    1.85
   1  -1 -16   13.66    2.09
   1   1  16   13.67    1.91
  -1  -1  16   13.37    2.36
  -1  -1  16   17.95    2.36
  -1   1 -16   12.59    1.87
  -1   1 -17  257.81    8.15
   1  -1 -17  259.39    8.41
  -1  -1  17  265.17    8.33
  -1  -1  17  286.84    9.02
   1   1  17  267.71    8.89
   1   1  17  253.50    8.23
  -1   1 -17  241.32    7.91
   1  -1 -17  241.59    7.48
   1  -1 -17  246.53    7.99
  -1   1 -17  248.36    7.62
   1  -1 -17  247.34    8.30
  -1   1 -17  238.06    7.73
   1  -1 -17  237.00    7.07
   1   1  17  254.72    8.86
  -1   1 -17  248.96    8.37
   1  -1 -17  248.19    8.25
  -1   1 -17  252.01    8.26
   1  -1 -17  252.10    8.40
  -1  -1  17  269.99    9.78
   1   1  17  253.12    7.64
  -1  -1  17  258.42    8.41
  -1   1 -17  246.18    7.70
   1  -1 -18  248.80    8.37
  -1   1 -18  240.59    7.89
   1  -1 -18  224.62    7.29
  -1   1 -18  233.65    7.90
   1  -1 -18  223.29    7.76
  -1   1 -18  224.48    7.27
   1  -1 -18  216.23    7.93
  -1   1 -18  225.51    7.90
  -1   1 -18  221.05    7.98
   1  -1 -18  221.12    7.93
  -1   1 -18  222.44    7.52
   1  -1 -18  209.70    6.65
  -1  -1  18  237.43    7.90
   1   1  18  241.69    8.15
   1   1  18  242.39    8.50
  -1  -1  18  247.61    8.54
  -1  -1  18  232.87    8.02
   1   1  18  242.56    7.51
  -1  -1  18  231.26    9.04
  -1   1 -18  228.62    7.49
   1  -1 -19 1275.32   19.29
  -1   1 -19 1270.22   18.53
   1   1  19 1286.75   19.94
  -1  -1  19 1184.57   17.97
   1   1  19 1189.76   18.07
  -1  -1  19 1322.43   20.11
  -1   1 -19 1173.99   18.05
   1  -1 -19 1194.30   18.16
  -1   1 -19 1136.93   16.54
  -1   1 -19 1147.63   17.36
   1  -1 -19 1189.85   18.76
   1  -1 -19 1188.06   18.88
  -1   1 -19 1205.03   19.00
  -1   1 -19 1180.83   18.41
  -1  -1  19 1275.30   18.90
  -1  -1  19 1247.47   21.33
   1   1  19 1227.41   17.16
  -1   1 -19 1171.67   17.37
  -1   1 -20  351.83    9.47
   1  -1 -20  361.36    9.61
  -1   1 -20  401.82    9.98
   1  -1 -20  385.40   10.11
  -1   1 -20  350.57    9.14
  -1  -1  20  394.07   10.70
  -1  -1  20  356.06    9.43
   1   1  20  374.06    9.70
   1   1  20  396.20   10.72
  -1   1 -20  361.53    9.79
  -1   1 -20  368.96   10.15
   1  -1 -20  371.80   10.19
   1  -1 -20  356.82    9.88
  -1   1 -20  346.83    8.56
  -1  -1  20  400.80   11.74
  -1  -1  20  389.96    9.97
   1  -1 -21  780.54   13.80
   1   1  21  771.70   14.74
  -1   1 -21  655.36   11.99
   1  -1 -21  675.89   12.72
  -1  -1  21  762.92   15.72
   1   1  21  671.92   12.38
  -1  -1  21  676.49   12.43
  -1  -1  21  701.29   13.36
   1   1  21  725.53   14.04
  -1   1 -21  720.37   12.87
   1  -1 -21  767.60   13.72
   1  -1 -22   82.48    4.09
   1   1  22   93.19    4.68
  -1  -1  22   93.82    4.93
   1  -1 -22   82.69    4.13
  -1  -1  22   98.11    5.31
   1   1  22   87.44    4.59
  -1  -1  22   86.66    4.48
   1  -1 -22   95.35    4.51
  -1   1 -22   98.06    4.35
   1   1  23   24.48    2.24
  -1  -1  23   26.30    2.22
   1  -1 -23   22.43    2.17
  -1   1 -23   23.43    2.18
   1  -1 -23   22.06    1.98
  -1   1 -23   24.70    2.00
  -1  -1  23   20.92    2.14
  -1   1 -23   20.11    1.90
   1  -1 -23   24.38    1.96
  -1  -1  23   22.66    2.42
   1  -1 -24   51.17    2.34
  -1  -1  24   54.62    2.95
  -1   3  24  253.46    5.73
  -1  -3 -24  271.29    5.41
  -1  -3 -24  264.80    5.31
  -1  -3 -23   10.55    1.48
   1  -3  23   11.20    1.64
   1  -3  23   12.52    1.75
  -1   3  23    9.29    1.56
  -1  -3 -23   10.13    1.51
  -1  -3 -22  172.12    6.16
   1   3 -22  171.32    5.79
  -1  -3 -22  189.64    6.41
  -1  -3 -22  195.42    6.23
   1   3 -22  178.73    5.94
   1  -3  22  196.18    6.94
   1  -3  22  180.67    6.09
  -1   3  22  181.63    5.58
  -1   3  22  171.79    5.71
   1  -3  22  185.60    6.28
  -1   3  22  189.69    5.82
  -1   3  22  194.59    6.80
   1  -3  22  193.57    6.97
  -1  -3 -22  202.95    6.71
  -1  -3 -21  349.63    9.46
   1   3 -21  325.85    8.61
   1   3 -21  342.69    8.16
  -1  -3 -21  341.48    8.97
   1  -3  21  344.68    9.28
  -1   3  21  345.75    8.59
   1  -3  21  358.09    9.64
  -1   3  21  341.28    8.81
   1  -3  21  359.88   10.31
   1   3 -21  329.65    8.11
  -1  -3 -21  345.99    9.58
   1  -3  21  357.85   10.22
  -1   3  21  364.72   10.09
  -1   3  21  347.44    8.71
   1   3 -21  334.82    8.83
  -1  -3 -20 1367.59   20.32
   1   3 -20 1351.28   19.05
  -1  -3 -20 1437.21   20.10
   1   3 -20 1450.53   18.44
   1   3 -20 1536.48   19.11
  -1   3  20 1432.33   19.18
   1  -3  20 1421.00   20.54
   1  -3  20 1463.80   21.05
  -1   3  20 1464.76   19.77
   1   3 -20 1361.54   17.43
   1  -3  20 1550.57   23.04
   1   3 -20 1383.03   18.19
  -1   3  20 1451.66   21.50
   1  -3  20 1487.53   22.16
  -1   3  20 1454.05   19.51
   1   3 -20 1377.90   19.37
   1   3 -19  398.28   10.41
   1   3 -19  353.59    8.92
   1  -3  19  432.16   12.47
  -1   3  19  425.63   10.78
   1  -3  19  398.40   11.33
  -1   3  19  381.93    9.95
   1  -3  19  392.74   11.14
   1   3 -19  362.82    9.35
  -1  -3 -19  371.08   10.81
   1   3 -19  372.91   10.03
   1   3 -19  363.83    9.73
  -1  -3 -19  401.54   10.59
   1   3 -19  355.58    9.19
   1  -3  19  368.41   11.09
  -1   3  19  387.03   11.07
  -1   3  19  379.46   10.04
   1   3 -18 1042.32   17.35
  -1   3  18 1112.90   17.48
   1  -3  18 1055.76   18.20
  -1  -3 -18 1030.91   16.68
   1  -3  18 1098.27   19.10
   1  -3  18 1082.56   19.07
   1   3 -18 1035.30   16.29
   1   3 -18 1043.86   17.18
  -1  -3 -18 1014.91   18.42
   1   3 -18 1061.28   17.11
   1   3 -18  977.19   15.64
  -1  -3 -18 1094.65   17.71
   1   3 -18 1017.66   15.69
   1  -3  18 1102.31   19.79
  -1   3  18 1062.13   17.16
  -1   3  18 1049.77   18.57
  -1  -3 -17   13.21    2.03
   1   3 -17   10.53    1.75
   1   3 -17   13.13    2.07
  -1   3  17   14.45    2.19
  -1  -3 -17   18.03    2.61
   1  -3  17   11.19    2.12
  -1  -3 -17   11.33    1.94
   1  -3  17   13.20    2.29
   1  -3  17   14.47    2.44
   1   3 -17   13.51    1.97
  -1  -3 -17   14.04    2.35
   1   3 -17   16.35    2.26
   1   3 -17   12.58    2.01
   1  -3  17   16.85    2.60
  -1   3  17   12.53    2.08
  -1   3  17   11.49    2.14
   1   3 -17   11.22    1.67
  -1  -3 -16  132.42    5.96
   1  -3  16  147.18    6.89
   1   3 -16  131.68    5.99
  -1   3  16  138.65    5.94
  -1  -3 -16  139.02    6.76
   1   3 -16  143.69    5.76
  -1  -3 -16  138.49    6.00
   1  -3  16  137.92    6.65
   1  -3  16  139.29    6.80
   1  -3  16  138.01    6.73
  -1   3  16  128.43    6.33
  -1   3  16  137.85    6.05
   1   3 -16  142.88    6.07
  -1  -3 -16  121.52    5.54
   1  -3  16  139.86    6.26
  -1  -3 -16  137.06    6.68
  -1   3  16  128.25    5.25
   1   3 -16  136.53    6.09
   1   3 -15  323.52    9.06
   1  -3  15  347.00    9.78
  -1  -3 -15  324.43    8.71
   1   3 -15  298.21    8.14
   1   3 -15  344.53    9.08
  -1  -3 -15  315.58    8.78
  -1  -3 -15  316.97    8.59
  -1  -3 -15  327.14    9.37
  -1  -3 -15  340.98   10.39
  -1   3  15  327.69    8.32
  -1  -3 -15  338.91   10.59
  -1   3  15  344.17    9.10
  -1  -3 -15  350.26   10.67
   1   3 -15  325.05    9.15
   1  -3  15  329.99    9.95
   1  -3  15  344.06   10.43
  -1  -3 -15  331.63    9.72
  -1   3  15  325.25    9.46
  -1   3  15  352.64    8.70
   1  -3  15  348.91   10.67
  -1  -3 -15  301.91    8.60
   1  -3  15  325.53   10.23
  -1   3  15  298.80    8.63
  -1   3  15  326.04    9.64
  -1  -3 -14 2269.25   27.92
  -1  -3 -14 2283.47   27.94
  -1   3  14 1979.67   20.80
   1   3 -14 2207.66   24.48
  -1   3  14 2055.09   21.96
  -1  -3 -14 2208.93   27.26
   1  -3  14 2325.39   27.71
   1  -3  14 2103.03   25.94
  -1  -3 -14 2194.48   26.03
   1  -3  14 2412.77   28.74
  -1  -3 -14 2115.64   23.54
  -1  -3 -14 2152.93   25.00
  -1   3  14 2115.40   24.79
  -1   3  14 2218.04   22.51
   1   3 -14 2344.30   24.48
  -1  -3 -14 2105.77   22.56
   1   3 -14 2121.51   23.84
   1   3 -14 2065.88   22.15
   1  -3  13  619.91   13.34
   1  -3  13  669.96   14.24
   1   3 -13  593.82   10.82
  -1  -3 -13  621.97   13.16
   1  -3  13  717.37   14.98
  -1   3  13  627.89   11.34
  -1   3  13  616.86   12.19
  -1  -3 -13  655.98   11.91
  -1  -3 -13  633.75   12.91
  -1  -3 -13  656.35   14.15
  -1   3  13  592.73   11.49
  -1   3  13  607.20   11.06
   1   3 -13  614.92   12.05
  -1  -3 -13  661.71   14.44
  -1  -3 -13  660.19   14.35
  -1   3  13  579.02   10.54
  -1  -3 -13  638.51   11.40
   1   3 -13  619.66   12.24
   1   3 -13  667.92   12.26
  -1  -3 -13  621.10   12.00
   1   3 -13  584.18   10.98
   1   3 -13  603.80   11.87
   1  -3  12 2942.57   30.24
   1  -3  12 2727.95   28.49
   1   3 -12 2593.24   24.46
  -1  -3 -12 2856.88   29.18
  -1   3  12 2757.06   23.18
   1  -3  12 3272.04   33.25
  -1   3  12 2680.78   26.37
  -1   3  12 2945.68   25.49
  -1  -3 -12 3236.58   27.63
  -1  -3 -12 2785.21   28.40
  -1   3  12 2701.09   24.11
   1   3 -12 2693.68   26.43
  -1  -3 -12 2994.98   31.45
  -1  -3 -12 2991.62   31.37
   1   3 -12 2691.32   26.48
   1   3 -12 2701.72   25.27
  -1   3  12 2793.35   26.44
  -1   3  12 2753.98   25.08
  -1   3  12 2698.26   24.65
  -1  -3 -12 2980.19   30.95
   1   3 -12 2942.58   27.65
   1   3 -12 3104.67   27.50
  -1  -3 -12 2799.42   24.99
  -1  -3 -11  186.64    7.25
  -1  -3 -11  196.35    5.56
   1   3 -11  179.46    5.98
   1   3 -11  217.78    6.59
  -1   3  11  195.22    6.28
  -1   3  11  199.86    5.93
  -1  -3 -11  215.41    6.36
   1  -3  11  219.41    7.88
   1   3 -10  218.74    6.42
  -1  -3 -10  225.03    5.77
   1   3 -10  246.35    6.76
  -1   3  10  218.81    5.84
  -1  -3 -10  254.67    6.77
  -1   3  10  207.73    6.36
  -1   3  10  219.19    6.16
   1  -3  10  206.95    7.38
   1   3  -9  318.44    7.43
   1   3  -9  323.65    7.63
  -1  -3  -9  311.61    6.48
  -1  -3  -9  311.66    4.87
   1  -3   9  234.03    4.47
  -1   3   9  292.31    7.47
  -1  -3  -9  332.25    7.38
  -1   3   9  308.27    7.27
  -1   3   9  331.04    7.20
   1  -3   9  228.18    7.36
   1   3  -8 2260.80   20.40
  -1  -3  -8 2307.80   18.29
   1   3  -8 2283.21   21.13
  -1   3   8 2360.78   20.56
  -1   3   8 2066.47   20.56
  -1   3   8 2178.34   20.10
  -1  -3  -8 2334.03   20.65
   1  -3   8 1546.64   18.99
  -1  -3  -7 1028.13    9.65
  -1  -3  -7 1180.44   12.01
   1   3  -7 1137.22   13.65
   1   3  -7 1175.28   14.31
  -1  -3  -7 1149.43   13.53
  -1   3   7 1173.94   14.25
   1   3  -7 1110.06    8.40
  -1   3   7  899.65   13.22
  -1   3   7  991.10   13.45
   1  -3   7  877.58    8.43
   1  -3   7  859.41   12.45
  -1  -3  -6 3966.94   24.34
   1   3  -6 4076.44   27.83
  -1  -3  -6 4358.72   25.69
   1   3  -6 3813.93   28.44
  -1   3   6 3057.82   26.46
  -1   3   6 4657.62   31.31
  -1  -3  -6 4026.33   28.19
   1   3  -6 4150.84   20.32
   1  -3   6 3347.39   21.93
   1  -3   6 3531.39   26.11
  -1  -3  -5  361.60    6.23
  -1  -3  -5  391.69    5.83
   1   3  -5  339.17    6.48
  -1   3   5  288.64    5.97
  -1  -3  -5  315.00    6.56
   1   3  -5  364.25    3.89
  -1   3   5  412.85    8.42
   1  -3   5  359.25    5.99
   1  -3   5  326.31    5.48
  -1  -3  -4  486.26    7.58
   1   3  -4  364.78    6.68
   1   3  -4  319.35    5.85
  -1  -3  -4  467.25    5.77
  -1   3   4  401.13    5.99
  -1   3   4  365.94    7.47
  -1  -3  -4  311.06    6.17
   1  -3   4  462.96    7.08
   1  -3   4  510.66    6.23
  -1  -3  -3   44.79    2.49
   1   3  -3   45.35    0.74
   1   3  -3   32.23    1.60
  -1  -3  -3   36.10    1.36
   1   3  -3   32.03    1.76
  -1   3   3   39.65    2.44
  -1   3   3   41.56    1.49
   1  -3   3   53.48    1.81
   1  -3   3   41.06    2.38
  -1  -3  -2 1060.19   12.72
   1   3  -2 1070.24    9.20
   1   3  -2  963.94    7.89
  -1   3   2 1065.32   14.27
  -1   3   2 1171.46    7.27
   1   3  -1  756.39    6.55
   1   3  -1  605.66    4.80
  -1   3   1  659.79   10.50
  -1   3   1  799.95    5.18
  -1  -3  -1  714.96    6.44
  -1  -3   0 3502.29   16.48
   1   3   0 2901.08   14.90
   1   3   0 3065.50   12.68
  -1   3   0 2967.60   22.04
  -1  -3   0 3269.82   16.48
   1  -3   0 2778.01   15.17
  -1  -3   1 1251.50    8.51
   1  -3  -1 1268.93    8.24
   1   3   1 1204.35    7.27
  -1   3  -1 1105.06   10.32
   1   3   1 1045.13    7.76
   1   3   1 1128.47    7.59
  -1  -3   1 1381.42    8.60
   1  -3  -1  962.61   13.83
  -1  -3   1 1182.85    8.51
   1  -3  -1 1036.01    7.54
  -1  -3   2 1382.95    9.13
   1   3   2 1200.93    6.68
   1   3   2 1141.94    7.88
  -1   3  -2 1046.18    7.66
   1   3   2 1178.40    8.27
  -1  -3   2 1252.28    8.63
   1  -3  -2 1164.02    7.81
  -1   3  -2 1124.57    8.67
   1  -3  -2 1205.73   14.86
  -1  -3   2 1291.09    9.04
  -1  -3   3   59.56    2.82
  -1  -3   3   72.50    2.01
   1  -3  -3   52.50    1.04
   1  -3  -3   62.06    1.70
   1   3   3   58.39    1.70
   1   3   3   63.49    1.67
  -1  -3   3   69.97    2.17
   1  -3  -3   72.56    3.32
  -1   3  -3   58.41    0.82
  -1  -3   3   68.57    1.80
   1  -3  -3   62.72    1.57
  -1   3  -3   65.70    1.67
  -1  -3   4  503.27    7.51
  -1  -3   4  564.27    6.61
  -1   3  -4  549.04    5.56
   1  -3  -4  431.81    3.67
   1  -3  -4  505.18    5.81
   1   3   4  507.72    5.82
   1   3   4  532.31    5.76
   1  -3  -4  581.53    8.54
  -1  -3   4  443.14    5.09
  -1  -3   4  555.02    5.83
  -1   3  -4  527.56    4.90
  -1  -3   5  432.68    6.49
   1  -3  -5  420.79    6.05
   1  -3  -5  374.07    3.75
  -1   3  -5  432.81    5.38
  -1   3  -5  405.74    6.67
  -1  -3   5  429.78    6.11
   1   3   5  397.74    5.74
  -1  -3   5  418.58    5.66
  -1   3  -5  443.52    4.55
  -1  -3   5  362.80    4.74
   1  -3  -5  450.96    6.88
  -1  -3   6 3662.79   22.45
  -1   3  -6 4031.67   27.40
  -1   3  -6 3608.01   22.22
   1  -3  -6 3758.45   19.56
   1  -3  -6 4120.64   25.48
  -1  -3   6 3523.47   24.08
   1   3   6 3968.24   24.76
   1  -3  -6 4127.07   23.38
  -1   3  -6 3713.07   19.60
  -1  -3   7 1019.79    9.07
  -1   3  -7  999.69    8.19
   1  -3  -7 1067.18    9.30
   1   3   7  967.58   12.24
  -1   3  -7 1018.17   13.32
   1  -3  -7  963.52    8.59
   1  -3  -7  988.21   12.23
  -1  -3   8 1931.21   13.60
   1  -3  -8 1797.90   13.76
  -1   3  -8 1920.73   19.88
   1  -3  -8 1847.45   18.74
   1   3   8 1778.28   17.72
  -1   3  -8 1723.36   16.16
   1  -3  -9  206.83    4.41
   1   3   9  200.27    5.83
  -1  -3   9  217.46    6.09
   1   3   9  200.29    5.45
  -1   3  -9  198.58    5.14
   1  -3 -10  233.44    7.07
   1   3  10  226.12    6.20
  -1   3 -10  230.21    5.53
  -1  -3  10  251.85    6.73
   1   3  10  210.17    5.63
  -1   3 -11  217.39    6.55
   1  -3 -11  210.80    6.96
  -1  -3  11  215.17    6.33
   1   3  11  179.91    5.53
  -1   3 -11  198.13    5.27
   1   3  11  173.42    5.07
  -1  -3  12 3168.57   26.49
   1   3  12 2709.04   24.02
   1  -3 -12 2834.15   27.32
   1   3  12 2723.49   25.04
  -1   3 -12 2985.17   27.25
   1  -3 -12 3098.02   29.43
  -1   3 -12 2890.65   26.93
   1   3  12 2685.76   24.59
   1  -3 -12 2995.40   28.97
  -1   3 -12 2917.66   26.23
   1  -3 -12 2905.50   28.39
   1   3  12 2607.90   22.62
   1  -3 -12 2993.81   29.23
   1  -3 -12 2836.11   27.63
  -1  -3  12 3020.70   28.05
  -1  -3  13  712.28   13.00
   1   3  13  664.03   10.73
  -1   3 -13  685.91   11.85
   1  -3 -13  685.96   13.51
  -1   3 -13  741.25   12.82
   1  -3 -13  745.00   13.93
   1   3  13  643.75   11.51
   1  -3 -13  661.92   12.60
   1  -3 -13  699.38   13.33
  -1   3 -13  673.92   11.98
   1   3  13  667.20   11.52
  -1  -3  13  724.68   13.44
  -1   3 -13  657.86   12.40
   1  -3 -13  662.14   11.86
   1   3  13  616.83   10.11
   1  -3 -14 2270.44   24.04
   1  -3 -14 2332.14   25.52
   1   3  14 2283.79   23.39
  -1   3 -14 2392.80   25.73
   1  -3 -14 2342.30   26.62
  -1   3 -14 2355.81   23.82
  -1   3 -14 2409.68   25.97
  -1   3 -14 2518.76   25.49
   1  -3 -14 2479.35   27.10
   1   3  14 2277.14   23.18
  -1  -3  14 2297.45   25.76
  -1   3 -14 2365.20   25.03
  -1   3 -14 2356.24   24.59
   1  -3 -14 2391.29   26.44
   1   3  14 2140.81   20.64
  -1  -3  14 2408.82   25.85
  -1   3 -15  412.63   10.52
   1  -3 -15  400.93   10.56
  -1   3 -15  436.70   10.14
   1  -3 -15  371.65   10.08
  -1   3 -15  374.21    8.96
   1  -3 -15  385.72    9.45
  -1   3 -15  422.50   10.45
   1  -3 -15  402.60   10.14
  -1   3 -15  376.23    9.25
  -1   3 -15  385.91    9.98
   1  -3 -15  400.96   10.51
  -1   3 -15  390.16    9.65
   1   3  15  389.64   10.80
  -1  -3  15  391.43   10.05
  -1  -3  15  406.82   10.64
   1   3  15  386.78    9.24
   1   3  15  396.80   10.84
  -1  -3  15  411.58   11.06
   1   3  15  396.81    9.59
  -1   3 -15  400.22    9.36
   1  -3 -16  139.60    6.22
   1  -3 -16  137.99    6.24
  -1   3 -16  139.47    5.66
   1   3  16  149.41    5.92
  -1  -3  16  147.08    6.64
  -1  -3  16  139.36    6.19
   1  -3 -16  135.82    5.69
   1  -3 -16  133.39    5.98
  -1   3 -16  131.85    5.99
  -1   3 -16  137.51    5.68
  -1   3 -16  140.98    6.08
   1  -3 -16  139.07    6.32
  -1   3 -16  138.59    5.89
   1   3  16  131.03    6.23
   1   3  16  131.38    5.57
  -1  -3  16  141.45    6.51
   1   3  16  140.58    6.60
  -1   3 -16  141.37    5.70
  -1   3 -17   10.96    1.88
  -1   3 -17   11.09    1.81
   1  -3 -17   10.06    1.97
   1   3  17   10.30    1.84
  -1  -3  17   23.88    2.69
  -1  -3  17   10.24    2.04
  -1   3 -17   14.07    2.08
   1  -3 -17   13.52    2.12
  -1   3 -17   13.55    2.11
  -1   3 -17   10.76    1.78
   1  -3 -17   10.30    1.88
   1   3  17   11.07    2.03
  -1   3 -17   11.18    1.86
   1  -3 -17   22.16    2.65
  -1   3 -17    9.83    1.85
   1   3  17   15.70    2.45
   1   3  17   11.67    1.84
  -1  -3  17   13.51    2.21
  -1   3 -17   11.54    1.85
  -1   3 -18 1099.27   16.81
   1  -3 -18 1056.86   17.75
  -1  -3  18 1027.82   16.98
  -1  -3  18 1076.60   18.54
   1   3  18 1016.43   15.97
  -1   3 -18 1027.85   16.82
  -1   3 -18 1044.77   17.39
   1  -3 -18 1010.05   16.96
   1  -3 -18 1017.82   16.81
  -1   3 -18  997.17   16.33
   1   3  18 1025.35   17.41
  -1   3 -18 1005.17   16.59
   1  -3 -18 1039.15   17.84
  -1   3 -18 1033.53   17.25
   1   3  18 1049.26   18.56
   1   3  18 1051.76   16.10
  -1  -3  18 1085.32   17.92
  -1   3 -18 1072.75   16.35
   1  -3 -19  409.30   10.90
  -1   3 -19  417.13   10.09
  -1   3 -19  386.45   10.07
  -1   3 -19  386.13    8.92
   1  -3 -19  384.20   10.22
  -1   3 -19  404.78   10.64
   1  -3 -19  385.87    9.89
  -1   3 -19  394.37    9.69
  -1   3 -19  397.60   10.52
  -1   3 -19  393.75   10.11
  -1   3 -19  395.43   10.05
  -1  -3  19  423.49   11.54
  -1  -3  19  388.68   10.13
   1   3  19  397.33    9.56
   1   3  19  417.65   11.44
  -1  -3  19  430.50   10.83
  -1   3 -19  388.58    9.48
   1  -3 -20 1428.65   20.27
  -1   3 -20 1394.29   18.39
  -1  -3  20 1388.97   20.36
  -1  -3  20 1340.07   18.52
  -1   3 -20 1314.07   18.57
   1  -3 -20 1339.89   19.04
  -1   3 -20 1331.28   19.39
  -1   3 -20 1288.51   17.32
  -1   3 -20 1337.10   18.68
  -1   3 -20 1335.27   19.27
  -1   3 -20 1301.12   18.20
   1   3  20 1372.85   17.44
   1   3  20 1377.81   20.60
  -1   3 -21  380.00    8.53
  -1  -3  21  417.93   10.46
   1  -3 -21  397.48    9.53
  -1   3 -21  390.82    9.82
  -1   3 -21  431.54    9.37
   1  -3 -21  452.46   10.72
  -1   3 -21  388.25    9.13
   1   3  21  435.36   10.51
  -1   3 -21  396.71    9.46
  -1   3 -21  400.16    9.47
  -1   3 -21  390.15    9.75
   1   3  21  405.75   10.41
   1  -3 -21  452.34   10.60
  -1  -3  22  187.70    6.45
   1  -3 -22  204.33    6.47
  -1   3 -22  175.11    5.59
   1   3  22  196.22    6.28
   1  -3 -22  194.77    6.66
   1   3  22  185.52    6.50
   1  -3 -22  195.87    6.36
  -1   3 -22  186.37    5.52
  -1   3 -22  188.44    6.36
   1  -3 -23   12.24    1.64
   1  -3 -23   10.67    1.39
  -1   3 -23   11.77    1.35
   1   3  23   14.07    1.78
   1   3  23   10.17    1.53
   1  -3 -23   11.74    1.57
   1  -3 -24  234.60    5.00
   1   3  24  215.19    5.15
  -1   5  23  101.55    4.00
  -1  -5 -23  111.92    4.21
  -1   5  22  264.68    6.73
  -1  -5 -22  278.23    7.57
   1   5 -22  257.95    6.32
   1   5 -22  259.51    6.82
  -1  -5 -22  266.53    7.14
   1  -5  22  293.70    8.14
   1  -5  22  282.04    7.89
   1   5 -22  271.13    7.03
   1   5 -22  266.41    6.88
  -1   5  22  268.59    6.62
  -1   5  22  298.55    7.85
  -1  -5 -22  315.73    8.02
   1   5 -21  155.18    5.51
   1  -5  21  149.04    6.20
  -1   5  21  135.06    5.32
   1  -5  21  132.66    5.40
   1   5 -21  134.60    5.07
  -1  -5 -21  141.32    6.01
   1   5 -21  130.16    5.32
  -1  -5 -21  126.88    5.58
   1   5 -21  126.80    4.73
   1  -5  21  143.83    6.39
   1   5 -21  137.40    5.40
   1   5 -21  133.66    5.42
  -1   5  21  139.50    5.35
   1  -5  21  144.26    6.27
  -1   5  21  150.00    6.14
  -1  -5 -21  154.41    6.24
  -1  -5 -20 1439.18   21.15
   1   5 -20 1386.12   17.95
  -1  -5 -20 1414.77   20.48
   1   5 -20 1357.56   18.68
   1   5 -20 1348.48   17.96
   1   5 -20 1392.86   19.09
   1   5 -20 1388.76   18.81
   1  -5  20 1496.92   19.98
  -1   5  20 1432.91   19.17
   1  -5  20 1379.14   19.61
   1  -5  20 1486.84   21.43
   1  -5  20 1520.27   22.48
   1   5 -20 1345.70   17.26
  -1   5  20 1402.97   18.71
  -1   5  20 1456.10   20.70
   1  -5  20 1526.25   22.55
   1  -5  19  361.38   11.53
   1   5 -19  338.32    9.56
   1   5 -19  334.54    9.40
  -1  -5 -19  358.07   10.97
   1   5 -19  334.71    8.97
  -1  -5 -19  331.40   10.23
   1   5 -19  339.85    9.14
   1  -5  19  346.47   10.10
   1  -5  19  351.02   10.83
   1  -5  19  325.99    9.94
  -1   5  19  338.67    8.84
   1   5 -19  324.70    8.61
  -1   5  19  342.98    9.38
  -1   5  19  351.09   10.26
   1  -5  19  351.83   11.07
   1  -5  18  749.52   16.27
   1  -5  18  746.84   15.92
   1   5 -18  708.21   13.56
  -1  -5 -18  763.84   16.84
  -1  -5 -18  741.11   16.04
  -1  -5 -18  746.01   14.44
   1   5 -18  731.07   13.94
   1  -5  18  726.73   15.43
  -1   5  18  707.70   13.02
   1   5 -18  721.53   14.20
   1   5 -18  714.03   14.38
  -1   5  18  745.72   14.26
  -1   5  18  730.55   15.12
   1  -5  18  733.14   16.31
  -1   5  17  177.49    6.97
   1  -5  17  188.42    8.46
  -1   5  17  164.53    7.11
  -1   5  17  162.75    6.17
  -1  -5 -17  174.42    7.96
   1  -5  17  168.51    7.09
  -1  -5 -17  169.49    6.80
   1  -5  17  167.04    7.67
   1  -5  17  168.10    7.68
   1  -5  17  173.12    7.60
   1   5 -17  179.56    7.10
   1   5 -17  170.21    7.04
  -1   5  17  170.29    6.38
   1   5 -17  171.60    6.79
  -1   5  16  322.91    9.89
   1  -5  16  329.59   11.11
  -1   5  16  320.87    9.44
  -1  -5 -16  361.28   11.71
  -1   5  16  313.62    8.73
   1  -5  16  343.35   10.25
  -1  -5 -16  314.57    9.04
   1  -5  16  354.21   11.44
   1  -5  16  327.81   10.86
   1  -5  16  332.37   10.69
   1   5 -16  327.36    9.75
   1   5 -16  331.50    9.65
  -1   5  16  336.13    9.08
  -1  -5 -16  337.57   10.19
   1   5 -16  337.25    9.60
  -1   5  15  233.33    7.45
  -1   5  15  201.60    6.75
   1   5 -15  243.78    8.37
   1   5 -15  214.77    7.73
   1  -5  15  200.30    8.31
   1  -5  15  215.93    8.93
   1  -5  15  227.63    9.15
   1  -5  15  213.05    9.02
  -1   5  15  203.22    7.64
  -1   5  15  202.04    7.33
  -1  -5 -15  226.98    9.40
  -1   5  15  211.04    7.20
  -1   5  15  193.43    7.36
  -1   5  15  213.82    7.13
   1   5 -15  213.55    7.80
   1   5 -15  234.59    8.02
  -1  -5 -15  192.70    6.98
   1  -5  15  220.04    8.24
   1   5 -15  219.56    7.67
  -1  -5 -15  226.90    8.57
   1  -5  14 2242.10   27.23
  -1  -5 -14 2311.31   28.21
   1  -5  14 2135.55   28.04
   1   5 -14 2188.84   25.97
  -1   5  14 2144.40   23.52
   1   5 -14 2395.58   26.37
   1   5 -14 2155.28   25.60
  -1  -5 -14 2052.62   23.24
   1  -5  14 2345.88   29.49
   1  -5  14 2428.00   30.93
  -1   5  14 2186.92   26.09
   1  -5  14 2202.74   29.55
  -1   5  14 2222.01   25.08
   1  -5  14 2336.08   30.37
  -1   5  14 2281.01   26.06
  -1   5  14 2241.80   24.04
  -1  -5 -14 2500.70   29.94
   1   5 -14 2244.24   25.78
  -1   5  14 2206.38   24.30
  -1  -5 -14 2437.01   31.75
  -1   5  14 2256.15   25.22
   1  -5  13  139.11    6.87
   1  -5  13  142.05    7.27
  -1   5  13  133.66    5.64
  -1   5  13  135.73    5.81
  -1  -5 -13  135.60    7.40
   1  -5  13  158.47    7.60
   1   5 -13  127.00    5.81
  -1  -5 -13  147.22    7.12
  -1   5  13  119.11    4.69
   1   5 -13  129.32    5.71
   1   5 -13  142.25    6.07
  -1   5  13  133.48    5.46
  -1  -5 -13  136.84    6.61
  -1   5  13  143.10    5.64
  -1   5  13  133.28    5.79
   1  -5  12 1619.03   24.43
   1  -5  12 1569.71   23.18
   1   5 -12 1450.68   19.17
   1  -5  12 1598.45   23.99
  -1   5  12 1547.49   20.11
  -1   5  12 1637.16   19.89
  -1  -5 -12 1572.60   22.62
  -1   5  12 1545.39   19.99
  -1   5  12 1587.99   19.92
  -1  -5 -12 1662.61   25.54
  -1  -5 -12 1571.38   25.33
  -1   5  12 1510.20   19.06
   1   5 -12 1815.34   21.74
   1   5 -12 1653.49   20.52
  -1  -5 -12 1774.47   19.63
  -1  -5 -12 1772.03   25.00
   1   5 -12 1428.09   19.99
  -1  -5 -11  282.14    9.67
  -1   5  11  277.62    7.56
  -1   5  11  307.57    7.84
  -1   5  11  312.99    8.23
  -1   5  11  321.35    8.71
  -1   5  11  259.63    7.53
  -1  -5 -11  234.53    9.31
   1  -5  11  265.40    8.74
   1  -5  11  237.86    8.66
  -1  -5 -11  320.79    7.67
   1   5 -11  313.13    8.07
   1   5 -11  329.63    8.78
   1  -5  11  250.12    8.96
  -1   5  11  265.16    7.61
  -1   5  11  278.41    8.01
  -1  -5 -11  249.06    9.29
  -1  -5 -10  124.99    4.63
   1   5 -10  117.39    4.88
   1   5 -10  138.47    5.54
  -1   5  10  110.91    4.82
  -1   5  10  136.76    5.21
  -1   5  10  133.71    5.59
   1   5  -9   17.20    1.87
  -1  -5  -9   17.79    1.72
   1  -5   9   15.22    2.10
  -1   5   9   20.45    2.14
  -1   5   9   18.09    1.99
  -1   5   9   17.64    2.16
   1   5  -8 2422.90   22.02
  -1  -5  -8 1853.31   17.29
   1  -5   8 1849.26   15.55
   1  -5   8 1790.72   20.80
  -1   5   8 2372.39   23.07
  -1   5   8 2086.59   22.01
  -1  -5  -8 2435.34   23.94
  -1   5   8 1736.52   20.50
   1  -5   7  144.53    4.06
   1  -5   7  149.56    5.04
  -1  -5  -7  176.36    4.93
  -1  -5  -7  111.75    3.48
   1   5  -7  175.61    5.31
  -1   5   7  167.18    5.91
  -1   5   7  130.09    4.83
  -1  -5  -7  159.57    5.73
   1  -5   6 2989.52   22.79
   1  -5   6 3052.85   23.56
  -1  -5  -6 3596.21   25.96
   1   5  -6 3781.61   26.52
   1   5  -6 3292.37   27.81
  -1  -5  -6 2767.56   19.23
  -1   5   6 3003.75   23.16
  -1   5   6 3790.70   30.34
  -1  -5  -6 2508.71   24.72
  -1   5   6 2790.21   26.15
   1  -5   5  919.23   11.85
   1  -5   5 1049.49   11.38
  -1  -5  -5 1177.11   14.37
   1   5  -5  950.28    6.49
   1   5  -5  984.81   12.45
  -1  -5  -5  915.89    7.77
   1   5  -5  746.98   12.25
  -1   5   5  965.13   10.36
  -1   5   5  885.82   12.99
  -1  -5  -5  793.18   11.81
   1  -5   4  546.66    9.57
   1  -5   4  631.73    7.94
   1  -5   4  562.27    7.87
  -1  -5  -4  623.22   10.91
   1  -5   4  644.09    8.52
  -1  -5  -4  530.69    4.23
   1   5  -4  440.94    8.44
   1   5  -4  453.53    7.56
  -1   5   4  526.34    6.47
  -1   5   4  554.41   11.43
   1  -5   3   28.46    2.45
   1  -5   3   28.91    1.63
   1  -5   3   33.10    1.69
  -1  -5  -3   31.00    2.70
  -1   5   3   25.10    1.02
   1   5  -3   22.71    1.74
   1   5  -3   18.57    1.38
  -1   5   3   28.07    2.79
  -1   5   3   32.69    1.35
   1  -5   2  552.29    6.62
   1  -5   2  446.94   10.00
  -1  -5  -2  451.34   10.10
  -1  -5  -2  426.84   10.07
   1   5  -2  394.76    6.28
   1   5  -2  317.63    4.86
  -1   5   2  408.08    9.94
  -1   5   2  477.43    4.97
  -1   5   2  404.22    3.12
  -1  -5  -1 1273.54   10.73
   1  -5   1 1460.62   11.05
  -1  -5  -1 1079.41   16.58
  -1  -5  -1  846.27   15.16
   1   5  -1 1051.36    9.62
  -1   5   1 1179.61    6.17
   1   5  -1 1369.64   10.16
  -1   5   1 1221.59    8.44
  -1   5   1  782.54   14.10
   1  -5   0 5377.70   43.60
  -1  -5   0 5478.96   41.90
   1  -5  -1 1143.06   18.26
  -1  -5   1 1315.87   10.88
   1  -5  -1 1146.93    9.87
  -1  -5   1 1404.36   10.63
   1  -5  -1 1444.85   10.57
  -1  -5   1 1382.39   10.82
   1   5   1 1242.89    8.57
   1   5   1 1224.19    9.76
   1   5   1 1256.42    9.13
  -1   5  -1 1057.43   14.32
  -1  -5   2  449.90    9.82
  -1  -5   2  469.34    6.04
   1  -5  -2  455.74   10.80
   1  -5  -2  421.19    5.41
  -1  -5   2  525.75    6.30
  -1  -5   2  499.03    6.19
   1   5   2  480.03    4.12
   1   5   2  459.34    4.95
   1   5   2  469.58    5.52
  -1   5  -2  419.23    7.15
  -1   5  -3   33.80    1.56
  -1  -5   3   29.56    1.52
   1  -5  -3   33.50    2.91
   1  -5  -3   34.11    1.52
  -1  -5   3   34.52    1.70
  -1  -5   3   30.67    2.60
  -1  -5   3   33.76    1.67
   1   5   3   33.75    0.77
   1   5   3   31.78    1.30
  -1   5  -3   34.47    1.52
   1   5   3   29.70    1.41
  -1  -5   4  461.74    6.69
  -1  -5   4  425.33    8.77
  -1  -5   4  462.01    6.38
   1  -5  -4  459.51    6.05
   1  -5  -4  505.11    9.84
  -1  -5   4  500.09    7.11
  -1   5  -4  504.05    5.82
   1   5   4  461.65    5.58
   1   5   4  448.26    5.92
  -1   5  -4  430.52    3.68
  -1  -5   5  932.93    9.86
   1  -5  -5  917.29    9.52
  -1   5  -5 1020.87    8.43
   1  -5  -5  981.10   12.96
  -1  -5   5  936.56   11.17
  -1  -5   5  953.44   12.52
  -1  -5   5  955.74   10.94
  -1   5  -5 1024.35    9.05
  -1   5  -5  888.96   11.05
   1  -5  -5  942.14    9.00
   1   5   5  960.32    9.24
   1   5   5  920.95    9.72
  -1   5  -6 3146.53   17.91
   1  -5  -6 3291.21   24.76
  -1  -5   6 3362.14   22.66
  -1  -5   6 2895.51   23.41
  -1  -5   6 3186.01   24.43
  -1   5  -6 3285.16   20.29
   1  -5  -6 3045.94   21.17
  -1   5  -6 3158.39   25.30
   1   5   6 3248.43   21.88
   1   5   6 3299.80   22.90
   1  -5  -7  127.29    3.95
   1   5   7  134.82    4.43
   1   5   7  150.36    4.47
  -1  -5   7  132.50    4.08
  -1  -5   7  140.26    5.06
  -1   5  -7  150.01    3.79
  -1   5  -7  135.62    5.00
   1  -5  -7  135.82    4.21
  -1   5  -8 2119.08   22.07
   1  -5  -8 2115.36   20.27
   1   5   8 2133.51   20.55
  -1   5  -9   20.53    1.78
   1   5   9   18.96    2.19
   1   5   9   18.94    2.08
  -1  -5   9   14.87    2.13
   1  -5  -9   19.84    2.08
  -1   5  -9   21.57    2.19
   1   5  10   62.41    3.81
   1   5  10   68.27    4.45
  -1   5 -10   65.54    3.28
   1   5  10   63.60    3.63
   1  -5 -10   64.40    3.91
  -1  -5  11  212.55    8.71
  -1  -5  11  342.78   10.78
   1   5  11  303.28    7.63
   1  -5 -11  301.85    9.37
   1  -5 -11  317.00    9.76
   1   5  11  280.59    9.20
   1   5  11  295.58    7.78
   1   5  11  294.31    8.24
  -1  -5  11  342.33    9.39
   1  -5 -11  320.62    9.03
  -1   5 -11  331.09    8.60
  -1   5 -11  371.13    9.22
   1   5  11  298.69    7.13
   1   5  12 1389.62   16.70
  -1  -5  12 1276.30   21.82
   1   5  12 1514.76   21.90
   1   5  12 1520.62   19.30
   1   5  12 1461.38   18.23
  -1   5 -12 1534.46   19.03
   1  -5 -12 1609.61   23.13
   1  -5 -12 1592.69   22.64
   1   5  12 1537.02   18.34
   1   5  12 1533.19   18.49
   1  -5 -12 1562.18   21.58
  -1  -5  12 1629.72   21.60
  -1  -5  12 1501.07   21.26
  -1  -5  12 1774.94   25.62
  -1   5 -12 1573.38   20.11
  -1   5 -12 1685.89   20.80
   1  -5 -12 1654.89   21.85
   1  -5 -13  108.36    5.58
  -1   5 -13   91.92    4.84
  -1   5 -13   95.38    4.97
   1   5  13   87.93    4.48
   1  -5 -13   99.30    5.45
   1   5  13   91.64    4.46
   1  -5 -13   93.74    5.62
  -1   5 -13   97.38    4.72
   1  -5 -13   96.47    5.59
  -1  -5  13  101.69    5.51
  -1  -5  13   96.55    5.41
   1  -5 -13  102.35    5.01
  -1  -5  13   87.52    5.59
  -1  -5  13  105.71    6.27
   1   5  13   91.44    4.17
   1   5  13   92.34    4.57
   1   5  13   97.35    5.42
   1  -5 -14 2212.34   27.31
  -1  -5  14 2177.24   26.42
   1   5  14 1945.81   20.71
   1  -5 -14 2192.64   26.81
   1   5  14 2033.17   22.82
  -1  -5  14 2062.55   27.64
   1  -5 -14 2091.64   25.17
  -1   5 -14 2175.26   25.52
   1  -5 -14 2163.26   26.04
  -1   5 -14 2379.42   26.27
   1   5  14 2037.93   22.48
   1  -5 -14 2261.55   28.48
  -1   5 -14 2175.82   23.73
   1  -5 -14 2229.29   27.90
  -1   5 -14 2171.16   24.55
  -1  -5  14 2158.69   26.37
   1  -5 -14 2177.20   24.27
  -1  -5  14 1830.85   26.27
  -1  -5  14 2377.77   30.54
  -1  -5  14 2112.18   32.35
   1   5  14 2081.57   26.58
   1   5  14 2114.86   25.94
   1   5  14 2149.73   23.01
  -1   5 -15  175.79    6.62
   1  -5 -15  186.26    7.85
  -1   5 -15  180.88    6.89
   1  -5 -15  179.78    7.82
  -1   5 -15  196.41    7.37
  -1   5 -15  182.39    7.27
  -1  -5  15  180.55    7.47
  -1  -5  15  194.88    9.56
   1   5  15  178.71    6.78
   1   5  15  188.51    7.80
  -1  -5  15  185.61    7.94
   1   5  15  183.13    7.34
   1   5  15  167.13    6.38
  -1   5 -15  191.57    7.24
   1  -5 -15  192.21    7.66
   1  -5 -15  183.88    7.58
   1   5  15  184.88    7.43
  -1  -5  15  170.87    7.64
   1   5  15  166.03    5.68
  -1   5 -15  180.36    6.35
   1   5  16  302.46    7.63
  -1  -5  16  336.08   10.08
   1  -5 -16  342.74   10.20
  -1   5 -16  327.69    9.58
   1  -5 -16  336.84   10.16
   1  -5 -16  338.82   10.70
  -1   5 -16  336.63    9.27
  -1   5 -16  326.79    9.43
  -1  -5  16  325.30   10.44
   1   5  16  334.83    9.92
  -1   5 -16  328.57    9.36
  -1   5 -16  335.00    8.75
   1   5  16  335.89    9.28
  -1  -5  16  369.40   11.09
   1   5  16  334.63   10.32
  -1  -5  16  353.00   12.58
  -1  -5  17  217.32    8.16
  -1  -5  17  223.36    9.98
   1   5  17  210.45    8.17
   1   5  17  204.12    7.17
  -1   5 -17  209.86    7.71
   1  -5 -17  223.91    8.21
   1  -5 -17  200.75    7.79
  -1  -5  17  206.94    7.80
  -1   5 -17  208.39    7.29
  -1   5 -17  204.06    7.49
  -1  -5  17  217.06    8.37
   1   5  17  204.43    7.66
  -1   5 -17  212.27    6.94
  -1   5 -18  690.16   13.34
  -1   5 -18  697.85   13.90
   1   5  18  683.50   13.01
  -1  -5  18  717.36   17.33
   1   5  18  671.65   14.53
  -1  -5  18  735.21   14.69
  -1   5 -18  686.65   13.95
   1  -5 -18  701.17   14.28
   1  -5 -18  689.78   14.04
  -1  -5  18  743.53   14.18
  -1   5 -18  677.90   13.55
  -1  -5  18  678.90   13.65
   1  -5 -18  735.40   15.81
  -1   5 -18  691.25   12.57
  -1   5 -19  335.32    9.58
   1  -5 -19  338.96    9.61
   1  -5 -19  332.21    9.29
  -1  -5  19  394.87   11.64
  -1   5 -19  335.31    9.29
   1   5  19  357.05   10.02
  -1  -5  19  360.45   10.68
  -1  -5  19  337.63    9.18
  -1   5 -19  345.89    9.23
  -1   5 -19  349.55    9.60
  -1  -5  19  363.63   12.04
   1   5  19  344.78   10.11
   1   5  19  341.58    8.78
   1  -5 -19  363.62   10.55
  -1   5 -19  356.11    8.70
   1  -5 -20 1493.46   20.39
   1   5  20 1459.70   19.83
  -1  -5  20 1501.58   21.56
  -1   5 -20 1350.62   16.82
   1  -5 -20 1372.65   18.75
  -1   5 -20 1369.93   19.22
   1  -5 -20 1393.32   18.39
  -1   5 -20 1348.72   17.88
  -1   5 -20 1350.30   18.33
  -1  -5  20 1526.85   22.16
  -1   5 -20 1374.83   18.32
  -1   5 -20 1413.83   19.26
   1   5  20 1395.37   17.37
  -1  -5  20 1458.78   22.98
   1   5  20 1393.41   19.91
   1  -5 -20 1471.71   20.73
   1  -5 -21  110.69    5.21
  -1  -5  21  109.46    5.33
   1   5  21  103.16    4.91
  -1   5 -21  100.20    4.69
  -1   5 -21  105.05    4.99
  -1   5 -21   96.78    4.33
  -1  -5  21  117.53    5.68
  -1   5 -21   97.93    4.54
  -1  -5  21  113.29    6.01
  -1   5 -21  104.40    4.90
  -1   5 -21  105.52    4.68
   1   5  21  105.58    5.06
   1  -5 -21  117.09    5.40
   1   5  22  270.88    7.30
  -1   5 -22  278.41    7.41
   1  -5 -22  302.59    7.69
  -1   5 -22  271.14    6.79
  -1  -5  22  291.94    7.99
  -1  -5  22  294.74    7.91
   1   5  22  275.02    7.27
  -1   5 -22  278.20    7.29
   1  -5 -22  310.11    7.79
  -1  -5  22  304.17    8.73
   1  -5 -23  118.02    4.07
   1   5  23  113.71    4.22
   1  -5 -23  122.44    4.27
  -1  -5  23  122.20    4.77
  -1  -7 -23   60.32    2.74
  -1  -7 -23   56.36    2.56
  -1  -7 -22  211.54    6.15
  -1  -7 -22  246.59    6.66
  -1  -7 -22  245.88    6.22
   1   7 -22  212.01    5.78
  -1   7  22  208.86    5.45
  -1   7  22  225.38    6.10
   1  -7  22  215.96    6.37
  -1   7  22  202.91    5.47
   1   7 -21  572.92   10.02
  -1  -7 -21  593.11   11.75
  -1  -7 -21  573.60   10.81
   1   7 -21  659.04   11.16
  -1  -7 -21  639.01   11.33
   1   7 -21  589.19   10.77
   1   7 -21  586.47   10.55
   1  -7  21  595.04   10.87
   1  -7  21  609.64   12.24
   1   7 -21  569.34    9.76
  -1   7  21  590.51   10.54
  -1   7  21  644.14   11.72
  -1  -7 -20  351.48    9.93
   1   7 -20  329.06    8.20
   1   7 -20  341.65    8.23
  -1  -7 -20  330.76    9.16
  -1  -7 -20  363.49    9.09
   1   7 -20  327.53    8.07
   1   7 -20  360.97    8.87
   1   7 -20  331.50    8.69
   1  -7  20  366.92   10.44
   1  -7  20  337.12    9.26
   1  -7  20  364.21   10.43
  -1   7  20  341.75    9.03
  -1   7  20  341.20    8.52
   1  -7  19 1122.11   19.91
   1  -7  19 1122.37   18.47
   1  -7  19 1179.32   20.30
   1   7 -19 1052.05   16.02
  -1  -7 -19 1110.06   19.43
  -1  -7 -19 1081.04   18.18
   1   7 -19 1076.23   16.02
   1   7 -19 1065.03   16.93
   1   7 -19 1076.02   16.87
   1   7 -19 1086.20   16.63
   1  -7  19 1097.56   19.12
   1  -7  19 1019.70   16.82
  -1  -7 -19 1129.43   17.26
  -1   7  19 1091.91   17.24
  -1   7  19 1075.57   16.33
   1  -7  18  174.56    8.20
   1  -7  18  163.96    7.42
   1  -7  18  161.80    7.17
   1  -7  18  172.17    7.96
  -1  -7 -18  166.98    8.03
   1   7 -18  155.98    6.28
  -1  -7 -18  170.05    7.74
   1   7 -18  169.53    7.03
   1   7 -18  160.81    6.74
   1   7 -18  163.84    6.64
  -1  -7 -18  160.26    6.56
  -1   7  18  165.14    6.93
   1  -7  18  173.89    8.15
  -1   7  18  176.20    6.88
   1  -7  17  233.12    9.86
   1  -7  17  220.16    8.81
  -1  -7 -17  213.42    7.61
   1   7 -17  211.85    7.75
   1   7 -17  216.25    7.98
   1  -7  17  230.32    9.48
   1  -7  17  221.30    8.85
  -1  -7 -17  236.40   10.00
   1   7 -17  218.57    7.61
  -1  -7 -17  203.63    7.87
  -1  -7 -17  228.37    9.37
  -1   7  17  200.01    7.07
   1  -7  17  217.65    8.21
  -1   7  17  210.05    7.96
   1  -7  17  231.68    9.88
   1  -7  16  132.39    7.82
   1  -7  16  112.18    6.46
  -1  -7 -16  116.00    5.52
  -1   7  16  111.84    5.20
   1   7 -16  124.01    6.29
   1   7 -16  122.74    6.01
   1  -7  16  124.71    7.02
   1  -7  16  123.29    7.07
  -1  -7 -16  139.93    8.17
  -1  -7 -16  119.09    6.42
   1   7 -16  119.53    5.81
   1  -7  16  116.93    6.21
  -1   7  16  115.09    5.54
  -1  -7 -16  132.01    7.50
  -1   7  16  105.67    4.49
   1  -7  16  125.30    7.46
  -1   7  16  115.88    5.93
   1  -7  15 1178.38   23.46
   1  -7  15 1038.34   19.99
  -1  -7 -15 1050.27   16.90
  -1   7  15 1048.92   16.57
   1   7 -15 1094.59   18.60
   1  -7  15 1103.18   21.84
  -1  -7 -15 1204.55   24.65
   1   7 -15 1086.04   18.01
  -1  -7 -15 1149.84   20.97
   1  -7  15 1043.56   18.89
  -1   7  15 1066.15   17.28
  -1  -7 -15 1154.44   22.94
  -1   7  15  954.06   14.45
   1  -7  15 1137.73   22.97
  -1   7  15 1048.57   18.00
  -1  -7 -14 1012.53   20.20
   1   7 -14  909.75   16.68
   1  -7  14  930.03   17.75
  -1  -7 -14  859.81   14.88
   1   7 -14  856.18   15.75
   1   7 -14  943.82   16.96
  -1   7  14  827.08   13.69
   1  -7  14 1035.38   22.02
   1  -7  14  862.70   18.26
  -1   7  14  877.59   15.41
   1  -7  14  903.34   19.68
  -1  -7 -14 1072.50   23.67
   1  -7  14  815.78   18.75
  -1   7  14  864.43   16.01
  -1   7  14  948.99   16.08
  -1   7  14  927.95   16.11
  -1  -7 -14 1007.87   21.89
  -1   7  14  916.69   15.96
   1  -7  14  935.76   21.22
  -1   7  14  979.03   17.02
  -1   7  14  904.36   16.19
   1   7 -13 2108.20   26.54
  -1  -7 -13 2488.40   32.94
   1   7 -13 2235.25   25.35
  -1  -7 -13 2187.48   24.40
   1   7 -13 2464.12   27.80
   1  -7  13 2441.01   34.18
   1  -7  13 2340.76   30.75
  -1   7  13 2211.01   25.60
   1  -7  13 2087.75   30.76
  -1   7  13 2356.17   27.14
  -1  -7 -13 2428.70   36.58
   1  -7  13 1894.46   29.89
  -1   7  13 2372.99   26.44
  -1   7  13 2239.28   26.40
   1  -7  13 2332.76   28.86
   1  -7  13 1998.87   29.92
  -1   7  13 2192.71   25.71
  -1  -7 -13 2296.97   34.07
  -1   7  13 2258.52   26.05
  -1  -7 -12  607.41   15.94
   1  -7  12  449.96   13.51
  -1  -7 -12  497.18   15.99
  -1   7  12  555.51   12.65
   1  -7  12  467.44   14.25
  -1   7  12  586.42   13.01
  -1   7  12  563.12   12.42
  -1   7  12  584.86   12.18
   1  -7  12  543.86   15.47
   1   7 -12  578.91   12.86
   1   7 -12  570.97   11.93
  -1   7  12  524.79   11.97
   1  -7  12  452.18   13.46
  -1  -7 -12  486.42   15.05
  -1   7  12  571.41   12.60
  -1   7  12  528.84   12.02
  -1  -7 -11 1202.89   22.24
   1   7 -11 1053.38   17.30
  -1  -7 -11 1001.92   21.93
  -1   7  11 1059.58   17.68
   1  -7  11  880.03   19.48
  -1   7  11 1223.63   16.52
  -1   7  11 1344.05   18.82
  -1   7  11 1233.87   19.15
  -1   7  11 1294.76   18.67
   1  -7  11  973.50   20.32
  -1   7  11 1026.76   16.92
   1  -7  11  946.56   18.91
   1  -7  11 1046.03   19.60
   1   7 -11 1448.79   20.02
   1   7 -11 1304.75   17.35
   1  -7  11  904.39   18.43
  -1   7  11 1238.07   18.55
  -1  -7 -11 1012.59   21.02
  -1  -7 -10  190.57    8.43
   1  -7  10  197.46    7.96
   1  -7  10  210.58    8.19
  -1   7  10  224.78    7.67
  -1  -7 -10  209.75    9.33
  -1   7  10  271.75    8.25
  -1   7  10  222.64    8.00
  -1   7  10  249.07    7.99
   1  -7  10  212.46    8.71
  -1   7  10  199.37    7.09
  -1  -7 -10  215.38    8.84
   1   7 -10  265.52    7.56
   1  -7  10  169.48    8.05
   1  -7  10  197.40    7.93
   1  -7   9  927.27   16.25
  -1  -7  -9 1014.18   18.60
  -1   7   9 1085.07   16.11
  -1   7   9 1216.63   17.88
  -1   7   9  923.76   16.10
   1   7  -9 1192.23   15.84
   1  -7   9  857.78   17.19
   1   7  -8  651.60   12.81
   1   7  -8  681.04   11.44
   1  -7   8  504.68    8.94
   1  -7   8  530.05   11.08
  -1   7   8  531.63   10.97
  -1   7   8  674.93   13.35
   1  -7   8  502.87   11.92
   1   7  -7 3702.71   32.57
   1   7  -7 3760.13   28.82
   1  -7   7 3014.71   25.81
   1  -7   7 3265.37   27.96
  -1   7   7 2998.86   30.29
  -1   7   7 3238.54   27.29
  -1   7   7 3871.98   34.37
  -1  -7  -7 3662.72   30.11
   1  -7   7 3322.05   30.28
   1   7  -6 1484.35   16.29
   1   7  -6 1199.82   17.28
   1  -7   6 1310.11   15.17
   1  -7   6 1185.05   15.33
  -1   7   6 1186.77   17.19
  -1   7   6 1290.07   14.23
  -1  -7  -6 1484.50   18.55
   1  -7   6 1294.56   16.25
   1   7  -5 1408.86   15.60
   1   7  -5 1069.48   16.09
   1  -7   5 1533.11   15.40
   1  -7   5 1399.03   15.46
   1  -7   5 1331.16   17.41
  -1   7   5 1496.60   13.68
  -1   7   5 1634.41   21.94
   1  -7   5 1528.17   16.26
  -1  -7  -5 1714.74   20.76
   1   7  -4  222.57    6.57
   1   7  -4  201.73    5.30
   1  -7   4  289.93    6.12
  -1  -7  -4  293.66    6.48
   1  -7   4  304.81    6.15
   1  -7   4  281.03    8.07
  -1   7   4  341.97   10.17
  -1   7   4  288.74    5.12
  -1  -7  -4  321.33    9.30
   1  -7   4  307.71    6.35
   1   7  -3 1561.50   17.00
   1  -7   3 1843.67   22.88
   1  -7   3 1866.67   15.98
   1  -7   3 2099.61   16.68
  -1  -7  -3 2125.17   25.75
  -1  -7  -3 1933.11   16.97
  -1   7   3 1929.82   13.77
  -1   7   3 1949.20   25.37
  -1   7   3 1687.38   10.41
  -1  -7  -3 2109.17   25.85
   1   7  -2  137.50    3.26
   1   7  -2  165.88    4.58
   1  -7   2  207.25    8.01
  -1  -7  -2  209.68    8.36
   1  -7   2  250.53    5.17
  -1   7   2  195.59    8.04
  -1   7   2  194.93    2.36
   1   7  -2  232.26    4.66
  -1   7   2  213.53    3.87
  -1  -7  -2  201.29    8.31
   1   7  -1 2239.77   17.48
  -1  -7  -1 2794.78   19.90
   1  -7   1 2559.66   18.50
  -1  -7  -1 2587.03   31.66
  -1   7   1 2785.94   16.66
   1   7  -1 3120.36   18.80
  -1   7   1 2842.63   13.26
  -1  -7  -1 2108.40   29.43
   1   7   0 2274.60   16.25
  -1  -7   0 2133.79   29.10
   1  -7   0 2101.50   29.82
   1  -7   0 2360.37   17.99
  -1  -7   0 2698.08   19.62
  -1   7   0 2597.38   16.78
   1   7   0 2838.46   18.82
  -1   7   0 2776.00   14.56
   1   7   0 2957.70   17.86
   1  -7   0 2874.76   19.00
  -1  -7   0 2832.51   19.28
   1   7   1 2831.09   17.07
   1  -7  -1 2739.99   34.11
  -1  -7   1 3372.38   20.83
   1  -7  -1 2654.13   19.44
  -1  -7   1 2813.47   20.68
   1   7   1 2986.45   19.63
   1   7   1 2875.52   17.78
  -1   7  -1 2952.10   18.69
  -1   7  -1 2203.01   26.39
  -1   7  -1 3254.90   17.52
  -1  -7   1 2958.40   20.29
   1  -7  -1 3252.57   20.62
   1   7   2  189.34    2.87
  -1  -7   2  166.42    7.10
  -1  -7   2  198.33    4.41
  -1  -7   2  177.47    4.31
   1  -7  -2  156.67    3.88
   1  -7  -2  181.47    8.05
   1   7   2  175.18    3.83
  -1   7  -2  161.63    5.65
   1   7   2  169.33    3.31
  -1  -7   2  151.41    7.06
  -1  -7   2  175.98    4.17
  -1  -7   3 1969.96   16.27
   1  -7  -3 1790.43   15.27
  -1  -7   3 1953.23   23.82
  -1  -7   3 2157.99   16.81
   1  -7  -3 2143.43   26.69
  -1   7  -3 2043.54   16.63
   1   7   3 1959.74   13.55
   1   7   3 1854.12   14.73
  -1   7  -3 1893.43   17.25
  -1  -7   3 1851.56   24.01
  -1  -7   3 1807.03   15.72
  -1   7  -4  247.85    5.55
   1  -7  -4  318.22    9.27
  -1   7  -4  317.81    5.62
  -1  -7   4  270.53    5.91
  -1  -7   4  296.58    5.78
   1  -7  -4  271.08    5.44
  -1   7  -4  262.19    4.49
   1   7   4  294.25    4.70
   1   7   4  285.09    5.22
  -1  -7   4  273.91    8.31
  -1  -7   4  268.69    5.68
  -1   7  -5 1562.89   16.65
   1  -7  -5 1586.73   15.12
  -1  -7   5 1707.59   16.60
  -1   7  -5 1863.10   14.17
   1  -7  -5 1798.69   21.17
  -1  -7   5 1735.50   15.73
   1   7   5 1657.69   14.58
   1   7   5 1606.74   13.40
  -1  -7   5 1695.94   16.57
  -1  -7   5 1605.63   19.86
  -1   7  -6 1391.52   12.09
  -1   7  -6 1153.99   15.24
   1  -7  -6 1208.59   16.41
  -1  -7   6 1227.66   13.87
   1  -7  -6 1268.25   13.86
  -1  -7   6 1237.83   15.06
  -1   7  -6 1416.22   11.40
   1   7   6 1229.39   12.33
   1   7   6 1272.82   13.30
  -1  -7   6 1252.30   16.51
  -1  -7   6 1260.74   15.09
  -1   7  -7 2754.19   26.81
  -1   7  -7 3550.16   22.71
  -1  -7   7 3454.02   26.27
  -1  -7   7 3159.61   28.44
   1  -7  -7 3415.75   27.78
   1  -7  -7 3340.75   26.05
   1   7   7 3543.25   25.37
   1   7   7 3478.47   26.42
  -1  -7   7 3246.92   27.46
  -1  -7   7 2986.94   27.53
  -1   7  -8  547.07   11.17
  -1   7  -8  554.68    8.23
   1   7   8  500.08    9.35
  -1  -7   8  447.68   10.55
   1   7   8  528.98   10.08
   1  -7  -8  514.94    9.48
  -1  -7   8  484.52   11.02
   1   7   9 1178.63   15.86
  -1  -7   9  908.41   16.84
   1  -7  -9 1150.50   15.18
   1   7   9 1055.02   15.54
   1  -7  -9 1074.51   14.13
  -1   7  -9 1231.40   17.21
   1   7   9 1021.86   15.05
   1   7   9 1161.91   16.99
   1  -7  -9  882.67   17.71
  -1  -7  10  187.17    7.51
   1  -7 -10  224.83    8.36
   1   7  10  213.19    6.63
  -1  -7  10  125.65    6.64
   1   7  10  188.70    7.37
   1   7  10  188.63    7.42
   1   7  10  202.70    7.29
   1  -7 -10  244.22    7.88
  -1   7 -10  219.41    7.08
   1  -7 -10  177.40    6.15
   1   7  10  205.86    6.77
   1   7  10  198.34    6.49
   1   7  10  224.63    6.58
   1  -7 -10  197.76    8.54
   1   7  11 1206.04   16.18
   1  -7 -11 1559.52   22.34
   1   7  11 1360.47   17.74
   1   7  11 1317.29   19.19
   1   7  11 1220.83   19.57
   1   7  11 1082.08   19.84
  -1   7 -11 1414.11   18.78
  -1   7 -11 1467.20   19.81
   1  -7 -11 1522.59   19.76
  -1  -7  11 1324.87   21.02
   1   7  11 1333.87   17.57
   1  -7 -11 1059.77   19.15
   1  -7 -11 1476.74   24.06
   1  -7 -12  551.53   14.68
  -1   7 -12  524.60   11.88
  -1   7 -12  527.84   11.51
  -1  -7  12  524.83   13.32
   1  -7 -12  560.74   13.09
  -1  -7  12  341.32   11.78
   1   7  12  503.58   11.68
   1   7  12  461.76   12.97
   1   7  12  459.29   11.72
   1  -7 -12  444.38   12.59
   1   7  12  480.68   10.60
   1   7  12  459.79    9.93
   1   7  13 1981.01   21.99
  -1  -7  13 2290.00   27.74
   1  -7 -13 2378.46   31.05
  -1  -7  13 2188.79   30.57
   1  -7 -13 2296.80   27.32
  -1   7 -13 2252.52   25.70
  -1   7 -13 2317.85   26.77
  -1   7 -13 2285.51   25.12
  -1  -7  13 2293.99   29.21
   1   7  13 1944.77   20.20
   1  -7 -13 2462.67   27.99
  -1  -7  13 1661.49   26.96
   1   7  13 2211.71   25.96
   1   7  13 2130.85   28.29
   1   7  13 2097.54   24.63
   1  -7 -13 2190.51   29.27
  -1  -7  13 1787.20   32.51
   1   7  13 2098.27   27.73
   1  -7 -14  804.98   17.41
   1   7  14  714.19   12.69
  -1  -7  14  723.46   15.35
  -1  -7  14  750.18   17.38
  -1   7 -14  785.82   15.42
  -1   7 -14  764.32   14.89
   1  -7 -14  759.83   15.35
   1  -7 -14  840.91   17.84
  -1   7 -14  762.72   14.18
   1   7  14  734.04   13.59
  -1  -7  14  809.23   17.31
   1  -7 -14  782.11   15.02
   1  -7 -14  840.30   18.99
  -1  -7  14  736.05   20.85
  -1  -7  14  756.69   17.40
   1   7  14  763.31   16.17
   1   7  14  731.31   15.88
   1   7  14  735.41   14.24
   1   7  15 1010.83   15.25
  -1   7 -15 1093.08   17.17
  -1   7 -15 1111.46   17.99
   1  -7 -15 1048.39   18.22
  -1  -7  15 1120.97   20.99
  -1  -7  15 1171.11   20.78
   1  -7 -15 1106.20   17.61
   1  -7 -15 1159.14   20.74
   1   7  15 1015.50   16.49
   1  -7 -15 1127.41   20.43
   1   7  15 1100.83   19.46
  -1  -7  15 1173.53   21.40
  -1  -7  15 1135.82   25.28
  -1   7 -15 1155.20   16.64
   1  -7 -15 1147.31   22.10
  -1  -7  16   87.66    5.73
   1  -7 -16   93.79    5.45
  -1   7 -16   93.95    4.91
  -1   7 -16   92.33    5.14
  -1  -7  16   94.35    5.81
   1   7  16   87.82    4.96
   1   7  16   90.10    5.52
  -1  -7  16  100.52    7.31
  -1   7 -16   90.36    5.21
   1   7  16   89.70    4.91
   1  -7 -16   92.57    5.66
   1  -7 -16   89.73    5.64
  -1  -7  16   95.10    5.64
   1   7  16   80.51    4.19
   1  -7 -16   94.41    6.17
  -1   7 -16   94.34    4.61
  -1  -7  17  182.39    7.36
   1  -7 -17  171.04    7.16
  -1   7 -17  190.61    6.92
  -1   7 -17  162.71    6.74
  -1  -7  17  167.79    7.62
  -1  -7  17  183.85    8.37
  -1  -7  17  199.11    8.37
  -1   7 -17  159.76    6.66
   1  -7 -17  178.71    8.36
   1  -7 -17  177.09    7.50
  -1   7 -17  192.82    7.42
   1  -7 -17  168.07    7.38
   1   7  17  174.16    7.47
   1   7  17  154.61    6.35
  -1  -7  17  175.97    9.19
   1  -7 -17  185.59    8.32
  -1   7 -17  174.82    6.12
  -1  -7  18  149.09    6.29
   1  -7 -18  140.83    6.46
  -1   7 -18  143.95    5.94
  -1   7 -18  139.05    6.13
  -1  -7  18  159.25    8.45
  -1  -7  18  150.53    6.87
  -1  -7  18  165.59    7.62
  -1  -7  18  152.96    7.28
  -1   7 -18  140.40    6.14
   1  -7 -18  152.82    7.37
  -1   7 -18  153.22    6.55
   1  -7 -18  134.92    6.21
   1  -7 -18  133.46    6.24
   1   7  18  144.83    6.63
   1   7  18  131.94    5.64
   1  -7 -18  145.26    7.05
  -1   7 -18  142.85    5.40
  -1   7 -19 1047.30   16.56
   1  -7 -19 1141.52   18.04
   1   7  19 1100.69   17.14
  -1  -7  19 1088.26   18.51
  -1   7 -19 1093.84   16.80
   1  -7 -19 1107.25   18.92
  -1   7 -19 1088.17   17.12
   1  -7 -19 1019.33   16.60
  -1  -7  19 1183.66   19.64
  -1  -7  19 1130.45   20.97
  -1  -7  19 1111.80   17.74
  -1   7 -19 1074.78   16.74
  -1   7 -19 1077.94   15.97
   1   7  19 1073.11   17.44
   1   7  19 1062.90   15.65
  -1   7 -19 1079.07   14.48
   1  -7 -19 1152.83   19.10
   1  -7 -20  320.64    8.87
   1   7  20  319.23    8.61
   1  -7 -20  302.49    9.13
  -1   7 -20  305.06    8.54
   1  -7 -20  288.48    7.94
  -1   7 -20  310.89    8.23
  -1   7 -20  294.55    8.16
  -1  -7  20  313.28    9.20
  -1  -7  20  300.86    8.19
  -1  -7  20  323.67   10.41
  -1   7 -20  307.31    7.90
  -1   7 -20  301.93    8.31
   1   7  20  305.02    8.64
   1   7  20  287.15    7.42
   1  -7 -20  316.33    9.14
   1  -7 -21  691.67   12.11
   1   7  21  637.62   11.44
   1  -7 -21  632.27   12.19
  -1   7 -21  651.49   11.74
   1  -7 -21  601.35   10.31
  -1   7 -21  613.50   10.69
  -1   7 -21  642.73   11.21
  -1  -7  21  649.81   12.20
  -1   7 -21  651.30   11.49
  -1  -7  21  704.67   13.98
   1  -7 -21  677.66   12.32
   1   7  21  652.93   11.72
   1   7  22  208.25    5.81
   1  -7 -22  203.39    5.99
  -1   7 -22  213.45    6.09
   1  -7 -22  221.24    6.08
   1  -7 -22  222.10    6.18
   1   7  22  206.44    5.84
  -1  -7  22  220.52    6.72
   1  -7 -23   53.83    2.52
   1  -7 -23   50.03    2.45
   1   9 -22    8.54    1.15
  -1   9  22    7.67    1.13
  -1  -9 -22    8.94    1.30
   1   9 -21  603.25   10.05
   1   9 -21  539.00    9.50
   1  -9  21  552.56    9.83
   1   9 -21  509.19    8.68
  -1   9  21  533.59    9.24
   1   9 -21  528.22    8.97
  -1  -9 -21  539.68   10.24
   1   9 -21  545.82    9.65
  -1  -9 -21  501.90    9.63
  -1   9  21  536.49    9.18
  -1   9  21  521.20    8.99
  -1  -9 -21  593.54   10.62
   1  -9  20  181.49    6.71
   1  -9  20  184.32    6.54
  -1   9  20  186.67    6.06
   1   9 -20  174.26    5.71
  -1  -9 -20  172.49    6.53
   1   9 -20  184.07    6.16
  -1  -9 -20  187.06    6.02
   1   9 -20  184.23    5.89
   1   9 -20  187.97    6.12
   1   9 -20  171.94    5.63
  -1  -9 -20  194.76    6.78
   1  -9  19  581.97   13.31
   1  -9  19  575.27   12.74
   1   9 -19  573.59   11.31
  -1  -9 -19  567.76   13.19
   1   9 -19  598.04   12.06
  -1  -9 -19  539.16   11.71
   1   9 -19  592.96   11.84
   1   9 -19  582.12   11.44
  -1   9  19  585.16   11.65
  -1  -9 -19  565.48   11.26
  -1  -9 -19  618.68   13.10
   1  -9  18  184.43    8.17
   1   9 -18  185.06    7.04
   1   9 -18  195.11    7.02
   1  -9  18  191.20    7.84
   1  -9  18  205.60    8.50
  -1   9  18  182.52    6.85
  -1  -9 -18  198.60    8.51
   1   9 -18  197.91    7.46
  -1   9  18  171.16    6.12
   1   9 -18  182.38    6.48
  -1  -9 -18  177.46    6.87
  -1  -9 -18  189.03    7.64
  -1  -9 -18  175.52    6.52
  -1  -9 -18  197.46    7.86
  -1   9  17  342.49    7.83
   1  -9  17  387.57   10.83
  -1  -9 -17  399.60   10.33
   1  -9  17  444.97   13.46
   1  -9  17  437.99   13.44
   1  -9  17  373.33   11.56
   1   9 -17  435.28   11.02
   1   9 -17  426.54   11.23
   1  -9  17  390.90   11.18
  -1  -9 -17  435.59   13.66
  -1   9  17  394.28    9.87
  -1  -9 -17  402.98   11.22
  -1  -9 -17  425.19   12.39
   1   9 -17  421.01   10.43
  -1   9  17  395.39   10.30
  -1   9  17  410.10   10.60
  -1  -9 -17  428.68   12.44
  -1   9  16   69.64    3.80
   1  -9  16   78.87    5.18
  -1  -9 -16   79.56    4.74
   1  -9  16   92.17    6.52
   1  -9  16   80.44    5.65
   1  -9  16   84.15    6.25
  -1   9  16   71.30    4.32
   1   9 -16   86.00    5.16
   1  -9  16   79.08    5.90
   1  -9  16   78.53    5.42
  -1  -9 -16   91.94    6.82
  -1   9  16   77.39    4.65
  -1  -9 -16   86.29    5.67
   1   9 -16   82.64    4.88
  -1  -9 -16   83.56    6.02
  -1   9  16   81.80    4.90
  -1   9  16   86.22    5.01
  -1  -9 -16   91.08    6.11
  -1   9  15  801.45   13.74
   1  -9  15  873.45   16.46
   1  -9  15  847.86   17.26
  -1  -9 -15  821.19   15.26
   1  -9  15  928.15   21.16
   1  -9  15  797.01   18.16
   1  -9  15  925.44   21.54
  -1   9  15  840.90   15.31
   1   9 -15  873.06   17.04
   1  -9  15  815.71   18.30
   1  -9  15  934.57   20.50
  -1  -9 -15  934.76   22.41
  -1   9  15  852.35   15.70
   1   9 -15  900.78   16.73
  -1  -9 -15  919.50   19.58
  -1  -9 -15  946.03   21.13
  -1   9  15  850.68   16.20
  -1   9  15  868.13   16.10
  -1  -9 -15  949.43   20.17
  -1   9  14   74.88    4.38
   1  -9  14   82.92    6.62
   1  -9  14   81.21    6.03
   1  -9  14   82.63    6.76
  -1   9  14   84.88    5.13
  -1   9  14   81.41    4.84
  -1   9  14   79.41    4.95
   1  -9  14   96.61    6.85
   1  -9  14   77.66    5.92
  -1   9  14   86.05    5.22
  -1  -9 -14   86.96    7.31
   1  -9  14   77.97    5.15
   1  -9  14   79.33    5.41
  -1  -9 -14   78.33    4.77
  -1  -9 -14   93.40    6.58
   1   9 -14   83.60    5.32
  -1  -9 -14   87.41    6.71
  -1  -9 -14   90.71    6.49
  -1   9  14   82.24    4.99
  -1   9  14   79.17    5.01
  -1  -9 -13 1866.57   30.64
  -1  -9 -13 1580.34   28.83
   1   9 -13 1581.74   21.52
  -1  -9 -13 1694.55   22.42
   1   9 -13 1878.09   24.98
  -1   9  13 1747.78   23.13
   1  -9  13 1723.73   25.30
  -1  -9 -13 1601.59   20.06
   1  -9  13 1774.22   25.45
   1  -9  13 1628.65   29.05
  -1   9  13 1615.50   22.75
   1  -9  13 1784.28   28.50
   1  -9  13 1472.22   28.76
   1  -9  13 1646.73   28.28
   1  -9  13 1362.98   25.05
  -1   9  13 1767.59   24.59
   1  -9  13 1277.05   25.30
  -1   9  13 1735.05   23.80
  -1   9  13 1794.57   24.88
  -1   9  13 1772.13   23.49
  -1  -9 -13 1860.37   29.99
  -1   9  13 1707.37   23.11
  -1  -9 -12  257.61   11.36
  -1  -9 -12  340.67   12.93
   1   9 -12  329.95    9.13
  -1  -9 -12  319.47    9.32
   1  -9  12  255.49   11.16
   1  -9  12  329.28   12.19
  -1   9  12  289.20    9.45
   1  -9  12  221.61    9.72
   1  -9  12  275.62   11.29
  -1   9  12  308.57    9.87
   1  -9  12  205.27    9.93
  -1   9  12  322.85    9.89
  -1   9  12  335.00   10.28
  -1   9  12  326.61   10.61
   1  -9  12  339.24   10.94
  -1  -9 -12  304.74    8.40
   1  -9  12  328.49   10.87
  -1  -9 -12  356.79   11.04
   1  -9  12  233.63    9.97
  -1   9  12  345.55   10.03
  -1  -9 -11  959.29   21.59
  -1  -9 -11  966.39   20.99
  -1   9  11  886.35   16.94
   1  -9  11  659.33   17.52
  -1   9  11 1158.50   19.47
  -1   9  11 1250.02   19.82
  -1   9  11 1095.66   19.83
   1  -9  11  910.03   20.23
   1  -9  11  834.07   18.94
   1  -9  11  838.42   18.18
   1   9 -11 1255.94   19.75
   1   9 -11 1140.99   17.04
   1  -9  11  779.15   17.74
  -1  -9 -11 1158.66   20.55
  -1   9  11 1154.45   18.64
  -1  -9 -10  227.92    9.28
  -1  -9 -10  195.77    9.30
  -1   9  10  218.19    8.05
   1  -9  10  159.42    8.08
  -1   9  10  268.87    9.14
  -1   9  10  200.81    8.28
   1  -9  10  210.32    8.99
   1  -9  10  197.88    8.10
   1  -9  10  210.33    8.87
   1   9 -10  239.81    7.33
   1   9 -10  275.58    9.16
  -1  -9 -10  237.17    9.13
   1  -9  10  184.52    8.02
  -1   9  10  209.90    7.68
  -1  -9  -9  942.90   17.66
  -1  -9  -9  840.84   18.19
  -1   9   9  938.17   16.00
   1  -9   9  761.39   16.71
  -1   9   9 1075.72   18.63
  -1   9   9  914.85   17.16
  -1   9   9  893.52   16.39
   1  -9   9  957.68   17.79
   1  -9   9  891.29   16.20
   1  -9   9  873.36   17.00
   1   9  -9 1138.50   18.77
   1   9  -9 1050.87   15.28
  -1  -9  -9  926.27   17.88
   1  -9   9  771.70   15.46
  -1   9   9  843.85   15.25
  -1   9   8  192.15    6.81
   1  -9   8  185.95    7.48
   1  -9   8  184.82    6.84
  -1  -9  -8  202.15    7.89
   1  -9   8  182.20    6.13
   1  -9   8  219.19    7.69
   1   9  -8  246.01    7.06
   1   9  -8  234.21    8.29
  -1   9   8  253.60    9.10
  -1   9   8  184.32    7.78
  -1   9   8  198.19    6.94
   1  -9   8  214.84    7.65
  -1  -9  -8  210.57    7.44
  -1  -9  -8  195.86    7.95
  -1  -9  -7 4008.66   35.47
   1  -9   7 3336.76   31.77
  -1  -9  -7 3701.41   32.69
   1   9  -7 3656.39   29.67
   1   9  -7 3546.33   34.42
  -1  -9  -7 3463.05   33.44
   1  -9   7 3143.62   29.33
   1  -9   7 3260.47   29.65
  -1   9   7 3428.20   28.91
  -1   9   7 3132.17   33.76
  -1  -9  -7 3536.89   33.32
   1   9  -6  397.29    8.60
   1   9  -6  323.91    9.62
  -1  -9  -6  482.40   11.92
   1  -9   6  416.42    9.57
   1  -9   6  384.44    9.61
   1  -9   6  419.88    8.94
  -1  -9  -6  431.90   10.16
  -1   9   6  478.72   13.10
  -1   9   6  430.20    8.35
  -1  -9  -5 3483.79   35.08
   1  -9   5 3271.28   26.88
  -1  -9  -5 3141.21   27.56
   1  -9   5 3005.12   25.01
   1  -9   5 3019.15   25.95
   1  -9   5 2903.26   29.70
  -1   9   5 3291.15   23.49
  -1   9   5 3554.46   37.56
   1   9  -4  303.55    8.29
   1   9  -4  247.83    5.98
  -1  -9  -4  437.53   12.52
   1  -9   4  395.98    7.87
  -1  -9  -4  385.25    8.41
   1  -9   4  355.59   10.53
   1  -9   4  378.31    7.88
  -1   9   4  348.51    6.36
  -1   9   4  387.33   12.27
   1   9  -4  388.60    7.37
  -1  -9  -3 1898.99   28.37
   1  -9   3 1737.93   25.54
  -1  -9  -3 1826.35   18.50
  -1   9   3 1761.14   14.97
  -1   9   3 1769.54   28.16
   1   9  -3 1978.18   17.13
   1   9  -2   28.21    2.10
  -1  -9  -2   31.43    4.10
   1  -9   2   29.36    3.81
  -1   9   2   28.32    1.68
  -1   9   2   24.23    3.63
   1   9  -2   34.83    2.01
   1   9  -1 3912.20   26.89
  -1  -9  -1 3723.96   45.51
   1  -9   1 4607.36   29.12
  -1  -9  -1 4736.84   50.53
   1  -9   1 4143.45   28.47
  -1   9   1 4471.56   26.29
   1   9  -1 5197.41   28.31
   1   9  -1 4920.21   29.95
   1   9   0  531.19    7.24
   1  -9   0  610.11    8.90
  -1  -9   0  346.80   13.48
   1  -9   0  458.78   15.66
   1  -9   0  517.16    8.39
  -1  -9   0  451.10   15.16
  -1  -9   0  554.35    9.06
  -1   9   0  584.68    7.76
   1   9   0  621.43    7.75
  -1   9   0  355.77   12.06
   1   9   0  572.97    8.66
   1   9   1 4373.76   25.39
  -1  -9   1 4540.37   30.08
   1  -9  -1 5066.00   30.84
  -1   9  -1 3801.85   39.79
   1   9   1 4910.76   30.06
  -1   9  -1 4989.84   29.16
   1   9   1 4909.64   27.35
   1  -9  -1 4905.02   53.24
   1  -9  -1 4182.94   29.47
  -1  -9   1 4485.22   30.85
  -1  -9   2   25.28    3.69
  -1  -9   2   40.72    2.32
   1  -9  -2   23.82    3.87
  -1  -9   2   25.33    1.95
  -1  -9   2   39.92    4.30
   1  -9  -2   19.58    1.66
   1   9   2   26.70    1.53
  -1   9  -2   31.27    1.64
   1   9   2   26.06    1.79
  -1   9  -2   26.42    1.75
  -1   9  -2   24.59    2.58
  -1   9  -3 1416.71   15.32
  -1  -9   3 1702.98   26.43
  -1  -9   3 1756.18   16.93
   1  -9  -3 2042.99   29.77
   1  -9  -3 1672.98   16.59
  -1   9  -3 1919.61   18.43
  -1  -9   3 1943.49   17.47
  -1  -9   3 1819.56   17.58
   1   9   3 1855.56   16.03
   1   9   3 1872.39   14.18
  -1   9  -3 1710.38   18.80
  -1   9  -4  348.94    7.63
  -1  -9   4  415.95   11.96
  -1  -9   4  392.55    7.90
   1  -9  -4  449.81   12.76
  -1  -9   4  435.13    8.18
  -1  -9   4  400.66    7.87
  -1   9  -4  479.17    8.33
   1  -9  -4  400.43    7.79
   1   9   4  437.44    6.35
   1   9   4  402.46    7.02
  -1   9  -5 2365.18   24.20
  -1  -9   5 2646.76   24.14
  -1  -9   5 2974.36   32.05
  -1  -9   5 2989.11   24.65
   1  -9  -5 3208.12   33.09
   1  -9  -5 2858.58   24.42
  -1   9  -5 3538.65   23.87
  -1  -9   5 3070.12   25.11
   1   9   5 3064.09   23.01
   1   9   5 3058.51   20.97
  -1   9  -6  481.62    7.22
  -1   9  -6  303.54    8.02
  -1  -9   6  375.73    8.68
  -1  -9   6  433.64   10.90
   1   9   6  412.59    7.12
   1   9   6  407.51    7.82
  -1  -9   6  380.52    8.59
   1  -9  -6  391.74   10.31
  -1  -9   6  427.63    8.60
   1  -9  -6  399.13    8.49
   1  -9  -7 3170.87   30.21
  -1  -9   7 3027.41   28.54
   1  -9  -7 3213.98   27.86
  -1  -9   7 3326.10   27.71
  -1  -9   7 2987.63   29.38
  -1  -9   7 3135.71   30.73
  -1   9  -7 3235.93   29.57
   1   9   7 3275.20   26.61
   1  -9  -7 2883.79   31.86
   1  -9  -8  141.16    7.04
   1   9   8  128.55    5.37
   1  -9  -8  192.90    7.27
  -1  -9   8  150.71    6.54
   1   9   8  186.48    6.19
   1  -9  -8  198.30    8.13
  -1   9  -8  202.32    7.46
  -1   9  -8  180.92    6.39
  -1  -9   8  160.42    6.55
   1  -9  -8  170.43    6.05
   1   9   8  163.37    6.17
   1  -9  -9  782.52   17.90
  -1  -9   9  749.01   15.48
   1  -9  -9  783.17   17.43
   1   9   9  883.16   14.64
   1  -9  -9  933.13   17.75
  -1  -9   9  731.73   15.85
   1   9   9  970.76   16.17
   1   9   9  849.61   16.61
   1  -9  -9 1131.27   19.42
  -1  -9   9  870.61   16.31
  -1   9  -9 1062.63   17.27
  -1   9  -9  983.64   15.16
   1   9   9  775.37   14.37
  -1  -9   9  804.31   16.25
   1  -9  -9  880.36   14.40
   1   9   9  945.59   15.25
   1   9   9 1064.03   15.20
   1  -9 -10  167.51    8.70
  -1  -9  10  175.67    7.91
   1  -9 -10  239.06    9.60
   1  -9 -10  212.83    9.22
   1   9  10  220.91    7.32
  -1  -9  10  143.48    7.45
   1   9  10  214.62    8.61
   1   9  10  220.53    8.36
   1   9  10  213.42    8.24
   1  -9 -10  269.80    9.24
  -1  -9  10  185.46    8.12
  -1   9 -10  254.78    8.36
  -1   9 -10  238.41    7.42
   1   9  10  200.67    7.23
  -1  -9  10  184.51    8.32
   1   9  10  219.10    7.30
   1   9  10  244.67    7.22
   1  -9 -11 1121.47   23.16
   1  -9 -11 1385.78   20.64
  -1  -9  11  892.79   19.36
  -1   9 -11 1223.89   18.98
  -1   9 -11 1219.12   17.50
   1   9  11 1171.53   17.75
  -1  -9  11 1010.60   20.03
   1  -9 -11 1033.41   21.99
   1   9  11 1281.24   17.81
   1  -9 -11 1338.92   22.88
  -1  -9  11  609.77   16.55
   1   9  11 1040.91   19.57
   1   9  11 1066.57   20.09
   1   9  11 1143.57   19.64
  -1  -9  11  846.05   19.16
   1   9  11 1167.46   17.36
   1   9  12  265.67    8.26
   1  -9 -12  287.25   11.68
  -1  -9  12  276.84   10.81
   1  -9 -12  255.74    7.46
  -1   9 -12  256.69    8.17
   1  -9 -12  246.55    9.12
   1   9  12  245.30    7.70
  -1  -9  12  234.90   10.12
   1  -9 -12  311.20    9.31
  -1  -9  12  147.70    9.58
  -1  -9  12  257.20   11.26
   1   9  12  250.65    8.12
  -1  -9  12  244.63   10.08
   1  -9 -12  298.05   10.47
   1  -9 -12  240.20   11.06
  -1  -9  12  146.16    8.11
   1   9  12  232.78    9.07
   1   9  12  270.95    9.38
   1   9  12  198.01    8.80
   1  -9 -12  210.53   10.08
   1   9  12  232.64    9.12
   1  -9 -13 1912.58   30.15
  -1  -9  13 1963.12   28.84
   1  -9 -13 1671.70   19.86
  -1   9 -13 1789.70   24.15
   1  -9 -13 1714.70   24.67
  -1   9 -13 1781.35   22.77
   1   9  13 1632.70   20.75
  -1  -9  13 1807.10   28.85
  -1  -9  13 1807.40   29.86
  -1  -9  13 1236.38   28.48
   1   9  13 1693.09   22.02
  -1  -9  13 1759.27   27.57
   1  -9 -13 1770.67   30.60
   1  -9 -13 1936.94   26.51
  -1  -9  13 1160.70   23.28
   1   9  13 1592.89   23.44
   1   9  13 1745.46   24.09
   1   9  13 1585.86   24.90
   1   9  13 1699.97   22.00
   1   9  13 1662.78   25.10
  -1  -9  14   82.24    6.21
  -1  -9  14   75.54    6.05
  -1  -9  14   68.78    6.89
   1  -9 -14   81.18    5.28
  -1   9 -14   92.47    5.09
  -1  -9  14   88.20    6.40
   1   9  14   71.59    3.93
   1  -9 -14   83.85    6.69
   1  -9 -14   82.73    5.22
   1  -9 -14   89.42    6.36
  -1  -9  14   80.53    5.30
  -1  -9  14   81.72    5.76
   1   9  14   72.30    4.52
   1   9  14   74.89    4.34
   1   9  14   73.97    5.22
  -1  -9  15  995.70   20.88
  -1  -9  15  950.74   23.99
  -1  -9  15  912.01   19.66
   1  -9 -15  924.05   17.75
  -1   9 -15  974.59   16.40
  -1   9 -15 1011.70   17.50
  -1  -9  15  960.22   20.08
   1   9  15  802.25   12.68
   1  -9 -15  986.63   21.73
   1  -9 -15  910.51   16.56
   1  -9 -15  940.31   19.70
  -1  -9  15  989.60   19.09
   1   9  15  845.11   15.25
   1   9  15  849.27   14.41
   1   9  15  910.77   17.76
  -1  -9  16   70.83    5.49
  -1  -9  16   64.60    6.08
  -1  -9  16   68.39    5.23
   1  -9 -16   65.09    4.60
  -1   9 -16   76.97    4.75
  -1   9 -16   69.01    4.26
  -1  -9  16   64.78    5.14
   1  -9 -16   67.88    5.56
   1  -9 -16   65.54    4.17
   1  -9 -16   64.68    4.98
  -1  -9  16   74.81    5.09
  -1   9 -16   70.53    4.66
   1   9  16   58.11    3.70
   1   9  16   67.41    4.75
   1   9  16   58.62    4.15
   1   9  17  360.02    8.58
  -1  -9  17  414.97   11.05
   1  -9 -17  399.40   10.96
  -1   9 -17  423.25   10.08
  -1   9 -17  430.31   10.86
  -1  -9  17  412.97   14.02
  -1  -9  17  399.74   11.86
  -1  -9  17  413.15   12.21
  -1  -9  17  420.98   12.32
   1  -9 -17  417.13   12.72
   1  -9 -17  402.55   12.25
  -1   9 -17  422.15   10.94
   1  -9 -17  396.96   11.40
   1   9  17  417.16   11.20
   1   9  17  379.53    9.87
  -1  -9  18  194.29    6.99
   1  -9 -18  192.58    7.22
  -1  -9  18  200.62    8.04
   1  -9 -18  197.11    8.13
  -1   9 -18  202.62    7.29
   1  -9 -18  204.84    8.33
  -1   9 -18  202.19    7.31
  -1  -9  18  198.23    7.97
  -1  -9  18  202.51    9.25
  -1  -9  18  195.65    7.78
  -1   9 -18  192.52    6.53
  -1   9 -18  194.69    7.01
   1  -9 -18  182.19    7.21
   1   9  18  180.03    6.42
   1   9  18  197.70    7.38
   1  -9 -19  631.87   12.44
   1   9  19  643.63   12.17
  -1  -9  19  632.05   13.30
  -1   9 -19  645.31   12.33
   1  -9 -19  625.53   13.43
   1  -9 -19  646.80   13.66
  -1   9 -19  666.25   12.68
  -1  -9  19  625.63   13.12
  -1  -9  19  651.90   15.03
  -1  -9  19  624.74   12.87
  -1   9 -19  645.19   12.19
   1  -9 -19  596.99   12.13
   1   9  19  630.92   12.45
   1   9  19  573.84   10.78
   1  -9 -20  197.65    6.47
  -1   9 -20  207.51    6.40
   1   9  20  197.34    6.29
   1  -9 -20  189.93    6.72
  -1   9 -20  203.26    6.42
   1  -9 -20  199.98    6.92
  -1   9 -20  207.26    6.60
  -1  -9  20  189.92    6.48
  -1  -9  20  212.45    6.65
   1   9  20  196.42    6.40
   1   9  20  182.88    5.49
   1  -9 -20  193.92    6.19
  -1   9 -20  197.98    6.35
  -1  -9  21  517.06    8.72
   1  -9 -21  574.09    9.75
  -1   9 -21  560.72   10.07
   1  -9 -21  535.11   10.02
  -1   9 -21  575.27    9.96
   1   9  21  559.54    9.79
   1   9  21  546.85    8.62
  -1   9 -21  571.03    9.72
   1  -9 -21  585.81   10.64
   1   9  21  547.75    9.54
   1   9  22   11.08    1.36
   1  -9 -22   12.00    1.34
   1  -9 -22   13.85    1.54
   1 -11  21  291.65    6.13
  -1 -11 -21  294.46    6.21
  -1  11  20  715.55   10.78
   1  11 -20  742.54   10.93
  -1 -11 -20  746.84   11.77
  -1 -11 -20  666.44   11.09
   1 -11  20  713.34   11.75
   1  11 -20  724.43   11.28
   1  11 -20  745.13   11.16
  -1 -11 -20  687.96   11.51
  -1 -11 -19  269.80    7.90
  -1  11  19  270.58    7.12
   1 -11  19  275.44    8.19
   1  11 -19  268.40    7.51
   1  11 -19  275.38    7.44
   1  11 -19  276.88    7.16
  -1 -11 -19  253.95    7.97
  -1 -11 -18 1082.14   17.55
  -1  11  18 1023.96   15.40
   1 -11  18 1035.54   17.65
   1  11 -18 1104.55   16.96
  -1  11  18  945.64   14.07
   1  11 -18 1120.25   16.07
   1  11 -18 1106.73   16.57
  -1 -11 -18 1028.87   18.16
   1  11 -17  206.39    7.30
   1  11 -17  208.62    7.62
  -1  11  17  174.35    6.08
  -1  11  17  160.05    5.22
  -1  11  17  187.73    6.84
  -1  11  17  183.13    6.52
  -1 -11 -17  183.07    7.46
  -1 -11 -17  194.58    7.63
   1 -11  17  185.76    8.00
  -1 -11 -17  198.06    8.14
   1 -11  16  322.59   11.50
   1 -11  16  321.77   11.10
  -1 -11 -16  305.13    8.89
  -1  11  16  322.71    9.41
  -1 -11 -16  346.76   11.65
   1  11 -16  340.59    9.51
  -1 -11 -16  311.77   10.67
  -1 -11 -16  326.25   10.85
   1 -11  16  307.30    9.80
  -1  11  16  272.15    7.47
   1  11 -16  346.76   10.13
  -1  11  16  304.47    8.67
   1 -11  15  464.71   14.55
   1 -11  15  447.09   13.81
   1 -11  15  440.94   14.21
  -1 -11 -15  444.14   11.12
  -1  11  15  460.82   11.75
  -1 -11 -15  484.86   14.47
   1  11 -15  503.37   12.38
  -1 -11 -15  488.21   14.40
  -1 -11 -15  474.06   14.21
  -1 -11 -15  431.97    9.80
   1 -11  15  452.27   11.78
   1 -11  15  418.56   11.88
  -1  11  15  409.62    9.90
  -1  11  15  432.84   10.96
   1  11 -15  489.97   12.79
   1 -11  14 1061.46   22.99
   1 -11  14 1154.96   23.32
  -1  11  14 1173.33   19.59
  -1 -11 -14 1179.43   23.87
  -1 -11 -14 1100.17   23.20
  -1 -11 -14 1259.53   24.98
   1  11 -14 1236.08   20.72
   1 -11  14 1147.44   20.28
  -1 -11 -14 1128.72   16.85
   1 -11  14 1208.35   20.76
  -1  11  14 1154.59   19.09
  -1  11  14 1070.70   17.15
  -1 -11 -14 1116.49   18.54
   1 -11  13  461.40   14.00
  -1 -11 -13  595.57   17.31
  -1 -11 -13  636.90   12.22
  -1  11  13  696.02   14.95
   1 -11  13  649.65   15.84
  -1 -11 -13  626.50   12.59
  -1  11  13  668.21   13.85
  -1  11  13  655.13   14.53
  -1 -11 -13  692.68   19.23
  -1 -11 -13  526.85   16.44
   1 -11  13  518.99   16.20
   1 -11  12 1147.14   22.68
  -1  11  12 1806.94   25.17
  -1  11  12 1938.78   24.40
  -1  11  12 1871.22   25.19
  -1 -11 -12 1322.84   26.55
  -1 -11 -12 1844.41   21.75
   1 -11  12 1924.41   26.85
   1 -11  12 1867.54   27.80
  -1 -11 -12 1745.13   21.96
   1 -11  12 1315.55   25.73
  -1 -11 -12 1453.23   27.27
  -1 -11 -12 1734.31   31.51
  -1  11  11  203.21    8.24
  -1  11  11  231.39    8.36
  -1 -11 -11  214.64    7.49
   1 -11  11  224.56    9.12
   1 -11  11  188.06    8.75
   1  11 -11  246.98    9.24
   1 -11  11  195.80    9.30
  -1 -11 -11  161.36    9.50
  -1 -11 -11  200.20    9.57
   1 -11  11  223.42   11.05
   1 -11  11  161.16    7.98
  -1  11  11  189.41    8.07
  -1 -11 -11  195.95   10.26
   1 -11  11  145.14    8.50
  -1 -11 -11  219.32    7.44
  -1 -11 -11  169.58    9.08
   1 -11  11  207.97    7.78
  -1  11  11  250.93    9.49
  -1  11  11  201.99    8.89
  -1  11  10  526.29   12.70
  -1 -11 -10  499.57   11.50
   1 -11  10  443.90   13.22
   1 -11  10  558.75   14.31
   1 -11  10  479.61   13.79
  -1 -11 -10  432.70   14.84
  -1 -11 -10  493.43   14.11
   1 -11  10  422.80   12.55
  -1 -11 -10  499.01   14.00
   1  11 -10  613.64   14.70
   1 -11  10  440.71   15.73
   1 -11  10  433.62   12.44
  -1  11  10  494.94   12.80
  -1 -11 -10  464.30   14.75
   1 -11  10  380.25   13.15
  -1 -11 -10  453.11   13.98
  -1 -11 -10  542.12   11.90
   1 -11  10  515.77   12.56
   1 -11  10  488.98   12.79
  -1  11  10  586.85   15.03
  -1  11  10  458.99   13.26
  -1  11  10  615.21   15.00
   1 -11   9  659.97   14.97
  -1 -11  -9  646.65   16.07
  -1  11   9  702.85   14.55
   1 -11   9  526.33   14.60
  -1  11   9  547.46   12.94
  -1 -11  -9  657.73   15.06
  -1 -11  -9  609.15   16.58
   1 -11   9  622.69   14.03
  -1 -11  -9  612.83   15.44
   1 -11   9  567.25   13.71
   1  11  -9  777.71   16.75
  -1  11   9  621.88   15.35
  -1  11   9  633.86   14.56
  -1 -11  -8 1006.63   18.55
   1 -11   8  835.27   16.88
  -1  11   8  904.31   16.12
  -1 -11  -8 1033.67   17.72
  -1 -11  -8  913.66   19.07
   1 -11   8 1006.61   16.83
   1 -11   8  853.37   15.24
  -1 -11  -8  974.95   18.96
   1 -11   8  891.93   16.26
  -1  11   8  906.98   19.08
  -1  11   8  953.82   16.61
   1  11  -8 1044.40   19.47
   1 -11   7  393.90   10.70
  -1  11   7  416.79   10.30
  -1 -11  -7  457.85   10.84
  -1 -11  -7  473.55   12.43
  -1  11   7  360.18   11.84
  -1  11   7  529.25   14.86
  -1  11   7  454.28   10.20
   1  11  -7  361.91    9.50
   1 -11   7  369.57   10.21
   1 -11   7  404.92   10.17
  -1 -11  -7  431.10   11.87
   1 -11   7  396.16   10.59
  -1 -11  -7  455.81   11.40
   1  11  -7  409.35   12.03
   1 -11   6 1720.12   21.97
   1  11  -6 1345.99   22.36
  -1 -11  -6 2060.58   24.06
  -1 -11  -6 2100.06   22.75
  -1 -11  -6 1914.49   24.17
  -1  11   6 1754.07   26.13
  -1  11   6 2280.60   32.28
   1  11  -6 1666.80   20.11
  -1  11   6 1974.93   20.74
  -1 -11  -6 1897.51   24.24
   1 -11   6 1739.60   21.17
  -1 -11  -6 2052.94   28.47
   1 -11   6 1644.90   23.20
   1 -11   6 1719.29   23.94
  -1 -11  -6 2117.98   24.05
  -1 -11  -6 2136.70   23.70
  -1 -11  -5  742.71   17.66
   1 -11   5  583.37   11.45
   1  11  -5  487.05   12.41
  -1 -11  -5  692.49   12.09
  -1 -11  -5  708.61   12.93
   1  11  -5  635.22   11.01
  -1  11   5  665.61   10.68
  -1  11   5  764.75   19.06
   1 -11   5  582.83   14.03
   1 -11   5  635.41   14.85
  -1 -11  -5  623.66   12.86
  -1 -11  -5  690.37   17.31
   1 -11   5  670.10   12.49
  -1 -11  -5  712.04   12.83
  -1 -11  -5  720.45   12.74
  -1 -11  -4  759.85   18.90
   1  11  -4  545.95   12.31
  -1 -11  -4  751.56   12.92
  -1  11   4  700.02   10.37
   1  11  -4  699.77   10.94
  -1  11   4  728.57   19.40
   1 -11   4  676.21   12.13
   1 -11   4  616.86   15.39
  -1 -11  -4  670.05   12.60
   1 -11   4  649.19   16.05
  -1 -11  -4  766.68   19.36
  -1 -11  -4  775.34   13.04
  -1 -11  -4  772.11   12.78
  -1 -11  -3  222.82    6.68
   1 -11   3  228.51   10.18
  -1 -11  -3  209.71   10.81
  -1 -11  -3  181.01    6.18
   1  11  -3  187.93    5.75
  -1  11   3  179.57    4.91
   1  11  -3  187.34    5.32
  -1  11   3  171.57    9.67
  -1 -11  -3  215.94   10.68
   1  11  -3  163.67    5.99
   1 -11   2  834.01   21.09
  -1 -11  -2  748.71   12.43
   1 -11   2  727.11   11.91
  -1  11   2  788.87   10.32
   1  11  -2  794.60   10.80
   1  11  -2  830.03   12.23
  -1 -11  -2  793.92   21.75
   1  11  -2  687.70   11.18
   1 -11   1  304.93    7.42
   1  11  -1  367.59    7.92
   1  11  -1  344.34    6.58
  -1  11   1  332.34    6.56
  -1 -11  -1  270.07   13.39
   1 -11   1  365.67    7.80
   1  11  -1  301.97    6.51
  -1 -11   0  826.35   23.85
   1 -11   0 1152.97   14.33
   1 -11   0  991.42   25.81
  -1 -11   0 1142.79   15.04
   1 -11   0 1068.83   14.21
   1  11   0 1219.65   12.48
  -1  11   0 1185.19   12.97
   1  11   0 1226.74   14.61
  -1  11   0  801.46   19.81
   1 -11  -1  386.94   16.12
   1 -11  -1  359.88    8.00
  -1 -11   1  377.41    8.37
  -1  11  -1  386.22    7.30
  -1  11  -1  336.66   11.50
   1  11   1  393.00    6.62
   1  11   1  427.39    8.25
   1 -11  -2  769.25   21.66
  -1 -11   2  713.24   11.66
   1 -11  -2  668.10   11.13
  -1  11  -2  637.61   13.80
   1  11   2  754.54   10.92
  -1  11  -2  721.73   10.29
  -1 -11   2  663.36   19.74
  -1 -11   2  647.53   10.69
   1  11   3  258.25    6.28
  -1  11  -3  218.02    5.74
  -1  11  -3  271.96    7.57
  -1 -11   3  232.88   10.46
   1 -11  -3  218.34    6.43
   1 -11  -3  260.59   11.84
  -1 -11   3  257.93    6.97
  -1 -11   3  220.55    6.22
  -1 -11   3  229.72   10.88
   1 -11  -3  215.03    7.20
   1 -11  -4  862.97   13.52
   1  11   4  863.91   11.91
   1 -11  -4  889.18   20.28
   1 -11  -4  756.28   12.60
   1 -11  -4  820.70   19.45
  -1 -11   4  798.94   18.14
  -1 -11   4  824.33   13.02
  -1 -11   4  743.99   12.09
   1 -11  -4  838.82   13.95
  -1 -11   4  887.26   20.04
  -1 -11   5  668.21   16.42
  -1 -11   5  586.42   11.30
  -1  11  -5  582.55   14.25
   1 -11  -5  682.83   12.78
   1  11   5  644.34   10.62
   1 -11  -5  722.10   16.95
  -1 -11   5  691.83   12.08
  -1 -11   5  583.23   10.97
   1 -11  -5  619.93   11.72
   1 -11  -5  666.58   16.10
  -1 -11   5  639.99   15.27
   1 -11  -5  722.68   12.24
   1 -11  -5  569.88   13.77
  -1 -11   6 1761.96   21.67
  -1  11  -6 2153.33   27.89
   1 -11  -6 2047.01   24.72
   1  11   6 2171.09   21.27
   1 -11  -6 2001.90   26.94
  -1 -11   6 1927.76   26.08
  -1 -11   6 2178.49   23.04
   1 -11  -6 2028.91   27.56
  -1 -11   6 1838.79   21.42
   1 -11  -6 1960.42   22.53
   1 -11  -6 2181.81   23.53
   1 -11  -6 1894.76   25.37
   1 -11  -6 1715.12   26.09
   1 -11  -6 2291.16   22.97
  -1 -11   7  399.85   10.62
  -1  11  -7  503.58   12.91
   1 -11  -7  453.43   12.24
   1  11   7  495.13   10.20
  -1 -11   7  521.49   11.13
  -1 -11   7  435.94   10.53
   1 -11  -7  447.35   10.57
   1 -11  -7  437.91   11.70
   1 -11  -7  386.41   12.53
   1 -11  -7  420.86   12.41
   1 -11  -7  502.77   11.47
   1 -11  -8 1107.98   21.59
  -1 -11   8 1000.23   16.91
   1  11   8  779.04   14.48
   1 -11  -8  835.53   18.72
   1 -11  -8 1033.36   18.12
  -1 -11   8  813.33   16.45
   1  11   8 1034.60   17.01
   1 -11  -8  970.18   19.77
  -1  11  -8 1042.12   15.63
  -1  11  -8 1158.66   19.40
  -1 -11   8  928.56   16.68
   1 -11  -8  960.64   16.12
   1  11   8 1089.52   16.58
   1  11   9  560.22   12.95
  -1 -11   9  554.33   13.72
  -1  11  -9  654.41   12.25
  -1  11  -9  721.92   15.27
  -1 -11   9  585.98   13.98
   1 -11  -9  493.23   14.95
   1  11   9  637.90   13.03
   1 -11  -9  643.47   15.32
  -1 -11   9  469.18   13.25
   1  11   9  662.72   13.64
   1 -11  -9  747.60   17.70
   1  11   9  601.71   13.21
   1  11   9  631.39   15.73
   1  11  10  535.61   12.19
  -1  11 -10  513.73   11.10
  -1  11 -10  563.39   13.38
  -1 -11  10  390.45   13.34
   1 -11 -10  549.55   11.97
  -1 -11  10  558.36   14.02
   1 -11 -10  626.87   15.46
  -1 -11  10  422.95   12.80
   1  11  10  473.56   11.89
  -1 -11  10  426.65   12.82
   1  11  10  554.14   12.04
   1 -11 -10  496.77   14.40
   1 -11 -10  497.25   15.11
  -1 -11  10  303.57   11.29
   1 -11 -10  421.55   13.82
   1  11  10  470.37   13.97
   1  11  10  520.10   13.56
   1  11  10  499.81   13.85
  -1 -11  10  534.55   12.21
  -1 -11  10  534.51   12.87
   1  11  11  224.34    9.50
   1  11  11  225.04    9.73
   1  11  11  253.10    9.77
   1  11  11  267.87    8.58
   1 -11 -11  215.40   10.81
  -1  11 -11  236.20    7.58
  -1  11 -11  258.66    9.01
   1 -11 -11  260.97    8.12
  -1 -11  11  262.42    9.56
  -1 -11  11  221.34   10.18
  -1 -11  11  195.77    8.87
   1 -11 -11  317.12   10.58
  -1 -11  11  212.52   11.24
  -1 -11  11  195.75   10.56
   1  11  11  248.76    8.48
  -1 -11  11  186.86    8.96
   1 -11 -11  224.64   10.31
   1  11  11  276.18    8.45
   1 -11 -11  269.23   11.00
  -1 -11  11  117.14    7.37
  -1 -11  11  238.04    7.93
   1  11  11  192.44    8.51
   1 -11 -11  193.62    9.82
   1 -11 -12 1794.13   31.65
   1 -11 -12 1756.56   21.51
  -1 -11  12 1818.23   25.62
  -1 -11  12 1747.49   29.05
   1 -11 -12 1535.11   24.49
   1  11  12 1668.71   21.96
   1 -11 -12 2076.39   26.33
  -1 -11  12 1216.09   23.62
  -1 -11  12 1131.13   26.89
  -1 -11  12 1734.09   31.66
   1  11  12 1804.97   23.32
  -1 -11  12 1464.14   26.28
   1 -11 -12 1464.36   28.08
   1 -11 -12 2039.41   29.85
   1 -11 -12 1230.25   25.91
  -1 -11  12 1756.48   21.49
   1  11  12 1836.63   23.17
   1  11  12 1661.64   25.71
   1  11  13  625.19   13.01
  -1 -11  13  630.04   14.90
  -1 -11  13  709.97   17.77
   1 -11 -13  650.82   12.56
   1 -11 -13  625.51   15.34
   1 -11 -13  732.02   14.55
  -1 -11  13  546.91   15.73
  -1 -11  13  454.70   16.97
  -1 -11  13  681.56   18.99
   1  11  13  673.37   13.83
  -1 -11  13  615.84   16.86
   1 -11 -13  585.10   17.67
   1 -11 -13  717.95   16.69
   1 -11 -13  564.96   17.25
   1  11  13  654.71   13.57
   1 -11 -13  744.39   19.67
   1  11  13  676.78   15.91
   1  11  14 1227.73   18.14
  -1 -11  14 1420.69   24.47
   1 -11 -14 1175.87   16.86
   1 -11 -14 1282.65   21.69
  -1 -11  14 1206.88   23.29
  -1 -11  14 1085.71   26.00
  -1 -11  14 1299.58   25.39
   1  11  14 1286.62   19.13
  -1  11 -14 1443.88   20.70
   1  11  14 1160.77   16.49
  -1 -11  14 1283.36   24.22
   1 -11 -14 1238.38   25.45
   1 -11 -14 1235.13   25.02
   1  11  14 1236.29   18.88
   1 -11 -14 1377.75   25.83
   1  11  14 1327.28   21.86
   1  11  15  471.07   10.69
  -1 -11  15  508.71   13.68
   1 -11 -15  518.15   13.03
  -1 -11  15  498.72   14.22
  -1 -11  15  493.70   14.74
  -1 -11  15  460.45   16.08
  -1  11 -15  564.76   12.96
   1  11  15  483.76   11.33
  -1 -11  15  511.18   14.56
   1  11  15  447.32    9.46
   1 -11 -15  502.22   15.32
   1 -11 -15  492.00   14.90
   1  11  15  477.53   11.24
   1 -11 -15  532.55   14.94
   1  11  15  523.92   13.13
   1  11  16  240.74    7.30
  -1 -11  16  277.68    9.44
   1 -11 -16  264.26    8.94
  -1 -11  16  254.02    9.54
  -1 -11  16  256.95   10.03
  -1  11 -16  278.06    8.71
  -1 -11  16  259.76    9.84
   1 -11 -16  269.94   10.63
   1 -11 -16  277.65   10.74
   1 -11 -16  266.09    9.90
   1  11  16  273.93    9.07
   1  11  16  238.20    7.71
  -1  11 -16  282.00    8.93
  -1  11 -17  203.93    7.10
  -1 -11  17  194.60    8.14
   1 -11 -17  194.70    7.16
   1  11  17  185.52    6.71
   1  11  17  205.90    7.43
   1 -11 -17  198.27    8.40
  -1  11 -17  204.63    7.29
   1 -11 -17  183.45    7.56
  -1 -11  17  201.72    7.38
  -1 -11  17  194.82    7.76
   1  11  17  176.86    5.86
   1 -11 -18  977.71   16.24
  -1 -11  18 1053.83   17.53
   1 -11 -18 1012.16   17.53
  -1  11 -18 1098.78   16.33
   1  11  18  976.24   14.56
   1  11  18 1062.04   16.01
  -1  11 -18 1089.65   15.73
  -1  11 -18 1066.79   15.98
  -1  11 -19  320.61    7.69
   1  11  19  298.64    7.42
  -1  11 -19  315.69    7.92
  -1 -11  19  290.42    8.17
   1 -11 -19  284.38    7.74
   1  11  19  283.39    7.00
   1  11  19  303.50    7.71
  -1  11 -19  317.92    8.19
  -1  11 -19  314.42    7.98
   1 -11 -19  282.43    8.19
  -1  11 -20  781.50   11.79
   1  11  20  692.79   10.40
   1  11  20  684.53    9.93
   1  11  20  697.32   10.67
  -1 -11  20  719.76   11.27
  -1  11 -20  780.21   11.63
   1 -11 -20  708.65   11.52
   1  11  21  296.43    5.53
   1  11  21  312.42    5.97
   1 -13  20  644.98    9.22
  -1  13  20  655.38    8.78
  -1  13  19   69.33    3.26
   1 -13  19   57.99    2.95
   1 -13  19   70.40    3.67
  -1 -13 -19   62.97    3.44
   1  13 -19   70.30    3.32
  -1 -13 -18  498.80    8.92
   1  13 -18  528.58    9.61
   1  13 -18  542.70   10.36
   1 -13  18  494.49   10.86
  -1 -13 -18  460.17   10.14
  -1  13  18  517.23    9.79
  -1 -13 -18  493.98   11.15
  -1 -13 -18  500.95   10.32
   1 -13  18  440.60    9.65
   1  13 -18  529.75   10.31
  -1 -13 -18  467.10   10.77
   1  13 -17  157.97    5.81
   1  13 -17  160.95    6.19
   1 -13  17  143.02    6.52
  -1 -13 -17  143.59    6.43
  -1  13  17  144.16    5.61
  -1 -13 -17  145.42    6.93
  -1 -13 -17  155.63    6.44
   1 -13  17  134.58    6.08
  -1 -13 -17  151.45    5.62
  -1  13  17  125.19    4.41
  -1 -13 -17  145.20    6.82
   1  13 -16  789.75   14.41
  -1  13  16  691.67   12.54
   1 -13  16  709.86   15.90
  -1 -13 -16  705.08   15.98
  -1 -13 -16  743.54   17.24
  -1 -13 -16  741.98   15.74
  -1  13  16  713.82   13.06
  -1 -13 -16  776.21   14.28
  -1  13  16  744.07   13.64
  -1  13  16  651.04   11.35
  -1 -13 -16  701.52   16.73
   1  13 -15   63.84    4.57
  -1 -13 -15   51.53    4.86
  -1 -13 -15   60.05    4.96
  -1  13  15   52.63    3.90
  -1 -13 -15   54.46    3.45
   1 -13  15   58.66    4.18
  -1 -13 -15   55.35    5.38
  -1  13  15   60.49    4.18
  -1 -13 -15   56.29    5.38
  -1  13  15   54.82    3.63
  -1 -13 -14  753.14   19.32
  -1  13  14  857.13   16.25
  -1 -13 -14  773.10   20.46
  -1 -13 -14  753.81   18.30
  -1 -13 -14  780.03   20.85
  -1 -13 -14  781.79   17.68
  -1 -13 -14  872.66   20.28
   1 -13  14  800.12   16.12
  -1 -13 -14  805.46   13.91
   1 -13  14  845.63   16.83
  -1  13  14  838.41   15.70
  -1  13  14  791.24   14.55
  -1  13  13   33.17    3.34
  -1 -13 -13   25.33    4.18
  -1 -13 -13   30.77    2.85
  -1 -13 -13   22.58    3.61
   1 -13  13   35.16    3.86
  -1 -13 -13   36.29    3.14
   1 -13  13   30.11    3.37
  -1 -13 -13   26.93    4.21
  -1 -13 -13   27.05    3.73
  -1  13  13   33.05    3.10
  -1  13  13   34.63    3.58
   1 -13  13   31.96    4.36
  -1  13  13   30.58    3.43
  -1 -13 -13   24.64    3.93
  -1  13  12 1009.10   19.02
   1 -13  12 1079.25   24.98
  -1 -13 -12  759.55   21.24
  -1  13  12 1113.53   19.45
  -1 -13 -12 1053.96   16.76
  -1 -13 -12  630.76   17.71
   1 -13  12 1029.70   15.81
   1 -13  12  990.93   17.34
  -1 -13 -12  920.42   23.35
  -1 -13 -12  810.25   19.42
  -1  13  12 1140.45   17.88
  -1  13  12 1103.82   19.44
   1 -13  12 1028.61   20.90
  -1 -13 -12  997.57   16.53
   1 -13  12 1053.27   19.44
  -1 -13 -12  825.25   21.15
  -1  13  11   92.63    6.05
  -1  13  11  114.07    5.78
  -1  13  11   98.82    5.94
  -1 -13 -11   73.28    5.95
  -1 -13 -11  108.88    5.60
  -1 -13 -11   90.13    6.86
  -1 -13 -11   86.18    6.35
  -1 -13 -11   72.85    6.82
   1 -13  11  110.07    6.44
   1 -13  11   97.39    6.63
  -1 -13 -11  101.95    5.36
  -1  13  11  107.36    6.24
  -1 -13 -11   85.44    7.01
   1 -13  11   92.91    7.75
   1 -13  11  116.89    5.61
   1 -13  11  101.37    5.70
   1 -13  11   94.75    5.27
  -1  13  10  655.32   14.18
  -1  13  10  549.82   14.08
  -1 -13 -10  538.95   16.59
  -1 -13 -10  581.62   16.49
  -1 -13 -10  460.20   16.28
  -1 -13 -10  579.48   15.44
   1 -13  10  545.56   15.42
  -1 -13 -10  622.32   13.55
   1 -13  10  680.91   15.95
  -1 -13 -10  660.07   14.26
  -1 -13 -10  520.69   14.78
   1 -13  10  444.27   16.61
   1 -13  10  661.96   13.97
   1 -13  10  542.35   12.93
   1 -13  10  629.57   14.78
  -1 -13  -9    4.02    1.78
  -1 -13  -9    5.10    2.16
  -1 -13  -9    2.69    1.49
  -1 -13  -9    3.14    1.77
   1  13  -9    3.02    1.54
  -1 -13  -9    3.48    1.51
   1 -13   9    4.48    1.58
   1 -13   9    2.87    1.71
   1 -13   9    5.86    1.99
   1 -13   9    4.30    2.27
  -1  13   9    4.15    1.74
  -1  13   9    6.33    2.02
   1  13  -9    2.82    1.26
  -1 -13  -9    5.36    2.03
  -1  13   9    3.30    1.62
   1 -13   9    4.00    1.60
   1 -13   9    4.83    1.68
   1 -13   9   12.27    2.39
   1 -13   9    4.82    1.83
  -1 -13  -9    4.80    1.64
  -1 -13  -9    4.77    1.75
  -1  13   9    4.61    1.73
  -1  13   8  849.26   16.53
  -1 -13  -8  987.05   19.02
  -1 -13  -8  955.48   19.66
  -1 -13  -8  860.39   19.85
  -1 -13  -8  979.14   18.16
   1  13  -8  839.75   19.08
  -1 -13  -8 1015.62   18.36
   1 -13   8 1079.72   21.32
   1 -13   8  937.93   19.28
   1 -13   8  804.24   20.94
  -1  13   8 1112.13   22.73
  -1  13   8  850.19   19.28
   1  13  -8  670.95   14.45
  -1 -13  -8  973.52   19.45
  -1  13   8  994.12   17.75
   1 -13   8  748.50   16.75
  -1 -13  -8  933.19   17.33
  -1 -13  -8 1024.90   18.95
   1 -13   8 1010.36   20.42
   1 -13   8 1032.66   18.99
   1 -13   8 1105.77   18.97
   1 -13   8  846.73   17.05
   1 -13   8  849.44   16.78
  -1 -13  -7  147.08    6.87
  -1 -13  -7  126.52    6.77
  -1 -13  -7  138.10    6.35
   1  13  -7   87.63    6.11
   1 -13   7  135.89    6.98
   1 -13   7  155.64    8.17
   1 -13   7  135.27    8.00
  -1  13   7  134.58    6.13
  -1  13   7  117.63    7.39
  -1  13   7  158.24    8.83
  -1 -13  -7  139.45    6.92
   1 -13   7  110.19    5.98
  -1 -13  -7  129.68    6.92
   1 -13   7  160.66    6.82
   1 -13   7  144.40    8.13
   1 -13   7  115.92    6.50
   1 -13   7  131.71    6.88
  -1 -13  -7  129.44    7.04
   1 -13   7  117.33    6.41
  -1  13   6 1550.31   27.28
  -1  13   6 2145.87   33.92
  -1  13   6 1794.65   21.55
   1 -13   6 1632.25   25.43
  -1 -13  -6 1752.78   25.44
   1 -13   6 1614.82   25.23
   1 -13   6 1569.41   22.14
  -1 -13  -6 1432.49   24.05
   1 -13   6 2010.85   27.12
   1 -13   6 1919.58   31.66
   1 -13   6 2113.01   24.38
   1  13  -6 1218.42   22.76
   1 -13   6 1853.98   25.18
  -1 -13  -6 1920.71   23.27
  -1 -13  -6 1878.62   24.87
  -1 -13  -6 1948.08   24.36
   1 -13   5  181.84    6.78
  -1  13   5  185.10    9.18
  -1  13   5  255.02   12.17
  -1  13   5  212.02    6.64
   1  13  -5  180.20    6.49
   1  13  -5  173.67    7.75
  -1 -13  -5  254.23    7.80
  -1 -13  -5  238.65    8.16
  -1 -13  -5  250.94   11.53
   1 -13   5  198.83    9.15
  -1 -13  -5  207.00    8.08
   1 -13   5  210.49    9.44
   1 -13   5  222.94    7.98
  -1 -13  -5  236.81    7.90
  -1  13   4  832.44   22.71
   1  13  -4  717.22   12.89
  -1  13   4  729.10   11.94
   1  13  -4  632.78   13.81
  -1 -13  -4  829.75   13.84
  -1 -13  -4  847.39   14.99
  -1 -13  -4  901.39   23.85
  -1 -13  -4  749.06   14.86
   1 -13   4  696.71   18.40
   1 -13   4  731.73   19.20
  -1 -13  -4  887.54   14.92
  -1 -13  -3   66.09    4.09
  -1 -13  -3   66.73    3.83
  -1 -13  -3   77.13    4.32
  -1 -13  -3   72.97    7.58
  -1 -13  -3   63.62    4.17
   1 -13   3   61.12    6.12
   1 -13   3   59.44    6.03
  -1  13   3   63.19    3.33
  -1  13   3   58.06    6.32
   1  13  -3   61.76    3.68
  -1 -13  -2 1494.39   34.17
   1 -13   2 1308.17   17.39
  -1 -13  -2 1507.48   18.28
  -1 -13  -2 1666.69   20.15
  -1 -13  -2 1370.94   17.50
  -1 -13  -2 1633.82   19.92
   1 -13   2 1337.11   18.52
  -1 -13  -2 1610.58   36.41
  -1 -13  -2 1287.16   18.65
   1 -13   2 1309.45   29.84
   1 -13   2 1438.62   31.65
   1  13  -2 1318.74   17.46
  -1  13   2 1335.40   15.64
   1 -13   1  409.47    9.27
  -1 -13  -1  372.65   17.87
  -1 -13  -1  467.48    9.81
  -1 -13  -1  429.66    9.49
   1 -13   1  376.21    9.43
  -1 -13  -1  436.89   19.54
   1  13  -1  432.96    9.48
  -1  13   1  393.98    8.03
   1 -13   0 1692.92   37.90
   1 -13   0 1943.06   22.38
  -1 -13   0 1898.45   41.07
   1 -13   0 1984.90   41.63
  -1 -13   0 2176.07   22.74
  -1 -13   0 1727.11   39.43
  -1  13   0 1634.65   29.96
  -1  13   0 2140.65   20.13
   1  13   0 2186.16   22.28
  -1 -13   1  412.60    9.87
   1 -13  -1  402.03   18.27
   1 -13  -1  405.51    9.73
   1  13   1  426.90    9.25
  -1  13  -1  393.17    8.23
   1 -13  -2 1629.98   19.12
  -1 -13   2 1437.61   33.56
  -1 -13   2 1330.83   18.39
  -1 -13   2 1455.53   31.94
   1 -13  -2 1459.00   33.48
   1 -13  -2 1321.84   18.46
  -1  13  -2 1459.66   20.73
   1 -13  -2 1573.43   35.43
   1  13   2 1456.20   17.57
  -1  13  -2 1304.56   15.81
   1 -13  -3   70.07    3.95
   1 -13  -3   72.23    7.19
  -1  13  -3   68.21    4.21
   1 -13  -3   69.49    6.99
  -1 -13   3   70.06    6.62
   1 -13  -3   56.52    3.81
  -1 -13   3   62.30    3.91
  -1 -13   3   63.95    3.78
  -1  13  -3   58.07    3.23
   1  13   3   63.56    3.55
  -1 -13   4  595.99   12.02
   1  13   4  736.72   12.28
  -1  13  -4  613.39   10.91
   1 -13  -4  748.24   13.83
   1 -13  -4  800.70   13.63
   1 -13  -4  751.02   20.56
  -1 -13   4  700.86   18.88
   1 -13  -4  690.40   13.58
   1 -13  -4  798.42   21.51
  -1 -13   4  702.24   13.45
  -1 -13   5  148.45    6.17
   1 -13  -5  168.36    6.93
   1 -13  -5  175.36    6.65
   1  13   5  170.11    6.13
   1 -13  -5  136.29    7.34
   1 -13  -5  179.69    6.32
   1 -13  -5  162.27    8.91
  -1 -13   5  157.15    8.41
   1 -13  -5  169.21    9.10
  -1 -13   5  172.27    6.72
   1 -13  -5  176.17    6.98
   1 -13  -6 2004.51   24.80
   1 -13  -6 1960.87   25.94
  -1  13  -6 1467.76   24.91
   1 -13  -6 1778.88   26.12
  -1 -13   6 1988.44   26.63
   1 -13  -6 2051.72   27.97
   1  13   6 2111.35   23.35
   1  13   6 1664.57   28.74
  -1 -13   6 1973.92   24.36
   1 -13  -6 1813.60   24.03
   1 -13  -6 1869.66   28.97
   1 -13  -6 1788.23   28.37
  -1 -13   6 1514.22   21.80
  -1 -13   6 2002.54   25.50
  -1 -13   6 1421.27   24.20
  -1 -13   6 2217.26   34.02
   1  13   6 1987.90   26.20
   1 -13  -6 2085.53   23.46
   1 -13  -6 1542.42   26.83
   1  13   7  141.86    6.79
   1 -13  -7  120.56    6.92
  -1 -13   7  128.65    7.02
  -1  13  -7  116.89    6.78
   1 -13  -7   93.04    6.81
   1 -13  -7  138.74    6.16
   1 -13  -7  135.19    7.15
   1 -13  -7  140.07    6.67
  -1 -13   7  134.69    8.19
   1  13   7  117.51    7.49
   1  13   7  141.85    6.14
   1 -13  -7  149.13    6.74
  -1 -13   7  111.16    5.98
   1 -13  -7  144.89    6.82
  -1 -13   7  154.49    8.48
  -1 -13   7  124.00    6.97
  -1 -13   7  107.46    6.27
  -1 -13   7  130.57    6.72
  -1 -13   7  143.76    7.59
   1 -13  -7  134.04    6.37
   1 -13  -7  139.31    7.33
  -1 -13   7  134.29    6.31
   1 -13  -8  867.03   19.74
   1 -13  -8 1003.83   19.28
  -1  13  -8 1002.49   19.60
   1 -13  -8 1015.77   17.83
   1 -13  -8  976.49   21.85
  -1 -13   8  894.74   22.66
   1 -13  -8 1064.80   18.79
  -1 -13   8 1128.52   21.49
   1 -13  -8  858.44   19.34
   1  13   8  827.62   16.64
   1  13   8  977.87   17.50
   1 -13  -8 1028.19   18.79
  -1 -13   8  708.03   16.24
  -1 -13   8 1110.46   21.63
  -1 -13   8  958.27   20.96
  -1 -13   8  803.93   16.95
  -1 -13   8  930.56   18.81
  -1 -13   8 1036.95   19.76
   1 -13  -8  959.29   18.98
   1  13   8 1105.60   18.79
   1 -13  -9    8.19    2.50
   1 -13  -9    2.53    1.59
  -1  13  -9    6.08    1.72
   1 -13  -9    3.46    1.52
   1 -13  -9    2.47    1.83
  -1 -13   9    1.47    2.06
   1  13   9    9.18    2.46
   1  13   9    3.11    1.46
   1  13   9    1.15    1.35
   1 -13  -9    4.04    1.73
  -1 -13   9    7.45    1.95
  -1 -13   9    3.81    1.70
  -1 -13   9    6.87    1.98
  -1 -13   9    9.84    2.65
   1  13   9    2.00    1.46
  -1 -13   9    3.08    1.74
   1 -13  -9    3.43    1.76
   1 -13  -9    2.73    1.28
  -1 -13   9    3.20    1.45
   1 -13  -9    2.36    1.58
   1 -13 -10  546.76   15.69
  -1 -13  10  665.19   15.82
   1 -13 -10  643.63   13.84
  -1 -13  10  517.11   16.03
   1  13  10  702.86   13.69
   1 -13 -10  609.02   16.31
   1 -13 -10  532.08   15.77
  -1 -13  10  705.33   15.15
  -1 -13  10  545.61   13.26
  -1 -13  10  486.17   16.39
  -1 -13  10  709.96   15.77
   1  13  10  665.28   14.64
  -1 -13  10  426.09   16.72
   1  13  10  699.74   14.44
   1 -13 -10  597.00   15.29
   1 -13 -11  100.00    6.62
  -1 -13  11   96.05    8.01
   1  13  11  111.26    5.84
   1 -13 -11   85.62    6.66
  -1 -13  11  133.09    6.58
  -1 -13  11   64.13    6.19
  -1 -13  11  127.60    6.15
   1 -13 -11  118.84    5.71
  -1 -13  11  101.45    7.23
  -1 -13  11  126.37    6.82
   1 -13 -11  123.17    7.32
   1  13  11  100.47    6.38
   1  13  11  127.59    6.30
   1  13  11  132.02    6.26
   1 -13 -11  102.18    7.09
   1 -13 -12  869.73   19.71
   1  13  12 1101.10   20.72
   1 -13 -12  820.68   20.47
   1 -13 -12  673.83   18.97
  -1 -13  12  694.50   19.86
  -1 -13  12 1072.92   17.19
   1 -13 -12 1032.17   16.59
   1 -13 -12 1089.70   21.04
  -1 -13  12 1018.87   18.97
  -1 -13  12 1058.46   22.77
   1  13  12 1067.37   17.81
   1  13  12 1103.81   17.87
   1 -13 -12  970.94   23.69
   1 -13 -13   34.50    4.04
  -1 -13  13   40.52    5.08
  -1 -13  13   45.50    4.82
   1 -13 -13   42.71    4.02
   1 -13 -13   35.46    3.03
   1  13  13   42.89    3.67
   1  13  13   46.28    4.22
   1 -13 -13   34.88    4.46
   1 -13 -13   43.50    4.93
  -1 -13  13   37.47    4.63
  -1 -13  13   37.91    3.16
   1  13  13   43.24    3.59
   1 -13 -13   44.05    5.11
   1 -13 -14  854.28   20.09
   1 -13 -14  867.99   16.46
  -1 -13  14  842.84   18.43
   1 -13 -14  737.45   17.14
  -1 -13  14  844.53   20.39
   1  13  14  749.47   13.85
   1  13  14  803.66   14.64
   1  13  14  729.83   12.78
   1 -13 -14  761.32   19.00
   1 -13 -14  724.65   18.65
  -1 -13  14  736.45   18.14
   1  13  14  772.66   14.26
   1  13  14  865.88   16.75
   1 -13 -15   54.58    5.12
   1 -13 -15   55.17    4.94
   1 -13 -15   53.18    3.80
  -1 -13  15   55.39    4.50
   1 -13 -15   49.64    4.24
   1  13  15   52.36    3.68
  -1  13 -15   57.32    3.94
   1  13  15   48.23    3.44
  -1 -13  15   53.13    4.97
   1  13  15   48.34    3.15
   1 -13 -15   47.90    4.61
   1 -13 -15   52.52    4.86
  -1 -13  15   52.04    4.52
   1  13  15   46.28    3.51
   1  13  15   58.93    4.21
  -1  13 -16  779.18   13.39
   1  13  16  648.47   11.55
  -1 -13  16  729.85   14.39
  -1 -13  16  702.65   15.84
   1  13  16  722.39   13.47
   1 -13 -16  731.14   16.04
   1 -13 -16  740.29   16.26
  -1 -13  16  627.62   13.47
  -1  13 -16  757.79   13.46
   1 -13 -16  708.16   16.21
   1 -13 -16  733.25   15.63
  -1  13 -17  154.54    5.50
   1  13  17  148.05    5.58
   1 -13 -17  146.66    6.47
  -1  13 -17  153.68    5.86
   1 -13 -17  154.02    6.71
  -1 -13  17  134.95    5.37
  -1  13 -17  161.03    5.76
  -1 -13  17  152.59    5.87
   1  13  17  132.67    4.75
   1 -13 -17  152.00    6.42
   1 -13 -17  144.74    6.62
  -1 -13  17  146.33    6.55
  -1 -13  18  468.45   10.43
   1  13  18  466.18    8.63
   1 -13 -18  464.88   10.20
  -1  13 -18  515.29    9.86
   1 -13 -18  449.87   10.34
  -1  13 -18  489.31    9.21
   1  13  18  485.24    9.23
   1 -13 -18  490.59   10.63
  -1  13 -18  497.64    9.97
  -1 -13  19   77.47    3.76
   1 -13 -19   82.43    3.85
   1  13  19   88.50    3.54
   1  13  19   79.12    3.26
   1 -13 -19   76.96    3.76
  -1  13 -19   86.87    3.77
   1  13  20  570.71    7.86
   1 -13 -20  611.73    8.79
  -1  15  18  117.60    3.86
   1 -15  18   91.46    3.31
   1  15 -17  359.70    7.73
  -1 -15 -17  329.60    8.59
   1 -15  17  316.43    7.67
  -1  15  17  361.84    7.54
  -1 -15 -17  362.43    7.29
  -1  15  16  393.06    8.63
  -1 -15 -16  402.70    8.95
   1 -15  16  369.15    9.74
  -1 -15 -16  377.68    9.54
   1 -15  16  390.15   10.40
  -1  15  16  378.88    8.36
   1  15 -16  422.70    8.87
   1  15 -16  435.40    9.55
  -1  15  16  363.08    7.63
  -1  15  15  573.65   11.30
  -1 -15 -15  580.68   12.13
   1 -15  15  540.51   13.49
  -1 -15 -15  525.58   12.79
   1 -15  15  581.46   14.14
  -1  15  15  567.53   11.12
  -1  15  15  542.08   10.87
   1  15 -15  623.30   12.24
  -1  15  15  521.99   10.17
  -1  15  14  656.18   12.91
   1 -15  14  574.05   12.42
  -1 -15 -14  662.08   14.43
  -1 -15 -14  606.96   11.25
   1 -15  14  631.77   13.23
   1 -15  14  583.67   15.64
  -1 -15 -14  579.11   14.93
   1 -15  14  640.21   16.41
  -1  15  14  636.98   12.58
  -1  15  14  620.47   12.56
  -1  15  14  586.97   11.80
  -1  15  13  690.29   14.04
  -1 -15 -13  725.48   16.45
   1 -15  13  709.04   15.53
   1 -15  13  632.49   13.76
  -1 -15 -13  631.26   12.17
  -1  15  13  638.87   13.16
   1 -15  13  595.65   17.16
   1 -15  13  617.57   12.62
  -1  15  13  661.91   13.44
   1 -15  13  694.89   18.38
  -1 -15 -13  538.97   15.50
  -1  15  13  689.17   14.24
  -1  15  12  277.20    9.44
   1 -15  12  277.94   12.35
  -1  15  12  317.74    9.45
  -1 -15 -12  158.94    8.18
   1 -15  12  217.21   11.03
   1 -15  12  281.32    8.99
   1 -15  12  272.27    7.91
   1 -15  12  277.81    9.39
  -1 -15 -12  271.02    8.34
   1 -15  12  285.33   10.57
  -1 -15 -12  311.28   11.53
  -1  15  12  299.87    9.43
  -1 -15 -12  211.61   10.03
  -1 -15 -12  182.80   10.23
  -1  15  11  705.97   15.80
   1 -15  11  630.95   19.34
  -1  15  11  786.14   15.70
  -1 -15 -11  474.47   14.12
   1 -15  11  655.49   13.76
   1 -15  11  495.21   16.97
   1 -15  11  699.98   15.12
   1 -15  11  763.22   14.44
  -1 -15 -11  693.08   14.01
  -1 -15 -11  689.92   18.31
   1 -15  11  751.72   16.05
   1 -15  11  691.29   17.17
  -1  15  11  746.63   15.55
  -1 -15 -11  591.60   16.85
  -1 -15 -11  527.45   17.41
  -1  15  10   93.96    6.11
  -1  15  10  117.83    6.38
  -1 -15 -10  122.32    6.29
  -1 -15 -10   86.69    5.90
   1 -15  10   83.19    7.23
   1 -15  10   87.80    6.43
   1 -15  10  123.43    6.74
  -1 -15 -10  111.42    5.82
  -1 -15 -10   90.26    6.92
  -1 -15 -10  108.26    7.11
  -1  15  10  108.99    6.17
  -1 -15 -10   96.96    7.35
   1 -15  10   93.81    7.54
   1 -15  10  125.78    6.27
   1 -15  10  112.33    6.44
   1 -15  10   96.24    5.59
  -1  15   9  763.87   16.48
  -1  15   9  705.19   15.87
  -1 -15  -9  724.73   18.90
  -1 -15  -9  748.47   16.66
  -1 -15  -9  873.63   17.74
   1 -15   9  691.14   20.20
   1 -15   9  928.41   19.14
  -1 -15  -9  853.51   16.88
   1 -15   9  731.22   18.13
  -1 -15  -9  595.70   17.81
   1 -15   9  840.15   18.55
   1 -15   9  785.36   17.65
   1 -15   9  757.68   20.13
   1 -15   9  909.88   17.86
   1 -15   9  734.19   16.04
  -1 -15  -9  782.65   18.34
   1 -15   8  806.53   17.86
   1 -15   8  817.48   19.45
   1 -15   8  748.17   16.58
   1 -15   8  735.73   19.02
   1 -15   8  671.14   15.88
  -1  15   8  698.41   15.48
   1 -15   8  586.32   14.69
  -1 -15  -8  705.16   15.60
  -1 -15  -8  729.45   17.90
   1 -15   8  677.41   15.69
   1 -15   8  701.19   19.30
   1 -15   8  681.45   17.17
   1 -15   8  835.73   18.73
  -1 -15  -8  772.82   17.45
  -1 -15  -8  741.47   17.06
   1 -15   7  685.80   16.84
   1 -15   7  679.25   17.40
   1 -15   7  593.78   15.74
   1 -15   7  698.84   15.46
   1 -15   7  717.91   19.45
  -1  15   7  649.68   14.44
   1 -15   7  534.45   14.53
   1 -15   7  694.49   11.87
   1 -15   7  643.76   16.20
   1 -15   7  768.38   18.62
   1 -15   7  598.31   15.60
  -1 -15  -7  651.62   16.07
  -1 -15  -7  636.90   14.24
  -1 -15  -7  670.34   15.51
   1 -15   7  679.42   17.70
  -1 -15  -7  608.30   15.97
   1 -15   6  241.19   10.32
  -1 -15  -6  318.89   11.78
  -1 -15  -6  266.38   10.67
   1 -15   6  290.38   10.43
   1 -15   6  323.41    8.09
   1 -15   6  355.66   13.24
   1 -15   6  274.73   11.09
  -1 -15  -6  288.40    9.12
  -1 -15  -6  292.34   10.13
  -1 -15  -6  342.67   10.63
   1 -15   6  333.04   11.42
   1 -15   6  348.33   11.88
   1 -15   6  250.19   10.49
   1 -15   6  314.93   13.65
   1 -15   6  268.99   11.04
  -1 -15  -5  742.84   15.14
   1 -15   5  621.08   17.46
  -1 -15  -5  405.57   13.30
   1 -15   5  660.03   18.30
   1 -15   5  790.68   17.07
   1 -15   5  690.33   18.78
   1 -15   5  586.71   15.94
   1 -15   5  742.70   22.10
  -1  15   5  556.64   17.34
  -1  15   5  781.87   22.42
   1  15  -5  551.07   12.31
  -1 -15  -5  720.24   15.34
  -1 -15  -5  710.76   13.93
  -1 -15  -5  743.97   18.56
  -1 -15  -5  683.57   16.26
   1 -15   5  813.80   13.29
  -1 -15  -4   44.49    3.67
   1 -15   4   40.82    5.09
  -1 -15  -4   28.86    3.62
  -1 -15  -4   39.21    4.51
   1 -15   4   52.88    3.93
  -1 -15  -4   41.65    3.35
  -1 -15  -4   53.11    4.04
   1 -15   4   40.83    5.23
   1 -15   4   49.51    3.40
  -1 -15  -4   36.44    4.42
  -1 -15  -4   48.39    4.24
  -1  15   4   37.46    4.87
  -1  15   4   39.68    5.50
   1  15  -4   34.40    3.01
  -1 -15  -3  551.10   14.40
   1 -15   3  935.62   15.98
  -1 -15  -3  685.08   19.85
   1 -15   3  796.63   22.71
  -1 -15  -3  820.63   14.05
   1 -15   3  727.46   16.60
   1 -15   3  633.30   21.15
   1 -15   3  809.98   23.94
   1 -15   3  764.28   22.35
   1 -15   3  958.85   15.11
  -1 -15  -3 1037.03   16.18
  -1 -15  -3  587.23   16.72
   1 -15   3  865.61   16.22
  -1 -15  -3  858.79   16.41
  -1  15   3  514.32   19.20
  -1  15   3  588.64   18.66
   1  15  -3  712.36   13.46
  -1 -15  -2  298.76    9.85
  -1 -15  -2  365.30   10.09
   1 -15   2  336.01   10.71
  -1 -15  -2  306.90   14.45
   1 -15   2  417.28   10.46
   1 -15   2  354.78   15.81
   1 -15   2  340.50   14.92
   1 -15   2  456.39   11.78
  -1 -15  -2  369.46    9.57
   1 -15   2  398.24   18.22
  -1 -15  -2  465.49   22.11
   1 -15   2  375.48   16.76
   1 -15   2  425.15   10.27
  -1 -15  -2  409.85   10.77
  -1 -15  -2  478.00   10.96
   1 -15   2  424.12   11.07
  -1 -15  -2  299.07   11.33
  -1  15   2  168.11   10.86
   1  15  -2  331.37    9.02
  -1 -15  -1  566.87   12.83
  -1 -15  -1  767.02   17.72
   1 -15   1  956.60   16.96
  -1 -15  -1  757.68   14.53
   1 -15   1  849.56   15.08
   1 -15   1  683.47   14.83
  -1 -15  -1  716.46   13.86
   1 -15   1  659.74   22.47
  -1 -15  -1  570.09   21.09
   1 -15   1  730.31   20.52
  -1 -15  -1  895.61   31.52
  -1 -15  -1  480.09   19.54
   1  15  -1  716.76   13.30
  -1 -15  -1  963.55   15.92
   1 -15   1  886.91   13.75
  -1 -15  -1  576.35   14.78
   1 -15   1  871.99   15.76
  -1 -15  -1  830.06   14.91
   1 -15   1  869.88   14.71
  -1 -15   0  349.14   10.19
   1 -15   0  298.14   12.02
  -1 -15   0  185.41   12.44
   1 -15   0  340.45    9.54
  -1 -15   0  284.28    8.96
   1 -15   0  387.26   10.57
  -1 -15   0  314.73   12.17
   1 -15   0  286.55    9.09
   1 -15   0  245.71   13.53
  -1 -15   0  303.46    9.08
  -1 -15   0  298.65   18.21
  -1  15   0  279.24   10.38
   1 -15   0  258.55   16.58
  -1 -15   0  139.87   10.96
   1 -15   0  239.08    7.43
   1 -15   0  356.17    9.88
  -1 -15   0  349.75    9.37
   1 -15   0  336.73    9.32
  -1 -15   0  368.52    9.90
   1 -15   0  350.24    8.73
  -1 -15   0  224.06    8.21
   1  15   0  318.28    8.67
   1  15   1  743.52   13.37
  -1  15  -1  711.75   15.89
   1 -15  -1  746.06   27.75
  -1 -15   1  646.81   14.18
  -1 -15   1  532.98   20.79
   1 -15  -1  653.76   13.58
  -1 -15   1  700.31   14.03
   1 -15  -1  761.25   14.51
   1 -15  -1  628.26   20.44
  -1 -15   1  745.57   20.28
   1 -15  -1  675.48   16.56
  -1 -15   1  832.24   14.09
   1 -15  -1  775.87   14.67
   1 -15  -1  884.27   15.64
   1 -15  -1  570.32   12.56
  -1 -15   1  865.61   15.35
  -1 -15   1  866.94   16.08
   1 -15  -1  918.86   16.32
   1  15   2  387.03    9.63
   1  15   2  204.42   12.27
  -1 -15   2  319.67   10.40
  -1 -15   2  379.80   10.30
  -1 -15   2  367.41   15.22
   1 -15  -2  343.83   14.09
   1 -15  -2  354.95    9.59
  -1 -15   2  293.04   14.80
   1 -15  -2  394.01   10.66
  -1 -15   2  420.05   11.29
   1 -15  -2  358.15   10.97
   1 -15  -2  411.51   19.77
  -1 -15   2  403.20   18.74
   1 -15  -2  379.68   10.49
   1 -15  -2  446.21   11.14
  -1 -15   2  412.53   10.98
  -1 -15   2  437.58    9.78
   1 -15  -2  309.47    9.95
   1 -15  -2  395.25   17.36
   1 -15  -3  830.76   23.67
   1 -15  -3 1054.87   16.32
   1 -15  -3  863.66   16.30
  -1 -15   3  909.66   17.38
  -1 -15   3  833.29   15.85
  -1 -15   3  737.07   22.49
   1 -15  -3  730.69   19.09
   1 -15  -3  825.24   14.76
  -1 -15   3  681.91   16.14
   1 -15  -3  970.91   15.63
   1 -15  -3  980.92   28.20
   1 -15  -3  857.72   16.57
   1 -15  -3  658.30   15.79
  -1 -15   3 1004.83   17.34
  -1 -15   3  945.68   17.05
   1  15   3  817.68   14.27
   1  15   3  584.26   20.27
   1 -15  -4   45.32    5.48
   1 -15  -4   58.64    4.02
  -1 -15   4   42.38    5.29
  -1 -15   4   43.56    3.79
   1 -15  -4   48.79    3.57
   1 -15  -4   56.67    4.38
  -1 -15   4   49.35    4.28
  -1 -15   4   42.22    4.31
   1 -15  -4   37.76    4.11
   1 -15  -4   45.74    3.51
   1 -15  -4   55.36    6.43
  -1 -15   4   56.39    4.40
   1 -15  -4   33.97    3.84
  -1 -15   4   54.23    4.27
   1  15   4   57.03    3.81
   1  15   4   33.06    4.92
   1  15   5  662.23   19.75
   1  15   5  749.50   14.24
  -1 -15   5  781.77   16.67
   1 -15  -5  658.31   16.55
   1 -15  -5  712.20   16.50
   1 -15  -5  791.85   15.06
   1 -15  -5  829.78   15.55
   1 -15  -5  705.80   19.01
   1 -15  -5  791.90   21.37
  -1 -15   5  853.61   18.06
   1 -15  -5  711.12   16.07
  -1 -15   5  545.69   15.63
  -1 -15   5  788.56   17.28
  -1 -15   5  704.14   15.55
  -1 -15   5  629.17   18.10
  -1 -15   5  714.76   21.74
  -1 -15   6  214.08    9.08
   1 -15  -6  194.33    8.95
   1 -15  -6  220.44    9.44
   1 -15  -6  227.95    8.47
   1 -15  -6  197.63    9.51
   1 -15  -6  236.44    8.54
   1 -15  -6  223.98   10.62
  -1 -15   6  246.60   12.16
  -1 -15   6  223.98    9.59
  -1 -15   6  222.68    8.92
   1 -15  -6  201.66    8.87
  -1 -15   6  191.43    9.47
  -1 -15   6  244.68   10.37
   1  15   7  591.47   14.82
   1  15   7  790.71   16.58
  -1 -15   7  634.48   16.32
   1 -15  -7  566.33   15.83
   1 -15  -7  658.33   15.18
   1 -15  -7  581.84   15.53
   1 -15  -7  676.48   15.21
   1 -15  -7  648.13   16.90
  -1 -15   7  669.57   18.45
  -1 -15   7  741.66   19.91
  -1 -15   7  581.82   15.09
   1 -15  -7  575.07   15.52
  -1 -15   7  599.83   16.39
  -1 -15   7  663.55   17.48
  -1 -15   7  557.07   15.42
   1  15   8  935.75   17.53
  -1 -15   8  633.44   15.34
  -1 -15   8  884.61   20.47
  -1 -15   8  697.63   18.90
  -1 -15   8  642.04   15.98
   1 -15  -8  609.31   16.42
  -1 -15   8  812.52   18.58
  -1 -15   8  733.93   20.49
   1 -15  -8  625.39   17.09
  -1 -15   8  771.47   18.08
  -1 -15   8  699.23   17.95
   1 -15  -8  734.91   16.75
   1 -15  -8  758.86   17.29
   1  15   8  774.56   16.36
   1  15   9  922.74   17.82
   1 -15  -9  672.13   17.83
   1 -15  -9  891.14   17.13
  -1 -15   9  879.29   18.86
  -1 -15   9  684.93   20.91
   1 -15  -9  752.09   17.86
  -1 -15   9  937.65   19.14
  -1 -15   9  958.50   19.98
  -1 -15   9  703.71   19.68
  -1 -15   9  746.28   16.51
   1  15   9 1019.32   17.88
   1 -15  -9  810.92   18.82
   1  15  10  148.30    6.86
   1  15  10  136.05    6.58
   1 -15 -10  127.57    7.66
   1 -15 -10  151.63    6.78
  -1 -15  10   94.93    7.99
   1 -15 -10  120.58    7.44
  -1 -15  10   99.20    7.54
  -1 -15  10  162.75    7.54
  -1 -15  10  121.17    6.40
   1  15  10  158.88    6.84
   1 -15 -10  119.47    7.61
   1 -15 -10  102.31    7.68
   1 -15 -11  616.96   17.60
   1 -15 -11  769.11   14.54
   1 -15 -11  773.04   18.01
  -1 -15  11  699.14   18.57
   1  15  11  774.96   16.82
   1 -15 -11  537.37   15.95
  -1 -15  11  800.63   15.68
  -1 -15  11  455.35   15.91
  -1 -15  11  689.30   14.41
  -1 -15  11  573.82   19.11
   1  15  11  795.15   15.25
   1  15  11  885.59   15.68
   1  15  11  825.19   15.41
   1 -15 -12  168.10    9.18
   1 -15 -12  247.13    7.79
  -1 -15  12  250.00   10.68
   1 -15 -12  266.40    9.93
   1  15  12  263.61    9.31
   1 -15 -12  148.10    8.45
  -1 -15  12  190.14    9.85
  -1 -15  12  231.87    7.86
  -1 -15  12  241.81   11.92
   1  15  12  237.23    8.01
   1  15  12  260.01    8.13
   1  15  12  254.22    8.25
   1  15  13  648.05   12.63
  -1 -15  13  680.06   16.56
   1 -15 -13  679.63   14.78
   1  15  13  710.47   14.24
   1 -15 -13  462.00   14.31
  -1 -15  13  641.86   12.04
  -1 -15  13  589.19   16.06
  -1 -15  13  649.11   18.23
   1 -15 -13  545.02   16.00
   1  15  13  619.24   11.84
   1  15  13  639.98   12.44
   1  15  14  544.09   11.02
   1  15  14  507.28   10.06
   1 -15 -14  495.27   13.90
  -1 -15  14  523.90   13.64
   1  15  14  598.28   12.11
   1 -15 -14  566.88   12.14
  -1 -15  14  588.72   14.12
   1 -15 -14  538.14   14.88
   1  15  14  539.23   10.88
   1  15  15  641.95   12.65
   1  15  15  607.47   11.16
   1 -15 -15  611.69   14.11
  -1 -15  15  543.77   12.07
   1 -15 -15  616.70   11.31
  -1 -15  15  608.71   12.98
   1  15  15  531.74    9.44
   1  15  15  556.90   10.47
   1 -15 -15  596.46   14.32
   1  15  16  390.81    8.96
   1 -15 -16  378.03    9.91
  -1 -15  16  309.17    7.71
  -1 -15  16  346.91    8.54
   1 -15 -16  347.41    7.27
   1 -15 -16  375.17   10.15
   1  15  16  333.90    7.43
  -1  15 -16  380.73    8.42
  -1 -15  16  361.42   10.03
   1 -15 -17  383.57    8.72
  -1 -15  17  345.83    8.64
  -1  15 -17  366.14    7.67
   1  15  17  375.45    7.89
   1 -15 -17  341.55    8.45
  -1  15 -17  373.37    7.52
   1 -15 -18   93.51    3.66
  -1 -15  18   89.22    3.79
   1  15  18   92.30    3.46
   1 -17  16   12.08    1.47
   1  17 -16   11.25    1.06
  -1  17  16   14.02    1.41
  -1 -17 -16   12.29    1.34
   1 -17  16   16.32    1.78
  -1 -17 -15  314.62    8.69
  -1 -17 -15  322.05    7.41
   1 -17  15  322.18    8.56
  -1  17  15  304.57    6.53
   1 -17  15  311.19    8.02
  -1  17  15  329.41    6.96
  -1  17  14   27.12    2.36
  -1  17  14   24.48    2.20
  -1  17  14   27.53    2.34
  -1 -17 -14   22.80    2.99
  -1 -17 -14   26.79    2.59
  -1  17  14   26.15    2.29
   1 -17  14   25.85    2.96
  -1  17  14   23.16    2.04
   1 -17  14   24.21    2.85
   1 -17  13  393.64   11.93
  -1 -17 -13  389.11   10.50
   1 -17  13  389.78    9.90
  -1 -17 -13  360.36    8.19
  -1  17  13  372.35    8.63
  -1 -17 -13  329.76   11.26
  -1  17  13  383.43    9.13
   1 -17  13  354.93   11.23
  -1  17  13  391.62    8.99
  -1 -17 -12   58.51    4.65
   1 -17  12   69.89    5.64
  -1 -17 -12   73.80    4.05
   1 -17  12   77.03    5.05
  -1 -17 -12   73.95    5.23
  -1  17  12   77.90    4.27
  -1 -17 -12   53.40    5.10
  -1  17  12   76.49    4.48
   1 -17  12   66.55    5.48
  -1  17  12   78.50    4.36
  -1  17  11 1091.82   16.23
  -1 -17 -11  981.74   19.99
   1 -17  11  999.34   17.07
  -1 -17 -11  988.96   15.82
   1 -17  11  956.56   18.69
  -1  17  11 1060.72   16.61
  -1 -17 -11  656.49   17.96
  -1 -17 -11  754.83   17.28
   1 -17  11  887.01   20.56
  -1  17  11 1032.33   17.27
   1 -17  11  721.90   18.96
   1 -17  11 1000.32   17.34
   1 -17  11 1071.56   16.16
  -1  17  10   17.91    2.44
  -1 -17 -10   16.48    2.46
   1 -17  10   13.80    2.78
  -1 -17 -10   12.16    2.84
   1 -17  10   17.87    2.66
  -1  17  10   17.65    2.60
  -1 -17 -10   11.95    2.89
  -1 -17 -10   12.54    2.58
   1 -17  10   15.75    3.19
  -1  17  10   14.18    2.64
   1 -17  10   18.72    2.58
   1 -17  10   11.38    2.96
   1 -17  10   16.62    2.71
   1 -17  10   19.73    2.66
  -1  17   9  836.19   15.63
  -1 -17  -9  766.75   17.57
   1 -17   9  773.20   19.28
   1 -17   9  706.22   18.87
   1 -17   9  978.48   18.29
   1 -17   9  916.12   19.21
   1 -17   9  787.91   16.31
  -1 -17  -9  698.66   17.98
  -1  17   9  786.60   16.82
   1 -17   9  926.85   18.20
  -1 -17  -9  586.93   16.99
   1 -17   9  696.66   17.16
  -1  17   9  954.44   17.34
   1 -17   8   20.54    2.98
   1 -17   8   24.39    3.81
   1 -17   8   31.25    3.71
   1 -17   8   28.60    4.07
   1 -17   8   26.43    3.34
   1 -17   8   24.92    3.52
  -1 -17  -8   24.82    3.56
  -1  17   8   28.39    3.34
   1 -17   8   23.77    3.53
   1 -17   8   27.79    3.74
  -1 -17  -8   25.09    3.36
   1 -17   7 1072.49   24.23
   1 -17   7  930.73   20.61
   1 -17   7  985.69   20.62
   1 -17   7  908.96   19.75
  -1 -17  -7 1033.42   20.53
   1 -17   7  870.22   19.00
  -1 -17  -7  776.50   19.09
   1 -17   7  988.14   19.72
  -1  17   7  984.24   18.97
   1 -17   7  757.62   17.57
  -1 -17  -7  860.58   19.01
  -1 -17  -7  900.46   19.01
   1 -17   6   34.64    4.33
  -1 -17  -6   44.09    4.78
   1 -17   6   39.33    4.64
   1 -17   6   49.89    5.92
   1 -17   6   47.39    4.63
   1 -17   6   43.72    4.69
   1 -17   6   46.77    5.01
  -1 -17  -6   42.42    4.50
  -1 -17  -6   50.83    4.98
   1 -17   6   45.46    3.16
   1 -17   5 1501.41   28.81
   1 -17   5 1612.63   30.30
   1 -17   5 1800.43   32.29
   1 -17   5 1662.37   24.09
  -1 -17  -5 1568.77   25.42
  -1 -17  -5 1658.93   28.61
   1 -17   5 1839.66   20.88
   1 -17   4   42.69    5.62
   1 -17   4   53.51    6.33
  -1 -17  -4   38.08    4.55
   1 -17   4   45.87    4.00
   1 -17   4   35.35    5.60
   1 -17   4   44.61    4.71
   1 -17   4   46.59    4.18
   1 -17   4   53.09    3.60
  -1 -17  -4   36.31    4.46
  -1 -17  -4   50.53    4.41
   1 -17   3 1761.54   36.48
   1 -17   3 1909.72   39.56
   1 -17   3 1364.69   32.27
   1 -17   3 1804.17   24.27
  -1 -17  -3 1759.48   21.70
   1 -17   3 2000.78   38.55
  -1 -17  -3 1585.97   31.05
   1 -17   3 1580.87   26.13
  -1 -17  -3 1789.31   24.79
   1 -17   3 1913.72   25.68
  -1 -17  -3 1387.27   25.87
   1 -17   3 1917.87   21.83
   1 -17   2   29.72    5.70
   1 -17   2   36.50    6.76
   1 -17   2   36.24    3.19
   1 -17   2   37.06    3.61
  -1 -17  -2   29.20    3.63
  -1 -17  -2   38.42    3.36
  -1 -17  -2   34.94    3.39
  -1 -17  -2   31.29    3.59
   1 -17   2   36.40    3.47
   1 -17   2   34.18    3.56
   1 -17   2   34.88    5.94
   1 -17   2   29.20    4.92
   1 -17   2   36.07    3.91
  -1 -17  -2   31.30    3.04
  -1 -17  -2   35.04    5.50
   1 -17   1 1825.40   24.63
   1 -17   1 1572.16   22.44
   1 -17   1 1373.70   33.96
  -1 -17  -1 1456.03   21.03
  -1 -17  -1 1327.56   33.68
   1 -17   1 1374.90   22.61
  -1 -17  -1 1424.78   23.00
   1 -17   1 1422.27   29.30
  -1 -17  -1 1594.49   21.60
  -1 -17  -1 1212.78   20.87
  -1 -17  -1 1810.27   22.77
   1 -17   1 1689.57   23.35
   1 -17   1 1649.66   21.30
   1 -17   0    5.10    3.87
   1 -17   0    2.37    3.88
  -1 -17   0    4.46    1.74
   1 -17   0    4.15    1.73
   1 -17   0    2.62    1.94
  -1 -17   0    5.49    1.90
   1 -17   0    5.78    1.80
   1 -17   0    8.60    2.11
  -1 -17   0    4.58    3.48
   1 -17   0    5.85    1.72
  -1 -17   0    6.96    1.97
   1 -17   0    4.22    1.69
   1 -17   0    4.12    1.39
  -1 -17   0    4.36    1.45
   1 -17   0    3.37    3.15
   1 -17  -1 1666.35   40.02
   1 -17  -1 1758.39   46.42
   1 -17  -1 1510.32   32.91
  -1 -17   1 1417.73   36.87
   1 -17  -1 1471.23   21.71
   1 -17  -1 1499.30   25.37
  -1 -17   1 1432.05   22.79
  -1 -17   1 1478.35   23.35
   1 -17  -1 1650.94   23.51
  -1 -17   1 1702.70   20.64
   1 -17  -1 1230.11   18.93
   1 -17  -1 1873.75   24.05
   1 -17  -1 1714.69   20.66
   1 -17  -1 1641.57   22.31
  -1 -17   1 1854.64   23.82
  -1 -17   2   34.50    3.65
   1 -17  -2   28.30    5.52
   1 -17  -2   36.79    7.31
   1 -17  -2   25.84    4.42
  -1 -17   2   26.36    3.29
   1 -17  -2   25.41    3.22
   1 -17  -2   33.57    3.51
   1 -17  -2   31.22    3.16
  -1 -17   2   26.96    3.49
  -1 -17   2   30.86    6.05
  -1 -17   2   30.36    2.72
   1 -17  -2   31.69    2.99
   1 -17  -2   21.74    2.86
   1 -17  -2   32.74    3.41
  -1 -17   2   35.72    3.48
  -1 -17   3 1888.29   26.50
   1 -17  -3 1846.04   37.35
   1 -17  -3 2049.18   43.69
  -1 -17   3 1586.60   34.80
   1 -17  -3 1658.40   24.96
  -1 -17   3 1604.64   24.62
   1 -17  -3 1657.05   22.08
   1 -17  -3 1531.13   28.14
  -1 -17   3 1490.61   25.38
  -1 -17   3 1799.66   37.85
  -1 -17   3 1848.20   25.07
   1 -17  -3 1420.30   23.22
  -1 -17   3 1835.01   19.99
   1 -17  -3 1670.47   24.09
   1 -17  -4   62.24    6.51
   1 -17  -4   72.99    7.77
  -1 -17   4   59.08    4.83
   1 -17  -4   65.91    4.25
   1 -17  -4   43.50    4.48
   1 -17  -4   54.85    4.65
  -1 -17   4   61.64    4.94
  -1 -17   4   51.82    5.11
  -1 -17   4   73.30    4.90
  -1 -17   4   68.96    4.99
   1 -17  -4   53.36    4.74
   1 -17  -5 1779.75   23.11
   1 -17  -5 1821.72   33.97
   1 -17  -5 1540.15   29.28
  -1 -17   5 1398.77   23.66
  -1 -17   5 1693.25   26.43
  -1 -17   5 1215.46   24.63
   1 -17  -5 1473.53   24.52
  -1 -17   5 1611.42   30.94
  -1 -17   5 1914.59   26.46
  -1 -17   5 1702.21   25.46
   1 -17  -5 1413.72   24.47
   1 -17  -6   48.23    3.97
   1 -17  -6   43.31    5.02
   1 -17  -6   42.79    4.44
   1 -17  -6   40.72    4.30
  -1 -17   6   42.43    4.32
  -1 -17   6   47.21    4.48
  -1 -17   6   43.24    4.53
  -1 -17   6   38.91    4.79
   1 -17  -6   34.26    3.95
  -1 -17   6   38.09    4.53
   1 -17  -6   35.57    4.42
   1  17   6   44.97    4.40
   1 -17  -7  776.22   17.93
  -1 -17   7  825.32   18.58
   1  17   7 1120.05   19.93
  -1 -17   7  950.36   20.91
  -1 -17   7  897.36   19.62
   1 -17  -7  990.33   19.45
   1 -17  -7  788.56   18.90
   1 -17  -7  950.76   17.79
   1 -17  -7  905.57   17.74
  -1 -17   7  871.96   19.63
  -1 -17   7  898.40   20.45
  -1 -17   7  876.17   20.36
   1 -17  -7  712.29   17.09
  -1 -17   8   14.40    2.67
   1 -17  -8   19.20    2.92
   1  17   8   20.31    2.91
  -1 -17   8   13.79    3.05
  -1 -17   8   17.62    3.40
   1 -17  -8   20.55    3.38
  -1 -17   8   15.84    2.90
  -1 -17   8   19.31    3.25
  -1 -17   8   15.46    3.24
   1 -17  -8   17.20    2.76
   1 -17  -9  721.96   17.07
  -1 -17   9  674.14   19.05
   1 -17  -9  608.49   16.46
  -1 -17   9  681.62   17.71
   1  17   9  928.18   16.42
   1  17   9  875.53   16.39
  -1 -17   9  733.26   15.99
  -1 -17   9  923.93   18.58
  -1 -17   9  618.72   17.65
   1 -17  -9  679.97   16.11
   1 -17 -10   15.62    2.80
  -1 -17  10   13.11    3.03
  -1 -17  10   25.08    3.14
  -1 -17  10   19.30    2.64
   1 -17 -10   23.73    3.49
  -1 -17  10   14.95    3.25
   1  17  10   25.87    2.84
   1  17  10   24.36    2.93
   1  17  10   24.01    2.68
   1 -17 -10   18.51    3.10
   1 -17 -11  577.28   15.14
   1 -17 -11  725.80   17.35
   1 -17 -11  995.62   18.93
  -1 -17  11  747.69   19.82
  -1 -17  11  722.10   18.05
  -1 -17  11 1051.50   16.93
   1  17  11 1050.45   15.55
   1  17  11  991.89   15.80
   1  17  11 1035.52   15.72
   1 -17 -12   44.30    4.31
  -1 -17  12   63.75    5.01
  -1 -17  12   55.98    5.26
   1 -17 -12   65.00    4.47
  -1 -17  12   54.31    4.68
  -1 -17  12   63.75    3.85
   1  17  12   62.07    3.75
   1  17  12   61.61    3.62
   1  17  12   63.60    3.75
   1  17  12   62.11    3.79
   1 -17 -13  373.45   11.22
   1 -17 -13  434.59   10.19
  -1 -17  13  450.83   11.63
  -1 -17  13  424.86   12.83
   1  17  13  396.23    8.51
  -1 -17  13  387.22   10.75
   1  17  13  407.21    8.87
   1  17  13  406.74    8.69
   1 -17 -14   20.74    2.63
  -1 -17  14   21.93    2.31
   1 -17 -14   21.39    2.14
  -1 -17  14   25.04    3.01
  -1 -17  14   24.40    2.57
   1  17  14   24.85    2.48
   1  17  14   21.45    2.07
   1  17  14   21.57    1.99
  -1 -17  15  345.38    7.85
  -1 -17  15  349.20    9.09
   1 -17 -15  336.23    6.67
   1  17  16   18.01    1.67
   1 -17 -17  295.83    5.15
   1  17  17  329.70    5.54
   1 -19  14  200.96    5.20
  -1 -19 -14  246.54    5.36
  -1  19  13  129.79    3.70
   1 -19  13  133.87    5.13
  -1 -19 -13  143.57    4.97
  -1  19  12  605.99    9.67
   1 -19  12  600.92   12.60
   1 -19  12  627.33   11.17
  -1 -19 -12  655.58   12.16
  -1  19  12  642.25   10.08
  -1  19  12  601.09    9.92
  -1  19  12  573.10    8.88
  -1  19  11  351.52    7.60
  -1 -19 -11  357.55    9.93
   1 -19  11  343.14    9.24
  -1  19  11  355.13    8.11
  -1  19  11  349.40    8.14
  -1  19  11  327.30    7.25
  -1  19  10  389.30    8.60
  -1  19  10  410.25    9.34
  -1 -19 -10  348.68   10.67
   1 -19  10  374.88   10.58
  -1  19  10  375.75    9.09
   1 -19  10  434.13    9.84
   1 -19   9  382.96   11.35
  -1 -19  -9  497.82   11.29
  -1  19   9  507.32   11.18
  -1  19   9  517.45   10.55
   1 -19   9  349.17   11.82
   1 -19   9  451.50   10.83
   1 -19   9  546.12   12.32
   1 -19   8  411.92   12.97
   1 -19   8  313.80   11.26
   1 -19   8  402.59   11.62
   1 -19   8  348.04   10.42
  -1  19   8  376.58   10.34
  -1 -19  -8  261.01   10.02
   1 -19   8  279.69    9.98
  -1 -19  -8  387.01   10.75
  -1  19   7  203.29    8.01
  -1 -19  -7  228.67    8.86
  -1 -19  -7  159.05    7.86
  -1 -19  -7  177.00    7.93
   1 -19   7  228.93    9.38
   1 -19   7  198.53    8.86
   1 -19   7  251.96   11.21
   1 -19   7  216.90    9.05
  -1  19   6  383.62   11.52
  -1 -19  -6  361.46   11.52
  -1 -19  -6  438.88   12.79
   1 -19   6  357.88   11.09
   1 -19   6  462.95   14.40
   1 -19   6  432.81   12.86
   1 -19   6  410.98   13.10
   1 -19   6  378.55   12.46
  -1 -19  -6  399.56   12.94
   1 -19   5  228.52    8.92
  -1 -19  -5  194.76    8.78
  -1 -19  -5  209.18    8.52
   1 -19   5  223.98   12.22
   1 -19   5  203.89    8.32
   1 -19   5  212.10   10.34
  -1 -19  -5  231.27   10.89
  -1 -19  -4  551.44   13.33
   1 -19   4  570.36   13.69
   1 -19   4  577.73   10.67
  -1 -19  -4  464.29   13.48
   1 -19   4  701.02   21.04
   1 -19   4  540.35   13.51
   1 -19   4  391.07   16.57
  -1 -19  -4  500.64   14.24
   1 -19   4  501.22   14.66
  -1 -19  -4  598.86   19.22
   1 -19   4  572.72   18.62
  -1 -19  -3  388.65   11.86
  -1 -19  -3  447.61   11.36
   1 -19   3  466.97   12.16
   1 -19   3  483.30   10.04
   1 -19   3  443.28   12.09
   1 -19   3  401.12   12.84
  -1 -19  -3  437.85   10.01
   1 -19   3  375.51   16.00
   1 -19   3  570.11   20.34
  -1 -19  -3  423.96   14.79
   1 -19   3  472.51   18.67
  -1 -19  -3  503.69   19.60
  -1 -19  -2  452.55   11.09
  -1 -19  -2  388.35   11.00
   1 -19   2  470.83   10.21
   1 -19   2  465.08   11.95
   1 -19   2  440.45   12.09
   1 -19   2  430.63   16.33
  -1 -19  -2  451.39   16.94
   1 -19   2  418.37   12.60
  -1 -19  -2  437.20   10.41
   1 -19   2  557.82   21.05
  -1 -19  -2  520.99   21.78
   1 -19   2  485.90   20.65
   1 -19   1  147.52    6.63
  -1 -19  -1  138.88    5.81
   1 -19   1  136.04    5.67
  -1 -19  -1  130.86   12.07
   1 -19   1  120.01   10.02
  -1 -19  -1  115.32    5.59
   1 -19   1  127.24    6.52
   1 -19   1  114.95    7.88
  -1 -19  -1  127.92   10.21
   1 -19   1  118.07    6.42
   1 -19   0  334.21    9.05
  -1 -19   0  330.70    8.51
  -1 -19   0  362.87    9.81
  -1 -19   0  293.39   18.39
   1 -19   0  317.55   18.14
   1 -19   0  298.97    9.80
   1 -19   0  324.81   10.49
  -1 -19   0  316.33    9.69
   1 -19   0  331.17   15.72
   1 -19   0  330.31   11.99
  -1 -19   0  294.27   16.37
  -1 -19   0  311.87   11.92
   1 -19   0  309.34   20.03
  -1 -19   1  140.50    5.28
   1 -19  -1  143.57    6.27
  -1 -19   1  151.29    6.43
  -1 -19   1  129.96    7.65
  -1 -19   1  128.34    6.53
   1 -19  -1  137.23    6.94
  -1 -19   1  148.63   12.19
   1 -19  -1  130.82    6.22
   1 -19  -1  128.72    9.26
   1 -19  -1  158.88   12.69
   1 -19  -2  427.03   11.01
  -1 -19   2  457.71   11.47
   1 -19  -2  434.36    9.72
  -1 -19   2  378.38   12.75
   1 -19  -2  412.70   10.61
   1 -19  -2  397.03   12.03
  -1 -19   2  505.37   21.29
  -1 -19   2  385.95   11.79
   1 -19  -2  386.57   14.35
  -1 -19   2  488.73   21.54
   1 -19  -2  467.67   19.98
   1 -19  -3  456.14   10.40
   1 -19  -3  440.77   11.73
  -1 -19   3  463.82   11.76
  -1 -19   3  394.30   12.88
  -1 -19   3  402.55   12.72
   1 -19  -3  386.23   12.84
  -1 -19   3  575.39   21.37
   1 -19  -3  410.94   12.48
   1 -19  -3  507.56   19.07
  -1 -19   3  514.59   20.14
   1 -19  -4  534.21   13.41
   1 -19  -4  559.45   11.98
  -1 -19   4  585.21   13.64
   1 -19  -4  512.55   14.08
  -1 -19   4  480.60   14.41
   1 -19  -4  462.90   12.66
   1 -19  -4  585.84   18.62
  -1 -19   4  620.49   19.84
   1  19   5  301.05   10.48
   1 -19  -5  213.29    7.71
  -1 -19   5  229.72    8.81
  -1 -19   5  265.40   12.19
  -1 -19   5  180.53    9.02
   1 -19  -5  226.49   10.53
  -1 -19   5  240.99    9.74
  -1 -19   5  245.53   11.36
  -1 -19   6  377.83   11.48
   1 -19  -6  348.78   10.22
  -1 -19   6  343.40   12.27
  -1 -19   6  383.64   12.75
   1 -19  -6  360.39   12.14
  -1 -19   6  365.91   12.20
  -1 -19   7  187.33    8.34
   1 -19  -7  166.46    8.01
  -1 -19   7  209.53    9.03
  -1 -19   7  173.52    8.56
   1 -19  -7  197.01    8.14
   1  19   8  361.60    9.83
  -1 -19   8  270.45   10.10
   1 -19  -8  226.08    9.15
  -1 -19   8  358.13   11.35
  -1 -19   8  303.95    9.90
  -1 -19   8  240.03   10.01
   1  19   9  498.49   10.82
  -1 -19   9  288.53   10.69
  -1 -19   9  434.65   10.73
  -1 -19   9  522.08   12.50
   1 -19  -9  367.19   11.15
  -1 -19   9  341.64   11.15
   1 -19 -10  357.83   10.26
   1  19  10  371.93    8.72
   1  19  10  378.83    8.26
   1  19  10  371.93    8.81
  -1 -19  11  384.89    8.62
   1 -19 -11  385.36    9.68
   1  19  11  368.12    8.07
   1  19  12  548.31    9.11
  -1 -19  12  511.38   10.57
   1  19  12  541.79    9.13
   1 -19 -12  583.68   10.50
  -1 -19  12  569.97   11.51
  -1 -19  13  132.61    4.85
   1 -19 -13  127.49    4.76
   1 -19 -13  130.93    4.28
   1  19  13  137.16    4.42
  -1 -19  14  235.31    5.30
   1 -19 -14  227.40    4.48
   1  19  14  238.40    5.05
  -1 -21 -11   44.39    2.42
  -1 -21  -9   29.66    2.67
   1 -21   9   31.38    2.77
  -1 -21  -8  215.21    7.27
   1 -21   8  276.09    8.30
  -1  21   7   86.12    4.22
  -1 -21  -7   70.26    3.96
  -1 -21  -7   52.85    3.78
   1 -21   7   98.90    5.33
  -1  21   6  612.95   11.89
   1 -21   6  657.91   14.69
  -1  21   5   40.54    3.46
  -1 -21  -5   35.82    3.92
   1 -21   5   38.19    4.01
  -1 -21  -5   30.37    2.93
   1 -21   5   33.97    3.69
   1 -21   4  969.18   21.27
  -1 -21  -4  940.81   21.15
  -1 -21  -4  729.39   13.15
  -1 -21  -4  681.31   13.37
   1 -21   4  744.26   16.32
  -1 -21  -3   27.99    4.65
   1 -21   3   24.69    4.40
  -1 -21  -3   21.20    2.27
   1 -21   3   30.97    4.71
   1 -21   3   18.82    2.92
   1 -21   3   20.28    2.96
  -1 -21  -3   16.36    2.66
   1 -21   2  738.28   22.87
  -1 -21  -2  739.91   23.46
   1 -21   2  500.00   13.29
  -1 -21  -2  565.27   15.86
   1 -21   2  737.86   21.38
   1 -21   1   67.19    3.52
   1 -21   1   72.82    6.86
  -1 -21  -1   80.14    6.90
  -1 -21  -1   67.27    3.82
   1 -21   1   62.24    4.87
   1 -21   0  551.16   21.66
  -1 -21   0  570.94   23.37
   1 -21   0  452.27    9.32
   1 -21   0  422.01   12.68
  -1 -21   0  445.72   10.32
   1 -21   0  497.37   16.46
  -1 -21   0  528.56   18.78
   1 -21  -1   88.76    8.76
   1 -21  -1   59.47    3.56
   1 -21  -1   70.56    5.84
  -1 -21   1   62.90    4.14
  -1 -21   1   78.56    7.96
  -1 -21   2  819.10   25.27
   1 -21  -2  772.40   22.82
   1 -21  -2  546.71   11.07
   1 -21  -2  556.75   14.27
  -1 -21   2  838.30   24.50
  -1 -21   2  540.75   12.66
  -1 -21   3   30.15    5.01
   1 -21  -3   28.34    4.43
   1 -21  -3   23.46    2.56
  -1 -21   3   25.06    2.66
  -1 -21   3   20.00    2.82
   1 -21  -3   19.59    2.53
   1 -21  -4  934.49   20.34
  -1 -21   4  981.51   21.97
  -1 -21   4  810.16   14.54
   1 -21  -4  742.47   13.90
  -1 -21   4  717.02   15.81
  -1 -21   5   27.15    3.57
   1 -21  -5   25.80    3.28
  -1 -21   5   19.92    2.87
   1 -21  -5   23.56    2.69
  -1 -21   5   21.93    2.63
   1  21   6  702.23   13.17
   1 -21  -6  544.19   12.30
  -1 -21   6  602.68   14.03
  -1 -21   6  701.26   15.34
  -1 -21   6  513.54   11.86
   1  21   7   82.91    4.28
   1 -21  -7   62.93    3.73
  -1 -21   7   55.40    4.00
  -1 -21   7   74.07    4.52
   1  21   8  357.35    8.03
   1 -21  -8  254.43    7.77
  -1 -21   8  226.69    7.58
  -1 -21   8  371.51    9.40
  -1 -21   8  307.33    7.91
   1 -21  -9   30.83    2.61
  -1 -21   9   35.15    2.73
   1 -21 -10  764.91   11.13
  -1 -21  10  737.88   11.89
   1 -21 -11   37.26    2.13
  -1 -23  -4  167.65    6.31
  -1 -23  -3  259.08    9.27
  -1 -23  -2  442.38   13.83
   1 -23   2  444.73   13.51
  -1 -23  -1  165.90    6.58
  -1 -23  -1  271.73   11.87
  -1 -23   0    4.97    1.78
   1 -23   0    9.27    3.01
  -1 -23   0   11.31    3.36
  -1 -23   1  221.38    9.21
   1 -23  -1  261.37   11.03
  -1 -23   2  453.94   13.30
  -1 -23   2  479.20   14.55
   1 -23  -3  251.17    8.72
  -1 -23   3  265.88    9.47
  -1 -23   4  323.04    9.64
   1 -23  -4  163.24    5.02
   1 -23  -5  112.40    4.07
   1 -23  -6    6.46    1.06
   2   0   0  104.68    2.05
  -2   0   0   86.78    1.69
   2   0   0  104.83    1.82
  -2   0   0  117.62    2.09
   2   0   0   96.01    1.26
  -2   0   0  106.21    2.20
   2   0   1   23.46    0.99
   2   0   1   21.52    0.61
   2   0   1   22.26    0.86
   2   0  -1   26.57    0.94
  -2   0   1   24.68    1.09
  -2   0  -1   17.05    1.03
  -2   0  -1   26.81    1.04
  -2   0   1   23.83    1.13
  -2   0  -1   31.33    0.63
  -2   0   1   20.54    1.10
   2   0  -2  314.21    4.10
   2   0   2  303.06    3.67
   2   0   2  262.82    3.13
  -2   0   2  316.09    4.67
  -2   0   2  264.26    4.00
  -2   0  -2  266.60    4.23
  -2   0  -2  364.87    4.01
  -2   0   2  357.39    2.17
   2   0   2  376.04    2.93
   2   0  -3    9.07    0.79
   2   0  -3    9.39    0.79
   2   0   3   13.35    0.96
  -2   0   3    8.12    1.01
  -2   0   3    7.39    0.93
   2   0   3   11.63    0.65
  -2   0  -3   12.75    1.02
  -2   0   3   12.97    0.99
   2   0  -4   58.20    2.12
   2   0  -4   53.58    1.99
   2   0   4   46.46    2.20
  -2   0   4   44.88    2.25
  -2   0  -4   48.66    1.96
  -2   0   4   53.68    1.90
   2   0  -5   90.67    3.00
   2   0  -5   80.92    2.71
   2   0   5   78.40    3.20
  -2   0   5   73.09    3.15
   2   0  -5   75.93    1.20
  -2   0  -5   85.50    2.77
  -2   0   5   66.41    2.91
  -2   0   5   63.26    2.08
   2   0   6   13.84    1.51
   2   0  -6   20.64    1.58
   2   0  -6   13.35    1.41
  -2   0  -6   16.67    1.41
   2   0   6   13.84    1.59
  -2   0   6   12.91    1.66
  -2   0   6   10.01    1.47
  -2   0   6   15.54    1.56
  -2   0  -6   24.35    1.62
  -2   0   6   15.57    1.04
  -2   0  -7   33.69    2.23
  -2   0  -7   27.16    2.09
   2   0   7   35.21    2.47
  -2   0  -7   34.79    2.09
  -2   0   7   34.01    2.60
  -2   0   7   22.39    2.24
   2   0   7   28.22    1.55
  -2   0   7   30.44    2.17
  -2   0   7   38.24    1.43
  -2   0   8  489.84    4.98
   2   0  -8  548.03    9.23
  -2   0  -8  500.33    9.38
   2   0   8  560.37    7.07
   2   0   8  666.24   10.66
  -2   0  -8  572.49    8.85
  -2   0  -8  584.56    9.68
  -2   0   8  725.46   11.89
  -2   0   8  540.99   11.02
  -2   0   8  631.02    5.12
   2   0   8  456.29    4.94
  -2   0   8  660.23    9.92
  -2   0  -9   23.80    2.17
   2   0  -9   23.64    2.04
   2   0   9   28.52    1.59
  -2   0  -9   25.40    2.02
   2   0   9   17.97    1.17
   2   0   9   31.67    2.38
  -2   0   9   31.96    2.57
  -2   0   9   28.20    2.06
  -2   0 -10  381.21    8.47
   2   0 -10  409.77    8.51
   2   0  10  370.97    5.82
   2   0  10  375.04    8.27
  -2   0  10  437.05    9.41
  -2   0 -10  389.59    7.94
  -2   0  10  417.58    7.65
   2   0 -11  110.28    5.20
   2   0 -11  110.21    4.46
  -2   0 -11   93.47    4.24
  -2   0  11  107.99    3.79
  -2   0 -11   97.94    3.98
  -2   0  11  115.00    4.78
   2   0  11   95.79    4.30
  -2   0  12   11.03    1.58
  -2   0 -12   10.64    1.87
  -2   0  12    3.04    1.15
  -2   0 -12    1.91    0.83
  -2   0  12    3.70    1.22
   2   0  12   15.43    1.92
   2   0 -12   16.91    2.02
   2   0 -12    1.58    1.00
   2   0 -12    2.68    0.89
   2   0 -12    4.43    1.36
  -2   0 -12    3.24    1.05
   2   0  12    3.00    1.22
  -2   0 -12    7.96    1.54
  -2   0  12    7.64    1.42
  -2   0 -12    9.76    1.74
   2   0 -12    7.98    1.52
  -2   0 -12    4.02    1.26
   2   0 -12    3.30    1.06
  -2   0 -13   84.09    4.59
  -2   0 -13   78.15    4.62
   2   0  13   75.83    4.27
  -2   0 -13   91.54    4.16
  -2   0  13   88.21    4.36
   2   0 -13   81.35    4.33
   2   0 -13   80.48    4.19
  -2   0 -13   90.60    4.40
   2   0 -13   92.63    5.11
   2   0  13   84.72    4.74
   2   0  13   73.65    4.39
  -2   0  13   71.50    3.86
  -2   0 -13   78.44    4.60
   2   0 -13   78.32    4.16
  -2   0 -13   84.54    4.62
   2   0 -13   78.53    4.11
   2   0  14  236.49    8.12
   2   0  14  218.95    7.52
   2   0 -14  226.41    6.52
  -2   0 -14  246.39    7.08
  -2   0  14  245.42    7.35
   2   0  14  240.13    7.73
   2   0 -14  218.23    7.29
   2   0 -14  213.52    6.92
   2   0 -14  215.44    6.85
  -2   0 -14  216.17    7.81
  -2   0 -14  218.84    7.48
  -2   0 -14  229.70    7.24
   2   0 -14  224.49    8.16
  -2   0 -14  225.67    7.78
  -2   0 -14  217.02    7.82
  -2   0  14  233.33    7.71
   2   0 -14  215.54    7.00
  -2   0 -15  292.62    8.43
   2   0 -15  279.59    8.72
  -2   0 -15  290.15    8.47
   2   0 -15  284.62    9.31
  -2   0 -15  281.21    9.08
   2   0 -15  287.08    8.14
  -2   0  15  313.82    9.07
   2   0 -15  273.41    8.13
  -2   0 -15  287.44    8.89
  -2   0 -15  300.71    9.27
   2   0  15  290.16    9.42
   2   0  15  263.79    9.58
  -2   0 -15  280.93    8.58
   2   0  15  291.08    8.99
   2   0 -15  272.64    7.36
  -2   0  15  318.02    8.37
  -2   0 -15  297.70    8.24
  -2   0  15  291.64    9.03
  -2   0  15  299.44    9.99
   2   0  15  289.23    9.03
   2   0 -15  284.50    8.58
   2   0 -15  277.92    8.13
  -2   0 -15  283.48    8.42
  -2   0 -16   21.06    2.52
   2   0  16   19.72    2.70
   2   0  16   18.41    2.51
  -2   0 -16   19.61    2.47
   2   0 -16   22.80    2.25
  -2   0 -16   26.47    2.49
   2   0 -16   16.90    2.18
  -2   0 -16   20.68    2.43
   2   0 -16   20.62    2.45
   2   0 -16   21.92    2.41
  -2   0 -16   29.65    3.05
  -2   0 -16   19.83    2.37
  -2   0 -16   20.35    2.45
   2   0 -16   20.15    2.52
   2   0 -16   19.47    2.35
  -2   0 -16   22.91    2.74
  -2   0  16   22.08    2.64
  -2   0 -16   19.93    2.51
  -2   0 -16   23.47    2.48
  -2   0  16   27.94    2.92
  -2   0  16   21.22    2.92
   2   0  16   19.04    2.54
  -2   0 -17   37.57    3.27
   2   0  17   33.63    3.41
  -2   0 -17   39.31    3.55
   2   0 -17   35.45    3.03
   2   0 -17   32.24    3.02
  -2   0  17   37.89    3.47
  -2   0 -17   40.30    3.60
  -2   0 -17   34.19    3.25
   2   0  17   40.52    3.56
  -2   0 -17   37.08    3.33
  -2   0 -17   32.29    2.73
   2   0 -17   36.59    2.85
  -2   0 -17   36.85    3.12
   2   0 -17   35.68    3.24
   2   0 -17   37.22    3.10
  -2   0 -17   38.53    3.31
   2   0 -17   44.57    3.64
  -2   0 -17   40.47    3.26
  -2   0  17   36.45    3.41
   2   0  17   34.26    3.35
  -2   0  17   35.55    3.70
  -2   0 -18    7.86    1.78
   2   0  18    3.50    1.64
  -2   0 -18   12.88    2.39
  -2   0  18    6.47    1.62
   2   0  18   14.17    2.33
  -2   0 -18    5.18    1.64
  -2   0 -18    5.19    1.32
   2   0 -18    5.62    1.33
   2   0 -18   16.61    2.39
   2   0 -18    5.59    1.50
   2   0 -18    8.60    1.63
  -2   0 -18   15.27    2.22
   2   0 -18    8.79    1.88
  -2   0 -18    6.97    1.58
  -2   0 -18    4.08    1.56
   2   0 -18    6.36    1.67
  -2   0  18   13.58    2.29
  -2   0 -18    7.72    2.01
  -2   0 -18    6.37    1.62
  -2   0  18    9.58    2.04
  -2   0  18    6.41    1.98
   2   0  18    8.29    1.98
   2   0  19  551.74   13.49
  -2   0 -19  465.64   11.26
  -2   0 -19  470.76   12.02
   2   0 -19  475.34   10.93
   2   0  19  497.26   11.76
  -2   0  19  474.96   10.74
  -2   0  19  526.03   12.38
   2   0 -19  465.28    9.99
   2   0 -19  517.07   10.83
  -2   0 -19  503.18   11.49
   2   0 -19  512.57   11.93
  -2   0 -19  470.39   10.68
  -2   0 -19  483.27   12.03
   2   0 -19  471.43   11.30
  -2   0 -19  483.93   11.10
  -2   0  19  494.29   11.80
   2   0  19  500.61   12.47
  -2   0  19  520.58   13.80
   2   0  20    2.11    1.67
  -2   0  20   16.65    2.77
  -2   0  20    7.98    1.89
   2   0 -20    7.66    1.76
   2   0 -20    1.42    1.31
  -2   0 -20    3.99    1.76
  -2   0 -20    7.38    1.63
   2   0 -20    2.53    1.46
  -2   0 -20    9.39    1.86
   2   0  20   12.62    2.42
   2   0  20    6.72    1.83
  -2   0  20    2.69    1.36
   2   0  20    4.63    1.93
  -2   0  20    3.14    1.64
  -2   0 -20    7.38    1.84
   2   0 -20   15.91    2.37
   2   0 -20    4.79    1.54
   2   0 -21  404.97    9.32
  -2   0 -21  449.60   10.00
   2   0 -21  442.12   10.21
   2   0 -21  412.97    9.87
   2   0  21  443.21   11.01
  -2   0  21  393.41    8.88
  -2   0  21  434.20   10.16
   2   0  21  409.46    9.39
   2   0  21  456.68   11.04
   2   0  21  439.55   10.96
  -2   0  21  445.81   11.74
  -2   0  21  439.56   10.16
   2   0 -21  434.28    9.41
  -2   0 -22    5.54    1.31
   2   0 -22    7.82    1.50
   2   0  22    9.33    1.74
   2   0  22    9.13    1.82
  -2   0  22    6.17    1.41
  -2   0 -22   10.86    1.68
   2   0  22    8.14    1.67
  -2   0  22    7.36    1.84
  -2   0 -23   36.42    2.36
   2   0 -23   37.24    2.35
   2   0  23   35.53    2.65
  -2   0  23   34.88    2.61
  -2   0  23   36.93    2.88
   2   0  24    2.39    0.79
  -2   0  24    2.47    0.89
  -2   0 -24    3.32    0.76
  -2  -2 -24    7.67    0.98
  -2  -2 -24    6.30    0.96
  -2  -2 -23   19.33    1.90
  -2  -2 -23   20.09    1.85
  -2   2  22  111.60    4.53
  -2   2  22  107.20    4.22
   2  -2  22  113.35    5.06
  -2  -2 -22  123.86    4.91
   2   2 -22  124.87    4.43
  -2  -2 -22  119.83    4.97
  -2  -2 -22  114.01    5.07
   2   2 -22  108.59    4.39
   2  -2  22  121.26    5.27
  -2   2  22  121.09    4.83
  -2   2  22  116.25    5.33
   2  -2  22  119.85    5.25
   2   2 -22  111.09    4.72
   2   2 -22  110.63    4.65
   2  -2  21  146.69    6.32
   2  -2  21  125.46    5.46
  -2   2  21  131.37    5.19
  -2   2  21  129.43    5.38
   2   2 -21  136.98    5.27
  -2  -2 -21  136.91    5.61
  -2  -2 -21  128.97    5.77
  -2  -2 -21  127.69    5.87
   2   2 -21  127.55    5.27
   2  -2  21  143.93    6.30
   2  -2  21  138.66    6.13
  -2   2  21  143.12    5.80
  -2   2  21  138.69    6.30
   2   2 -21  131.09    5.52
   2   2 -21  133.31    5.61
  -2   2  20   53.69    3.86
   2  -2  20   48.91    4.11
   2  -2  20   53.07    3.99
  -2   2  20   53.19    3.69
   2   2 -20   52.67    3.35
  -2  -2 -20   51.33    3.99
   2  -2  20   56.43    4.43
   2   2 -20   49.63    3.58
  -2  -2 -20   52.88    3.80
   2   2 -20   60.56    3.90
   2   2 -20   51.51    3.52
   2   2 -20   49.17    3.69
   2   2 -20   55.01    3.92
  -2   2  20   60.55    4.12
  -2   2  20   50.04    4.18
   2  -2  20   53.83    4.21
   2   2 -19  282.12    8.71
   2   2 -19  280.68    8.80
   2  -2  19  284.62    8.88
   2   2 -19  268.85    8.29
  -2   2  19  289.81    8.56
   2  -2  19  293.85    9.51
  -2   2  19  289.20    8.86
   2  -2  19  303.73   10.10
   2   2 -19  272.99    7.73
   2   2 -19  281.76    8.74
  -2  -2 -19  290.09    8.94
   2   2 -19  281.01    8.33
   2   2 -19  281.40    8.35
  -2  -2 -19  263.50    7.79
  -2  -2 -19  275.48    8.59
   2   2 -19  269.41    7.31
   2  -2  19  305.76   10.30
  -2   2  19  285.82    9.86
   2  -2  19  291.92    9.47
  -2   2  19  301.52    9.13
  -2   2  18   15.46    2.42
   2   2 -18    4.13    1.60
   2   2 -18    3.91    1.55
   2  -2  18    5.22    1.70
   2  -2  18    3.73    1.75
   2  -2  18    3.40    1.69
   2   2 -18    3.15    1.22
   2   2 -18    8.08    1.87
   2   2 -18    3.90    1.51
   2   2 -18    7.28    1.63
  -2  -2 -18    6.51    1.71
  -2  -2 -18    3.88    1.40
  -2  -2 -18    3.22    1.40
   2   2 -18    7.22    1.45
  -2  -2 -18    4.12    1.57
   2  -2  18   18.49    2.92
  -2   2  18    3.65    1.60
  -2   2  18    5.36    1.64
   2  -2  18    3.15    1.51
  -2  -2 -17   23.08    2.70
   2   2 -17   25.52    2.69
  -2  -2 -17   35.34    3.54
   2   2 -17   23.51    2.63
  -2   2  17   24.10    2.81
   2   2 -17   24.69    2.72
   2  -2  17   23.50    2.95
   2  -2  17   23.96    3.11
   2   2 -17   25.84    2.49
   2   2 -17   24.65    2.54
   2   2 -17   27.01    2.84
  -2  -2 -17   26.86    2.81
   2   2 -17   22.65    2.53
  -2  -2 -17   24.73    2.59
  -2  -2 -17   26.02    2.68
   2  -2  17   30.29    3.18
  -2   2  17   25.26    2.85
  -2   2  17   30.43    3.28
  -2  -2 -16   70.24    4.54
   2  -2  16   62.84    4.60
   2   2 -16   65.48    4.13
  -2   2  16   60.41    3.40
  -2   2  16   73.15    4.62
  -2  -2 -16   66.39    4.74
   2   2 -16   66.36    4.29
   2   2 -16   67.91    4.34
  -2  -2 -16   67.11    4.86
   2  -2  16   72.53    4.89
   2  -2  16   71.52    5.03
   2   2 -16   60.42    3.73
  -2  -2 -16   64.28    4.49
  -2  -2 -16   64.11    4.15
   2   2 -16   66.55    4.22
  -2  -2 -16   70.24    4.27
   2   2 -16   70.91    4.45
   2   2 -16   69.49    4.12
  -2  -2 -16   64.05    4.03
  -2   2  16   72.38    4.51
  -2   2  16   64.40    4.68
   2  -2  16   64.13    4.44
   2   2 -15  102.08    5.19
   2   2 -15   97.66    4.80
  -2  -2 -15   97.75    4.70
   2   2 -15   97.89    5.06
  -2  -2 -15  100.81    4.93
  -2   2  15   94.71    4.25
  -2  -2 -15  104.55    5.31
  -2  -2 -15  104.72    5.53
   2  -2  15   88.42    5.85
   2  -2  15   97.18    5.62
  -2   2  15  116.15    5.62
  -2  -2 -15  105.16    6.00
   2   2 -15  100.64    5.11
  -2  -2 -15  110.22    6.11
   2  -2  15  103.84    5.68
   2  -2  15  109.20    6.00
  -2  -2 -15  100.96    4.81
  -2  -2 -15  102.36    5.64
  -2  -2 -15  108.95    5.15
  -2   2  15  110.17    5.04
   2  -2  15  103.28    5.57
  -2  -2 -15   93.78    4.73
  -2   2  15   91.61    5.34
  -2   2  15   95.63    5.07
   2  -2  15   95.88    5.23
   2  -2  14  224.34    8.16
   2  -2  14  234.54    8.65
  -2  -2 -14  221.13    7.11
  -2  -2 -14  221.14    8.14
   2  -2  14  246.50    8.51
  -2   2  14  239.57    7.23
  -2  -2 -14  244.84    7.38
  -2  -2 -14  222.83    7.96
  -2   2  14  219.04    6.36
  -2  -2 -14  228.77    8.70
   2   2 -14  215.40    7.23
  -2  -2 -14  236.75    8.72
  -2  -2 -14  207.49    6.47
   2   2 -14  233.82    7.24
  -2  -2 -14  226.62    7.73
   2   2 -14  215.90    7.33
   2   2 -14  215.78    7.06
   2  -2  13  378.40   10.45
   2  -2  13  418.95   11.35
   2   2 -13  355.87    8.68
  -2  -2 -13  403.29   10.90
  -2  -2 -13  383.51    9.34
   2  -2  13  446.96   11.24
  -2  -2 -13  413.32    9.14
  -2   2  13  391.61    9.24
  -2   2  13  379.67    9.83
  -2  -2 -13  449.66   11.23
  -2   2  13  389.55    9.41
  -2   2  13  358.78    8.09
  -2   2  13  381.35    9.40
  -2  -2 -13  401.75   11.28
  -2  -2 -13  438.28   11.88
  -2  -2 -13  373.90    8.54
   2   2 -13  421.10    9.71
   2   2 -13  362.46    9.37
   2   2 -13  355.61    9.02
  -2  -2 -13  447.27   10.77
   2   2 -12   79.94    4.22
   2   2 -12   85.33    4.69
  -2  -2 -12   73.22    3.59
   2  -2  12   65.45    4.25
   2   2 -12   69.24    3.79
  -2  -2 -12   79.85    4.25
  -2  -2 -12   75.09    4.67
  -2   2  12   69.66    4.11
  -2   2  12   72.49    4.14
  -2  -2 -12   78.76    3.93
  -2   2  12   78.10    4.09
  -2  -2 -12   76.99    4.61
  -2  -2 -12   76.91    4.48
   2   2 -12   66.14    3.84
   2   2 -12   72.63    4.09
  -2   2  12   72.35    4.04
  -2  -2 -12   79.84    5.00
  -2   2  12   72.17    4.03
   2  -2  12   82.23    4.73
  -2   2  12   78.33    3.47
  -2  -2 -12   75.95    4.85
  -2  -2 -12   81.82    5.05
   2   2 -11  567.20   11.75
  -2  -2 -11  508.29    9.23
   2   2 -11  586.87   11.30
  -2   2  11  498.62   10.70
  -2   2  11  579.06   10.65
  -2  -2 -11  568.13   10.13
   2  -2  11  546.81   11.20
  -2   2  11  517.05   10.79
  -2  -2 -11  511.99   12.24
   2   2 -11  469.86   10.14
  -2   2  11  570.47    9.47
   2  -2  11  542.90   11.88
  -2  -2 -11  498.33   12.10
  -2  -2 -11  491.34   11.60
   2   2 -10  172.30    6.19
  -2  -2 -10  160.26    4.88
   2   2 -10  184.00    6.09
  -2   2  10  168.63    5.84
  -2  -2 -10  175.07    5.32
   2  -2  10  177.60    6.10
  -2   2  10  173.20    5.76
   2  -2  10  156.75    6.07
  -2   2  10  176.19    5.31
   2   2  -9  158.19    5.63
  -2  -2  -9  157.84    4.68
   2   2  -9  149.31    5.57
  -2   2   9  176.44    5.84
  -2   2   9  175.80    5.65
  -2  -2  -9  175.52    5.25
   2  -2   9  168.35    5.77
  -2   2   9  192.48    5.54
  -2   2   9  157.22    4.13
  -2  -2  -8  233.75    5.70
   2   2  -8  253.69    6.79
   2   2  -8  221.14    6.43
  -2   2   8  297.13    7.50
  -2   2   8  267.53    7.04
   2  -2   8  275.28    7.24
  -2  -2  -8  296.36    6.64
  -2   2   8  300.95    7.09
  -2   2   8  296.16    6.07
   2  -2   8  200.40    5.97
   2  -2   8  212.24    3.77
  -2  -2  -7   99.92    3.01
   2   2  -7   76.94    3.55
   2   2  -7   79.57    3.65
  -2  -2  -7   88.85    3.43
   2  -2   7  103.63    4.12
   2  -2   7   70.61    1.47
  -2   2   7  108.60    4.55
  -2  -2  -7  126.25    4.40
  -2   2   7  105.25    4.26
  -2   2   7  115.29    4.50
   2  -2   7  124.69    4.19
   2  -2   7   81.47    2.53
  -2   2   7  112.32    3.86
  -2  -2  -6  121.02    3.54
   2   2  -6   95.39    3.61
   2   2  -6   98.04    3.78
  -2  -2  -6  103.26    3.36
  -2   2   6  138.88    4.80
  -2  -2  -6  140.02    4.56
   2  -2   6  128.48    4.32
   2  -2   6  103.54    3.41
   2  -2   6  104.09    3.07
   2   2  -5  302.25    5.73
   2   2  -5  311.73    6.16
  -2  -2  -5  338.10    5.33
  -2   2   5  421.52    9.11
   2  -2   5  285.48    5.96
  -2  -2  -5  420.61    7.89
  -2  -2  -5  330.17    7.07
  -2   2   5  423.76    8.09
   2  -2   5  365.29    5.49
  -2   2   5  309.63    6.50
   2  -2   5  331.57    5.98
   2   2  -4  102.37    2.91
   2  -2   4  100.61    2.99
  -2   2   4  113.66    4.56
  -2  -2  -4  103.49    3.90
  -2   2   4  133.10    4.45
   2  -2   4  106.33    3.66
  -2   2   4  109.86    3.69
   2  -2   4  125.17    2.80
   2  -2   3  166.98    4.35
   2   2  -3  158.76    3.18
  -2  -2  -3  160.73    4.70
  -2   2   3  162.50    4.53
   2  -2   3  171.25    3.10
  -2   2   3  173.27    4.30
   2   2  -2  143.38    2.60
   2   2  -2  131.63    2.87
  -2   2   2  143.08    4.32
  -2   2   2   96.75    2.95
   2  -2   2  129.41    3.09
  -2  -2  -2  110.74    3.90
   2  -2   2  163.80    2.64
  -2   2   2  139.70    3.57
  -2   2   2  131.15    3.88
  -2  -2  -2  111.19    3.82
   2   2  -1   90.08    1.85
   2   2  -1   84.00    2.09
   2  -2   1   75.29    1.80
  -2   2   1   77.52    2.56
  -2   2   1   71.18    1.53
  -2   2   1   72.74    2.45
   2  -2   0  259.11    2.91
   2   2   0  196.70    3.05
   2  -2   0  156.66    1.91
  -2   2   0  177.34    2.86
  -2   2   0  181.11    3.51
  -2  -2   0  157.93    4.39
  -2  -2   0  190.01    3.22
  -2   2   0  185.76    3.27
  -2  -2   0  242.82    2.08
   2  -2  -1  101.22    1.53
   2   2   1   98.00    2.05
   2  -2  -1   80.89    1.83
   2  -2  -1   76.76    1.06
   2   2   1  122.27    2.29
  -2  -2   1   55.42    1.87
  -2   2  -1   92.84    1.52
   2   2   1   85.26    1.77
  -2   2  -1   96.85    1.97
  -2   2  -1   80.42    2.23
  -2  -2   1   53.19    2.58
  -2  -2   2  107.76    1.80
   2   2   2  128.17    2.28
   2  -2  -2   96.66    2.01
  -2  -2   2   75.89    1.14
   2   2   2  108.07    2.10
   2  -2  -2  110.16    1.49
   2   2   2  107.47    2.27
  -2  -2   2   76.00    2.81
  -2  -2   2  122.73    2.09
  -2  -2   2  100.10    2.49
   2  -2  -2  106.56    1.93
  -2   2  -2  117.99    2.01
  -2   2  -2   92.79    2.30
  -2  -2   3  189.15    2.68
   2  -2  -3  162.58    2.79
  -2   2  -3  171.48    3.15
   2   2   3  171.44    2.91
   2   2   3  164.72    3.01
  -2   2  -3  163.45    3.06
  -2  -2   3  222.87    4.24
   2  -2  -3  149.89    1.80
  -2  -2   3  175.78    3.50
  -2  -2   3  193.90    2.60
  -2   2  -3  216.81    2.57
  -2  -2   4  149.39    2.76
   2  -2  -4  141.43    3.27
   2  -2  -4  120.40    2.59
  -2   2  -4  131.13    2.97
   2   2   4  138.18    3.02
  -2  -2   4  135.30    3.60
   2   2   4  129.23    2.86
  -2   2  -4  131.82    2.84
  -2  -2   4  138.62    2.31
   2  -2  -4  115.54    1.37
   2  -2  -4  145.32    4.34
  -2  -2   4  131.26    3.36
   2  -2  -5  373.77    6.07
   2  -2  -5  348.92    4.96
  -2   2  -5  359.61    5.55
   2   2   5  372.23    5.65
  -2  -2   5  337.14    6.44
   2   2   5  354.74    5.63
  -2   2  -5  386.69    5.22
   2  -2  -5  381.04    6.55
  -2  -2   5  308.98    5.63
   2  -2  -5  325.56    2.83
  -2  -2   6   99.94    3.16
   2  -2  -6   90.65    3.32
   2  -2  -6  106.91    2.98
   2   2   6   89.95    3.18
   2   2   6  121.94    3.79
  -2  -2   6   86.37    3.61
  -2   2  -6   86.55    2.58
   2  -2  -6   91.46    2.97
  -2  -2   6   74.00    2.95
  -2  -2   7   79.39    2.56
   2  -2  -7   83.55    3.57
   2  -2  -7   76.87    2.79
   2   2   7   67.37    3.25
  -2  -2   7   60.33    3.37
   2   2   7   73.22    3.25
  -2  -2   7   57.65    2.73
  -2   2  -7   70.22    2.51
   2  -2  -7   84.22    2.65
  -2  -2   8  228.00    3.94
  -2  -2   8  253.80    5.77
  -2   2  -8  225.98    4.84
  -2   2  -8  207.73    5.69
  -2  -2   8  182.20    6.11
   2   2   8  195.32    6.15
   2  -2  -8  218.02    5.12
   2  -2  -8  218.83    6.42
   2   2   8  216.84    6.31
   2   2   9  119.36    4.10
   2   2   9  144.33    5.53
  -2   2  -9  130.03    4.78
  -2  -2   9  161.62    5.94
   2  -2  -9  141.62    5.51
   2  -2  -9  137.16    4.32
  -2   2  -9  139.92    5.42
  -2  -2  10  212.59    5.12
   2   2  10  161.54    4.80
   2   2  10  171.42    6.14
   2   2  10  142.08    4.33
  -2   2 -10  182.30    5.73
  -2  -2  10  203.61    6.67
   2  -2 -10  176.49    5.06
   2  -2 -10  169.37    6.41
  -2   2 -10  170.54    6.04
  -2   2 -11  570.44   11.32
  -2  -2  11  491.84   10.09
   2  -2 -11  521.36   11.78
  -2   2 -11  502.17   10.59
   2  -2 -11  521.44   10.41
   2   2  11  453.45    8.06
   2   2  11  510.32   10.66
  -2  -2  11  587.14   11.48
  -2   2 -11  549.82   10.01
   2   2  12   57.86    3.62
  -2   2 -12   61.26    3.27
  -2  -2  12   68.88    3.97
  -2   2 -12   62.91    3.85
   2  -2 -12   59.40    3.39
   2  -2 -12   59.27    4.12
  -2   2 -12   64.14    3.91
  -2   2 -12   57.97    3.58
   2   2  12   48.59    2.85
  -2  -2  12   64.34    3.69
  -2   2 -12   61.37    3.63
   2  -2 -12   63.65    3.64
   2  -2 -12   61.56    3.64
  -2   2 -12   61.12    3.74
   2  -2 -12   57.79    3.57
   2   2  13  349.72    9.07
  -2   2 -13  394.15    8.51
  -2  -2  13  381.96    9.27
  -2   2 -13  362.07    9.48
   2  -2 -13  346.45    8.42
   2  -2 -13  397.19   10.74
  -2   2 -13  373.84    9.29
  -2   2 -13  370.99    9.50
  -2   2 -13  343.92    8.91
   2  -2 -13  341.62    7.76
  -2  -2  13  322.06    8.34
   2  -2 -13  357.75    8.96
   2  -2 -13  344.60    8.96
  -2   2 -13  361.09    8.88
  -2   2 -13  355.67    9.20
   2  -2 -13  340.00    8.79
   2  -2 -13  366.27    9.35
   2   2  14  204.51    6.96
   2  -2 -14  190.93    6.05
  -2   2 -14  204.02    6.99
   2   2  14  210.21    7.32
   2  -2 -14  196.02    6.48
  -2   2 -14  210.22    7.40
   2  -2 -14  223.62    8.13
  -2   2 -14  222.05    7.12
  -2   2 -14  214.48    7.41
  -2   2 -14  212.44    7.19
   2  -2 -14  195.33    6.80
   2  -2 -14  204.09    7.16
  -2  -2  14  210.70    7.33
  -2   2 -14  198.64    7.14
   2  -2 -14  201.57    7.08
   2  -2 -14  198.01    6.90
  -2   2 -14  202.09    6.96
   2  -2 -15   83.92    4.59
   2  -2 -15   83.94    4.75
  -2   2 -15   91.51    4.97
   2  -2 -15   94.07    5.35
   2  -2 -15   89.88    5.16
  -2   2 -15   89.01    4.68
   2   2  15   87.73    5.29
  -2   2 -15   93.29    4.93
  -2   2 -15   92.58    4.80
  -2  -2  15   91.22    4.96
   2  -2 -15   83.19    4.73
   2  -2 -15   90.88    4.83
  -2   2 -15   89.81    4.87
  -2  -2  15   88.08    4.60
   2   2  15   90.60    5.09
   2   2  15   88.03    4.67
  -2   2 -15   93.36    4.91
   2  -2 -15   84.02    4.11
   2   2  15   86.43    4.88
  -2   2 -15   94.22    4.77
  -2  -2  15  108.92    5.88
  -2  -2  15   90.78    5.94
   2   2  15   84.06    4.22
   2   2  15   85.75    5.14
  -2   2 -15   89.93    4.98
   2  -2 -15   83.68    4.41
  -2   2 -16  101.49    5.07
   2  -2 -16   96.27    5.39
  -2  -2  16   98.05    4.85
   2   2  16  105.99    5.55
   2   2  16  100.65    5.13
   2  -2 -16   93.94    4.44
  -2   2 -16   99.08    5.31
   2  -2 -16   91.47    4.70
   2  -2 -16  100.02    5.31
  -2   2 -16   94.86    5.00
   2   2  16   98.88    5.67
   2  -2 -16   89.31    4.97
  -2  -2  16   98.72    5.33
  -2   2 -16  102.40    5.13
   2  -2 -16   91.80    4.90
  -2   2 -16   95.01    5.10
   2   2  16  103.64    5.65
  -2  -2  16  113.16    5.95
   2   2  16   95.81    4.56
  -2  -2  16   98.72    6.29
  -2   2 -16  103.80    4.98
  -2   2 -17   12.16    1.91
   2  -2 -17   12.36    2.11
  -2  -2  17   12.93    2.26
  -2  -2  17   21.64    2.39
   2   2  17   14.20    2.31
   2  -2 -17    8.68    1.49
   2  -2 -17   14.95    2.01
  -2   2 -17   10.42    1.97
  -2   2 -17   10.35    1.80
  -2   2 -17   10.10    1.84
   2   2  17   13.31    2.29
  -2   2 -17   10.95    1.97
  -2   2 -17   12.00    1.95
   2  -2 -17   15.40    2.17
   2  -2 -17   11.34    1.99
   2   2  17   17.74    2.54
  -2  -2  17    9.67    2.03
  -2  -2  17   16.74    2.83
   2   2  17   12.70    1.84
  -2   2 -17    9.98    1.75
  -2  -2  18    2.25    1.18
  -2  -2  18    2.48    1.64
   2   2  18    4.53    1.80
  -2   2 -18    3.93    1.26
  -2   2 -18    6.45    1.66
   2  -2 -18    1.64    1.13
  -2   2 -18    2.98    1.48
  -2   2 -18    9.73    1.88
  -2   2 -18    9.96    1.91
   2   2  18    2.05    1.46
   2  -2 -18    1.63    1.21
   2  -2 -18    6.22    1.75
  -2   2 -18    4.27    1.45
  -2   2 -18    3.07    1.33
   2  -2 -18    5.29    1.72
  -2   2 -18    5.84    1.51
  -2  -2  18    3.68    1.58
   2   2  18    2.89    1.12
  -2  -2  18    4.50    1.98
   2   2  18    6.43    1.80
   2  -2 -19  311.78    9.53
  -2   2 -19  330.26    9.08
  -2   2 -19  295.81    8.76
  -2   2 -19  285.83    9.00
   2  -2 -19  297.41    9.22
   2  -2 -19  297.13    8.98
   2   2  19  285.42    9.12
  -2  -2  19  313.40    9.57
  -2  -2  19  290.30    8.27
   2   2  19  305.48    9.55
  -2   2 -19  299.22    7.97
  -2   2 -19  291.62    9.24
   2  -2 -19  282.42    8.36
  -2   2 -19  297.73    8.50
   2  -2 -19  330.32    9.68
   2  -2 -19  300.59    8.83
  -2   2 -19  287.31    8.41
  -2   2 -19  284.80    8.74
  -2  -2  19  325.28   11.33
  -2  -2  19  315.04    9.56
   2   2  19  307.65    9.72
  -2   2 -20   58.55    4.10
   2   2  20   56.49    4.22
  -2  -2  20   56.81    4.15
   2  -2 -20   52.51    3.63
  -2   2 -20   52.62    4.01
   2  -2 -20   58.23    3.82
  -2   2 -20   55.33    3.77
   2  -2 -20   69.68    4.53
   2   2  20   58.26    4.31
  -2  -2  20   55.94    4.71
  -2  -2  20   69.13    4.42
   2   2  20   68.24    4.54
  -2   2 -20   53.92    3.79
  -2   2 -20   54.73    3.68
  -2   2 -20   60.06    3.78
   2  -2 -20   62.49    4.15
  -2  -2  21  137.78    5.92
  -2  -2  21  139.19    6.80
  -2  -2  21  136.15    5.65
   2   2  21  129.07    5.84
  -2   2 -21  126.60    5.74
   2  -2 -21  130.15    5.11
  -2   2 -21  138.31    5.39
   2  -2 -21  141.01    5.94
  -2   2 -21  126.81    5.38
   2   2  21  135.88    5.81
  -2   2 -21  123.54    4.98
   2  -2 -21  142.32    5.67
  -2  -2  22  107.45    4.77
  -2   2 -22  105.46    4.49
  -2   2 -22  104.34    4.85
  -2   2 -22  114.17    4.46
   2  -2 -22  109.76    4.79
  -2  -2  22  108.48    5.54
   2   2  22  104.79    4.55
   2  -2 -22  111.62    4.44
   2   2  22  104.73    4.83
   2   2  23   15.28    1.77
   2  -2 -23   16.65    1.76
  -2   2 -23   15.19    1.49
  -2  -2  23   15.59    2.00
   2   2  24    8.59    1.19
  -2  -2  24    8.03    1.21
  -2  -4 -23   69.92    3.13
  -2   4  23   67.67    3.01
  -2   4  23   64.24    3.22
  -2  -4 -23   72.45    3.37
  -2  -4 -22   10.57    1.62
  -2   4  22    7.63    1.30
  -2   4  22    9.75    1.43
   2  -4  22    9.20    1.66
  -2  -4 -22    8.16    1.56
   2   4 -22    8.40    1.47
  -2  -4 -22    8.14    1.57
   2  -4  22   10.08    1.76
   2   4 -22    9.24    1.50
   2   4 -22    6.36    1.38
  -2   4  22    9.36    1.72
  -2   4  22   12.25    1.69
  -2  -4 -22    9.97    1.69
  -2  -4 -21   13.73    2.12
   2   4 -21   11.32    1.61
   2   4 -21   12.81    1.86
  -2  -4 -21   12.59    1.99
   2   4 -21   11.77    1.81
  -2  -4 -21   12.14    2.12
   2   4 -21   13.87    2.00
   2   4 -21   16.36    2.11
   2  -4  21   14.93    1.99
  -2   4  21   12.26    1.82
  -2   4  21   10.24    1.74
   2  -4  21   15.30    2.25
   2  -4  21   15.75    2.38
  -2   4  21   21.11    2.38
   2  -4  21   17.12    2.44
  -2   4  21   12.40    2.21
   2  -4  20   98.32    5.78
   2  -4  20   87.66    4.85
   2  -4  20   96.94    5.50
  -2   4  20   97.20    4.78
  -2   4  20   92.87    4.67
   2  -4  20   92.83    5.29
   2   4 -20   90.73    4.31
  -2  -4 -20   96.83    5.39
   2   4 -20   89.63    4.66
  -2  -4 -20   92.70    5.38
   2   4 -20   92.93    4.73
   2   4 -20   92.29    4.84
   2   4 -20   89.25    4.72
   2   4 -20   94.27    4.77
  -2   4  20   97.30    5.03
   2  -4  20  101.58    5.60
  -2   4  20   98.51    5.43
   2  -4  19   49.08    4.44
   2  -4  19   45.66    3.85
  -2  -4 -19   43.27    3.99
   2   4 -19   40.77    3.17
   2   4 -19   42.86    3.46
   2   4 -19   40.21    3.40
  -2  -4 -19   39.70    3.83
   2   4 -19   48.68    3.75
   2   4 -19   42.30    3.57
  -2   4  19   45.14    3.58
   2  -4  19   50.48    4.24
   2  -4  19   60.07    4.66
   2   4 -19   39.31    3.03
  -2   4  19   50.41    3.92
  -2   4  19   44.77    3.91
   2  -4  19   39.37    3.76
   2  -4  18  137.09    6.93
   2  -4  18  138.23    7.17
   2   4 -18  121.39    5.40
  -2  -4 -18  131.47    6.96
   2  -4  18  139.27    7.36
   2  -4  18  130.61    6.54
  -2  -4 -18  130.85    6.91
   2   4 -18  129.43    5.94
   2   4 -18  131.41    6.07
  -2   4  18  134.95    6.04
   2   4 -18  129.14    6.03
   2   4 -18  129.01    6.08
  -2   4  18  129.26    6.04
  -2   4  18  122.54    6.21
   2  -4  18  123.78    6.42
   2   4 -17  167.81    6.91
  -2   4  17  176.40    6.91
   2   4 -17  168.76    6.91
   2  -4  17  163.29    7.42
   2  -4  17  173.96    8.13
   2  -4  17  174.38    7.81
  -2  -4 -17  162.53    6.50
   2  -4  17  164.53    6.80
  -2  -4 -17  173.43    8.13
   2   4 -17  170.13    6.95
  -2   4  17  159.52    5.82
  -2   4  17  162.56    7.27
   2  -4  17  163.93    7.31
  -2   4  17  159.66    6.77
   2   4 -17  167.41    6.89
   2   4 -17  160.26    6.17
   2  -4  17  188.74    8.71
   2  -4  16   84.59    5.91
   2  -4  16   77.06    5.35
   2  -4  16   73.32    5.01
  -2   4  16   77.87    4.95
  -2  -4 -16   81.04    4.76
   2  -4  16   86.37    5.07
  -2   4  16   68.02    3.94
  -2  -4 -16   78.75    5.64
   2  -4  16   93.53    6.28
  -2  -4 -16   82.28    5.14
  -2   4  16   96.99    5.21
   2   4 -16   82.48    4.86
   2   4 -16   73.12    4.62
   2   4 -16   73.76    4.65
   2   4 -16   72.93    4.26
  -2  -4 -15  127.78    6.08
   2  -4  15  128.43    6.21
   2  -4  15  133.61    7.65
  -2  -4 -15  127.40    6.51
   2   4 -15  123.45    6.17
   2   4 -15  129.08    5.83
  -2  -4 -15  119.83    5.41
   2   4 -15  140.23    6.31
   2   4 -15  141.20    6.31
  -2   4  15  118.38    4.94
   2  -4  15  127.50    6.79
   2  -4  15  132.22    7.18
  -2   4  15  114.04    5.82
   2  -4  15  117.48    6.21
  -2   4  15  125.06    5.57
  -2   4  15  121.88    5.84
  -2  -4 -15  105.64    5.29
  -2   4  15  119.56    5.26
  -2  -4 -15  126.85    7.31
   2   4 -15  125.56    5.97
   2   4 -15  130.45    5.72
  -2   4  14  137.93    5.61
  -2   4  14  140.52    6.13
  -2  -4 -14  169.83    8.42
  -2   4  14  132.43    5.61
   2   4 -14  145.41    6.42
   2   4 -14  143.07    6.01
   2  -4  14  150.09    6.71
  -2  -4 -14  151.12    6.70
   2   4 -14  138.91    6.42
  -2  -4 -14  127.46    5.44
   2   4 -14  149.93    6.31
  -2  -4 -14  145.81    7.14
  -2   4  14  137.90    5.30
   2   4 -14  146.07    6.38
   2  -4  14  121.05    6.43
   2  -4  14  115.20    6.63
   2  -4  14  132.15    6.88
   2  -4  14  177.14    8.26
   2   4 -14  136.53    5.71
  -2   4  14  148.77    6.05
  -2   4  14  134.07    5.95
   2  -4  14  149.71    7.10
  -2  -4 -14  134.25    5.69
  -2   4  14  131.56    6.17
   2  -4  14  135.36    6.52
  -2  -4 -13   94.77    6.29
  -2   4  13   64.15    3.66
  -2   4  13   83.22    4.74
  -2  -4 -13   86.96    6.09
  -2   4  13   79.08    4.33
  -2   4  13   66.17    3.98
   2  -4  13   81.99    5.42
   2  -4  13   77.27    5.55
   2   4 -13   64.91    3.97
  -2   4  13   84.38    4.71
  -2  -4 -13   67.40    4.90
  -2  -4 -13   80.99    4.97
   2   4 -13   87.88    4.99
   2   4 -13   77.79    4.52
  -2   4  13   73.67    3.69
   2  -4  13   69.28    4.85
  -2   4  13   65.14    4.00
  -2   4  13   76.06    4.17
  -2  -4 -13   78.60    4.41
   2   4 -13   67.28    4.40
   2   4 -13   66.21    4.15
  -2  -4 -12   67.12    4.85
  -2   4  12   48.88    3.45
  -2   4  12   51.79    3.75
  -2  -4 -12   54.94    4.76
  -2   4  12   53.82    3.59
  -2   4  12   50.74    3.30
  -2  -4 -12   51.29    4.66
  -2  -4 -12   48.25    4.65
  -2  -4 -12   58.21    3.64
  -2   4  12   64.39    3.83
  -2   4  12   57.80    3.53
   2  -4  12   55.57    4.51
   2  -4  12   49.97    4.04
   2   4 -12   53.79    3.66
  -2   4  12   55.48    3.80
  -2   4  12   54.90    3.78
  -2  -4 -12   61.47    4.37
  -2   4  12   52.59    3.16
   2  -4  12   53.09    4.17
   2   4 -12   57.54    3.87
  -2  -4 -12   54.73    3.06
   2   4 -12   63.27    4.00
   2   4 -12   53.12    3.77
   2   4 -12   50.43    3.79
  -2  -4 -11  260.06    9.14
  -2  -4 -11  253.59    9.55
  -2  -4 -11  261.69    9.86
   2   4 -11  244.03    8.11
  -2   4  11  275.41    7.97
  -2   4  11  281.13    8.42
   2  -4  11  269.12    9.36
   2  -4  11  251.20    8.53
  -2   4  11  278.30    8.27
   2   4 -11  243.37    7.70
  -2   4  11  275.19    8.13
  -2   4  11  330.82    8.22
  -2   4  11  302.88    7.89
  -2  -4 -11  344.80    8.65
  -2   4  11  321.14    7.70
   2  -4  11  251.56    8.49
   2   4 -11  362.86    9.36
   2   4 -11  315.24    8.78
  -2  -4 -11  301.09    6.74
  -2   4  10    4.38    1.09
  -2   4  10    2.15    0.91
  -2  -4 -10    5.49    1.18
   2  -4  10    1.70    0.99
   2   4 -10    2.61    1.01
   2   4 -10    4.08    1.17
  -2  -4 -10    3.96    0.85
  -2   4   9  215.29    6.58
  -2   4   9  204.47    6.19
  -2  -4  -9  237.29    6.82
   2   4  -9  214.31    6.76
   2   4  -9  224.31    7.13
  -2  -4  -9  220.69    5.31
  -2  -4  -8  260.46    7.05
  -2   4   8  233.48    6.52
  -2   4   8  270.93    7.35
   2  -4   8  190.17    4.41
   2  -4   8  189.40    5.93
  -2  -4  -8  243.29    5.30
   2   4  -8  205.47    6.35
   2   4  -8  228.19    7.05
  -2  -4  -7  121.07    4.10
  -2   4   7   97.36    4.19
  -2   4   7  107.95    4.77
  -2  -4  -7  119.17    4.69
   2  -4   7   87.70    3.16
   2  -4   7   82.61    3.54
   2   4  -7   77.25    3.69
  -2  -4  -7  107.11    3.33
  -2  -4  -6   42.55    2.53
  -2   4   6   40.76    2.96
  -2   4   6   43.44    3.20
  -2   4   6   33.37    2.45
  -2  -4  -6   36.41    2.63
   2  -4   6   39.79    2.22
   2  -4   6   33.31    2.15
  -2  -4  -6   41.77    2.00
   2   4  -6   29.86    2.13
  -2  -4  -5  229.94    6.15
  -2   4   5  169.87    5.11
  -2   4   5  259.93    7.34
   2  -4   5  206.11    5.59
   2  -4   5  230.79    4.81
  -2  -4  -5  241.92    4.53
   2   4  -5  211.14    5.70
   2   4  -5  185.68    4.66
  -2  -4  -4  378.48    8.34
  -2   4   4  410.03    9.26
  -2   4   4  381.61    9.70
  -2   4   4  278.97    5.68
   2  -4   4  391.57    5.81
   2  -4   4  361.75    7.91
   2   4  -4  323.42    6.42
   2   4  -4  311.29    5.40
  -2  -4  -4  318.82    4.79
  -2  -4  -3  601.51   11.31
  -2   4   3  695.31   12.49
  -2   4   3  514.91   11.06
  -2   4   3  515.45    6.52
  -2  -4  -3  424.96    7.80
   2  -4   3  706.39    7.47
   2  -4   3  608.78   11.29
  -2  -4  -3  540.45    5.15
   2   4  -3  563.55    7.75
   2   4  -3  597.04    6.56
   2  -4   2  903.10    8.58
  -2  -4  -2  617.73   12.34
  -2   4   2  720.71   12.50
  -2   4   2  708.31   12.58
   2   4  -2  887.87    8.47
  -2  -4  -2  539.75    7.89
  -2   4   2  684.50    6.12
   2  -4   2  706.39   13.31
   2  -4   2  842.72    8.01
   2   4  -2  720.76    6.43
   2   4  -2  737.04    8.14
   2  -4   1   63.70    1.99
  -2  -4  -1   29.07    3.09
  -2   4   1   54.62    3.05
  -2   4   1   43.77    1.08
  -2   4   1   27.19    2.53
   2   4  -1   59.04    2.01
  -2  -4  -1   40.44    1.72
   2  -4   1   48.72    2.04
  -2   4   1   51.77    2.50
   2   4  -1   55.20    1.41
   2   4  -1   49.55    1.80
  -2  -4   0    5.44    1.84
   2  -4   0   30.46    1.34
  -2   4   0   21.53    2.05
  -2   4   0   26.52    1.83
   2   4   0   32.50    1.42
  -2  -4   0   19.03    0.97
  -2   4   0   23.82    0.73
   2  -4   0   19.93    1.23
   2  -4   0   12.86    2.49
  -2   4   0   21.41    1.52
  -2  -4   0   26.84    1.03
   2   4   0   25.36    1.22
  -2  -4   1   56.72    1.79
   2  -4  -1   64.17    1.77
  -2   4  -1   56.21    2.38
   2   4   1   62.86    1.88
  -2  -4   1   61.89    2.02
   2  -4  -1   85.14    2.21
  -2   4  -1   62.06    2.33
   2  -4  -1   48.34    4.03
  -2  -4   1   77.29    1.93
   2   4   1   62.98    1.77
  -2  -4   2  825.55    7.52
  -2  -4   2  623.37   12.60
  -2   4  -2  753.91    6.24
   2   4   2  818.15    7.54
  -2   4  -2  797.17    6.91
  -2  -4   2  907.31    8.22
  -2   4  -2  858.13    8.64
   2  -4  -2  788.22    7.08
  -2  -4   2  984.98    8.16
   2  -4  -2  823.71   14.92
   2   4   2  930.26    7.14
  -2  -4   3  564.51   11.06
  -2  -4   3  660.00    6.81
   2   4   3  633.56    6.68
  -2   4  -3  656.64    5.18
  -2  -4   3  679.54    6.85
  -2  -4   3  687.31    7.44
  -2   4  -3  629.43    7.06
   2  -4  -3  557.78    5.65
   2  -4  -3  648.25   12.28
   2   4   3  687.74    5.66
  -2  -4   4  345.99    5.15
  -2  -4   4  330.69    7.86
   2   4   4  341.36    5.11
   2  -4  -4  365.93    8.35
  -2  -4   4  367.45    4.99
  -2   4  -4  349.87    4.95
  -2  -4   4  358.27    6.05
  -2   4  -4  373.13    5.36
  -2  -4   5  235.44    4.59
  -2  -4   5  245.54    6.27
   2   4   5  236.43    4.49
   2  -4  -5  206.54    3.31
   2  -4  -5  248.64    6.41
  -2  -4   5  245.24    4.19
  -2   4  -5  247.90    4.15
  -2  -4   5  194.27    4.44
  -2   4  -5  259.64    4.61
   2  -4  -5  223.77    4.61
   2  -4  -5  200.56    3.24
  -2  -4   6   44.50    2.29
  -2  -4   6   36.15    2.31
   2   4   6   38.46    2.04
   2   4   6   45.96    2.28
   2  -4  -6   37.62    1.47
  -2   4  -6   42.23    1.79
  -2  -4   6   41.65    1.91
  -2  -4   6   32.91    1.93
   2  -4  -6   41.26    2.46
   2  -4  -6   33.94    1.38
   2  -4  -6   42.62    2.23
  -2   4  -6   42.61    2.02
  -2  -4   7  111.14    4.08
  -2  -4   7   81.34    3.21
   2   4   7   78.35    3.35
   2   4   7   81.25    3.33
  -2   4  -7   80.45    2.55
  -2  -4   7   56.29    2.57
   2  -4  -7   74.41    2.24
   2  -4  -7   90.51    3.33
   2  -4  -7   66.82    2.06
   2  -4  -7   74.06    3.35
  -2   4  -7   91.23    3.25
  -2   4  -7   82.51    3.79
  -2  -4   8  182.60    4.53
  -2  -4   8  156.10    5.47
   2   4   8  173.66    5.48
   2   4   8  167.40    5.55
   2  -4  -8  167.85    3.64
  -2  -4   8  177.90    4.53
  -2   4  -8  179.94    3.99
   2  -4  -8  140.11    3.21
   2  -4  -8  182.84    5.82
  -2   4  -8  207.75    6.60
   2   4   9  142.97    5.70
   2  -4  -9  150.90    5.84
   2   4   9  139.94    5.51
  -2   4  -9  155.51    6.20
  -2   4 -10    7.86    1.61
   2  -4 -10    4.85    1.35
   2   4  10    5.79    1.30
   2   4  10    5.61    1.48
  -2   4 -10    5.15    1.20
  -2  -4  10    3.08    1.22
   2   4  11  239.11    6.90
   2   4  11  249.14    8.14
   2   4  11  246.01    6.85
  -2   4 -11  290.57    7.66
   2  -4 -11  263.42    8.69
  -2  -4  11  309.16    8.41
  -2   4 -11  309.54    7.96
   2  -4 -11  292.62    8.50
  -2  -4  11  272.21    7.62
   2   4  11  264.69    6.68
   2  -4 -11  298.59    8.72
   2  -4 -11  287.94    8.38
  -2  -4  11  181.59    7.37
   2  -4 -12   29.81    2.69
   2  -4 -12   27.30    3.07
  -2   4 -12   32.73    2.59
   2  -4 -12   32.02    2.93
   2  -4 -12   28.61    2.89
  -2  -4  12   30.49    2.84
  -2  -4  12   27.57    2.57
   2   4  12   27.24    2.28
   2   4  12   30.49    2.51
   2   4  12   30.57    3.09
  -2   4 -12   34.74    2.69
   2  -4 -12   33.12    3.10
   2   4  13   58.45    3.33
   2   4  13   66.96    4.44
   2   4  13   55.95    3.32
  -2   4 -13   60.22    3.83
  -2   4 -13   60.85    3.63
   2  -4 -13   62.02    4.12
  -2  -4  13   63.36    4.17
   2  -4 -13   62.06    4.22
   2  -4 -13   77.70    5.00
  -2   4 -13   68.57    4.42
   2  -4 -13   71.03    4.14
  -2   4 -13   60.63    3.98
   2   4  13   54.63    3.50
  -2   4 -14   98.92    4.98
   2   4  14  100.21    5.36
   2  -4 -14   96.30    4.92
  -2   4 -14  105.73    5.21
   2   4  14   89.61    4.17
  -2  -4  14  107.10    5.43
  -2   4 -14  104.85    4.88
   2  -4 -14   95.88    5.22
  -2   4 -14  104.89    5.07
   2  -4 -14  108.11    5.60
   2  -4 -14  107.29    5.86
   2  -4 -14  100.88    5.59
  -2   4 -14  119.35    5.70
  -2  -4  14  101.86    7.10
  -2  -4  14  110.42    6.45
  -2  -4  15  127.77    5.70
  -2  -4  15  131.34    6.18
  -2   4 -15  125.67    5.71
   2   4  15  133.92    6.26
   2  -4 -15  123.44    5.63
  -2   4 -15  124.46    5.78
   2  -4 -15  128.27    6.35
  -2   4 -15  146.00    6.60
   2  -4 -15  128.68    6.32
  -2   4 -15  142.94    6.35
  -2   4 -15  127.80    5.43
   2   4  15  132.40    6.63
  -2   4 -15  128.71    5.76
  -2   4 -15  135.13    5.63
   2  -4 -15  129.91    6.11
   2  -4 -15  136.16    6.41
  -2  -4  15  144.34    7.14
  -2  -4  15  158.57    8.68
   2   4  15  130.16    5.54
  -2   4 -15  130.85    5.72
  -2   4 -16   69.26    4.30
   2  -4 -16   68.48    4.26
  -2   4 -16   73.17    4.52
   2  -4 -16   77.70    5.01
  -2   4 -16   72.43    4.18
   2   4  16   73.39    4.91
  -2  -4  16   70.31    4.32
   2  -4 -16   70.23    4.55
  -2   4 -16   72.54    4.20
   2  -4 -16   73.05    4.79
  -2   4 -16   71.02    4.38
  -2  -4  16   77.19    5.24
   2   4  16   73.83    4.23
  -2  -4  16   72.76    5.82
  -2   4 -16   76.34    4.40
  -2   4 -17  139.83    5.76
   2  -4 -17  131.59    6.39
   2   4  17  134.89    6.26
  -2   4 -17  120.78    5.73
  -2   4 -17  124.93    5.93
   2  -4 -17  133.23    5.93
   2  -4 -17  147.88    6.59
   2   4  17  131.55    6.40
  -2   4 -17  128.39    5.63
  -2   4 -17  134.83    6.05
   2  -4 -17  139.31    6.54
   2  -4 -17  131.23    6.18
  -2  -4  17  133.82    6.69
  -2  -4  17  139.13    8.02
   2   4  17  140.60    5.76
   2  -4 -17  135.57    6.77
  -2   4 -17  131.38    5.63
   2  -4 -18  122.22    6.22
  -2   4 -18  123.35    5.42
   2   4  18  121.15    6.03
  -2   4 -18  118.54    5.68
  -2   4 -18  111.79    5.70
   2  -4 -18  117.45    5.52
   2  -4 -18  117.29    5.82
  -2   4 -18  119.61    5.64
  -2   4 -18  117.72    5.69
   2   4  18  118.62    5.94
   2  -4 -18  117.26    6.01
  -2   4 -18  122.45    5.80
  -2   4 -18  123.60    5.55
  -2  -4  18  127.99    6.36
   2   4  18  123.17    5.27
  -2  -4  18  122.75    7.29
   2  -4 -18  124.23    6.31
  -2   4 -18  116.50    5.28
  -2   4 -19   49.75    3.49
   2  -4 -19   64.19    4.58
   2   4  19   58.40    4.29
  -2   4 -19   56.14    3.63
  -2   4 -19   48.89    3.75
  -2   4 -19   49.76    3.90
   2  -4 -19   46.38    3.49
  -2   4 -19   46.93    3.55
   2  -4 -19   45.49    3.65
  -2   4 -19   46.97    3.66
   2   4  19   52.89    3.86
  -2   4 -19   50.13    3.80
  -2   4 -19   49.61    3.55
  -2  -4  19   57.78    5.17
   2   4  19   55.00    3.47
  -2  -4  19   58.43    4.26
  -2   4 -19   51.18    3.52
   2  -4 -19   58.58    4.30
  -2   4 -20   65.15    3.77
   2  -4 -20   71.82    4.59
  -2   4 -20   59.32    3.73
  -2   4 -20   61.15    4.06
  -2   4 -20   60.32    3.97
   2   4  20   62.92    4.25
  -2  -4  20   62.12    4.35
  -2   4 -20   60.08    3.58
  -2   4 -20   64.95    4.27
   2  -4 -20   61.96    3.95
  -2   4 -20   60.29    3.88
  -2  -4  20   67.23    4.27
  -2  -4  20   60.69    4.83
   2  -4 -20   66.58    4.38
  -2   4 -20   63.70    3.68
  -2   4 -21   21.31    2.43
  -2  -4  21   22.09    2.62
   2   4  21   20.02    2.46
   2  -4 -21   24.15    2.70
  -2   4 -21   18.25    2.40
   2  -4 -21   25.17    2.62
   2  -4 -21   17.98    2.11
   2  -4 -21   25.13    2.71
  -2   4 -21   21.27    2.12
  -2  -4  21   26.90    2.92
  -2   4 -21   17.39    2.24
  -2   4 -21   16.86    2.05
  -2  -4  21   22.25    3.05
   2   4  22    2.86    1.23
  -2  -4  22    2.45    1.22
   2  -4 -22    2.92    1.17
   2  -4 -22    4.66    1.21
  -2  -4  22    3.78    1.27
  -2   4 -22    2.24    1.08
  -2   4 -22    2.75    1.16
   2  -4 -22    2.66    1.18
  -2  -4  22    5.15    1.60
  -2  -4  23   81.74    4.01
   2  -4 -23   71.66    2.96
   2  -4 -23   81.72    3.55
  -2  -6 -23  213.47    4.95
  -2   6  23  198.17    4.65
  -2  -6 -22   32.92    2.48
  -2  -6 -22   34.81    2.49
   2   6 -22   32.01    2.29
   2   6 -22   34.10    2.37
  -2   6  22   29.68    2.14
   2  -6  22   28.49    2.04
  -2   6  22   35.89    2.50
  -2   6  22   35.58    2.55
   2  -6  21  288.69    8.54
   2  -6  21  279.34    7.51
  -2   6  21  263.07    6.89
   2  -6  21  262.57    7.34
  -2  -6 -21  265.43    7.76
   2   6 -21  245.84    6.30
  -2  -6 -21  248.61    7.50
   2   6 -21  247.37    6.81
   2   6 -21  255.71    6.97
   2   6 -21  289.00    7.45
  -2  -6 -21  295.25    7.66
  -2   6  21  264.02    7.23
  -2   6  21  290.19    7.94
   2  -6  20   64.48    4.66
   2  -6  20   59.65    4.06
   2  -6  20   60.43    4.10
  -2   6  20   58.66    3.43
   2   6 -20   55.57    3.35
  -2  -6 -20   62.63    4.31
   2   6 -20   56.63    3.59
  -2  -6 -20   57.14    4.12
  -2  -6 -20   58.75    3.83
   2   6 -20   61.47    3.96
   2   6 -20   58.43    3.73
   2   6 -20   58.81    3.72
   2   6 -20   54.52    3.25
  -2   6  20   66.10    4.05
  -2   6  20   58.76    4.03
   2   6 -19   72.35    4.41
  -2   6  19   76.54    4.18
   2  -6  19   71.02    4.76
   2   6 -19   74.77    4.37
  -2  -6 -19   72.57    5.10
   2  -6  19   76.45    5.06
   2  -6  19   77.38    4.98
  -2  -6 -19   76.64    5.16
   2   6 -19   77.67    4.23
  -2  -6 -19   77.20    4.50
   2   6 -19   69.93    4.31
   2  -6  19   82.26    5.26
  -2   6  19   74.42    4.68
  -2   6  18  236.80    7.47
   2   6 -18  238.47    8.08
   2  -6  18  238.71    8.92
   2   6 -18  238.40    7.97
  -2  -6 -18  224.21    7.62
   2  -6  18  233.66    9.15
   2  -6  18  253.61    9.38
  -2  -6 -18  252.84    9.76
   2  -6  18  229.69    7.82
  -2   6  18  216.92    6.70
  -2  -6 -18  227.98    9.31
   2   6 -18  235.10    8.13
   2  -6  18  259.75   10.16
   2  -6  18  252.14    9.26
  -2   6  18  230.09    8.18
   2   6 -17  195.18    7.47
  -2   6  17  223.04    7.44
   2  -6  17  204.52    8.44
   2   6 -17  199.96    7.54
  -2  -6 -17  197.55    7.22
   2  -6  17  206.46    9.11
   2  -6  17  210.68    8.98
  -2  -6 -17  211.73    9.52
   2  -6  17  201.38    7.75
  -2  -6 -17  211.35    9.44
  -2   6  17  195.37    6.73
   2  -6  17  211.83    9.46
  -2   6  17  191.01    7.58
   2  -6  17  202.48    8.43
   2   6 -16  188.98    7.53
  -2   6  16  208.69    7.34
  -2   6  16  173.89    6.18
   2  -6  16  187.62    8.22
   2   6 -16  184.58    7.41
  -2  -6 -16  184.85    6.92
   2  -6  16  205.58    9.06
   2  -6  16  192.81    8.90
  -2  -6 -16  206.18    9.83
   2  -6  16  191.59    7.80
  -2   6  16  172.72    6.52
  -2  -6 -16  202.75    9.50
   2  -6  16  197.96    9.50
  -2   6  16  173.54    7.18
  -2   6  16  181.43    7.19
   2  -6  16  192.89    8.54
   2  -6  15  550.32   14.97
   2  -6  15  576.37   15.86
   2   6 -15  519.78   11.60
  -2  -6 -15  626.25   17.67
   2  -6  15  553.79   14.30
   2   6 -15  548.92   12.12
   2   6 -15  550.14   13.03
   2  -6  15  543.47   13.47
  -2  -6 -15  500.31   11.26
  -2   6  15  542.67   11.85
  -2  -6 -15  629.31   17.37
   2   6 -15  547.59   13.14
  -2   6  15  530.14   11.25
  -2   6  15  526.37   12.38
   2  -6  15  571.21   14.99
  -2   6  15  534.34   12.15
   2   6 -14   66.24    4.40
   2   6 -14   63.43    4.55
  -2   6  14   66.24    4.09
  -2  -6 -14   79.93    6.50
  -2   6  14   70.24    4.43
   2  -6  14   67.34    5.44
   2  -6  14   69.75    5.82
  -2  -6 -14   78.41    6.51
  -2   6  14   80.75    4.98
   2   6 -14   63.98    4.21
   2  -6  14   62.94    5.17
  -2   6  14   69.51    4.33
  -2   6  14   71.27    4.39
   2   6 -14   64.98    4.48
   2   6 -14   67.86    4.55
  -2  -6 -14   62.28    3.95
   2  -6  14   69.10    4.90
  -2   6  14   68.93    4.47
   2  -6  14   61.60    5.01
  -2   6  14   64.31    4.30
  -2   6  14   69.81    4.02
  -2   6  13  391.43   10.03
  -2  -6 -13  451.57   15.20
  -2   6  13  433.96   11.46
  -2   6  13  421.49   10.67
   2  -6  13  425.48   13.78
   2  -6  13  414.66   12.90
  -2  -6 -13  449.85   15.38
   2   6 -13  405.16   10.86
  -2  -6 -13  454.68   13.13
   2   6 -13  382.08   11.01
   2   6 -13  398.31   10.93
  -2   6  13  453.14   10.08
   2  -6  13  384.00   12.03
   2  -6  13  440.47   12.20
  -2   6  13  436.81   10.38
  -2   6  13  442.61   10.52
   2   6 -13  453.21   11.45
   2   6 -13  496.19   11.96
  -2   6  13  412.90   10.34
  -2  -6 -12   85.49    6.57
  -2   6  12  109.06    5.76
  -2   6  12   84.54    4.81
   2   6 -12   87.18    5.18
  -2   6  12  100.54    5.19
  -2   6  12  103.44    4.85
   2  -6  12   89.86    5.75
  -2   6  12   87.13    4.85
  -2   6  12   95.50    4.87
  -2   6  12   95.12    4.73
   2   6 -12  126.54    5.79
   2   6 -12  120.14    5.84
   2  -6  12   92.49    6.20
   2  -6  12  109.99    6.52
   2   6 -12   77.24    4.95
  -2  -6 -12  123.30    6.88
   2   6 -11    7.48    1.83
  -2  -6 -11    8.87    2.12
  -2  -6 -11    7.88    2.25
  -2   6  11   14.35    2.33
  -2   6  11   12.49    2.01
   2  -6  11    4.92    1.64
   2   6 -11    4.57    1.49
   2  -6  11    6.77    2.02
   2  -6  11   12.86    2.45
   2   6 -11   11.76    1.88
   2   6 -11    9.96    1.84
  -2   6  11   10.58    1.77
  -2   6  11   15.42    1.98
  -2  -6 -10  178.04    8.29
  -2   6  10  186.63    7.03
   2  -6  10  161.20    7.18
   2  -6  10  178.30    7.91
  -2  -6 -10  190.87    8.71
  -2   6  10  168.71    6.38
   2   6 -10  222.73    7.34
   2   6 -10  257.88    8.34
  -2   6  10  224.32    7.17
  -2   6  10  208.94    6.87
  -2  -6 -10  246.58    8.05
   2  -6  10  165.21    6.90
  -2   6  10  178.10    6.75
  -2   6   9  752.27   13.54
  -2   6   9  679.06   12.41
  -2  -6  -9  791.28   14.63
   2   6  -9  712.36   12.65
  -2   6   8  103.19    4.77
  -2   6   8  115.27    5.26
   2  -6   8   95.09    3.74
   2  -6   8   95.84    4.44
   2   6  -8  108.79    4.76
  -2  -6  -7  499.55    9.88
  -2   6   7  477.27   10.48
  -2   6   7  367.66    8.63
  -2   6   7  547.79   11.96
   2  -6   7  403.71    8.35
   2  -6   7  398.84    8.03
   2   6  -7  391.70    9.83
   2   6  -7  349.70    8.22
  -2  -6  -6  201.89    6.50
  -2   6   6  142.19    4.85
  -2   6   6  190.07    6.81
   2  -6   6  169.93    5.45
   2  -6   6  179.42    5.06
   2   6  -6  143.38    5.67
   2   6  -6  136.58    4.70
  -2  -6  -5  141.24    5.75
  -2   6   5  123.07    5.45
  -2   6   5  130.42    4.00
  -2   6   5  159.72    6.89
  -2  -6  -5   98.42    4.52
   2  -6   5  151.00    4.30
   2  -6   5  117.28    4.83
   2   6  -5   94.20    3.60
   2   6  -5  107.07    4.63
   2  -6   4  147.98    4.33
  -2  -6  -4  148.61    6.32
  -2   6   4  124.10    5.69
  -2   6   4  149.55    6.96
  -2  -6  -4  111.03    4.34
  -2   6   4  121.60    3.34
   2  -6   4  143.43    3.97
   2  -6   4  134.35    5.62
   2   6  -4  115.15    3.42
   2   6  -4  146.26    4.81
  -2  -6  -3  507.90   12.24
   2  -6   3  563.98    8.09
  -2  -6  -3  440.98    7.82
  -2   6   3  390.17    9.95
  -2   6   3  477.78   12.40
   2   6  -3  546.10    7.64
  -2   6   3  466.03    5.81
   2  -6   3  504.18   11.82
   2  -6   3  560.40    7.68
   2   6  -3  461.07    7.88
   2   6  -3  443.97    5.89
   2  -6   2  386.87    6.23
  -2  -6  -2  295.03    9.92
  -2   6   2  231.56    7.83
  -2   6   2  293.70    4.03
  -2   6   2  256.82    8.89
   2   6  -2  353.42    5.96
   2  -6   2  324.60   10.34
   2  -6   2  314.14    5.90
   2   6  -2  307.96    5.68
   2   6  -2  288.50    3.90
  -2  -6  -1  208.85    8.89
   2  -6   1  412.93    6.20
  -2   6   1  230.74    7.63
  -2   6   1  313.08    9.03
  -2   6   1  311.42    3.93
   2   6  -1  368.12    5.78
   2  -6   1  320.95    5.65
  -2  -6  -1  340.12    6.00
   2   6  -1  335.85    3.50
   2   6  -1  349.63    5.56
   2  -6   0    8.18    0.87
  -2  -6   0    1.14    1.62
  -2   6   0    4.44    1.38
  -2   6   0    1.16    0.31
  -2   6   0    2.55    1.07
   2   6   0    2.67    0.57
  -2   6   0    7.22    0.33
  -2  -6   0    3.55    0.72
   2  -6   0    3.36    2.05
   2  -6   0   14.61    1.20
   2   6   0   11.87    0.95
   2  -6  -1  332.90    5.08
  -2  -6   1  292.17    5.04
  -2   6  -1  204.42    6.49
  -2   6  -1  305.95    6.59
   2   6   1  291.87    4.77
  -2   6  -1  309.05    3.98
  -2  -6   1  330.27    5.69
  -2  -6   1  345.77    5.05
   2  -6  -1  264.18   10.48
   2  -6  -1  265.66    4.79
  -2   6  -1  319.42    6.37
   2   6   1  313.81    4.49
  -2  -6   2  257.91    9.28
   2  -6  -2  360.59    5.25
  -2  -6   2  304.30    5.14
  -2   6  -2  305.87    6.98
  -2   6  -2  290.85    5.27
   2   6   2  317.73    4.88
  -2  -6   2  339.88    5.71
   2  -6  -2  283.84    4.83
  -2  -6   2  348.14    5.40
  -2   6  -2  309.15    5.91
   2  -6  -2  334.92   11.11
   2   6   2  332.00    4.27
  -2  -6   3  535.10   12.55
  -2  -6   3  536.61    7.18
  -2   6  -3  512.17    7.10
   2   6   3  604.98    7.00
   2  -6  -3  518.98    6.69
  -2   6  -3  606.82    7.98
   2  -6  -3  655.43   14.36
  -2  -6   3  625.76    7.82
  -2  -6   3  630.87    7.89
   2   6   3  611.31    5.44
   2   6   4  200.09    4.03
  -2  -6   4  190.65    4.41
  -2  -6   4  191.49    7.10
  -2   6  -4  204.86    2.77
  -2  -6   4  195.05    4.33
   2  -6  -4  179.20    3.84
  -2   6  -4  213.20    4.48
  -2  -6   4  214.36    4.85
   2  -6  -4  214.27    7.54
  -2  -6   5  183.17    6.38
  -2  -6   5  174.30    4.61
   2   6   5  194.35    4.25
  -2  -6   5  180.75    4.29
  -2   6  -5  205.50    4.28
   2  -6  -5  168.94    3.83
  -2  -6   5  189.40    5.00
   2  -6  -5  201.77    6.73
  -2   6  -5  212.29    4.48
  -2  -6   6  174.14    4.96
  -2  -6   6  179.62    6.00
   2   6   6  174.32    4.40
   2  -6  -6  170.66    5.79
  -2   6  -6  194.06    4.08
   2  -6  -6  163.95    3.94
  -2  -6   6  187.73    4.52
  -2  -6   6  178.74    5.39
  -2   6  -6  204.26    4.57
  -2  -6   7  455.01    8.91
  -2  -6   7  489.24    9.47
   2   6   7  510.93    8.45
   2  -6  -7  452.04    6.97
  -2   6  -7  521.12    6.91
  -2  -6   7  432.45    9.47
  -2  -6   7  502.64    8.10
   2  -6  -7  417.77    8.56
  -2   6  -7  513.12    7.92
  -2   6  -7  483.20    9.92
  -2  -6   8   97.09    4.51
  -2  -6   8  118.42    4.42
   2   6   8  114.12    4.44
   2  -6  -8  105.53    4.22
  -2   6  -8  127.06    4.22
  -2   6  -8  121.82    5.42
   2  -6  -8  103.82    3.40
  -2  -6   8   98.23    5.04
   2   6   9  702.32   12.26
   2  -6  -9  715.26   12.35
  -2   6  -9  733.85   14.31
  -2  -6   9  570.07   13.26
  -2  -6   9  570.82   12.15
  -2  -6  10  141.50    6.45
   2   6  10  201.44    7.24
   2  -6 -10  195.97    7.00
  -2   6 -10  231.71    8.30
   2   6  10  212.20    6.18
   2  -6 -10  240.50    7.49
   2   6  10  234.06    6.78
   2  -6 -10  175.53    7.26
  -2  -6  10  238.01    7.97
   2   6  10  216.42    6.49
  -2  -6  10  173.74    7.80
  -2  -6  11   29.12    2.96
   2   6  11   26.11    2.20
  -2  -6  11   24.03    3.21
  -2  -6  11   15.37    2.42
   2   6  11   28.38    2.41
   2  -6 -11   27.15    2.60
  -2   6 -11   28.59    2.99
   2  -6 -11   25.83    2.85
   2  -6 -11   24.94    3.06
   2   6  11   31.61    2.61
   2   6  11   29.17    2.54
   2   6  11   28.11    2.96
   2   6  11   23.42    2.50
   2   6  12  115.28    5.08
   2   6  12   97.63    5.13
   2   6  12  114.56    5.30
   2   6  12  104.39    4.54
   2  -6 -12  121.05    5.21
   2  -6 -12  121.87    6.52
   2   6  12  113.05    4.93
  -2  -6  12  127.82    6.09
   2   6  12  103.28    4.22
   2  -6 -12  123.17    6.16
  -2   6 -12  121.15    5.96
  -2  -6  12  127.18    7.06
  -2   6 -13  527.51   12.50
  -2   6 -13  557.55   12.90
   2  -6 -13  474.84   12.31
   2  -6 -13  491.78   12.76
   2   6  13  454.88    9.67
  -2   6 -13  512.37   10.51
  -2   6 -13  500.67   10.98
   2  -6 -13  507.26   13.42
   2   6  13  434.35    8.75
  -2  -6  13  512.15   12.51
   2   6  13  450.55   12.45
   2   6  13  435.45   10.49
   2  -6 -13  478.31   14.03
   2   6  13  448.94   10.15
  -2  -6  13  519.54   14.34
   2   6  14   62.77    3.75
  -2  -6  14   72.24    4.91
   2  -6 -14   65.78    4.36
  -2   6 -14   71.02    4.41
   2  -6 -14   68.29    4.92
  -2  -6  14   63.23    5.09
  -2   6 -14   70.63    4.73
   2  -6 -14   72.32    4.97
  -2   6 -14   68.79    4.68
  -2   6 -14   65.35    3.91
  -2   6 -14   69.31    4.22
   2  -6 -14   69.97    5.08
   2   6  14   73.88    5.09
  -2  -6  14   74.19    5.72
   2  -6 -14   76.86    5.76
   2   6  15  531.14   10.74
  -2  -6  15  592.09   13.62
   2  -6 -15  580.26   12.45
  -2   6 -15  572.87   12.54
   2  -6 -15  569.07   13.87
  -2  -6  15  554.62   14.52
   2  -6 -15  615.16   14.26
  -2   6 -15  569.72   11.57
  -2   6 -15  586.39   12.40
   2   6  15  580.47   14.15
  -2  -6  15  639.23   16.33
   2  -6 -15  615.31   15.63
  -2  -6  16  199.10    8.10
   2  -6 -16  195.59    7.08
  -2   6 -16  207.02    7.48
  -2   6 -16  204.18    7.52
   2  -6 -16  203.79    8.18
   2   6  16  214.53    8.22
  -2  -6  16  201.30    8.44
   2  -6 -16  216.21    8.51
  -2   6 -16  204.05    7.31
  -2   6 -16  206.92    6.96
   2   6  16  194.24    8.06
   2   6  16  202.78    7.22
  -2   6 -16  217.43    7.33
   2  -6 -16  219.90    9.18
  -2   6 -17  154.38    6.61
  -2   6 -17  160.75    6.59
  -2   6 -17  158.34    6.68
   2  -6 -17  159.80    7.09
   2   6  17  157.41    6.89
  -2  -6  17  167.06    7.35
  -2  -6  17  172.19    7.51
  -2   6 -17  174.18    6.78
  -2   6 -17  161.42    6.13
   2   6  17  160.63    7.17
  -2  -6  17  182.96    8.08
   2   6  17  161.24    6.32
  -2   6 -17  172.79    6.40
  -2  -6  18  266.44    8.70
   2   6  18  248.28    8.24
  -2  -6  18  255.56    8.92
  -2   6 -18  249.40    8.11
  -2   6 -18  249.07    8.30
   2  -6 -18  239.87    8.39
   2   6  18  241.45    8.11
  -2   6 -18  247.15    7.52
  -2   6 -18  240.16    7.93
   2   6  18  244.15    7.47
  -2  -6  18  273.84    9.23
   2   6  18  237.19    8.48
   2  -6 -18  265.35    9.46
  -2   6 -18  245.55    7.41
  -2  -6  19   76.22    4.46
  -2  -6  19   79.55    5.03
   2   6  19   67.06    4.35
  -2   6 -19   74.19    4.44
   2  -6 -19   73.51    4.83
  -2   6 -19   70.22    4.41
  -2   6 -19   67.13    4.24
   2  -6 -19   67.84    4.36
  -2  -6  19   87.19    5.27
   2   6  19   71.66    4.19
  -2   6 -19   75.14    4.42
   2   6  19   76.24    4.74
   2   6  19   70.57    3.87
   2  -6 -19   94.18    5.35
  -2   6 -19   90.49    4.33
  -2   6 -20   79.34    4.12
  -2   6 -20   83.05    4.53
   2  -6 -20   77.72    4.69
  -2   6 -20   74.83    4.38
  -2   6 -20   75.80    4.25
   2  -6 -20   73.39    4.17
  -2   6 -20   79.03    4.35
  -2  -6  20   81.67    4.77
  -2  -6  20   84.21    4.91
   2   6  20   83.61    4.62
   2   6  20   76.51    4.43
  -2   6 -20   73.93    3.68
   2  -6 -20   82.50    4.80
  -2   6 -21  262.86    7.14
  -2   6 -21  267.25    7.48
   2  -6 -21  271.40    7.89
  -2   6 -21  269.14    7.67
   2  -6 -21  254.19    6.93
  -2  -6  21  273.03    7.84
  -2   6 -21  269.42    7.46
   2   6  21  254.81    7.27
  -2   6 -21  269.17    7.36
   2  -6 -21  293.59    8.03
  -2  -6  21  279.83    8.14
   2   6  21  266.41    7.55
   2  -6 -22   35.86    2.56
  -2   6 -22   34.12    2.51
  -2   6 -22   36.91    2.71
   2   6  22   37.59    2.65
   2  -6 -22   34.89    2.63
   2   6  22   31.34    2.41
   2   6  23  195.34    4.95
   2  -6 -23  204.89    4.68
  -2   8  22  118.87    3.90
   2   8 -22  119.12    3.87
  -2  -8 -22  119.97    4.12
  -2  -8 -21  299.69    7.76
   2   8 -21  296.59    6.52
   2   8 -21  303.27    7.08
  -2  -8 -21  292.53    7.28
  -2  -8 -21  299.33    7.23
   2   8 -21  302.45    7.11
   2   8 -21  301.17    7.03
   2   8 -21  356.35    7.89
  -2  -8 -21  344.53    7.46
  -2   8  21  297.38    6.78
   2  -8  21  320.26    7.71
  -2  -8 -21  336.53    7.99
  -2  -8 -20    8.37    1.85
   2   8 -20    9.15    1.55
  -2  -8 -20   14.17    2.16
   2   8 -20   11.54    1.59
   2   8 -20   10.02    1.62
  -2  -8 -20   10.96    1.92
  -2   8  20   10.01    1.73
   2  -8  20   12.25    2.06
  -2  -8 -20   15.54    1.97
   2   8 -20   10.69    1.91
   2   8 -20   11.64    1.82
   2   8 -20   10.95    1.70
   2   8 -19  251.41    7.73
   2   8 -19  259.72    7.74
   2  -8  19  243.67    8.42
   2  -8  19  243.69    8.01
   2   8 -19  246.44    7.22
  -2  -8 -19  271.32    9.26
  -2  -8 -19  277.40    8.78
  -2  -8 -19  257.53    8.71
   2   8 -19  266.68    7.69
  -2  -8 -19  258.86    7.53
  -2   8  19  268.68    7.99
  -2   8  19  268.33    7.93
   2  -8  18  226.15    7.73
  -2  -8 -18  231.86    7.49
   2   8 -18  228.03    7.85
   2   8 -18  232.44    7.80
   2  -8  18  251.46    9.07
   2  -8  18  228.71    9.36
   2  -8  18  232.47    8.56
  -2  -8 -18  241.01    9.48
  -2   8  18  210.45    6.61
  -2  -8 -18  247.04    9.34
   2   8 -18  235.68    7.71
  -2   8  18  231.04    7.70
  -2   8  18  238.98    7.86
  -2  -8 -18  250.38    8.83
   2  -8  17   29.78    3.17
  -2  -8 -17   27.64    2.76
  -2   8  17   24.70    2.41
   2   8 -17   25.83    3.05
   2   8 -17   29.45    3.08
   2  -8  17   27.32    3.32
   2  -8  17   32.37    3.74
   2  -8  17   31.53    3.94
   2  -8  17   28.07    3.46
  -2  -8 -17   31.07    3.85
  -2   8  17   26.33    2.72
   2   8 -17   27.55    2.94
  -2  -8 -17   32.59    3.89
  -2   8  17   27.49    2.87
  -2   8  17   31.88    3.11
  -2  -8 -17   25.73    3.23
   2  -8  16  515.34   15.37
   2  -8  16  466.74   13.25
  -2  -8 -16  453.06   10.77
  -2   8  16  446.77   10.30
  -2   8  16  517.05   11.12
   2   8 -16  495.34   12.43
   2  -8  16  497.85   14.52
   2  -8  16  486.29   14.12
  -2  -8 -16  517.75   15.96
  -2  -8 -16  496.55   12.98
   2   8 -16  496.63   12.34
  -2  -8 -16  509.62   15.44
  -2   8  16  472.62   11.16
   2  -8  16  472.97   12.45
  -2   8  16  462.70   11.29
  -2   8  16  465.93   11.49
   2  -8  16  513.64   14.53
   2  -8  15  227.72   10.65
   2  -8  15  198.39    8.82
  -2  -8 -15  206.12    7.30
  -2   8  15  199.24    7.12
   2   8 -15  202.97    8.18
   2  -8  15  207.62    9.72
   2  -8  15  209.69    9.71
   2   8 -15  203.55    7.41
  -2  -8 -15  229.18   11.29
  -2  -8 -15  227.08   10.89
  -2  -8 -15  218.18    9.13
   2   8 -15  210.09    8.23
   2  -8  15  210.55    8.55
  -2   8  15  211.39    7.97
  -2   8  15  200.42    7.52
  -2   8  15  171.25    5.96
  -2   8  15  199.70    7.42
  -2   8  15  206.05    7.73
   2  -8  15  233.81   10.20
  -2   8  14  103.40    5.48
   2  -8  14  103.65    6.56
  -2  -8 -14  117.68    7.13
   2   8 -14  104.22    5.62
   2   8 -14  107.24    6.12
  -2  -8 -14  114.05    8.10
  -2  -8 -14  107.65    5.20
   2  -8  14  108.92    7.33
   2  -8  14  104.15    7.16
  -2  -8 -14  114.53    8.42
   2   8 -14   97.24    5.40
  -2   8  14  106.78    5.92
   2  -8  14  119.66    6.58
  -2   8  14  108.09    5.76
  -2   8  14  114.55    6.04
   2  -8  14  116.40    7.82
  -2   8  14  108.35    5.62
   2  -8  14  111.12    7.37
  -2  -8 -13  209.95   11.00
  -2   8  13  223.74    8.52
  -2   8  13  199.64    7.84
   2  -8  13  225.97    9.13
  -2  -8 -13  210.49    7.23
   2   8 -13  240.60    8.80
   2   8 -13  208.86    7.80
  -2  -8 -13  235.19   10.25
   2   8 -13  193.21    8.17
   2  -8  13  197.44   10.08
   2  -8  13  205.84    9.20
  -2   8  13  187.12    7.51
   2  -8  13  194.43    9.64
   2   8 -13  174.98    7.55
  -2   8  13  219.72    8.45
  -2  -8 -13  213.53   11.37
   2  -8  13  190.76    9.51
  -2   8  13  202.02    7.40
  -2   8  13  223.75    7.97
  -2   8  13  207.93    7.49
  -2   8  13  206.95    7.70
   2   8 -12  290.64   10.19
  -2  -8 -12  368.34   12.90
  -2   8  12  300.46    9.53
   2  -8  12  324.24   12.41
   2   8 -12  388.67   10.50
   2   8 -12  437.79   11.79
   2  -8  12  404.19   12.32
   2  -8  12  284.54   11.31
   2   8 -12  300.29   10.06
  -2   8  12  317.34   10.22
  -2  -8 -12  278.35   12.61
  -2   8  12  378.50    9.99
   2  -8  12  306.25   11.99
  -2   8  12  403.26   10.77
  -2   8  12  380.60   10.01
  -2  -8 -12  300.15   12.98
  -2   8  12  377.06   11.11
   2  -8  12  271.98   10.28
   2  -8  12  375.76   12.53
  -2   8  11   25.55    2.89
   2   8 -11   32.17    2.98
  -2   8  11   20.95    2.93
   2  -8  11   24.28    3.38
  -2   8  11   28.94    3.23
  -2  -8 -11   21.19    3.58
   2  -8  11   17.09    2.96
  -2   8  11   26.07    2.74
   2  -8  11   17.53    2.68
   2  -8  11   15.99    2.59
   2  -8  11   22.94    3.41
  -2   8  11   26.52    2.78
  -2  -8 -11   31.22    3.88
  -2  -8 -11   26.00    3.91
  -2   8  10 1210.73   18.10
   2   8 -10 1297.14   18.62
  -2   8  10 1152.70   17.12
  -2   8  10 1183.19   19.00
   2  -8  10 1099.88   20.18
   2  -8  10 1124.74   20.22
  -2   8  10 1277.13   19.20
  -2  -8 -10 1132.48   22.38
   2  -8  10  874.84   19.32
  -2   8  10  998.47   16.32
   2  -8  10 1047.31   18.48
   2  -8  10 1145.99   21.15
   2  -8  10  936.25   17.86
  -2   8  10 1389.31   20.50
  -2   8  10 1281.81   18.94
  -2  -8 -10 1024.40   20.23
  -2  -8 -10 1174.11   22.38
  -2   8   9   50.69    3.42
   2   8  -9   65.09    4.52
   2   8  -9   53.42    3.62
   2  -8   9   49.97    3.99
   2  -8   9   45.19    3.91
  -2  -8  -9   50.10    4.27
   2  -8   9   39.26    3.80
  -2   8   9   55.21    3.56
  -2   8   9   58.94    4.22
  -2   8   9   45.53    3.56
  -2   8   9   57.23    4.13
   2  -8   9   51.34    4.16
  -2   8   9   51.53    3.78
  -2   8   9   53.28    3.41
   2  -8   9   47.37    3.65
  -2  -8  -9   50.21    4.25
  -2  -8  -9   44.05    3.96
   2   8  -8  793.07   13.65
   2   8  -8  877.14   16.44
   2  -8   8  763.15   13.51
   2  -8   8  716.38   11.96
   2  -8   8  884.75   15.67
  -2  -8  -8  830.93   15.51
  -2   8   8  865.59   15.73
  -2   8   8 1006.97   17.75
  -2   8   8  684.40   13.40
   2  -8   8  813.53   15.00
  -2  -8  -8  790.23   15.11
  -2  -8  -8  763.50   14.95
   2  -8   7   20.82    2.18
   2  -8   7   15.50    1.85
   2   8  -7   12.20    1.72
   2   8  -7   17.50    2.43
  -2   8   7   14.78    1.88
  -2   8   7   16.31    2.40
   2  -8   6  443.05   10.18
   2  -8   6  463.63    9.02
  -2  -8  -6  515.58   12.03
   2   8  -6  387.43    8.36
   2   8  -6  417.40   10.57
  -2   8   6  471.51   11.62
  -2   8   6  415.23    8.53
   2  -8   5    9.69    1.84
   2  -8   5    9.64    1.31
   2  -8   5   10.79    1.47
  -2  -8  -5    8.80    1.89
   2   8  -5    7.28    1.10
  -2   8   5   10.18    2.08
  -2   8   5    9.03    2.22
   2   8  -5    9.70    1.34
  -2   8   5   12.76    1.36
   2  -8   4 1279.91   19.96
   2  -8   4 1272.58   14.09
  -2  -8  -4 1379.02   22.25
   2  -8   4 1335.35   14.99
   2   8  -4 1032.23   11.26
   2   8  -4 1152.25   15.58
   2   8  -4 1306.47   14.22
  -2   8   4 1002.68   17.83
  -2   8   4 1465.41   24.51
  -2   8   4 1172.27   11.76
   2  -8   3    7.90    1.23
   2  -8   3    5.85    1.98
  -2  -8  -3    7.68    2.28
   2  -8   3    8.62    1.18
   2   8  -3    5.30    1.07
  -2   8   3    5.91    1.75
  -2   8   3    8.82    2.38
   2   8  -3    9.07    1.20
  -2   8   3    7.71    0.86
   2  -8   2 1862.66   28.72
  -2  -8  -2 1895.27   17.82
   2  -8   2 1705.90   16.62
   2  -8   2 2066.92   17.48
  -2  -8  -2 1737.01   28.81
   2   8  -2 1822.35   16.76
  -2   8   2 1486.64   22.27
  -2   8   2 1337.05   23.84
   2   8  -2 1950.37   16.82
  -2   8   2 1703.83   13.11
  -2  -8  -1   44.38    2.51
   2  -8   1   35.64    2.14
  -2  -8  -1   26.82    4.06
   2  -8   1   42.17    2.26
   2   8  -1   37.14    2.01
   2   8  -1   37.52    2.18
  -2   8   1   34.59    3.62
   2   8  -1   42.44    2.17
  -2   8   1   33.63    1.52
   2  -8   0  126.24    3.89
  -2  -8   0  148.21    4.45
   2  -8   0  145.88    3.99
   2   8   0  137.15    3.49
  -2   8   0  134.43    6.20
   2   8   0  144.57    4.22
   2   8   0  157.59    3.95
  -2   8   0  130.02    3.02
   2  -8  -1   35.93    4.74
  -2  -8   1   43.16    2.40
   2  -8  -1   39.15    2.15
  -2   8  -1   40.64    2.66
  -2  -8   1   39.66    2.15
   2  -8  -1   44.46    2.19
   2   8   1   39.67    1.73
   2   8   1   37.16    2.10
  -2   8  -1   36.07    1.64
  -2   8  -1   35.39    2.77
   2   8   1   38.89    1.93
   2  -8  -2 1709.12   15.87
  -2  -8   2 1990.21   17.58
  -2  -8   2 2105.56   16.75
   2  -8  -2 2134.36   32.32
  -2   8  -2 1957.11   18.60
  -2  -8   2 1892.46   16.44
  -2  -8   2 1710.37   28.51
   2   8   2 1984.97   13.27
  -2   8  -2 1718.95   17.38
   2   8   2 1982.25   15.33
   2   8   2 1989.53   16.29
  -2   8  -2 1865.72   14.26
  -2  -8   3    6.14    2.09
  -2  -8   3    7.43    1.01
  -2  -8   3    8.13    1.06
  -2  -8   3    8.05    1.11
   2  -8  -3    7.15    0.99
   2  -8  -3    5.66    2.12
  -2   8  -3    9.55    1.01
   2   8   3    7.22    0.87
   2   8   3    7.75    1.03
  -2  -8   4 1328.00   21.71
  -2  -8   4 1220.80   13.44
  -2  -8   4 1332.32   14.00
  -2  -8   4 1318.43   13.90
   2  -8  -4 1181.85   12.83
   2  -8  -4 1416.54   22.46
  -2   8  -4 1427.54   14.31
   2   8   4 1258.53   12.91
   2   8   4 1304.18   12.30
  -2  -8   5   11.30    1.38
  -2  -8   5   20.75    2.68
  -2  -8   5   16.64    1.68
  -2  -8   5   14.35    1.47
   2  -8  -5   16.70    2.40
   2  -8  -5   13.33    1.35
  -2   8  -5   19.65    1.57
   2   8   5   12.49    1.29
   2   8   5   13.74    1.24
   2  -8  -6  392.27   10.16
  -2  -8   6  433.24    7.89
  -2   8  -6  479.12    7.31
   2  -8  -6  386.54    7.36
  -2  -8   6  411.81    8.63
  -2  -8   6  415.88    8.54
  -2  -8   6  443.17   10.88
  -2   8  -6  481.53    7.67
  -2   8  -6  413.55    8.98
   2   8   6  414.31    7.70
   2   8   6  434.64    7.36
   2  -8  -7   26.35    2.55
   2  -8  -7   30.94    2.13
  -2  -8   7   30.66    2.23
  -2  -8   7   29.80    2.63
   2   8   7   33.38    2.36
   2   8   7   28.82    2.09
  -2   8  -7   35.20    2.14
  -2   8  -7   30.29    2.75
  -2  -8   7   24.86    2.36
  -2  -8   7   29.88    2.81
   2  -8  -8  673.36   15.00
   2  -8  -8  619.95   14.55
  -2  -8   8  803.82   13.74
  -2  -8   8  706.21   13.49
  -2  -8   8  684.48   13.72
   2   8   8  812.65   12.37
   2   8   8  801.22   12.77
   2  -8  -8  904.14   16.93
   2   8   8  881.78   13.89
   2   8   8  810.60   13.39
  -2   8  -8  890.45   11.65
  -2   8  -8  778.58   14.52
   2   8   9   63.93    3.76
   2   8   9   62.08    3.72
   2  -8  -9   56.59    4.34
   2  -8  -9   59.67    4.67
   2   8   9   64.14    3.56
  -2  -8   9   43.73    3.62
  -2  -8   9   50.90    4.10
   2  -8  -9   71.33    4.73
  -2  -8   9   39.75    3.47
   2   8   9   58.81    3.75
  -2   8  -9   57.49    3.11
  -2   8  -9   51.36    3.89
   2   8   9   55.38    3.54
   2   8  10 1180.58   16.47
   2   8  10 1248.32   16.93
  -2  -8  10  999.89   18.24
   2  -8 -10 1331.95   21.90
  -2  -8  10  783.05   16.65
  -2  -8  10  920.27   18.93
   2  -8 -10 1426.55   20.70
   2   8  10 1050.47   17.33
  -2   8 -10 1154.60   18.63
   2   8  10 1111.62   18.37
   2   8  11   28.92    2.64
  -2   8 -11   39.04    3.39
   2  -8 -11   32.57    3.12
   2   8  11   34.72    2.92
   2   8  11   29.15    2.69
  -2  -8  11   28.49    3.29
   2  -8 -11   36.77    3.69
  -2  -8  11   17.35    2.72
  -2  -8  11   21.77    3.28
   2  -8 -11   31.24    3.78
   2   8  11   27.96    3.18
   2   8  11   28.77    3.12
   2   8  11   22.32    3.06
   2   8  12  321.35    8.76
   2   8  12  310.53    8.30
  -2   8 -12  339.40   10.28
  -2   8 -12  344.90   10.25
   2  -8 -12  320.32   10.63
   2  -8 -12  367.39   12.35
   2  -8 -12  356.53    9.78
  -2  -8  12  319.26   12.31
  -2  -8  12  155.10   10.24
   2   8  12  327.19    8.77
  -2  -8  12  346.61   11.03
   2   8  12  307.09    7.83
   2  -8 -12  361.23   11.20
   2   8  12  295.78    9.89
   2   8  12  245.29    9.66
   2   8  12  313.38    9.88
  -2  -8  12  292.34   11.44
   2  -8 -12  281.16   11.33
   2   8  12  264.24    9.68
   2  -8 -13  262.89   10.34
  -2   8 -13  247.98    8.65
   2  -8 -13  228.73    9.10
  -2   8 -13  237.37    8.62
   2  -8 -13  245.21    7.91
   2   8  13  217.12    7.28
  -2  -8  13  231.26   10.32
   2   8  13  216.61    8.81
  -2  -8  13  154.72   10.44
   2   8  13  209.51    6.51
  -2  -8  13  250.32    9.64
   2  -8 -13  260.15    9.14
   2  -8 -13  246.61   10.64
   2   8  13  202.68    7.96
   2   8  13  185.94    8.31
   2   8  13  220.32    8.12
   2   8  13  226.15    7.50
   2   8  13  210.71    6.97
  -2  -8  13  217.94   10.40
   2   8  13  212.49    8.88
   2  -8 -13  213.47    9.94
   2   8  14   72.10    4.20
  -2  -8  14   67.83    6.97
  -2  -8  14   84.91    6.17
   2  -8 -14   92.46    5.83
  -2   8 -14   89.18    4.88
  -2  -8  14   89.43    5.86
   2   8  14   71.44    3.85
   2  -8 -14   88.73    6.49
   2  -8 -14   82.78    5.13
   2   8  14   72.30    4.37
   2  -8 -14   89.09    6.02
   2   8  14   79.21    5.46
  -2  -8  14   80.28    6.27
   2  -8 -14   86.48    6.48
   2   8  15  184.93    6.55
  -2  -8  15  241.25    9.45
   2  -8 -15  210.15    8.53
  -2  -8  15  241.14    9.84
  -2  -8  15  214.88    9.41
  -2  -8  15  205.92   11.31
  -2   8 -15  217.01    7.52
   2   8  15  189.01    6.00
  -2  -8  15  219.32    8.89
   2  -8 -15  208.73    7.77
   2  -8 -15  235.27   10.08
  -2   8 -15  213.33    7.74
   2  -8 -15  213.70    8.97
   2   8  15  212.19    8.69
  -2  -8  15  229.46    9.98
   2  -8 -15  235.63   10.19
   2   8  16  422.42    9.79
  -2  -8  16  513.47   13.24
   2  -8 -16  467.84   12.69
  -2   8 -16  472.81   11.20
  -2  -8  16  489.44   16.90
   2   8  16  456.14   11.62
  -2  -8  16  438.94   12.88
  -2  -8  16  528.48   14.13
  -2  -8  16  488.18   13.18
  -2   8 -16  473.59   11.51
   2  -8 -16  459.99   11.16
   2  -8 -16  505.90   14.33
  -2   8 -16  476.30   11.53
   2  -8 -16  470.50   12.86
   2   8  16  443.33   10.94
   2   8  16  473.83   12.54
  -2  -8  16  501.65   13.84
   2  -8 -16  478.35   13.99
  -2   8 -16  496.52   10.95
  -2  -8  17   24.00    2.96
   2  -8 -17   26.83    3.05
  -2  -8  17   33.45    3.54
  -2  -8  17   25.52    4.00
  -2  -8  17   25.09    3.09
  -2   8 -17   24.31    2.65
  -2  -8  17   30.22    3.29
  -2   8 -17   26.26    2.80
   2  -8 -17   28.96    3.48
   2  -8 -17   22.61    2.48
  -2   8 -17   23.82    2.71
   2  -8 -17   24.22    2.97
   2   8  17   23.21    2.59
   2   8  17   26.60    3.11
  -2  -8  17   32.01    3.49
   2  -8 -17   22.58    3.09
  -2   8 -17   25.98    2.55
  -2   8 -18  210.09    7.50
  -2  -8  18  217.15    7.72
   2  -8 -18  216.70    8.05
  -2   8 -18  216.50    7.21
  -2  -8  18  205.25    7.83
  -2  -8  18  217.41    9.85
  -2  -8  18  222.31    8.32
  -2  -8  18  215.79    8.17
   2   8  18  214.52    7.33
  -2   8 -18  217.88    7.49
   2  -8 -18  222.10    8.45
  -2   8 -18  226.30    7.64
   2  -8 -18  207.68    7.76
   2   8  18  195.00    6.54
   2   8  18  212.33    7.74
  -2   8 -18  211.40    6.51
   2  -8 -18  217.05    8.53
  -2  -8  19  265.11    7.83
   2  -8 -19  266.50    8.29
   2   8  19  255.00    7.70
  -2  -8  19  252.44    8.26
   2  -8 -19  256.08    8.50
  -2   8 -19  248.76    7.75
  -2   8 -19  257.20    7.90
   2  -8 -19  237.86    7.75
  -2  -8  19  252.15    8.19
  -2   8 -19  251.92    7.92
  -2  -8  19  285.13   10.46
  -2  -8  19  260.99    8.05
  -2   8 -19  255.98    7.57
   2   8  19  234.91    6.69
   2   8  19  240.63    7.79
  -2   8 -19  253.78    6.68
   2  -8 -19  264.39    8.68
   2  -8 -20   16.64    2.24
  -2   8 -20   17.95    2.11
   2   8  20   13.34    2.00
  -2  -8  20   14.69    2.21
   2  -8 -20   14.46    2.09
  -2   8 -20   15.81    2.02
  -2   8 -20   12.58    1.94
  -2   8 -20   17.91    2.24
  -2   8 -20    9.63    1.80
   2  -8 -20   11.12    1.84
  -2  -8  20   13.90    2.46
  -2  -8  20   12.38    2.01
  -2   8 -20   11.07    1.87
   2   8  20    9.80    1.81
  -2   8 -20   11.01    1.49
   2  -8 -20   14.31    2.12
  -2   8 -21  334.77    7.72
  -2  -8  21  309.82    7.71
   2   8  21  319.64    7.50
   2  -8 -21  347.78    8.16
   2  -8 -21  342.93    8.00
  -2   8 -21  341.52    7.96
   2   8  21  310.32    7.37
  -2   8 -21  328.78    7.15
  -2   8 -21  327.75    7.81
   2  -8 -21  308.50    7.71
   2  -8 -21  292.67    7.00
   2  -8 -22  116.52    4.04
   2  -8 -22  119.24    4.07
   2   8  22  106.00    3.83
  -2  10  21   39.59    2.40
   2 -10  21   38.09    2.48
  -2 -10 -21   38.01    2.35
   2 -10  20   50.04    3.35
   2  10 -20   50.22    3.09
  -2 -10 -20   47.44    3.13
  -2  10  20   62.12    3.38
   2  10 -20   55.45    3.17
   2  10 -20   50.90    2.97
   2  10 -20   48.17    2.82
  -2 -10 -20   48.23    3.29
   2  10 -20   48.30    2.75
  -2 -10 -20   57.05    3.41
  -2  10  19  330.23    8.28
  -2 -10 -19  341.76    9.04
   2  10 -19  311.66    7.73
  -2 -10 -19  333.30    9.50
   2 -10  19  340.15    9.37
   2  10 -19  334.14    8.48
   2  10 -19  339.90    8.30
   2  10 -19  345.80    8.50
  -2 -10 -19  308.91    8.48
   2  10 -19  337.11    7.92
  -2 -10 -19  328.17    9.10
  -2  10  18  305.55    8.46
  -2 -10 -18  311.61   10.38
  -2  10  18  275.55    7.39
   2  10 -18  317.50    8.44
  -2 -10 -18  304.89    9.90
  -2 -10 -18  297.89    9.42
   2 -10  18  321.07    9.88
   2  10 -18  302.49    8.66
   2  10 -18  311.46    8.62
  -2 -10 -18  323.47    9.54
   2 -10  17  151.82    6.63
  -2 -10 -17  150.19    5.90
   2 -10  17  166.97    8.15
   2 -10  17  153.05    7.32
  -2  10  17  139.40    5.34
   2  10 -17  161.96    6.67
   2  10 -17  162.11    6.86
   2 -10  17  147.66    6.90
  -2 -10 -17  161.17    8.25
  -2  10  17  145.33    5.81
  -2 -10 -17  160.91    7.71
   2  10 -17  158.20    6.42
  -2  10  17  152.13    6.28
  -2 -10 -17  170.25    7.51
  -2  10  16  690.25   11.69
   2 -10  16  840.91   16.51
  -2 -10 -16  812.66   14.26
   2 -10  16  849.00   19.51
   2 -10  16  840.49   17.92
  -2  10  16  751.10   13.52
   2  10 -16  849.91   16.33
   2 -10  16  804.72   17.44
  -2 -10 -16  874.60   20.78
  -2  10  16  790.69   14.64
   2  10 -16  849.81   15.92
  -2 -10 -16  875.80   19.51
  -2 -10 -16  874.81   17.42
  -2  10  16  839.36   15.32
  -2 -10 -16  889.23   18.22
  -2  10  15   14.30    2.00
   2 -10  15   14.75    3.17
   2 -10  15   14.81    2.85
   2 -10  15   15.03    2.61
  -2 -10 -15   21.37    2.52
  -2  10  15   13.82    2.22
   2 -10  15   13.74    2.74
  -2 -10 -15   17.07    3.62
  -2  10  15   14.94    2.39
  -2  10  15   15.50    2.49
  -2 -10 -15   15.51    3.19
  -2 -10 -15   16.24    2.90
   2  10 -15   15.00    2.51
  -2  10  15   11.70    2.14
  -2 -10 -15   17.77    3.02
   2 -10  14  222.13   10.79
   2 -10  14  232.09   10.03
   2 -10  14  276.08   10.05
  -2 -10 -14  232.11    7.52
  -2 -10 -14  230.72    7.82
   2 -10  14  196.30    9.47
  -2 -10 -14  234.95   11.99
  -2  10  14  231.48    8.66
  -2  10  14  224.89    8.44
  -2  10  14  240.58    8.67
  -2 -10 -14  242.29   10.55
   2  10 -14  217.61    8.84
  -2 -10 -14  233.94   11.32
  -2  10  14  213.97    8.00
  -2  10  14  237.40    8.43
  -2 -10 -14  244.38   10.59
   2 -10  13   77.89    6.54
  -2 -10 -13   97.67    5.05
   2 -10  13  103.49    5.86
   2 -10  13  106.81    6.51
  -2 -10 -13  116.37    5.64
  -2  10  13  106.08    5.93
   2 -10  13   84.33    6.41
  -2  10  13  102.43    5.99
  -2 -10 -13   92.00    7.80
   2  10 -13   90.51    5.71
  -2 -10 -13   86.26    7.17
  -2 -10 -13  109.39    7.51
  -2 -10 -13  106.82    7.23
  -2 -10 -13   99.40    4.75
  -2  10  13  110.85    6.14
  -2  10  13  101.08    5.84
  -2  10  13  110.60    5.85
   2 -10  12  411.48   14.08
   2  10 -12  426.95   12.36
  -2 -10 -12  309.58   13.10
  -2 -10 -12  377.38   14.11
   2  10 -12  358.88   11.54
  -2  10  12  427.16   12.15
   2 -10  12  272.79   11.16
  -2 -10 -12  292.72   13.29
   2  10 -12  353.59   11.29
  -2  10  12  329.41   10.83
   2 -10  12  274.96   11.76
  -2 -10 -12  360.68    9.64
   2 -10  12  422.97   12.94
   2 -10  12  387.44   11.56
  -2 -10 -12  349.49   12.95
  -2 -10 -12  354.36    9.04
   2 -10  12  289.01   12.05
  -2  10  12  310.79   10.26
  -2 -10 -11  406.37   13.14
  -2 -10 -11  319.15   12.64
  -2 -10 -11  273.96   11.73
  -2  10  11  327.93   10.57
   2 -10  11  323.53   10.62
  -2 -10 -11  336.77    9.31
   2 -10  11  305.17   11.71
   2 -10  11  339.17    9.81
   2 -10  11  383.53   13.71
   2 -10  11  282.33   10.87
  -2 -10 -11  307.06   12.88
  -2  10  11  343.91   10.91
   2 -10  11  238.96   10.77
  -2  10  11  410.18   11.64
  -2  10  11  400.70   11.47
  -2 -10 -11  259.90   10.94
  -2 -10 -11  354.32    9.09
   2  10 -11  398.48   11.93
  -2  10  10 1064.27   17.59
   2  10 -10 1337.06   22.14
   2 -10  10 1078.90   23.51
   2 -10  10  999.28   19.71
  -2  10  10 1166.26   19.45
  -2 -10 -10 1014.94   21.90
   2 -10  10  828.50   19.48
  -2  10  10 1276.30   20.76
  -2  10  10 1339.51   21.66
  -2  10  10 1077.66   18.35
  -2 -10 -10 1064.76   21.77
  -2 -10 -10  957.15   21.26
   2 -10  10 1035.06   20.88
  -2  10  10 1029.58   18.79
  -2 -10 -10 1121.07   22.20
   2 -10  10  897.38   17.93
  -2  10   9  196.17    6.93
   2  10  -9  210.19    8.72
   2 -10   9  179.87    7.70
  -2 -10  -9  165.28    8.07
   2 -10   9  160.97    7.84
  -2  10   9  138.25    6.58
  -2  10   9  202.54    8.32
  -2 -10  -9  169.04    8.29
  -2 -10  -9  181.27    8.14
   2 -10   9  182.73    7.99
  -2 -10  -9  190.29    8.87
   2 -10   9  159.59    6.97
  -2  10   9  188.52    7.57
  -2 -10  -8  599.54   14.01
  -2  10   8  610.06   11.64
   2  10  -8  593.75   14.64
  -2  10   8  634.87   14.61
   2  10  -8  483.93   12.07
  -2  10   8  504.07   12.24
   2 -10   8  630.75   13.55
   2 -10   8  528.80   12.55
   2 -10   8  637.83   13.90
  -2 -10  -8  610.22   15.27
   2 -10   8  513.19   11.29
   2 -10   8  528.96   11.94
  -2 -10  -8  555.88   13.90
  -2 -10  -8  594.31   13.68
  -2 -10  -7    8.60    1.76
  -2 -10  -7    3.93    1.39
   2  10  -7    4.89    1.62
  -2 -10  -7    7.30    1.86
  -2  10   7    6.90    2.03
   2  10  -7    9.98    1.77
  -2 -10  -7    3.88    1.35
   2 -10   7    3.32    1.19
   2 -10   7    2.76    1.13
  -2 -10  -7    4.83    1.55
   2 -10   7    5.81    1.33
  -2  10   7    6.08    1.26
   2 -10   6  324.89    8.65
  -2 -10  -6  312.78   10.61
  -2  10   6  280.69    9.90
  -2  10   6  377.10   12.71
   2  10  -6  268.54    7.68
  -2  10   6  277.21    7.43
  -2 -10  -6  294.64    8.48
  -2 -10  -6  309.27    8.46
  -2 -10  -6  291.17    8.64
  -2 -10  -6  294.94    8.60
   2 -10   6  271.70    8.93
  -2 -10  -6  283.70    9.06
   2 -10   6  262.73    7.47
   2  10  -6  231.73    8.62
  -2  10   5  417.91   12.68
  -2  10   5  554.89   16.48
  -2  10   5  439.95    8.46
   2  10  -5  483.44    9.73
  -2 -10  -5  542.27   10.92
  -2 -10  -5  521.30   10.76
   2  10  -5  427.43   10.99
  -2 -10  -5  530.82   14.63
   2 -10   5  489.63   10.28
   2 -10   5  460.09   12.34
  -2 -10  -5  465.30   11.07
   2 -10   4  938.22   13.53
  -2 -10  -4  996.22   21.38
  -2  10   4  734.97   16.88
  -2  10   4 1058.25   23.03
   2  10  -4  957.32   13.04
  -2  10   4  855.28   10.93
   2  10  -4  801.29   14.13
   2 -10   4  854.75   18.50
   2 -10   3  426.44    8.54
  -2 -10  -3  451.86   15.28
  -2  10   3  393.51    6.74
  -2  10   3  329.79   11.48
  -2  10   3  369.40   13.70
   2  10  -3  443.17    8.35
   2  10  -3  371.26    8.53
   2 -10   3  398.90    8.78
   2 -10   3  418.69   13.87
   2 -10   2  917.20   12.37
  -2 -10  -2  910.78   23.21
  -2  10   2  807.68    9.53
  -2  10   2  738.41   17.19
   2  10  -2 1013.60   12.38
   2  10  -2  909.63   12.66
   2  10  -2  855.30   11.91
   2 -10   2  917.02   22.37
  -2 -10  -2  885.88   13.20
   2 -10   2  861.24   12.65
  -2 -10  -1  208.59   11.72
   2 -10   1  269.37    6.34
  -2  10   1  207.56    9.46
  -2  10   1  236.51    4.84
   2  10  -1  284.18    6.84
   2  10  -1  281.17    6.13
   2  10  -1  245.58    5.63
  -2 -10  -1  253.31    6.74
   2 -10   1  241.99    6.34
   2 -10   0  525.37    8.94
   2  10   0  568.22    9.54
  -2  10   0  476.78   12.90
   2  10   0  544.18    8.39
  -2  10   0  487.07    7.05
   2  10   0  502.73    7.48
  -2 -10   0  513.52    9.57
   2 -10   0  463.92    8.77
   2  10   1  316.06    6.93
  -2  10  -1  283.56    8.64
  -2  10  -1  280.68    5.40
   2  10   1  352.86    6.50
   2 -10  -1  341.88    7.02
  -2 -10   1  312.73    7.32
  -2  10  -1  320.83    8.46
   2 -10  -1  312.84   14.37
   2 -10  -1  284.71    6.79
  -2  10  -2  769.17   12.45
  -2  10  -2  818.08    9.83
   2  10   2  916.41   10.67
   2  10   2  888.72   11.72
  -2 -10   2  758.51   21.25
  -2 -10   2  793.55   11.38
   2 -10  -2  910.36   23.61
  -2  10  -2  925.64   13.86
  -2 -10   2  868.96   12.48
   2 -10  -2  742.97   11.24
   2  10   3  448.76    7.35
   2  10   3  457.90    8.23
  -2  10  -3  427.39    7.12
  -2 -10   3  405.46    8.11
  -2 -10   3  452.48   15.24
   2 -10  -3  489.41   16.03
  -2 -10   3  436.18    8.20
  -2  10  -3  507.79    9.81
   2 -10  -3  410.13    8.26
  -2 -10   3  458.84    8.92
  -2 -10   4  902.72   12.78
  -2 -10   4 1035.37   21.54
   2 -10  -4 1126.80   22.43
  -2 -10   4 1010.39   13.18
   2 -10  -4  931.57   13.01
  -2 -10   4 1062.99   14.04
  -2  10  -4 1174.81   14.69
  -2  10  -4  855.47   12.61
   2  10   4 1054.65   12.85
   2  10   4 1094.11   11.84
   2 -10  -5  535.56   15.13
   2 -10  -5  358.58    9.63
  -2 -10   5  348.19    8.07
  -2 -10   5  365.56   10.10
  -2 -10   5  428.88   12.90
   2 -10  -5  324.48   10.28
   2  10   5  408.76    7.96
   2  10   5  435.15    7.52
  -2  10  -5  348.82    8.51
   2 -10  -5  409.86   12.47
  -2 -10   5  377.42    8.25
  -2  10  -5  477.90    8.92
   2 -10  -5  384.32    8.30
  -2 -10   5  404.48    8.47
  -2 -10   6  253.49    7.31
  -2 -10   6  294.91   10.10
   2  10   6  287.79    7.05
   2  10   6  284.18    6.41
   2 -10  -6  216.38    8.85
   2  10   6  223.36    7.49
   2 -10  -6  271.23    8.36
  -2 -10   6  265.20    7.34
   2 -10  -6  281.16    9.58
  -2 -10   6  303.51    7.45
   2 -10  -6  263.25    6.98
  -2  10  -6  252.59    7.65
  -2  10  -6  327.10    6.91
  -2 -10   7    7.16    1.49
   2 -10  -7    8.50    1.76
   2 -10  -7    6.46    1.28
  -2 -10   7    4.54    1.17
   2 -10  -7    7.08    1.45
  -2 -10   7    4.69    1.57
  -2 -10   7    5.26    1.33
   2 -10  -7    4.74    1.78
   2  10   7    8.66    1.32
   2  10   7    7.50    1.36
   2 -10  -7    6.32    1.90
   2 -10  -7    6.86    1.73
   2  10   7    3.95    1.43
   2  10   7    6.82    1.72
  -2  10  -7    5.56    1.44
  -2  10  -7   13.34    1.48
  -2 -10   8  523.01   12.19
   2 -10  -8  621.18   13.09
   2 -10  -8  452.61   13.48
  -2 -10   8  446.85   11.50
  -2 -10   8  600.83   13.43
   2  10   8  581.25   11.61
   2 -10  -8  634.86   15.71
   2 -10  -8  548.17   14.37
   2  10   8  577.40   12.22
   2  10   8  695.01   13.20
  -2  10  -8  532.02   12.22
  -2  10  -9  202.85    7.43
   2 -10  -9  243.21    9.68
   2 -10  -9  173.21    8.76
   2  10   9  209.07    7.21
  -2 -10   9  171.48    7.43
   2 -10  -9  183.92    8.86
   2 -10  -9  205.52    8.23
  -2 -10   9  147.10    6.98
   2  10   9  205.11    7.33
  -2 -10   9  157.51    7.27
   2  10   9  228.44    7.57
  -2  10 -10 1285.91   20.10
  -2  10 -10 1171.41   18.11
  -2 -10  10  915.67   19.06
   2  10  10 1118.21   17.04
   2 -10 -10 1444.57   22.92
  -2 -10  10  836.47   21.99
   2  10  10 1228.59   17.99
  -2 -10  10  912.25   18.67
   2 -10 -10 1127.31   21.17
   2 -10 -10 1270.85   23.57
  -2 -10  10  781.20   17.34
   2  10  10 1097.24   19.01
   2  10  10 1264.60   18.20
   2 -10 -10  985.16   21.02
   2 -10 -11  328.08   10.90
  -2  10 -11  418.47   10.88
  -2  10 -11  426.06   11.48
   2 -10 -11  486.90   12.69
  -2 -10  11  352.98   14.31
  -2 -10  11  294.65   13.48
  -2 -10  11  431.52   12.37
  -2 -10  11  364.65   13.12
   2 -10 -11  398.99    9.78
   2  10  11  410.71   10.24
  -2 -10  11  326.53   11.55
   2 -10 -11  378.50   12.94
   2 -10 -11  476.60   14.08
   2  10  11  366.46   11.89
   2  10  11  381.25   11.97
   2  10  11  366.67   11.67
  -2 -10  11  410.68   10.33
   2  10  11  420.34   10.42
  -2 -10  11  308.11   12.11
   2 -10 -12  403.99   14.20
  -2  10 -12  388.34   11.08
  -2  10 -12  398.56   10.67
   2 -10 -12  323.81   11.14
   2 -10 -12  390.34    9.49
  -2 -10  12  397.25   13.65
   2 -10 -12  441.82   11.71
  -2 -10  12  364.35   14.30
  -2 -10  12  206.18   11.92
   2  10  12  398.61   10.10
  -2 -10  12  376.66   12.61
   2 -10 -12  312.35   12.36
   2 -10 -12  422.87   12.94
   2  10  12  349.67   11.58
   2  10  12  307.63   11.37
   2  10  12  355.93   11.46
  -2 -10  12  357.65    9.35
  -2 -10  12  285.88   11.89
   2  10  12  295.76   10.66
   2  10  12  386.50    9.94
   2  10  13  116.20    5.42
  -2 -10  13  128.87    7.80
   2 -10 -13  113.71    6.69
  -2 -10  13  115.11    7.05
   2 -10 -13  134.97    6.23
  -2 -10  13  109.22    7.73
   2  10  13  113.83    5.48
  -2 -10  13  118.51    7.28
   2  10  13  113.69    5.08
   2 -10 -13  121.27    6.77
   2 -10 -13  119.18    7.71
   2  10  13  108.39    5.43
  -2 -10  13  106.83    4.99
   2 -10 -13  138.74    8.14
   2  10  13  107.71    6.52
  -2 -10  13  108.55    7.40
   2  10  14  202.85    7.10
  -2 -10  14  245.37   10.22
   2 -10 -14  243.48    9.72
   2 -10 -14  222.03    7.68
  -2 -10  14  226.79    9.69
  -2 -10  14  240.28   10.68
  -2 -10  14  176.19   10.96
  -2  10 -14  241.31    8.08
   2  10  14  217.10    7.47
  -2 -10  14  231.64    9.78
   2  10  14  201.98    6.61
   2 -10 -14  229.92    8.84
   2 -10 -14  226.30   10.39
   2 -10 -14  215.22   10.36
   2  10  14  204.93    7.41
   2 -10 -14  241.85   10.37
   2  10  14  226.68    9.23
  -2 -10  14  228.80   10.23
   2  10  15   14.28    2.14
  -2 -10  15   20.24    3.07
   2 -10 -15   17.58    2.81
  -2 -10  15   19.45    3.14
  -2 -10  15   16.55    3.84
  -2 -10  15   19.42    3.24
  -2  10 -15   28.48    2.85
  -2 -10  15   17.42    3.05
   2  10  15   15.71    2.05
   2 -10 -15   16.51    2.47
   2 -10 -15   14.27    2.88
   2 -10 -15   20.89    3.39
   2  10  15   13.54    2.24
  -2  10 -15   15.73    2.30
   2 -10 -15   17.39    3.03
   2  10  15   19.02    2.86
  -2 -10  15   20.24    3.11
   2  10  16  811.51   13.76
  -2 -10  16  940.66   18.01
   2 -10 -16  893.05   17.27
  -2  10 -16  925.24   15.38
  -2 -10  16  890.39   18.62
  -2 -10  16  885.11   22.18
  -2 -10  16  917.27   18.15
  -2 -10  16  944.60   18.61
   2  10  16  805.34   12.38
   2 -10 -16  939.17   19.50
  -2  10 -16  933.52   16.22
   2 -10 -16  896.15   15.81
   2 -10 -16  944.75   20.01
  -2  10 -16  975.18   14.73
  -2  10 -16  925.10   15.79
   2 -10 -16  910.29   18.25
   2  10  16  901.99   17.08
  -2 -10  17  169.26    7.07
   2 -10 -17  168.66    7.16
  -2 -10  17  160.99    6.99
  -2  10 -17  175.56    6.36
  -2 -10  17  180.79    7.75
  -2 -10  17  164.12    8.88
  -2 -10  17  167.52    7.34
   2 -10 -17  170.31    7.67
  -2  10 -17  173.35    6.70
   2 -10 -17  171.31    7.93
  -2  10 -17  163.50    6.36
   2 -10 -17  160.65    7.18
   2  10  17  156.80    6.12
   2  10  17  163.42    6.88
  -2  10 -18  307.95    8.73
  -2 -10  18  293.56    9.06
  -2 -10  18  285.78    8.44
  -2 -10  18  300.95    9.13
   2  10  18  286.82    7.87
  -2  10 -18  303.11    8.48
   2 -10 -18  288.79    9.25
   2 -10 -18  305.55    9.67
  -2  10 -18  291.74    8.16
   2 -10 -18  302.04    8.81
  -2  10 -18  292.25    7.88
   2 -10 -18  280.94    8.69
   2  10  18  275.44    7.50
   2  10  18  297.68    8.66
  -2 -10  19  362.58    9.03
   2 -10 -19  364.87    8.94
  -2  10 -19  364.94    9.00
  -2  10 -19  367.32    8.87
   2 -10 -19  338.14    8.96
   2 -10 -19  371.81    9.72
  -2  10 -19  367.78    8.67
   2  10  19  339.71    8.11
   2 -10 -19  327.06    8.65
   2  10  19  333.41    7.55
   2  10  19  333.60    8.46
  -2 -10  20   75.00    3.56
   2  10  20   72.81    3.51
  -2  10 -20   80.05    3.86
   2 -10 -20   68.51    3.67
  -2  10 -20   83.66    3.88
   2 -10 -20   92.88    4.39
   2  10  20   76.76    3.73
   2  10  20   74.38    3.20
   2 -10 -20   72.52    3.68
  -2  10 -20   80.86    3.98
  -2  10 -20   81.73    3.82
   2 -10 -20   84.93    3.88
   2 -10 -21   41.67    2.63
   2  10  21   38.07    2.40
   2 -12  20  165.21    5.07
  -2  12  20  173.58    4.83
  -2  12  19  115.12    4.39
   2  12 -19  109.83    4.21
  -2 -12 -19  107.83    4.89
  -2 -12 -19  111.28    3.96
   2  12 -19  114.70    4.51
   2  12 -19  117.98    4.53
   2  12 -19  116.24    4.32
   2 -12  19  113.36    4.88
  -2 -12 -19  110.52    4.73
  -2 -12 -19  106.67    4.66
   2  12 -19  119.53    4.55
   2  12 -18   65.99    3.72
   2  12 -18   68.39    3.92
   2 -12  18   68.69    4.30
  -2  12  18   59.92    3.29
   2  12 -18   67.78    4.00
  -2 -12 -18   64.22    4.23
  -2  12  18   66.89    3.68
  -2 -12 -18   63.55    4.23
  -2 -12 -18   64.26    4.38
   2  12 -17  699.81   13.12
  -2  12  17  607.65   10.79
   2  12 -17  710.81   13.63
   2 -12  17  644.61   14.19
  -2 -12 -17  660.71   15.09
  -2  12  17  689.56   12.47
  -2 -12 -17  715.15   14.22
  -2  12  17  630.89   11.66
  -2 -12 -17  685.35   15.70
   2 -12  17  625.97   12.66
  -2 -12 -17  686.19   15.29
   2  12 -17  710.55   12.63
  -2 -12 -17  639.12   13.56
  -2  12  16   73.82    4.35
  -2 -12 -16   78.60    5.16
  -2  12  16   68.62    4.24
   2 -12  16   67.65    4.55
  -2  12  16   61.63    3.44
  -2  12  16   65.08    3.94
   2  12 -16   75.49    4.77
  -2 -12 -16   78.33    6.05
  -2 -12 -16   65.74    4.96
   2  12 -16   79.10    4.64
  -2 -12 -16   74.41    5.74
  -2 -12 -15  463.18   15.52
  -2 -12 -15  466.32   13.49
  -2 -12 -15  447.38   15.03
   2  12 -15  478.69   12.28
  -2 -12 -15  430.10   13.54
   2 -12  15  443.97   12.00
  -2 -12 -15  446.23    9.87
  -2  12  15  432.98   10.64
  -2  12  15  460.73   11.22
  -2  12  15  402.54    9.52
  -2  12  14  359.69   10.65
  -2 -12 -14  306.48   13.38
  -2 -12 -14  333.42   12.13
  -2 -12 -14  340.11    8.74
   2  12 -14  342.44   11.10
  -2 -12 -14  324.63   12.57
  -2 -12 -14  321.27   13.64
  -2 -12 -14  332.30    8.97
   2 -12  14  348.70   10.13
  -2  12  14  340.77    9.96
  -2  12  14  364.59   10.25
  -2  12  14  337.83   10.13
   2 -12  14  334.30   12.27
  -2  12  13   50.05    4.35
  -2 -12 -13   36.52    4.99
  -2 -12 -13   46.80    3.50
  -2 -12 -13   44.93    4.87
  -2 -12 -13   38.14    4.76
  -2 -12 -13   38.53    5.28
   2 -12  13   54.29    4.41
  -2 -12 -13   47.20    3.63
  -2  12  13   50.18    4.08
  -2  12  13   55.71    4.32
  -2  12  13   51.30    4.40
  -2  12  13   46.99    4.27
   2 -12  13   48.95    5.14
  -2 -12 -12   69.47    6.64
  -2  12  12   84.01    5.74
   2 -12  12   89.55    5.17
   2 -12  12   99.83    7.50
   2 -12  12   92.91    5.98
  -2 -12 -12   96.18    5.18
   2 -12  12  101.88    6.41
  -2 -12 -12   92.67    4.98
  -2 -12 -12   64.77    5.77
  -2 -12 -12   83.57    7.00
  -2 -12 -12   75.77    6.52
  -2 -12 -12   59.32    6.34
  -2  12  12   87.19    5.76
  -2  12  12  100.92    5.89
  -2  12  11 1093.50   20.47
  -2 -12 -11  834.10   19.90
  -2 -12 -11 1183.68   18.12
   2 -12  11 1122.62   19.05
   2 -12  11 1148.02   25.41
  -2 -12 -11 1144.12   18.16
   2 -12  11 1066.84   20.60
   2 -12  11 1286.10   22.97
  -2  12  11 1258.10   21.18
  -2 -12 -11  924.96   23.41
  -2 -12 -11  843.82   22.05
  -2 -12 -11 1037.82   23.04
  -2  12  10  226.37    8.99
  -2  12  10  284.45   10.28
   2  12 -10  134.08    7.54
  -2  12  10  255.76    9.55
   2 -12  10  180.40    9.08
  -2 -12 -10  205.92    9.16
  -2 -12 -10  257.06    8.62
   2  12 -10  263.67   10.46
   2 -12  10  223.04   11.23
   2 -12  10  205.29    8.94
  -2 -12 -10  241.03    8.37
   2 -12  10  261.35   10.26
   2 -12  10  247.53    9.05
   2 -12  10  263.47    8.37
   2 -12  10  231.98    8.15
   2 -12  10  252.64    9.21
  -2 -12 -10  196.45   10.22
  -2 -12 -10  222.05   10.76
  -2 -12 -10  234.89   10.30
  -2  12   9  635.80   14.76
   2 -12   9  443.51   15.85
   2 -12   9  658.69   15.49
   2 -12   9  603.96   13.60
   2 -12   9  687.62   14.44
   2 -12   9  718.71   14.46
  -2  12   9  777.07   17.39
   2  12  -9  426.20   12.75
  -2  12   9  738.55   15.54
   2 -12   9  523.64   14.69
  -2 -12  -9  632.12   13.79
   2 -12   9  603.05   14.99
   2 -12   9  684.39   16.88
   2  12  -9  686.24   16.91
  -2 -12  -9  638.70   16.05
  -2 -12  -9  624.48   16.88
  -2 -12  -9  674.54   14.21
   2 -12   8  190.97   10.00
  -2  12   8  243.73    9.77
  -2  12   8  281.86   11.12
   2  12  -8  162.20    7.23
   2 -12   8  199.07    7.69
  -2 -12  -8  221.54    9.71
  -2 -12  -8  240.50    8.76
  -2 -12  -8  218.27    9.25
  -2 -12  -8  229.20    8.95
   2  12  -8  196.44    9.06
   2 -12   8  209.75    8.18
   2 -12   8  265.34    8.48
   2 -12   8  246.54    8.79
   2 -12   8  228.31    9.44
  -2  12   8  227.01    8.50
  -2 -12  -8  232.29    9.30
   2 -12   8  216.17    9.41
   2 -12   8  224.05    8.83
  -2 -12  -7   71.48    5.51
  -2 -12  -7   74.83    5.46
   2 -12   7   67.13    4.71
   2 -12   7   61.59    4.47
  -2  12   7   78.05    5.85
   2  12  -7   62.32    4.21
  -2 -12  -7   74.79    5.09
  -2 -12  -7   76.44    4.93
   2  12  -7   65.11    5.17
  -2 -12  -7   76.69    5.05
  -2 -12  -6   22.22    3.38
   2 -12   6   23.65    2.63
  -2 -12  -6   21.49    2.85
   2 -12   6   17.40    2.67
   2 -12   6   18.46    2.74
  -2  12   6   24.11    3.45
  -2  12   6   28.74    4.08
   2  12  -6   17.93    2.16
  -2 -12  -6   21.12    2.55
   2  12  -6   17.97    2.71
  -2 -12  -6   19.45    2.55
  -2 -12  -5 1143.74   23.92
   2 -12   5  916.34   15.09
  -2 -12  -5  998.59   17.82
   2 -12   5  931.46   19.70
  -2  12   5 1240.88   26.30
   2  12  -5  933.47   14.53
  -2  12   5  963.83   21.69
  -2 -12  -5 1062.02   16.53
   2  12  -5  896.15   17.25
  -2 -12  -5 1113.46   17.31
   2 -12   4  397.71    9.41
  -2 -12  -4  471.63   16.44
   2 -12   4  394.43   13.69
  -2 -12  -4  420.75   10.83
   2  12  -4  372.57    9.11
  -2  12   4  380.38   13.61
  -2  12   4  446.01   16.20
   2  12  -4  419.08    9.05
  -2 -12  -4  460.37   10.39
   2  12  -4  392.81   10.30
  -2 -12  -4  477.01   10.87
  -2 -12  -3 2153.12   38.33
   2 -12   3 1907.69   20.89
   2 -12   3 2031.05   34.20
   2 -12   3 1964.83   22.73
  -2  12   3 1460.68   27.74
  -2  12   3 1469.59   30.40
   2  12  -3 1949.07   20.11
   2  12  -3 1942.88   21.60
  -2 -12  -3 2277.98   23.39
   2  12  -3 1777.64   21.20
  -2 -12  -3 2116.14   22.51
  -2 -12  -3 2296.92   24.28
  -2 -12  -2  324.80    8.56
  -2 -12  -2  307.49    8.06
   2 -12   2  272.28   13.60
   2 -12   2  265.43    7.75
  -2  12   2  198.70   10.25
  -2  12   2  188.01   10.32
   2  12  -2  273.87    7.59
   2  12  -2  285.87    6.94
  -2 -12  -2  283.52    7.68
  -2 -12  -2  326.58    8.60
  -2 -12  -2  272.69   14.41
   2 -12   2  261.78    7.15
  -2 -12  -1  200.48    6.41
  -2 -12  -1  159.21    6.15
  -2 -12  -1  162.76    6.04
   2 -12   1  158.25    5.87
  -2  12   1  105.90    7.58
   2  12  -1  183.83    6.08
  -2  12   1  139.81    8.24
   2  12  -1  181.93    5.31
  -2 -12  -1  181.30    6.06
  -2 -12  -1  221.72    7.03
   2 -12   1  185.02    5.90
  -2 -12  -1  134.33   10.79
  -2 -12   0  128.94    5.15
  -2 -12   0   93.68    4.74
  -2  12   0   98.52    5.55
   2 -12   0   79.44    8.39
  -2 -12   0   93.31    4.50
   2 -12   0   92.07    4.43
  -2  12   0   77.91    5.62
   2  12   0  100.22    3.88
   2  12   0  102.54    4.52
   2 -12   0   85.81    4.07
  -2 -12   0   98.00    4.49
   2 -12   0   98.25    4.28
  -2 -12   0   61.77    7.55
  -2 -12   1  191.93    6.84
   2 -12  -1  195.94   12.82
  -2  12  -1  208.99    7.55
  -2 -12   1  184.74    6.32
   2 -12  -1  177.43    6.17
   2  12   1  220.49    6.53
   2  12   1  219.91    5.66
  -2 -12   1  209.56    6.65
   2 -12  -1  173.63    6.12
  -2 -12   1  179.97    7.84
  -2 -12   2  276.85    8.46
   2 -12  -2  323.75   15.60
  -2 -12   2  293.54    8.00
   2 -12  -2  274.13    7.70
  -2  12  -2  313.02    9.06
   2  12   2  310.40    7.76
   2 -12  -2  282.55    8.28
  -2 -12   2  334.44    8.58
  -2 -12   2  281.92    9.77
  -2 -12   2  301.92   15.15
  -2 -12   3 2014.76   36.88
  -2 -12   3 1809.20   25.88
   2 -12  -3 2134.95   21.81
   2 -12  -3 2296.70   21.65
  -2 -12   3 1864.83   23.56
   2 -12  -3 2138.25   37.11
  -2 -12   3 2022.80   22.08
   2 -12  -3 1819.98   21.19
  -2  12  -3 2219.18   24.02
   2  12   3 2109.56   21.02
   2 -12  -3 1727.14   23.24
   2 -12  -4  440.40    9.96
   2 -12  -4  475.05    9.77
   2 -12  -4  388.91    9.49
   2 -12  -4  439.36   15.31
  -2  12  -4  508.46   10.62
  -2 -12   4  431.45    9.84
  -2 -12   4  432.80   15.76
   2 -12  -4  390.62   10.10
  -2 -12   4  352.58    8.78
   2  12   4  442.05    9.26
   2 -12  -4  355.03   10.86
  -2  12  -4  276.40   10.60
  -2 -12   5  858.39   14.60
  -2 -12   5 1009.54   22.64
   2 -12  -5 1016.31   16.39
   2 -12  -5 1099.88   15.95
   2 -12  -5  939.36   17.06
   2  12   5  963.94   14.30
   2 -12  -5 1010.14   21.62
   2 -12  -5  973.11   15.63
  -2 -12   5  998.42   15.53
  -2  12  -5  875.49   18.97
   2 -12  -6    8.40    2.21
   2 -12  -6   15.43    2.04
   2 -12  -6   11.72    2.28
  -2 -12   6   16.03    2.12
  -2 -12   6   13.36    2.77
   2 -12  -6   14.80    2.30
   2 -12  -6   14.48    2.04
   2  12   6   11.45    2.29
   2  12   6   16.70    1.98
  -2  12  -6   16.49    2.69
   2 -12  -6   13.40    2.53
   2 -12  -6   13.64    1.98
   2 -12  -6   15.30    2.62
  -2 -12   6   14.51    1.97
  -2 -12   6   12.70    1.90
   2 -12  -7   46.99    4.82
   2  12   7   72.10    4.67
   2  12   7   84.39    5.08
   2  12   7   67.49    4.04
   2 -12  -7   60.46    4.04
  -2 -12   7   47.42    3.75
   2 -12  -7   81.14    5.43
  -2  12  -7   54.77    4.56
   2 -12  -7   62.10    4.68
   2 -12  -7   60.79    4.72
  -2 -12   7   56.01    3.74
  -2 -12   7   60.23    4.04
   2 -12  -8  232.73    9.78
  -2  12  -8  243.03    9.23
   2  12   8  293.50    9.15
   2 -12  -8  217.33    9.05
   2 -12  -8  267.38    9.07
  -2 -12   8  188.39    7.85
  -2 -12   8  218.89    9.58
   2 -12  -8  241.95   10.61
   2  12   8  253.31    8.62
  -2 -12   8  232.71   11.39
   2  12   8  251.66    8.25
   2 -12  -8  199.38    9.56
   2 -12  -8  250.49    8.68
  -2 -12   8  181.43    7.74
   2 -12  -8  238.78    9.41
  -2 -12   8  206.93    7.91
  -2 -12   8  230.63    9.84
  -2 -12   8  232.27    9.10
  -2 -12   8  275.52   10.66
   2  12   9  809.39   15.17
   2 -12  -9  560.31   14.94
  -2 -12   9  731.27   17.06
  -2 -12   9  586.75   16.46
   2 -12  -9  732.18   14.94
   2 -12  -9  603.66   17.03
   2 -12  -9  770.77   18.62
  -2  12  -9  727.16   15.64
   2  12   9  727.73   14.49
  -2 -12   9  662.02   16.81
   2 -12  -9  530.96   16.15
   2 -12  -9  716.04   15.82
  -2 -12   9  434.75   12.82
   2 -12  -9  657.44   16.50
  -2 -12   9  790.28   17.20
  -2 -12   9  526.71   13.07
  -2 -12   9  596.14   16.88
  -2 -12   9  775.62   16.45
   2  12   9  685.42   14.60
   2  12   9  614.49   16.18
   2  12  10  288.78    8.96
   2 -12 -10  204.93   10.42
   2 -12 -10  275.55    8.74
  -2 -12  10  255.81    9.91
   2 -12 -10  227.11    9.53
   2  12  10  240.43    8.21
   2 -12 -10  293.01   11.07
  -2  12 -10  264.15    9.28
   2  12  10  265.18    8.54
  -2 -12  10  199.77    9.67
   2 -12 -10  234.20    9.72
   2 -12 -10  247.77   11.09
  -2 -12  10  145.13    7.66
   2  12  10  233.93   10.04
   2  12  10  244.04    9.34
  -2 -12  10  272.18    9.29
  -2 -12  10  190.01    9.82
   2 -12 -10  225.12   10.28
   2 -12 -11 1114.88   25.02
   2 -12 -11 1289.25   22.63
   2 -12 -11 1285.53   18.86
   2 -12 -11 1549.98   24.49
  -2 -12  11 1045.46   26.04
   2  12  11 1205.86   18.49
   2  12  11 1354.40   19.52
  -2 -12  11  892.83   19.14
   2 -12 -11 1161.85   23.13
   2 -12 -11 1410.16   26.03
   2 -12 -11  988.52   22.67
  -2 -12  11  807.52   20.85
  -2 -12  11 1348.85   20.12
   2  12  11 1373.41   19.66
  -2 -12  11  957.90   21.82
   2 -12 -12   56.33    4.72
   2  12  12   82.19    4.76
  -2 -12  12   85.71    7.42
   2 -12 -12  101.17    5.93
  -2 -12  12   60.81    5.21
   2 -12 -12   93.23    6.60
   2 -12 -12   67.36    5.76
   2 -12 -12   53.12    5.52
  -2 -12  12   55.73    5.50
  -2 -12  12   92.57    5.10
   2 -12 -12   84.24    5.60
  -2 -12  12   90.31    6.91
   2  12  12   86.25    4.95
  -2 -12  12   73.48    6.12
   2  12  12   69.25    5.44
   2 -12 -13   53.05    4.62
   2 -12 -13   65.24    4.66
  -2 -12  13   63.44    5.63
   2 -12 -13   58.26    4.37
  -2 -12  13   59.40    5.95
   2  12  13   54.98    3.90
  -2 -12  13   50.67    4.86
   2  12  13   59.88    3.92
   2 -12 -13   45.71    4.81
   2 -12 -13   63.30    5.20
   2 -12 -13   44.47    5.05
  -2 -12  13   55.05    3.81
   2  12  13   58.91    4.03
   2  12  13   56.68    4.91
   2  12  14  285.97    8.50
   2 -12 -14  321.11   12.09
  -2 -12  14  321.69   11.64
   2 -12 -14  276.09    9.91
   2  12  14  282.68    8.39
   2 -12 -14  311.29    9.09
  -2 -12  14  293.86   12.04
   2  12  14  290.25    8.53
   2  12  14  277.91    7.81
   2 -12 -14  292.50   11.49
   2 -12 -14  313.12   10.44
  -2 -12  14  283.40    7.91
   2  12  14  311.77   10.66
   2 -12 -14  273.76   11.62
  -2 -12  15  487.47   14.43
   2  12  15  442.87   10.17
  -2 -12  15  527.51   13.96
   2 -12 -15  487.26   14.02
   2 -12 -15  493.56   14.12
  -2  12 -15  506.22   11.16
   2  12  15  422.13    9.18
   2 -12 -15  483.18   12.61
   2  12  15  513.27   12.91
   2  12  16   57.50    3.19
   2 -12 -16   68.48    5.01
  -2 -12  16   71.33    4.84
  -2  12 -16   74.15    4.14
  -2  12 -16   72.03    4.27
   2 -12 -16   68.14    4.96
  -2 -12  16   72.21    5.24
   2  12  16   73.37    4.65
   2  12  16   66.85    4.23
   2  12  16   60.72    3.69
   2  12  17  671.60   11.50
   2 -12 -17  679.25   13.96
  -2  12 -17  709.17   12.13
   2 -12 -17  690.06   14.13
  -2  12 -17  720.19   12.79
  -2 -12  17  680.69   14.41
   2  12  17  683.75   12.26
   2  12  17  706.57   13.27
  -2 -12  17  704.34   13.62
   2  12  18   56.82    3.15
  -2  12 -18   58.11    3.46
   2 -12 -18   55.02    3.66
  -2  12 -18   59.99    3.63
  -2  12 -18   57.57    3.26
  -2 -12  18   55.80    3.79
   2  12  18   63.58    3.75
   2  12  18   53.14    3.17
  -2 -12  18   60.46    3.60
   2 -12 -18   52.95    3.61
   2 -12 -18   59.62    3.93
  -2  12 -19  134.12    4.76
  -2  12 -19  138.88    4.99
   2 -12 -19  130.67    5.15
  -2 -12  19  126.89    4.84
   2 -12 -19  117.77    4.81
  -2  12 -19  136.98    5.03
   2 -12 -19  116.01    4.65
   2  12  19  121.96    4.17
   2  12  19  126.07    4.67
   2  12  20  129.64    4.08
   2  12  20  134.79    3.78
  -2 -12  20  128.15    3.93
   2  14 -19    4.63    0.93
  -2  14  19    7.05    1.09
   2 -14  19    7.23    1.22
   2 -14  19    5.19    0.93
  -2 -14 -18  285.93    6.23
  -2 -14 -18  268.75    7.12
   2 -14  18  260.32    6.68
  -2  14  18  289.80    6.47
   2  14 -18  274.39    6.15
  -2 -14 -17  746.06   12.00
   2 -14  17  676.83   12.76
  -2 -14 -17  669.72   12.94
  -2 -14 -17  694.00   13.56
  -2  14  17  690.49   11.17
   2  14 -17  762.94   12.00
   2  14 -17  779.29   12.67
  -2  14  16  261.94    6.52
  -2 -14 -16  317.70    8.70
  -2 -14 -16  286.94    6.65
  -2 -14 -16  288.20    9.92
   2 -14  16  275.49    9.23
   2  14 -16  329.00    8.77
  -2  14  16  288.44    7.47
   2 -14  16  288.59    9.31
  -2  14  16  298.45    7.77
  -2 -14 -16  292.66    9.63
  -2  14  15  812.67   13.15
  -2 -14 -15  843.33   13.05
   2 -14  15  863.81   15.34
   2  14 -15  968.20   16.01
  -2 -14 -15  858.72   19.34
  -2 -14 -15  853.86   18.46
   2 -14  15  891.26   18.11
  -2  14  15  899.97   15.06
  -2  14  15  862.99   14.48
   2  14 -15  956.24   16.73
  -2  14  15  879.12   14.35
   2 -14  14   11.39    2.68
  -2  14  14   10.26    2.12
  -2  14  14    8.42    1.81
   2 -14  14    8.34    2.01
  -2 -14 -14   12.51    1.94
  -2 -14 -14   13.20    2.52
   2  14 -14   10.38    2.22
  -2 -14 -14    7.91    2.61
  -2  14  14    9.08    1.86
  -2 -14 -14    9.00    2.59
  -2  14  13  102.98    5.39
  -2  14  13  108.89    5.91
  -2 -14 -13  102.01    4.95
   2 -14  13   93.50    4.99
  -2 -14 -13  102.13    6.75
  -2 -14 -13   86.44    7.24
  -2 -14 -13   85.06    6.84
  -2  14  13  100.81    5.72
  -2  14  13  107.36    5.32
   2 -14  13  111.09    5.90
   2 -14  13  100.10    5.76
  -2 -14 -13  100.39    5.04
   2 -14  13  105.63    7.29
  -2  14  12  191.09    7.52
  -2  14  12  201.14    8.32
  -2 -14 -12  184.69    7.01
  -2 -14 -12  108.79    6.76
   2 -14  12  174.31    7.18
   2 -14  12  189.35    8.19
  -2 -14 -12  181.81    6.96
   2 -14  12  192.50    8.16
   2 -14  12  193.65   10.25
  -2 -14 -12  138.50    8.11
  -2 -14 -12  123.35    8.80
  -2 -14 -12  139.41    8.84
  -2  14  12  202.73    8.40
  -2  14  12  210.53    7.82
  -2  14  11  441.43   12.87
  -2 -14 -11  558.40   12.74
   2 -14  11  483.11   12.63
   2 -14  11  502.60   11.21
   2 -14  11  530.02   13.93
   2 -14  11  513.87   14.27
  -2 -14 -11  484.08   11.79
   2 -14  11  507.15   17.10
  -2 -14 -11  429.95   14.34
  -2 -14 -11  363.67   14.78
  -2 -14 -11  427.59   15.17
  -2  14  11  575.95   13.51
  -2  14  11  477.86   13.16
  -2  14  10  365.15   11.95
  -2 -14 -10  401.58   11.27
   2 -14  10  348.97   10.38
   2 -14  10  366.33   11.51
   2 -14  10  336.02   11.19
   2 -14  10  407.04   10.79
   2 -14  10  319.18   11.49
  -2 -14 -10  367.83   10.63
   2 -14  10  395.00   12.46
   2 -14  10  311.61   13.56
  -2 -14 -10  297.67   12.87
  -2 -14 -10  323.37   12.04
  -2 -14 -10  323.28   12.64
  -2  14  10  389.44   11.50
  -2  14   9  907.54   18.46
  -2 -14  -9  949.16   18.28
   2 -14   9  888.50   17.62
   2 -14   9  797.00   16.44
   2 -14   9  863.86   18.72
   2 -14   9  945.83   17.57
  -2 -14  -9  805.50   19.16
   2 -14   9  800.93   18.36
  -2 -14  -9  861.30   16.91
   2 -14   9  967.69   20.22
  -2  14   9  796.58   16.92
   2 -14   9  691.78   19.99
  -2 -14  -9  812.26   18.51
   2 -14   8   93.17    7.10
  -2 -14  -8  106.31    6.21
   2 -14   8  114.60    7.14
   2 -14   8   96.22    6.27
  -2 -14  -8  112.17    6.79
  -2  14   8   99.35    6.00
   2 -14   8   97.22    5.83
   2 -14   8   94.43    5.73
  -2 -14  -8  111.77    6.63
  -2 -14  -8  108.93    6.43
   2 -14   8  116.69    7.29
   2 -14   8  122.45    6.34
   2 -14   8   92.19    5.78
   2 -14   8  118.56    6.56
  -2 -14  -7  388.78   11.50
   2  14  -7  277.17   11.00
  -2  14   7  422.66   13.80
   2 -14   7  324.10   11.01
   2 -14   7  298.62   10.65
   2 -14   7  453.88   11.69
   2 -14   7  415.90   14.45
   2 -14   7  393.53   12.24
   2 -14   7  374.87   12.03
   2 -14   7  410.27    9.47
   2 -14   7  381.04   11.83
   2 -14   7  416.55   13.97
   2 -14   7  398.55   13.42
  -2 -14  -7  389.65   11.95
  -2 -14  -7  370.57   12.20
  -2  14   7  373.85   11.11
   2 -14   6   97.87    6.42
   2 -14   6   95.76    6.35
   2 -14   6   90.32    5.20
  -2 -14  -6  107.25    5.78
   2 -14   6  109.91    7.49
   2 -14   6  118.81    5.06
  -2 -14  -6  114.16    6.97
   2 -14   6  111.13    6.19
  -2  14   6  117.84    7.77
  -2  14   6  116.73    8.32
   2  14  -6   92.18    5.12
   2 -14   6  108.68    6.48
  -2 -14  -6   86.89    5.86
  -2 -14  -6  122.14    6.39
  -2 -14  -6   98.97    5.53
   2 -14   6  117.76    8.24
   2 -14   6  130.32    6.09
   2 -14   6  111.69    6.53
   2 -14   6   90.63    6.03
   2 -14   6  109.89    6.92
  -2 -14  -5  218.59    8.21
  -2 -14  -5  195.84    7.48
   2 -14   5  179.66    9.37
   2 -14   5  183.23    7.11
   2 -14   5  189.70    9.38
  -2 -14  -5  125.82    7.43
   2 -14   5  204.47   10.53
   2 -14   5  227.64    7.04
   2 -14   5  217.25    8.32
  -2 -14  -5  211.63    9.84
  -2  14   5  204.05   10.44
  -2  14   5  232.37   12.07
   2  14  -5  168.33    6.75
  -2 -14  -5  159.82    8.42
  -2 -14  -5  215.33    8.27
  -2 -14  -5  208.12    7.66
   2 -14   5  245.78    8.08
   2 -14   5  217.82   11.78
   2 -14   5  171.56    8.19
   2 -14   5  199.02    9.86
   2 -14   5  231.31    8.93
  -2 -14  -4  265.42    8.75
  -2 -14  -4  224.21    7.83
  -2 -14  -4  230.55    8.79
   2 -14   4  235.30   11.39
   2 -14   4  218.48   11.18
   2 -14   4  216.13   10.75
  -2 -14  -4  272.87   13.74
   2 -14   4  211.39    7.34
  -2 -14  -4  138.49    7.51
   2 -14   4  261.58    7.61
   2 -14   4  252.89    8.65
  -2 -14  -4  204.79    9.97
  -2 -14  -4  233.03   10.88
  -2  14   4  222.52   11.17
  -2  14   4  203.65   11.57
   2  14  -4  202.98    7.24
  -2 -14  -4  195.25    9.91
  -2 -14  -4  254.32    8.69
  -2 -14  -4  240.65    8.07
   2 -14   4  277.41    9.47
   2 -14   4  282.11    8.49
   2 -14   4  210.78    8.94
  -2 -14  -3 1911.20   23.85
  -2 -14  -3 1693.57   21.65
   2 -14   3 1632.44   33.10
   2 -14   3 1665.12   34.07
  -2 -14  -3 1544.30   22.58
   2 -14   3 1595.02   22.66
  -2  14   3 1198.25   25.31
   2 -14   3 1559.87   31.04
   2 -14   3 1577.59   20.33
  -2 -14  -3 1974.54   40.06
  -2 -14  -3 1115.30   21.17
   2 -14   3 1951.49   21.56
  -2 -14  -3 1737.82   23.10
  -2 -14  -3 1310.47   26.63
   2 -14   3 1820.03   23.37
  -2 -14  -3 1594.91   30.76
   2  14  -3 1491.95   20.25
  -2  14   3  851.32   24.12
  -2 -14  -3 1372.99   28.85
  -2 -14  -3 1826.68   22.13
  -2 -14  -3 1935.14   23.97
   2 -14   3 1151.55   28.84
   2 -14   3 1756.29   32.88
   2 -14   3 2070.87   25.46
  -2 -14  -2  100.63    5.07
   2 -14   2  104.85    9.41
   2 -14   2   98.19    5.32
   2 -14   2   99.14    9.00
  -2  14   2   82.94    6.26
   2 -14   2   92.30    8.17
   2 -14   2   89.18    4.60
  -2 -14  -2  105.36   10.07
  -2 -14  -2   76.05    5.01
  -2 -14  -2   97.33    8.39
   2 -14   2  115.14    5.20
   2 -14   2   92.13    5.53
   2 -14   2  105.12    8.41
   2 -14   2   90.20    7.94
   2 -14   2  124.07    6.00
  -2 -14  -2   78.60    7.41
  -2 -14  -2  112.19    5.32
   2  14  -2   98.89    4.92
  -2  14   2   75.88    6.80
  -2  14   1  293.00   10.98
  -2 -14  -1  301.42    9.14
   2 -14   1  304.42    9.32
  -2 -14  -1  302.83   17.90
  -2 -14  -1  323.55    9.02
   2 -14   1  397.58    9.72
  -2 -14  -1  272.36   14.38
  -2 -14  -1  186.78   12.03
   2  14  -1  307.62    8.63
   2 -14   1  391.77    9.98
   2 -14   1  422.98   10.84
   2 -14   1  292.82    9.48
   2 -14   1  277.11   13.65
   2 -14   0   75.99    9.03
   2 -14   0   87.23    4.95
  -2  14   0   88.14    5.66
  -2 -14   0   80.16    4.67
   2 -14   0   63.49    8.16
  -2 -14   0  105.86    5.38
   2 -14   0   71.49    7.83
  -2 -14   0   68.92    9.00
  -2 -14   0   99.66    5.01
  -2 -14   0   33.16    5.56
  -2 -14   0   82.80    5.53
   2  14   0   89.17    4.60
   2 -14   0   76.22    7.21
   2 -14   0   79.39    4.76
   2 -14   0   93.87    4.91
   2 -14   0   92.35    4.86
  -2 -14   0   55.86    6.94
   2 -14   0  107.21    5.26
   2 -14  -1  288.08   15.09
  -2 -14   1  335.63    9.62
  -2 -14   1  311.99    9.07
  -2 -14   1  212.05   12.72
   2 -14  -1  368.74    9.75
   2  14   1  313.30    8.59
   2 -14  -1  281.52    8.64
  -2 -14   1  257.27    8.59
   2 -14  -1  277.51   12.81
   2 -14  -1  349.20    9.60
   2 -14  -1  307.78   17.50
   2 -14  -1  300.40    9.16
  -2  14  -1  320.65   10.30
  -2 -14   1  286.06    8.71
   2 -14  -1  281.51   16.47
   2 -14  -2  112.09   10.21
  -2 -14   2  109.94    5.37
   2 -14  -2  106.11    5.48
  -2  14  -2  107.58    5.79
   2 -14  -2  102.05    9.64
   2 -14  -2  127.11    5.78
  -2 -14   2  116.77    5.55
  -2 -14   2   80.88    7.60
   2  14   2  103.78    4.97
  -2 -14   2   71.47    7.17
  -2 -14   2   79.49    5.07
   2 -14  -2   89.43    6.90
   2 -14  -2  118.01    5.76
  -2 -14   2  101.27    7.96
  -2 -14   2  113.27    5.70
   2 -14  -2   98.33    5.05
   2 -14  -2  136.90    6.03
  -2 -14   2  108.40   10.27
   2 -14  -2  103.44    8.88
  -2 -14   3 1817.84   38.80
   2 -14  -3 1680.32   33.09
   2 -14  -3 2131.14   24.37
   2 -14  -3 1624.62   22.34
  -2 -14   3 1821.92   23.46
   2 -14  -3 1338.16   21.47
  -2 -14   3 2013.45   25.39
   2  14   3 1759.75   21.18
  -2 -14   3 1281.04   28.11
   2 -14  -3 1437.50   25.80
  -2 -14   3 1558.06   22.46
   2 -14  -3 1636.57   21.05
  -2 -14   3 1765.34   23.92
   2 -14  -3 1703.30   23.13
  -2 -14   3 1312.22   22.27
   2 -14  -3 1785.22   37.22
  -2  14  -3 1772.02   22.99
   2 -14  -3 1621.54   22.51
   2 -14  -3 1716.55   35.86
  -2 -14   3 1624.65   21.68
   2 -14  -4  210.25    8.95
  -2 -14   4  202.98   10.17
  -2 -14   4  274.37   13.86
   2 -14  -4  249.20   11.81
   2 -14  -4  312.89    9.32
  -2 -14   4  203.92   10.37
   2 -14  -4  251.45    8.91
   2 -14  -4  212.61    8.70
  -2 -14   4  290.70   10.00
  -2 -14   4  263.30    8.98
   2 -14  -4  255.12   12.85
  -2 -14   4  265.69    8.51
   2 -14  -4  253.36   12.70
   2 -14  -4  261.73    8.85
   2  14   4  274.14    8.18
   2 -14  -4  262.20    9.20
  -2 -14   4  228.91    8.70
  -2 -14   4  190.22    8.69
   2 -14  -4  261.43    8.06
  -2 -14   4  277.35    9.43
  -2 -14   4  194.73   11.40
   2 -14  -4  274.23    7.99
  -2 -14   5  188.74    9.19
   2 -14  -5  239.11   11.20
   2 -14  -5  241.25   10.93
   2 -14  -5  279.39    9.18
  -2 -14   5  281.70   10.53
  -2 -14   5  188.88    9.53
  -2 -14   5  269.82    9.43
   2 -14  -5  235.54    8.95
   2 -14  -5  202.15    8.69
   2  14   5  264.30    8.20
   2 -14  -5  258.16    8.65
   2 -14  -5  264.62    8.26
  -2 -14   5  232.95    9.06
  -2 -14   5  168.98    8.54
   2 -14  -5  273.24    9.75
  -2 -14   5  249.40   12.58
  -2 -14   5  268.36    9.70
  -2 -14   6   84.64    6.22
  -2 -14   6   64.13    5.11
   2 -14  -6   70.54    5.26
  -2 -14   6   66.74    5.44
   2 -14  -6   78.67    5.56
  -2 -14   6   78.67    5.52
   2  14   6   90.71    5.76
   2  14   6   82.56    4.78
  -2 -14   6   92.67    7.47
  -2 -14   6   79.97    5.61
   2 -14  -6   78.93    5.96
  -2 -14   6   57.63    4.30
   2 -14  -6   84.44    6.29
   2 -14  -6   97.45    5.30
   2 -14  -6   83.66    5.33
   2 -14  -6   91.11    5.48
   2  14   7  480.23   12.70
  -2 -14   7  430.79   14.96
   2 -14  -7  279.03   12.04
   2 -14  -7  388.06   12.47
   2 -14  -7  408.44   12.49
   2 -14  -7  406.46   11.41
  -2  14  -7  382.59   12.45
   2 -14  -7  435.32   12.44
  -2 -14   7  329.35   11.47
  -2 -14   7  487.26   15.90
  -2 -14   7  366.94   12.73
  -2 -14   7  399.49   13.10
   2 -14  -7  383.54   12.49
  -2 -14   7  393.37   12.76
  -2 -14   7  294.96   10.20
   2 -14  -7  347.29   11.76
   2 -14  -8  109.82    6.32
   2 -14  -8  101.95    6.78
   2 -14  -8   99.16    7.26
  -2 -14   8  104.03    7.96
   2 -14  -8   99.59    6.58
  -2 -14   8   95.31    6.68
   2 -14  -8  119.06    6.45
   2 -14  -8  114.91    6.82
  -2 -14   8   87.27    5.79
  -2 -14   8  121.36    7.24
  -2 -14   8  105.03    7.16
   2  14   8  138.40    6.55
   2  14   8  130.34    6.45
   2 -14  -9  776.45   19.74
   2 -14  -9  832.78   18.44
   2 -14  -9  916.47   17.27
   2 -14  -9  679.01   17.25
  -2 -14   9  732.87   19.03
   2 -14  -9  953.21   21.63
  -2 -14   9  726.81   21.72
   2  14   9  916.15   16.98
   2 -14  -9  766.96   18.52
  -2 -14   9  945.19   19.25
  -2 -14   9  695.77   16.03
  -2 -14   9  697.33   19.03
   2  14   9 1047.01   17.74
   2  14   9  985.28   17.41
   2  14  10  380.55   10.46
  -2 -14  10  236.01   12.71
   2 -14 -10  286.98   12.45
   2 -14 -10  329.80   12.13
   2 -14 -10  358.19   10.32
   2 -14 -10  315.84   11.49
  -2 -14  10  264.34   11.79
   2 -14 -10  321.48   11.39
   2 -14 -10  291.54   11.87
  -2 -14  10  402.08   11.90
  -2 -14  10  243.45   11.46
  -2 -14  10  305.51   10.16
   2 -14 -10  400.93   13.36
   2  14  10  356.77   10.29
   2  14  10  390.14   10.55
   2  14  11  396.24   12.71
   2 -14 -11  420.81   13.44
   2 -14 -11  357.68   13.50
  -2 -14  11  503.47   12.61
  -2 -14  11  286.40   12.26
   2 -14 -11  505.60   14.02
   2  14  11  508.62   11.77
   2  14  11  475.80   11.57
   2  14  11  519.20   11.93
   2 -14 -11  363.24   14.26
   2 -14 -11  393.88   13.69
   2 -14 -12  169.99    9.55
   2 -14 -12  143.01    8.36
   2 -14 -12  193.66    8.20
   2  14  12  189.76    6.97
   2  14  12  168.87    6.71
   2  14  12  173.82    6.64
   2 -14 -12  144.59    7.99
   2 -14 -12  109.94    7.59
  -2 -14  12  155.17    8.67
  -2 -14  12  187.61    7.27
   2  14  12  189.60    7.03
   2  14  12  182.13    8.50
   2 -14 -13  105.23    7.07
  -2 -14  13  133.04    7.83
   2 -14 -13  136.18    6.36
   2  14  13  122.31    5.51
   2  14  13  115.28    5.18
   2 -14 -13  105.19    6.72
   2 -14 -13   90.34    6.68
  -2 -14  13  125.88    5.55
  -2 -14  13  116.33    6.93
   2  14  13  125.52    5.58
   2  14  13  123.33    5.56
   2  14  13  141.76    7.18
  -2 -14  13  129.44    8.44
   2  14  14   10.95    1.91
   2 -14 -14    7.99    2.27
   2 -14 -14   12.52    2.57
   2 -14 -14   12.21    2.04
  -2 -14  14   12.20    2.56
   2 -14 -14   12.88    2.78
   2  14  14   11.85    2.32
  -2 -14  14   10.98    2.86
   2  14  15  816.59   12.40
   2 -14 -15  870.99   16.87
  -2 -14  15  918.70   17.17
   2 -14 -15  868.81   18.14
  -2 -14  15  894.92   18.44
   2 -14 -15  855.62   17.65
   2 -14 -15  906.21   17.94
   2  14  15  983.90   16.49
  -2  14 -16  296.79    7.57
  -2 -14  16  294.06    9.47
  -2 -14  16  295.81    8.69
   2  14  16  262.10    6.83
   2 -14 -16  301.93    9.61
   2 -14 -16  294.14    9.18
   2 -14 -16  287.69    9.15
   2  14  16  323.00    8.54
  -2  14 -17  668.22   10.68
   2 -14 -17  641.74   12.27
   2  14  17  695.09   11.40
   2  14  17  674.95   11.13
  -2  14 -17  662.93   11.06
  -2 -14  17  655.25   12.63
  -2 -14  17  660.24   11.50
  -2 -14  18  303.88    7.36
   2  14  18  336.24    6.90
   2  14  18  318.09    6.67
   2 -14 -18  343.49    7.92
  -2 -14  19   10.15    1.28
   2 -14 -19   11.72    1.42
   2  14  19   11.83    1.23
   2 -16  17   51.66    2.68
  -2  16  17   51.41    2.35
   2 -16  17   55.35    2.93
  -2 -16 -17   52.38    2.47
   2 -16  16  566.96   10.86
  -2  16  16  542.88    8.66
  -2 -16 -16  542.53   11.02
  -2  16  16  553.48    9.14
  -2 -16 -16  579.04    9.78
   2 -16  16  532.46   10.39
  -2  16  15  243.40    6.29
  -2  16  15  238.07    6.18
  -2 -16 -15  265.86    7.57
  -2 -16 -15  244.82    5.98
  -2  16  15  252.76    6.80
  -2 -16 -15  248.66    8.64
  -2 -16 -15  255.16    8.14
   2 -16  15  235.20    7.98
   2 -16  15  259.03    8.29
  -2  16  14   37.23    2.74
  -2  16  14   40.49    2.98
   2 -16  14   43.12    3.20
  -2 -16 -14   47.51    3.78
  -2 -16 -14   38.48    2.72
  -2  16  14   39.58    3.07
  -2 -16 -14   34.36    3.89
  -2 -16 -14   38.36    3.74
   2 -16  14   40.29    3.95
   2 -16  14   42.47    3.94
  -2  16  14   42.41    3.21
  -2  16  13  215.60    6.79
  -2  16  13  215.35    7.23
  -2 -16 -13  190.78    9.46
   2 -16  13  209.79    6.88
   2 -16  13  204.37    9.35
   2 -16  13  219.38    7.46
  -2 -16 -13  241.54    9.03
  -2 -16 -13  200.86    6.48
  -2 -16 -13  194.19    8.84
   2 -16  13  241.10    9.78
  -2  16  13  237.91    8.02
  -2  16  13  232.98    7.62
  -2  16  12  485.49   10.87
  -2  16  12  540.86   12.16
  -2  16  12  503.35   11.89
  -2  16  12  497.50   12.57
   2 -16  12  491.55   15.00
  -2 -16 -12  458.54   10.43
   2 -16  12  466.85   11.55
  -2 -16 -12  506.24   14.22
   2 -16  12  496.55   12.23
   2 -16  12  402.71   14.04
   2 -16  12  466.91   11.16
  -2  16  11   36.16    3.27
  -2  16  11   35.40    3.61
  -2 -16 -11   32.79    4.23
   2 -16  11   35.00    3.81
  -2 -16 -11   36.52    3.29
   2 -16  11   39.92    3.77
  -2  16  11   41.06    3.81
   2 -16  11   32.50    3.36
   2 -16  11   20.88    3.73
   2 -16  11   39.67    3.19
  -2 -16 -11   25.75    3.79
   2 -16  11   34.51    4.46
  -2 -16 -11   24.99    3.30
  -2  16  11   33.54    3.70
  -2  16  10 1426.41   22.92
  -2 -16 -10 1724.70   23.70
   2 -16  10 1596.50   24.12
   2 -16  10 1301.24   26.83
   2 -16  10 1683.60   22.30
   2 -16  10 1530.75   21.66
  -2 -16 -10 1360.95   25.69
  -2  16  10 1634.78   23.79
  -2 -16 -10 1302.22   23.08
   2 -16  10 1237.94   25.69
  -2 -16 -10 1598.78   22.24
   2 -16  10 1693.77   24.71
   2 -16  10 1451.17   24.10
  -2 -16  -9  237.26   10.33
   2 -16   9  219.20   10.68
   2 -16   9  242.79    9.51
   2 -16   9  267.34   10.41
   2 -16   9  241.26    8.94
   2 -16   9  285.72    9.65
  -2 -16  -9  267.10    9.80
   2 -16   9  227.08   10.67
  -2 -16  -9  204.81    8.93
   2 -16   9  214.54    9.34
  -2 -16  -9  259.58    9.24
   2 -16   9  279.92   10.25
  -2  16   9  227.26    9.06
  -2 -16  -8  609.10   16.06
   2 -16   8  637.43   15.11
   2 -16   8  602.59   14.98
   2 -16   8  650.98   17.61
   2 -16   8  697.47   16.07
  -2  16   8  642.23   15.06
   2 -16   8  506.52   13.42
   2 -16   8  559.71   14.16
   2 -16   8  620.84   16.85
  -2 -16  -8  571.54   16.18
  -2 -16  -8  547.07   14.21
  -2 -16  -8  647.72   16.17
   2 -16   8  709.32   17.14
   2 -16   8  566.70   15.17
  -2 -16  -8  485.39   15.71
  -2  16   7  160.26    7.45
   2 -16   7  120.69    6.94
  -2 -16  -7  155.39    8.10
  -2 -16  -7  151.48    7.25
   2 -16   7  143.51    7.66
   2 -16   7  164.46    7.50
   2 -16   7  176.00    8.52
   2 -16   7  160.81    8.17
   2 -16   7  179.09    9.87
   2 -16   7  167.51    6.19
   2 -16   7  148.73    7.68
  -2 -16  -7  176.89    8.53
   2 -16   7  179.18    9.09
  -2 -16  -7  133.06    8.02
  -2 -16  -7  148.88    7.69
   2 -16   7  158.90    7.96
   2 -16   6  349.79   11.94
   2 -16   6  380.73   10.98
   2 -16   6  359.88   14.99
   2 -16   6  324.67   12.32
   2 -16   6  319.67   11.80
  -2 -16  -6  306.89    9.94
  -2 -16  -6  309.89   10.86
   2 -16   6  298.53   11.74
  -2 -16  -6  286.65   11.12
   2 -16   6  359.29    9.13
   2 -16   6  387.64   13.96
  -2 -16  -6  355.86   12.81
   2 -16   6  318.32   10.98
  -2 -16  -6  334.62   11.00
  -2 -16  -6  226.45   10.32
   2 -16   6  261.42   10.87
   2 -16   5    4.27    2.26
   2 -16   5    5.94    2.54
  -2 -16  -5   17.72    3.41
   2 -16   5    8.69    2.12
  -2 -16  -5   10.29    2.44
  -2 -16  -5    8.70    2.35
   2 -16   5    7.70    1.72
   2 -16   5   10.91    3.01
   2 -16   5   11.22    2.43
   2 -16   5    4.39    1.99
   2 -16   5   13.83    2.37
  -2 -16  -5    3.76    1.92
  -2 -16  -5    8.10    1.89
   2 -16   4 1811.66   33.57
  -2 -16  -4 1255.15   24.42
   2 -16   4 1979.44   35.92
  -2 -16  -4 1953.87   26.92
   2 -16   4 2104.33   27.33
  -2 -16  -4 1861.53   32.27
   2 -16   4 2346.70   24.76
  -2 -16  -4 2028.86   25.28
   2 -16   4 2254.18   28.91
  -2 -16  -4 1701.57   30.55
   2 -16   4 1665.61   35.73
   2 -16   3  102.30    8.64
  -2 -16  -3   77.44    5.63
   2 -16   3  111.40    9.43
  -2 -16  -3   97.35    7.99
   2 -16   3   82.06    8.10
   2 -16   3  136.12    6.75
   2 -16   3   95.00    6.32
   2 -16   3  112.65    9.07
   2 -16   3  119.13    5.43
  -2 -16  -3  119.14    6.13
  -2 -16  -3   72.90    6.34
   2 -16   3  131.72    5.31
  -2 -16  -3  103.01    5.77
  -2 -16  -3  101.63    8.53
   2 -16   2 1398.07   33.63
  -2 -16  -2 1052.70   19.78
   2 -16   2 1462.35   36.62
   2 -16   2 1219.96   29.43
   2 -16   2 1604.63   21.75
   2 -16   2 1281.91   22.35
  -2 -16  -2 1380.21   19.38
   2 -16   2 1738.65   23.86
   2 -16   2 1502.38   33.64
  -2 -16  -2 1068.62   23.51
   2 -16   2 1688.19   19.85
  -2 -16  -2 1243.18   31.03
  -2 -16  -2 1476.55   21.05
   2 -16   2 1590.02   20.50
  -2 -16  -2 1783.68   21.44
  -2 -16  -2 1101.33   30.12
  -2 -16  -2 1403.46   21.42
   2 -16   1   19.43    2.28
   2 -16   1   17.27    2.32
  -2 -16  -1   17.08    2.31
  -2 -16  -1   10.94    3.85
  -2 -16  -1   20.25    2.47
   2 -16   1   10.27    3.49
  -2 -16  -1   11.94    2.57
   2 -16   1   15.43    2.38
   2 -16   1   11.87    3.21
   2 -16   1   17.84    2.55
   2 -16   1   16.54    2.36
   2 -16   1   12.98    2.38
  -2 -16  -1   26.58    2.86
  -2 -16  -1   15.79    2.31
  -2 -16  -1    7.53    3.75
  -2 -16   0   15.27    4.53
   2 -16   0   13.10    4.34
   2 -16   0   20.80    4.41
   2 -16   0    2.27    1.31
  -2 -16   0    3.55    1.34
   2 -16   0   25.00    3.72
   2 -16   0    8.28    1.88
   2 -16   0    4.96    1.52
  -2 -16   0   10.62    1.76
   2 -16   0   10.32    1.81
  -2 -16   0   17.41    4.76
   2 -16   0    4.26    1.40
  -2 -16   0   18.65    2.78
   2 -16   0    2.25    1.26
  -2 -16   0    4.96    1.43
   2 -16   0    8.21    4.49
   2 -16  -1   19.84    2.64
   2 -16  -1   19.08    5.11
   2 -16  -1   14.63    5.23
   2 -16  -1   21.85    2.51
   2 -16  -1   16.01    3.81
   2 -16  -1   18.59    2.48
   2 -16  -1   21.33    2.66
  -2 -16   1   22.63    2.29
  -2 -16   1   21.16    2.60
  -2 -16   1   14.92    4.55
  -2 -16   1   17.72    2.63
   2 -16  -1   20.15    3.16
  -2 -16   1   19.46    2.94
   2 -16  -1   17.55    2.53
   2 -16  -1   16.90    2.51
  -2 -16   2 1123.85   30.68
  -2 -16   2 1564.45   23.25
   2 -16  -2 1492.11   35.22
   2 -16  -2 1512.97   39.03
  -2 -16   2 1624.26   22.22
   2 -16  -2 1483.40   20.38
  -2 -16   2 1595.31   22.16
  -2 -16   2 1204.37   32.32
  -2 -16   2 1225.89   21.63
   2 -16  -2 1332.09   21.91
  -2 -16   2 1322.27   22.66
   2 -16  -2 1279.71   26.90
   2 -16  -2 1374.16   20.56
   2 -16  -2 1495.29   22.25
  -2 -16   3   98.83    8.55
   2 -16  -3  121.11    9.55
  -2 -16   3  130.80    6.80
  -2 -16   3  100.76    6.42
   2 -16  -3  124.60    6.49
  -2 -16   3  101.24    6.39
   2 -16  -3  117.15    5.73
   2 -16  -3   96.84    6.83
   2 -16  -3  130.55   10.78
  -2 -16   3  137.37    6.61
  -2 -16   3  131.14    6.39
   2 -16  -4 2547.96   28.36
   2 -16  -4 1769.55   27.16
  -2 -16   4 1667.26   28.20
  -2 -16   4 1844.11   35.17
   2 -16  -4 2100.76   28.68
  -2 -16   4 1823.03   27.82
  -2 -16   4 2149.58   29.09
   2 -16  -4 2156.10   37.02
   2 -16  -4 2321.62   40.66
   2 -16  -4 1813.08   26.68
  -2 -16   4 2493.37   30.43
  -2 -16   4 2289.94   28.45
   2 -16  -4 2051.34   27.97
   2 -16  -5    7.88    2.92
   2 -16  -5    5.70    1.84
  -2 -16   5    3.97    1.93
   2 -16  -5    3.24    1.58
  -2 -16   5    3.71    2.38
   2 -16  -5    7.02    2.14
  -2 -16   5    3.73    1.78
  -2 -16   5    2.80    2.06
   2 -16  -5    5.18    1.94
  -2 -16   5    6.88    2.02
   2 -16  -5    4.04    1.35
   2 -16  -5    2.85    2.18
   2 -16  -6  320.61    9.66
   2 -16  -6  276.55   10.57
   2 -16  -6  307.01   10.88
  -2 -16   6  356.04   12.66
  -2 -16   6  283.23   10.61
   2 -16  -6  262.96   11.07
   2 -16  -6  364.45   11.10
  -2 -16   6  275.74   11.65
  -2 -16   6  218.25   10.35
  -2 -16   6  293.16   11.21
   2 -16  -6  274.03   10.74
   2 -16  -6  295.11   12.05
   2  16   7  217.92    8.55
   2 -16  -7  172.29    7.43
   2 -16  -7  150.32    8.01
  -2 -16   7  168.86    9.41
  -2 -16   7  172.52    8.62
   2  16   7  202.64    8.61
   2 -16  -7  156.32    8.01
   2 -16  -7  175.69    8.74
   2 -16  -7  173.60    7.97
  -2 -16   7  159.13    8.59
  -2 -16   7  149.69    8.18
   2 -16  -7  150.79    8.22
  -2 -16   8  594.45   15.38
  -2 -16   8  716.60   17.79
   2 -16  -8  551.22   15.86
  -2 -16   8  556.81   16.51
   2 -16  -8  644.81   15.07
   2 -16  -8  556.30   15.53
  -2 -16   8  612.70   16.78
  -2 -16   8  622.79   18.79
   2  16   8  799.25   16.35
   2 -16  -8  654.65   16.29
   2  16   8  822.22   15.85
  -2 -16   9  267.38   10.29
   2 -16  -9  184.99    9.07
  -2 -16   9  205.67    8.63
  -2 -16   9  168.93    9.28
   2 -16  -9  227.34    9.36
   2 -16  -9  183.73    8.91
  -2 -16   9  201.06   11.14
  -2 -16   9  200.48    9.91
   2  16   9  271.81    9.17
   2  16   9  286.69    8.98
   2 -16  -9  212.79    9.56
   2 -16 -10 1189.95   23.53
  -2 -16  10 1749.56   24.95
  -2 -16  10 1439.17   21.87
  -2 -16  10  959.43   22.14
   2 -16 -10 1385.56   24.07
  -2 -16  10 1066.90   25.95
  -2 -16  10 1225.57   24.73
   2 -16 -10 1535.13   24.77
   2  16  10 1680.68   22.14
   2  16  10 1780.66   22.02
   2  16  10 1389.25   23.29
   2  16  11   53.93    3.87
   2  16  11   58.71    4.74
   2 -16 -11   34.91    4.24
  -2 -16  11   61.58    4.46
  -2 -16  11   39.24    4.34
   2 -16 -11   57.02    4.59
  -2 -16  11   43.56    5.35
  -2 -16  11   46.18    4.92
   2  16  11   54.97    3.89
   2 -16 -11   45.45    4.52
   2  16  11   61.66    3.96
   2  16  11   61.87    3.97
   2  16  12  512.03   12.72
   2 -16 -12  255.61   10.58
  -2 -16  12  477.02   10.98
  -2 -16  12  388.38   12.07
   2 -16 -12  329.69   11.45
   2 -16 -12  467.03   11.73
  -2 -16  12  416.82   14.74
   2  16  12  446.03   10.26
   2  16  12  442.67    9.98
   2  16  12  459.59   10.00
   2  16  13  270.94    8.49
  -2 -16  13  206.80    7.81
   2 -16 -13  252.49    7.79
   2  16  13  214.24    6.65
   2 -16 -13  185.90    8.51
   2 -16 -13  199.20    8.45
   2  16  13  224.02    6.69
   2  16  14   42.49    3.17
   2 -16 -14   36.77    2.69
  -2 -16  14   41.75    3.67
   2  16  14   34.67    2.64
   2  16  14   34.24    2.48
   2 -16 -14   33.55    3.56
   2 -16 -14   31.95    3.30
   2  16  14   34.09    2.54
   2  16  15  273.30    6.88
   2  16  15  282.01    7.69
  -2 -16  15  249.22    7.53
  -2 -16  15  253.79    8.45
  -2  16 -15  235.98    6.05
   2  16  15  226.58    5.63
   2 -16 -15  251.77    8.15
   2 -16 -15  251.30    7.80
  -2 -16  16  526.25   10.67
  -2 -16  16  524.10    9.60
   2 -16 -16  546.14   10.52
  -2 -16  17   66.91    2.84
  -2 -16  17   73.03    3.37
  -2 -18 -15   59.42    2.69
   2 -18  15   50.03    2.69
  -2 -18 -14  149.01    5.06
   2 -18  14  148.15    5.49
  -2  18  13   16.97    1.84
  -2 -18 -13   14.47    2.04
  -2 -18 -13   14.09    1.60
  -2  18  13   15.37    1.85
  -2  18  13   14.71    1.68
   2 -18  13   11.01    2.01
  -2 -18 -12  427.73   11.12
  -2 -18 -12  397.59    8.47
  -2  18  12  418.00    9.36
  -2  18  12  403.79    8.74
  -2  18  11  234.81    7.16
   2 -18  11  221.38    7.67
  -2 -18 -11  219.16    6.82
  -2  18  11  230.36    7.58
  -2  18  11  246.15    7.10
   2 -18  11  214.62    7.36
  -2  18  10 1538.72   20.11
  -2 -18 -10 1472.08   19.76
   2 -18  10 1354.96   21.08
  -2  18  10 1419.66   20.63
  -2  18  10 1564.98   19.95
   2 -18  10 1550.21   19.66
   2 -18  10 1415.19   21.20
  -2  18   9  147.43    6.47
  -2 -18  -9   93.07    6.40
   2 -18   9  116.02    6.44
  -2  18   9  122.63    6.37
  -2  18   9  140.61    6.33
   2 -18   9  149.24    7.44
   2 -18   9  150.18    6.67
  -2  18   8  808.59   15.82
   2 -18   8  687.84   15.53
   2 -18   8  795.03   16.34
   2 -18   8  863.85   19.32
   2 -18   8  902.30   17.63
  -2  18   8  625.43   13.82
  -2 -18  -8  878.19   17.11
   2 -18   8  664.90   15.70
  -2 -18  -8  595.43   16.19
  -2 -18  -7   17.12    2.96
  -2 -18  -7   22.05    3.19
   2 -18   7   20.96    3.03
  -2  18   7   18.75    2.79
   2 -18   7   24.72    3.95
   2 -18   7   20.69    2.93
   2 -18   7   20.85    3.19
   2 -18   7   21.29    3.21
  -2  18   7   16.66    2.65
   2 -18   7   17.28    2.84
  -2 -18  -7   24.96    3.34
   2 -18   6  255.57   10.61
  -2 -18  -6  228.19    9.49
   2 -18   6  242.29    9.46
  -2 -18  -6  302.23   11.38
   2 -18   6  279.18    7.75
   2 -18   6  279.74   11.24
   2 -18   6  267.95   10.66
   2 -18   6  248.87    9.08
   2 -18   6  263.35   10.12
  -2  18   6  238.31    8.69
   2 -18   6  228.59    9.89
   2 -18   5  147.71    7.28
  -2 -18  -5  157.78    8.62
   2 -18   5  156.22    5.87
  -2 -18  -5  147.09    7.33
   2 -18   5  142.39    8.53
   2 -18   5  125.77    7.58
  -2 -18  -5  128.17    7.08
   2 -18   5  162.79    7.73
   2 -18   5  149.26    9.04
  -2 -18  -4 1389.65   21.80
  -2 -18  -4 1137.81   23.70
   2 -18   4 1608.27   19.63
   2 -18   4 1389.83   29.31
  -2 -18  -4 1267.22   25.04
   2 -18   4 1055.30   27.83
   2 -18   4 1757.16   33.11
   2 -18   4 1600.21   23.78
   2 -18   4 1532.98   31.74
  -2 -18  -3  272.74    8.95
  -2 -18  -3  226.78   10.17
   2 -18   3  290.54    8.30
   2 -18   3  305.81   10.02
   2 -18   3  285.53   14.38
   2 -18   3  223.39   12.64
  -2 -18  -3  257.78   12.59
   2 -18   3  282.73    9.31
   2 -18   3  250.32   10.33
   2 -18   3  328.70   15.29
   2 -18   3  304.47   15.74
  -2 -18  -2 1449.86   20.41
  -2 -18  -2 1229.62   22.81
   2 -18   2 1562.26   20.18
   2 -18   2 1646.80   18.78
   2 -18   2 1574.57   22.86
   2 -18   2 1652.53   23.43
   2 -18   2 1486.71   35.48
   2 -18   2 1670.79   35.67
   2 -18   2 1478.14   21.78
   2 -18   2 1314.05   29.57
  -2 -18  -2 1353.55   32.08
   2 -18   2 1361.65   23.68
  -2 -18  -2 1415.56   19.41
   2 -18   2 1598.26   39.57
  -2 -18  -1  126.51    5.53
   2 -18   1  143.53    6.74
  -2 -18  -1  144.65    6.02
   2 -18   1  128.88    5.83
  -2 -18  -1  107.86    6.06
   2 -18   1  144.68    5.52
   2 -18   1  150.60    6.85
   2 -18   1  132.41    6.47
   2 -18   1  126.41    8.52
   2 -18   1  115.63    9.68
  -2 -18  -1  120.38   10.63
  -2 -18  -1  125.47    5.87
   2 -18   1  121.12    6.71
   2 -18   0  197.35    6.64
   2 -18   0  194.22    7.18
  -2 -18   0  206.63    7.26
  -2 -18   0  179.81    6.28
   2 -18   0  181.97   13.67
   2 -18   0  185.09    7.59
   2 -18   0  166.49    7.51
   2 -18   0  180.76    9.17
   2 -18   0  174.76   11.20
  -2 -18   0  172.05    7.16
  -2 -18   0  148.09   12.49
   2 -18   0  163.81   14.50
   2 -18  -1  153.54    6.08
  -2 -18   1  150.89    5.58
   2 -18  -1  153.15    6.67
  -2 -18   1  157.96    6.56
   2 -18  -1  151.62   12.12
   2 -18  -1  145.71    6.77
   2 -18  -1  154.35    7.15
   2 -18  -1  147.20    7.48
   2 -18  -1  144.53    9.54
  -2 -18   1  143.08    8.53
  -2 -18   1  151.57   12.68
  -2 -18   1  134.58    6.70
   2 -18  -1  155.78   13.87
   2 -18  -2 1424.37   21.25
   2 -18  -2 1514.15   20.23
  -2 -18   2 1571.03   21.65
   2 -18  -2 1566.98   36.37
   2 -18  -2 1362.69   26.82
   2 -18  -2 1369.09   21.26
  -2 -18   2 1290.97   25.22
   2 -18  -2 1398.18   22.35
  -2 -18   2 1270.36   22.17
  -2 -18   2 1542.65   38.27
   2 -18  -2 1763.98   42.91
   2 -18  -3  264.74    8.48
  -2 -18   3  260.20    8.85
   2 -18  -3  273.61   14.17
   2 -18  -3  230.47    9.94
   2 -18  -3  255.94    9.55
  -2 -18   3  294.54   15.62
  -2 -18   3  227.72    9.67
   2 -18  -3  328.42   17.04
   2 -18  -4 1539.06   21.73
  -2 -18   4 1614.47   23.26
   2 -18  -4 1855.32   36.35
   2 -18  -4 1593.14   31.18
   2 -18  -4 1388.18   23.46
   2 -18  -4 1217.47   21.14
  -2 -18   4 1259.10   24.08
  -2 -18   5  128.19    6.69
   2 -18  -5  115.01    6.60
   2 -18  -5  127.14    6.37
  -2 -18   5  158.20    7.40
   2 -18  -5  153.62    9.45
   2  18   5  156.34    7.70
  -2 -18   5  141.91    7.61
   2 -18  -5  127.42    8.14
  -2 -18   5   98.66    6.93
  -2 -18   5  139.86    9.12
   2 -18  -5  110.69    6.67
  -2 -18   6  278.70   10.32
   2 -18  -6  221.85    9.39
  -2 -18   6  247.89    9.63
   2 -18  -6  266.13   11.26
   2 -18  -6  239.45   10.11
  -2 -18   6  234.05   10.02
  -2 -18   6  211.49   10.01
  -2 -18   6  262.55   11.36
   2 -18  -6  214.60    9.29
  -2 -18   7   21.75    3.17
  -2 -18   7   20.88    3.30
   2 -18  -7   20.42    2.95
   2 -18  -7   15.80    2.89
  -2 -18   7   20.71    3.14
  -2 -18   7   30.03    3.79
   2  18   7   32.71    3.54
   2 -18  -7   17.31    2.85
  -2 -18   7   18.70    3.13
   2 -18  -8  671.08   15.35
  -2 -18   8  643.40   16.22
   2 -18  -8  605.71   15.35
  -2 -18   8  668.35   17.55
  -2 -18   8  528.01   15.37
   2  18   8  899.99   16.12
  -2 -18   8  696.37   15.78
  -2 -18   8  841.03   18.37
   2 -18  -9  101.77    6.09
   2 -18  -9  126.05    6.75
  -2 -18   9  106.17    6.67
  -2 -18   9  114.88    7.47
  -2 -18   9   81.91    5.96
   2  18   9  143.01    6.23
   2  18   9  151.71    6.28
  -2 -18   9  121.95    6.09
  -2 -18   9  155.27    7.40
   2 -18 -10  927.94   18.53
   2  18  10 1462.55   18.85
  -2 -18  10  964.99   21.56
   2 -18 -10 1413.28   21.34
  -2 -18  10 1131.28   21.30
  -2 -18  10 1053.58   20.11
   2  18  10 1534.79   19.21
  -2 -18  10 1586.51   21.80
  -2 -18  11  186.64    8.94
   2 -18 -11  238.52    7.93
  -2 -18  11  211.54    8.63
  -2 -18  11  242.34    7.54
  -2 -18  11  190.88    7.66
   2  18  11  220.25    6.69
   2  18  12  396.56    8.30
   2 -18 -12  422.63    9.32
  -2 -18  12  382.25   11.78
  -2 -18  12  415.33    8.83
  -2 -18  12  373.35    9.28
   2  18  12  396.03    8.36
   2  18  13   14.67    1.68
   2 -18 -13   14.68    1.67
  -2 -18  13   19.97    2.63
   2  18  13   14.43    1.59
   2  18  13   14.01    1.65
   2 -18 -14  155.61    4.04
   2 -18 -14  156.56    5.08
  -2 -18  14  160.72    5.98
  -2 -18  14  157.44    5.31
   2  18  15   58.97    2.70
   2 -18 -15   50.64    2.54
  -2 -18  15   52.72    2.62
   2 -20  12   79.62    3.69
   2 -20  11  849.17   14.01
  -2  20  10  353.50    7.69
  -2  20  10  364.57    7.71
  -2  20   9  985.78   14.07
   2 -20   9  902.36   15.13
  -2 -20  -9 1002.41   14.45
  -2  20   9  902.46   13.56
  -2  20   8  196.41    6.75
   2 -20   8  165.63    6.88
  -2 -20  -8  216.93    7.22
  -2 -20  -8  133.99    6.42
  -2  20   7   21.13    2.56
  -2 -20  -7   19.52    2.55
  -2 -20  -7   23.04    2.78
  -2 -20  -7   15.18    2.38
   2 -20   7   14.76    2.44
  -2  20   6   55.61    4.20
   2 -20   6   66.66    5.09
  -2 -20  -6   68.09    4.74
   2 -20   6   55.39    4.30
  -2 -20  -6   45.05    3.73
  -2 -20  -6   59.86    4.70
   2 -20   6   61.62    4.66
   2 -20   6   59.35    4.42
   2 -20   5  604.44   13.67
   2 -20   5  727.02   19.92
  -2 -20  -5  589.57   12.93
   2 -20   5  660.24   14.59
  -2 -20  -5  650.78   14.88
   2 -20   5  724.59   17.24
  -2 -20  -5  702.88   17.61
   2 -20   5  718.60   15.05
   2 -20   4  215.68    8.16
  -2 -20  -4  219.99    8.76
   2 -20   4  209.83   11.07
   2 -20   4  227.11    9.51
  -2 -20  -4  215.29    7.46
  -2 -20  -4  217.57    8.53
   2 -20   4  246.38    6.75
   2 -20   4  274.37   11.81
  -2 -20  -4  281.34   12.49
   2 -20   3 1268.35   20.10
  -2 -20  -3 1347.13   25.14
   2 -20   3 1283.69   27.01
  -2 -20  -3 1254.78   17.56
   2 -20   3 1332.02   16.78
   2 -20   3 1555.79   31.41
  -2 -20  -3 1655.88   33.96
   2 -20   2  233.76   10.85
   2 -20   2  220.08    8.26
  -2 -20  -2  203.89    6.43
   2 -20   2  279.80   13.57
  -2 -20  -2  241.53   11.91
   2 -20   2  226.69    6.78
   2 -20   2  271.26   14.37
  -2 -20  -2  309.67   16.40
   2 -20   1  269.38    9.16
   2 -20   1  294.67   11.20
  -2 -20  -1  266.30    7.76
  -2 -20  -1  320.19   15.31
   2 -20   1  291.16   13.61
   2 -20   1  295.90    8.03
   2 -20   0    4.30    3.81
   2 -20   0    3.48    1.19
   2 -20   0    4.02    2.29
  -2 -20   0    1.98    2.83
   2 -20   0    3.11    1.42
  -2 -20   0    3.25    1.23
  -2 -20   0    2.72    3.41
   2 -20   0    3.30    2.96
   2 -20  -1  286.58    8.36
  -2 -20   1  304.76    8.37
   2 -20  -1  276.62    9.59
   2 -20  -1  290.61   11.93
  -2 -20   1  369.14   18.18
  -2 -20   1  265.93    8.71
   2 -20  -1  373.15   17.60
   2 -20  -2  253.59    8.20
  -2 -20   2  272.65    8.12
   2  20   2  191.03    7.39
   2 -20  -2  247.03    9.88
  -2 -20   2  233.89    8.62
   2 -20  -2  243.28    9.13
  -2 -20   2  357.69   17.48
   2 -20  -2  333.11   15.59
  -2 -20   2  350.54   17.83
   2 -20  -3 1350.19   17.58
   2 -20  -3 1315.79   19.66
  -2 -20   3 1431.07   19.46
   2  20   3 1080.55   18.99
   2 -20  -3 1224.74   21.16
  -2 -20   3 1257.90   21.31
  -2 -20   3 1999.31   38.43
   2 -20  -3 1667.80   31.78
  -2 -20   3 1833.22   36.34
   2 -20  -4  228.91    7.36
  -2 -20   4  237.42    8.03
   2  20   4  257.51    9.22
   2 -20  -4  198.57    8.39
  -2 -20   4  207.42    8.91
   2 -20  -4  266.96   11.46
  -2 -20   4  280.19   12.65
  -2 -20   5  667.64   13.83
   2 -20  -5  631.51   12.65
   2  20   5  859.31   16.57
  -2 -20   5  850.75   20.34
  -2 -20   5  600.36   15.35
   2 -20  -5  715.04   16.91
  -2 -20   5  766.65   18.51
   2 -20  -6   37.47    3.24
   2 -20  -6   35.87    3.46
  -2 -20   6   34.73    3.34
  -2 -20   6   47.67    4.55
  -2 -20   6   40.85    4.08
   2 -20  -6   38.06    3.70
  -2 -20   6   40.52    3.96
   2 -20  -7   13.43    2.21
   2 -20  -7   14.29    2.18
  -2 -20   7   15.04    2.40
   2  20   7   21.41    2.68
[truncated: 1,140,415 more chars]
