# Supplementary material for: Halogenation engineered metal cluster assemblies
Source: Natl Sci Rev. 2026 Mar 11;13(10):nwag154. doi: 10.1093/nsr/nwag154 (PMC13245388; doi:10.1093/nsr/nwag154)
Supplement: nwag154_Supplemental_Files [file nwag154_supplemental_files.zip › Au4-SBr.cif]

data_au4-sbr
_audit_creation_date               2025-06-03
_audit_creation_method
;
Olex2 1.5
(compiled 2025.05.31 svn.r86d253d1 for OlexSys, GUI svn.r7254)
;
_shelxl_version_number             2013-2
_audit_contact_author_address      ?
_audit_contact_author_email        ?
_audit_contact_author_name         ''
_audit_contact_author_phone        ?
_publ_contact_author_id_orcid      ?
_publ_section_references
;
Dolomanov, O.V., Bourhis, L.J., Gildea, R.J, Howard, J.A.K. & Puschmann, H.
 (2009), J. Appl. Cryst. 42, 339-341.

Sheldrick, G.M. (2015). Acta Cryst. C71, 3-8.
;
_chemical_name_common              ?
_chemical_name_systematic
;
 ?
;
_chemical_formula_moiety           'C36 H28 Au4 Br4 N4 S8'
_chemical_formula_sum              'C36 H28 Au4 Br4 N4 S8'
_chemical_formula_weight           1880.61
_chemical_absolute_configuration   syn
_chemical_melting_point            ?
loop_
  _atom_type_symbol
  _atom_type_description
  _atom_type_scat_dispersion_real
  _atom_type_scat_dispersion_imag
  _atom_type_scat_source
 'C' 'C' 0.0181 0.0091 'International Tables Vol C Tables 4.2.6.8 and 6.1.1.4'
 'H' 'H' 0.0000 0.0000 'International Tables Vol C Tables 4.2.6.8 and 6.1.1.4'
 'Au' 'Au' -4.4197 7.2980
 'International Tables Vol C Tables 4.2.6.8 and 6.1.1.4'
 'Br' 'Br' -0.6763 1.2805
 'International Tables Vol C Tables 4.2.6.8 and 6.1.1.4'
 'N' 'N' 0.0311 0.0180 'International Tables Vol C Tables 4.2.6.8 and 6.1.1.4'
 'S' 'S' 0.3331 0.5567 'International Tables Vol C Tables 4.2.6.8 and 6.1.1.4'

_shelx_space_group_comment
;
The symmetry employed for this shelxl refinement is uniquely defined
by the following loop, which should always be used as a source of
symmetry information in preference to the above space-group names.
They are only intended as comments.
;
_space_group_crystal_system        'triclinic'
_space_group_IT_number             1
_space_group_name_H-M_alt          'P 1'
_space_group_name_Hall             'P 1'
loop_
  _space_group_symop_operation_xyz
 'x, y, z'

_cell_length_a                     9.10310(10)
_cell_length_b                     11.28210(10)
_cell_length_c                     12.79820(10)
_cell_angle_alpha                  64.2910(10)
_cell_angle_beta                   70.3030(10)
_cell_angle_gamma                  77.1720(10)
_cell_volume                       1110.53(2)
_cell_formula_units_Z              1
_cell_measurement_reflns_used      23268
_cell_measurement_temperature      219(20)
_cell_measurement_theta_max        77.0030
_cell_measurement_theta_min        3.9430
_shelx_estimated_absorpt_T_max     0.141
_shelx_estimated_absorpt_T_min     0.141
_exptl_absorpt_coefficient_mu      32.282
_exptl_absorpt_correction_T_max    1.00000
_exptl_absorpt_correction_T_min    0.28301
_exptl_absorpt_correction_type     multi-scan
_exptl_absorpt_process_details
;
CrysAlisPro 1.171.42.92a (Rigaku Oxford Diffraction, 2023)
Empirical absorption correction using spherical harmonics,
implemented in SCALE3 ABSPACK scaling algorithm.
;
_exptl_crystal_colour              colourless
_exptl_crystal_colour_primary      colourless
_exptl_crystal_density_diffrn      2.812
_exptl_crystal_density_meas        ?
_exptl_crystal_density_method      ?
_exptl_crystal_description         plate
_exptl_crystal_F_000               856
_exptl_crystal_size_max            0.1
_exptl_crystal_size_mid            0.1
_exptl_crystal_size_min            0.1
_exptl_special_details
;
 ?
;
_exptl_transmission_factor_max     ?
_exptl_transmission_factor_min     ?
_diffrn_reflns_av_R_equivalents    0.0225
_diffrn_reflns_av_unetI/netI       0.0189
_diffrn_reflns_Laue_measured_fraction_full  0.998
_diffrn_reflns_Laue_measured_fraction_max  0.933
_diffrn_reflns_limit_h_max         11
_diffrn_reflns_limit_h_min         -10
_diffrn_reflns_limit_k_max         14
_diffrn_reflns_limit_k_min         -13
_diffrn_reflns_limit_l_max         15
_diffrn_reflns_limit_l_min         -15
_diffrn_reflns_number              25498
_diffrn_reflns_point_group_measured_fraction_full  0.950
_diffrn_reflns_point_group_measured_fraction_max  0.862
_diffrn_reflns_theta_full          67.684
_diffrn_reflns_theta_max           77.419
_diffrn_reflns_theta_min           3.986
_diffrn_ambient_environment        N~2~
_diffrn_ambient_temperature        219(20)
_diffrn_detector                   'Hybrid Pixel Array Detector'
_diffrn_detector_area_resol_mean   10.0000
_diffrn_detector_type              HyPix
_diffrn_measured_fraction_theta_full  0.998
_diffrn_measured_fraction_theta_max  0.933
_diffrn_measurement_details
;
List of Runs (angles in degrees, time in seconds):

  # Type    Start    End  Width  t~exp~   \w     \q     \k     \f   Frames
--------------------------------------------------------------------------
  1  \w     42.00 110.00   0.50    0.05    --  106.79-125.00-180.00  136
  2  \w     62.00 101.00   0.50    0.05    --  106.79-106.00-123.00   78
  3  \w     54.00  79.00   0.50    0.05    --  106.79 -99.00-120.00   50
  4  \w     41.00  91.00   0.50    0.05    --  106.79 -99.00 -90.00  100
  5  \w     42.00 112.00   0.50    0.05    --  106.79-125.00 -30.00  140
  6  \w     43.00 105.00   0.50    0.05    --  106.79 -99.00 -30.00  124
  7  \w     40.00  65.00   0.50    0.05    --  106.79 -99.00  30.00   50
  8  \w     66.00  95.00   0.50    0.05    --  106.79 -99.00  30.00   58
  9  \w     52.00 100.00   0.50    0.05    --  106.79 -99.00  60.00   96
 10  \w     44.00  88.00   0.50    0.05    --  106.79 -99.00 120.00   88
 11  \w     34.00  61.00   0.50    0.05    --  106.79 -57.00 150.00   54
 12  \w      2.00  69.00   0.50    0.05    --   45.15-106.00-123.00  134
 13  \w     23.00  55.00   0.50    0.05    --   45.15  77.00   0.00   64
 14  \w     23.00 102.00   0.50    0.05    --   45.15  77.00  30.00  158
 15  \w     23.00  82.00   0.50    0.05    --   45.15  77.00 -60.00  118
 16  \w     23.00  78.00   0.50    0.05    --   45.15  77.00-120.00  110
 17  \w     60.00  85.00   0.50    0.05    --   45.15  77.00-150.00   50
 18  \w     23.00  58.00   0.50    0.05    --   45.15  77.00-150.00   70
 19  \w     84.00 110.00   0.50    0.05    --   45.15  77.00-120.00   52
 20  \w    118.00 143.00   0.50    0.05    --  106.79 106.00 -24.00   50
 21  \w     23.00  80.00   0.50    0.05    --   45.15  77.00 150.00  114
 22  \w     90.00 117.00   0.50    0.05    --   45.15  77.00 150.00   54
 23  \w     23.00  70.00   0.50    0.05    --   45.15  77.00  90.00   94
 24  \w    -64.00 -29.00   0.50    0.05    --  -45.15 -59.00 116.07   70
 25  \w    -81.00 -34.00   0.50    0.05    --  -45.15 -38.00 150.00   94
 26  \w    -96.00 -32.00   0.50    0.05    --  -45.15 -48.00   7.52  128
 27  \w    -76.00 -37.00   0.50    0.05    --  -45.15 -19.00   0.00   78
 28  \w   -107.00 -35.00   0.50    0.05    --  -45.15 -38.00-120.00  144
 29  \w   -141.00-103.00   0.50    0.05    --  -97.00 -78.00 -10.88   76
 30  \w    -99.00 -74.00   0.50    0.05    --  -97.00 -78.00 -10.88   50
 31  \w   -103.00 -74.00   0.50    0.05    --  -97.00 -77.00  11.41   58
 32  \w   -107.00 -74.00   0.50    0.05    --  -97.00 -77.00 126.18   66
 33  \w   -146.00-112.00   0.50    0.05    --  -97.00 -77.00 126.18   68
 34  \w   -170.00 -74.00   0.50    0.05    --  -97.00 -77.00  30.00  192
 35  \w   -168.00-139.00   0.50    0.05    --  -97.00 -77.00 -78.97   58
 36  \w   -162.00-131.00   0.50    0.05    --  -97.00 -77.00-180.00   62
 37  \w    -99.00 -74.00   0.50    0.05    --  -97.00 -77.00-180.00   50
 38  \w    -99.00 -74.00   0.50    0.05    --  -97.00 -77.00-146.74   50
 39  \w   -104.00 -78.00   0.50    0.05    --  -97.00 -77.00-120.00   52
 40  \w   -100.00 -74.00   0.50    0.05    --  -97.00 -77.00 -90.00   52
 41  \w   -131.00 -74.00   0.50    0.05    --  -97.00 -77.00 -78.97  114
 42  \w   -167.00-142.00   0.50    0.05    --  -97.00 -77.00 -90.00   50
 43  \w   -141.00 -74.00   0.50    0.05    --  -97.00 -77.00 -38.13  134
 44  \w   -102.00 -77.00   0.50    0.05    --  -97.00 -77.00   0.00   50
 45  \w   -128.00 -74.00   0.50    0.05    --  -97.00 -77.00  60.00  108
 46  \w    -99.00 -74.00   0.50    0.05    --  -97.00 -76.00  69.53   50
 47  \w   -137.00-111.00   0.50    0.05    --  -97.00 -77.00   0.00   52
 48  \w   -104.00 -74.00   0.50    0.05    --  -97.00 -76.00 -70.59   60
 49  \w   -170.00 -74.00   0.50    0.05    --  -97.00 -77.00 -50.80  192
 50  \w   -154.00-119.00   0.50    0.05    --  -97.00 -76.00 -70.59   70
 51  \w   -168.00-131.00   0.50    0.05    --  -97.00 -77.00-146.74   74
 52  \w   -169.00 -76.00   0.50    0.05    --  -97.00 -76.00-164.11  186
 53  \w   -170.00 -76.00   0.50    0.05    --  -97.00 -72.00-109.60  188
 54  \w   -158.00 -77.00   0.50    0.05    --  -97.00 -71.00 -28.17  162
 55  \w   -100.00 -75.00   0.50    0.05    --  -97.00 -75.00  90.34   50
 56  \w   -165.00 -78.00   0.50    0.05    --  -97.00 -68.00 101.19  174
 57  \w   -162.00-137.00   0.50    0.05    --  -97.00 -75.00  90.34   50
 58  \w   -170.00-111.00   0.50    0.05    --  -97.00 -69.00 132.26  118
 59  \w   -102.00 -77.00   0.50    0.05    --  -97.00 -69.00 132.26   50
 60  \w   -112.00 -79.00   0.50    0.05    --  -97.00 -64.00 149.13   66
 61  \w   -111.00 -78.00   0.50    0.05    --  -97.00 -67.00  33.86   66
 62  \w   -116.00 -82.00   0.50    0.05    --  -97.00 -55.00 126.60   68
 63  \w   -169.00 -82.00   0.50    0.05    --  -97.00 -57.00  60.00  174
 64  \w   -154.00-123.00   0.50    0.05    --  -97.00 -67.00  33.86   62
 65  \w   -119.00 -80.00   0.50    0.05    --  -97.00 -62.00-130.70   78
 66  \w   -128.00 -78.00   0.50    0.05    --  -97.00 -67.00-143.67  100
 67  \w   -129.00-104.00   0.50    0.05    --  -97.00-106.00-123.00   50
 68  \w    -43.00  10.00   0.50    0.05    --  -45.15  38.00-150.00  106
 69  \w   -105.00 -24.00   0.50    0.05    --  -97.00  77.00-120.00  162
 70  \w    -69.00 -24.00   0.50    0.05    --  -97.00  57.00 120.00   90
 71  \w    -91.00 -37.00   0.50    0.05    --  -45.15 125.00  60.00  108
 72  \w    -74.00  -9.00   0.50    0.05    --  -45.15 106.00 -24.00  130
 73  \w    -75.00 -38.00   0.50    0.05    --  -97.00 106.00 -24.00   74
;
_diffrn_measurement_device         'four-circle diffractometer'
_diffrn_measurement_device_type    'ROD, Synergy Custom system, HyPix'
_diffrn_measurement_method         '\w scans'
_diffrn_orient_matrix_type        
 'CrysAlisPro convention (1999,Acta A55,543-557)'
_diffrn_orient_matrix_UB_11        0.0078760000
_diffrn_orient_matrix_UB_12        -0.1503335000
_diffrn_orient_matrix_UB_13        0.0378059000
_diffrn_orient_matrix_UB_21        0.0064188000
_diffrn_orient_matrix_UB_22        0.0221623000
_diffrn_orient_matrix_UB_23        -0.1289593000
_diffrn_orient_matrix_UB_31        0.1801887000
_diffrn_orient_matrix_UB_32        -0.0078406000
_diffrn_orient_matrix_UB_33        -0.0351828000
_diffrn_radiation_monochromator    mirror
_diffrn_radiation_probe            x-ray
_diffrn_radiation_type             'Cu K\a'
_diffrn_radiation_wavelength       1.54184
_diffrn_source                     'Rotating-anode X-ray tube'
_diffrn_source_type                'Rigaku (Cu) X-ray Source'
_reflns_Friedel_coverage           0.849
_reflns_Friedel_fraction_full      0.902
_reflns_Friedel_fraction_max       0.792
_reflns_number_gt                  8103
_reflns_number_total               8159
_reflns_special_details
;
 Reflections were merged by SHELXL according to the crystal
 class for the calculation of statistics and refinement.
 
 _reflns_Friedel_fraction is defined as the number of unique
 Friedel pairs measured divided by the number that would be
 possible theoretically, ignoring centric projections and
 systematic absences.
;
_reflns_threshold_expression       'I > 2\s(I)'
_computing_cell_refinement         'CrysAlisPro 1.171.42.92a (Rigaku OD, 2023)'
_computing_data_collection         'CrysAlisPro 1.171.42.92a (Rigaku OD, 2023)'
_computing_data_reduction          'CrysAlisPro 1.171.42.92a (Rigaku OD, 2023)'
_computing_molecular_graphics      'Olex2 1.5 (Dolomanov et al., 2009)'
_computing_publication_material    'Olex2 1.5 (Dolomanov et al., 2009)'
_computing_structure_refinement    'SHELXL 2013/2 (Sheldrick, 2015)'
_computing_structure_solution      'SHELXT 2014/5 (Sheldrick, 2014)'
_refine_diff_density_max           0.760
_refine_diff_density_min           -1.115
_refine_diff_density_rms           0.117
_refine_ls_abs_structure_details
;
 Flack x determined using 3674 quotients [(I+)-(I-)]/[(I+)+(I-)]
 (Parsons and Flack (2004), Acta Cryst. A60, s61).
;
_refine_ls_abs_structure_Flack     -0.024(5)
_refine_ls_extinction_coef         .
_refine_ls_extinction_method       none
_refine_ls_goodness_of_fit_ref     1.069
_refine_ls_hydrogen_treatment      constr
_refine_ls_matrix_type             full
_refine_ls_number_parameters       505
_refine_ls_number_reflns           8159
_refine_ls_number_restraints       3
_refine_ls_R_factor_all            0.0181
_refine_ls_R_factor_gt             0.0179
_refine_ls_restrained_S_all        1.069
_refine_ls_shift/su_max            0.001
_refine_ls_shift/su_mean           0.000
_refine_ls_structure_factor_coef   Fsqd
_refine_ls_weighting_details
;
 w=1/[\s^2^(Fo^2^)+(0.0294P)^2^+0.8509P]
 where P=(Fo^2^+2Fc^2^)/3
;
_refine_ls_weighting_scheme        calc
_refine_ls_wR_factor_gt            0.0469
_refine_ls_wR_factor_ref           0.0470
_refine_special_details
;
 ?
;
_olex2_refinement_description
;
1.a Ternary CH refined with riding coordinates:
 C3(H3), C12(H12), C21(H21), C30(H30)
1.b Secondary CH2 refined with riding coordinates:
 C2(H2A,H2B), C11(H11A,H11B), C20(H20A,H20B), C29(H29A,H29B)
1.c Aromatic/amide H refined with riding coordinates:
 C5(H5), C6(H6), C8(H8), C9(H9), C14(H14), C15(H15), C17(H17), C18(H18),
 C23(H23), C24(H24), C26(H26), C27(H27), C32(H32), C33(H33), C35(H35), C36(H36)
;
_atom_sites_solution_hydrogens     geom
_atom_sites_solution_primary       ?
_atom_sites_solution_secondary     ?
loop_
  _atom_site_label
  _atom_site_type_symbol
  _atom_site_fract_x
  _atom_site_fract_y
  _atom_site_fract_z
  _atom_site_U_iso_or_equiv
  _atom_site_adp_type
  _atom_site_occupancy
  _atom_site_site_symmetry_order
  _atom_site_calc_flag
  _atom_site_refinement_flags_posn
  _atom_site_refinement_flags_adp
  _atom_site_refinement_flags_occupancy
  _atom_site_disorder_assembly
  _atom_site_disorder_group
 Au1 Au 0.22151(3) 0.43354(3) 0.45441(2) 0.02509(8) Uani 1 1 d . . . . .
 Au2 Au 0.41622(3) 0.50565(2) 0.56393(2) 0.01994(7) Uani 1 1 d . . . . .
 Au3 Au 0.74488(3) 0.56416(2) 0.40577(2) 0.02231(8) Uani 1 1 d . . . . .
 Au4 Au 0.54583(3) 0.49668(2) 0.29665(2) 0.01985(7) Uani 1 1 d . . . . .
 Br1 Br 0.71849(15) 0.70720(14) -0.36235(9) 0.0582(3) Uani 1 1 d . . . . .
 Br2 Br 0.03461(14) 0.68969(13) 1.08932(9) 0.0514(3) Uani 1 1 d . . . . .
 Br3 Br 0.19854(14) 0.30631(12) 1.22294(9) 0.0504(3) Uani 1 1 d . . . . .
 Br4 Br 0.97427(14) 0.29369(15) -0.22313(10) 0.0612(3) Uani 1 1 d . . . . .
 S1 S 0.1311(2) 0.64586(19) 0.35285(18) 0.0289(4) Uani 1 1 d . . . . .
 S2 S 0.2510(2) 0.89126(17) 0.16012(18) 0.0352(4) Uani 1 1 d . . . . .
 S3 S 0.6581(2) 0.78241(16) 0.35642(17) 0.0249(4) Uani 1 1 d . . . . .
 S4 S 0.3749(2) 0.95821(16) 0.39600(17) 0.0339(4) Uani 1 1 d . . . . .
 S5 S 0.2897(2) 0.21512(18) 0.55846(18) 0.0302(4) Uani 1 1 d . . . . .
 S6 S 0.4799(3) 0.05188(18) 0.72600(18) 0.0398(5) Uani 1 1 d . . . . .
 S7 S 0.8623(2) 0.35379(17) 0.45187(17) 0.0263(4) Uani 1 1 d . . . . .
 S8 S 0.8434(2) 0.10727(17) 0.43827(19) 0.0355(4) Uani 1 1 d . . . . .
 N1 N 0.4384(8) 0.6787(6) 0.2245(5) 0.0239(13) Uani 1 1 d . . . . .
 N2 N 0.3696(7) 0.7040(5) 0.5053(5) 0.0227(12) Uani 1 1 d . . . . .
 N3 N 0.4565(8) 0.3076(6) 0.6457(5) 0.0251(13) Uani 1 1 d . . . . .
 N4 N 0.6676(8) 0.3161(6) 0.3466(5) 0.0237(12) Uani 1 1 d . . . . .
 C1 C 0.2923(8) 0.7246(7) 0.2482(6) 0.0253(14) Uani 1 1 d . . . . .
 C2 C 0.4564(10) 0.9141(7) 0.1045(7) 0.0349(17) Uani 1 1 d . . . . .
 H2A H 0.4827 0.9744 0.0193 0.042 Uiso 1 1 calc R U . . .
 H2B H 0.4858 0.9507 0.1507 0.042 Uiso 1 1 calc R U . . .
 C3 C 0.5416(9) 0.7758(7) 0.1202(6) 0.0270(14) Uani 1 1 d . . . . .
 H3 H 0.6396 0.7696 0.1404 0.032 Uiso 1 1 calc R U . . .
 C4 C 0.5840(9) 0.7505(6) 0.0056(6) 0.0233(14) Uani 1 1 d . . . . .
 C5 C 0.7209(10) 0.7941(8) -0.0804(7) 0.0302(16) Uani 1 1 d . . . . .
 H5 H 0.7872 0.8336 -0.0645 0.036 Uiso 1 1 calc R U . . .
 C6 C 0.7636(10) 0.7815(8) -0.1897(7) 0.0307(18) Uani 1 1 d . . . . .
 H6 H 0.8576 0.8118 -0.2479 0.037 Uiso 1 1 calc R U . . .
 C7 C 0.6642(11) 0.7233(9) -0.2112(7) 0.0339(19) Uani 1 1 d . . . . .
 C8 C 0.5264(11) 0.6777(9) -0.1271(8) 0.0367(19) Uani 1 1 d . . . . .
 H8 H 0.4604 0.6385 -0.1434 0.044 Uiso 1 1 calc R U . . .
 C9 C 0.4867(11) 0.6907(9) -0.0180(7) 0.0352(18) Uani 1 1 d . . . . .
 H9 H 0.3935 0.6591 0.0407 0.042 Uiso 1 1 calc R U . . .
 C10 C 0.4628(8) 0.7949(6) 0.4297(6) 0.0222(13) Uani 1 1 d . . . . .
 C11 C 0.1829(9) 0.8973(8) 0.4689(7) 0.0344(17) Uani 1 1 d . . . . .
 H11A H 0.1129 0.9517 0.5113 0.041 Uiso 1 1 calc R U . . .
 H11B H 0.1367 0.8985 0.4095 0.041 Uiso 1 1 calc R U . . .
 C12 C 0.2089(8) 0.7568(7) 0.5573(6) 0.0256(14) Uani 1 1 d . . . . .
 H12 H 0.1331 0.7042 0.5598 0.031 Uiso 1 1 calc R U . . .
 C13 C 0.1864(8) 0.7403(7) 0.6864(7) 0.0249(15) Uani 1 1 d . . . . .
 C14 C 0.1887(11) 0.8445(8) 0.7144(8) 0.0328(18) Uani 1 1 d . . . . .
 H14 H 0.2197 0.9256 0.6519 0.039 Uiso 1 1 calc R U . . .
 C15 C 0.1454(12) 0.8318(11) 0.8346(9) 0.042(2) Uani 1 1 d . . . . .
 H15 H 0.1422 0.9047 0.8529 0.051 Uiso 1 1 calc R U . . .
 C16 C 0.1075(10) 0.7094(9) 0.9263(8) 0.0343(19) Uani 1 1 d . . . . .
 C17 C 0.1147(11) 0.6026(9) 0.8981(8) 0.0335(18) Uani 1 1 d . . . . .
 H17 H 0.0928 0.5192 0.9602 0.040 Uiso 1 1 calc R U . . .
 C18 C 0.1538(9) 0.6176(8) 0.7799(8) 0.0310(17) Uani 1 1 d . . . . .
 H18 H 0.1587 0.5443 0.7619 0.037 Uiso 1 1 calc R U . . .
 C19 C 0.4094(9) 0.2121(6) 0.6385(6) 0.0272(15) Uani 1 1 d . . . . .
 C20 C 0.6206(10) 0.1235(8) 0.7489(7) 0.0377(18) Uani 1 1 d . . . . .
 H20A H 0.6344 0.0737 0.8301 0.045 Uiso 1 1 calc R U . . .
 H20B H 0.7224 0.1234 0.6897 0.045 Uiso 1 1 calc R U . . .
 C21 C 0.5508(9) 0.2654(7) 0.7325(6) 0.0290(15) Uani 1 1 d . . . . .
 H21 H 0.6384 0.3223 0.6952 0.035 Uiso 1 1 calc R U . . .
 C22 C 0.4562(9) 0.2807(7) 0.8487(6) 0.0269(15) Uani 1 1 d . . . . .
 C23 C 0.3112(10) 0.2286(8) 0.9146(7) 0.0313(17) Uani 1 1 d . . . . .
 H23 H 0.2658 0.1885 0.8834 0.038 Uiso 1 1 calc R U . . .
 C24 C 0.2341(10) 0.2360(9) 1.0263(8) 0.0356(19) Uani 1 1 d . . . . .
 H24 H 0.1368 0.2011 1.0707 0.043 Uiso 1 1 calc R U . . .
 C25 C 0.3031(10) 0.2958(9) 1.0715(7) 0.0316(18) Uani 1 1 d . . . . .
 C26 C 0.4429(11) 0.3507(11) 1.0053(8) 0.044(2) Uani 1 1 d . . . . .
 H26 H 0.4873 0.3929 1.0352 0.053 Uiso 1 1 calc R U . . .
 C27 C 0.5175(10) 0.3433(9) 0.8950(8) 0.0399(19) Uani 1 1 d . . . . .
 H27 H 0.6125 0.3819 0.8497 0.048 Uiso 1 1 calc R U . . .
 C28 C 0.7753(8) 0.2738(7) 0.4037(6) 0.0245(13) Uani 1 1 d . . . . .
 C29 C 0.6808(10) 0.0811(7) 0.4042(7) 0.0322(16) Uani 1 1 d . . . . .
 H29A H 0.7100 0.0125 0.3715 0.039 Uiso 1 1 calc R U . . .
 H29B H 0.5920 0.0549 0.4764 0.039 Uiso 1 1 calc R U . . .
 C30 C 0.6401(9) 0.2160(6) 0.3094(6) 0.0241(13) Uani 1 1 d . . . . .
 H30 H 0.5271 0.2240 0.3160 0.029 Uiso 1 1 calc R U . . .
 C31 C 0.7319(9) 0.2354(8) 0.1800(7) 0.0288(16) Uani 1 1 d . . . . .
 C32 C 0.7802(10) 0.3569(9) 0.0945(7) 0.0325(18) Uani 1 1 d . . . . .
 H32 H 0.7659 0.4278 0.1180 0.039 Uiso 1 1 calc R U . . .
 C33 C 0.8507(11) 0.3759(10) -0.0274(8) 0.040(2) Uani 1 1 d . . . . .
 H33 H 0.8798 0.4595 -0.0857 0.048 Uiso 1 1 calc R U . . .
 C34 C 0.8760(11) 0.2709(11) -0.0593(8) 0.040(2) Uani 1 1 d . . . . .
 C35 C 0.8300(15) 0.1512(11) 0.0216(9) 0.050(3) Uani 1 1 d . . . . .
 H35 H 0.8464 0.0806 -0.0027 0.060 Uiso 1 1 calc R U . . .
 C36 C 0.7571(14) 0.1328(9) 0.1433(9) 0.050(3) Uani 1 1 d . . . . .
 H36 H 0.7252 0.0493 0.2000 0.060 Uiso 1 1 calc R U . . .

loop_
  _atom_site_aniso_label
  _atom_site_aniso_U_11
  _atom_site_aniso_U_22
  _atom_site_aniso_U_33
  _atom_site_aniso_U_23
  _atom_site_aniso_U_13
  _atom_site_aniso_U_12
 Au1 0.02518(17) 0.02727(17) 0.02287(16) -0.01004(13) -0.00312(13) -0.00739(13)
 Au2 0.02202(16) 0.01740(14) 0.01900(14) -0.00687(11) -0.00409(12) -0.00202(11)
 Au3 0.02135(16) 0.02199(16) 0.02560(16) -0.01269(13) -0.00382(12) -0.00270(12)
 Au4 0.02119(16) 0.01787(14) 0.01949(15) -0.00754(12) -0.00469(11) -0.00074(11)
 Br1 0.0682(8) 0.0804(8) 0.0313(5) -0.0323(5) -0.0083(5) -0.0027(6)
 Br2 0.0481(6) 0.0826(7) 0.0297(5) -0.0266(5) -0.0088(4) -0.0106(5)
 Br3 0.0558(6) 0.0603(6) 0.0316(5) -0.0237(4) -0.0025(4) -0.0014(5)
 Br4 0.0428(6) 0.1090(10) 0.0342(5) -0.0401(6) 0.0032(4) -0.0073(6)
 S1 0.0241(9) 0.0342(9) 0.0273(9) -0.0116(8) -0.0072(7) -0.0015(7)
 S2 0.0380(11) 0.0255(9) 0.0344(9) -0.0064(7) -0.0139(8) 0.0066(7)
 S3 0.0288(9) 0.0195(8) 0.0259(8) -0.0107(7) -0.0025(7) -0.0052(6)
 S4 0.0403(11) 0.0180(8) 0.0361(10) -0.0088(7) -0.0076(8) 0.0030(7)
 S5 0.0372(11) 0.0240(8) 0.0279(9) -0.0117(7) -0.0009(8) -0.0092(7)
 S6 0.0541(13) 0.0184(8) 0.0322(10) -0.0046(7) -0.0046(9) 0.0020(8)
 S7 0.0228(9) 0.0253(8) 0.0332(9) -0.0141(7) -0.0091(7) 0.0011(6)
 S8 0.0366(11) 0.0223(8) 0.0468(11) -0.0147(8) -0.0157(9) 0.0082(7)
 N1 0.031(4) 0.021(3) 0.018(3) -0.006(2) -0.007(2) -0.003(2)
 N2 0.025(3) 0.022(3) 0.023(3) -0.010(2) -0.009(3) -0.001(2)
 N3 0.028(3) 0.021(3) 0.021(3) -0.007(2) -0.002(2) -0.002(2)
 N4 0.029(3) 0.020(3) 0.020(3) -0.009(2) -0.003(2) -0.002(2)
 C1 0.025(4) 0.031(3) 0.025(3) -0.014(3) -0.012(3) 0.003(3)
 C2 0.040(5) 0.025(4) 0.027(4) -0.004(3) -0.004(3) 0.001(3)
 C3 0.031(4) 0.024(3) 0.023(3) -0.008(3) -0.006(3) -0.003(3)
 C4 0.023(4) 0.019(3) 0.022(3) -0.006(3) -0.005(3) 0.003(3)
 C5 0.028(4) 0.031(4) 0.027(4) -0.011(3) -0.009(3) 0.006(3)
 C6 0.025(4) 0.036(4) 0.022(4) -0.011(3) -0.001(3) 0.004(3)
 C7 0.039(5) 0.037(4) 0.023(4) -0.013(3) -0.009(3) 0.006(4)
 C8 0.042(5) 0.044(5) 0.032(4) -0.017(4) -0.013(4) -0.007(4)
 C9 0.035(5) 0.048(5) 0.026(4) -0.020(4) 0.000(3) -0.010(4)
 C10 0.031(4) 0.012(3) 0.024(3) -0.006(2) -0.011(3) 0.000(2)
 C11 0.028(4) 0.040(4) 0.039(4) -0.022(4) -0.013(3) 0.009(3)
 C12 0.024(4) 0.029(3) 0.029(3) -0.017(3) -0.010(3) 0.004(3)
 C13 0.020(4) 0.026(4) 0.028(4) -0.013(3) -0.002(3) -0.003(3)
 C14 0.037(4) 0.029(4) 0.030(4) -0.011(3) -0.001(3) -0.011(3)
 C15 0.039(5) 0.057(6) 0.044(5) -0.034(5) -0.001(4) -0.013(4)
 C16 0.024(4) 0.050(5) 0.034(5) -0.022(4) -0.007(3) -0.003(3)
 C17 0.031(4) 0.033(4) 0.029(4) -0.005(3) -0.009(3) -0.004(3)
 C18 0.027(4) 0.025(4) 0.038(4) -0.012(3) -0.008(3) 0.001(3)
 C19 0.033(4) 0.019(3) 0.018(3) -0.007(3) 0.005(3) -0.001(3)
 C20 0.034(5) 0.037(4) 0.027(4) -0.007(3) -0.006(3) 0.009(3)
 C21 0.030(4) 0.024(3) 0.021(3) -0.001(3) -0.007(3) 0.004(3)
 C22 0.026(4) 0.023(3) 0.022(3) -0.002(3) -0.005(3) 0.000(3)
 C23 0.027(4) 0.032(4) 0.032(4) -0.012(3) -0.004(3) -0.005(3)
 C24 0.023(4) 0.035(4) 0.042(5) -0.016(4) 0.002(3) -0.006(3)
 C25 0.029(4) 0.041(5) 0.024(4) -0.015(3) -0.008(3) 0.004(3)
 C26 0.035(5) 0.071(7) 0.035(5) -0.024(5) -0.010(4) -0.014(4)
 C27 0.026(4) 0.058(5) 0.036(4) -0.018(4) -0.005(3) -0.011(4)
 C28 0.020(3) 0.027(3) 0.025(3) -0.012(3) -0.003(3) 0.002(3)
 C29 0.045(5) 0.019(3) 0.032(4) -0.010(3) -0.007(3) -0.003(3)
 C30 0.027(4) 0.018(3) 0.028(3) -0.011(3) -0.005(3) -0.003(2)
 C31 0.031(4) 0.028(4) 0.027(4) -0.012(3) -0.005(3) -0.006(3)
 C32 0.031(4) 0.036(4) 0.027(4) -0.013(3) 0.000(3) -0.010(3)
 C33 0.032(5) 0.055(6) 0.031(4) -0.016(4) 0.000(4) -0.014(4)
 C34 0.031(5) 0.066(6) 0.021(4) -0.021(4) -0.001(3) -0.002(4)
 C35 0.072(7) 0.047(6) 0.040(5) -0.028(5) -0.009(5) -0.007(5)
 C36 0.083(8) 0.032(4) 0.033(5) -0.019(4) -0.003(5) -0.012(5)

_geom_special_details
;
 All esds (except the esd in the dihedral angle between two l.s. planes)
 are estimated using the full covariance matrix.  The cell esds are taken
 into account individually in the estimation of esds in distances, angles
 and torsion angles; correlations between esds in cell parameters are only
 used when they are defined by crystal symmetry.  An approximate (isotropic)
 treatment of cell esds is used for estimating esds involving l.s. planes.
;
loop_
  _geom_bond_atom_site_label_1
  _geom_bond_atom_site_label_2
  _geom_bond_distance
  _geom_bond_site_symmetry_2
  _geom_bond_publ_flag
 Au1 Au2 3.0120(4) . ?
 Au1 Au4 2.9946(4) . ?
 Au1 S1 2.2912(19) . ?
 Au1 S5 2.2940(19) . ?
 Au2 Au3 3.0199(4) . ?
 Au2 Au4 3.2604(3) . ?
 Au2 N2 2.022(6) . ?
 Au2 N3 2.022(6) . ?
 Au3 Au4 3.0090(4) . ?
 Au3 S3 2.2823(17) . ?
 Au3 S7 2.2821(17) . ?
 Au4 N1 2.024(6) . ?
 Au4 N4 2.033(6) . ?
 Br1 C7 1.908(8) . ?
 Br2 C16 1.890(9) . ?
 Br3 C25 1.893(8) . ?
 Br4 C34 1.906(8) . ?
 S1 C1 1.720(8) . ?
 S2 C1 1.755(7) . ?
 S2 C2 1.796(9) . ?
 S3 C10 1.715(7) . ?
 S4 C10 1.763(6) . ?
 S4 C11 1.809(9) . ?
 S5 C19 1.716(8) . ?
 S6 C19 1.774(7) . ?
 S6 C20 1.816(10) . ?
 S7 C28 1.719(7) . ?
 S8 C28 1.748(7) . ?
 S8 C29 1.791(9) . ?
 N1 C1 1.299(10) . ?
 N1 C3 1.486(9) . ?
 N2 C10 1.296(9) . ?
 N2 C12 1.496(9) . ?
 N3 C19 1.292(9) . ?
 N3 C21 1.484(9) . ?
 N4 C28 1.302(9) . ?
 N4 C30 1.496(8) . ?
 C2 H2A 0.9800 . ?
 C2 H2B 0.9800 . ?
 C2 C3 1.541(10) . ?
 C3 H3 0.9900 . ?
 C3 C4 1.521(10) . ?
 C4 C5 1.373(11) . ?
 C4 C9 1.397(11) . ?
 C5 H5 0.9400 . ?
 C5 C6 1.382(11) . ?
 C6 H6 0.9400 . ?
 C6 C7 1.384(13) . ?
 C7 C8 1.375(13) . ?
 C8 H8 0.9400 . ?
 C8 C9 1.384(11) . ?
 C9 H9 0.9400 . ?
 C11 H11A 0.9800 . ?
 C11 H11B 0.9800 . ?
 C11 C12 1.519(10) . ?
 C12 H12 0.9900 . ?
 C12 C13 1.526(10) . ?
 C13 C14 1.376(11) . ?
 C13 C18 1.393(11) . ?
 C14 H14 0.9400 . ?
 C14 C15 1.403(13) . ?
 C15 H15 0.9400 . ?
 C15 C16 1.392(14) . ?
 C16 C17 1.383(13) . ?
 C17 H17 0.9400 . ?
 C17 C18 1.373(13) . ?
 C18 H18 0.9400 . ?
 C20 H20A 0.9800 . ?
 C20 H20B 0.9800 . ?
 C20 C21 1.536(10) . ?
 C21 H21 0.9900 . ?
 C21 C22 1.508(10) . ?
 C22 C23 1.402(11) . ?
 C22 C27 1.386(12) . ?
 C23 H23 0.9400 . ?
 C23 C24 1.394(12) . ?
 C24 H24 0.9400 . ?
 C24 C25 1.399(12) . ?
 C25 C26 1.374(13) . ?
 C26 H26 0.9400 . ?
 C26 C27 1.375(12) . ?
 C27 H27 0.9400 . ?
 C29 H29A 0.9800 . ?
 C29 H29B 0.9800 . ?
 C29 C30 1.542(9) . ?
 C30 H30 0.9900 . ?
 C30 C31 1.524(10) . ?
 C31 C32 1.383(11) . ?
 C31 C36 1.376(11) . ?
 C32 H32 0.9400 . ?
 C32 C33 1.411(12) . ?
 C33 H33 0.9400 . ?
 C33 C34 1.362(14) . ?
 C34 C35 1.348(16) . ?
 C35 H35 0.9400 . ?
 C35 C36 1.412(14) . ?
 C36 H36 0.9400 . ?

loop_
  _geom_angle_atom_site_label_1
  _geom_angle_atom_site_label_2
  _geom_angle_atom_site_label_3
  _geom_angle
  _geom_angle_site_symmetry_1
  _geom_angle_site_symmetry_3
  _geom_angle_publ_flag
 Au4 Au1 Au2 65.750(8) . . ?
 S1 Au1 Au2 95.87(5) . . ?
 S1 Au1 Au4 89.11(5) . . ?
 S1 Au1 S5 174.60(7) . . ?
 S5 Au1 Au2 88.63(5) . . ?
 S5 Au1 Au4 95.47(5) . . ?
 Au1 Au2 Au3 113.960(11) . . ?
 Au1 Au2 Au4 56.869(8) . . ?
 Au3 Au2 Au4 57.101(8) . . ?
 N2 Au2 Au1 102.02(17) . . ?
 N2 Au2 Au3 85.26(18) . . ?
 N2 Au2 Au4 95.76(16) . . ?
 N2 Au2 N3 172.0(2) . . ?
 N3 Au2 Au1 83.35(18) . . ?
 N3 Au2 Au3 98.09(18) . . ?
 N3 Au2 Au4 92.18(17) . . ?
 Au4 Au3 Au2 65.477(8) . . ?
 S3 Au3 Au2 86.84(5) . . ?
 S3 Au3 Au4 97.91(5) . . ?
 S7 Au3 Au2 99.50(5) . . ?
 S7 Au3 Au4 88.34(5) . . ?
 S7 Au3 S3 172.55(7) . . ?
 Au1 Au4 Au2 57.382(8) . . ?
 Au1 Au4 Au3 114.795(11) . . ?
 Au3 Au4 Au2 57.422(8) . . ?
 N1 Au4 Au1 83.31(18) . . ?
 N1 Au4 Au2 90.95(16) . . ?
 N1 Au4 Au3 98.70(17) . . ?
 N1 Au4 N4 172.5(2) . . ?
 N4 Au4 Au1 101.70(18) . . ?
 N4 Au4 Au2 96.41(16) . . ?
 N4 Au4 Au3 84.30(17) . . ?
 C1 S1 Au1 106.4(2) . . ?
 C1 S2 C2 90.3(3) . . ?
 C10 S3 Au3 108.7(2) . . ?
 C10 S4 C11 90.3(3) . . ?
 C19 S5 Au1 106.4(2) . . ?
 C19 S6 C20 90.0(4) . . ?
 C28 S7 Au3 107.2(2) . . ?
 C28 S8 C29 90.1(3) . . ?
 C1 N1 Au4 131.5(5) . . ?
 C1 N1 C3 113.3(6) . . ?
 C3 N1 Au4 115.0(5) . . ?
 C10 N2 Au2 128.7(5) . . ?
 C10 N2 C12 113.8(6) . . ?
 C12 N2 Au2 117.5(4) . . ?
 C19 N3 Au2 131.1(5) . . ?
 C19 N3 C21 114.8(6) . . ?
 C21 N3 Au2 114.1(4) . . ?
 C28 N4 Au4 129.2(5) . . ?
 C28 N4 C30 112.7(6) . . ?
 C30 N4 Au4 118.0(4) . . ?
 S1 C1 S2 114.5(4) . . ?
 N1 C1 S1 129.6(6) . . ?
 N1 C1 S2 115.8(6) . . ?
 S2 C2 H2A 110.6 . . ?
 S2 C2 H2B 110.6 . . ?
 H2A C2 H2B 108.7 . . ?
 C3 C2 S2 105.7(5) . . ?
 C3 C2 H2A 110.6 . . ?
 C3 C2 H2B 110.6 . . ?
 N1 C3 C2 107.1(6) . . ?
 N1 C3 H3 108.3 . . ?
 N1 C3 C4 112.7(6) . . ?
 C2 C3 H3 108.3 . . ?
 C4 C3 C2 112.0(6) . . ?
 C4 C3 H3 108.3 . . ?
 C5 C4 C3 118.0(7) . . ?
 C5 C4 C9 119.0(7) . . ?
 C9 C4 C3 122.9(7) . . ?
 C4 C5 H5 119.2 . . ?
 C4 C5 C6 121.6(8) . . ?
 C6 C5 H5 119.2 . . ?
 C5 C6 H6 120.9 . . ?
 C5 C6 C7 118.2(8) . . ?
 C7 C6 H6 120.9 . . ?
 C6 C7 Br1 119.2(6) . . ?
 C8 C7 Br1 119.0(7) . . ?
 C8 C7 C6 121.9(7) . . ?
 C7 C8 H8 120.6 . . ?
 C7 C8 C9 118.8(8) . . ?
 C9 C8 H8 120.6 . . ?
 C4 C9 H9 119.7 . . ?
 C8 C9 C4 120.5(8) . . ?
 C8 C9 H9 119.7 . . ?
 S3 C10 S4 114.5(4) . . ?
 N2 C10 S3 130.5(5) . . ?
 N2 C10 S4 115.0(5) . . ?
 S4 C11 H11A 110.6 . . ?
 S4 C11 H11B 110.6 . . ?
 H11A C11 H11B 108.7 . . ?
 C12 C11 S4 105.6(5) . . ?
 C12 C11 H11A 110.6 . . ?
 C12 C11 H11B 110.6 . . ?
 N2 C12 C11 106.9(6) . . ?
 N2 C12 H12 107.5 . . ?
 N2 C12 C13 111.4(5) . . ?
 C11 C12 H12 107.5 . . ?
 C11 C12 C13 115.7(6) . . ?
 C13 C12 H12 107.5 . . ?
 C14 C13 C12 122.1(7) . . ?
 C14 C13 C18 118.7(7) . . ?
 C18 C13 C12 119.1(6) . . ?
 C13 C14 H14 119.5 . . ?
 C13 C14 C15 121.1(8) . . ?
 C15 C14 H14 119.5 . . ?
 C14 C15 H15 120.6 . . ?
 C16 C15 C14 118.9(8) . . ?
 C16 C15 H15 120.6 . . ?
 C15 C16 Br2 120.6(7) . . ?
 C17 C16 Br2 119.4(7) . . ?
 C17 C16 C15 120.0(8) . . ?
 C16 C17 H17 119.8 . . ?
 C18 C17 C16 120.3(9) . . ?
 C18 C17 H17 119.8 . . ?
 C13 C18 H18 119.6 . . ?
 C17 C18 C13 120.8(8) . . ?
 C17 C18 H18 119.6 . . ?
 S5 C19 S6 114.8(4) . . ?
 N3 C19 S5 130.5(6) . . ?
 N3 C19 S6 114.6(6) . . ?
 S6 C20 H20A 110.7 . . ?
 S6 C20 H20B 110.7 . . ?
 H20A C20 H20B 108.8 . . ?
 C21 C20 S6 105.3(5) . . ?
 C21 C20 H20A 110.7 . . ?
 C21 C20 H20B 110.7 . . ?
 N3 C21 C20 106.6(6) . . ?
 N3 C21 H21 108.0 . . ?
 N3 C21 C22 112.0(6) . . ?
 C20 C21 H21 108.0 . . ?
 C22 C21 C20 114.0(6) . . ?
 C22 C21 H21 108.0 . . ?
 C23 C22 C21 122.2(7) . . ?
 C27 C22 C21 119.1(7) . . ?
 C27 C22 C23 118.6(7) . . ?
 C22 C23 H23 120.0 . . ?
 C24 C23 C22 120.1(7) . . ?
 C24 C23 H23 120.0 . . ?
 C23 C24 H24 120.3 . . ?
 C23 C24 C25 119.3(8) . . ?
 C25 C24 H24 120.3 . . ?
 C24 C25 Br3 119.4(7) . . ?
 C26 C25 Br3 119.9(7) . . ?
 C26 C25 C24 120.6(8) . . ?
 C25 C26 H26 120.2 . . ?
 C25 C26 C27 119.5(8) . . ?
 C27 C26 H26 120.2 . . ?
 C22 C27 H27 119.1 . . ?
 C26 C27 C22 121.8(8) . . ?
 C26 C27 H27 119.1 . . ?
 S7 C28 S8 114.0(4) . . ?
 N4 C28 S7 130.9(5) . . ?
 N4 C28 S8 115.1(5) . . ?
 S8 C29 H29A 110.9 . . ?
 S8 C29 H29B 110.9 . . ?
 H29A C29 H29B 108.9 . . ?
 C30 C29 S8 104.2(5) . . ?
 C30 C29 H29A 110.9 . . ?
 C30 C29 H29B 110.9 . . ?
 N4 C30 C29 105.0(5) . . ?
 N4 C30 H30 108.3 . . ?
 N4 C30 C31 112.8(6) . . ?
 C29 C30 H30 108.3 . . ?
 C31 C30 C29 113.9(6) . . ?
 C31 C30 H30 108.3 . . ?
 C32 C31 C30 121.9(7) . . ?
 C36 C31 C30 119.7(7) . . ?
 C36 C31 C32 118.2(8) . . ?
 C31 C32 H32 119.5 . . ?
 C31 C32 C33 120.9(8) . . ?
 C33 C32 H32 119.5 . . ?
 C32 C33 H33 120.6 . . ?
 C34 C33 C32 118.8(9) . . ?
 C34 C33 H33 120.6 . . ?
 C33 C34 Br4 119.5(8) . . ?
 C35 C34 Br4 118.7(8) . . ?
 C35 C34 C33 121.8(8) . . ?
 C34 C35 H35 120.3 . . ?
 C34 C35 C36 119.3(9) . . ?
 C36 C35 H35 120.3 . . ?
 C31 C36 C35 120.9(9) . . ?
 C31 C36 H36 119.6 . . ?
 C35 C36 H36 119.6 . . ?

loop_
  _geom_torsion_atom_site_label_1
  _geom_torsion_atom_site_label_2
  _geom_torsion_atom_site_label_3
  _geom_torsion_atom_site_label_4
  _geom_torsion
  _geom_torsion_site_symmetry_1
  _geom_torsion_site_symmetry_2
  _geom_torsion_site_symmetry_3
  _geom_torsion_site_symmetry_4
  _geom_torsion_publ_flag
 Au1 S1 C1 S2 -179.2(3) . . . . ?
 Au1 S1 C1 N1 1.5(7) . . . . ?
 Au1 S5 C19 S6 -179.3(3) . . . . ?
 Au1 S5 C19 N3 0.7(7) . . . . ?
 Au2 N2 C10 S3 -2.7(10) . . . . ?
 Au2 N2 C10 S4 177.1(3) . . . . ?
 Au2 N2 C12 C11 -158.5(5) . . . . ?
 Au2 N2 C12 C13 74.2(6) . . . . ?
 Au2 N3 C19 S5 -1.4(11) . . . . ?
 Au2 N3 C19 S6 178.6(4) . . . . ?
 Au2 N3 C21 C20 -159.4(5) . . . . ?
 Au2 N3 C21 C22 75.3(7) . . . . ?
 Au3 S3 C10 S4 -177.4(3) . . . . ?
 Au3 S3 C10 N2 2.5(7) . . . . ?
 Au3 S7 C28 S8 -176.9(3) . . . . ?
 Au3 S7 C28 N4 2.8(8) . . . . ?
 Au4 N1 C1 S1 0.2(10) . . . . ?
 Au4 N1 C1 S2 -179.1(4) . . . . ?
 Au4 N1 C3 C2 -162.3(5) . . . . ?
 Au4 N1 C3 C4 74.1(7) . . . . ?
 Au4 N4 C28 S7 -3.6(10) . . . . ?
 Au4 N4 C28 S8 176.1(4) . . . . ?
 Au4 N4 C30 C29 -154.0(5) . . . . ?
 Au4 N4 C30 C31 81.3(7) . . . . ?
 Br1 C7 C8 C9 -179.4(7) . . . . ?
 Br2 C16 C17 C18 174.1(7) . . . . ?
 Br3 C25 C26 C27 -179.5(7) . . . . ?
 Br4 C34 C35 C36 180.0(9) . . . . ?
 S2 C2 C3 N1 -28.7(7) . . . . ?
 S2 C2 C3 C4 95.3(6) . . . . ?
 S4 C11 C12 N2 -29.9(6) . . . . ?
 S4 C11 C12 C13 94.8(6) . . . . ?
 S6 C20 C21 N3 -30.0(7) . . . . ?
 S6 C20 C21 C22 94.1(7) . . . . ?
 S8 C29 C30 N4 -36.4(6) . . . . ?
 S8 C29 C30 C31 87.5(6) . . . . ?
 N1 C3 C4 C5 -154.4(6) . . . . ?
 N1 C3 C4 C9 28.7(10) . . . . ?
 N2 C12 C13 C14 103.9(8) . . . . ?
 N2 C12 C13 C18 -79.8(8) . . . . ?
 N3 C21 C22 C23 51.6(9) . . . . ?
 N3 C21 C22 C27 -131.3(7) . . . . ?
 N4 C30 C31 C32 -24.7(10) . . . . ?
 N4 C30 C31 C36 160.9(8) . . . . ?
 C1 S2 C2 C3 23.1(5) . . . . ?
 C1 N1 C3 C2 21.7(8) . . . . ?
 C1 N1 C3 C4 -101.9(7) . . . . ?
 C2 S2 C1 S1 168.3(4) . . . . ?
 C2 S2 C1 N1 -12.3(6) . . . . ?
 C2 C3 C4 C5 84.8(8) . . . . ?
 C2 C3 C4 C9 -92.2(9) . . . . ?
 C3 N1 C1 S1 175.3(5) . . . . ?
 C3 N1 C1 S2 -3.9(8) . . . . ?
 C3 C4 C5 C6 -176.4(7) . . . . ?
 C3 C4 C9 C8 175.8(7) . . . . ?
 C4 C5 C6 C7 0.0(12) . . . . ?
 C5 C4 C9 C8 -1.1(12) . . . . ?
 C5 C6 C7 Br1 179.0(6) . . . . ?
 C5 C6 C7 C8 -0.3(13) . . . . ?
 C6 C7 C8 C9 -0.1(13) . . . . ?
 C7 C8 C9 C4 0.8(13) . . . . ?
 C9 C4 C5 C6 0.7(11) . . . . ?
 C10 S4 C11 C12 23.8(5) . . . . ?
 C10 N2 C12 C11 23.5(8) . . . . ?
 C10 N2 C12 C13 -103.8(7) . . . . ?
 C11 S4 C10 S3 168.1(4) . . . . ?
 C11 S4 C10 N2 -11.8(6) . . . . ?
 C11 C12 C13 C14 -18.5(11) . . . . ?
 C11 C12 C13 C18 157.9(7) . . . . ?
 C12 N2 C10 S3 175.0(5) . . . . ?
 C12 N2 C10 S4 -5.2(7) . . . . ?
 C12 C13 C14 C15 170.6(8) . . . . ?
 C12 C13 C18 C17 -172.3(8) . . . . ?
 C13 C14 C15 C16 3.3(14) . . . . ?
 C14 C13 C18 C17 4.2(12) . . . . ?
 C14 C15 C16 Br2 -175.6(7) . . . . ?
 C14 C15 C16 C17 0.8(14) . . . . ?
 C15 C16 C17 C18 -2.3(14) . . . . ?
 C16 C17 C18 C13 -0.2(13) . . . . ?
 C18 C13 C14 C15 -5.7(13) . . . . ?
 C19 S6 C20 C21 24.2(5) . . . . ?
 C19 N3 C21 C20 23.1(8) . . . . ?
 C19 N3 C21 C22 -102.2(7) . . . . ?
 C20 S6 C19 S5 167.4(4) . . . . ?
 C20 S6 C19 N3 -12.7(6) . . . . ?
 C20 C21 C22 C23 -69.5(9) . . . . ?
 C20 C21 C22 C27 107.5(9) . . . . ?
 C21 N3 C19 S5 175.5(5) . . . . ?
 C21 N3 C19 S6 -4.4(8) . . . . ?
 C21 C22 C23 C24 174.8(7) . . . . ?
 C21 C22 C27 C26 -174.5(8) . . . . ?
 C22 C23 C24 C25 0.0(12) . . . . ?
 C23 C22 C27 C26 2.7(13) . . . . ?
 C23 C24 C25 Br3 179.9(6) . . . . ?
 C23 C24 C25 C26 2.1(14) . . . . ?
 C24 C25 C26 C27 -1.8(14) . . . . ?
 C25 C26 C27 C22 -0.7(15) . . . . ?
 C27 C22 C23 C24 -2.3(11) . . . . ?
 C28 S8 C29 C30 28.7(5) . . . . ?
 C28 N4 C30 C29 28.9(8) . . . . ?
 C28 N4 C30 C31 -95.7(7) . . . . ?
 C29 S8 C28 S7 165.8(4) . . . . ?
 C29 S8 C28 N4 -13.9(6) . . . . ?
 C29 C30 C31 C32 -144.3(8) . . . . ?
 C29 C30 C31 C36 41.3(11) . . . . ?
 C30 N4 C28 S7 173.0(5) . . . . ?
 C30 N4 C28 S8 -7.3(8) . . . . ?
 C30 C31 C32 C33 -173.4(8) . . . . ?
 C30 C31 C36 C35 174.6(10) . . . . ?
 C31 C32 C33 C34 -2.4(14) . . . . ?
 C32 C31 C36 C35 -0.1(16) . . . . ?
 C32 C33 C34 Br4 -179.0(7) . . . . ?
 C32 C33 C34 C35 2.6(15) . . . . ?
 C33 C34 C35 C36 -1.5(17) . . . . ?
 C34 C35 C36 C31 0.2(18) . . . . ?
 C36 C31 C32 C33 1.1(13) . . . . ?

_shelx_res_file
;
TITL hy_b.res in P1
REM Old TITL HY in P1
REM SHELXT solution in P1
REM R1 0.098, Rweak 0.017, Alpha 0.000, Orientation as input
REM Flack x = 0.316 ( 0.009 ) from Parsons' quotients
REM Formula found by SHELXT: C21 N4 O9 Au4 Br2 S10
CELL 1.54184 9.1031 11.2821 12.7982 64.291 70.303 77.172
ZERR 1 0.0001 0.0001 0.0001 0.001 0.001 0.001
LATT -1
SFAC C H Au Br N S
UNIT 36 28 4 4 4 8

L.S. 10
PLAN  11
SIZE 0.1 0.1 0.1
TEMP -54
CONF
BOND $H
LIST 6
MORE -1
fmap 2
acta
REM <olex2.extras>
REM <HklSrc "%.\\Au4-SBr.hkl">
REM </olex2.extras>

WGHT    0.029400    0.850900
FVAR       0.30855
AU1   3    0.221515    0.433544    0.454412    11.00000    0.02518    0.02727 =
         0.02287   -0.01004   -0.00312   -0.00739
AU2   3    0.416220    0.505650    0.563932    11.00000    0.02202    0.01740 =
         0.01900   -0.00687   -0.00409   -0.00202
AU3   3    0.744879    0.564160    0.405767    11.00000    0.02135    0.02199 =
         0.02560   -0.01269   -0.00382   -0.00270
AU4   3    0.545827    0.496677    0.296650    11.00000    0.02119    0.01787 =
         0.01949   -0.00754   -0.00469   -0.00074
BR1   4    0.718487    0.707199   -0.362352    11.00000    0.06818    0.08044 =
         0.03127   -0.03232   -0.00833   -0.00270
BR2   4    0.034610    0.689690    1.089320    11.00000    0.04813    0.08263 =
         0.02970   -0.02662   -0.00876   -0.01060
BR3   4    0.198539    0.306309    1.222940    11.00000    0.05579    0.06030 =
         0.03162   -0.02371   -0.00254   -0.00137
BR4   4    0.974274    0.293692   -0.223134    11.00000    0.04285    0.10898 =
         0.03416   -0.04011    0.00316   -0.00731
S1    6    0.131071    0.645862    0.352853    11.00000    0.02414    0.03417 =
         0.02734   -0.01159   -0.00723   -0.00151
S2    6    0.251001    0.891257    0.160123    11.00000    0.03801    0.02546 =
         0.03443   -0.00640   -0.01388    0.00663
S3    6    0.658142    0.782410    0.356423    11.00000    0.02884    0.01949 =
         0.02586   -0.01070   -0.00245   -0.00521
S4    6    0.374865    0.958213    0.395996    11.00000    0.04034    0.01804 =
         0.03605   -0.00880   -0.00760    0.00301
S5    6    0.289743    0.215123    0.558462    11.00000    0.03719    0.02399 =
         0.02795   -0.01169   -0.00087   -0.00918
S6    6    0.479905    0.051877    0.726001    11.00000    0.05412    0.01839 =
         0.03217   -0.00462   -0.00461    0.00199
S7    6    0.862349    0.353794    0.451869    11.00000    0.02284    0.02532 =
         0.03323   -0.01409   -0.00913    0.00112
S8    6    0.843403    0.107269    0.438272    11.00000    0.03661    0.02232 =
         0.04677   -0.01475   -0.01568    0.00822
N1    5    0.438429    0.678675    0.224537    11.00000    0.03115    0.02125 =
         0.01850   -0.00648   -0.00687   -0.00323
N2    5    0.369621    0.704007    0.505312    11.00000    0.02537    0.02238 =
         0.02288   -0.01000   -0.00884   -0.00098
N3    5    0.456526    0.307579    0.645682    11.00000    0.02752    0.02092 =
         0.02109   -0.00653   -0.00214   -0.00180
N4    5    0.667613    0.316071    0.346611    11.00000    0.02851    0.02011 =
         0.02033   -0.00933   -0.00260   -0.00157
C1    1    0.292285    0.724577    0.248246    11.00000    0.02521    0.03087 =
         0.02480   -0.01410   -0.01194    0.00296
C2    1    0.456392    0.914119    0.104463    11.00000    0.03998    0.02503 =
         0.02712   -0.00427   -0.00432    0.00088
AFIX  23
H2A   2    0.482740    0.974356    0.019325    11.00000   -1.20000
H2B   2    0.485802    0.950743    0.150690    11.00000   -1.20000
AFIX   0
C3    1    0.541645    0.775756    0.120179    11.00000    0.03143    0.02436 =
         0.02275   -0.00801   -0.00561   -0.00349
AFIX  13
H3    2    0.639644    0.769554    0.140415    11.00000   -1.20000
AFIX   0
C4    1    0.584028    0.750481    0.005594    11.00000    0.02272    0.01948 =
         0.02178   -0.00572   -0.00498    0.00288
C5    1    0.720914    0.794140   -0.080358    11.00000    0.02848    0.03095 =
         0.02718   -0.01058   -0.00925    0.00558
AFIX  43
H5    2    0.787230    0.833555   -0.064492    11.00000   -1.20000
AFIX   0
C6    1    0.763588    0.781542   -0.189677    11.00000    0.02488    0.03646 =
         0.02222   -0.01136   -0.00072    0.00439
AFIX  43
H6    2    0.857635    0.811767   -0.247897    11.00000   -1.20000
AFIX   0
C7    1    0.664224    0.723265   -0.211161    11.00000    0.03945    0.03714 =
         0.02298   -0.01348   -0.00949    0.00588
C8    1    0.526435    0.677740   -0.127093    11.00000    0.04157    0.04389 =
         0.03178   -0.01743   -0.01295   -0.00726
AFIX  43
H8    2    0.460435    0.638518   -0.143438    11.00000   -1.20000
AFIX   0
C9    1    0.486711    0.690733   -0.017961    11.00000    0.03501    0.04756 =
         0.02576   -0.02012    0.00003   -0.00957
AFIX  43
H9    2    0.393526    0.659104    0.040748    11.00000   -1.20000
AFIX   0
C10   1    0.462808    0.794945    0.429650    11.00000    0.03050    0.01221 =
         0.02436   -0.00574   -0.01095   -0.00017
C11   1    0.182937    0.897338    0.468860    11.00000    0.02839    0.03997 =
         0.03864   -0.02198   -0.01259    0.00926
AFIX  23
H11A  2    0.112905    0.951735    0.511318    11.00000   -1.20000
H11B  2    0.136651    0.898527    0.409451    11.00000   -1.20000
AFIX   0
C12   1    0.208876    0.756787    0.557326    11.00000    0.02364    0.02902 =
         0.02914   -0.01677   -0.01034    0.00422
AFIX  13
H12   2    0.133073    0.704163    0.559837    11.00000   -1.20000
AFIX   0
C13   1    0.186397    0.740274    0.686423    11.00000    0.01994    0.02576 =
         0.02797   -0.01307   -0.00165   -0.00256
C14   1    0.188669    0.844543    0.714398    11.00000    0.03713    0.02865 =
         0.02966   -0.01085   -0.00129   -0.01102
AFIX  43
H14   2    0.219690    0.925618    0.651933    11.00000   -1.20000
AFIX   0
C15   1    0.145447    0.831823    0.834616    11.00000    0.03852    0.05658 =
         0.04391   -0.03395   -0.00066   -0.01294
AFIX  43
H15   2    0.142172    0.904728    0.852900    11.00000   -1.20000
AFIX   0
C16   1    0.107506    0.709409    0.926331    11.00000    0.02402    0.04991 =
         0.03428   -0.02171   -0.00733   -0.00345
C17   1    0.114744    0.602588    0.898148    11.00000    0.03103    0.03344 =
         0.02862   -0.00459   -0.00866   -0.00427
AFIX  43
H17   2    0.092797    0.519250    0.960241    11.00000   -1.20000
AFIX   0
C18   1    0.153823    0.617636    0.779933    11.00000    0.02713    0.02490 =
         0.03818   -0.01227   -0.00763    0.00061
AFIX  43
H18   2    0.158658    0.544262    0.761872    11.00000   -1.20000
AFIX   0
C19   1    0.409392    0.212099    0.638535    11.00000    0.03320    0.01930 =
         0.01826   -0.00707    0.00497   -0.00134
C20   1    0.620555    0.123470    0.748936    11.00000    0.03448    0.03700 =
         0.02698   -0.00689   -0.00620    0.00892
AFIX  23
H20A  2    0.634355    0.073709    0.830087    11.00000   -1.20000
H20B  2    0.722380    0.123376    0.689707    11.00000   -1.20000
AFIX   0
C21   1    0.550792    0.265405    0.732549    11.00000    0.03039    0.02403 =
         0.02085   -0.00103   -0.00729    0.00367
AFIX  13
H21   2    0.638371    0.322287    0.695211    11.00000   -1.20000
AFIX   0
C22   1    0.456234    0.280726    0.848684    11.00000    0.02561    0.02265 =
         0.02207   -0.00189   -0.00478    0.00045
C23   1    0.311169    0.228566    0.914572    11.00000    0.02693    0.03203 =
         0.03238   -0.01183   -0.00439   -0.00527
AFIX  43
H23   2    0.265783    0.188547    0.883418    11.00000   -1.20000
AFIX   0
C24   1    0.234131    0.235976    1.026257    11.00000    0.02324    0.03547 =
         0.04214   -0.01618    0.00163   -0.00583
AFIX  43
H24   2    0.136831    0.201135    1.070712    11.00000   -1.20000
AFIX   0
C25   1    0.303133    0.295804    1.071489    11.00000    0.02931    0.04053 =
         0.02438   -0.01502   -0.00810    0.00381
C26   1    0.442950    0.350656    1.005277    11.00000    0.03500    0.07113 =
         0.03508   -0.02446   -0.01045   -0.01369
AFIX  43
H26   2    0.487300    0.392854    1.035177    11.00000   -1.20000
AFIX   0
C27   1    0.517479    0.343348    0.894965    11.00000    0.02605    0.05828 =
         0.03564   -0.01827   -0.00467   -0.01069
AFIX  43
H27   2    0.612525    0.381858    0.849717    11.00000   -1.20000
AFIX   0
C28   1    0.775302    0.273762    0.403661    11.00000    0.01977    0.02657 =
         0.02505   -0.01219   -0.00338    0.00227
C29   1    0.680834    0.081064    0.404224    11.00000    0.04491    0.01851 =
         0.03159   -0.01048   -0.00749   -0.00334
AFIX  23
H29A  2    0.709953    0.012478    0.371458    11.00000   -1.20000
H29B  2    0.592008    0.054917    0.476420    11.00000   -1.20000
AFIX   0
C30   1    0.640131    0.215999    0.309355    11.00000    0.02650    0.01826 =
         0.02834   -0.01125   -0.00518   -0.00271
AFIX  13
H30   2    0.527111    0.224026    0.316031    11.00000   -1.20000
AFIX   0
C31   1    0.731942    0.235356    0.180013    11.00000    0.03113    0.02842 =
         0.02713   -0.01195   -0.00508   -0.00560
C32   1    0.780227    0.356881    0.094541    11.00000    0.03123    0.03626 =
         0.02725   -0.01259    0.00004   -0.00992
AFIX  43
H32   2    0.765871    0.427810    0.118029    11.00000   -1.20000
AFIX   0
C33   1    0.850734    0.375877   -0.027421    11.00000    0.03162    0.05497 =
         0.03121   -0.01647    0.00025   -0.01373
AFIX  43
H33   2    0.879801    0.459493   -0.085699    11.00000   -1.20000
AFIX   0
C34   1    0.875968    0.270914   -0.059274    11.00000    0.03130    0.06573 =
         0.02065   -0.02065   -0.00112   -0.00244
C35   1    0.830016    0.151153    0.021650    11.00000    0.07196    0.04683 =
         0.03954   -0.02789   -0.00879   -0.00727
AFIX  43
H35   2    0.846398    0.080628   -0.002702    11.00000   -1.20000
AFIX   0
C36   1    0.757053    0.132776    0.143318    11.00000    0.08341    0.03162 =
         0.03345   -0.01885   -0.00310   -0.01196
AFIX  43
H36   2    0.725187    0.049344    0.200040    11.00000   -1.20000
AFIX   0
HKLF 4

REM  hy_b.res in P1
REM R1 =  0.0179 for    8103 Fo > 4sig(Fo)  and  0.0181 for all    8159 data
REM    505 parameters refined using      3 restraints

END

WGHT      0.0294      0.8509

REM Highest difference peak  0.760,  deepest hole -1.115,  1-sigma level  0.117
Q1    1   0.6239  0.5718  0.4299  11.00000  0.05    0.76
Q2    1   0.5430  0.4997  0.5383  11.00000  0.05    0.71
Q3    1   0.3008  0.5174  0.5890  11.00000  0.05    0.69
Q4    1   0.6633  0.4904  0.2669  11.00000  0.05    0.69
Q5    1   0.7066  0.6186 -0.3232  11.00000  0.05    0.66
Q6    1   0.3432  0.4274  0.4300  11.00000  0.05    0.64
Q7    1   0.4198  0.5093  0.3249  11.00000  0.05    0.62
Q8    1   0.8681  0.5536  0.3764  11.00000  0.05    0.60
Q9    1   0.0957  0.4507  0.4718  11.00000  0.05    0.58
Q10   1   0.2523  0.3790  1.1858  11.00000  0.05    0.45
Q11   1   0.1956  0.5415  0.6035  11.00000  0.05    0.45
;
_shelx_res_checksum                89310
_shelx_hkl_file
;
 -10  -7 -10   39.54    2.60
 -10  -7  -9   19.38    1.91
 -10  -7  -8   27.78    2.13
 -10  -7  -7   73.56    3.49
 -10  -7  -5  777.04   15.12
 -10  -6 -10   10.52    1.53
 -10  -6 -10   10.22    1.44
 -10  -6  -9   93.81    4.06
 -10  -6  -9   93.15    3.86
 -10  -5 -11    5.49    1.20
 -10  -5 -10   56.19    3.24
 -10  -5  -9  298.68    8.34
 -10  -5  -8  257.78    7.46
 -10  -4 -11   18.94    1.89
 -10  -4 -10  174.41    5.68
 -10  -4  -9  405.08    9.95
 -10  -3 -10  261.14    7.40
 -10  -3  -9  512.20   11.36
 -10  -2 -10  189.57    5.94
 -10  -2  -9  483.35   11.17
 -10  -1  -9  470.53   10.82
 -10  -1  -8  399.52    9.60
 -10   0  -8  387.70    9.24
  -9 -10  -9   22.53    2.19
  -9 -10  -9   21.67    1.95
  -9 -10  -8   52.96    3.18
  -9 -10  -7    7.33    1.32
  -9 -10  -6   57.86    3.26
  -9  -9 -11   26.56    2.37
  -9  -9 -11   25.59    2.25
  -9  -9 -11   25.99    2.41
  -9  -9 -11   26.47    2.17
  -9  -9 -10    6.05    1.36
  -9  -9 -10    5.51    1.25
  -9  -9 -10    6.37    1.50
  -9  -9  -9  145.42    5.91
  -9  -9  -9  138.57    5.30
  -9  -9  -8  221.41    7.33
  -9  -9  -8  213.08    6.42
  -9  -9  -7  103.12    4.57
  -9  -9  -7  123.50    5.43
  -9  -9  -6    6.05    1.42
  -9  -9  -5  281.32    7.62
  -9  -9  -4  476.37   11.07
  -9  -9  -3  357.29    8.82
  -9  -8 -12   10.38    1.58
  -9  -8 -12   10.19    1.61
  -9  -8 -12   11.37    1.54
  -9  -8 -11    0.88    0.94
  -9  -8 -11    2.12    1.25
  -9  -8 -11    1.28    1.08
  -9  -8 -10   49.80    3.16
  -9  -8 -10   55.09    3.74
  -9  -8 -10   50.95    3.49
  -9  -8  -9  305.16    9.31
  -9  -8  -9  292.29    8.76
  -9  -8  -8  541.14   13.20
  -9  -8  -7  319.80    8.88
  -9  -8  -7  330.03    9.80
  -9  -8  -6   38.47    2.92
  -9  -8  -5   94.61    4.68
  -9  -8  -4  202.54    6.37
  -9  -8  -3   99.41    4.39
  -9  -8  -2   12.93    1.61
  -9  -7 -12    1.91    1.18
  -9  -7 -12    2.56    1.19
  -9  -7 -11   73.53    4.24
  -9  -7 -11   77.60    3.72
  -9  -7 -11   74.66    4.38
  -9  -7 -10   91.74    4.81
  -9  -7  -9  528.47   13.13
  -9  -7  -8  760.25   17.08
  -9  -7  -1  108.03    4.27
  -9  -6 -13   23.70    2.12
  -9  -6 -12   28.08    2.66
  -9  -6 -12   31.32    2.54
  -9  -6 -11    5.78    1.64
  -9  -6 -11    4.25    1.36
  -9  -6 -10  164.56    6.36
  -9  -6 -10  164.46    7.03
  -9  -6  -9  493.81   13.38
  -9  -6  -8  754.71   17.41
  -9  -5 -12   19.17    1.91
  -9  -5 -12   20.79    2.24
  -9  -5 -12   20.09    2.33
  -9  -5 -11   47.67    3.15
  -9  -5 -11   49.79    3.57
  -9  -5 -10  124.57    5.88
  -9  -5 -10  123.27    5.28
  -9  -5  -9  471.14   12.77
  -9  -5  -8  724.56   16.78
  -9  -4 -12   41.73    3.06
  -9  -4 -12   40.90    2.81
  -9  -4 -11    9.34    1.90
  -9  -4 -11    9.66    1.79
  -9  -4 -10   41.44    3.59
  -9  -4 -10   48.20    3.59
  -9  -4  -9  401.84   11.43
  -9  -4  -8  842.42   18.64
  -9  -3 -12  131.77    5.11
  -9  -3 -12  122.13    5.18
  -9  -3 -11   85.26    4.23
  -9  -3 -11   85.60    4.81
  -9  -3 -11   86.54    4.62
  -9  -3 -10   15.62    2.16
  -9  -3 -10   16.43    2.49
  -9  -3  -9  382.60   10.85
  -9  -2 -12  119.71    4.68
  -9  -2 -11  104.90    4.74
  -9  -2 -11  100.92    5.06
  -9  -2 -11  116.19    5.24
  -9  -2 -10    3.01    1.42
  -9  -2 -10    1.63    1.54
  -9  -2  -9  347.25   10.54
  -9  -1 -11  276.34    8.00
  -9  -1 -11  292.15    8.43
  -9  -1 -10   23.87    2.54
  -9  -1 -10   27.06    2.84
  -9   0 -10   44.20    3.11
  -9   0 -10   41.66    3.18
  -9   0  -9   10.84    1.69
  -9   0  -8   74.46    4.21
  -9   1 -10   98.39    4.06
  -9   1  -9   14.98    1.80
  -9   1  -9   18.52    2.20
  -9   1  -8   26.80    2.54
  -9   2  -9    8.28    1.34
  -9   2  -8    5.94    1.34
  -9   2  -7   46.60    2.93
  -9   2  -6  250.26    7.92
  -9   3  -7   13.02    1.65
  -9   3  -6  323.45    8.63
  -9   4  -6  267.79    7.19
  -9   4  -5  701.47   14.48
  -8 -11 -10    8.07    1.50
  -8 -11 -10    8.58    1.57
  -8 -11  -9  142.29    5.64
  -8 -11  -9  147.25    5.68
  -8 -11  -8  394.86   10.40
  -8 -11  -8  365.00   10.18
  -8 -11  -8  375.26    9.71
  -8 -11  -7  403.48   10.15
  -8 -11  -7  358.39    9.01
  -8 -11  -6  179.12    6.26
  -8 -11  -6  173.41    5.82
  -8 -11  -6  181.52    6.39
  -8 -11  -5    1.54    0.94
  -8 -11  -5    0.90    0.96
  -8 -10 -12   15.22    1.91
  -8 -10 -12   11.49    1.79
  -8 -10 -12   12.40    1.82
  -8 -10 -11    1.18    0.93
  -8 -10 -11    0.48    1.13
  -8 -10 -11    2.15    1.20
  -8 -10 -11    0.29    1.23
  -8 -10 -10    7.60    1.85
  -8 -10 -10    7.97    1.77
  -8 -10 -10    6.58    1.61
  -8 -10 -10    5.44    1.69
  -8 -10  -9  191.03    6.96
  -8 -10  -9  182.85    6.64
  -8 -10  -9  190.55    7.58
  -8 -10  -8  634.98   15.71
  -8 -10  -8  632.83   14.38
  -8 -10  -8  675.22   16.42
  -8 -10  -7  798.22   17.99
  -8 -10  -7  860.74   19.16
  -8 -10  -6  304.50    8.73
  -8 -10  -6  316.76    9.74
  -8 -10  -5   35.02    2.85
  -8 -10  -5   37.77    3.22
  -8 -10  -4   66.01    3.30
  -8 -10  -4   73.67    4.14
  -8 -10  -3   41.41    2.94
  -8 -10  -3   42.84    2.82
  -8 -10  -2    7.74    1.24
  -8  -9 -13  106.06    4.66
  -8  -9 -13  101.61    4.57
  -8  -9 -13  111.63    4.86
  -8  -9 -12   10.36    1.85
  -8  -9 -12    8.48    1.78
  -8  -9 -12   10.31    1.94
  -8  -9 -12   10.03    1.94
  -8  -9 -11    6.95    1.74
  -8  -9 -11    7.34    1.87
  -8  -9 -11    7.29    1.93
  -8  -9 -10    4.46    1.60
  -8  -9 -10    6.93    1.94
  -8  -9 -10    8.46    1.96
  -8  -9  -9  226.48    8.45
  -8  -9  -9  227.26    7.63
  -8  -9  -9  220.49    8.56
  -8  -9  -8  894.06   19.69
  -8  -9  -8  907.67   21.30
  -8  -9  -8  924.49   20.31
  -8  -9  -7  914.66   20.93
  -8  -9  -7  902.96   19.45
  -8  -9  -6  389.13   11.41
  -8  -9  -5  108.54    5.09
  -8  -9  -5  131.07    6.23
  -8  -9  -4    1.94    1.14
  -8  -9  -3    5.42    1.45
  -8  -9  -2   50.59    3.48
  -8  -9  -2   48.32    3.08
  -8  -9  -1  203.00    6.38
  -8  -8 -13   25.67    2.47
  -8  -8 -13   28.27    2.72
  -8  -8 -13   30.28    2.70
  -8  -8 -12   36.05    3.35
  -8  -8 -12   40.50    3.61
  -8  -8 -11   65.01    4.81
  -8  -8 -11   71.80    4.80
  -8  -8 -11   65.10    4.84
  -8  -8 -10   20.49    2.87
  -8  -8 -10   21.40    3.04
  -8  -8  -9  203.31    8.07
  -8  -8  -9  203.23    8.56
  -8  -8  -8  655.76   15.78
  -8  -8  -8  656.04   16.74
  -8  -8  -7  852.03   19.32
  -8  -8  -7  863.64   20.02
  -8  -8  -6  366.89   10.80
  -8  -8  -5   28.85    3.03
  -8  -8  -3   13.49    1.97
  -8  -8  -2   64.67    4.11
  -8  -8   0  482.21   11.10
  -8  -7 -13   32.78    3.01
  -8  -7 -13   27.36    2.26
  -8  -7 -13   24.45    2.56
  -8  -7 -12   63.91    4.59
  -8  -7 -12   69.51    4.39
  -8  -7 -11  286.73   10.49
  -8  -7 -11  283.99    9.64
  -8  -7 -10   17.50    2.92
  -8  -7 -10   12.88    2.23
  -8  -7  -9  332.29   11.46
  -8  -7  -9  335.90   10.31
  -8  -7  -8  548.69   15.09
  -8  -7  -7  648.48   15.97
  -8  -7  -6  442.83   12.34
  -8  -7  -1  624.28   14.58
  -8  -7   0 1009.30   20.60
  -8  -6 -14   21.53    2.18
  -8  -6 -13   85.47    4.37
  -8  -6 -13   75.74    4.37
  -8  -6 -13   83.09    4.66
  -8  -6 -12  153.02    6.43
  -8  -6 -12  156.52    7.03
  -8  -6 -12  146.89    7.14
  -8  -6 -11  161.97    7.54
  -8  -6 -11  161.78    6.94
  -8  -6 -11  161.70    7.95
  -8  -6 -10   86.69    5.60
  -8  -6 -10   85.57    5.01
  -8  -6  -9   96.23    5.75
  -8  -6  -8  686.94   17.03
  -8  -6  -7  826.97   21.84
  -8  -6  -6  522.84   15.92
  -8  -6  -5   88.50    5.85
  -8  -6  -5   85.80    5.85
  -8  -6  -4   54.08    4.52
  -8  -6  -4   39.78    4.03
  -8  -5 -14   39.02    2.83
  -8  -5 -13  132.73    5.76
  -8  -5 -13  136.76    6.13
  -8  -5 -13  132.37    6.09
  -8  -5 -12  570.13   14.85
  -8  -5 -12  563.17   15.38
  -8  -5 -12  592.89   14.12
  -8  -5 -11  474.38   13.68
  -8  -5 -11  464.44   14.17
  -8  -5 -11  465.88   12.63
  -8  -5 -10  362.63   12.49
  -8  -5 -10  369.67   11.95
  -8  -5  -9   43.32    3.96
  -8  -5  -8  150.50    7.65
  -8  -5  -8  156.36    8.40
  -8  -5  -7  422.73   14.36
  -8  -5  -6  294.29   11.29
  -8  -5  -5   81.12    5.55
  -8  -5  -5   83.12    5.56
  -8  -5  -4   88.38    5.67
  -8  -5  -4   86.12    5.65
  -8  -5  -3    1.69    1.30
  -8  -5  -3    1.89    1.25
  -8  -5  -2  353.03   11.89
  -8  -5  -2  363.72   12.09
  -8  -4 -13  123.25    5.23
  -8  -4 -13  122.79    5.61
  -8  -4 -13  120.71    5.76
  -8  -4 -12  529.11   14.36
  -8  -4 -12  506.98   14.47
  -8  -4 -12  521.56   13.62
  -8  -4 -11  749.97   18.93
  -8  -4 -11  717.34   19.07
  -8  -4 -11  773.22   18.21
  -8  -4 -10  516.05   15.25
  -8  -4 -10  523.95   14.55
  -8  -4  -9   63.31    4.60
  -8  -4  -8  144.11    7.72
  -8  -4  -8  146.49    7.60
  -8  -4  -7  148.55    7.48
  -8  -4  -7  155.38    7.92
  -8  -4  -6   43.76    4.18
  -8  -4  -5  106.45    6.13
  -8  -4  -4  139.93    6.97
  -8  -4  -4  139.07    6.93
  -8  -4  -3  114.77    6.27
  -8  -4  -3  113.58    6.23
  -8  -4  -2   93.50    5.65
  -8  -4  -2   79.80    5.24
  -8  -4  -1  683.83   17.76
  -8  -3 -13  146.96    5.78
  -8  -3 -13  141.31    5.94
  -8  -3 -13  134.11    5.88
  -8  -3 -13  123.68    5.54
  -8  -3 -12  722.06   17.19
  -8  -3 -12  715.96   17.68
  -8  -3 -11 1139.76   24.82
  -8  -3 -11 1130.18   25.42
  -8  -3 -10  493.85   14.51
  -8  -3  -9   78.92    5.40
  -8  -3  -7   75.80    5.29
  -8  -3  -7   69.74    5.03
  -8  -3  -6   99.06    5.88
  -8  -3  -6  110.94    6.26
  -8  -3  -5  611.45   16.21
  -8  -3  -4  548.49   14.86
  -8  -3  -3  375.37   11.69
  -8  -3  -2   57.09    4.28
  -8  -3  -2   58.38    4.31
  -8  -3  -1  349.60   11.34
  -8  -2 -13  100.77    4.56
  -8  -2 -13   93.70    4.46
  -8  -2 -12  492.50   13.12
  -8  -2 -12  463.06   13.22
  -8  -2 -12  465.33   13.24
  -8  -2 -11  823.35   19.75
  -8  -2 -11  799.19   17.48
  -8  -2 -11  804.50   20.16
  -8  -2 -10  504.48   13.27
  -8  -2 -10  505.36   15.02
  -8  -2  -9   60.68    4.23
  -8  -2  -7   22.75    3.05
  -8  -2  -6  268.42   10.13
  -8  -2  -5  707.65   17.94
  -8  -2  -4 1145.76   24.79
  -8  -2  -3 1031.47   22.01
  -8  -2  -2  164.12    6.93
  -8  -2  -1   37.81    3.31
  -8  -2   0  235.69    8.83
  -8  -1 -12  300.84    9.33
  -8  -1 -12  306.81    8.11
  -8  -1 -11  349.83   10.03
  -8  -1 -11  332.24   11.11
  -8  -1 -11  330.44   11.36
  -8  -1 -10  388.39   11.53
  -8  -1 -10  359.07   12.43
  -8  -1  -9   67.36    4.72
  -8  -1  -8    7.58    2.02
  -8  -1  -7   26.77    3.28
  -8  -1  -6  232.79    9.33
  -8  -1  -5  778.06   19.15
  -8  -1  -4 1740.92   33.95
  -8  -1  -3  895.81   20.28
  -8  -1  -2  228.65    8.24
  -8   0 -12  193.85    6.51
  -8   0 -11  285.59    9.59
  -8   0 -11  284.17    8.69
  -8   0 -10  228.26    9.23
  -8   0 -10  213.78    8.22
  -8   0  -9   39.11    3.76
  -8   0  -8    9.88    2.01
  -8   0  -7   47.06    3.98
  -8   0  -6  160.51    7.58
  -8   0  -5 1176.88   25.55
  -8   0  -4 2550.15   46.12
  -8   0  -3 1235.61   25.53
  -8   1 -11  150.97    5.43
  -8   1 -11  140.98    5.60
  -8   1 -10   36.07    2.71
  -8   1 -10   40.34    3.31
  -8   1 -10   38.24    3.52
  -8   1  -9   70.07    4.28
  -8   1  -9   78.26    5.06
  -8   1  -8  253.64    9.22
  -8   1  -7  122.88    6.57
  -8   1  -4  865.95   20.00
  -8   1  -3 1087.15   23.95
  -8   1  -2  482.50   13.52
  -8   1  -1   21.27    2.64
  -8   2 -10    7.67    1.53
  -8   2 -10    9.22    1.66
  -8   2 -10    7.81    1.47
  -8   2  -9   52.08    3.44
  -8   2  -9   54.36    3.91
  -8   2  -8  271.95    9.30
  -8   2  -8  282.29   10.12
  -8   2  -7  134.59    6.79
  -8   3  -9   90.09    3.86
  -8   3  -9   89.27    4.24
  -8   3  -9   81.71    4.16
  -8   3  -8  226.22    7.67
  -8   3  -8  223.18    8.01
  -8   3  -7  179.79    7.44
  -8   3  -6    9.97    1.87
  -8   3  -5  153.85    6.71
  -8   4  -8  326.17    8.25
  -8   4  -8  317.23    8.47
  -8   4  -8  331.75    8.71
  -8   4  -7  251.48    7.89
  -8   4  -7  232.57    7.96
  -8   4  -6   51.08    3.35
  -8   4  -6   64.79    4.30
  -8   4  -5   69.60    4.20
  -8   4  -4  209.60    7.41
  -8   5  -6   64.61    3.60
  -8   5  -6   60.04    3.54
  -8   5  -5  101.42    4.48
  -8   5  -5  109.41    5.20
  -8   5  -4  124.68    5.00
  -8   5  -4  125.25    5.45
  -8   5  -3   42.03    3.15
  -8   6  -4   45.12    2.68
  -8   6  -4   44.54    3.01
  -8   6  -3    4.34    1.08
  -8   6  -3    4.49    1.18
  -8   6  -2  120.26    4.90
  -8   6  -1  315.09    8.35
  -8   6   1   26.87    2.12
  -8   7   0  354.28    8.59
  -7 -12 -10    1.64    1.05
  -7 -12 -10    1.56    1.03
  -7 -12  -9   23.64    2.38
  -7 -12  -8  229.52    7.47
  -7 -12  -8  238.80    7.40
  -7 -12  -7  550.91   13.00
  -7 -12  -7  577.64   13.14
  -7 -12  -7  532.37   12.25
  -7 -12  -5  137.38    5.17
  -7 -11 -12   13.51    1.86
  -7 -11 -12   16.39    2.14
  -7 -11 -11  122.61    5.56
  -7 -11 -11  103.88    4.87
  -7 -11 -11  116.61    4.92
  -7 -11 -11  116.43    5.50
  -7 -11 -10   48.10    3.65
  -7 -11 -10   41.45    3.61
  -7 -11 -10   46.25    3.63
  -7 -11 -10   46.87    3.55
  -7 -11  -9    6.91    1.69
  -7 -11  -9    3.22    1.44
  -7 -11  -9    8.54    2.07
  -7 -11  -9    4.16    1.57
  -7 -11  -8  310.14   10.33
  -7 -11  -8  318.71    9.33
  -7 -11  -8  329.14   10.61
  -7 -11  -8  335.50   10.74
  -7 -11  -7  723.13   17.11
  -7 -11  -7  748.15   17.75
  -7 -11  -6  472.01   12.26
  -7 -11  -6  474.27   13.00
  -7 -11  -5  136.95    5.91
  -7 -11  -5  124.44    5.98
  -7 -11  -5  135.61    6.34
  -7 -11  -4    5.22    1.50
  -7 -11  -4    5.82    1.52
  -7 -11  -3   26.59    2.40
  -7 -11  -2   20.15    2.00
  -7 -11  -2   20.65    1.97
  -7 -10 -13   12.92    1.92
  -7 -10 -13   12.36    1.87
  -7 -10 -12   57.89    4.04
  -7 -10 -12   57.28    4.07
  -7 -10 -12   58.74    4.23
  -7 -10 -12   58.31    4.06
  -7 -10 -11  376.56   11.20
  -7 -10 -11  360.63   11.42
  -7 -10 -11  357.68   10.88
  -7 -10 -11  343.06   11.45
  -7 -10 -11  371.12   11.72
  -7 -10 -10  190.32    7.56
  -7 -10 -10  191.48    8.20
  -7 -10 -10  180.07    8.27
  -7 -10 -10  194.94    8.19
  -7 -10 -10  179.17    7.90
  -7 -10  -9    2.24    1.38
  -7 -10  -9    1.14    1.61
  -7 -10  -9    1.85    1.57
  -7 -10  -9    0.28    1.51
  -7 -10  -9   -0.16    1.64
  -7 -10  -8  251.18    9.23
  -7 -10  -8  235.87    9.75
  -7 -10  -8  258.95    9.35
  -7 -10  -8  240.10    9.83
  -7 -10  -7  775.52   18.00
  -7 -10  -7  772.35   19.65
  -7 -10  -7  802.25   20.17
  -7 -10  -7  790.09   18.23
  -7 -10  -6  670.87   17.31
  -7 -10  -6  690.74   18.14
  -7 -10  -5   93.27    5.15
  -7 -10  -5   98.17    5.78
  -7 -10  -4   35.22    3.28
  -7 -10  -4   28.89    3.32
  -7 -10  -3    2.49    1.09
  -7 -10  -3    1.91    1.45
  -7 -10  -2    0.94    1.19
  -7 -10  -2    1.09    1.00
  -7 -10  -1  107.93    4.86
  -7 -10  -1   98.17    3.99
  -7 -10   0  442.66   10.39
  -7  -9 -14    3.86    1.30
  -7  -9 -14    4.49    1.31
  -7  -9 -13   45.08    3.51
  -7  -9 -13   47.84    3.74
  -7  -9 -12  279.56   10.23
  -7  -9 -12  278.16    9.95
  -7  -9 -12  305.99   10.44
  -7  -9 -11  781.13   19.93
  -7  -9 -11  776.36   19.63
  -7  -9 -11  781.26   19.41
  -7  -9 -10  672.77   18.29
  -7  -9 -10  646.60   17.87
  -7  -9 -10  672.26   17.61
  -7  -9  -9   28.02    3.57
  -7  -9  -9   25.38    3.44
  -7  -9  -9   26.03    3.30
  -7  -9  -8   56.83    4.75
  -7  -9  -8   55.33    4.71
  -7  -9  -8   57.20    4.25
  -7  -9  -7  162.70    7.64
  -7  -9  -7  170.34    8.47
  -7  -9  -7  160.37    7.51
  -7  -9  -6  289.94    9.82
  -7  -9  -6  314.80   11.54
  -7  -9  -6  309.53   10.24
  -7  -9  -5   92.88    5.75
  -7  -9  -5  102.33    6.44
  -7  -9  -4   20.51    2.63
  -7  -9  -4   22.67    3.16
  -7  -9  -3   15.77    2.39
  -7  -9  -2   16.46    2.59
  -7  -9  -1  241.67    8.89
  -7  -9  -1  222.88    7.83
  -7  -9   0  600.82   14.29
  -7  -9   1  525.71   12.20
  -7  -8 -14   24.51    2.50
  -7  -8 -13   80.29    5.12
  -7  -8 -13   78.25    5.06
  -7  -8 -13   82.32    4.88
  -7  -8 -13   90.63    4.64
  -7  -8 -12  547.84   15.64
  -7  -8 -12  525.81   15.07
  -7  -8 -11  595.29   17.15
  -7  -8 -11  596.68   17.46
  -7  -8 -11  633.43   16.44
  -7  -8 -10  622.81   17.60
  -7  -8 -10  615.58   18.00
  -7  -8 -10  647.60   16.44
  -7  -8  -9  230.41    9.69
  -7  -8  -9  233.44   10.18
  -7  -8  -8   15.36    2.71
  -7  -8  -8   18.59    3.08
  -7  -8  -7   85.31    6.46
  -7  -8  -7   79.36    6.03
  -7  -8  -7   78.02    5.44
  -7  -8  -7   78.10    5.05
  -7  -8  -6   84.00    6.04
  -7  -8  -6   89.33    6.56
  -7  -8  -6   88.48    5.48
  -7  -8  -6   81.91    5.46
  -7  -8  -5   50.46    4.58
  -7  -8  -5   43.73    4.56
  -7  -8  -5   40.00    3.62
  -7  -8  -4  166.77    7.69
  -7  -8  -3  131.69    6.92
  -7  -8  -2   16.43    2.41
  -7  -8  -1  246.87    9.21
  -7  -8   0  811.34   18.91
  -7  -8   0  749.73   16.74
  -7  -8   1  642.92   14.80
  -7  -8   2  137.62    5.32
  -7  -7 -14    0.68    1.06
  -7  -7 -14    1.21    1.16
  -7  -7 -14    2.26    1.34
  -7  -7 -13   96.70    5.40
  -7  -7 -13  101.52    5.40
  -7  -7 -13  100.74    5.68
  -7  -7 -13   90.17    5.56
  -7  -7 -12  698.20   17.21
  -7  -7 -12  691.33   18.06
  -7  -7 -12  657.97   18.24
  -7  -7 -11  965.24   21.90
  -7  -7 -11  973.62   23.17
  -7  -7 -11  971.06   24.00
  -7  -7 -10 1113.79   23.90
  -7  -7 -10 1118.79   25.42
  -7  -7 -10 1105.19   26.54
  -7  -7  -9  769.05   19.20
  -7  -7  -9  767.70   22.21
  -7  -7  -9  717.21   20.01
  -7  -7  -8  130.88    6.44
  -7  -7  -8  121.39    6.98
  -7  -7  -8  134.87    8.24
  -7  -7  -7   36.23    3.77
  -7  -7  -7   38.37    4.28
  -7  -7  -7   43.75    4.77
  -7  -7  -6   10.97    2.50
  -7  -7  -6    9.03    2.01
  -7  -7  -5   51.76    4.60
  -7  -7  -5   46.82    3.93
  -7  -7  -5   48.92    4.90
  -7  -7  -4  905.93   23.00
  -7  -7  -4  863.06   21.10
  -7  -7  -3  808.62   21.59
  -7  -7  -3  818.30   20.79
  -7  -7  -2   81.82    5.92
  -7  -7  -2   79.94    5.55
  -7  -7   0  353.86   10.82
  -7  -7   1  758.90   17.91
  -7  -7   2  244.51    7.46
  -7  -7   3   19.63    1.91
  -7  -6 -14    1.61    1.28
  -7  -6 -14    1.63    1.28
  -7  -6 -13   16.50    2.61
  -7  -6 -13   12.71    2.54
  -7  -6 -13   16.81    2.54
  -7  -6 -13   17.41    2.78
  -7  -6 -12  265.09   10.12
  -7  -6 -12  267.60   10.49
  -7  -6 -11 1035.32   25.02
  -7  -6 -11 1041.59   24.21
  -7  -6 -11 1004.46   25.28
  -7  -6 -11 1090.19   23.36
  -7  -6 -10 1275.80   27.69
  -7  -6 -10 1252.95   28.57
  -7  -6  -9  729.87   18.47
  -7  -6  -9  732.32   19.48
  -7  -6  -9  763.21   21.08
  -7  -6  -9  783.27   22.41
  -7  -6  -9  712.74   20.05
  -7  -6  -8   25.58    3.26
  -7  -6  -8   28.52    4.08
  -7  -6  -8   25.00    3.65
  -7  -6  -7   42.63    3.81
  -7  -6  -7   50.66    5.06
  -7  -6  -7   55.95    5.12
  -7  -6  -6   97.94    6.73
  -7  -6  -6   92.06    6.49
  -7  -6  -6   93.73    6.30
  -7  -6  -5  492.97   15.62
  -7  -6  -5  504.69   15.92
  -7  -6  -5  492.84   14.94
  -7  -6  -4 1027.59   24.71
  -7  -6  -4 1011.41   24.15
  -7  -6  -4  988.22   22.90
  -7  -6  -3 1408.19   30.51
  -7  -6  -3 1356.24   29.76
  -7  -6  -2  463.35   14.76
  -7  -6  -1   42.25    4.18
  -7  -6   2  114.60    5.30
  -7  -6   3   13.75    1.90
  -7  -6   4   78.62    3.57
  -7  -5 -14   46.07    3.67
  -7  -5 -14   44.00    3.41
  -7  -5 -13    9.98    2.40
  -7  -5 -13   10.59    2.35
  -7  -5 -13   10.25    2.35
  -7  -5 -12  224.31    9.05
  -7  -5 -12  209.90    9.41
  -7  -5 -12  218.19    9.31
  -7  -5 -12  209.45    9.45
  -7  -5 -11 1090.79   24.64
  -7  -5 -11 1058.79   25.79
  -7  -5 -11 1070.42   25.34
  -7  -5 -10  921.29   21.84
  -7  -5 -10  894.03   22.60
  -7  -5 -10  874.40   23.02
  -7  -5 -10  901.77   23.48
  -7  -5  -9  307.99   10.72
  -7  -5  -9  300.35   12.01
  -7  -5  -9  308.54   11.46
  -7  -5  -8  168.31    8.54
  -7  -5  -8  167.07    9.27
  -7  -5  -8  160.54    7.68
  -7  -5  -7    1.34    1.45
  -7  -5  -7    1.89    1.42
  -7  -5  -6  117.52    7.09
  -7  -5  -6  101.15    6.86
  -7  -5  -5 1420.78   30.46
  -7  -5  -5 1400.88   30.19
  -7  -5  -4 1360.94   29.56
  -7  -5  -4 1382.97   29.46
  -7  -5  -3 1010.82   23.78
  -7  -5  -3  996.88   23.46
  -7  -5  -2  877.19   21.59
  -7  -5  -1   39.08    3.97
  -7  -5  -1   38.30    3.97
  -7  -5   0   81.00    5.44
  -7  -5   0   73.97    5.31
  -7  -5   0   88.96    5.78
  -7  -5   3  135.40    5.87
  -7  -5   4  270.52    7.88
  -7  -5   5   90.79    3.89
  -7  -4 -14  188.24    7.27
  -7  -4 -14  203.16    7.55
  -7  -4 -13   56.07    4.51
  -7  -4 -13   59.52    4.46
  -7  -4 -13   50.90    4.21
  -7  -4 -12  149.10    7.86
  -7  -4 -12  145.63    7.83
  -7  -4 -12  159.84    7.81
  -7  -4 -11  764.46   20.56
  -7  -4 -11  747.38   20.62
  -7  -4 -11  774.50   20.16
  -7  -4 -10  623.02   18.78
  -7  -4 -10  678.77   19.93
  -7  -4 -10  672.02   18.31
  -7  -4 -10  650.44   18.73
  -7  -4  -9   76.51    5.28
  -7  -4  -9   79.65    6.28
  -7  -4  -9   66.68    5.59
  -7  -4  -9   75.27    5.45
  -7  -4  -8   33.28    3.32
  -7  -4  -8   30.37    3.82
  -7  -4  -8   34.05    4.17
  -7  -4  -8   31.60    3.51
  -7  -4  -7   52.77    4.97
  -7  -4  -6   49.15    4.66
  -7  -4  -5 1069.51   25.07
  -7  -4  -5 1091.58   24.99
  -7  -4  -4 2232.77   42.84
  -7  -4  -4 2295.86   43.26
  -7  -4  -3 2508.64   46.15
  -7  -4  -3 2464.16   46.00
  -7  -4  -2 2211.71   41.79
  -7  -4  -1  269.44   10.11
  -7  -4   0   19.89    2.73
  -7  -4   0   19.30    2.65
  -7  -4   1   76.70    5.08
  -7  -4   1   80.37    5.32
  -7  -4   5  212.10    6.87
  -7  -4   6   17.87    1.73
  -7  -3 -14  246.94    7.89
  -7  -3 -13   13.24    2.37
  -7  -3 -13   14.30    2.61
  -7  -3 -13   15.53    2.60
  -7  -3 -13   17.07    2.17
  -7  -3 -13   18.32    2.79
  -7  -3 -12   53.60    4.89
  -7  -3 -12   60.07    4.21
  -7  -3 -12   55.55    4.86
  -7  -3 -11  203.94    9.72
  -7  -3 -11  222.54    8.58
  -7  -3 -11  208.84    9.63
  -7  -3 -10  284.41   10.04
  -7  -3 -10  275.13   11.28
  -7  -3  -9   82.94    5.64
  -7  -3  -9   85.96    6.31
  -7  -3  -9   83.03    6.17
  -7  -3  -8   97.17    5.72
  -7  -3  -8  106.62    6.79
  -7  -3  -8  104.63    6.79
  -7  -3  -7  131.59    6.20
  -7  -3  -7  140.16    7.64
  -7  -3  -6   75.87    5.46
  -7  -3  -5   65.43    4.89
  -7  -3  -5   65.60    4.63
  -7  -3  -4 1522.19   30.50
  -7  -3  -4 1488.80   30.62
  -7  -3  -3 2395.61   43.55
  -7  -3  -3 2320.69   43.09
  -7  -3  -2 1294.28   26.86
  -7  -3  -1  666.89   16.99
  -7  -3   0    9.04    1.88
  -7  -3   0    1.81    1.14
  -7  -3   1   11.23    2.16
  -7  -3   2  439.04   13.53
  -7  -3   5  425.49   10.80
  -7  -3   6   74.48    3.70
  -7  -2 -13  186.84    6.83
  -7  -2 -13  175.41    7.55
  -7  -2 -12   26.17    3.55
  -7  -2 -12   35.48    3.50
  -7  -2 -12   37.94    4.09
  -7  -2 -11   60.55    5.45
  -7  -2 -11   57.82    4.59
  -7  -2 -11   57.92    5.18
  -7  -2 -10  100.59    6.86
  -7  -2 -10  100.36    6.07
  -7  -2  -9   62.90    5.46
  -7  -2  -9   60.08    4.80
  -7  -2  -8  198.07    8.57
  -7  -2  -8  191.10    8.53
  -7  -2  -7  400.67   12.17
  -7  -2  -7  402.57   13.07
  -7  -2  -7  412.85   13.67
  -7  -2  -6   93.36    5.85
  -7  -2  -6  104.33    6.09
  -7  -2  -5  145.46    6.93
  -7  -2  -4 1102.60   23.64
  -7  -2  -3 1712.07   32.70
  -7  -2  -3 1749.05   33.17
  -7  -2  -2  399.27   11.61
  -7  -2   0   54.44    4.01
  -7  -2   1   89.82    5.35
  -7  -2   2  252.50    9.61
  -7  -1 -13  218.09    7.25
  -7  -1 -13  199.99    7.43
  -7  -1 -12    5.03    1.92
  -7  -1 -12    5.98    1.93
  -7  -1 -12    4.03    1.92
  -7  -1 -12    7.95    2.13
  -7  -1 -11   24.85    3.54
  -7  -1 -11   31.69    3.60
  -7  -1 -10  140.53    6.65
  -7  -1 -10  131.52    8.01
  -7  -1 -10  137.92    7.53
  -7  -1  -9   29.83    3.88
  -7  -1  -9   24.55    3.43
  -7  -1  -8  516.65   14.73
  -7  -1  -8  519.17   15.22
  -7  -1  -7  748.21   20.23
  -7  -1  -7  791.78   19.20
  -7  -1  -6  157.20    7.77
  -7  -1  -6  169.14    7.21
  -7  -1  -5  181.70    8.00
  -7  -1  -4  554.86   14.88
  -7  -1  -4  542.82   13.97
  -7  -1  -3  964.14   20.51
  -7  -1  -2  203.53    7.39
  -7  -1   0   14.62    2.09
  -7  -1   1   30.48    3.07
  -7  -1   2  150.53    7.10
  -7  -1   3 1036.20   23.51
  -7  -1   6  326.20    8.71
  -7  -1   7   14.10    1.55
  -7   0 -12   37.11    3.32
  -7   0 -12   37.31    3.45
  -7   0 -11   37.90    4.09
  -7   0 -11   33.11    3.69
  -7   0 -11   32.37    3.87
  -7   0 -11   38.84    3.38
  -7   0 -10   81.14    5.23
  -7   0 -10   72.66    5.96
  -7   0 -10   73.35    5.62
  -7   0  -9  195.08    8.80
  -7   0  -9  201.45    9.70
  -7   0  -8  555.71   17.25
  -7   0  -8  551.03   16.43
  -7   0  -7  966.51   23.98
  -7   0  -7  987.76   23.03
  -7   0  -6  402.72   13.47
  -7   0  -6  445.35   13.15
  -7   0  -5   39.58    3.81
  -7   0  -4  321.77   10.76
  -7   0  -3  464.64   13.07
  -7   0  -2  267.86    8.92
  -7   0  -1   13.83    1.94
  -7   0   0  196.64    7.15
  -7   0   1  167.62    6.95
  -7   0   2    1.49    1.08
  -7   0   3  667.77   17.24
  -7   1 -12    6.65    1.52
  -7   1 -12    7.82    1.56
  -7   1 -11   34.67    3.44
  -7   1 -11   24.27    3.16
  -7   1 -11   26.00    3.13
  -7   1 -11   27.21    2.78
  -7   1 -10   48.32    4.12
  -7   1 -10   43.12    4.34
  -7   1  -9  278.84   10.92
  -7   1  -9  278.26   11.68
  -7   1  -8  546.99   16.94
  -7   1  -7  877.24   22.57
  -7   1  -6  622.11   17.78
  -7   1  -6  654.43   17.42
  -7   1  -5   85.84    5.62
  -7   1  -5   92.16    5.50
  -7   1  -4  188.94    8.06
  -7   1  -3  154.02    6.90
  -7   1  -2  141.06    6.29
  -7   1  -1   26.53    2.85
  -7   1   0  419.31   11.74
  -7   1   0  392.30   11.20
  -7   1   2   88.17    5.19
  -7   1   3  756.25   18.37
  -7   2 -11    3.73    1.32
  -7   2 -11    5.48    1.54
  -7   2 -11    3.79    1.28
  -7   2 -10   10.24    2.39
  -7   2 -10   15.87    2.72
  -7   2 -10   16.89    2.50
  -7   2 -10   12.49    2.35
  -7   2  -9  255.92   10.16
  -7   2  -9  254.71   10.66
  -7   2  -8  849.06   22.25
  -7   2  -8  836.23   19.81
  -7   2  -7  777.17   19.60
  -7   2  -6  536.13   15.84
  -7   2  -6  517.22   15.84
  -7   2  -6  515.20   15.13
  -7   2  -5  247.19    9.97
  -7   2  -5  251.55    9.80
  -7   2  -4   90.04    5.65
  -7   2  -4   95.95    5.77
  -7   2  -3  141.83    6.91
  -7   2  -3  132.25    6.50
  -7   2  -2   21.32    2.79
  -7   2  -1  633.74   16.14
  -7   2   0  907.76   20.41
  -7   2   0  963.86   21.08
  -7   2   1  520.31   13.75
  -7   2   2   22.46    2.77
  -7   2   3  292.40   10.24
  -7   2   7   18.98    1.86
  -7   3 -10    6.70    1.65
  -7   3 -10    5.98    1.48
  -7   3 -10    6.98    1.57
  -7   3  -9  135.80    6.87
  -7   3  -9  142.74    5.67
  -7   3  -9  151.10    6.95
  -7   3  -8  666.56   18.97
  -7   3  -8  681.51   18.56
  -7   3  -8  726.12   17.17
  -7   3  -7 1044.62   25.89
  -7   3  -7 1056.04   23.96
  -7   3  -6  670.82   18.41
  -7   3  -5  116.66    6.57
  -7   3  -5  107.60    6.60
  -7   3  -5  118.37    6.69
  -7   3  -4   55.07    4.42
  -7   3  -4   56.02    4.56
  -7   3  -3   54.09    4.47
  -7   3  -2  190.08    8.16
  -7   3  -1  584.88   15.61
  -7   3   0  994.03   21.93
  -7   3   0  972.54   22.07
  -7   3   1  582.88   15.22
  -7   3   2   43.74    3.65
  -7   4  -9  103.20    4.86
  -7   4  -8  478.45   12.07
  -7   4  -8  459.09   13.18
  -7   4  -7  726.14   17.73
  -7   4  -7  746.62   19.31
  -7   4  -6  620.73   16.93
  -7   4  -6  644.06   15.95
  -7   4  -5   98.68    5.89
  -7   4  -2  169.63    7.64
  -7   4  -2  159.26    7.53
  -7   4  -1  535.48   15.00
  -7   4  -1  541.50   15.03
  -7   4   0  872.33   20.09
  -7   4   0  790.59   19.50
  -7   4   1  640.37   16.46
  -7   4   7  188.76    5.73
  -7   5  -8  292.12    8.45
  -7   5  -8  302.02    8.51
  -7   5  -7  615.64   15.27
  -7   5  -7  615.30   14.28
  -7   5  -6  256.23    9.76
  -7   5  -6  268.81    8.36
  -7   5  -6  265.51    9.22
  -7   5  -5   41.38    3.51
  -7   5  -5   44.45    4.03
  -7   5  -4   20.94    2.87
  -7   5  -3   24.40    2.85
  -7   5   6  201.74    6.29
  -7   6  -6   65.65    3.91
  -7   6  -6   69.74    4.00
  -7   6  -6   64.43    3.60
  -7   6  -5   13.10    2.07
  -7   6  -5   13.31    2.23
  -7   6  -5   14.54    1.91
  -7   6  -4   61.44    4.34
  -7   6  -4   68.33    4.33
  -7   6  -3   16.35    2.21
  -7   6  -3   16.54    2.47
  -7   6  -2  102.15    5.45
  -7   6  -1  665.53   15.66
  -7   7  -4  105.39    4.72
  -7   7  -4  106.30    4.35
  -7   7  -3  183.41    6.90
  -7   7  -3  170.04    5.67
  -7   7  -3  189.34    6.64
  -7   7  -2    0.98    1.04
  -7   7  -2    2.01    1.25
  -7   7  -1  411.88   11.04
  -7   7  -1  380.01    9.77
  -7   7   0  741.90   16.06
  -7   7   1  517.15   12.79
  -7   7   3   11.23    1.60
  -7   7   4   12.86    1.67
  -7   7   5    6.71    1.25
  -7   8  -2    5.25    1.16
  -7   8  -2    6.41    1.21
  -7   8  -1   61.54    3.14
  -7   8  -1   65.36    3.46
  -7   8   0  370.83    9.38
  -7   8   0  374.84    9.76
  -7   8   1  295.49    8.24
  -7   8   1  288.24    7.57
  -7   8   2   69.22    3.39
  -7   8   3    4.97    1.14
  -7   8   4   12.40    1.48
  -6 -12 -12   59.52    3.57
  -6 -12 -11  364.31   10.23
  -6 -12 -11  343.52    9.84
  -6 -12 -10  631.56   14.97
  -6 -12 -10  598.36   14.11
  -6 -12  -9  308.00    9.53
  -6 -12  -9  297.18    9.38
  -6 -12  -9  298.08    9.77
  -6 -12  -8   25.20    2.61
  -6 -12  -8   27.18    2.94
  -6 -12  -7   82.41    4.72
  -6 -12  -7   87.88    5.01
  -6 -12  -7   84.64    4.90
  -6 -12  -6  131.15    6.06
  -6 -12  -6  138.38    5.98
  -6 -12  -5    4.10    1.34
  -6 -12  -5    4.13    1.24
  -6 -12  -4   32.62    2.74
  -6 -12  -4   34.37    2.91
  -6 -12  -3   31.38    2.51
  -6 -12  -3   30.56    2.49
  -6 -11 -13   21.50    2.33
  -6 -11 -13   20.42    2.29
  -6 -11 -12  135.72    5.84
  -6 -11 -12  152.01    6.44
  -6 -11 -12  148.79    6.53
  -6 -11 -11  760.17   17.66
  -6 -11 -11  748.87   18.18
  -6 -11 -11  708.01   17.47
  -6 -11 -11  745.27   17.72
  -6 -11 -10 1216.18   25.59
  -6 -11 -10 1267.62   26.41
  -6 -11 -10 1268.68   25.89
  -6 -11 -10 1287.01   27.08
  -6 -11  -9  491.97   13.09
  -6 -11  -9  454.45   12.92
  -6 -11  -9  500.46   14.35
  -6 -11  -9  485.47   14.47
  -6 -11  -9  487.39   13.92
  -6 -11  -9  492.84   13.93
  -6 -11  -8  137.32    7.25
  -6 -11  -8  134.31    6.72
  -6 -11  -8  136.19    6.84
  -6 -11  -7   16.21    2.75
  -6 -11  -7   13.80    2.55
  -6 -11  -7   16.43    2.80
  -6 -11  -7   16.84    2.79
  -6 -11  -6    7.89    2.23
  -6 -11  -6    9.04    2.36
  -6 -11  -6   11.17    2.42
  -6 -11  -5    2.64    1.46
  -6 -11  -5    5.53    1.85
  -6 -11  -5    4.05    1.79
  -6 -11  -4  200.43    7.38
  -6 -11  -4  208.80    8.21
  -6 -11  -4  219.77    8.69
  -6 -11  -4  207.04    8.76
  -6 -11  -3  313.19   10.43
  -6 -11  -3  315.96   10.49
  -6 -11  -2  219.34    7.84
  -6 -11  -1   24.99    2.46
  -6 -11  -1   20.87    2.04
  -6 -10 -13    7.17    1.95
  -6 -10 -13    7.13    1.62
  -6 -10 -13    6.41    1.67
  -6 -10 -12  230.53    8.62
  -6 -10 -12  261.75    9.56
  -6 -10 -11  550.40   15.51
  -6 -10 -11  559.99   15.98
  -6 -10 -11  533.16   14.18
  -6 -10 -11  566.93   15.58
  -6 -10 -11  565.42   15.60
  -6 -10 -10  888.49   22.09
  -6 -10 -10  886.35   21.48
  -6 -10 -10  867.97   20.73
  -6 -10 -10  870.81   21.14
  -6 -10  -9  856.01   21.55
  -6 -10  -9  814.10   21.41
  -6 -10  -9  851.77   20.95
  -6 -10  -9  814.42   20.61
  -6 -10  -9  839.49   20.35
  -6 -10  -8  190.81    8.90
  -6 -10  -8  188.76    9.20
  -6 -10  -8  193.80    8.70
  -6 -10  -8  199.61    8.26
  -6 -10  -7   69.76    5.17
  -6 -10  -7   69.36    5.45
  -6 -10  -7   64.10    4.90
  -6 -10  -7   64.66    5.44
  -6 -10  -6    3.81    1.77
  -6 -10  -6    4.32    1.90
  -6 -10  -6    5.96    2.26
  -6 -10  -6    4.47    1.75
  -6 -10  -5   28.14    3.49
  -6 -10  -5   24.33    3.47
  -6 -10  -4  252.53    9.68
  -6 -10  -4  263.96   10.39
  -6 -10  -4  253.45   10.72
  -6 -10  -3  673.49   17.48
  -6 -10  -3  686.91   18.77
  -6 -10  -2  616.31   17.29
  -6 -10  -2  624.73   16.95
  -6 -10  -1  165.82    7.55
  -6 -10  -1  164.29    7.06
  -6 -10   0   14.05    2.19
  -6 -10   0    8.82    1.53
  -6 -10   1  185.35    6.52
  -6  -9 -14   71.72    4.12
  -6  -9 -13   32.87    3.11
  -6  -9 -13   29.62    3.05
  -6  -9 -13   24.68    3.08
  -6  -9 -13   33.41    3.47
  -6  -9 -12  185.03    8.09
  -6  -9 -12  174.14    7.72
  -6  -9 -12  188.87    8.45
  -6  -9 -11  593.49   15.67
  -6  -9 -11  598.19   16.88
  -6  -9 -11  590.20   17.25
  -6  -9 -11  616.80   17.12
  -6  -9 -10  646.96   18.03
  -6  -9 -10  649.83   18.54
  -6  -9 -10  639.45   17.86
  -6  -9  -9  932.83   23.14
  -6  -9  -9  924.19   23.58
  -6  -9  -9  948.68   22.87
  -6  -9  -8  351.54   13.37
  -6  -9  -8  327.47   11.64
  -6  -9  -8  345.52   12.30
  -6  -9  -8  328.12   12.38
  -6  -9  -7   12.49    2.78
  -6  -9  -7   10.91    2.45
  -6  -9  -7   14.61    2.88
  -6  -9  -7   11.58    2.40
  -6  -9  -7   10.06    2.41
  -6  -9  -7   11.52    2.85
  -6  -9  -6    3.82    1.89
  -6  -9  -6    4.26    1.86
  -6  -9  -6    2.95    1.57
  -6  -9  -6    4.81    2.21
  -6  -9  -5  162.40    7.50
  -6  -9  -5  140.67    7.61
  -6  -9  -5  163.04    8.44
  -6  -9  -5  155.52    8.38
  -6  -9  -5  151.52    7.21
  -6  -9  -4  559.49   17.18
  -6  -9  -4  561.28   16.40
  -6  -9  -4  538.78   16.58
  -6  -9  -3 1378.53   28.98
  -6  -9  -3 1399.22   30.41
  -6  -9  -2  695.04   17.95
  -6  -9  -2  695.81   19.58
  -6  -9  -1   50.07    4.76
  -6  -9  -1   62.76    4.99
  -6  -9   0    4.45    1.84
  -6  -9   0    5.28    1.74
  -6  -9   1  129.13    6.17
  -6  -9   2   83.80    4.47
  -6  -8 -14   89.07    5.03
  -6  -8 -14   93.83    5.16
  -6  -8 -14   94.60    4.87
  -6  -8 -13   90.84    5.45
  -6  -8 -13   86.09    5.10
  -6  -8 -13   89.38    5.50
  -6  -8 -12    2.49    1.86
  -6  -8 -12    3.54    2.11
  -6  -8 -12    1.81    1.77
  -6  -8 -12    3.54    1.71
  -6  -8 -11  464.61   13.73
  -6  -8 -11  508.10   14.96
  -6  -8 -11  485.90   14.98
  -6  -8 -11  491.05   15.36
  -6  -8 -10  620.72   16.79
  -6  -8 -10  624.52   17.78
  -6  -8  -9  664.55   18.65
  -6  -8  -9  724.15   20.79
  -6  -8  -9  708.02   19.93
  -6  -8  -9  688.75   19.56
  -6  -8  -9  668.23   17.48
  -6  -8  -8  162.33    8.63
  -6  -8  -8  187.68   10.14
  -6  -8  -8  191.42    9.36
  -6  -8  -8  188.61    9.65
  -6  -8  -8  196.80    8.85
  -6  -8  -7   59.24    5.09
  -6  -8  -7   60.72    4.82
  -6  -8  -7   70.12    6.01
  -6  -8  -7   68.75    5.73
  -6  -8  -7   65.63    5.42
  -6  -8  -6    2.37    1.87
  -6  -8  -6    2.62    1.50
  -6  -8  -6    2.59    1.86
  -6  -8  -6    1.29    1.56
  -6  -8  -6    3.92    2.00
  -6  -8  -6    3.19    2.06
  -6  -8  -5  436.10   14.87
  -6  -8  -5  412.51   13.02
  -6  -8  -5  415.74   13.99
  -6  -8  -5  411.28   14.56
  -6  -8  -5  422.85   13.28
  -6  -8  -4 1103.03   26.18
  -6  -8  -4 1118.73   26.55
  -6  -8  -3 2512.81   48.12
  -6  -8  -3 2417.74   46.22
  -6  -8  -3 2373.16   46.15
  -6  -8  -3 2390.53   45.62
  -6  -8  -2 1667.85   36.01
  -6  -8  -2 1679.89   34.62
  -6  -8  -2 1682.74   34.68
  -6  -8  -1  335.19   12.75
  -6  -8  -1  342.67   11.26
  -6  -8   0   42.15    4.03
  -6  -8   1   18.14    2.35
  -6  -8   1   18.84    2.91
  -6  -8   2   12.13    2.23
  -6  -8   2    8.53    1.90
  -6  -8   3   48.47    3.45
  -6  -7 -15  216.55    7.52
  -6  -7 -14  239.64    8.87
  -6  -7 -14  241.54    8.63
  -6  -7 -14  250.32    8.70
  -6  -7 -13  299.83   10.56
  -6  -7 -13  281.09    9.61
  -6  -7 -13  290.00   10.55
  -6  -7 -13  271.76   10.13
  -6  -7 -12   41.87    4.28
  -6  -7 -12   41.73    4.08
  -6  -7 -12   54.15    4.58
  -6  -7 -11  260.91   10.92
  -6  -7 -11  264.05   10.66
  -6  -7 -11  267.83   10.26
  -6  -7 -10  737.88   20.22
  -6  -7 -10  724.40   19.28
  -6  -7 -10  727.11   18.50
  -6  -7  -9  215.39    9.33
  -6  -7  -9  219.62    9.82
  -6  -7  -9  206.95    8.33
  -6  -7  -9  208.00    8.98
  -6  -7  -9  215.71   10.31
  -6  -7  -9  230.03   10.75
  -6  -7  -8   77.81    5.58
  -6  -7  -8   72.79    5.00
  -6  -7  -8   83.01    6.35
  -6  -7  -8   83.17    6.25
  -6  -7  -7  194.82    8.72
  -6  -7  -7  220.52   10.36
  -6  -7  -7  222.32   10.17
  -6  -7  -6  252.64   11.05
  -6  -7  -6  231.94    9.19
  -6  -7  -6  246.21   10.54
  -6  -7  -5   78.84    6.00
  -6  -7  -5   75.06    5.59
  -6  -7  -5   82.39    6.11
  -6  -7  -5   71.19    5.12
  -6  -7  -4  917.17   22.57
  -6  -7  -4  850.61   21.88
  -6  -7  -4  868.15   22.74
  -6  -7  -3  967.28   23.22
  -6  -7  -3  954.29   23.30
  -6  -7  -2 1637.63   33.41
  -6  -7  -2 1536.23   32.24
  -6  -7  -1  933.38   24.40
  -6  -7  -1 1018.63   24.23
  -6  -7  -1  965.69   22.24
  -6  -7  -1  946.03   22.61
  -6  -7  -1 1007.65   24.47
  -6  -7   0   92.57    6.20
  -6  -7   0   80.38    5.94
  -6  -7   0   82.20    5.88
  -6  -7   1    7.35    1.95
  -6  -7   2   31.93    3.49
  -6  -7   3  133.42    6.58
  -6  -7   3  130.28    5.69
  -6  -7   4  425.98   10.97
  -6  -7   4  410.17   11.16
  -6  -6 -15  303.38    9.34
  -6  -6 -15  312.99    9.25
  -6  -6 -14  805.13   18.81
  -6  -6 -14  743.17   17.58
  -6  -6 -13  456.94   13.87
  -6  -6 -13  411.72   12.03
  -6  -6 -13  437.72   13.57
  -6  -6 -13  426.50   13.24
  -6  -6 -12   48.60    4.55
  -6  -6 -12   53.26    4.81
  -6  -6 -12   49.49    4.70
  -6  -6 -11  117.74    6.71
  -6  -6 -11  131.94    7.31
  -6  -6 -11  126.00    7.40
  -6  -6 -10  778.82   19.85
  -6  -6 -10  761.13   20.31
  -6  -6 -10  742.69   18.86
  -6  -6 -10  752.74   20.53
  -6  -6 -10  723.85   19.63
  -6  -6  -9   50.87    4.97
  -6  -6  -9   45.80    4.54
  -6  -6  -9   56.33    5.17
  -6  -6  -9   47.31    4.40
  -6  -6  -9   52.63    4.58
  -6  -6  -9   46.03    4.09
  -6  -6  -8   63.34    5.45
  -6  -6  -8   62.79    5.49
  -6  -6  -8   59.24    4.56
  -6  -6  -8   54.28    4.18
  -6  -6  -8   58.12    4.64
  -6  -6  -7  103.23    6.87
  -6  -6  -7  111.99    7.07
  -6  -6  -7  105.68    5.57
  -6  -6  -7   98.86    5.64
  -6  -6  -6  100.25    6.66
  -6  -6  -5  157.93    8.22
  -6  -6  -5  172.66    8.59
  -6  -6  -4  567.10   16.35
  -6  -6  -4  568.06   16.70
  -6  -6  -3  950.22   22.20
  -6  -6  -3  914.26   22.88
  -6  -6  -2 1301.56   27.54
  -6  -6  -2 1232.72   26.72
  -6  -6  -2 1294.83   28.69
  -6  -6  -1  961.47   22.85
  -6  -6  -1  888.65   20.71
  -6  -6   0   67.81    5.38
  -6  -6   0   58.95    5.11
  -6  -6   1    3.61    1.67
  -6  -6   1    4.08    1.89
  -6  -6   1    2.92    1.73
  -6  -6   2   38.38    3.88
  -6  -6   3  307.12    9.94
  -6  -6   4  895.74   19.83
  -6  -6   5  758.55   16.90
  -6  -6   5  720.07   15.13
  -6  -6   5  762.01   16.09
  -6  -5 -15  476.65   12.31
  -6  -5 -14 1030.58   22.65
  -6  -5 -14 1051.32   23.00
  -6  -5 -13  492.54   14.38
  -6  -5 -13  527.48   15.30
  -6  -5 -12   44.04    4.33
  -6  -5 -12   41.30    4.37
  -6  -5 -12   35.80    4.06
  -6  -5 -12   40.12    4.11
  -6  -5 -11   19.65    3.27
  -6  -5 -11   17.22    3.07
  -6  -5 -11   13.92    2.71
  -6  -5 -10   79.54    6.03
  -6  -5 -10   83.70    5.64
  -6  -5 -10   77.93    6.29
  -6  -5 -10   77.43    5.58
  -6  -5 -10   79.71    5.93
  -6  -5 -10   71.45    5.59
  -6  -5  -9   37.83    3.98
  -6  -5  -9   35.24    3.61
  -6  -5  -9   37.15    4.16
  -6  -5  -9   41.88    4.59
  -6  -5  -9   37.77    3.99
  -6  -5  -8  383.32   12.30
  -6  -5  -8  376.79   11.61
  -6  -5  -8  373.40   12.16
  -6  -5  -8  397.35   14.22
  -6  -5  -8  410.80   13.78
  -6  -5  -7  532.92   16.52
  -6  -5  -7  528.27   15.95
  -6  -5  -7  486.03   13.62
  -6  -5  -6  250.58   10.30
  -6  -5  -6  253.76   10.58
  -6  -5  -6  242.24    8.15
  -6  -5  -5  200.81    9.03
  -6  -5  -5  203.24    9.19
  -6  -5  -4  259.05    9.99
  -6  -5  -4  280.77   10.70
  -6  -5  -4  285.78   10.78
  -6  -5  -3 1426.70   29.21
  -6  -5  -3 1419.48   30.05
  -6  -5  -2  762.36   18.05
  -6  -5  -2  723.13   17.49
  -6  -5  -2  719.51   18.68
  -6  -5  -1  181.69    7.20
  -6  -5  -1  191.37    8.21
  -6  -5  -1  182.99    8.31
  -6  -5   0   29.79    3.48
  -6  -5   0   34.49    3.82
  -6  -5   1  215.58    9.53
  -6  -5   1  237.48    9.94
  -6  -5   2   63.65    5.00
  -6  -5   2   66.71    5.31
  -6  -5   3  581.24   15.24
  -6  -5   4  829.48   19.41
  -6  -5   5 1085.72   22.06
  -6  -5   5 1039.67   21.00
  -6  -5   6  434.41   10.16
  -6  -5   6  465.68   11.69
  -6  -5   6  451.68   11.17
  -6  -4 -15  359.32    9.98
  -6  -4 -14  679.90   16.47
  -6  -4 -13  645.68   17.45
  -6  -4 -13  628.85   17.03
  -6  -4 -13  636.26   17.35
  -6  -4 -13  637.46   16.09
  -6  -4 -13  606.13   16.16
  -6  -4 -12   82.73    6.04
  -6  -4 -12   84.23    5.41
  -6  -4 -12   85.16    6.02
  -6  -4 -11    8.42    2.01
  -6  -4 -11   11.22    2.64
  -6  -4 -11    6.73    2.25
  -6  -4 -11    4.89    1.77
  -6  -4 -11    4.32    2.19
  -6  -4 -11    6.21    2.42
  -6  -4 -10   72.70    5.47
  -6  -4 -10   79.30    5.75
  -6  -4 -10   77.10    5.86
  -6  -4 -10   70.83    5.68
  -6  -4  -9   37.85    4.06
  -6  -4  -9   34.95    3.84
  -6  -4  -9   33.46    3.83
  -6  -4  -9   37.39    4.33
  -6  -4  -8  308.68   10.91
  -6  -4  -8  316.27   10.98
  -6  -4  -8  316.46   12.19
  -6  -4  -8  310.97   11.07
  -6  -4  -8  284.72   11.39
  -6  -4  -7 1536.43   32.75
  -6  -4  -7 1572.49   31.65
  -6  -4  -6  944.68   20.24
  -6  -4  -6 1011.75   23.75
  -6  -4  -5  234.64    9.40
  -6  -4  -5  222.63    9.49
  -6  -4  -4  276.37   10.39
  -6  -4  -4  270.47   10.06
  -6  -4  -3 1712.12   33.07
  -6  -4  -3 1770.95   34.30
  -6  -4  -2  833.32   18.63
  -6  -4  -2  868.62   18.93
  -6  -4  -2  848.63   20.15
  -6  -4  -1   14.52    2.29
  -6  -4   0  138.55    6.86
  -6  -4   1  159.34    7.81
  -6  -4   1  153.59    7.65
  -6  -4   2   74.03    5.40
  -6  -4   2   73.42    5.20
  -6  -4   3  417.22   13.89
  -6  -4   4  490.88   13.77
  -6  -4   5  811.52   18.38
  -6  -4   6  546.68   13.56
  -6  -4   6  531.24   12.29
  -6  -4   7   87.32    4.09
  -6  -3 -14  272.65    8.83
  -6  -3 -14  285.50    9.60
  -6  -3 -13  488.55   13.87
  -6  -3 -13  488.86   14.73
  -6  -3 -13  464.93   13.88
  -6  -3 -12  259.72   10.72
  -6  -3 -12  262.04   10.01
  -6  -3 -12  229.61   10.21
  -6  -3 -12  245.72   10.30
  -6  -3 -11   22.28    3.19
  -6  -3 -11   22.48    3.47
  -6  -3 -11   22.51    3.56
  -6  -3 -10    2.94    1.70
  -6  -3 -10    3.38    1.96
  -6  -3 -10    1.71    1.42
  -6  -3 -10    1.11    1.50
  -6  -3  -9   65.81    5.36
  -6  -3  -9   63.20    5.20
  -6  -3  -9   62.64    4.66
  -6  -3  -9   57.37    5.06
  -6  -3  -9   76.53    5.90
  -6  -3  -8  367.89   12.37
  -6  -3  -8  357.32   11.30
  -6  -3  -8  387.50   13.36
  -6  -3  -8  379.59   13.27
  -6  -3  -7 1904.49   38.17
  -6  -3  -7 1951.14   38.59
  -6  -3  -7 1886.16   36.31
  -6  -3  -6 2094.31   38.91
  -6  -3  -6 2121.26   40.62
  -6  -3  -6 2040.68   37.53
  -6  -3  -5  373.27   11.61
  -6  -3  -5  381.54   12.18
  -6  -3  -5  352.78    9.69
  -6  -3  -4  425.36   13.10
  -6  -3  -4  447.69   12.96
  -6  -3  -3  476.20   13.26
  -6  -3  -2  498.26   13.48
  -6  -3  -2  476.27   12.06
  -6  -3  -2  512.98   12.41
  -6  -3  -1   18.42    2.35
  -6  -3   0   85.15    5.06
  -6  -3   1   27.03    3.21
  -6  -3   1   22.85    2.86
  -6  -3   2   64.06    4.83
  -6  -3   2   53.12    4.22
  -6  -3   3  166.25    7.56
  -6  -3   3  175.29    8.35
  -6  -3   4  766.48   20.09
  -6  -3   5  992.26   21.11
  -6  -3   6  567.29   14.40
  -6  -3   7   84.70    4.45
  -6  -3   7   78.93    3.77
  -6  -2 -14  351.52   10.24
  -6  -2 -14  394.75   10.92
  -6  -2 -13  260.09    9.27
  -6  -2 -13  261.97    9.85
  -6  -2 -13  294.32   10.18
  -6  -2 -13  261.63   10.10
  -6  -2 -12  197.95    8.91
  -6  -2 -12  216.61    9.76
  -6  -2 -12  212.63    9.19
  -6  -2 -11    4.78    1.68
  -6  -2 -11    8.02    2.35
  -6  -2 -11    5.52    2.31
  -6  -2 -10   60.38    5.22
  -6  -2 -10   65.41    5.43
  -6  -2 -10   69.18    5.72
  -6  -2 -10   64.91    5.16
  -6  -2 -10   63.15    5.38
  -6  -2  -9  212.92    9.89
  -6  -2  -9  221.28    9.42
  -6  -2  -9  224.22    9.98
  -6  -2  -8 1059.14   26.11
  -6  -2  -8 1042.46   24.50
  -6  -2  -8 1115.77   25.49
  -6  -2  -7 2520.85   46.89
  -6  -2  -7 2617.43   48.04
  -6  -2  -6 2013.95   37.34
  -6  -2  -6 1984.44   38.89
  -6  -2  -6 2049.67   39.07
  -6  -2  -5  314.81    9.41
  -6  -2  -5  337.69    9.98
  -6  -2  -5  340.41   11.01
  -6  -2  -4   68.47    3.57
  -6  -2  -4   83.47    4.76
  -6  -2  -3   13.43    2.18
  -6  -2  -3   15.38    2.26
  -6  -2  -2  148.53    6.30
  -6  -2  -2  133.69    5.28
  -6  -2  -1  135.34    5.72
  -6  -2   0  745.86   17.24
  -6  -2   1  700.18   17.01
  -6  -2   1  662.17   16.22
  -6  -2   2  488.41   13.82
  -6  -2   2  422.41   12.37
  -6  -2   3    2.20    1.46
  -6  -2   3   15.66    2.24
  -6  -2   4 1061.33   24.71
  -6  -2   6  150.29    6.47
  -6  -2   7   43.88    3.40
  -6  -2   8   49.85    2.83
  -6  -1 -13  292.47    8.91
  -6  -1 -13  262.37    9.15
  -6  -1 -13  275.11    9.75
  -6  -1 -13  260.29    9.61
  -6  -1 -12   36.06    3.50
  -6  -1 -12   37.56    3.91
  -6  -1 -12   34.49    3.53
  -6  -1 -12   35.20    3.87
  -6  -1 -11   77.01    5.30
  -6  -1 -11   73.25    5.83
  -6  -1 -11   74.89    5.73
  -6  -1 -11   74.09    5.96
  -6  -1 -10   32.97    4.02
  -6  -1 -10   31.13    4.28
  -6  -1 -10   34.84    3.74
  -6  -1 -10   32.39    4.01
  -6  -1  -9  252.36   10.81
  -6  -1  -9  244.37    9.85
  -6  -1  -9  260.93   11.26
  -6  -1  -9  242.99   10.60
  -6  -1  -8 1204.86   26.59
  -6  -1  -8 1186.82   28.02
  -6  -1  -8 1213.66   27.67
  -6  -1  -7 2090.33   39.39
  -6  -1  -7 2006.07   39.73
  -6  -1  -6 2240.81   41.54
  -6  -1  -6 2209.32   42.73
  -6  -1  -6 2277.52   41.84
  -6  -1  -5  784.74   19.13
  -6  -1  -5  785.64   18.46
  -6  -1  -5  819.47   18.31
  -6  -1  -4   80.55    4.64
  -6  -1  -4   88.00    4.41
  -6  -1  -3   40.57    3.18
  -6  -1  -3   41.46    3.05
  -6  -1  -2  174.59    6.54
  -6  -1   0 1454.96   27.07
  -6  -1   1 2087.42   37.42
  -6  -1   2  498.44   13.25
  -6  -1   3   70.40    4.91
  -6  -1   3   69.60    4.65
  -6  -1   4  599.85   16.61
  -6  -1   5  534.78   15.64
  -6  -1   7   10.21    1.84
  -6  -1   8    2.62    0.94
  -6   0 -13   34.28    3.05
  -6   0 -13   38.55    3.38
  -6   0 -12    6.41    2.02
  -6   0 -12    4.10    1.98
  -6   0 -12    3.29    1.62
  -6   0 -12    5.98    1.81
  -6   0 -11  129.80    7.54
  -6   0 -11  126.95    7.34
  -6   0 -11  125.14    6.95
  -6   0 -10   90.59    6.60
  -6   0 -10   93.92    6.33
  -6   0  -9  125.24    7.57
  -6   0  -9  120.29    7.27
  -6   0  -9  116.42    7.60
  -6   0  -9  123.31    7.78
  -6   0  -8  865.52   22.61
  -6   0  -8  895.89   23.00
  -6   0  -7 1355.80   30.54
  -6   0  -7 1390.14   30.13
  -6   0  -6 1449.73   31.02
  -6   0  -6 1453.06   30.25
  -6   0  -5 1621.08   33.26
  -6   0  -5 1703.86   32.64
  -6   0  -4  395.51   10.90
  -6   0  -4  422.61   12.29
  -6   0  -4  416.74   11.53
  -6   0  -3   72.89    4.44
  -6   0  -3   71.96    3.91
  -6   0  -3   66.75    3.79
  -6   0  -2  141.28    5.52
  -6   0   1 2248.23   39.09
  -6   0   2  761.16   17.90
  -6   0   3   36.77    3.53
  -6   0   4    6.50    1.84
  -6   0   5  184.44    8.24
  -6   0   5  172.99    8.08
  -6   0   7  125.77    5.43
  -6   0   8   73.72    3.89
  -6   1 -12   77.57    4.72
  -6   1 -12   85.64    5.22
  -6   1 -12   92.34    5.12
  -6   1 -11  126.74    7.09
  -6   1 -11  143.72    7.65
  -6   1 -11  141.80    7.30
  -6   1 -11  127.90    6.72
  -6   1 -10   55.40    4.39
  -6   1 -10   52.22    4.85
  -6   1 -10   49.31    4.86
  -6   1 -10   53.54    5.10
  -6   1  -9   40.64    4.00
  -6   1  -9   39.54    4.71
  -6   1  -9   47.26    4.87
  -6   1  -8  157.70    8.51
  -6   1  -8  155.91    8.82
  -6   1  -8  153.47    7.86
  -6   1  -7 1171.34   27.32
  -6   1  -7 1235.46   28.93
  -6   1  -7 1263.83   28.39
  -6   1  -6 1560.91   33.15
  -6   1  -6 1538.64   32.56
  -6   1  -5  890.30   21.55
  -6   1  -5  871.14   20.98
  -6   1  -4  393.86   12.26
  -6   1  -4  374.48   11.59
  -6   1  -3   28.20    2.93
  -6   1  -2  287.82    9.25
  -6   1  -1 1242.48   24.25
  -6   1   0 1746.46   31.23
  -6   1   1 2230.16   39.62
  -6   1   1 2201.64   38.91
  -6   1   2 1072.84   21.96
  -6   1   3   35.52    3.47
  -6   1   4   32.18    3.43
  -6   1   5    4.56    1.73
  -6   1   8  528.82   12.11
  -6   1   9  248.67    7.23
  -6   2 -12  116.57    5.27
  -6   2 -11  298.93   10.07
  -6   2 -11  313.87   10.85
  -6   2 -10  435.65   14.45
  -6   2 -10  416.04   13.78
  -6   2 -10  465.79   13.35
  -6   2 -10  441.97   14.27
  -6   2 -10  396.81   12.98
  -6   2  -9  197.87    9.99
  -6   2  -9  194.50    9.76
  -6   2  -9  212.18    9.30
  -6   2  -8   10.79    2.93
  -6   2  -8   11.70    2.59
  -6   2  -8   15.47    3.02
  -6   2  -7  278.76   11.79
  -6   2  -7  301.39   11.95
  -6   2  -7  315.12   12.50
  -6   2  -7  303.64   11.13
  -6   2  -6  615.26   17.30
  -6   2  -6  596.48   17.48
  -6   2  -6  576.25   17.54
  -6   2  -5  216.63    9.44
  -6   2  -4  147.83    7.31
  -6   2  -3  185.63    7.80
  -6   2  -2  298.68    9.67
  -6   2  -1 1232.85   24.43
  -6   2  -1 1251.27   25.59
  -6   2   0 2009.01   37.03
  -6   2   1 2220.56   39.19
  -6   2   1 2029.55   38.06
  -6   2   2 1807.90   34.09
  -6   2   3  197.52    7.65
  -6   2   3  213.39    8.65
  -6   2   4   15.23    2.57
  -6   2   5   50.56    4.31
  -6   2   9  435.01   10.29
  -6   3 -11  286.09    8.89
  -6   3 -10  417.17   12.44
  -6   3 -10  452.87   13.64
  -6   3  -9  230.47    9.38
  -6   3  -9  200.39    9.46
  -6   3  -8   18.24    3.57
  -6   3  -8   21.79    3.65
  -6   3  -8   19.65    3.30
  -6   3  -7  300.91   12.34
  -6   3  -7  308.95   11.33
  -6   3  -7  273.08   12.50
  -6   3  -6  148.40    8.30
  -6   3  -6  142.70    8.64
  -6   3  -6  146.12    8.11
  -6   3  -6  147.97    8.09
  -6   3  -6  155.54    7.82
  -6   3  -5   41.14    4.30
  -6   3  -5   38.22    3.97
  -6   3  -4  141.70    7.50
  -6   3  -3  260.55    9.78
  -6   3  -3  252.84    9.74
  -6   3  -2  117.19    5.98
  -6   3  -2  134.02    6.70
  -6   3  -1  150.61    7.04
  -6   3   0 1712.10   33.35
  -6   3   1 1564.29   31.32
  -6   3   1 1662.22   32.06
  -6   3   2 1204.72   25.38
  -6   3   2 1180.52   24.66
  -6   3   3  499.05   13.88
  -6   3   4   18.52    2.72
  -6   3   5   58.25    4.67
  -6   3   8  873.36   18.03
  -6   3   9  607.69   12.54
  -6   3   9  604.32   12.72
  -6   4 -10  533.51   13.22
  -6   4 -10  513.82   12.86
  -6   4  -9  104.04    5.98
  -6   4  -9  104.02    5.58
  -6   4  -9   87.36    5.51
  -6   4  -8   22.21    2.70
  -6   4  -8   17.97    2.94
  -6   4  -8   17.49    3.17
  -6   4  -7   19.57    2.99
  -6   4  -7   19.36    3.33
  -6   4  -7   18.88    3.57
  -6   4  -6   40.23    4.32
  -6   4  -6   36.49    4.54
  -6   4  -5   94.74    6.40
  -6   4  -5   78.20    5.54
  -6   4  -5   87.48    5.89
  -6   4  -5   82.77    6.40
  -6   4  -4  472.99   14.72
  -6   4  -4  473.24   15.07
  -6   4  -4  464.02   14.83
  -6   4  -3  317.61   11.26
  -6   4  -2  177.64    8.20
  -6   4  -1   27.92    3.33
  -6   4   0  667.22   17.65
  -6   4   0  718.15   18.02
  -6   4   1 1319.07   27.64
  -6   4   1 1271.45   27.38
  -6   4   2  572.85   15.38
  -6   4   2  575.16   15.69
  -6   4   3  278.67   10.07
  -6   4   4   69.62    4.84
  -6   4   4   76.98    5.27
  -6   4   9  586.92   12.74
  -6   5  -9  158.92    5.99
  -6   5  -9  164.03    6.32
  -6   5  -8    5.28    1.73
  -6   5  -8    8.65    1.59
  -6   5  -8    3.88    1.62
  -6   5  -8    5.85    1.78
  -6   5  -7    9.22    2.57
  -6   5  -7    6.04    2.13
  -6   5  -7    7.26    2.25
  -6   5  -6   25.66    3.80
  -6   5  -6   24.69    3.61
  -6   5  -6   29.09    3.52
  -6   5  -5  116.36    6.44
  -6   5  -5  125.58    7.79
  -6   5  -5  125.80    7.46
  -6   5  -4  625.10   17.62
  -6   5  -4  600.53   18.56
  -6   5  -3  995.77   23.85
  -6   5  -3  985.11   22.83
  -6   5  -3  995.17   22.87
  -6   5  -2  532.95   15.28
  -6   5  -2  542.28   15.96
  -6   5  -1   66.61    5.10
  -6   5   0  342.30   11.61
  -6   5   0  317.62   11.45
  -6   5   1  313.33   11.02
  -6   5   1  293.65   10.84
  -6   5   2  105.27    6.17
  -6   5   3   33.54    3.58
  -6   5   8  494.71   11.66
  -6   5   9  411.53    9.77
  -6   6  -7   37.28    3.19
  -6   6  -7   45.40    3.51
  -6   6  -7   44.29    3.07
  -6   6  -6   35.45    3.65
  -6   6  -6   40.92    3.81
  -6   6  -6   38.18    3.45
  -6   6  -5  138.61    6.28
  -6   6  -5  141.56    7.51
  -6   6  -5  136.76    7.10
  -6   6  -4  725.20   18.42
  -6   6  -4  718.33   19.62
  -6   6  -3  934.37   22.89
  -6   6  -3  929.90   21.01
  -6   6  -2  462.41   13.84
  -6   6   5   76.11    4.40
  -6   6   6   27.06    2.69
  -6   6   7  217.52    7.25
  -6   6   8  662.44   14.07
  -6   7  -6    9.92    1.74
  -6   7  -6   11.82    1.84
  -6   7  -6   10.50    1.53
  -6   7  -5   63.08    4.29
  -6   7  -5   61.34    4.07
  -6   7  -5   62.53    4.25
  -6   7  -5   59.84    3.92
  -6   7  -4  663.55   17.30
  -6   7  -4  661.36   15.64
  -6   7  -4  660.29   16.77
  -6   7  -3 1149.85   24.65
  -6   7  -3 1142.11   25.66
  -6   7  -2  692.36   18.07
  -6   7  -2  692.33   16.71
  -6   7  -1   87.55    5.35
  -6   7   0   17.88    2.76
  -6   7   1   22.97    2.71
  -6   7   2   10.43    2.16
  -6   7   4  439.25   11.61
  -6   7   5  163.79    6.42
  -6   7   6   16.08    2.09
  -6   7   7   80.97    3.57
  -6   7   7   87.29    4.16
  -6   8  -4  197.40    6.89
  -6   8  -4  212.96    6.76
  -6   8  -4  190.36    6.63
  -6   8  -3  276.35    9.15
  -6   8  -3  286.10    8.34
  -6   8  -3  261.40    8.84
  -6   8  -2  321.61    8.76
  -6   8  -2  328.42   10.42
  -6   8  -2  326.50    9.90
  -6   8  -1   24.19    2.97
  -6   8  -1   24.72    2.58
  -6   8  -1   23.39    2.74
  -6   8   0   29.63    2.94
  -6   8   1   16.01    2.41
  -6   8   2   52.22    3.47
  -6   8   3  228.55    7.74
  -6   8   4  579.26   13.96
  -6   8   5  418.75   11.06
  -6   8   6  103.51    4.09
  -6   8   6  107.95    4.74
  -6   8   7  184.76    5.86
  -6   9  -2  158.24    5.40
  -6   9  -1   12.96    1.70
  -6   9  -1   13.67    1.81
  -6   9   0    3.17    1.14
  -6   9   0    5.04    1.13
  -6   9   0    4.59    1.32
  -6   9   1   37.26    2.96
  -6   9   1   36.99    2.74
  -6   9   2    9.32    1.69
  -6   9   2   13.02    1.80
  -6   9   3  362.06    8.78
  -6   9   3  401.34   10.20
  -6   9   4  711.25   14.37
  -6   9   4  726.16   15.45
  -6   9   5  337.70    8.78
  -5 -13 -10  670.12   14.69
  -5 -13  -8  217.68    7.63
  -5 -13  -7   54.41    3.70
  -5 -13  -6   12.67    1.87
  -5 -13  -6   15.10    1.90
  -5 -13  -5    7.99    1.45
  -5 -12 -12    4.39    1.42
  -5 -12 -11  131.35    5.65
  -5 -12 -11  143.20    6.17
  -5 -12 -11  130.56    6.07
  -5 -12 -10  344.93   10.53
  -5 -12 -10  332.58   10.27
  -5 -12 -10  348.08   10.95
  -5 -12  -9  522.59   13.53
  -5 -12  -9  524.74   13.43
  -5 -12  -9  510.34   14.33
  -5 -12  -8  136.04    6.37
  -5 -12  -8  137.95    6.81
  -5 -12  -7   12.75    2.14
  -5 -12  -7   19.27    2.75
  -5 -12  -6   10.85    2.08
  -5 -12  -6    9.69    2.17
  -5 -12  -5   10.37    2.11
  -5 -12  -5   12.70    2.29
  -5 -12  -4  168.25    6.71
  -5 -12  -4  185.66    7.04
  -5 -12  -3  660.63   15.60
  -5 -12  -3  712.61   16.55
  -5 -12  -2  906.99   18.74
  -5 -12  -2  913.12   19.10
  -5 -11 -13  307.25    9.45
  -5 -11 -13  298.13    8.97
  -5 -11 -12   38.48    3.49
  -5 -11 -11   68.70    4.55
  -5 -11 -11   76.57    5.08
  -5 -11 -11   73.66    5.02
  -5 -11 -10  205.18    8.58
  -5 -11 -10  194.07    8.57
  -5 -11 -10  183.97    8.09
  -5 -11 -10  195.17    7.56
  -5 -11 -10  187.51    8.12
  -5 -11  -9  287.27   10.48
  -5 -11  -9  279.22    9.96
  -5 -11  -9  290.25   10.46
  -5 -11  -9  292.70   11.08
  -5 -11  -8  210.12    8.54
  -5 -11  -8  193.00    7.99
  -5 -11  -8  221.27    9.49
  -5 -11  -8  214.68    9.37
  -5 -11  -8  210.65    8.80
  -5 -11  -7   10.96    2.55
  -5 -11  -7    9.35    2.16
  -5 -11  -7    9.32    2.36
  -5 -11  -6  136.56    7.12
  -5 -11  -6  123.61    6.80
  -5 -11  -6  129.20    7.29
  -5 -11  -6  122.55    6.22
  -5 -11  -6  132.15    7.19
  -5 -11  -5   37.16    3.98
  -5 -11  -5   37.13    3.89
  -5 -11  -5   30.17    3.33
  -5 -11  -5   34.41    3.78
  -5 -11  -4   43.83    4.07
  -5 -11  -4   44.19    4.17
  -5 -11  -4   44.36    4.00
  -5 -11  -3  659.83   16.45
  -5 -11  -3  643.61   17.20
  -5 -11  -3  659.72   17.83
  -5 -11  -2  917.45   21.25
  -5 -11  -2  892.26   21.37
  -5 -11  -1  554.72   14.33
  -5 -11  -1  508.17   14.02
  -5 -11   0  107.91    4.77
  -5 -11   0  100.44    5.01
  -5 -10 -14  328.94    9.67
  -5 -10 -13  310.27   10.18
  -5 -10 -13  290.63    9.51
  -5 -10 -12  279.12   10.09
  -5 -10 -12  272.04    9.59
  -5 -10 -12  280.03    9.19
  -5 -10 -12  285.78   10.26
  -5 -10 -11   24.04    3.03
  -5 -10 -11   24.07    3.30
  -5 -10 -10  186.34    7.85
  -5 -10 -10  197.33    8.67
  -5 -10 -10  207.08    8.93
  -5 -10 -10  187.72    8.87
  -5 -10 -10  196.19    8.82
  -5 -10  -9  234.08    9.74
  -5 -10  -9  232.67    9.30
  -5 -10  -9  241.91   10.40
  -5 -10  -9  233.64    9.75
  -5 -10  -8  238.40   10.40
  -5 -10  -8  241.30    9.86
  -5 -10  -8  249.37   10.11
  -5 -10  -8  243.64    9.93
  -5 -10  -8  228.21   10.21
  -5 -10  -7    6.90    2.09
  -5 -10  -7    6.76    2.19
  -5 -10  -7    6.44    2.32
  -5 -10  -7    3.70    1.94
  -5 -10  -6  164.96    8.33
  -5 -10  -6  157.83    8.21
  -5 -10  -6  163.66    8.64
  -5 -10  -6  166.27    7.93
  -5 -10  -6  168.08    8.44
  -5 -10  -5   25.10    3.37
  -5 -10  -5   24.39    3.47
  -5 -10  -5   20.51    3.25
  -5 -10  -4  160.86    8.25
  -5 -10  -4  149.45    8.01
  -5 -10  -4  153.01    8.32
  -5 -10  -3  737.44   19.69
  -5 -10  -3  743.36   19.45
  -5 -10  -3  761.74   20.68
  -5 -10  -2  855.03   22.17
  -5 -10  -1  412.54   13.78
  -5 -10  -1  419.14   13.71
  -5 -10   0  137.28    7.14
  -5 -10   0  135.44    6.78
  -5 -10   1   39.52    3.57
  -5 -10   1   36.21    2.96
  -5 -10   2   11.21    1.82
  -5  -9 -14  643.69   15.72
  -5  -9 -14  711.51   16.81
  -5  -9 -13  618.42   16.02
  -5  -9 -13  590.68   15.22
  -5  -9 -12  622.32   16.37
  -5  -9 -12  595.74   15.87
  -5  -9 -12  562.32   14.98
  -5  -9 -12  589.43   16.35
  -5  -9 -12  605.91   16.68
  -5  -9 -11  100.97    6.13
  -5  -9 -11  102.90    5.99
  -5  -9 -11   94.30    5.18
  -5  -9 -11  103.43    6.09
  -5  -9 -11  106.79    6.50
  -5  -9 -10  125.70    6.47
  -5  -9 -10  124.78    7.05
  -5  -9 -10  127.38    7.42
  -5  -9 -10  123.31    7.10
  -5  -9  -9  167.05    8.64
  -5  -9  -9  146.41    7.32
  -5  -9  -9  157.70    8.01
  -5  -9  -9  151.38    7.98
  -5  -9  -9  150.61    8.14
  -5  -9  -9  155.15    7.91
  -5  -9  -8   10.34    2.19
  -5  -9  -8   12.30    2.81
  -5  -9  -8   12.86    2.67
  -5  -9  -8    9.74    2.78
  -5  -9  -8   11.72    2.62
  -5  -9  -7  297.27   10.88
  -5  -9  -7  272.17   10.28
  -5  -9  -7  290.13   11.62
  -5  -9  -7  288.71   11.48
  -5  -9  -7  294.09   11.04
  -5  -9  -6  614.80   17.01
  -5  -9  -6  610.71   17.67
  -5  -9  -6  615.45   18.15
  -5  -9  -6  587.06   16.19
  -5  -9  -6  642.91   19.83
  -5  -9  -6  581.33   16.20
  -5  -9  -6  614.16   17.87
  -5  -9  -5  138.18    7.68
  -5  -9  -5  130.54    6.76
  -5  -9  -5  138.08    7.75
  -5  -9  -5  139.09    7.14
  -5  -9  -5  138.03    7.49
  -5  -9  -5  135.95    8.54
  -5  -9  -5  139.68    7.95
  -5  -9  -4  189.68    8.29
  -5  -9  -4  187.46    8.09
  -5  -9  -4  194.59    9.27
  -5  -9  -4  198.07    8.77
  -5  -9  -4  185.34    9.14
  -5  -9  -4  210.65   10.42
  -5  -9  -3  275.71   10.26
  -5  -9  -3  276.25   10.97
  -5  -9  -3  306.50   12.47
  -5  -9  -3  294.41   11.50
  -5  -9  -3  272.22   11.07
  -5  -9  -2  527.48   15.81
  -5  -9  -2  516.24   14.91
  -5  -9  -2  540.73   17.34
  -5  -9  -2  549.75   16.32
  -5  -9  -2  556.10   15.84
  -5  -9  -1  355.57   12.16
  -5  -9  -1  355.34   13.39
  -5  -9   0   21.81    3.52
  -5  -9   0   17.64    3.09
  -5  -9   1   35.15    3.96
  -5  -9   1   26.98    3.25
  -5  -9   2   15.28    2.48
  -5  -9   2   19.58    2.96
  -5  -9   3    9.58    1.89
  -5  -9   3    9.40    1.81
  -5  -8 -15   67.42    4.29
  -5  -8 -14  993.31   21.89
  -5  -8 -14 1013.55   22.01
  -5  -8 -13 1162.86   25.11
  -5  -8 -13 1219.95   25.65
  -5  -8 -13 1108.83   24.29
  -5  -8 -13 1075.36   23.33
  -5  -8 -13 1149.31   25.36
  -5  -8 -12  593.16   15.95
  -5  -8 -12  539.83   14.67
  -5  -8 -12  559.00   15.93
  -5  -8 -12  542.07   15.14
  -5  -8 -12  556.71   15.86
  -5  -8 -11  126.10    7.19
  -5  -8 -11  120.65    7.00
  -5  -8 -11  120.48    6.75
  -5  -8 -11  118.65    6.54
  -5  -8 -10   71.54    5.33
  -5  -8 -10   72.22    5.53
  -5  -8 -10   69.01    4.88
  -5  -8  -9   45.24    4.41
  -5  -8  -9   46.01    4.05
  -5  -8  -9   40.68    4.18
  -5  -8  -9   57.32    4.71
  -5  -8  -9   43.60    4.50
  -5  -8  -9   41.66    4.42
  -5  -8  -8  419.38   13.56
  -5  -8  -8  427.83   13.68
  -5  -8  -8  461.07   14.97
  -5  -8  -8  420.37   14.21
  -5  -8  -7  677.64   19.17
  -5  -8  -7  673.75   18.12
  -5  -8  -7  705.44   18.16
  -5  -8  -7  725.71   18.56
  -5  -8  -7  676.01   21.12
  -5  -8  -7  686.31   18.92
  -5  -8  -6  705.74   18.53
  -5  -8  -6  716.39   18.17
  -5  -8  -6  732.46   18.76
  -5  -8  -6  752.71   22.11
  -5  -8  -6  742.23   19.49
  -5  -8  -5  513.59   17.36
  -5  -8  -5  504.94   14.59
  -5  -8  -5  521.70   15.00
  -5  -8  -5  498.85   15.11
  -5  -8  -4   50.68    5.08
  -5  -8  -4   41.42    3.81
  -5  -8  -4   34.26    3.62
  -5  -8  -4   49.65    4.54
  -5  -8  -4   35.65    3.79
  -5  -8  -4   37.07    4.13
  -5  -8  -3  398.13   14.23
  -5  -8  -3  376.74   13.09
  -5  -8  -3  368.26   12.45
  -5  -8  -3  384.94   13.22
  -5  -8  -3  351.16   12.71
  -5  -8  -2  793.82   21.16
  -5  -8  -2  737.90   19.88
  -5  -8  -2  730.67   20.01
  -5  -8  -2  728.92   19.48
  -5  -8  -1  623.59   17.72
  -5  -8  -1  685.20   18.99
  -5  -8  -1  693.91   19.15
  -5  -8  -1  615.73   19.64
  -5  -8  -1  613.70   17.78
  -5  -8   0   36.25    4.15
  -5  -8   0   33.90    4.21
  -5  -8   0   28.60    3.58
  -5  -8   1   93.64    6.93
  -5  -8   1   93.71    6.24
  -5  -8   2   53.08    4.93
  -5  -8   2   57.34    4.27
  -5  -8   3    9.42    2.04
  -5  -8   3   11.61    2.47
  -5  -8   4  292.75    9.59
  -5  -8   4  273.47    9.50
  -5  -8   4  277.26    9.31
  -5  -7 -15   58.55    4.13
  -5  -7 -15   60.97    4.21
  -5  -7 -14  678.14   17.17
  -5  -7 -14  709.45   17.56
  -5  -7 -13 1096.16   23.11
  -5  -7 -13 1148.91   25.48
  -5  -7 -13 1123.66   24.25
  -5  -7 -13 1132.09   24.85
  -5  -7 -12  495.52   14.95
  -5  -7 -12  461.65   13.64
  -5  -7 -12  487.88   14.76
  -5  -7 -12  459.97   14.30
  -5  -7 -12  487.64   14.83
  -5  -7 -11   19.72    3.04
  -5  -7 -11   21.22    3.12
  -5  -7 -10    8.12    2.31
  -5  -7 -10    8.77    2.17
  -5  -7 -10    7.21    2.30
  -5  -7 -10    9.82    2.44
  -5  -7 -10    9.90    2.36
  -5  -7  -9  130.41    7.52
  -5  -7  -9  151.14    7.26
  -5  -7  -9  142.03    6.79
  -5  -7  -9  142.63    7.45
  -5  -7  -9  139.64    7.85
  -5  -7  -9  150.83    7.75
  -5  -7  -8  564.41   16.21
  -5  -7  -8  523.59   15.22
  -5  -7  -8  518.16   14.48
  -5  -7  -8  528.24   13.91
  -5  -7  -8  551.06   16.50
  -5  -7  -8  534.57   15.71
  -5  -7  -7  918.40   21.42
  -5  -7  -7  906.42   20.15
  -5  -7  -7  897.44   22.38
  -5  -7  -7  888.82   21.78
  -5  -7  -6  856.58   19.85
  -5  -7  -6  817.31   20.43
  -5  -7  -5 1216.02   25.60
  -5  -7  -5 1288.28   27.96
  -5  -7  -5 1253.42   27.30
  -5  -7  -5 1295.11   30.26
  -5  -7  -5 1243.64   26.94
  -5  -7  -4  337.15   11.73
  -5  -7  -4  335.76   11.25
  -5  -7  -3  210.11    9.80
  -5  -7  -3  216.43    8.68
  -5  -7  -2  503.49   15.26
  -5  -7  -2  501.82   14.83
  -5  -7  -2  518.54   15.86
  -5  -7  -1  354.57   12.48
  -5  -7  -1  357.40   12.50
  -5  -7  -1  334.31   12.15
  -5  -7   0    9.82    2.42
  -5  -7   0    9.18    2.47
  -5  -7   0   16.09    2.90
  -5  -7   1  213.52   10.01
  -5  -7   1  214.69    9.81
  -5  -7   1  203.77    9.12
  -5  -7   2   57.74    5.44
  -5  -7   2   63.93    4.79
  -5  -7   3  120.10    6.86
  -5  -7   4  357.77   12.17
  -5  -7   5  544.95   14.07
  -5  -7   5  549.36   13.71
  -5  -6 -15  221.66    8.15
  -5  -6 -15  258.01    8.82
  -5  -6 -14  524.01   13.52
  -5  -6 -14  555.02   15.11
  -5  -6 -13  848.04   20.01
  -5  -6 -13  791.89   19.09
  -5  -6 -13  841.15   20.73
  -5  -6 -12  370.57   12.45
  -5  -6 -12  351.15   12.33
  -5  -6 -12  352.00   11.33
  -5  -6 -12  350.79   12.38
  -5  -6 -11   19.49    2.97
  -5  -6 -11   24.01    3.34
  -5  -6 -11   19.21    2.99
  -5  -6 -11   17.95    3.05
  -5  -6 -11   25.22    3.67
  -5  -6 -10  175.32    7.84
  -5  -6 -10  174.47    8.90
  -5  -6 -10  175.48    8.35
  -5  -6 -10  175.09    8.12
  -5  -6  -9   61.79    4.60
  -5  -6  -9   77.33    5.54
  -5  -6  -9   69.63    4.59
  -5  -6  -9   68.43    4.79
  -5  -6  -9   66.43    4.93
  -5  -6  -9   65.86    5.22
  -5  -6  -8  161.62    6.99
  -5  -6  -8  163.26    7.28
  -5  -6  -8  162.96    8.02
  -5  -6  -8  157.82    7.79
  -5  -6  -7 1510.49   29.59
  -5  -6  -7 1464.01   28.65
  -5  -6  -7 1519.08   30.64
  -5  -6  -6 2363.28   42.29
  -5  -6  -6 2471.43   45.19
  -5  -6  -6 2429.03   43.42
  -5  -6  -5 1292.28   27.82
  -5  -6  -5 1321.94   28.06
  -5  -6  -4  719.13   18.47
  -5  -6  -4  745.04   18.77
  -5  -6  -4  731.84   16.44
  -5  -6  -4  729.67   19.74
  -5  -6  -3   80.77    5.35
  -5  -6  -3   80.96    5.66
  -5  -6  -3   76.83    4.62
  -5  -6  -2  383.71   11.84
  -5  -6  -2  367.03   12.54
  -5  -6  -1   38.09    3.92
  -5  -6  -1   39.64    3.80
  -5  -6  -1   46.76    4.11
  -5  -6   0  321.48   11.70
  -5  -6   0  310.59   12.53
  -5  -6   0  331.90   11.27
  -5  -6   1  564.58   16.49
  -5  -6   1  568.93   17.82
  -5  -6   1  563.43   16.95
  -5  -6   2  430.51   13.83
  -5  -6   2  408.18   13.34
  -5  -6   2  452.50   15.30
  -5  -6   2  421.84   14.68
  -5  -6   3   18.20    3.04
  -5  -6   3   18.80    3.23
  -5  -6   4  185.65    7.95
  -5  -6   4  192.17    9.20
  -5  -6   5  237.20    9.10
  -5  -6   6  349.56   10.04
  -5  -6   6  359.80   10.69
  -5  -6   6  326.72    9.28
  -5  -6   6  346.84   10.61
  -5  -5 -15  167.83    6.97
  -5  -5 -14  184.02    7.79
  -5  -5 -14  165.22    7.51
  -5  -5 -13  295.31   10.14
  -5  -5 -13  290.91   10.56
  -5  -5 -13  287.76   10.58
  -5  -5 -13  276.13   10.59
  -5  -5 -12  358.59   12.23
  -5  -5 -12  362.74   12.17
  -5  -5 -12  389.54   13.09
  -5  -5 -12  379.32   12.91
  -5  -5 -11  134.69    7.33
  -5  -5 -11  133.19    7.95
  -5  -5 -11  133.08    7.34
  -5  -5 -11  128.05    7.25
  -5  -5 -10   40.93    4.36
  -5  -5 -10   48.39    4.38
  -5  -5 -10   46.97    4.34
  -5  -5 -10   44.01    4.14
  -5  -5 -10   42.89    3.62
  -5  -5 -10   45.21    4.47
  -5  -5  -9   40.83    4.09
  -5  -5  -9   30.58    3.48
  -5  -5  -9   38.89    3.87
  -5  -5  -9   38.28    3.65
  -5  -5  -9   37.27    3.82
  -5  -5  -9   36.12    3.55
  -5  -5  -8  149.03    7.35
  -5  -5  -8  160.36    7.02
  -5  -5  -8  151.62    6.59
  -5  -5  -8  155.84    7.70
  -5  -5  -8  158.50    7.50
  -5  -5  -7 2217.79   39.93
  -5  -5  -7 2193.34   42.16
  -5  -5  -7 2179.50   40.98
  -5  -5  -6 4812.38   77.48
  -5  -5  -6 4854.95   80.65
  -5  -5  -6 4789.74   78.55
  -5  -5  -5 1988.55   38.58
  -5  -5  -5 2085.42   38.67
  -5  -5  -5 2015.33   36.05
  -5  -5  -4  515.04   14.23
  -5  -5  -4  507.29   11.86
  -5  -5  -3  162.10    7.31
  -5  -5  -3  169.09    6.35
  -5  -5  -3  169.69    7.73
  -5  -5  -2  165.30    7.35
  -5  -5  -2  169.72    7.56
  -5  -5  -2  164.13    6.77
  -5  -5  -1  260.90    9.96
  -5  -5  -1  284.11    9.72
  -5  -5  -1  285.37    9.74
  -5  -5   0  614.04   15.71
  -5  -5   0  640.91   16.78
  -5  -5   1  748.74   17.92
  -5  -5   1  758.05   19.72
  -5  -5   1  756.04   20.65
  -5  -5   2  869.63   22.09
  -5  -5   2  816.20   22.02
  -5  -5   3  223.74   10.03
  -5  -5   3  248.12   10.75
  -5  -5   3  232.75   10.35
  -5  -5   4  108.28    6.20
  -5  -5   4  104.46    6.96
  -5  -5   5  335.09   11.67
  -5  -5   6  398.95   11.82
  -5  -5   6  385.76   12.47
  -5  -5   6  366.76   10.87
  -5  -5   7   95.58    4.38
  -5  -5   7   96.05    4.80
  -5  -4 -15   15.08    2.12
  -5  -4 -14  129.39    6.59
  -5  -4 -14  129.37    6.39
  -5  -4 -13   92.98    5.26
  -5  -4 -13  110.19    6.37
  -5  -4 -13  107.87    6.48
  -5  -4 -13  107.79    6.12
  -5  -4 -12  137.79    7.05
  -5  -4 -12  138.82    7.63
  -5  -4 -12  155.10    7.64
  -5  -4 -12  140.62    7.42
  -5  -4 -12  143.85    7.62
  -5  -4 -11   14.76    2.93
  -5  -4 -11   14.35    2.90
  -5  -4 -11   16.76    2.70
  -5  -4 -11   14.46    2.88
  -5  -4 -11   16.94    3.08
  -5  -4 -10  507.33   14.16
  -5  -4 -10  546.00   14.72
  -5  -4 -10  523.92   15.45
  -5  -4 -10  535.62   15.82
  -5  -4 -10  519.96   15.57
  -5  -4 -10  526.57   16.50
  -5  -4  -9  142.65    6.98
  -5  -4  -9  149.47    7.61
  -5  -4  -9  159.86    7.45
  -5  -4  -9  132.28    6.22
  -5  -4  -9  162.13    7.64
  -5  -4  -9  144.06    7.63
  -5  -4  -8  409.00   12.21
  -5  -4  -8  387.74   12.51
  -5  -4  -8  373.45   12.27
  -5  -4  -8  376.93   11.54
  -5  -4  -8  367.05   12.19
  -5  -4  -7 2422.89   42.95
  -5  -4  -7 2362.61   43.55
  -5  -4  -6 4044.89   67.02
  -5  -4  -6 4060.16   68.70
  -5  -4  -5 2347.51   41.16
  -5  -4  -5 2373.03   43.91
  -5  -4  -4  516.76   11.85
  -5  -4  -4  560.03   14.81
  -5  -4  -4  542.08   14.24
  -5  -4  -3  232.50    8.49
  -5  -4  -3  241.39    7.13
  -5  -4  -2   67.37    4.44
  -5  -4  -2   66.91    3.84
  -5  -4  -2   63.31    4.24
  -5  -4  -1  222.70    7.87
  -5  -4  -1  223.46    7.93
  -5  -4   0 1167.32   24.48
  -5  -4   0 1149.94   23.26
  -5  -4   1 1283.19   25.40
  -5  -4   1 1361.91   27.96
  -5  -4   1 1290.30   28.68
  -5  -4   2 1270.81   28.71
  -5  -4   2 1282.10   28.09
  -5  -4   3 1143.02   26.59
  -5  -4   3 1102.52   26.48
  -5  -4   4   98.40    6.72
  -5  -4   4  115.44    6.99
  -5  -4   5  258.70   10.26
  -5  -4   6   69.73    4.87
  -5  -4   6   63.89    4.31
  -5  -4   7   13.55    2.42
  -5  -4   7   12.92    2.23
  -5  -4   7   12.40    1.95
  -5  -4   8  112.08    4.53
  -5  -4   8  106.48    4.79
  -5  -3 -14  107.08    5.90
  -5  -3 -14   95.69    5.29
  -5  -3 -13  235.75    9.47
  -5  -3 -13  218.11    9.26
  -5  -3 -13  207.91    8.38
  -5  -3 -13  221.22    9.07
  -5  -3 -12    7.50    2.23
  -5  -3 -12    6.87    2.10
  -5  -3 -12    5.72    1.93
  -5  -3 -11  298.64   10.37
  -5  -3 -11  334.64   12.46
  -5  -3 -11  305.87   11.80
  -5  -3 -11  325.83   11.56
  -5  -3 -11  310.24   11.79
  -5  -3 -11  306.22   11.43
  -5  -3 -11  310.95   12.54
  -5  -3 -10  798.18   20.64
  -5  -3 -10  744.38   18.68
  -5  -3 -10  773.67   20.08
  -5  -3 -10  787.66   19.52
  -5  -3 -10  748.82   20.07
  -5  -3 -10  783.95   21.26
  -5  -3  -9  164.16    7.60
  -5  -3  -9  182.18    8.47
  -5  -3  -9  185.32    8.25
  -5  -3  -9  180.29    7.60
  -5  -3  -9  170.95    8.51
  -5  -3  -8  452.16   13.64
  -5  -3  -8  465.29   13.76
  -5  -3  -8  428.85   12.21
  -5  -3  -8  459.38   13.99
  -5  -3  -7  863.18   18.83
  -5  -3  -7  873.56   20.03
  -5  -3  -7  823.55   18.01
  -5  -3  -7  793.06   19.33
  -5  -3  -6 2149.49   37.72
  -5  -3  -6 2098.23   38.74
  -5  -3  -5 2246.48   39.30
  -5  -3  -5 2289.02   40.48
  -5  -3  -5 2301.41   41.30
  -5  -3  -4  437.06   12.19
  -5  -3  -4  430.51   11.71
  -5  -3  -3  425.90    9.38
  -5  -3  -3  446.68   12.02
  -5  -3  -3  436.13    9.74
  -5  -3  -2  722.48   15.23
  -5  -3  -1  150.02    5.79
  -5  -3  -1  149.78    5.94
  -5  -3   0 1614.70   30.29
  -5  -3   0 1547.48   28.36
  -5  -3   1 3579.05   60.36
  -5  -3   1 3437.87   61.08
  -5  -3   2 1618.30   33.64
  -5  -3   2 1718.57   33.55
  -5  -3   3  617.38   17.09
  -5  -3   3  594.02   16.95
  -5  -3   4   46.65    4.32
  -5  -3   4   48.36    4.55
  -5  -3   5  234.56   10.27
  -5  -3   5  219.80    9.18
  -5  -3   6    8.82    2.08
  -5  -3   7  218.12    7.89
  -5  -3   7  228.08    8.89
  -5  -3   8  209.95    7.82
  -5  -3   8  213.87    7.21
  -5  -2 -14   71.14    4.72
  -5  -2 -14   58.91    3.83
  -5  -2 -13   30.63    3.31
  -5  -2 -13   32.05    3.06
  -5  -2 -13   37.09    3.64
  -5  -2 -12   78.83    5.63
  -5  -2 -12   77.32    5.52
  -5  -2 -12   71.93    5.06
  -5  -2 -12   91.34    5.77
  -5  -2 -11  550.56   15.61
  -5  -2 -11  619.52   17.78
  -5  -2 -11  620.94   16.66
  -5  -2 -11  595.90   17.02
  -5  -2 -11  583.62   17.23
  -5  -2 -11  548.96   16.72
  -5  -2 -11  556.05   16.31
  -5  -2 -10 1138.93   25.75
  -5  -2 -10 1236.87   27.58
  -5  -2 -10 1173.86   27.07
  -5  -2 -10 1209.49   26.69
  -5  -2 -10 1138.94   25.44
  -5  -2 -10 1104.10   27.72
  -5  -2  -9  577.63   16.03
  -5  -2  -9  582.09   16.03
  -5  -2  -9  566.15   15.08
  -5  -2  -9  540.43   16.85
  -5  -2  -8   25.78    3.15
  -5  -2  -8   30.27    3.40
  -5  -2  -8   17.81    2.75
  -5  -2  -8   25.47    3.35
  -5  -2  -8   17.24    2.38
  -5  -2  -7  201.40    8.09
  -5  -2  -7  200.25    8.44
  -5  -2  -7  198.90    8.34
  -5  -2  -6  173.66    7.20
  -5  -2  -6  172.04    6.24
  -5  -2  -6  166.23    7.04
  -5  -2  -5  894.47   18.26
  -5  -2  -5  911.01   19.52
  -5  -2  -5  856.36   18.70
  -5  -2  -4  571.96   14.39
  -5  -2  -4  577.68   13.01
  -5  -2  -3  517.52   10.78
  -5  -2  -3  548.09   11.40
  -5  -2  -2   52.66    2.88
  -5  -2  -1  338.10    8.72
  -5  -2   0 1895.25   32.61
  -5  -2   1 4579.99   75.79
  -5  -2   1 4602.41   73.59
  -5  -2   2 3656.27   61.28
  -5  -2   2 3494.09   59.47
  -5  -2   2 3584.41   61.29
  -5  -2   3  412.70   12.98
  -5  -2   3  416.47   12.77
  -5  -2   3  440.96   12.52
  -5  -2   4  272.43   10.59
  -5  -2   4  272.57   10.20
  -5  -2   4  282.70   10.25
  -5  -2   5   10.14    2.36
  -5  -2   6   21.97    2.74
  -5  -2   7  280.64   10.15
  -5  -2   8  317.00   10.52
  -5  -2   8  311.30    9.33
  -5  -2   9  344.03    9.22
  -5  -2   9  358.55    9.72
  -5  -1 -14   40.50    3.47
  -5  -1 -13   11.84    2.06
  -5  -1 -13   13.62    2.32
  -5  -1 -13   13.97    2.59
  -5  -1 -13   16.47    2.68
  -5  -1 -12  101.64    5.63
  -5  -1 -12  106.94    6.20
  -5  -1 -12  115.79    6.69
  -5  -1 -12  110.54    6.62
  -5  -1 -12  112.45    6.52
  -5  -1 -11  714.56   19.17
  -5  -1 -11  668.41   18.13
  -5  -1 -11  733.29   19.21
  -5  -1 -11  710.81   19.52
  -5  -1 -10  357.38   13.80
  -5  -1 -10  378.69   13.33
  -5  -1 -10  378.10   12.77
  -5  -1 -10  395.60   13.34
  -5  -1 -10  388.29   12.95
  -5  -1  -9  539.79   17.31
  -5  -1  -9  599.45   16.96
  -5  -1  -9  580.42   16.18
  -5  -1  -9  577.18   16.57
  -5  -1  -9  610.86   16.78
  -5  -1  -8  444.78   14.73
  -5  -1  -8  446.71   13.99
  -5  -1  -8  475.87   13.72
  -5  -1  -8  485.06   14.41
  -5  -1  -7  494.13   13.80
  -5  -1  -7  541.77   14.39
  -5  -1  -7  520.07   14.89
  -5  -1  -7  499.19   15.08
  -5  -1  -6  532.16   13.68
  -5  -1  -6  494.01   14.24
  -5  -1  -5  308.80   10.05
  -5  -1  -5  304.41    9.41
  -5  -1  -5  313.68    9.85
  -5  -1  -4   12.47    1.60
  -5  -1  -4   12.71    1.88
  -5  -1  -4   12.98    1.81
  -5  -1  -3  643.26   14.91
  -5  -1  -3  671.97   14.36
  -5  -1  -3  641.80   13.80
  -5  -1  -2  942.18   17.20
  -5  -1  -1  107.52    3.89
  -5  -1   1 3127.13   51.96
  -5  -1   1 3070.75   52.08
  -5  -1   2 3184.16   54.19
  -5  -1   2 3201.85   54.34
  -5  -1   3  521.21   13.68
  -5  -1   3  536.78   14.30
  -5  -1   4  185.04    8.16
  -5  -1   4  169.42    7.24
  -5  -1   4  178.29    8.06
  -5  -1   5  142.14    7.42
  -5  -1   5  140.17    7.57
  -5  -1   6   13.61    2.61
  -5  -1   7  175.75    7.57
  -5  -1   8  890.63   20.65
  -5  -1   9  678.14   15.71
  -5  -1   9  677.28   15.10
  -5   0 -13   20.83    2.81
  -5   0 -13   19.19    2.71
  -5   0 -12  119.77    6.06
  -5   0 -12  116.92    6.75
  -5   0 -12  122.23    6.56
  -5   0 -12  122.03    6.82
  -5   0 -11  784.16   19.58
  -5   0 -11  730.12   19.16
  -5   0 -11  697.30   18.00
  -5   0 -11  802.63   20.49
  -5   0 -11  762.45   20.49
  -5   0 -11  757.87   20.04
  -5   0 -10 1384.93   31.29
  -5   0 -10 1410.26   30.04
  -5   0 -10 1460.20   31.17
  -5   0 -10 1431.33   31.05
  -5   0  -9  980.63   25.85
  -5   0  -9 1006.12   24.95
  -5   0  -9 1030.43   23.80
  -5   0  -9 1040.45   24.78
  -5   0  -8  718.72   18.47
  -5   0  -8  757.79   19.71
  -5   0  -8  815.56   20.44
  -5   0  -8  780.18   18.77
  -5   0  -8  723.57   20.67
  -5   0  -7   12.77    2.25
  -5   0  -7    1.40    1.49
  -5   0  -6  278.36    9.56
  -5   0  -6  282.24   10.45
  -5   0  -6  287.49    9.22
  -5   0  -5   39.57    3.54
  -5   0  -5   43.67    3.74
  -5   0  -5   46.46    3.24
  -5   0  -4  655.90   15.66
  -5   0  -4  650.51   15.99
  -5   0  -4  672.17   14.74
  -5   0  -3  853.05   16.60
  -5   0  -3  927.27   18.05
  -5   0  -2 1658.21   28.92
  -5   0  -2 1643.68   29.39
  -5   0  -1   51.83    2.56
  -5   0   0  476.25   10.41
  -5   0   1  700.67   14.62
  -5   0   2 1549.86   28.34
  -5   0   2 1507.79   27.93
  -5   0   3  896.94   20.17
  -5   0   3  845.04   17.95
  -5   0   4   92.59    5.72
  -5   0   5   95.85    6.24
  -5   0   6   42.39    4.47
  -5   0   8 1242.86   25.86
  -5   0   9  951.96   19.58
  -5   0   9 1007.89   20.87
  -5   0  10  279.99    8.09
  -5   0  10  275.10    7.52
  -5   1 -13   17.00    2.33
  -5   1 -13   15.56    2.29
  -5   1 -12   46.99    4.12
  -5   1 -12   41.41    3.51
  -5   1 -12   52.86    4.12
  -5   1 -12   47.30    4.22
  -5   1 -11  321.01   11.50
  -5   1 -11  281.42   10.06
  -5   1 -11  311.97   11.71
  -5   1 -11  327.86   11.89
  -5   1 -11  301.42   10.93
  -5   1 -10 1316.49   29.89
  -5   1 -10 1268.70   29.73
  -5   1 -10 1294.24   29.24
  -5   1 -10 1326.68   29.31
  -5   1  -9  995.39   25.32
  -5   1  -9  988.36   24.29
  -5   1  -9  970.66   24.77
  -5   1  -8  186.13    8.82
  -5   1  -8  201.00    9.55
  -5   1  -8  213.19    9.78
  -5   1  -8  195.63    9.97
  -5   1  -7  196.52    8.74
  -5   1  -7  199.92    9.58
  -5   1  -6  139.91    7.42
  -5   1  -6  140.23    7.20
  -5   1  -5  185.98    7.98
  -5   1  -4 1241.77   25.82
  -5   1  -3 1091.14   22.40
  -5   1  -3 1039.91   19.75
  -5   1  -2 1746.49   31.28
  -5   1  -2 1644.86   28.88
  -5   1  -1  347.96    9.32
  -5   1  -1  318.10    8.18
  -5   1   0   81.46    3.52
  -5   1   1  307.67    8.46
  -5   1   2  409.64   10.61
  -5   1   2  420.47   11.42
  -5   1   3  680.33   15.91
  -5   1   3  739.11   17.73
  -5   1   4   48.42    4.18
  -5   1   5  593.08   16.96
  -5   1   6  181.92    9.01
  -5   1   7  343.39   12.88
  -5   1   7  342.34   11.00
  -5   1   7  328.75   11.71
  -5   1   8 1060.93   22.12
  -5   1   9  974.91   20.53
  -5   1  10  176.96    6.44
  -5   1  10  165.72    5.57
  -5   2 -12   35.00    3.33
  -5   2 -12   38.47    3.30
  -5   2 -11  495.75   14.68
  -5   2 -11  452.10   12.92
  -5   2 -11  484.25   14.35
  -5   2 -10  822.87   20.61
  -5   2 -10  809.33   19.67
  -5   2 -10  853.52   21.81
  -5   2 -10  864.42   22.08
  -5   2  -9  591.69   18.05
  -5   2  -9  590.52   18.01
  -5   2  -9  600.03   17.90
  -5   2  -8   55.36    4.36
  -5   2  -8   61.48    5.79
  -5   2  -8   66.45    5.53
  -5   2  -8   59.29    5.45
  -5   2  -7   33.92    4.13
  -5   2  -7   38.58    3.91
  -5   2  -7   42.51    4.69
  -5   2  -7   41.35    4.35
  -5   2  -6   96.90    6.02
  -5   2  -6   94.11    6.25
  -5   2  -5   62.60    4.81
  -5   2  -4 1281.47   27.00
  -5   2  -3 2063.84   38.22
  -5   2  -2  925.32   19.92
  -5   2  -1 1138.53   22.51
  -5   2   0   27.41    2.30
  -5   2   0   26.32    2.18
  -5   2   1 1044.66   21.27
  -5   2   1  980.57   19.80
  -5   2   2  752.06   16.84
  -5   2   2  765.98   17.71
  -5   2   2  714.70   16.35
  -5   2   3   30.00    3.11
  -5   2   3   29.97    2.94
  -5   2   4  295.80    9.88
  -5   2   4  311.56   10.97
  -5   2   4  307.68   10.45
  -5   2   5  412.80   13.52
  -5   2   6   52.14    4.70
  -5   2   7  262.82   11.03
  -5   2   8  596.59   15.04
  -5   2   9  696.37   15.62
  -5   2  10  277.62    8.37
  -5   2  10  254.80    7.03
  -5   3 -11  281.65    9.48
  -5   3 -11  287.44    9.93
  -5   3 -10  559.48   16.06
  -5   3 -10  540.52   15.85
  -5   3 -10  500.84   13.89
  -5   3 -10  551.07   15.52
  -5   3  -9  608.16   18.19
  -5   3  -9  598.87   16.88
  -5   3  -9  632.22   18.44
  -5   3  -9  657.83   17.38
  -5   3  -8   69.92    5.96
  -5   3  -8   74.66    5.95
  -5   3  -7   13.29    2.76
  -5   3  -7   14.49    3.08
  -5   3  -7   19.04    3.10
  -5   3  -7   12.07    3.04
  -5   3  -7   17.12    2.57
  -5   3  -6   29.48    4.04
  -5   3  -6   31.61    3.55
  -5   3  -6   38.30    4.30
  -5   3  -6   36.90    4.09
  -5   3  -5   48.52    4.51
  -5   3  -5   53.85    4.45
  -5   3  -5   46.86    4.28
  -5   3  -4  410.03   13.01
  -5   3  -4  420.59   13.36
  -5   3  -3 2856.36   51.14
  -5   3  -2 3360.95   58.15
  -5   3  -2 3341.04   57.31
  -5   3  -1 1574.42   30.45
  -5   3  -1 1488.29   28.72
  -5   3   0  223.95    8.35
  -5   3   0  193.31    6.63
  -5   3   1  118.59    5.91
  -5   3   1  113.94    5.06
  -5   3   2   92.98    5.27
  -5   3   2   90.53    4.75
  -5   3   3  361.31   11.05
  -5   3   3  375.25   11.86
  -5   3   3  354.86   10.80
  -5   3   4  644.10   16.78
  -5   3   4  611.76   16.00
  -5   3   5  642.56   17.04
  -5   3   5  627.22   17.56
  -5   3   6  427.20   13.68
  -5   3   6  435.82   14.27
  -5   3   7  163.40    8.37
  -5   3   9  369.63   11.12
  -5   3  10  587.13   13.51
  -5   4 -10  254.45    9.19
  -5   4 -10  251.25    9.16
  -5   4 -10  232.56    8.43
  -5   4  -9  179.92    8.60
  -5   4  -9  192.18    8.47
  -5   4  -9  193.61    8.81
  -5   4  -8   85.50    6.33
  -5   4  -8   86.78    6.09
  -5   4  -8   80.05    6.13
  -5   4  -8   90.69    6.02
  -5   4  -7   39.46    4.60
  -5   4  -7   34.85    4.30
  -5   4  -7   34.73    4.04
  -5   4  -6   72.80    5.82
  -5   4  -6   69.80    6.13
  -5   4  -6   69.49    5.28
  -5   4  -6   66.17    5.01
  -5   4  -6   67.67    5.66
  -5   4  -5   89.65    6.28
  -5   4  -5   78.20    5.80
  -5   4  -5   89.71    6.60
  -5   4  -5   89.18    5.89
  -5   4  -4  183.63    8.83
  -5   4  -4  182.11    8.48
  -5   4  -3 1274.24   27.59
  -5   4  -3 1234.02   27.27
  -5   4  -3 1248.48   27.57
  -5   4  -2 1465.73   30.95
  -5   4  -2 1513.15   30.32
  -5   4  -1  529.04   14.93
  -5   4  -1  513.00   13.58
  -5   4   0  100.19    5.87
  -5   4   1  191.90    8.20
  -5   4   1  175.93    7.87
  -5   4   1  170.47    6.66
  -5   4   2  122.16    6.47
  -5   4   2  127.17    6.73
  -5   4   2  108.91    5.41
  -5   4   3  768.51   18.66
  -5   4   3  782.40   19.37
  -5   4   4  862.31   20.99
  -5   4   4  799.05   19.29
  -5   4   5  419.70   13.28
  -5   4   5  402.55   12.56
  -5   4   6  805.31   19.65
  -5   4   6  712.89   19.74
  -5   4   8  230.66    8.47
  -5   4   9  349.51   10.08
  -5   4  10  161.10    5.60
  -5   4  10  160.14    5.84
  -5   5  -9  190.46    7.81
  -5   5  -9  181.69    7.16
  -5   5  -9  207.55    7.35
  -5   5  -8   40.17    4.09
  -5   5  -8   37.66    3.72
  -5   5  -8   39.86    3.78
  -5   5  -7   34.63    4.21
  -5   5  -7   37.18    4.20
  -5   5  -6   44.93    5.01
  -5   5  -6   44.55    4.74
  -5   5  -5   48.08    4.74
  -5   5  -5   43.34    5.13
  -5   5  -5   43.85    4.59
  -5   5  -5   43.20    4.18
  -5   5  -5   42.51    4.87
  -5   5  -4  699.56   19.07
  -5   5  -4  674.92   19.55
  -5   5  -4  658.96   17.98
  -5   5  -4  647.68   20.00
  -5   5  -4  658.92   18.32
  -5   5  -3 1842.53   37.90
  -5   5  -3 1914.58   37.87
  -5   5  -3 1866.14   38.07
  -5   5  -2 1224.54   26.47
  -5   5  -1  195.76    8.87
  -5   5  -1  199.06    8.65
  -5   5   0    8.59    2.14
  -5   5   1   24.59    3.29
  -5   5   1   20.82    3.07
  -5   5   2   19.62    3.04
  -5   5   2   16.88    2.80
  -5   5   2   17.35    2.33
  -5   5   3  154.30    7.86
  -5   5   3  153.42    6.87
  -5   5   4 1353.04   29.11
  -5   5   4 1231.39   26.60
  -5   5   5 1396.10   30.19
  -5   5   5 1347.41   28.54
  -5   5   6  716.00   18.86
  -5   5   7  101.01    5.39
  -5   5   8  143.76    6.29
  -5   5   9  365.79   10.09
  -5   5  10   30.22    2.35
  -5   5  10   34.99    2.71
  -5   6  -8   30.24    2.80
  -5   6  -8   31.89    3.05
  -5   6  -8   30.47    3.06
  -5   6  -7  220.46    8.82
  -5   6  -7  206.48    9.00
  -5   6  -7  217.16    8.95
  -5   6  -7  207.66    8.31
  -5   6  -6  300.59   11.29
  -5   6  -6  284.12   11.49
  -5   6  -6  270.55   11.14
  -5   6  -6  273.42   10.76
  -5   6  -5    1.51    2.07
  -5   6  -5   -0.20    2.50
  -5   6  -5    3.49    1.99
  -5   6  -4  470.67   14.13
  -5   6  -4  437.73   15.80
  -5   6  -4  450.33   15.27
  -5   6  -3  796.53   21.01
  -5   6  -3  808.94   19.82
  -5   6  -3  773.61   20.65
  -5   6  -3  799.94   22.32
  -5   6  -2 1011.10   25.17
  -5   6  -2 1039.82   23.88
  -5   6  -2 1036.01   25.14
  -5   6  -1  593.90   16.63
  -5   6   0   57.34    4.70
  -5   6   0   54.16    4.69
  -5   6   0   61.60    5.13
  -5   6   1    2.18    1.68
  -5   6   2  119.19    6.97
  -5   6   3  127.66    6.29
  -5   6   3  133.98    7.49
  -5   6   4  885.86   20.75
  -5   6   4  940.95   23.12
  -5   6   5 2276.86   44.08
  -5   6   5 2343.98   45.03
  -5   6   6  903.65   20.40
  -5   6   7  165.80    7.07
  -5   6   8   22.73    2.65
  -5   6   9   25.15    2.53
  -5   6  10   49.02    3.07
  -5   6  10   52.23    2.91
  -5   7  -7  193.73    6.88
  -5   7  -7  192.31    7.24
  -5   7  -6  262.65    9.50
  -5   7  -6  274.55    9.97
  -5   7  -6  295.30    9.08
  -5   7  -5  120.08    6.40
  -5   7  -5  125.45    7.19
  -5   7  -5  124.61    6.91
  -5   7  -5  122.64    6.90
  -5   7  -4  164.54    8.73
  -5   7  -4  154.92    8.33
  -5   7  -4  144.05    7.66
  -5   7  -3  358.35   12.08
  -5   7  -3  352.34   13.51
  -5   7  -3  352.26   13.08
  -5   7  -2  518.05   15.88
  -5   7  -2  510.51   16.82
  -5   7  -1  295.70   11.74
  -5   7   0   23.73    3.34
  -5   7   0   23.05    3.07
  -5   7   1   23.26    3.25
  -5   7   1   22.14    3.20
  -5   7   2   33.01    3.44
  -5   7   3  246.72   10.30
  -5   7   3  241.82    9.34
  -5   7   5  963.71   21.36
  -5   7   6  312.79   10.30
  -5   7   7  101.33    4.83
  -5   7   7  108.48    5.55
  -5   7   8    7.30    1.43
  -5   7   8   11.82    2.01
  -5   7   9   29.73    2.27
  -5   7   9   33.23    2.68
  -5   8  -5   92.41    4.44
  -5   8  -5   76.38    4.31
  -5   8  -4    9.69    2.10
  -5   8  -4    7.32    2.08
  -5   8  -3  172.90    7.86
  -5   8  -3  171.99    8.09
  -5   8  -2  297.83   11.30
  -5   8  -2  305.02   11.72
  -5   8  -2  293.02   10.34
  -5   8  -1   66.24    5.38
  -5   8  -1   67.18    5.02
  -5   8   0   75.54    4.69
  -5   8   0   79.14    5.60
  -5   8   1  132.48    6.66
  -5   8   1  129.22    7.41
  -5   8   2    5.01    1.93
  -5   8   3  318.28   11.33
  -5   8   3  314.12   10.11
  -5   8   4  871.89   19.88
  -5   8   5 1054.74   22.88
  -5   8   6  532.17   12.92
  -5   8   6  566.25   14.49
  -5   8   7   73.67    3.92
  -5   8   7   64.77    4.19
  -5   8   8   17.26    1.89
  -5   8   8   13.20    1.94
  -5   8   9   43.88    2.76
  -5   9  -4   26.55    2.29
  -5   9  -4   24.92    2.26
  -5   9  -3   86.57    4.57
  -5   9  -3   85.94    4.62
  -5   9  -2   45.83    3.57
  -5   9  -2   45.72    3.66
  -5   9  -2   42.42    3.65
  -5   9  -1   16.25    2.46
  -5   9  -1   17.07    2.36
  -5   9   0  323.03   11.06
  -5   9   0  309.56   10.32
  -5   9   1  451.94   11.83
  -5   9   1  461.35   14.03
  -5   9   1  488.16   13.76
  -5   9   2  134.55    6.10
  -5   9   2  142.28    6.98
  -5   9   3   48.28    3.76
  -5   9   3   48.88    4.20
  -5   9   4  320.53   10.08
  -5   9   4  283.06    8.60
  -5   9   5  375.13   10.31
  -5   9   5  409.68   11.65
  -5   9   6  314.15    8.97
  -5   9   6  315.77    9.67
  -5   9   7   48.64    3.05
  -5   9   7   49.55    3.31
  -5   9   8   17.98    1.86
  -5  10  -1   85.41    3.97
  -5  10  -1   80.48    3.89
  -5  10   0  176.15    6.36
  -5  10   0  176.99    6.41
  -5  10   0  173.05    5.91
  -5  10   0  162.49    6.18
  -5  10   1  271.23    8.09
  -5  10   1  252.04    8.23
  -5  10   1  241.83    8.10
  -5  10   2  112.83    5.15
  -5  10   2  112.74    5.26
  -5  10   2  102.38    4.11
  -5  10   2  108.77    5.30
  -5  10   3    6.17    1.56
  -5  10   3    7.40    1.34
  -5  10   4  217.24    7.32
  -5  10   4  199.70    6.54
  -5  10   5  249.68    7.36
  -5  10   6   92.19    3.99
  -4 -13 -10    3.14    1.15
  -4 -13  -9   35.07    3.00
  -4 -13  -9   41.29    3.02
  -4 -13  -8   42.11    3.41
  -4 -13  -7    1.52    1.26
  -4 -13  -6   85.12    4.29
  -4 -13  -6   94.94    5.15
  -4 -13  -5  112.22    5.02
  -4 -13  -5  112.85    5.46
  -4 -13  -5  108.37    5.01
  -4 -13  -4   19.00    2.12
  -4 -13  -4   21.02    2.09
  -4 -12 -12  581.13   14.22
  -4 -12 -11  203.59    7.77
  -4 -12 -11  183.26    6.63
  -4 -12 -10    4.31    1.68
  -4 -12 -10    4.28    1.52
  -4 -12  -9    3.84    1.71
  -4 -12  -9    2.84    1.50
  -4 -12  -8   47.40    4.00
  -4 -12  -7   87.40    4.83
  -4 -12  -7   94.50    5.76
  -4 -12  -6  455.33   12.89
  -4 -12  -6  482.63   14.29
  -4 -12  -5  438.69   12.81
  -4 -12  -5  445.60   13.65
  -4 -12  -4   62.69    4.53
  -4 -12  -4   50.91    3.61
  -4 -12  -4   59.14    4.55
  -4 -12  -3   80.35    4.54
  -4 -12  -3   78.20    4.82
  -4 -12  -2  474.28   12.97
  -4 -12  -1  382.95   10.65
  -4 -11 -13  411.76   10.64
  -4 -11 -12  658.59   16.46
  -4 -11 -12  645.57   15.81
  -4 -11 -11  448.23   12.34
  -4 -11 -11  470.21   13.73
  -4 -11 -10   46.50    4.13
  -4 -11 -10   43.81    4.18
  -4 -11 -10   44.41    3.88
  -4 -11 -10   44.44    3.42
  -4 -11  -9   62.04    4.95
  -4 -11  -9   64.21    5.14
  -4 -11  -9   64.81    4.84
  -4 -11  -9   61.72    4.37
  -4 -11  -8   68.25    4.76
  -4 -11  -8   55.41    3.96
  -4 -11  -8   66.27    5.09
  -4 -11  -8   61.13    5.10
  -4 -11  -7  328.70   11.55
  -4 -11  -7  305.12   10.56
  -4 -11  -7  352.65   12.52
  -4 -11  -7  339.86   12.12
  -4 -11  -7  329.56   11.41
  -4 -11  -6  928.92   21.98
  -4 -11  -6  993.51   23.77
  -4 -11  -6  998.78   23.78
  -4 -11  -6  897.20   20.21
  -4 -11  -5  899.26   22.32
  -4 -11  -5  873.12   21.63
  -4 -11  -5  843.11   19.81
  -4 -11  -5  863.94   21.24
  -4 -11  -4  210.77    9.39
  -4 -11  -4  185.07    7.99
  -4 -11  -3    5.22    2.07
  -4 -11  -3    5.54    1.84
  -4 -11  -3    4.69    2.03
  -4 -11  -2  111.01    6.21
  -4 -11  -2  113.87    6.28
  -4 -11  -2  112.96    6.49
  -4 -11  -1  209.74    8.80
  -4 -11  -1  230.29    8.92
  -4 -11  -1  207.57    8.29
  -4 -11   0   47.39    3.70
  -4 -11   0   50.44    4.04
  -4 -11   1   23.20    2.43
  -4 -11   1   23.49    2.38
  -4 -10 -14  214.32    7.35
  -4 -10 -13  755.61   16.99
  -4 -10 -12  698.60   17.34
  -4 -10 -12  694.45   17.76
  -4 -10 -11  359.09   12.01
  -4 -10 -11  359.71   12.18
  -4 -10 -11  363.30   11.75
  -4 -10 -11  366.83   11.28
  -4 -10 -10   28.81    2.97
  -4 -10 -10   32.47    3.49
  -4 -10 -10   30.81    3.70
  -4 -10  -9   54.18    4.82
  -4 -10  -9   50.64    4.56
  -4 -10  -9   56.68    4.71
  -4 -10  -9   50.52    4.11
  -4 -10  -9   53.36    4.60
  -4 -10  -8  157.62    7.80
  -4 -10  -8  151.12    7.31
  -4 -10  -8  148.78    7.74
  -4 -10  -8  132.40    6.50
  -4 -10  -8  145.04    7.84
  -4 -10  -7  692.89   18.88
  -4 -10  -7  760.92   20.33
  -4 -10  -7  751.52   19.48
  -4 -10  -7  707.72   18.35
  -4 -10  -7  750.28   19.34
  -4 -10  -7  751.52   19.29
  -4 -10  -7  764.16   20.07
  -4 -10  -6 1094.82   25.42
  -4 -10  -6 1197.44   27.27
  -4 -10  -6 1134.97   28.31
  -4 -10  -6 1163.48   25.79
  -4 -10  -6 1115.03   25.59
  -4 -10  -6 1117.28   25.59
  -4 -10  -6 1135.07   26.80
  -4 -10  -5  931.11   22.38
  -4 -10  -5  960.50   23.77
  -4 -10  -5  984.97   23.54
  -4 -10  -5  961.91   23.41
  -4 -10  -5  979.22   24.16
  -4 -10  -4  434.78   14.09
  -4 -10  -4  399.47   12.76
  -4 -10  -4  440.21   14.18
  -4 -10  -4  431.26   14.47
  -4 -10  -3    8.08    2.38
  -4 -10  -3    5.01    2.04
  -4 -10  -3    6.94    2.32
  -4 -10  -3    3.81    1.77
  -4 -10  -3    3.88    2.26
  -4 -10  -2    0.69    1.61
  -4 -10  -2    2.51    1.84
  -4 -10  -2    1.27    1.77
  -4 -10  -1   49.33    4.70
  -4 -10   0    9.75    2.43
  -4 -10   0    5.44    2.07
  -4 -10   1  179.00    7.97
  -4 -10   1  161.08    7.84
  -4 -10   1  170.40    8.12
  -4 -10   2  201.51    7.14
  -4 -10   2  181.54    7.79
  -4 -10   3   55.49    3.49
  -4 -10   3   54.92    3.58
  -4  -9 -14  103.19    5.17
  -4  -9 -14  112.64    6.04
  -4  -9 -14  123.19    6.47
  -4  -9 -13  838.12   19.50
  -4  -9 -13  858.22   20.50
  -4  -9 -13  879.17   21.04
  -4  -9 -12  593.58   15.42
  -4  -9 -12  598.35   16.53
  -4  -9 -12  573.44   15.68
  -4  -9 -11   50.26    4.46
  -4  -9 -11   53.42    4.36
  -4  -9 -11   65.02    4.96
  -4  -9 -11   48.27    4.35
  -4  -9 -11   49.02    4.01
  -4  -9 -10    8.30    2.04
  -4  -9 -10   13.96    2.26
  -4  -9 -10    9.61    2.20
  -4  -9 -10    8.10    2.39
  -4  -9  -9   17.77    2.67
  -4  -9  -9   19.06    2.97
  -4  -9  -9   21.08    3.16
  -4  -9  -9   18.13    2.95
  -4  -9  -9   20.15    3.12
  -4  -9  -9   17.18    3.43
  -4  -9  -9   16.95    2.45
  -4  -9  -8  229.92    9.43
  -4  -9  -8  222.55    9.01
  -4  -9  -8  226.61    9.46
  -4  -9  -8  215.34    9.60
  -4  -9  -8  226.42    9.70
  -4  -9  -8  222.06   11.17
  -4  -9  -8  214.75    9.44
  -4  -9  -8  215.62    8.32
  -4  -9  -7 1113.51   24.90
  -4  -9  -7 1107.50   24.98
  -4  -9  -7 1130.07   25.19
  -4  -9  -7 1123.69   26.00
  -4  -9  -7 1059.10   28.09
  -4  -9  -7 1099.44   25.29
  -4  -9  -7 1030.62   22.92
  -4  -9  -6 1340.87   28.10
  -4  -9  -6 1320.51   29.09
  -4  -9  -6 1344.93   29.11
  -4  -9  -6 1308.57   27.83
  -4  -9  -6 1288.05   28.13
  -4  -9  -6 1214.16   25.74
  -4  -9  -6 1233.99   31.12
  -4  -9  -5 1818.30   36.56
  -4  -9  -5 1724.70   33.88
  -4  -9  -5 1821.17   37.27
  -4  -9  -5 1924.11   36.72
  -4  -9  -5 1821.78   35.78
  -4  -9  -5 1903.53   37.25
  -4  -9  -5 1874.51   36.19
  -4  -9  -5 1854.93   37.66
  -4  -9  -4 1272.68   26.42
  -4  -9  -4 1330.81   28.57
  -4  -9  -4 1358.97   32.30
  -4  -9  -4 1421.41   29.58
  -4  -9  -4 1343.58   29.57
  -4  -9  -4 1357.21   29.47
  -4  -9  -4 1346.52   28.22
  -4  -9  -4 1347.45   29.85
  -4  -9  -3   43.41    3.93
  -4  -9  -3   41.21    3.43
  -4  -9  -3   42.21    4.25
  -4  -9  -3   47.12    4.62
  -4  -9  -3   45.34    4.35
  -4  -9  -3   56.03    4.76
  -4  -9  -3   48.17    5.12
  -4  -9  -2   19.75    3.37
  -4  -9  -2   26.09    4.12
  -4  -9  -2   19.47    3.23
  -4  -9  -2   22.30    3.24
  -4  -9  -2   23.84    3.52
  -4  -9  -2   18.84    2.67
  -4  -9  -1   53.68    5.07
  -4  -9  -1   54.88    4.82
  -4  -9  -1   56.29    4.83
  -4  -9  -1   48.98    4.07
  -4  -9   0   13.12    2.94
  -4  -9   0   10.15    2.63
  -4  -9   1  346.62   12.79
  -4  -9   1  354.61   13.14
  -4  -9   2  822.77   19.99
  -4  -9   2  761.81   20.60
  -4  -9   3  177.58    7.60
  -4  -9   4    6.48    1.69
  -4  -9   4    6.09    1.64
  -4  -8 -15   33.06    3.17
  -4  -8 -15   40.24    3.54
  -4  -8 -14  101.82    5.21
  -4  -8 -14  109.80    6.07
  -4  -8 -13  438.26   12.34
  -4  -8 -13  486.36   14.54
  -4  -8 -13  463.87   14.00
  -4  -8 -13  426.40   12.92
  -4  -8 -12  132.64    6.77
  -4  -8 -12  143.68    7.29
  -4  -8 -12  132.27    7.22
  -4  -8 -12  135.05    6.55
  -4  -8 -12  138.51    7.30
  -4  -8 -11    9.48    2.20
  -4  -8 -11    7.22    2.14
  -4  -8 -11    6.98    2.05
  -4  -8 -11    9.41    2.00
  -4  -8 -11   11.86    2.44
  -4  -8 -11    7.96    1.95
  -4  -8 -10  118.84    6.78
  -4  -8 -10  114.07    6.70
  -4  -8 -10  120.84    6.51
  -4  -8 -10  103.26    6.07
  -4  -8 -10  120.73    6.63
  -4  -8  -9   16.81    2.59
  -4  -8  -9   19.34    2.69
  -4  -8  -9   16.96    2.85
  -4  -8  -8   46.18    4.20
  -4  -8  -8   47.05    4.31
  -4  -8  -8   43.14    3.72
  -4  -8  -8   43.83    4.27
  -4  -8  -8   50.68    4.26
  -4  -8  -7  628.82   16.53
  -4  -8  -7  647.98   16.75
  -4  -8  -7  666.11   17.65
  -4  -8  -7  583.73   19.54
  -4  -8  -7  603.90   15.71
  -4  -8  -6 2245.27   41.13
  -4  -8  -6 2190.46   41.88
  -4  -8  -6 2121.48   39.92
  -4  -8  -6 2250.37   42.47
  -4  -8  -6 2230.47   41.32
  -4  -8  -5 2383.56   44.06
  -4  -8  -5 2428.56   43.91
  -4  -8  -5 2483.78   45.15
  -4  -8  -5 2343.88   43.17
  -4  -8  -5 2364.10   45.03
  -4  -8  -5 2475.13   45.71
  -4  -8  -5 2496.10   44.09
  -4  -8  -4 2074.54   38.11
  -4  -8  -4 1985.31   39.08
  -4  -8  -4 2092.39   43.60
  -4  -8  -4 2108.22   39.13
  -4  -8  -4 2091.22   38.51
  -4  -8  -4 1993.57   39.92
  -4  -8  -4 2059.84   39.69
  -4  -8  -3  673.86   16.82
  -4  -8  -3  695.89   17.72
  -4  -8  -3  747.14   21.22
  -4  -8  -3  662.76   17.76
  -4  -8  -3  676.93   18.27
  -4  -8  -3  703.74   16.97
  -4  -8  -3  678.73   18.11
  -4  -8  -2  108.73    7.50
  -4  -8  -2  113.52    6.58
  -4  -8  -2  104.50    6.47
  -4  -8  -1    6.35    2.42
  -4  -8  -1    7.58    2.56
  -4  -8  -1    7.97    2.18
  -4  -8  -1   11.28    2.64
  -4  -8  -1    6.79    2.14
  -4  -8  -1    7.96    2.02
  -4  -8  -1    8.14    2.12
  -4  -8   0  445.56   15.18
  -4  -8   0  443.87   13.41
  -4  -8   0  445.95   14.18
  -4  -8   0  441.77   16.09
  -4  -8   0  457.62   14.96
  -4  -8   1  758.84   20.99
  -4  -8   1  803.44   21.17
  -4  -8   1  767.58   21.51
  -4  -8   2 1058.01   26.66
  -4  -8   2 1064.14   25.54
  -4  -8   3  420.04   14.29
  -4  -8   3  416.36   15.21
  -4  -8   4  120.21    7.11
  -4  -8   4  109.24    6.57
  -4  -8   5   27.56    2.98
  -4  -8   5   20.70    2.58
  -4  -7 -15   18.47    2.60
  -4  -7 -15   17.74    2.48
  -4  -7 -14   24.42    3.24
  -4  -7 -14   24.62    3.14
  -4  -7 -13   13.17    2.37
  -4  -7 -13   11.41    2.46
  -4  -7 -13   15.58    2.75
  -4  -7 -12  140.14    7.21
  -4  -7 -12  140.08    6.91
  -4  -7 -12  141.00    6.56
  -4  -7 -12  142.37    7.38
  -4  -7 -11   26.39    3.69
  -4  -7 -11   26.52    3.35
  -4  -7 -11   28.52    3.26
  -4  -7 -11   27.85    3.31
  -4  -7 -11   32.51    3.68
  -4  -7 -11   27.19    3.37
  -4  -7 -11   25.04    3.15
  -4  -7 -10  435.49   14.58
  -4  -7 -10  439.11   13.49
  -4  -7 -10  430.86   13.15
  -4  -7 -10  434.98   13.29
  -4  -7  -9   36.62    3.76
  -4  -7  -9   34.25    3.50
  -4  -7  -9   37.43    3.47
  -4  -7  -9   35.82    3.96
  -4  -7  -9   36.25    3.58
  -4  -7  -8  126.07    6.56
  -4  -7  -8  133.75    6.12
  -4  -7  -8  137.80    6.45
  -4  -7  -8  135.18    7.38
  -4  -7  -8  138.86    7.07
  -4  -7  -8  131.02    6.44
  -4  -7  -7   46.94    3.74
  -4  -7  -7   49.79    4.00
  -4  -7  -7   47.80    4.06
  -4  -7  -7   51.94    3.89
  -4  -7  -6 2110.47   37.81
  -4  -7  -6 2092.10   39.96
  -4  -7  -6 2132.40   38.92
  -4  -7  -6 2191.94   39.36
  -4  -7  -5 2805.04   54.31
  -4  -7  -5 2869.06   48.22
  -4  -7  -5 2827.47   48.91
  -4  -7  -5 2730.16   49.56
  -4  -7  -5 2752.47   48.48
  -4  -7  -4 1014.10   21.35
  -4  -7  -4 1012.02   22.11
  -4  -7  -4 1056.79   22.93
  -4  -7  -4 1085.01   26.71
  -4  -7  -4 1045.11   22.77
  -4  -7  -4 1060.18   22.04
  -4  -7  -3  412.26   12.48
  -4  -7  -3  448.23   15.19
  -4  -7  -3  416.66   12.68
  -4  -7  -3  415.22   12.27
  -4  -7  -3  407.71   11.43
  -4  -7  -2    4.67    2.25
  -4  -7  -2    3.20    1.59
  -4  -7  -2    4.29    1.59
  -4  -7  -1  167.83    7.58
  -4  -7  -1  179.21    7.99
  -4  -7  -1  178.65    9.17
  -4  -7  -1  160.79    7.68
  -4  -7  -1  170.57    7.81
  -4  -7   0 1016.09   23.72
  -4  -7   0  869.66   24.95
  -4  -7   0 1050.40   25.41
  -4  -7   0  947.21   22.32
  -4  -7   0  939.08   22.47
  -4  -7   1 1144.94   25.77
  -4  -7   1 1194.76   28.12
  -4  -7   1 1147.84   29.47
  -4  -7   2 1019.68   25.36
  -4  -7   2  999.38   26.84
  -4  -7   2 1019.13   23.60
  -4  -7   2 1059.44   26.69
  -4  -7   3  686.03   18.16
  -4  -7   3  656.14   19.78
  -4  -7   4  103.86    6.62
  -4  -7   4  102.22    7.29
  -4  -7   5    7.75    2.39
  -4  -7   5    8.03    2.29
  -4  -7   5   10.16    2.48
  -4  -7   6   38.99    3.22
  -4  -7   6   37.32    3.42
  -4  -7   6   46.64    3.62
  -4  -7   6   45.08    3.69
  -4  -6 -15  178.73    7.49
  -4  -6 -14   12.12    2.47
  -4  -6 -14   14.54    2.59
  -4  -6 -13   20.03    3.06
  -4  -6 -13   19.42    3.11
  -4  -6 -13   19.60    2.66
  -4  -6 -12   14.87    2.59
  -4  -6 -12   20.51    2.89
  -4  -6 -12   23.87    3.26
  -4  -6 -12   18.39    2.45
  -4  -6 -12   18.94    2.76
  -4  -6 -11   23.37    3.12
  -4  -6 -11   25.58    3.25
  -4  -6 -11   27.31    3.61
  -4  -6 -11   27.07    3.43
  -4  -6 -11   24.03    2.93
  -4  -6 -10  991.47   24.26
  -4  -6 -10  996.40   22.99
  -4  -6 -10 1000.26   22.82
  -4  -6 -10 1004.73   23.18
  -4  -6  -9 1604.77   30.82
  -4  -6  -9 1616.71   32.07
  -4  -6  -9 1601.08   31.42
  -4  -6  -9 1573.82   30.97
  -4  -6  -9 1605.23   33.01
  -4  -6  -8  314.63    9.63
  -4  -6  -8  316.93   11.14
  -4  -6  -8  332.41   11.02
  -4  -6  -8  335.61   10.73
  -4  -6  -8  320.94   10.24
  -4  -6  -8  321.60    9.97
  -4  -6  -7   74.35    4.96
  -4  -6  -7   82.71    4.99
  -4  -6  -7   88.23    4.94
  -4  -6  -7   74.39    4.40
  -4  -6  -7   66.86    3.99
  -4  -6  -6  879.03   20.10
  -4  -6  -6  908.68   20.19
  -4  -6  -6  894.35   19.58
  -4  -6  -6  872.63   18.52
  -4  -6  -5 1365.77   25.98
  -4  -6  -5 1301.98   26.83
  -4  -6  -5 1333.55   26.41
  -4  -6  -5 1351.38   24.79
  -4  -6  -4  119.78    5.22
  -4  -6  -4  113.15    7.07
  -4  -6  -4  118.20    5.67
  -4  -6  -3   30.64    2.77
  -4  -6  -3   27.19    2.77
  -4  -6  -2    5.15    2.13
  -4  -6  -2    6.65    1.79
  -4  -6  -2    5.01    1.46
  -4  -6  -1   71.54    4.64
  -4  -6  -1   67.73    5.24
  -4  -6  -1   60.57    4.36
  -4  -6  -1   59.90    4.33
  -4  -6   0  919.95   21.42
  -4  -6   0  960.39   23.14
  -4  -6   0  904.62   21.19
  -4  -6   0  884.39   20.83
  -4  -6   1 1804.93   36.54
  -4  -6   1 1755.07   35.61
  -4  -6   2 1626.95   33.92
  -4  -6   2 1513.47   33.36
  -4  -6   3 1707.93   38.25
  -4  -6   3 1911.57   38.72
  -4  -6   4  376.19   13.76
  -4  -6   4  397.60   15.50
  -4  -6   5   41.04    4.65
  -4  -6   6   26.41    3.44
  -4  -6   6   23.60    3.14
  -4  -6   6   25.41    3.49
  -4  -6   7    8.02    1.87
  -4  -6   7    5.26    1.44
  -4  -6   7    6.57    1.66
  -4  -6   7    4.70    1.51
  -4  -5 -15  451.32   12.48
  -4  -5 -15  498.61   13.40
  -4  -5 -14   38.44    4.03
  -4  -5 -13   91.17    5.12
  -4  -5 -13   92.57    6.10
  -4  -5 -12   42.03    4.08
  -4  -5 -12   39.05    3.28
  -4  -5 -12   50.27    4.51
  -4  -5 -12   36.09    3.62
  -4  -5 -12   38.86    4.01
  -4  -5 -12   44.34    4.21
  -4  -5 -11  150.27    7.54
  -4  -5 -11  143.69    7.18
  -4  -5 -11  151.74    7.38
  -4  -5 -11  143.30    7.42
  -4  -5 -10  812.48   19.07
  -4  -5 -10  827.72   20.02
  -4  -5 -10  861.53   21.55
  -4  -5 -10  827.27   20.19
  -4  -5 -10  816.86   20.20
  -4  -5  -9 2365.63   42.41
  -4  -5  -9 2501.76   44.49
  -4  -5  -9 2482.58   46.35
  -4  -5  -9 2504.19   44.79
  -4  -5  -9 2524.30   44.99
  -4  -5  -8  279.98    9.80
  -4  -5  -8  285.82    9.07
  -4  -5  -8  287.99   10.16
  -4  -5  -8  278.12    9.21
  -4  -5  -8  290.57    9.51
  -4  -5  -7  153.20    6.62
  -4  -5  -7  138.79    5.58
  -4  -5  -7  143.01    5.84
  -4  -5  -7  154.01    6.83
  -4  -5  -6  566.05   13.03
  -4  -5  -6  585.43   14.38
  -4  -5  -6  573.92   14.33
  -4  -5  -5 1141.32   22.89
  -4  -5  -5 1118.77   22.49
  -4  -5  -4  105.46    4.16
  -4  -5  -4  107.38    5.27
  -4  -5  -4  111.46    5.31
  -4  -5  -4  106.95    4.80
  -4  -5  -3  120.78    5.61
  -4  -5  -3  124.21    4.88
  -4  -5  -2   11.25    1.71
  -4  -5  -2   11.85    2.45
  -4  -5  -1  172.66    6.79
  -4  -5  -1  181.69    8.00
  -4  -5   0   23.38    2.74
  -4  -5   0   25.21    3.13
  -4  -5   1 2022.15   38.05
  -4  -5   1 2098.08   38.83
  -4  -5   2 2752.11   53.37
  -4  -5   2 2903.50   50.94
  -4  -5   3 1499.25   34.11
  -4  -5   3 1504.72   35.26
  -4  -5   4  594.26   18.12
  -4  -5   4  639.75   19.74
  -4  -5   5   12.21    2.57
  -4  -5   5    9.06    2.51
  -4  -5   6   13.38    3.05
  -4  -5   6   11.41    2.74
  -4  -5   7   93.68    6.10
  -4  -5   7  111.39    6.21
  -4  -5   7  104.22    6.42
  -4  -5   7  109.43    5.81
  -4  -5   8  328.64    9.85
  -4  -5   8  316.10    9.18
  -4  -5   8  341.05    9.94
  -4  -4 -15  405.43   11.85
  -4  -4 -15  325.94    9.68
  -4  -4 -14   79.99    5.48
  -4  -4 -14   80.73    4.96
  -4  -4 -13   28.17    3.51
  -4  -4 -13   20.16    2.76
  -4  -4 -13   20.70    2.97
  -4  -4 -12  104.77    6.17
  -4  -4 -12  110.61    6.71
  -4  -4 -12  110.93    6.56
  -4  -4 -12  111.07    6.64
  -4  -4 -12  107.94    5.82
  -4  -4 -11  960.38   22.49
  -4  -4 -11  963.26   22.79
  -4  -4 -11  949.85   23.02
  -4  -4 -11  919.13   22.55
  -4  -4 -11  965.95   22.36
  -4  -4 -11  900.02   21.57
  -4  -4 -10 2022.16   38.22
  -4  -4 -10 1988.40   37.33
  -4  -4 -10 2051.92   38.50
  -4  -4 -10 2040.62   39.77
  -4  -4  -9 2611.33   47.24
  -4  -4  -9 2563.65   44.71
  -4  -4  -9 2569.40   46.42
  -4  -4  -9 2595.52   45.49
  -4  -4  -9 2577.47   46.65
  -4  -4  -9 2638.67   48.14
  -4  -4  -8 1070.95   22.09
  -4  -4  -8 1106.26   23.21
  -4  -4  -8 1096.36   22.48
  -4  -4  -8 1043.59   21.25
  -4  -4  -8 1058.30   22.64
  -4  -4  -8 1114.59   23.84
  -4  -4  -7   32.68    2.89
  -4  -4  -7   29.33    2.85
  -4  -4  -6   59.22    3.70
  -4  -4  -6   56.15    3.69
  -4  -4  -6   62.80    3.91
  -4  -4  -5   31.31    2.67
  -4  -4  -5   30.96    2.72
  -4  -4  -4  378.85   10.54
  -4  -4  -4  398.15   10.42
  -4  -4  -4  398.93    9.80
  -4  -4  -4  379.71    8.32
  -4  -4  -3  578.47   13.44
  -4  -4  -3  568.21   12.01
  -4  -4  -3  534.53   11.51
  -4  -4  -2 1765.98   30.57
  -4  -4  -2 1845.12   33.97
  -4  -4  -1  275.21    8.13
  -4  -4  -1  272.36    9.35
  -4  -4   0  155.26    6.32
  -4  -4   0  182.92    7.28
  -4  -4   1  928.74   20.45
  -4  -4   1  904.46   20.21
  -4  -4   2 2820.23   49.84
  -4  -4   2 2693.95   52.69
  -4  -4   3  939.09   24.54
  -4  -4   3  913.27   22.28
  -4  -4   4  105.68    6.81
  -4  -4   4  117.55    7.69
  -4  -4   5   12.24    2.67
  -4  -4   5    8.25    2.61
  -4  -4   5    7.88    2.52
  -4  -4   6   36.26    4.21
  -4  -4   7  139.45    7.03
  -4  -4   7  137.96    8.12
  -4  -4   7  138.87    7.50
  -4  -4   8  410.90   12.56
  -4  -4   8  393.27   12.68
  -4  -4   8  397.79   11.62
  -4  -4   9  404.65   10.47
  -4  -4   9  397.89   10.25
  -4  -3 -15   23.25    2.76
  -4  -3 -15   19.70    2.30
  -4  -3 -14   41.86    3.96
  -4  -3 -14   38.54    3.34
  -4  -3 -14   39.64    3.91
  -4  -3 -13   50.15    4.46
  -4  -3 -13   46.94    4.33
  -4  -3 -13   41.48    3.58
  -4  -3 -13   48.65    4.10
  -4  -3 -12   21.25    3.01
  -4  -3 -12   18.80    3.06
  -4  -3 -12   17.85    2.90
  -4  -3 -12   18.71    2.46
  -4  -3 -12   18.74    2.81
  -4  -3 -12   17.71    2.90
  -4  -3 -11 1126.64   26.28
  -4  -3 -11 1157.18   27.22
  -4  -3 -11 1127.02   26.04
  -4  -3 -11 1151.86   25.77
  -4  -3 -11 1118.89   25.19
  -4  -3 -11 1167.98   25.45
  -4  -3 -10 1024.41   22.07
  -4  -3 -10 1048.05   24.49
  -4  -3 -10 1128.82   23.63
  -4  -3 -10 1085.68   24.65
  -4  -3 -10 1098.85   24.03
  -4  -3 -10 1076.54   24.05
  -4  -3  -9  713.50   16.74
  -4  -3  -9  756.06   19.47
  -4  -3  -9  746.39   17.08
  -4  -3  -9  755.52   17.86
  -4  -3  -9  771.34   18.49
  -4  -3  -9  767.05   18.51
  -4  -3  -8 1908.70   37.10
  -4  -3  -8 1898.83   35.03
  -4  -3  -8 1987.44   36.35
  -4  -3  -8 1935.14   35.81
  -4  -3  -8 1911.30   34.84
  -4  -3  -7  175.03    7.27
  -4  -3  -7  185.64    6.68
  -4  -3  -7  181.16    7.09
  -4  -3  -7  180.48    6.94
  -4  -3  -7  173.11    6.17
  -4  -3  -6   64.21    3.58
  -4  -3  -6   65.90    3.84
  -4  -3  -6   57.26    3.81
  -4  -3  -5  354.01    9.12
  -4  -3  -5  352.30    9.47
  -4  -3  -5  330.35    9.19
  -4  -3  -4    7.34    1.43
  -4  -3  -4    8.08    1.58
  -4  -3  -4    5.58    1.26
  -4  -3  -3  762.38   14.10
  -4  -3  -3  794.84   16.36
  -4  -3  -3  785.41   14.89
  -4  -3  -2 4036.87   63.23
  -4  -3  -2 4004.61   62.22
  -4  -3  -1 1602.52   28.69
  -4  -3  -1 1601.96   27.18
  -4  -3   0   72.67    3.87
  -4  -3   0   71.00    2.88
  -4  -3   0   73.65    4.11
  -4  -3   1  966.22   20.72
  -4  -3   1 1007.75   19.00
  -4  -3   2 1005.90   21.98
  -4  -3   2 1021.04   20.29
  -4  -3   2 1025.17   24.08
  -4  -3   3  155.56    8.22
  -4  -3   3  164.31    7.55
  -4  -3   3  160.09    6.65
  -4  -3   4   31.46    4.04
  -4  -3   4   32.18    3.63
  -4  -3   5   39.99    4.63
  -4  -3   5   39.61    4.65
  -4  -3   6   92.08    6.46
  -4  -3   6   90.97    6.39
  -4  -3   7   13.48    3.11
  -4  -3   7    9.02    2.09
  -4  -3   7    7.42    2.23
  -4  -3   8  485.29   15.69
  -4  -3   8  496.36   15.12
  -4  -3   8  492.29   13.91
  -4  -3   9  554.15   14.54
  -4  -3   9  549.23   13.73
  -4  -3   9  549.82   12.74
  -4  -2 -14   43.36    3.92
  -4  -2 -14   45.44    3.96
  -4  -2 -13   22.62    3.18
  -4  -2 -13   18.83    2.66
  -4  -2 -13   19.33    2.95
  -4  -2 -12   37.36    3.99
  -4  -2 -12   41.56    4.19
  -4  -2 -12   40.13    3.65
  -4  -2 -12   38.94    3.82
  -4  -2 -11  471.34   14.82
  -4  -2 -11  418.60   14.65
  -4  -2 -11  460.66   14.33
  -4  -2 -11  460.98   14.12
  -4  -2 -11  433.34   13.29
  -4  -2 -11  463.36   14.10
  -4  -2 -10 1354.80   28.80
  -4  -2 -10 1277.19   26.46
  -4  -2 -10 1318.22   27.62
  -4  -2 -10 1289.71   28.02
  -4  -2 -10 1303.23   28.39
  -4  -2 -10 1328.35   28.32
  -4  -2  -9 1231.63   28.19
  -4  -2  -9 1263.41   25.77
  -4  -2  -9 1317.54   27.31
  -4  -2  -9 1275.50   26.71
  -4  -2  -9 1281.23   27.07
  -4  -2  -9 1267.50   26.00
  -4  -2  -8 1259.71   27.46
  -4  -2  -8 1259.51   25.41
  -4  -2  -8 1314.51   26.39
  -4  -2  -8 1311.85   25.80
  -4  -2  -8 1244.02   24.91
  -4  -2  -7  601.73   15.90
  -4  -2  -7  613.87   14.96
  -4  -2  -7  662.18   15.31
  -4  -2  -7  622.34   14.56
  -4  -2  -7  626.92   14.05
  -4  -2  -6  277.03    7.71
  -4  -2  -6  281.52    8.92
  -4  -2  -6  285.54    8.56
  -4  -2  -6  268.31    8.92
  -4  -2  -5  319.04    8.15
  -4  -2  -5  312.98    8.69
  -4  -2  -5  305.96    8.96
  -4  -2  -4  562.10   12.73
  -4  -2  -4  579.28   12.20
  -4  -2  -4  552.46   12.42
  -4  -2  -3 3034.11   46.78
  -4  -2  -3 3072.77   49.45
  -4  -2  -3 2967.18   48.36
  -4  -2  -2 4662.08   70.86
  -4  -2  -2 4505.75   70.29
  -4  -2  -1 1323.28   20.88
  -4  -2   0  124.12    4.82
  -4  -2   0  144.75    4.55
  -4  -2   1  140.99    4.93
  -4  -2   1  148.18    5.13
  -4  -2   2  584.96   14.37
  -4  -2   2  566.92   13.35
  -4  -2   3  596.23   15.59
  -4  -2   3  624.29   16.84
  -4  -2   3  616.95   14.97
  -4  -2   4   38.39    3.82
  -4  -2   4   41.04    4.19
  -4  -2   4   42.23    3.76
  -4  -2   5   16.47    3.02
  -4  -2   5   21.76    3.07
  -4  -2   6  206.67    9.14
  -4  -2   6  189.90    9.27
  -4  -2   7   49.27    5.05
  -4  -2   7   42.13    4.24
  -4  -2   7   46.37    4.66
  -4  -2   8  285.62   11.23
  -4  -2   8  288.53   12.13
  -4  -2   8  289.24   10.17
  -4  -2   9 1170.77   24.19
  -4  -2   9 1174.87   25.68
  -4  -2   9 1116.88   22.45
  -4  -2  10  406.31   10.71
  -4  -2  10  426.96   10.86
  -4  -1 -14  151.96    6.77
  -4  -1 -14  162.35    7.19
  -4  -1 -13   49.42    4.42
  -4  -1 -13   43.20    3.37
  -4  -1 -13   45.42    4.10
  -4  -1 -12    6.99    2.22
  -4  -1 -12   10.19    2.50
  -4  -1 -12    9.91    2.12
  -4  -1 -12    9.99    2.32
  -4  -1 -12    8.31    2.27
  -4  -1 -11   22.54    3.26
  -4  -1 -11   15.19    2.82
  -4  -1 -11   17.53    3.04
  -4  -1 -11   14.64    2.88
  -4  -1 -11   13.83    2.43
  -4  -1 -11   15.59    2.77
  -4  -1 -11   19.85    3.02
  -4  -1 -10 1106.53   25.00
  -4  -1 -10 1014.88   23.11
  -4  -1 -10 1048.56   24.47
  -4  -1 -10 1036.32   23.97
  -4  -1 -10 1047.72   24.16
  -4  -1 -10 1050.35   25.89
  -4  -1 -10 1063.28   24.19
  -4  -1  -9 2399.16   44.23
  -4  -1  -9 2517.67   45.52
  -4  -1  -9 2507.10   44.55
  -4  -1  -9 2409.93   45.21
  -4  -1  -9 2386.74   44.62
  -4  -1  -8  944.93   20.79
  -4  -1  -8  911.16   20.08
  -4  -1  -8  977.13   20.96
  -4  -1  -8  953.12   21.06
  -4  -1  -8  944.79   22.88
  -4  -1  -8  932.21   21.23
  -4  -1  -7  301.59    9.29
  -4  -1  -7  287.46   10.60
  -4  -1  -7  309.12    9.65
  -4  -1  -7  306.59    9.48
  -4  -1  -6  121.65    6.15
  -4  -1  -6  128.44    5.79
  -4  -1  -6  133.54    5.48
  -4  -1  -5   79.26    4.54
  -4  -1  -5   83.89    3.37
  -4  -1  -5   85.77    4.04
  -4  -1  -4 1383.28   25.92
  -4  -1  -4 1371.52   23.76
  -4  -1  -4 1410.50   25.02
  -4  -1  -3 3439.07   55.62
  -4  -1  -3 3489.18   55.77
  -4  -1  -3 3441.37   54.82
  -4  -1  -2 3439.92   54.25
  -4  -1  -1 3842.96   58.95
  -4  -1   0  707.41   13.56
  -4  -1   1  149.86    4.23
  -4  -1   2  139.21    6.15
  -4  -1   2  149.13    5.79
  -4  -1   3  208.29    7.61
  -4  -1   3  208.95    8.02
  -4  -1   4   91.58    5.58
  -4  -1   4   96.34    5.60
  -4  -1   5 1538.10   32.59
  -4  -1   5 1673.39   33.82
  -4  -1   6  605.08   18.04
  -4  -1   6  603.68   17.54
  -4  -1   6  617.40   16.84
  -4  -1   7   24.82    3.09
  -4  -1   7   22.83    3.61
  -4  -1   7   23.24    3.35
  -4  -1   8  147.73    6.80
  -4  -1   8  159.43    8.00
  -4  -1   8  167.12    9.16
  -4  -1   9  921.73   20.82
  -4  -1   9  980.52   23.09
  -4  -1  10  483.65   13.04
  -4  -1  10  461.27   12.27
  -4   0 -14  153.42    6.25
  -4   0 -13  343.47   11.17
  -4   0 -13  344.67   11.53
  -4   0 -12   90.11    6.09
  -4   0 -12   86.85    5.81
  -4   0 -12   80.53    5.16
  -4   0 -12   86.86    5.75
  -4   0 -12   81.20    4.76
  -4   0 -11   11.58    2.78
  -4   0 -11   12.43    2.67
  -4   0 -11   14.76    2.93
  -4   0 -11    9.14    2.34
  -4   0 -11   10.53    2.06
  -4   0 -11    8.80    2.22
  -4   0 -10  752.72   19.07
  -4   0 -10  786.05   19.96
  -4   0 -10  776.82   20.32
  -4   0 -10  770.53   20.03
  -4   0 -10  782.05   20.13
  -4   0 -10  750.70   21.21
  -4   0 -10  779.32   19.44
  -4   0  -9 1598.54   33.29
  -4   0  -9 1708.24   33.49
  -4   0  -9 1760.68   33.69
  -4   0  -9 1607.08   32.99
  -4   0  -9 1601.81   33.58
  -4   0  -9 1557.31   35.28
  -4   0  -8  373.96   11.58
  -4   0  -8  378.84   11.80
  -4   0  -8  386.74   11.66
  -4   0  -8  362.74   12.02
  -4   0  -8  379.40   11.95
  -4   0  -7   97.55    5.15
  -4   0  -7  110.32    5.63
  -4   0  -7  103.89    5.15
  -4   0  -7  103.25    5.58
  -4   0  -7  102.64    6.31
  -4   0  -6  171.21    7.76
  -4   0  -6  173.35    6.40
  -4   0  -6  171.64    6.57
  -4   0  -5  125.68    5.61
  -4   0  -5  123.37    4.87
  -4   0  -5  115.62    5.91
  -4   0  -4  858.61   15.20
  -4   0  -4  872.27   18.50
  -4   0  -4  910.96   17.14
  -4   0  -3 2016.62   32.33
  -4   0  -3 1986.33   33.61
  -4   0  -2  393.78    9.25
  -4   0  -1 2993.42   46.76
  -4   0   0 2080.08   32.68
  -4   0   1  421.97   10.12
  -4   0   2  216.74    6.94
  -4   0   2  216.73    6.15
  -4   0   3  104.73    5.36
  -4   0   3   84.83    4.04
  -4   0   4  450.97   13.14
  -4   0   4  442.26   12.14
  -4   0   5 2184.47   42.37
  -4   0   6 1046.91   26.04
  -4   0   7   44.22    4.25
  -4   0   7   42.20    4.19
  -4   0   7   38.90    4.65
  -4   0   8  181.13    8.02
  -4   0   8  181.35    9.14
  -4   0   9  307.01   11.22
  -4   0  10  314.90   10.49
  -4   0  10  323.52    9.89
  -4   0  11   12.00    1.68
  -4   0  11   11.83    1.81
  -4   1 -13  513.61   13.87
  -4   1 -12  145.82    6.33
  -4   1 -12  147.97    7.68
  -4   1 -12  151.07    7.45
  -4   1 -11   62.69    5.25
  -4   1 -11   63.49    5.07
  -4   1 -11   58.76    4.50
  -4   1 -11   57.98    4.11
  -4   1 -10  521.36   15.29
  -4   1 -10  537.86   16.27
  -4   1 -10  527.05   16.27
  -4   1 -10  550.52   15.63
  -4   1 -10  533.70   16.09
  -4   1 -10  537.71   14.91
  -4   1  -9  855.78   21.40
  -4   1  -9  870.93   21.13
  -4   1  -9  842.13   21.31
  -4   1  -9  818.91   21.16
  -4   1  -9  783.59   22.80
  -4   1  -8  138.06    7.25
  -4   1  -8  138.88    7.09
  -4   1  -8  121.89    6.80
  -4   1  -8  133.22    6.97
  -4   1  -8  141.68    6.64
  -4   1  -7  132.99    6.64
  -4   1  -7  136.96    6.86
  -4   1  -7  115.63    7.30
  -4   1  -7  129.64    6.01
  -4   1  -7  141.70    6.08
  -4   1  -7  129.62    6.57
  -4   1  -6   20.58    3.03
  -4   1  -6   22.25    2.45
  -4   1  -6   21.54    2.24
  -4   1  -6   24.69    2.85
  -4   1  -5  150.82    6.52
  -4   1  -4  247.65    6.81
  -4   1  -4  266.80    8.45
  -4   1  -3 2306.17   39.45
  -4   1  -3 2245.59   36.95
  -4   1  -2 4239.22   65.87
  -4   1  -2 4396.29   69.05
  -4   1  -2 4436.46   66.92
  -4   1  -2 4237.59   65.70
  -4   1  -1 2995.71   47.46
  -4   1   0  906.17   17.14
  -4   1   1   62.15    2.64
  -4   1   2  327.29    8.61
  -4   1   2  337.56    9.58
  -4   1   3  239.81    6.68
  -4   1   3  242.95    6.94
  -4   1   3  251.07    8.10
  -4   1   4 1192.36   23.00
  -4   1   4 1169.89   23.65
  -4   1   5 2731.88   50.63
  -4   1   6 1383.86   31.21
  -4   1   7  126.55    8.06
  -4   1   8   36.40    3.94
  -4   1   8   34.84    4.44
  -4   1   8   30.35    3.67
  -4   1   9   19.18    2.81
  -4   1  10  213.02    8.42
  -4   1  10  210.89    7.51
  -4   1  11   63.24    3.69
  -4   2 -12  246.55    9.53
  -4   2 -12  245.06    9.00
  -4   2 -12  231.86    8.38
  -4   2 -11   33.17    3.95
  -4   2 -11   32.42    3.08
  -4   2 -11   30.88    3.42
  -4   2 -11   31.07    3.60
  -4   2 -10   47.94    4.37
  -4   2 -10   45.28    3.63
  -4   2 -10   45.30    4.01
  -4   2 -10   47.91    4.60
  -4   2 -10   58.29    5.08
  -4   2  -9    9.28    2.31
  -4   2  -9   11.89    2.49
  -4   2  -9    9.12    2.52
  -4   2  -9    7.76    2.48
  -4   2  -9    8.13    2.18
  -4   2  -8   88.59    6.06
  -4   2  -8   97.61    6.26
  -4   2  -8   94.83    6.19
  -4   2  -8   79.54    6.61
  -4   2  -7  217.36    9.24
  -4   2  -7  219.31    9.36
  -4   2  -7  217.12    8.62
  -4   2  -7  209.33    8.06
  -4   2  -6  788.28   19.17
  -4   2  -6  766.31   19.26
  -4   2  -6  751.32   18.22
  -4   2  -5  360.96   11.30
  -4   2  -4   47.55    3.63
  -4   2  -3 1347.17   26.04
  -4   2  -2 5043.21   80.25
  -4   2  -2 5384.30   82.59
  -4   2  -1 2360.33   38.73
  -4   2  -1 2308.56   39.55
  -4   2   0  337.06    8.66
  -4   2   0  322.00    8.28
  -4   2   1  194.66    5.65
  -4   2   1  220.10    7.29
  -4   2   1  211.17    6.77
  -4   2   2  131.66    5.56
  -4   2   2  144.94    6.34
  -4   2   2  129.36    5.50
  -4   2   3  397.79   10.69
  -4   2   3  380.24   11.46
  -4   2   4 1605.23   31.97
  -4   2   4 1733.17   33.50
  -4   2   5 1051.13   23.01
  -4   2   5 1124.51   25.32
  -4   2   6 1893.46   39.15
  -4   2   7 1532.73   34.57
  -4   2   8  118.64    6.29
  -4   2   8  117.61    7.89
  -4   2   9   12.96    2.58
  -4   2  10   26.46    2.97
  -4   2  11    7.47    1.57
  -4   2  11    4.78    1.65
  -4   3 -12  229.25    7.82
  -4   3 -11   13.72    2.42
  -4   3 -11    9.81    2.06
  -4   3 -11   14.44    2.62
  -4   3 -10   45.95    4.29
  -4   3 -10   45.21    4.24
  -4   3 -10   49.43    4.23
  -4   3 -10   46.21    4.53
  -4   3  -9   18.49    3.12
  -4   3  -9   15.81    2.84
  -4   3  -9    9.58    2.10
  -4   3  -9   12.83    2.56
  -4   3  -9   17.53    3.06
  -4   3  -8   33.30    3.84
  -4   3  -8   26.99    3.50
  -4   3  -8   26.23    4.22
  -4   3  -8   26.11    3.47
  -4   3  -8   30.03    3.71
  -4   3  -8   30.69    3.94
  -4   3  -7  151.67    8.05
  -4   3  -7  135.33    6.21
  -4   3  -7  155.09    8.05
  -4   3  -7  131.23    7.14
  -4   3  -6  985.54   22.62
  -4   3  -6 1047.93   24.28
  -4   3  -6  979.30   22.10
  -4   3  -6 1019.02   24.43
  -4   3  -6 1032.68   23.54
  -4   3  -5  759.15   18.56
  -4   3  -5  806.34   19.57
  -4   3  -5  753.65   18.50
  -4   3  -5  799.24   19.41
  -4   3  -4    9.65    2.19
  -4   3  -4   14.73    2.40
  -4   3  -3 1109.88   23.21
  -4   3  -2 3021.51   51.38
  -4   3  -1 1298.35   25.55
  -4   3  -1 1233.83   23.93
  -4   3  -1 1267.55   23.80
  -4   3   0   22.48    2.61
  -4   3   0   20.63    1.99
  -4   3   0   21.28    2.21
  -4   3   1  210.03    7.70
  -4   3   1  197.45    5.87
  -4   3   1  216.23    7.23
  -4   3   2   46.07    3.84
  -4   3   2   41.12    3.38
  -4   3   2   36.26    3.07
  -4   3   3  175.35    7.18
  -4   3   3  202.01    8.33
  -4   3   3  193.49    7.52
  -4   3   4 1384.19   28.31
  -4   3   4 1370.86   29.00
  -4   3   5 1123.84   25.48
  -4   3   5 1173.62   25.89
  -4   3   5 1171.31   26.52
  -4   3   6 1207.89   26.48
  -4   3   6 1212.77   28.24
  -4   3   7 1134.96   27.85
  -4   3   8  128.92    6.67
  -4   3   8  135.00    8.40
  -4   3   9  137.43    6.63
  -4   3  10   22.48    2.61
  -4   3  10   29.47    3.44
  -4   3  11  128.73    5.01
  -4   3  11  140.64    6.13
  -4   4 -11   78.05    4.65
  -4   4 -10    5.56    1.80
  -4   4 -10    4.12    1.89
  -4   4 -10    6.33    1.81
  -4   4  -9    7.39    2.23
  -4   4  -9    9.44    2.48
  -4   4  -9    9.29    2.17
  -4   4  -8   74.90    5.55
  -4   4  -8   77.08    5.91
  -4   4  -8   72.69    4.83
  -4   4  -8   75.50    5.53
  -4   4  -8   74.60    5.43
  -4   4  -7  625.54   17.95
  -4   4  -7  650.81   18.05
  -4   4  -7  642.58   18.82
  -4   4  -6 1396.44   30.37
  -4   4  -6 1362.57   29.84
  -4   4  -6 1269.26   27.00
  -4   4  -6 1297.26   28.84
  -4   4  -6 1367.94   30.70
  -4   4  -5  798.50   20.46
  -4   4  -5  808.74   20.13
  -4   4  -5  794.61   20.46
  -4   4  -5  741.16   18.74
  -4   4  -4   20.39    2.91
  -4   4  -4   18.23    2.84
  -4   4  -4   17.58    2.59
  -4   4  -4   17.80    2.63
  -4   4  -3  328.70   10.78
  -4   4  -3  355.24   11.41
  -4   4  -3  324.19   11.00
  -4   4  -2  434.59   12.35
  -4   4  -1  677.32   15.70
  -4   4  -1  649.99   15.49
  -4   4  -1  662.05   16.73
  -4   4   0   31.00    2.85
  -4   4   0   30.54    2.61
  -4   4   0   35.78    3.36
  -4   4   1  206.07    7.61
  -4   4   1  201.68    8.18
  -4   4   1  217.76    8.65
  -4   4   2   47.76    3.59
  -4   4   2   57.56    4.30
  -4   4   2   53.10    4.37
  -4   4   3   50.96    3.92
  -4   4   3   62.32    4.79
  -4   4   3   60.73    4.50
  -4   4   4  728.06   19.23
  -4   4   4  711.02   17.83
  -4   4   5 3167.13   57.06
  -4   4   5 3004.05   55.07
  -4   4   6 2456.72   46.68
  -4   4   6 2350.69   45.66
  -4   4   7  629.78   17.98
  -4   4   9   12.66    2.57
  -4   4  10   57.13    4.41
  -4   4  11  438.24   11.53
  -4   5 -10   12.77    1.93
  -4   5 -10   14.15    2.18
  -4   5  -9   36.39    3.19
  -4   5  -9   36.50    3.49
  -4   5  -9   41.20    3.90
  -4   5  -9   40.56    3.76
  -4   5  -8  180.99    8.31
  -4   5  -8  179.04    7.82
  -4   5  -8  183.23    8.38
  -4   5  -8  183.29    8.81
  -4   5  -8  198.23    8.89
  -4   5  -7  980.81   23.68
  -4   5  -7  950.40   22.79
  -4   5  -7  913.60   23.26
  -4   5  -7  953.10   24.20
  -4   5  -6 1341.35   30.30
  -4   5  -6 1349.06   30.59
  -4   5  -6 1320.55   30.98
  -4   5  -5  893.67   22.95
  -4   5  -5  876.76   22.36
  -4   5  -5  848.24   20.43
  -4   5  -5  874.77   23.45
  -4   5  -4  207.88    9.55
  -4   5  -4  231.46    9.72
  -4   5  -4  199.78    8.60
  -4   5  -4  205.65    8.88
  -4   5  -4  198.18    9.55
  -4   5  -3  143.27    7.35
  -4   5  -3  153.03    7.46
  -4   5  -3  141.34    7.34
  -4   5  -2   25.44    3.03
  -4   5  -2   28.91    3.37
  -4   5  -1   58.51    4.20
  -4   5  -1   64.93    4.37
  -4   5  -1   66.41    4.64
  -4   5   0   33.38    2.94
  -4   5   0   33.40    3.20
  -4   5   0   28.40    3.44
  -4   5   0   35.36    3.71
  -4   5   1 1011.97   22.21
  -4   5   1 1039.97   23.78
  -4   5   2 1132.59   24.72
  -4   5   2 1224.53   26.68
  -4   5   2 1177.87   26.35
  -4   5   3  338.48   11.09
  -4   5   3  353.72   12.36
  -4   5   4  315.40   10.91
  -4   5   4  330.23   12.27
  -4   5   5 1652.25   34.21
  -4   5   5 1777.75   36.94
  -4   5   6 1104.04   26.82
  -4   5   6 1100.27   25.66
  -4   5   6 1173.15   27.85
  -4   5   7  207.64    8.47
  -4   5   7  200.44    9.81
  -4   5   7  203.07    9.18
  -4   5   7  207.66    9.79
  -4   5   8   31.10    3.42
  -4   5   9   11.08    2.24
  -4   5  10   22.92    2.68
  -4   5  10   20.70    2.69
  -4   5  11  361.32    9.72
  -4   5  11  394.29   10.80
  -4   5  11  382.20   10.30
  -4   6  -9   12.78    2.04
  -4   6  -9   12.51    1.85
  -4   6  -8  113.62    6.25
  -4   6  -8  116.90    5.93
  -4   6  -8  125.81    6.45
  -4   6  -7  582.73   16.97
  -4   6  -7  586.64   16.29
  -4   6  -7  601.53   16.90
  -4   6  -7  577.55   15.26
  -4   6  -7  607.12   16.67
  -4   6  -6 1063.98   26.02
  -4   6  -6 1038.61   25.07
  -4   6  -6 1076.94   25.68
  -4   6  -6 1052.40   24.23
  -4   6  -5 1134.91   28.39
  -4   6  -5 1165.15   27.63
  -4   6  -5 1179.37   28.01
  -4   6  -5 1233.43   28.52
  -4   6  -4  449.08   15.09
  -4   6  -4  418.72   13.93
  -4   6  -4  429.23   15.19
  -4   6  -4  417.79   13.35
  -4   6  -3   84.42    6.45
  -4   6  -3   91.09    5.58
  -4   6  -3   93.36    6.02
  -4   6  -3   97.40    6.42
  -4   6  -2   49.22    4.26
  -4   6  -2   52.22    4.59
  -4   6  -2   51.85    4.83
  -4   6  -1  171.14    8.47
  -4   6  -1  175.58    8.05
  -4   6  -1  162.49    7.76
  -4   6   0  144.94    7.79
  -4   6   0  161.91    7.91
  -4   6   0  150.61    7.68
  -4   6   1  936.10   22.32
  -4   6   1  962.18   22.12
  -4   6   1  997.83   23.54
  -4   6   1  994.18   24.04
  -4   6   2  891.60   21.05
  -4   6   3   87.38    5.52
  -4   6   3   94.26    6.37
  -4   6   4  205.46    8.79
  -4   6   4  229.80   10.35
  -4   6   5  712.33   19.15
  -4   6   5  821.19   22.02
  -4   6   6  931.96   21.61
  -4   6   6  953.57   23.05
  -4   6   6  909.72   23.83
  -4   6   7   21.10    2.92
  -4   6   7   23.01    3.47
  -4   6   7   19.58    3.48
  -4   6   8   15.26    2.62
  -4   6   9   13.62    2.12
  -4   6   9   11.37    2.33
  -4   6   9   11.98    2.25
  -4   6  10   29.90    2.59
  -4   6  10   35.20    3.31
  -4   6  10   28.86    2.90
  -4   6  11   45.47    3.16
  -4   6  11   41.35    2.84
  -4   7  -8   29.79    2.71
  -4   7  -7  298.34   10.18
  -4   7  -7  308.95   10.29
  -4   7  -7  308.12    9.81
  -4   7  -7  295.87    9.40
  -4   7  -6  589.39   16.20
  -4   7  -6  560.11   15.37
  -4   7  -5  755.62   20.10
  -4   7  -5  695.59   17.90
  -4   7  -5  741.66   19.33
  -4   7  -4  414.56   14.40
  -4   7  -4  401.46   14.39
  -4   7  -3   43.33    4.89
  -4   7  -3   47.77    4.68
  -4   7  -3   50.71    5.12
  -4   7  -2   29.40    3.28
  -4   7  -2   30.70    4.24
  -4   7  -2   25.33    3.72
  -4   7  -1  183.41    9.42
  -4   7  -1  177.13    8.34
  -4   7  -1  180.27    8.20
  -4   7   0  624.22   17.71
  -4   7   0  616.45   17.26
  -4   7   1 1286.34   27.41
  -4   7   1 1240.73   27.09
  -4   7   1 1202.17   28.19
  -4   7   1 1213.48   27.87
  -4   7   2 1242.11   27.09
  -4   7   2 1246.29   28.48
  -4   7   2 1236.17   27.61
  -4   7   3  105.26    6.19
  -4   7   4   40.73    3.93
  -4   7   4   38.88    4.50
  -4   7   4   38.80    3.92
  -4   7   5  125.99    6.95
  -4   7   5  128.71    7.96
  -4   7   5  130.47    7.20
  -4   7   6  205.56    9.53
  -4   7   6  212.68   10.32
  -4   7   6  207.79    9.25
  -4   7   6  207.52    8.51
  -4   7   7   20.66    2.90
  -4   7   8   43.58    3.87
  -4   7   8   40.53    4.03
  -4   7   8   40.53    3.43
  -4   7   9  119.99    5.93
  -4   7   9  115.12    6.23
  -4   7   9  116.81    5.43
  -4   7  10   65.02    4.19
  -4   7  10   61.06    3.88
  -4   7  10   62.15    3.59
  -4   7  11   24.58    2.29
  -4   7  11   24.49    2.10
  -4   8  -6  546.48   13.36
  -4   8  -6  505.62   13.54
  -4   8  -5  331.26   11.13
  -4   8  -5  320.35   10.05
  -4   8  -4   94.33    6.16
  -4   8  -4  101.50    5.82
  -4   8  -4  111.58    6.64
  -4   8  -3   59.79    5.24
  -4   8  -3   55.46    5.01
  -4   8  -3   56.75    5.07
  -4   8  -2   17.15    3.29
  -4   8  -2   23.62    3.40
  -4   8  -2   23.35    3.68
  -4   8  -1   56.88    4.53
  -4   8  -1   49.75    5.16
  -4   8  -1   52.62    5.09
  -4   8   0  832.28   22.61
  -4   8   0  822.54   20.95
  -4   8   1 1496.85   32.05
  -4   8   1 1463.28   31.33
  -4   8   1 1435.82   33.23
  -4   8   1 1446.76   30.04
  -4   8   2 1285.29   29.04
  -4   8   2 1265.64   29.28
  -4   8   2 1289.43   27.95
  -4   8   3  653.72   18.73
  -4   8   3  613.12   18.49
  -4   8   3  634.26   17.59
  -4   8   4   22.58    3.42
  -4   8   5   32.87    3.49
  -4   8   5   33.83    3.96
  -4   8   6  193.03    8.33
  -4   8   7   19.00    2.83
  -4   8   7   13.87    2.16
  -4   8   8  132.68    5.89
  -4   8   8  135.01    6.55
  -4   8   9  520.68   13.42
  -4   8   9  512.18   12.51
  -4   8  10  189.62    6.51
  -4   8  10  183.67    5.93
  -4   8  10  176.94    6.57
  -4   9  -5  156.64    5.76
  -4   9  -5  168.06    6.13
  -4   9  -4   25.08    2.76
  -4   9  -3   91.95    5.48
  -4   9  -2   61.49    4.88
  -4   9  -2   60.80    4.86
  -4   9  -1   47.38    4.30
  -4   9  -1   34.79    4.04
  -4   9   0  465.99   13.30
  -4   9   0  452.86   15.11
  -4   9   0  478.76   14.99
  -4   9   0  423.26   14.81
  -4   9   1 1059.40   24.03
  -4   9   1 1029.35   25.38
  -4   9   2 1061.38   22.99
  -4   9   2 1053.32   24.58
  -4   9   2 1022.63   25.59
  -4   9   3  747.39   19.81
  -4   9   3  748.54   18.51
  -4   9   4  136.34    7.59
  -4   9   4  139.41    6.99
  -4   9   5   53.78    4.82
  -4   9   5   54.89    4.51
  -4   9   6  108.41    6.51
  -4   9   6  107.97    5.30
  -4   9   6  105.79    6.06
  -4   9   7   69.08    4.93
  -4   9   7   68.36    4.18
  -4   9   7   68.03    4.75
  -4   9   8  326.26    9.46
  -4   9   8  339.15   10.40
  -4   9   9  439.43   11.53
  -4   9   9  463.82   10.97
  -4   9   9  453.08   11.57
  -4   9  10  100.56    4.11
  -4  10  -3   11.28    1.60
  -4  10  -2   92.80    4.75
  -4  10  -2   88.74    4.49
  -4  10  -1   15.15    2.29
  -4  10  -1   14.30    2.16
  -4  10  -1   18.25    2.46
  -4  10   0  145.12    6.66
  -4  10   0  139.90    6.73
  -4  10   0  132.49    6.46
  -4  10   0  150.89    7.10
  -4  10   1  506.56   14.21
  -4  10   1  460.72   13.81
  -4  10   1  492.89   12.65
  -4  10   2  548.56   15.64
  -4  10   2  574.92   14.76
  -4  10   3  346.66   11.74
  -4  10   3  333.84    9.77
  -4  10   3  346.07   10.97
  -4  10   4   25.76    2.74
  -4  10   4   27.76    3.14
  -4  10   5   25.13    2.69
  -4  10   5   24.49    2.99
  -4  10   6    7.27    1.86
  -4  10   6    6.00    1.81
  -4  10   6    5.65    1.59
  -4  10   7  206.22    7.55
  -4  10   7  205.41    7.36
  -4  10   7  211.01    7.27
  -4  10   8  419.05   10.42
  -4  10   8  438.78   10.70
  -4  11   1  321.83    8.75
  -4  11   2  519.94   12.95
  -4  11   2  542.03   12.98
  -4  11   3  109.08    4.61
  -4  11   3  107.56    5.08
  -4  11   3  115.29    5.24
  -4  11   4   62.26    3.76
  -4  11   4   62.80    3.57
  -4  11   5   46.35    3.07
  -4  11   5   43.86    2.99
  -4  11   5   48.75    3.27
  -4  11   6    3.14    1.08
  -4  11   6    2.77    1.12
  -3 -13 -10   53.13    3.64
  -3 -13  -9   12.90    1.84
  -3 -13  -9   14.77    2.02
  -3 -13  -9   15.57    2.26
  -3 -13  -8    8.06    1.81
  -3 -13  -8    7.42    1.62
  -3 -13  -7  104.18    5.46
  -3 -13  -6  469.80   13.02
  -3 -13  -6  469.61   12.29
  -3 -13  -5 1000.15   20.59
  -3 -13  -5  976.60   19.83
  -3 -13  -4  591.35   13.69
  -3 -13  -4  568.74   13.50
  -3 -13  -3   99.96    4.65
  -3 -12 -12  242.00    8.17
  -3 -12 -11  198.28    7.77
  -3 -12 -10   17.90    2.31
  -3 -12 -10   20.88    2.88
  -3 -12  -9   78.81    4.82
  -3 -12  -9   80.21    5.31
  -3 -12  -8   78.04    5.07
  -3 -12  -8   75.53    5.24
  -3 -12  -7  143.31    7.22
  -3 -12  -6  744.07   18.88
  -3 -12  -6  719.49   16.99
  -3 -12  -5 1130.86   25.52
  -3 -12  -5 1133.21   24.02
  -3 -12  -4  973.67   22.96
  -3 -12  -4  978.54   21.80
  -3 -12  -3  368.32   12.11
  -3 -12  -2   64.42    3.97
  -3 -12  -2   73.91    4.69
  -3 -12  -1    0.23    1.45
  -3 -12   0   15.40    2.03
  -3 -11 -13   52.87    3.64
  -3 -11 -12  318.40   10.32
  -3 -11 -11   21.86    2.96
  -3 -11 -11   20.59    2.72
  -3 -11 -10  115.13    5.82
  -3 -11 -10  112.90    6.53
  -3 -11  -9  181.72    7.88
  -3 -11  -9  180.21    8.45
  -3 -11  -9  184.38    8.51
  -3 -11  -8  120.29    6.94
  -3 -11  -8  135.83    7.05
  -3 -11  -8  126.60    6.38
  -3 -11  -8  123.20    7.04
  -3 -11  -7   56.39    4.40
  -3 -11  -7   56.33    4.06
  -3 -11  -7   59.48    4.90
  -3 -11  -7   63.74    5.24
  -3 -11  -6  336.55   11.05
  -3 -11  -6  362.78   12.49
  -3 -11  -6  357.97   11.94
  -3 -11  -6  350.12   12.38
  -3 -11  -5  758.13   18.70
  -3 -11  -5  758.78   19.88
  -3 -11  -4 1000.46   23.19
  -3 -11  -4  989.59   21.79
  -3 -11  -4  990.90   24.08
  -3 -11  -3  419.16   12.54
  -3 -11  -3  423.40   14.09
  -3 -11  -2   92.01    5.87
  -3 -11  -2   84.77    5.23
  -3 -11  -2   89.90    6.08
  -3 -11  -1   21.07    3.01
  -3 -11  -1   18.95    2.69
  -3 -11  -1   18.73    2.42
  -3 -11   0   26.18    3.19
  -3 -11   1  250.44    8.95
  -3 -10 -14   40.69    2.95
  -3 -10 -14   55.76    4.17
  -3 -10 -13   22.28    2.74
  -3 -10 -12   86.92    5.04
  -3 -10 -11   42.23    3.89
  -3 -10 -11   46.36    4.21
  -3 -10 -10  293.38   10.91
  -3 -10 -10  307.61   10.40
  -3 -10 -10  313.88   11.37
  -3 -10  -9  432.51   12.45
  -3 -10  -9  439.43   14.16
  -3 -10  -9  455.82   13.62
  -3 -10  -8  380.10   13.03
  -3 -10  -8  361.93   11.54
  -3 -10  -8  347.89   12.06
  -3 -10  -8  346.47   10.43
  -3 -10  -8  374.89   12.73
  -3 -10  -8  368.36   12.32
  -3 -10  -7   29.86    3.75
  -3 -10  -7   31.86    3.48
  -3 -10  -7   29.31    3.71
  -3 -10  -7   31.15    3.18
  -3 -10  -7   34.91    3.93
  -3 -10  -6  211.91    8.71
  -3 -10  -6  242.78    9.87
  -3 -10  -6  229.53    8.95
  -3 -10  -6  220.51    7.83
  -3 -10  -6  239.29    9.50
  -3 -10  -6  233.80   10.03
  -3 -10  -6  224.98   10.09
  -3 -10  -6  227.53    9.75
  -3 -10  -5  325.79   10.89
  -3 -10  -5  351.72   12.16
  -3 -10  -5  347.69   11.75
  -3 -10  -5  343.19   10.72
  -3 -10  -5  361.22   12.80
  -3 -10  -5  368.38   12.62
  -3 -10  -5  313.47   12.36
  -3 -10  -5  355.69   12.56
  -3 -10  -4  362.19   12.23
  -3 -10  -4  323.69   10.71
  -3 -10  -4  361.71   12.40
  -3 -10  -4  344.59   11.29
  -3 -10  -4  356.13   13.29
  -3 -10  -4  389.12   12.99
  -3 -10  -4  374.94   12.95
  -3 -10  -3  407.75   13.40
  -3 -10  -3  404.18   12.83
  -3 -10  -3  436.83   14.02
  -3 -10  -3  394.07   14.46
  -3 -10  -3  404.53   13.89
  -3 -10  -2   34.37    3.72
  -3 -10  -2   35.93    3.93
  -3 -10  -2   35.82    4.04
  -3 -10  -2   35.87    4.18
  -3 -10  -1   82.30    5.84
  -3 -10  -1   77.55    5.51
  -3 -10  -1   87.50    6.26
  -3 -10   0   84.30    5.86
  -3 -10   0   82.61    5.54
  -3 -10   1  657.55   17.84
  -3 -10   1  603.80   16.81
  -3 -10   1  643.65   17.40
  -3 -10   2  923.45   21.41
  -3 -10   2  890.42   20.96
  -3 -10   3  876.07   17.98
  -3 -10   3  810.23   18.68
  -3  -9 -15  432.51   11.93
  -3  -9 -14   14.19    2.59
  -3  -9 -14   13.01    1.94
  -3  -9 -13   16.27    2.47
  -3  -9 -13   11.81    2.60
  -3  -9 -13   13.78    2.80
  -3  -9 -12    6.32    2.09
  -3  -9 -12    9.03    2.38
  -3  -9 -12    8.84    2.46
  -3  -9 -12    7.31    1.89
  -3  -9 -11    9.82    1.85
  -3  -9 -11   13.76    2.48
  -3  -9 -11    9.99    2.58
  -3  -9 -11    9.49    2.09
  -3  -9 -11   14.09    2.74
  -3  -9 -10  496.94   14.98
  -3  -9 -10  520.60   14.36
  -3  -9 -10  495.39   12.88
  -3  -9 -10  533.31   15.01
  -3  -9 -10  503.20   15.30
  -3  -9 -10  530.81   15.55
  -3  -9  -9  543.09   15.90
  -3  -9  -9  510.59   16.56
  -3  -9  -9  544.33   15.82
  -3  -9  -9  550.07   14.38
  -3  -9  -8  498.04   13.01
  -3  -9  -8  511.83   15.16
  -3  -9  -8  532.49   15.57
  -3  -9  -8  534.87   15.17
  -3  -9  -8  483.57   16.12
  -3  -9  -8  477.31   14.43
  -3  -9  -8  506.60   14.07
  -3  -9  -7  504.20   14.50
  -3  -9  -7  493.64   14.01
  -3  -9  -7  476.26   14.73
  -3  -9  -7  489.83   14.62
  -3  -9  -7  486.72   14.49
  -3  -9  -7  484.43   15.93
  -3  -9  -7  471.30   14.15
  -3  -9  -6  239.05    9.16
  -3  -9  -6  229.32    9.59
  -3  -9  -6  219.51    9.08
  -3  -9  -6  232.81    9.18
  -3  -9  -6  230.86    9.15
  -3  -9  -6  264.53    9.90
  -3  -9  -6  223.01   10.35
  -3  -9  -5 1246.73   26.33
  -3  -9  -5 1226.04   27.47
  -3  -9  -5 1308.06   27.40
  -3  -9  -5 1232.75   29.06
  -3  -9  -5 1238.16   26.73
  -3  -9  -5 1232.83   26.52
  -3  -9  -5 1258.95   27.68
  -3  -9  -4  465.20   13.36
  -3  -9  -4  494.77   14.96
  -3  -9  -4  512.79   14.71
  -3  -9  -4  496.85   16.11
  -3  -9  -4  510.27   14.66
  -3  -9  -4  476.86   14.35
  -3  -9  -4  479.95   14.76
  -3  -9  -3   51.92    3.93
  -3  -9  -3   48.70    4.63
  -3  -9  -3   54.71    4.55
  -3  -9  -3   54.15    4.48
  -3  -9  -3   52.41    5.11
  -3  -9  -3   48.76    4.53
  -3  -9  -2  262.65   10.48
  -3  -9  -2  273.79   10.39
  -3  -9  -2  265.58   10.25
  -3  -9  -2  286.93   10.89
  -3  -9  -2  279.26   10.90
  -3  -9  -1  154.09    8.04
  -3  -9  -1  154.73    7.85
  -3  -9  -1  158.49    8.35
  -3  -9  -1  150.94    9.05
  -3  -9  -1  140.44    7.66
  -3  -9   0   13.64    2.97
  -3  -9   0   19.53    3.22
  -3  -9   1  380.03   13.53
  -3  -9   1  382.04   13.39
  -3  -9   2  889.01   22.72
  -3  -9   2  934.91   23.08
  -3  -9   2  887.05   23.11
  -3  -9   3  986.26   22.30
  -3  -9   3  940.53   23.11
  -3  -9   4  335.59   11.15
  -3  -9   5   75.70    4.14
  -3  -8 -15  508.09   13.82
  -3  -8 -14   70.76    4.94
  -3  -8 -14   80.67    5.46
  -3  -8 -13  114.98    6.57
  -3  -8 -13  103.91    6.53
  -3  -8 -13  103.17    5.63
  -3  -8 -12  180.94    8.03
  -3  -8 -12  162.66    7.19
  -3  -8 -12  183.32    8.67
  -3  -8 -12  167.58    8.15
  -3  -8 -12  161.25    6.96
  -3  -8 -11   88.55    5.32
  -3  -8 -11   88.86    5.89
  -3  -8 -11   84.41    5.73
  -3  -8 -11   87.70    6.03
  -3  -8 -11   84.74    5.25
  -3  -8 -11   96.91    5.12
  -3  -8 -11   93.90    5.69
  -3  -8 -10  569.29   15.30
  -3  -8 -10  584.88   15.92
  -3  -8 -10  511.62   13.04
  -3  -8 -10  560.78   15.57
  -3  -8 -10  547.52   14.66
  -3  -8 -10  566.56   15.99
  -3  -8 -10  488.63   14.06
  -3  -8  -9 2358.11   44.95
  -3  -8  -9 2440.94   45.30
  -3  -8  -9 2439.15   44.33
  -3  -8  -9 2428.43   45.18
  -3  -8  -9 2450.74   44.77
  -3  -8  -9 2362.98   44.51
  -3  -8  -9 2426.06   43.01
  -3  -8  -8 2109.40   39.38
  -3  -8  -8 1940.24   37.05
  -3  -8  -8 2064.08   38.81
  -3  -8  -8 2080.68   37.94
  -3  -8  -8 2052.54   38.40
  -3  -8  -7  762.60   18.37
  -3  -8  -7  765.22   18.66
  -3  -8  -7  760.02   19.09
  -3  -8  -7  774.41   18.67
  -3  -8  -7  741.03   21.03
  -3  -8  -7  788.03   18.89
  -3  -8  -7  721.04   16.81
  -3  -8  -6    6.00    1.36
  -3  -8  -6    8.30    1.88
  -3  -8  -6    8.69    2.16
  -3  -8  -6    8.84    2.03
  -3  -8  -6    8.00    2.44
  -3  -8  -6    7.21    1.88
  -3  -8  -5  473.64   12.94
  -3  -8  -5  458.78   13.42
  -3  -8  -5  456.63   13.49
  -3  -8  -5  460.29   12.78
  -3  -8  -5  455.80   15.39
  -3  -8  -5  451.71   12.83
  -3  -8  -5  454.72   12.88
  -3  -8  -5  436.77   11.36
  -3  -8  -4  192.90    7.55
  -3  -8  -4  187.61    7.84
  -3  -8  -4  190.56    8.01
  -3  -8  -4  182.92    7.96
  -3  -8  -4  191.71    7.54
  -3  -8  -4  185.25    7.42
  -3  -8  -4  172.90    6.34
  -3  -8  -4  192.02    7.77
  -3  -8  -4  192.48    9.44
  -3  -8  -3  207.48    7.11
  -3  -8  -3  229.89    8.21
  -3  -8  -3  218.93    8.86
  -3  -8  -3  228.66    8.23
  -3  -8  -3  221.89    8.69
  -3  -8  -3  214.94    8.87
  -3  -8  -2  453.76   11.73
  -3  -8  -2  437.10   12.29
  -3  -8  -2  466.17   13.95
  -3  -8  -2  442.28   13.63
  -3  -8  -2  453.14   13.38
  -3  -8  -2  448.51   15.53
  -3  -8  -1  485.15   16.28
  -3  -8  -1  446.94   12.39
  -3  -8  -1  444.75   13.92
  -3  -8  -1  443.84   13.44
  -3  -8  -1  464.08   14.22
  -3  -8   0   99.70    7.33
  -3  -8   0   83.36    6.15
  -3  -8   0   92.63    5.08
  -3  -8   0   93.11    6.18
  -3  -8   0   97.19    6.02
  -3  -8   0   97.53    6.29
  -3  -8   0   95.08    6.24
  -3  -8   1  135.19    7.66
  -3  -8   1  112.61    7.21
  -3  -8   1  121.45    7.24
  -3  -8   2  347.08   13.09
  -3  -8   2  343.86   13.04
  -3  -8   3  810.26   21.63
  -3  -8   3  746.23   20.48
  -3  -8   4  536.62   15.81
  -3  -8   5   31.29    3.33
  -3  -8   5   36.54    3.98
  -3  -8   5   31.14    3.70
  -3  -8   6    3.73    1.30
  -3  -8   6    5.95    1.65
  -3  -8   6    4.66    1.57
  -3  -7 -15  273.63    9.56
  -3  -7 -14  181.44    7.91
  -3  -7 -14  186.17    8.30
  -3  -7 -13   45.71    3.77
  -3  -7 -13   47.47    4.49
  -3  -7 -13   45.94    4.31
  -3  -7 -12    3.64    1.54
  -3  -7 -12    4.21    1.48
  -3  -7 -12    3.92    1.98
  -3  -7 -12    1.67    1.84
  -3  -7 -12    4.18    1.91
  -3  -7 -11  151.15    7.33
  -3  -7 -11  156.51    7.60
  -3  -7 -11  168.50    7.24
  -3  -7 -11  164.20    7.88
  -3  -7 -11  166.30    7.52
  -3  -7 -11  158.63    6.55
  -3  -7 -10  339.29   11.33
  -3  -7 -10  379.22   12.12
  -3  -7 -10  374.59   11.60
  -3  -7 -10  369.53   11.96
  -3  -7 -10  363.45   11.80
  -3  -7 -10  349.82   12.59
  -3  -7  -9 2665.44   49.96
  -3  -7  -9 2794.28   52.33
  -3  -7  -9 3002.47   50.87
  -3  -7  -9 2859.94   50.48
  -3  -7  -9 2930.40   51.08
  -3  -7  -8 1970.85   38.53
  -3  -7  -8 2036.56   37.24
  -3  -7  -8 2004.77   37.37
  -3  -7  -8 2078.61   37.80
  -3  -7  -8 2020.59   37.20
  -3  -7  -8 2013.89   38.06
  -3  -7  -8 2020.79   38.11
  -3  -7  -7  185.15    7.07
  -3  -7  -7  192.37    7.67
  -3  -7  -7  204.25    8.07
  -3  -7  -7  199.25    7.41
  -3  -7  -7  211.82    7.84
  -3  -7  -7  191.00    7.10
  -3  -7  -6    3.63    1.15
  -3  -7  -6    6.22    1.70
  -3  -7  -6    5.55    1.41
  -3  -7  -6    7.47    1.70
  -3  -7  -5   36.00    3.11
  -3  -7  -5   37.22    3.09
  -3  -7  -5   36.54    3.24
  -3  -7  -5   35.05    2.88
  -3  -7  -5   41.65    4.64
  -3  -7  -5   36.19    3.04
  -3  -7  -5   36.54    2.76
  -3  -7  -4    9.63    1.83
  -3  -7  -4   10.59    1.83
  -3  -7  -4   13.19    1.76
  -3  -7  -4   16.84    2.30
  -3  -7  -4   12.02    1.85
  -3  -7  -3  683.11   15.18
  -3  -7  -3  685.29   15.92
  -3  -7  -3  685.04   19.24
  -3  -7  -3  677.28   15.49
  -3  -7  -3  671.07   16.60
  -3  -7  -3  688.47   16.44
  -3  -7  -2  355.73   10.48
  -3  -7  -2  355.06   13.12
  -3  -7  -2  365.41   11.13
  -3  -7  -2  361.79   11.16
  -3  -7  -2  361.92   11.22
  -3  -7  -2  358.80   10.10
  -3  -7  -2  368.52   11.06
  -3  -7  -1  776.56   18.42
  -3  -7  -1  741.88   20.78
  -3  -7  -1  753.05   17.98
  -3  -7  -1  770.57   18.50
  -3  -7  -1  734.29   17.09
  -3  -7   0  630.81   19.09
  -3  -7   0  652.38   16.95
  -3  -7   0  654.17   16.45
  -3  -7   0  645.80   17.09
  -3  -7   0  633.28   16.80
  -3  -7   0  629.36   15.38
  -3  -7   1  106.01    6.48
  -3  -7   1  100.88    5.36
  -3  -7   1  121.26    6.45
  -3  -7   1  125.58    7.02
  -3  -7   1  108.49    6.38
  -3  -7   1   88.99    6.74
  -3  -7   2  720.19   19.58
  -3  -7   2  691.30   16.84
  -3  -7   2  717.76   19.88
  -3  -7   2  741.21   19.64
  -3  -7   3  325.60   12.76
  -3  -7   3  315.42   12.18
  -3  -7   3  306.56   12.65
  -3  -7   4  250.15   11.15
  -3  -7   4  244.13   11.77
  -3  -7   5    2.86    2.15
  -3  -7   5    4.29    2.22
  -3  -7   6  126.81    6.93
  -3  -7   6  139.75    7.62
  -3  -7   7    6.80    1.72
  -3  -7   7    4.70    1.46
  -3  -6 -15  194.19    7.48
  -3  -6 -15  214.77    8.53
  -3  -6 -15  204.14    7.98
  -3  -6 -14  191.31    9.08
  -3  -6 -14  189.46    8.30
  -3  -6 -13  112.19    6.46
  -3  -6 -13  126.37    7.40
  -3  -6 -13  110.17    5.60
  -3  -6 -12  168.99    7.97
  -3  -6 -12  174.68    7.64
  -3  -6 -12  172.54    8.58
  -3  -6 -12  161.31    6.48
  -3  -6 -12  171.87    8.19
  -3  -6 -12  160.53    6.84
  -3  -6 -11  195.57    8.49
  -3  -6 -11  199.31    8.42
  -3  -6 -11  179.41    8.45
  -3  -6 -11  175.90    8.63
  -3  -6 -11  192.12    7.55
  -3  -6 -11  190.97    8.44
  -3  -6 -11  191.59    7.88
  -3  -6 -10 1681.57   32.96
  -3  -6 -10 1628.25   32.70
  -3  -6 -10 1653.71   33.02
  -3  -6 -10 1629.37   31.68
  -3  -6 -10 1648.54   32.82
  -3  -6 -10 1625.52   32.78
  -3  -6  -9 3082.75   55.16
  -3  -6  -9 3069.77   53.91
  -3  -6  -9 3067.20   53.71
  -3  -6  -9 3164.46   54.21
  -3  -6  -9 3082.51   54.20
  -3  -6  -8 1787.08   34.62
  -3  -6  -8 1749.99   33.18
  -3  -6  -8 1742.62   32.99
  -3  -6  -8 1818.87   33.60
  -3  -6  -7  105.70    5.08
  -3  -6  -7  114.22    5.09
  -3  -6  -7  107.97    5.35
  -3  -6  -7  101.75    5.40
  -3  -6  -7  109.65    5.22
  -3  -6  -6  141.68    6.35
  -3  -6  -6  141.01    5.80
  -3  -6  -6  135.30    5.92
  -3  -6  -6  130.04    5.43
  -3  -6  -6  134.42    5.44
  -3  -6  -6  137.20    5.24
  -3  -6  -5  176.11    6.34
  -3  -6  -5  177.17    5.93
  -3  -6  -5  169.91    6.00
  -3  -6  -5  168.70    5.80
  -3  -6  -4   29.89    2.50
  -3  -6  -4   31.69    2.51
  -3  -6  -3  467.17   11.32
  -3  -6  -3  463.78   14.81
  -3  -6  -3  475.18   11.90
  -3  -6  -3  475.91   11.97
  -3  -6  -2 2159.94   37.61
  -3  -6  -2 2121.51   42.62
  -3  -6  -2 2246.60   38.98
  -3  -6  -2 2273.48   38.77
  -3  -6  -2 2216.71   39.14
  -3  -6  -2 2199.95   38.74
  -3  -6  -1 1375.13   27.03
  -3  -6  -1 1360.00   30.40
  -3  -6  -1 1416.13   26.75
  -3  -6  -1 1423.63   27.40
  -3  -6   0 1137.23   23.39
  -3  -6   0 1155.76   23.88
  -3  -6   0 1132.26   23.96
  -3  -6   0 1101.33   26.50
  -3  -6   0 1146.49   23.20
  -3  -6   1   17.48    3.23
  -3  -6   1   14.40    2.40
  -3  -6   1    9.21    2.65
  -3  -6   1   15.73    2.51
  -3  -6   1   12.86    2.09
  -3  -6   1   14.13    2.31
  -3  -6   2 1148.81   25.51
  -3  -6   2 1142.58   25.63
  -3  -6   2 1148.08   23.90
  -3  -6   2 1125.80   26.10
  -3  -6   3  808.40   20.87
  -3  -6   3  852.29   21.92
  -3  -6   4   35.54    4.40
  -3  -6   4   36.67    4.88
  -3  -6   4   37.65    4.14
  -3  -6   4   34.78    4.62
  -3  -6   5   52.35    5.67
  -3  -6   6   80.81    6.71
  -3  -6   6   86.33    6.72
  -3  -6   7    5.04    1.73
  -3  -6   7    6.48    2.13
  -3  -6   7    6.58    2.06
  -3  -6   8  103.76    5.25
  -3  -5 -15   38.74    3.17
  -3  -5 -15   51.07    4.29
  -3  -5 -14   32.50    3.38
  -3  -5 -14   35.74    3.64
  -3  -5 -14   39.46    4.15
  -3  -5 -13  285.53   11.22
  -3  -5 -12  331.31   10.66
  -3  -5 -12  356.26   12.40
  -3  -5 -12  338.94   11.96
  -3  -5 -12  318.36    9.81
  -3  -5 -11   66.68    5.21
  -3  -5 -11   73.97    5.09
  -3  -5 -11   78.64    4.48
  -3  -5 -11   68.02    5.04
  -3  -5 -11   79.15    5.03
  -3  -5 -11   77.34    5.38
  -3  -5 -11   73.91    5.17
  -3  -5 -10 1451.36   29.78
  -3  -5 -10 1420.12   29.39
  -3  -5 -10 1485.06   30.02
  -3  -5 -10 1497.37   29.53
  -3  -5 -10 1438.85   30.02
  -3  -5  -9  786.37   18.08
  -3  -5  -9  825.49   18.90
  -3  -5  -9  833.37   19.06
  -3  -5  -9  811.54   18.87
  -3  -5  -9  844.56   19.06
  -3  -5  -9  823.43   19.79
  -3  -5  -8 2135.01   38.15
  -3  -5  -8 2102.29   37.87
  -3  -5  -8 2057.18   35.57
  -3  -5  -8 2176.08   38.58
  -3  -5  -8 2094.95   37.66
  -3  -5  -8 2176.43   39.33
  -3  -5  -7 1006.25   20.31
  -3  -5  -7 1009.79   20.50
  -3  -5  -7 1023.17   21.22
  -3  -5  -7 1018.65   20.79
  -3  -5  -7  967.44   19.90
  -3  -5  -7 1071.71   21.83
  -3  -5  -6   34.88    2.65
  -3  -5  -6   37.43    2.94
  -3  -5  -6   37.23    2.77
  -3  -5  -6   44.34    3.33
  -3  -5  -5    7.63    1.14
  -3  -5  -5    7.54    1.60
  -3  -5  -4   71.78    3.61
  -3  -5  -4   82.42    4.00
  -3  -5  -4   73.34    3.98
  -3  -5  -3  107.47    4.19
  -3  -5  -2 3791.23   61.28
  -3  -5  -2 3848.93   60.98
  -3  -5  -2 3642.11   65.66
  -3  -5  -1 5192.52   82.81
  -3  -5  -1 5118.56   86.47
  -3  -5  -1 5251.45   82.57
  -3  -5   0 1321.54   28.57
  -3  -5   0 1332.06   25.59
  -3  -5   1   77.66    4.33
  -3  -5   1   80.24    5.68
  -3  -5   1   78.14    4.57
  -3  -5   2   58.19    4.24
  -3  -5   2   49.10    3.99
  -3  -5   3  109.65    6.59
  -3  -5   3   99.53    6.06
  -3  -5   4  145.43    7.70
  -3  -5   4  121.93    7.51
  -3  -5   5  180.83    8.85
  -3  -5   5  157.34    8.73
  -3  -5   5  172.21   10.29
  -3  -5   6  252.17   12.27
  -3  -5   7  216.73   10.23
  -3  -5   7  184.65    9.89
  -3  -5   7  167.81    8.90
  -3  -5   7  212.92   10.58
  -3  -5   8   43.77    3.87
  -3  -5   8   37.42    3.98
  -3  -5   8   30.98    3.45
  -3  -5   8   43.15    4.10
  -3  -5   9  190.29    6.64
  -3  -5   9  204.72    6.94
  -3  -4 -15    3.96    1.47
  -3  -4 -15    4.21    1.76
  -3  -4 -14  404.82   13.02
  -3  -4 -14  371.75   11.38
  -3  -4 -13  177.80    8.59
  -3  -4 -13  169.77    7.79
  -3  -4 -13  183.96    8.97
  -3  -4 -12  150.85    6.57
  -3  -4 -12  168.06    8.35
  -3  -4 -12  158.44    8.03
  -3  -4 -12  154.98    7.31
  -3  -4 -12  154.76    7.64
  -3  -4 -12  148.61    7.68
  -3  -4 -11  164.28    7.99
  -3  -4 -11  171.33    7.33
  -3  -4 -11  176.25    8.12
  -3  -4 -11  168.37    7.96
  -3  -4 -11  163.29    8.00
  -3  -4 -11  171.56    8.27
  -3  -4 -11  181.61    7.92
  -3  -4 -10  672.47   17.72
  -3  -4 -10  682.48   16.79
  -3  -4 -10  684.96   18.09
  -3  -4 -10  730.32   17.70
  -3  -4 -10  709.84   17.73
  -3  -4 -10  678.07   17.21
  -3  -4 -10  684.13   17.65
  -3  -4 -10  721.91   17.30
  -3  -4  -9  613.70   13.36
  -3  -4  -9  626.97   15.79
  -3  -4  -9  659.90   15.91
  -3  -4  -9  623.33   15.12
  -3  -4  -8 1365.46   27.29
  -3  -4  -8 1356.32   24.56
  -3  -4  -8 1366.24   26.60
  -3  -4  -8 1422.32   26.75
  -3  -4  -8 1352.97   26.28
  -3  -4  -8 1314.71   25.49
  -3  -4  -7 2816.70   47.85
  -3  -4  -7 2813.25   47.22
  -3  -4  -7 2811.37   46.82
  -3  -4  -7 2676.02   46.39
  -3  -4  -6   29.21    2.44
  -3  -4  -6   30.27    2.60
  -3  -4  -5  521.68    9.84
  -3  -4  -5  492.57   11.78
  -3  -4  -4   46.12    2.82
  -3  -4  -4   56.56    3.11
  -3  -4  -3  914.20   17.68
  -3  -4  -3  912.94   16.55
  -3  -4  -3  926.28   17.48
  -3  -4  -2 3456.53   55.96
  -3  -4  -2 3477.76   55.04
  -3  -4  -1 3733.96   58.77
  -3  -4  -1 3559.06   62.32
  -3  -4   0  200.06    6.43
  -3  -4   0  199.86    8.03
  -3  -4   1  147.79    5.82
  -3  -4   1  140.87    6.85
  -3  -4   2   33.27    3.75
  -3  -4   2   27.71    3.75
  -3  -4   2   31.33    2.87
  -3  -4   3  102.50    7.00
  -3  -4   4  178.26    8.50
  -3  -4   4  168.69    9.56
  -3  -4   5  538.64   18.80
  -3  -4   5  548.40   16.81
  -3  -4   5  499.69   17.99
  -3  -4   6  232.53   10.18
  -3  -4   6  219.50   11.61
  -3  -4   7  496.49   17.79
  -3  -4   7  506.14   17.17
  -3  -4   8   60.67    5.38
  -3  -4   8   65.09    5.12
  -3  -4   8   57.06    5.40
  -3  -4   9  295.70    9.84
  -3  -4   9  271.62   10.01
  -3  -3 -15   59.62    4.25
  -3  -3 -15   51.35    3.38
  -3  -3 -14  434.64   13.57
  -3  -3 -14  413.55   12.94
  -3  -3 -13  314.03   10.72
  -3  -3 -13  342.32   12.27
  -3  -3 -13  339.42   11.99
  -3  -3 -12  219.29    9.57
  -3  -3 -12  211.12    9.33
  -3  -3 -12  221.02    8.56
  -3  -3 -12  205.59    8.76
  -3  -3 -12  208.26    9.18
  -3  -3 -11  313.73   11.42
  -3  -3 -11  295.72    9.72
  -3  -3 -11  310.69   11.32
  -3  -3 -11  326.14   11.35
  -3  -3 -11  327.12   11.38
  -3  -3 -11  324.02   10.81
  -3  -3 -11  308.24   11.01
  -3  -3 -10   56.07    4.37
  -3  -3 -10   49.85    4.22
  -3  -3 -10   46.35    4.02
  -3  -3 -10   50.71    4.14
  -3  -3 -10   48.63    3.96
  -3  -3 -10   48.06    3.93
  -3  -3  -9 1478.78   26.72
  -3  -3  -9 1441.14   29.15
  -3  -3  -9 1455.93   28.97
  -3  -3  -9 1448.29   28.44
  -3  -3  -9 1472.12   28.63
  -3  -3  -9 1410.90   27.89
  -3  -3  -8 1506.29   28.73
  -3  -3  -8 1456.93   26.70
  -3  -3  -8 1440.06   27.17
  -3  -3  -8 1539.43   28.59
  -3  -3  -8 1475.95   27.85
  -3  -3  -8 1522.50   28.58
  -3  -3  -7  974.17   20.32
  -3  -3  -7  988.42   19.91
  -3  -3  -7  969.18   18.72
  -3  -3  -7  960.44   18.92
  -3  -3  -7  958.71   19.49
  -3  -3  -6    1.74    0.96
  -3  -3  -6    3.26    1.06
  -3  -3  -5  295.62    7.80
  -3  -3  -5  300.35    7.86
  -3  -3  -5  320.11    8.30
  -3  -3  -4  447.36    9.95
  -3  -3  -4  452.71    9.87
  -3  -3  -4  423.85    7.77
  -3  -3  -3 4462.78   69.56
  -3  -3  -3 4579.69   69.20
  -3  -3  -3 4359.97   67.76
  -3  -3  -2 4174.22   64.32
  -3  -3  -2 3994.84   62.75
  -3  -3  -2 4071.94   63.02
  -3  -3  -1 5358.24   83.85
  -3  -3  -1 5451.81   80.43
  -3  -3   0 1301.59   21.60
  -3  -3   0 1333.56   23.60
  -3  -3   0 1363.23   26.10
  -3  -3   1  195.82    5.37
  -3  -3   1  192.25    6.32
  -3  -3   1  197.92    7.37
  -3  -3   2  221.93    7.34
  -3  -3   2  206.73    6.28
  -3  -3   2  215.60    8.03
  -3  -3   3   39.66    3.30
  -3  -3   3   44.28    3.09
  -3  -3   4   14.42    2.50
  -3  -3   4   22.44    3.51
  -3  -3   5 1591.13   31.92
  -3  -3   5 1383.43   33.97
  -3  -3   6 1898.53   37.93
  -3  -3   6 1780.93   40.50
  -3  -3   7  660.26   22.31
  -3  -3   7  780.37   22.13
  -3  -3   7  734.24   22.43
  -3  -3   7  707.78   19.79
  -3  -3   8  111.07    6.88
  -3  -3   8   91.58    7.23
  -3  -3   8  106.32    7.33
  -3  -3   8   84.23    7.09
  -3  -3   9  106.42    6.81
  -3  -3   9  108.32    6.38
  -3  -3   9   99.52    6.64
  -3  -3  10  251.37    8.74
  -3  -3  10  271.56    8.30
  -3  -3  10  255.78    9.00
  -3  -2 -14  180.23    8.08
  -3  -2 -14  158.87    7.33
  -3  -2 -13  923.46   23.29
  -3  -2 -13  892.58   21.98
  -3  -2 -13  831.50   19.43
  -3  -2 -13  890.94   21.53
  -3  -2 -12  981.29   24.33
  -3  -2 -12  935.73   22.64
  -3  -2 -12  898.12   21.92
  -3  -2 -12  941.37   22.82
  -3  -2 -12  900.28   20.23
  -3  -2 -12  897.37   21.20
  -3  -2 -11  626.14   17.45
  -3  -2 -11  653.88   18.07
  -3  -2 -11  578.24   14.49
  -3  -2 -11  607.72   17.11
  -3  -2 -11  632.78   17.22
  -3  -2 -11  623.45   17.22
  -3  -2 -11  652.70   17.40
  -3  -2 -11  626.12   16.01
  -3  -2 -11  637.15   16.78
  -3  -2 -10   47.15    3.49
  -3  -2 -10   54.82    4.49
  -3  -2 -10   49.21    4.22
  -3  -2 -10   51.99    4.30
  -3  -2 -10   53.91    4.58
  -3  -2 -10   55.43    4.32
  -3  -2 -10   50.29    4.17
  -3  -2 -10   56.96    4.15
  -3  -2  -9  716.76   17.76
  -3  -2  -9  736.17   16.26
  -3  -2  -9  731.84   17.44
  -3  -2  -9  733.07   17.58
  -3  -2  -9  750.75   18.61
  -3  -2  -9  751.69   17.38
  -3  -2  -9  741.82   17.74
  -3  -2  -8  418.61   10.67
  -3  -2  -8  437.78   11.35
  -3  -2  -8  426.62   11.76
  -3  -2  -8  417.67   11.53
  -3  -2  -7  640.05   14.13
  -3  -2  -7  672.59   14.72
  -3  -2  -7  672.37   14.28
  -3  -2  -7  682.24   15.10
  -3  -2  -7  652.50   15.68
  -3  -2  -6  634.10   13.10
  -3  -2  -6  635.76   13.44
  -3  -2  -6  624.92   13.71
  -3  -2  -6  612.12   14.37
  -3  -2  -5 1055.86   19.16
  -3  -2  -5 1072.39   19.66
  -3  -2  -5 1044.24   20.31
  -3  -2  -4    4.67    0.99
  -3  -2  -4    7.28    1.19
  -3  -2  -4    4.71    1.14
  -3  -2  -3 2243.02   35.50
  -3  -2  -3 2207.70   35.03
  -3  -2  -3 2231.09   35.17
  -3  -2  -2 2086.94   32.72
  -3  -2  -2 2069.68   33.12
  -3  -2  -1 3086.51   47.01
  -3  -2  -1 2931.46   45.75
  -3  -2   0 5254.04   80.54
  -3  -2   0 5004.63   77.27
  -3  -2   1  489.77   11.41
  -3  -2   1  492.62    9.76
  -3  -2   2  284.19   10.23
  -3  -2   2  313.86    7.92
  -3  -2   2  330.65    8.97
  -3  -2   2  299.37    8.55
  -3  -2   3   23.56    3.04
  -3  -2   3   30.16    2.57
  -3  -2   3   30.74    2.83
  -3  -2   4   59.94    4.94
  -3  -2   4   48.29    3.60
  -3  -2   5 1161.57   24.43
  -3  -2   5 1095.15   24.45
  -3  -2   6 3393.89   62.84
  -3  -2   6 3344.45   60.39
  -3  -2   7 1223.65   30.26
  -3  -2   7 1234.39   29.07
  -3  -2   7 1175.26   27.80
  -3  -2   8   91.05    6.04
  -3  -2   8   68.32    6.43
  -3  -2   8   79.52    6.40
  -3  -2   9   20.78    3.47
  -3  -2   9   20.20    3.12
  -3  -2   9   13.23    3.14
  -3  -2  10   52.36    3.79
  -3  -2  10   46.40    4.24
  -3  -2  10   47.04    4.29
  -3  -2  11   13.24    1.85
  -3  -2  11   10.84    1.74
  -3  -1 -14   90.83    5.44
  -3  -1 -14   79.21    4.84
  -3  -1 -13 1017.59   23.93
  -3  -1 -13  993.80   23.29
  -3  -1 -12 1373.91   30.59
  -3  -1 -12 1334.72   29.04
  -3  -1 -12 1313.62   28.07
  -3  -1 -12 1348.68   29.34
  -3  -1 -12 1294.43   26.99
  -3  -1 -11  188.76    8.96
  -3  -1 -11  186.84    8.57
  -3  -1 -11  177.58    8.21
  -3  -1 -11  167.25    8.12
  -3  -1 -11  182.40    8.54
  -3  -1 -11  188.19    7.44
  -3  -1 -11  187.27    8.01
  -3  -1 -10   22.97    2.60
  -3  -1 -10   18.70    2.86
  -3  -1 -10   21.20    3.02
  -3  -1 -10   20.64    2.92
  -3  -1 -10   24.95    3.18
  -3  -1 -10   22.03    3.05
  -3  -1 -10   23.25    3.08
  -3  -1 -10   25.73    3.09
  -3  -1 -10   23.92    2.83
  -3  -1  -9  124.14    5.77
  -3  -1  -9  126.27    6.41
  -3  -1  -9  124.52    6.19
  -3  -1  -9  128.50    6.36
  -3  -1  -9  136.73    6.58
  -3  -1  -9  126.12    6.81
  -3  -1  -9  131.24    6.33
  -3  -1  -9  128.48    6.29
  -3  -1  -8  142.06    6.02
  -3  -1  -8  143.63    6.15
  -3  -1  -8  143.83    6.33
  -3  -1  -8  148.99    5.99
  -3  -1  -8  148.84    6.35
  -3  -1  -8  143.15    7.00
  -3  -1  -7 1048.40   21.04
  -3  -1  -7  989.60   20.13
  -3  -1  -7 1059.56   20.49
  -3  -1  -7 1053.91   20.79
  -3  -1  -6  499.10   11.60
  -3  -1  -6  508.27   11.79
  -3  -1  -6  504.65   12.99
  -3  -1  -5  260.00    6.49
  -3  -1  -5  282.88    7.58
  -3  -1  -5  270.60    7.23
  -3  -1  -4  607.70   11.42
  -3  -1  -4  598.81   12.13
  -3  -1  -4  612.85   13.30
  -3  -1  -3    7.06    1.04
  -3  -1  -3    5.90    0.84
  -3  -1  -3    4.35    1.10
  -3  -1  -3    8.71    0.45
  -3  -1  -2 4590.43   70.78
  -3  -1  -1 1851.71   29.25
  -3  -1   0 2814.63   43.34
  -3  -1   0 3899.18   47.83
  -3  -1   1  775.10   14.65
  -3  -1   2  350.79   10.13
  -3  -1   2  356.66    8.57
  -3  -1   3   22.70    2.71
  -3  -1   3   30.52    2.50
  -3  -1   4  893.61   21.18
  -3  -1   4  967.94   20.13
  -3  -1   5 1685.54   33.63
  -3  -1   5 1642.83   34.74
  -3  -1   6 2656.57   50.22
  -3  -1   6 2767.84   50.90
  -3  -1   6 2842.88   51.59
  -3  -1   7  615.98   17.93
  -3  -1   7  684.64   19.46
  -3  -1   8  124.19    8.28
  -3  -1   8  107.80    6.96
  -3  -1   8  123.37    7.45
  -3  -1   9  105.75    6.33
  -3  -1   9   94.67    6.73
  -3  -1   9   97.81    7.49
  -3  -1  10   11.94    2.91
  -3  -1  10   12.44    2.91
  -3  -1  10   12.49    2.10
  -3  -1  11   19.68    2.55
  -3  -1  11   25.94    2.80
  -3  -1  11   21.50    2.13
  -3   0 -14  375.30   11.09
  -3   0 -13  762.96   19.39
  -3   0 -13  880.12   21.50
  -3   0 -12 1151.46   26.45
  -3   0 -12 1207.38   27.70
  -3   0 -11  217.36    8.86
  -3   0 -11  211.13    9.25
  -3   0 -11  202.98    9.46
  -3   0 -11  221.46    9.53
  -3   0 -11  215.20    8.30
  -3   0 -10    2.20    1.33
  -3   0 -10    1.03    1.54
  -3   0 -10    3.85    1.84
  -3   0 -10    3.88    1.80
  -3   0 -10    1.33    1.74
  -3   0 -10    2.24    1.71
  -3   0 -10    0.46    1.15
  -3   0 -10    1.23    1.39
  -3   0  -9   62.69    4.22
  -3   0  -9   58.40    4.47
  -3   0  -9   58.23    4.83
  -3   0  -9   58.16    4.36
  -3   0  -9   49.93    4.19
  -3   0  -9   52.07    4.22
  -3   0  -9   58.67    4.47
  -3   0  -9   57.67    4.21
  -3   0  -8  280.66    9.52
  -3   0  -8  267.66    9.30
  -3   0  -8  275.49    9.36
  -3   0  -8  263.54    9.05
  -3   0  -8  269.43    8.98
  -3   0  -8  262.45   10.31
  -3   0  -7  578.47   13.91
  -3   0  -7  569.70   13.74
  -3   0  -7  562.53   13.66
  -3   0  -7  560.81   14.00
  -3   0  -7  587.71   14.30
  -3   0  -6 1757.45   34.13
  -3   0  -6 1791.73   31.92
  -3   0  -6 1836.44   32.40
  -3   0  -5 1257.92   22.55
  -3   0  -5 1227.39   24.77
  -3   0  -4 1461.64   23.73
  -3   0  -4 1488.72   25.10
  -3   0  -3  284.14    5.79
  -3   0  -3  303.57    6.73
  -3   0  -2 1728.56   28.20
  -3   0  -2 1841.24   29.01
  -3   0  -1 1732.69   27.50
  -3   0   0  766.30   11.98
  -3   0   1   64.41    1.90
  -3   0   2  296.94    8.13
  -3   0   2  288.78    7.38
  -3   0   3   13.11    1.93
  -3   0   3   10.08    1.25
  -3   0   4 2902.32   50.56
  -3   0   4 3023.61   50.97
  -3   0   5 2145.58   40.10
  -3   0   6 1746.70   35.61
  -3   0   6 1679.00   33.92
  -3   0   7 2561.27   48.44
  -3   0   7 2521.46   49.70
  -3   0   7 2703.70   51.07
  -3   0   7 2536.65   48.03
  -3   0   8  446.02   15.99
  -3   0   8  458.04   14.19
  -3   0   8  471.07   15.51
  -3   0   9   99.37    5.88
  -3   0   9   89.23    6.97
  -3   0   9   98.09    6.49
  -3   0  10  113.30    7.11
  -3   0  10   99.05    7.03
  -3   0  11   -0.25    1.38
  -3   0  11    0.62    1.67
  -3   0  11    3.25    1.88
  -3   0  12  203.57    6.61
  -3   1 -13  579.04   15.07
  -3   1 -13  558.56   14.15
  -3   1 -12  551.63   15.75
  -3   1 -12  571.24   15.45
  -3   1 -11  300.89   11.68
  -3   1 -11  301.25   11.16
  -3   1 -11  284.93    9.84
  -3   1 -10   76.01    5.03
  -3   1 -10   78.18    5.61
  -3   1 -10   73.98    5.37
  -3   1 -10   82.01    5.61
  -3   1 -10   61.05    5.14
  -3   1 -10   73.53    4.68
  -3   1  -9    6.86    1.83
  -3   1  -9    6.55    1.95
  -3   1  -9    9.80    2.27
  -3   1  -9    5.20    1.70
  -3   1  -9    5.73    1.88
  -3   1  -9    7.05    1.93
  -3   1  -8  217.95    8.69
  -3   1  -8  228.02    8.67
  -3   1  -8  235.26    8.66
  -3   1  -8  213.96    8.67
  -3   1  -8  222.99    9.89
  -3   1  -8  227.32    8.42
  -3   1  -7  103.18    5.37
  -3   1  -7   97.09    4.93
  -3   1  -7  110.10    5.47
  -3   1  -7  107.92    5.63
  -3   1  -7   99.99    6.29
  -3   1  -6 3058.68   51.48
  -3   1  -6 3015.22   52.30
  -3   1  -6 3174.57   51.41
  -3   1  -6 3144.04   52.54
  -3   1  -5 4318.58   68.18
  -3   1  -4 1588.32   27.07
  -3   1  -4 1641.49   28.66
  -3   1  -3  206.04    6.25
  -3   1  -3  210.41    5.17
  -3   1  -2  365.70    8.53
  -3   1  -2  361.70    7.15
  -3   1  -2  340.73    6.13
  -3   1  -2  366.31    7.17
  -3   1  -1 1377.13   22.81
  -3   1   0  303.96    7.37
  -3   1   1 1172.44   20.50
  -3   1   1 1277.85   20.49
  -3   1   2  527.66   12.23
  -3   1   2  537.86   11.21
  -3   1   2  524.55   10.68
  -3   1   2  523.99   10.65
  -3   1   3  612.38   12.86
  -3   1   3  621.46   13.50
  -3   1   3  628.12   12.41
  -3   1   4  395.54   11.26
  -3   1   4  355.05    9.31
  -3   1   5 1410.46   28.96
  -3   1   5 1397.37   25.76
  -3   1   6  750.84   19.76
  -3   1   7 1641.53   33.89
  -3   1   7 1730.26   36.81
  -3   1   8  480.06   14.70
  -3   1   8  485.21   15.25
  -3   1   8  447.41   15.61
  -3   1   8  496.56   17.38
  -3   1   9   63.49    4.82
  -3   1   9   53.01    4.88
  -3   1   9   62.48    6.03
  -3   1   9   69.01    5.84
  -3   1  10   79.08    6.18
  -3   1  10   80.11    5.83
  -3   1  11   84.96    5.59
  -3   1  11   72.00    5.61
  -3   1  11   72.41    4.68
  -3   1  12  318.43    9.69
  -3   1  12  339.57    9.58
  -3   2 -12  238.67    9.47
  -3   2 -12  217.54    7.95
  -3   2 -12  217.22    8.44
  -3   2 -11  333.86   12.04
  -3   2 -11  301.85   11.03
  -3   2 -11  306.18   10.66
  -3   2 -11  340.79   12.05
  -3   2 -10    9.32    2.55
  -3   2 -10    8.99    2.33
  -3   2 -10   13.97    2.57
  -3   2 -10   12.07    2.15
  -3   2 -10   13.34    2.64
  -3   2  -9  121.42    6.77
  -3   2  -9  117.16    7.30
  -3   2  -9  118.00    5.86
  -3   2  -9  123.19    6.33
  -3   2  -9  132.06    6.98
  -3   2  -9  131.17    7.13
  -3   2  -9  117.72    6.86
  -3   2  -8   40.42    3.77
  -3   2  -8   41.52    4.49
  -3   2  -8   39.49    3.75
  -3   2  -8   38.71    3.81
  -3   2  -8   39.39    3.91
  -3   2  -8   38.42    3.91
  -3   2  -7  499.80   13.89
  -3   2  -7  422.32   14.90
  -3   2  -7  475.45   13.12
  -3   2  -7  507.53   13.99
  -3   2  -7  477.48   13.86
  -3   2  -7  448.51   11.23
  -3   2  -7  485.16   13.91
  -3   2  -6 2774.95   48.47
  -3   2  -6 2871.39   47.35
  -3   2  -6 2796.95   49.33
  -3   2  -6 2747.17   47.75
  -3   2  -5 6066.64   94.97
  -3   2  -5 6278.58   97.40
  -3   2  -5 6199.70   96.97
  -3   2  -5 5968.78   96.11
  -3   2  -4 2581.84   42.30
  -3   2  -4 2388.95   39.58
  -3   2  -3  282.51    7.92
  -3   2  -3  257.21    5.89
  -3   2  -2  216.71    5.81
  -3   2  -2  226.28    6.41
  -3   2  -1   66.30    2.94
  -3   2  -1   59.58    2.91
  -3   2   0  260.45    7.10
  -3   2   0  265.37    6.51
  -3   2   1 1256.14   21.85
  -3   2   1 1318.91   24.05
  -3   2   1 1275.08   23.79
  -3   2   2  412.11   10.76
  -3   2   2  396.51    9.62
  -3   2   2  421.97    9.04
  -3   2   3  432.41   10.37
  -3   2   3  425.47   11.40
  -3   2   3  429.20   10.07
  -3   2   4  943.98   19.70
  -3   2   4  908.53   18.65
  -3   2   5  877.15   19.09
  -3   2   5  867.58   20.75
  -3   2   6 2232.45   40.31
  -3   2   6 2265.02   43.81
  -3   2   7  781.02   21.68
  -3   2   8  234.04    9.92
  -3   2   8  246.58   11.89
  -3   2   9  144.99    7.65
  -3   2   9  137.38    7.61
  -3   2   9  136.20    9.03
  -3   2  10  127.24    6.78
  -3   2  10  120.32    7.36
  -3   2  11  192.73    7.36
  -3   2  11  200.25    9.37
  -3   2  11  213.02    8.86
  -3   2  12  348.46   10.02
  -3   3 -12  141.53    6.56
  -3   3 -11   55.65    3.93
  -3   3 -11   66.43    4.94
  -3   3 -11   60.65    4.71
  -3   3 -10   25.79    3.11
  -3   3 -10   24.04    3.32
  -3   3 -10   24.43    3.38
  -3   3  -9  163.50    6.99
  -3   3  -9  170.78    7.86
  -3   3  -9  167.99    8.28
  -3   3  -9  168.23    8.44
  -3   3  -8   28.15    3.10
  -3   3  -8   24.12    3.13
  -3   3  -8   22.52    3.23
  -3   3  -8   22.64    3.63
  -3   3  -8   22.57    3.12
  -3   3  -8   25.08    3.35
  -3   3  -7  731.57   19.07
  -3   3  -7  761.65   18.92
  -3   3  -7  780.39   19.16
  -3   3  -6 1534.01   28.94
  -3   3  -6 1572.87   32.10
  -3   3  -6 1615.18   31.55
  -3   3  -6 1627.03   31.10
  -3   3  -5 2362.79   42.51
  -3   3  -5 2380.64   43.02
  -3   3  -5 2354.87   41.51
  -3   3  -5 2496.67   43.54
  -3   3  -4 1747.53   32.45
  -3   3  -4 1827.51   33.01
  -3   3  -4 1754.38   32.15
  -3   3  -4 1742.17   31.67
  -3   3  -3  169.61    6.43
  -3   3  -2  430.68   10.73
  -3   3  -1  258.94    7.20
  -3   3  -1  258.83    8.03
  -3   3  -1  249.90    7.30
  -3   3   0  380.40    8.82
  -3   3   0  387.14   10.21
  -3   3   0  367.86    9.64
  -3   3   1 1859.05   30.81
  -3   3   1 1946.58   33.52
  -3   3   1 1844.84   33.28
  -3   3   2 2860.80   48.01
  -3   3   2 2921.80   46.40
  -3   3   2 2981.47   47.67
  -3   3   2 2889.07   48.73
  -3   3   3 1512.23   29.72
  -3   3   3 1568.25   28.03
  -3   3   3 1587.00   28.90
  -3   3   3 1582.25   30.25
  -3   3   4  609.53   14.02
  -3   3   4  624.15   15.71
  -3   3   5  293.75    9.34
  -3   3   5  316.99   10.64
  -3   3   5  295.69   10.93
  -3   3   6 1229.12   25.60
  -3   3   6 1184.29   27.88
  -3   3   7   56.14    4.43
  -3   3   7   53.01    4.40
  -3   3   7   59.35    5.51
  -3   3   8  138.45    7.27
  -3   3   9  259.32   10.73
  -3   3  10  126.10    7.18
  -3   3  11   53.14    4.87
  -3   3  11   62.86    4.58
  -3   3  12  244.45    8.83
  -3   3  12  242.58    8.61
  -3   3  12  239.20    7.82
  -3   4 -11    5.46    1.69
  -3   4 -11    4.51    1.46
  -3   4 -10  160.61    7.66
  -3   4 -10  163.16    7.25
  -3   4 -10  161.25    6.65
  -3   4 -10  185.47    8.23
  -3   4  -9  180.30    8.53
  -3   4  -9  158.88    7.72
  -3   4  -9  189.73    8.92
  -3   4  -9  167.24    7.43
  -3   4  -9  173.66    8.37
  -3   4  -8    5.72    2.20
  -3   4  -8    8.79    2.38
  -3   4  -8    8.61    2.28
  -3   4  -8    7.91    1.74
  -3   4  -8    7.34    2.06
  -3   4  -7  396.70   13.42
  -3   4  -7  401.90   12.68
  -3   4  -6  953.78   22.42
  -3   4  -6  894.06   22.38
  -3   4  -6  926.56   22.36
  -3   4  -6  927.61   22.02
  -3   4  -5 1051.26   23.08
  -3   4  -5 1075.95   23.76
  -3   4  -5 1041.04   23.94
  -3   4  -5 1055.50   23.42
  -3   4  -5 1003.84   22.10
  -3   4  -5  985.15   21.05
  -3   4  -4  911.43   20.10
  -3   4  -4  900.43   20.93
  -3   4  -4  928.08   20.80
  -3   4  -4  974.88   21.33
  -3   4  -4  914.52   19.74
  -3   4  -3  112.59    5.32
  -3   4  -3  105.13    5.42
  -3   4  -2  120.78    5.47
  -3   4  -2  117.63    5.53
  -3   4  -1  124.35    5.19
  -3   4  -1  127.20    5.53
  -3   4   0  671.45   14.20
  -3   4   0  693.88   15.70
  -3   4   1 2415.16   43.36
  -3   4   1 2474.49   40.90
  -3   4   2 6408.22   98.87
  -3   4   2 6408.06   99.79
  -3   4   3 3070.66   53.34
  -3   4   3 3192.02   54.79
  -3   4   3 3125.95   52.14
  -3   4   3 3107.15   53.97
  -3   4   4  307.05   10.78
  -3   4   4  313.69   10.56
  -3   4   4  301.40    9.16
  -3   4   5  370.77   12.62
  -3   4   5  370.75   12.23
  -3   4   5  364.26   10.82
  -3   4   6  335.22   12.28
  -3   4   6  326.67   10.60
  -3   4   6  317.59   11.80
  -3   4   7    4.09    1.61
  -3   4   7    7.85    2.27
  -3   4   7    4.04    2.33
  -3   4   7    4.13    1.57
  -3   4   8  262.20   12.29
  -3   4   8  271.57   10.37
  -3   4   8  282.20   11.59
  -3   4   8  277.13   10.23
  -3   4   9  112.62    8.30
  -3   4   9  114.11    6.54
  -3   4  10   89.69    5.58
  -3   4  10   94.09    6.63
  -3   4  11  160.81    6.91
  -3   4  11  161.48    8.00
  -3   4  12  186.31    6.35
  -3   4  12  182.15    7.45
  -3   4  12  187.12    7.44
  -3   4  12  182.77    7.39
  -3   5 -10  193.98    7.63
  -3   5 -10  182.82    7.38
  -3   5  -9  360.01   11.95
  -3   5  -9  365.99   12.16
  -3   5  -9  353.24   11.79
  -3   5  -9  339.12   10.95
  -3   5  -8   77.41    5.50
  -3   5  -8   72.93    4.74
  -3   5  -8   77.72    5.71
  -3   5  -8   69.62    5.31
  -3   5  -8   71.62    5.11
  -3   5  -7   58.87    4.91
  -3   5  -7   66.52    4.78
  -3   5  -7   70.19    5.39
  -3   5  -7   65.42    5.31
  -3   5  -7   74.05    5.29
  -3   5  -6  447.31   14.36
  -3   5  -6  459.48   13.83
  -3   5  -6  471.00   14.47
  -3   5  -6  451.85   14.78
  -3   5  -5  484.78   14.70
  -3   5  -5  483.16   14.53
  -3   5  -5  485.70   15.13
  -3   5  -5  449.59   12.39
  -3   5  -4  598.61   15.37
  -3   5  -4  630.35   16.51
  -3   5  -4  645.25   17.41
  -3   5  -4  647.35   17.14
  -3   5  -4  632.30   17.05
  -3   5  -3  228.94    8.65
  -3   5  -3  223.91    8.71
  -3   5  -3  222.34    8.90
  -3   5  -2  607.67   14.88
  -3   5  -2  607.08   15.81
  -3   5  -2  646.54   15.85
  -3   5  -2  640.01   15.88
  -3   5  -1  173.35    6.91
  -3   5  -1  177.72    7.01
  -3   5  -1  181.78    7.43
  -3   5  -1  174.84    7.33
  -3   5   0  379.79   10.32
  -3   5   0  381.90   11.51
  -3   5   0  376.26   10.85
  -3   5   0  359.92   11.14
  -3   5   1 1604.50   31.83
  -3   5   1 1618.90   29.30
  -3   5   1 1727.81   32.48
  -3   5   1 1694.78   32.43
  -3   5   2 5183.36   82.67
  -3   5   2 4815.19   82.07
  -3   5   3 3279.06   56.57
  -3   5   3 3109.71   55.66
  -3   5   4  129.67    6.68
  -3   5   4  131.68    7.05
  -3   5   4  123.19    5.91
  -3   5   5  148.30    7.49
  -3   5   5  139.44    7.84
  -3   5   5  135.98    6.37
  -3   5   6   67.07    4.74
  -3   5   6   84.66    6.32
  -3   5   6   75.29    6.09
  -3   5   6   80.20    5.67
  -3   5   6   81.42    5.08
  -3   5   7   33.68    3.79
  -3   5   7   28.51    4.04
  -3   5   7   28.59    4.30
  -3   5   7   32.56    3.92
  -3   5   7   36.25    3.66
  -3   5   8  365.16   12.92
  -3   5   8  363.21   14.65
  -3   5   8  384.86   14.13
  -3   5   8  375.64   12.49
  -3   5   8  369.32   13.43
  -3   5   9  590.42   17.30
  -3   5   9  565.25   19.47
  -3   5  10  228.44    8.41
  -3   5  10  253.30   10.31
  -3   5  11  232.06    7.73
  -3   5  11  258.24    9.65
  -3   5  12   16.02    2.32
  -3   5  12   16.04    2.31
  -3   5  12   15.66    2.45
  -3   5  12   15.78    2.36
  -3   6  -9  200.69    7.69
  -3   6  -9  196.41    6.94
  -3   6  -9  214.94    8.01
  -3   6  -8  222.34    8.97
  -3   6  -8  239.46    9.33
  -3   6  -8  224.90    9.28
  -3   6  -8  219.57    8.25
  -3   6  -7   13.50    2.69
  -3   6  -7   11.65    2.03
  -3   6  -7   11.93    2.61
  -3   6  -7   11.09    2.34
  -3   6  -6  451.30   13.11
  -3   6  -6  447.13   13.88
  -3   6  -5  635.76   17.57
  -3   6  -5  628.19   17.94
  -3   6  -5  633.99   18.00
  -3   6  -4  126.40    7.24
  -3   6  -4  132.34    7.45
  -3   6  -4  134.38    7.15
  -3   6  -3   96.39    6.29
  -3   6  -3   95.37    6.01
  -3   6  -3   95.81    6.29
  -3   6  -3   96.20    5.11
  -3   6  -3   94.23    5.50
  -3   6  -2  415.14   13.39
  -3   6  -2  416.26   12.79
  -3   6  -2  437.62   12.38
  -3   6  -2  426.26   12.68
  -3   6  -1  147.97    6.85
  -3   6  -1  149.39    7.26
  -3   6  -1  151.28    7.02
  -3   6   0  195.11    8.48
  -3   6   0  189.86    8.15
  -3   6   0  198.53    8.19
  -3   6   0  194.74    8.05
  -3   6   1 1577.59   31.20
  -3   6   1 1612.15   31.92
  -3   6   1 1447.83   30.47
  -3   6   1 1458.89   30.92
  -3   6   2 1746.28   34.10
  -3   6   2 1611.09   33.42
  -3   6   3 1245.10   27.19
  -3   6   4  606.05   17.36
  -3   6   4  608.57   15.48
  -3   6   4  575.54   16.55
  -3   6   5  216.71    9.44
  -3   6   5  217.86   10.12
  -3   6   5  194.33    8.39
  -3   6   6   88.78    5.46
  -3   6   6   77.32    5.49
  -3   6   6   89.01    6.56
  -3   6   6   82.82    5.90
  -3   6   6   81.19    6.59
  -3   6   7    4.89    1.87
  -3   6   7    6.82    1.92
  -3   6   7    4.70    2.16
  -3   6   7    6.08    2.88
  -3   6   7    3.80    2.21
  -3   6   7    9.47    2.52
  -3   6   8  318.55   11.23
  -3   6   8  325.23   12.12
  -3   6   8  334.17   13.71
  -3   6   8  318.56   12.29
  -3   6   8  310.13   13.36
  -3   6   9 1326.40   29.94
  -3   6   9 1396.58   29.29
  -3   6  10  995.49   23.54
  -3   6  10  999.52   22.71
  -3   6  10  989.65   24.20
  -3   6  11  180.95    7.75
  -3   6  11  180.74    7.33
  -3   6  11  187.79    8.41
  -3   6  11  182.52    8.15
  -3   6  12   30.16    2.83
  -3   6  12   27.92    2.87
  -3   7  -8  215.75    7.93
  -3   7  -7   20.17    2.48
  -3   7  -7   25.21    3.20
  -3   7  -7   23.47    3.03
  -3   7  -6   92.66    5.42
  -3   7  -6   98.58    6.23
  -3   7  -5  311.76   11.10
  -3   7  -5  322.33   10.32
  -3   7  -5  357.46   12.53
  -3   7  -5  345.07   12.35
  -3   7  -4   60.95    5.22
  -3   7  -4   58.79    5.14
  -3   7  -4   59.79    4.76
  -3   7  -4   62.28    5.28
  -3   7  -3  226.80    9.86
  -3   7  -3  229.07   10.30
  -3   7  -3  239.31   10.54
  -3   7  -2  254.95   10.62
  -3   7  -2  250.58   10.90
  -3   7  -2  251.81    9.92
  -3   7  -2  248.12    8.74
  -3   7  -1   49.66    4.47
  -3   7  -1   56.84    4.27
  -3   7   0  161.64    7.43
  -3   7   0  171.80    8.15
  -3   7   1  785.19   20.50
  -3   7   1  776.46   19.64
  -3   7   1  796.71   20.19
  -3   7   1  793.46   20.40
  -3   7   2  951.93   22.88
  -3   7   2  982.17   23.35
  -3   7   2  912.19   22.81
  -3   7   3  858.21   21.70
  -3   7   3  813.11   21.03
  -3   7   3  847.78   19.99
  -3   7   4  687.42   18.72
  -3   7   4  672.80   17.93
  -3   7   5   35.53    4.34
  -3   7   5   26.24    3.54
  -3   7   5   24.77    3.29
  -3   7   5   28.11    3.75
  -3   7   6  101.96    6.99
  -3   7   6   99.13    6.59
  -3   7   6  110.34    7.73
  -3   7   6  112.30    6.46
  -3   7   6  103.02    6.35
  -3   7   7  160.60    8.41
  -3   7   7  158.03    8.91
  -3   7   7  153.00    9.43
  -3   7   7  146.29    7.66
  -3   7   7  154.73    8.04
  -3   7   8  620.22   19.70
  -3   7   8  579.73   17.25
  -3   7   8  625.33   17.33
  -3   7   9 1165.75   26.75
  -3   7   9 1196.63   26.36
  -3   7   9 1146.69   24.29
  -3   7  10 1027.80   23.66
  -3   7  10 1065.69   24.63
  -3   7  10  990.82   22.80
  -3   7  11   88.80    5.18
  -3   7  11   87.63    4.90
  -3   7  12  104.19    4.75
  -3   7  12  108.23    4.88
  -3   7  12  101.86    4.45
  -3   8  -7    1.43    1.18
  -3   8  -7    2.93    1.18
  -3   8  -6   86.92    4.98
  -3   8  -6   86.77    5.33
  -3   8  -6   87.25    5.18
  -3   8  -5   59.49    4.66
  -3   8  -5   61.27    4.60
  -3   8  -4    7.30    2.09
  -3   8  -4    9.69    2.47
  -3   8  -4   11.23    2.17
  -3   8  -3  346.89   12.68
  -3   8  -3  338.92   12.75
  -3   8  -3  340.24   11.61
  -3   8  -2  430.65   14.59
  -3   8  -2  446.76   15.18
  -3   8  -2  405.90   13.35
  -3   8  -1  410.34   14.47
  -3   8  -1  415.22   14.57
  -3   8  -1  394.01   14.49
  -3   8  -1  403.55   13.58
  -3   8   0   54.07    4.29
  -3   8   0   47.47    4.57
  -3   8   0   49.56    4.53
  -3   8   0   46.37    4.89
  -3   8   1  246.48    9.87
  -3   8   1  266.79   11.51
  -3   8   1  262.52   10.66
  -3   8   1  268.71   11.01
  -3   8   2  665.58   18.77
  -3   8   2  651.43   18.09
  -3   8   2  646.56   18.46
  -3   8   2  669.13   18.97
  -3   8   3  768.45   20.52
  -3   8   3  769.45   20.65
  -3   8   3  743.69   20.52
  -3   8   3  764.50   21.14
  -3   8   4  278.78   11.27
  -3   8   4  290.77   11.95
  -3   8   4  322.73   12.43
  -3   8   4  287.35   10.62
  -3   8   5   21.97    3.32
  -3   8   5   19.47    3.15
  -3   8   6  176.44    9.68
  -3   8   6  162.13    8.38
  -3   8   6  168.05    7.79
  -3   8   6  162.64    8.56
  -3   8   7   71.69    5.71
  -3   8   7   75.05    5.37
  -3   8   7   81.21    5.31
  -3   8   8  673.84   17.77
  -3   8   8  654.00   18.57
  -3   8   8  682.56   17.38
  -3   8   9  919.42   21.53
  -3   8   9  906.72   22.32
  -3   8   9  927.33   20.96
  -3   8  10  916.95   20.48
  -3   8  10  920.84   21.23
  -3   8  10  882.69   19.62
  -3   8  11  168.46    6.46
  -3   8  11  168.18    6.76
  -3   8  11  153.81    5.89
  -3   9  -5   69.10    4.39
  -3   9  -5   72.33    4.10
  -3   9  -4    1.84    1.30
  -3   9  -3  220.69    8.89
  -3   9  -2  394.47   13.01
  -3   9  -2  379.38   13.06
  -3   9  -2  399.51   13.57
  -3   9  -1  319.01   12.26
  -3   9  -1  322.42   12.19
  -3   9  -1  327.97   11.54
  -3   9  -1  323.37   12.54
  -3   9   0  133.51    7.43
  -3   9   0  152.23    8.38
  -3   9   0  143.41    8.06
  -3   9   1  179.20    8.79
  -3   9   1  175.40    9.16
  -3   9   2  778.85   20.42
  -3   9   2  750.29   21.29
  -3   9   2  774.84   20.89
  -3   9   3  485.03   15.38
  -3   9   3  476.36   15.72
  -3   9   3  454.70   14.91
  -3   9   4   11.34    2.84
  -3   9   4    5.79    2.43
  -3   9   5   17.53    3.24
  -3   9   5   14.01    2.58
  -3   9   5   13.05    3.13
  -3   9   6   63.44    4.89
  -3   9   6   57.60    5.29
  -3   9   7   30.61    3.58
  -3   9   7   31.04    3.97
  -3   9   8  329.07   11.28
  -3   9   8  326.14   11.86
  -3   9   9  644.93   16.45
  -3   9   9  663.41   15.04
  -3   9   9  633.16   16.89
  -3   9  10  584.33   13.13
  -3   9  10  597.21   14.61
  -3   9  10  596.69   14.70
  -3   9  11  365.02    9.75
  -3   9  11  385.83    9.79
  -3  10  -3  221.39    7.77
  -3  10  -3  219.70    8.08
  -3  10  -2  910.26   19.87
  -3  10  -2  816.26   18.70
  -3  10  -1  671.70   16.95
  -3  10  -1  621.26   16.15
  -3  10  -1  672.84   17.50
  -3  10   0   65.62    4.86
  -3  10   0   62.27    4.94
  -3  10   0   58.74    4.42
  -3  10   0   56.82    4.45
  -3  10   1   61.93    4.76
  -3  10   1   59.81    5.10
  -3  10   1   57.60    4.77
  -3  10   2   90.83    6.23
  -3  10   2   83.00    5.79
  -3  10   2   93.88    6.02
  -3  10   2   95.29    6.35
  -3  10   3   19.16    3.20
  -3  10   3   20.84    3.09
  -3  10   4   96.19    6.47
  -3  10   4   96.43    6.09
  -3  10   5  296.37   11.55
  -3  10   5  317.52   11.99
  -3  10   5  337.01   11.77
  -3  10   6  188.31    7.37
  -3  10   6  180.44    8.63
  -3  10   6  184.05    8.51
  -3  10   7   70.74    4.46
  -3  10   7   73.90    5.22
  -3  10   8  119.59    5.59
  -3  10   8  104.50    5.89
  -3  10   8  123.78    6.29
  -3  10   9  397.90   10.47
  -3  10   9  372.33   10.92
  -3  10   9  382.19   11.07
  -3  10  10  413.75   10.48
  -3  10  10  426.39   10.84
  -3  11   0   42.44    3.17
  -3  11   1   47.65    3.83
  -3  11   1   42.72    3.35
  -3  11   1   45.38    3.69
  -3  11   1   46.43    3.38
  -3  11   2  140.02    6.69
  -3  11   2  131.59    6.43
  -3  11   2  143.87    6.36
  -3  11   3    7.21    1.92
  -3  11   3    9.29    1.99
  -3  11   4   86.18    5.34
  -3  11   4   88.66    5.29
  -3  11   4   77.72    4.98
  -3  11   5  319.88   10.61
  -3  11   5  344.89   10.40
  -3  11   5  323.99   10.67
  -3  11   6  290.40    9.83
  -3  11   6  270.79    9.35
  -3  11   7   84.86    4.69
  -3  11   7   83.44    4.77
  -3  11   7   73.26    4.26
  -3  11   8   39.06    3.02
  -3  11   9  311.09    8.27
  -3  12   4   78.82    3.86
  -3  12   4   77.75    3.95
  -3  12   5  353.48    9.13
  -3  12   5  332.65    8.91
  -3  12   6  388.32    9.65
  -2 -13 -10  112.76    5.24
  -2 -13  -9  298.11    8.55
  -2 -13  -9  308.61    9.69
  -2 -13  -8  392.18   10.91
  -2 -13  -8  402.28   10.77
  -2 -13  -8  425.95   11.83
  -2 -13  -7  115.06    5.60
  -2 -13  -6   37.84    3.19
  -2 -13  -5  203.23    7.33
  -2 -13  -4  346.40    9.73
  -2 -13  -4  322.95    9.08
  -2 -13  -3   79.29    4.02
  -2 -13  -3   86.69    4.22
  -2 -13  -2    8.48    1.41
  -2 -12 -12    3.56    1.40
  -2 -12 -11   16.58    2.40
  -2 -12 -11   18.35    2.52
  -2 -12 -10  258.85    9.38
  -2 -12 -10  261.05    9.37
  -2 -12  -9  649.98   15.87
  -2 -12  -9  658.21   15.70
  -2 -12  -8  877.26   19.81
  -2 -12  -8  858.60   20.07
  -2 -12  -8  925.90   21.76
  -2 -12  -7  465.24   13.69
  -2 -12  -7  498.69   14.85
  -2 -12  -6   80.59    5.52
  -2 -12  -5   17.91    2.86
  -2 -12  -5   16.68    2.37
  -2 -12  -4  108.38    6.43
  -2 -12  -4  110.98    5.86
  -2 -12  -4  114.84    5.83
  -2 -12  -3  101.11    5.38
  -2 -12  -3  104.10    5.60
  -2 -12  -2   22.32    2.53
  -2 -12  -1  335.16   10.31
  -2 -12   0  151.34    6.19
  -2 -11 -13    2.24    1.27
  -2 -11 -12   10.75    2.16
  -2 -11 -11    6.37    2.00
  -2 -11 -11    6.93    1.96
  -2 -11 -10  265.19   10.09
  -2 -11 -10  253.50    8.56
  -2 -11  -9  614.35   17.13
  -2 -11  -9  611.93   15.78
  -2 -11  -8  471.07   14.00
  -2 -11  -8  493.87   15.18
  -2 -11  -7  888.16   21.45
  -2 -11  -7  892.11   22.31
  -2 -11  -6  225.21    8.36
  -2 -11  -6  246.91   10.24
  -2 -11  -5   49.76    4.50
  -2 -11  -5   57.16    4.27
  -2 -11  -5   58.63    5.15
  -2 -11  -4   91.44    4.89
  -2 -11  -4   97.75    6.32
  -2 -11  -4   90.56    5.53
  -2 -11  -3    9.80    2.04
  -2 -11  -3    4.75    2.28
  -2 -11  -3    8.32    2.14
  -2 -11  -2   95.80    5.42
  -2 -11  -2  113.86    6.93
  -2 -11  -1  449.86   13.55
  -2 -11  -1  430.00   12.33
  -2 -11   0  264.23    9.80
  -2 -11   1    2.38    1.53
  -2 -11   2  164.12    6.73
  -2 -10 -14   79.31    4.72
  -2 -10 -13   16.13    2.26
  -2 -10 -13   19.11    2.83
  -2 -10 -12    8.05    2.45
  -2 -10 -12   14.28    2.79
  -2 -10 -12   13.36    2.29
  -2 -10 -11   10.74    2.66
  -2 -10 -11    8.89    2.05
  -2 -10 -10  166.45    6.97
  -2 -10 -10  172.36    8.98
  -2 -10 -10  178.57    8.29
  -2 -10 -10  163.90    7.68
  -2 -10  -9 1313.54   27.73
  -2 -10  -9 1387.11   31.29
  -2 -10  -9 1374.96   29.21
  -2 -10  -9 1337.52   29.41
  -2 -10  -8 1751.15   34.62
  -2 -10  -8 1727.80   35.68
  -2 -10  -7 1113.14   22.78
  -2 -10  -7 1114.33   25.68
  -2 -10  -7 1117.54   25.77
  -2 -10  -7 1148.37   25.31
  -2 -10  -7 1043.51   24.16
  -2 -10  -7 1116.85   24.16
  -2 -10  -6  297.09   11.20
  -2 -10  -6  304.80    9.96
  -2 -10  -6  298.74   11.34
  -2 -10  -6  280.18   10.48
  -2 -10  -6  290.68   10.37
  -2 -10  -5   10.88    2.51
  -2 -10  -5   10.09    2.05
  -2 -10  -5   10.09    2.45
  -2 -10  -5    9.70    2.44
  -2 -10  -5   11.77    2.29
  -2 -10  -5   11.06    2.33
  -2 -10  -5   10.14    1.76
  -2 -10  -5   10.51    2.31
  -2 -10  -4   29.74    3.65
  -2 -10  -4   29.20    2.93
  -2 -10  -4   26.13    3.43
  -2 -10  -4   28.79    3.44
  -2 -10  -4   29.10    3.30
  -2 -10  -4   38.10    4.17
  -2 -10  -3  125.55    7.22
  -2 -10  -3  136.42    6.52
  -2 -10  -3  138.81    7.42
  -2 -10  -3  128.27    7.19
  -2 -10  -3  124.47    6.77
  -2 -10  -2  610.96   17.90
  -2 -10  -2  628.43   17.76
  -2 -10  -2  642.09   16.66
  -2 -10  -1 1006.18   23.60
  -2 -10  -1  987.68   22.76
  -2 -10  -1 1023.70   24.90
  -2 -10  -1  931.56   21.57
  -2 -10  -1  960.80   23.56
  -2 -10   0  445.97   12.83
  -2 -10   0  447.26   13.13
  -2 -10   0  462.09   13.97
  -2 -10   0  465.32   14.44
  -2 -10   1   29.27    3.52
  -2 -10   1   26.88    3.04
  -2 -10   2   64.00    4.94
  -2 -10   2   61.58    4.27
  -2 -10   3  276.54    9.68
  -2 -10   3  247.76    8.53
  -2 -10   4  246.76    7.66
  -2  -9 -14   67.41    4.82
  -2  -9 -14   68.28    4.77
  -2  -9 -13   42.50    3.50
  -2  -9 -13   49.71    4.56
  -2  -9 -12  167.05    7.62
  -2  -9 -12  172.30    8.70
  -2  -9 -11   82.54    6.22
  -2  -9 -11   85.93    5.25
  -2  -9 -11   78.97    5.43
  -2  -9 -10   16.26    2.37
  -2  -9 -10   20.86    3.02
  -2  -9 -10   22.34    3.66
  -2  -9  -9  980.01   23.43
  -2  -9  -9  947.67   24.52
  -2  -9  -9 1017.91   22.11
  -2  -9  -9  923.71   20.27
  -2  -9  -9  982.06   22.61
  -2  -9  -9 1023.69   23.22
  -2  -9  -8 2912.37   52.72
  -2  -9  -8 2891.20   50.06
  -2  -9  -8 2963.90   51.44
  -2  -9  -8 2988.45   52.74
  -2  -9  -7  886.37   19.02
  -2  -9  -7  876.41   21.33
  -2  -9  -7  869.76   20.81
  -2  -9  -7  911.99   20.25
  -2  -9  -7  906.21   21.04
  -2  -9  -7  840.36   20.99
  -2  -9  -7  886.81   21.49
  -2  -9  -6   77.92    4.86
  -2  -9  -6   83.86    5.46
  -2  -9  -6   83.43    4.75
  -2  -9  -6   79.92    5.18
  -2  -9  -6   79.60    5.00
  -2  -9  -6   87.55    5.52
  -2  -9  -6   73.45    5.17
  -2  -9  -6   79.60    5.50
  -2  -9  -5   42.27    3.49
  -2  -9  -5   49.07    3.81
  -2  -9  -5   40.17    3.84
  -2  -9  -5   36.99    3.05
  -2  -9  -5   48.87    3.94
  -2  -9  -5   45.89    4.07
  -2  -9  -5   46.86    4.17
  -2  -9  -5   45.51    4.17
  -2  -9  -4    7.72    1.61
  -2  -9  -4    7.89    1.99
  -2  -9  -4    9.92    2.00
  -2  -9  -4    7.59    1.65
  -2  -9  -4   12.34    2.35
  -2  -9  -4   11.24    2.32
  -2  -9  -4    9.26    2.14
  -2  -9  -4    8.33    2.17
  -2  -9  -3  171.58    7.64
  -2  -9  -3  162.54    7.60
  -2  -9  -3  171.98    7.19
  -2  -9  -3  167.19    7.78
  -2  -9  -3  161.10    8.04
  -2  -9  -3  168.87    6.64
  -2  -9  -3  159.35    7.76
  -2  -9  -2  703.48   18.64
  -2  -9  -2  731.47   18.39
  -2  -9  -2  733.20   17.85
  -2  -9  -2  748.27   18.87
  -2  -9  -2  707.19   19.29
  -2  -9  -1  915.90   21.86
  -2  -9  -1  907.90   22.20
  -2  -9  -1  902.32   22.42
  -2  -9   0 1322.51   30.17
  -2  -9   0 1293.97   28.76
  -2  -9   0 1290.86   28.89
  -2  -9   0 1310.22   28.49
  -2  -9   1  508.09   15.17
  -2  -9   1  506.23   15.65
  -2  -9   2    2.32    1.62
  -2  -9   2    2.51    1.77
  -2  -9   2    3.41    1.86
  -2  -9   3   51.30    4.68
  -2  -9   3   43.15    4.14
  -2  -9   4   78.71    5.15
  -2  -9   4   72.45    4.80
  -2  -9   4   76.99    5.11
  -2  -9   5   21.17    2.61
  -2  -8 -15    0.89    1.40
  -2  -8 -15    0.92    1.31
  -2  -8 -14   30.05    3.51
  -2  -8 -13   44.44    3.60
  -2  -8 -13   50.99    4.68
  -2  -8 -13   48.56    4.41
  -2  -8 -12  726.85   18.21
  -2  -8 -12  711.01   19.39
  -2  -8 -12  769.50   20.45
  -2  -8 -11  233.26    9.38
  -2  -8 -11  222.02    9.96
  -2  -8 -11  222.80    9.65
  -2  -8 -11  225.91    8.63
  -2  -8 -10  216.82    8.14
  -2  -8 -10  245.67    9.69
  -2  -8 -10  224.18    8.11
  -2  -8 -10  233.22    9.09
  -2  -8 -10  239.57   10.07
  -2  -8 -10  242.76    9.10
  -2  -8 -10  246.85    9.94
  -2  -8  -9  765.21   18.17
  -2  -8  -9  919.49   21.99
  -2  -8  -9  783.21   20.56
  -2  -8  -9  921.38   20.91
  -2  -8  -9  896.18   19.70
  -2  -8  -9  888.67   20.35
  -2  -8  -9  869.00   21.01
  -2  -8  -9  854.83   18.18
  -2  -8  -8 2155.46   41.08
  -2  -8  -8 2256.88   42.33
  -2  -8  -8 2241.73   41.28
  -2  -8  -8 2229.70   40.38
  -2  -8  -8 2163.57   40.46
  -2  -8  -8 2210.50   41.27
  -2  -8  -8 2202.99   39.11
  -2  -8  -7  668.88   17.11
  -2  -8  -7  749.03   17.70
  -2  -8  -7  703.43   16.35
  -2  -8  -7  722.27   17.19
  -2  -8  -7  689.60   18.23
  -2  -8  -7  630.19   14.78
  -2  -8  -6  103.65    5.62
  -2  -8  -6  104.93    5.49
  -2  -8  -6  107.77    5.42
  -2  -8  -6  102.55    5.84
  -2  -8  -6  116.29    5.90
  -2  -8  -6   98.42    6.04
  -2  -8  -6  101.94    5.41
  -2  -8  -6   89.92    4.18
  -2  -8  -5   69.96    4.35
  -2  -8  -5   65.93    3.37
  -2  -8  -5   88.12    5.00
  -2  -8  -5   73.36    4.66
  -2  -8  -5   68.73    5.06
  -2  -8  -5   68.82    4.45
  -2  -8  -5   70.69    4.49
  -2  -8  -5   89.54    5.25
  -2  -8  -4   35.93    3.03
  -2  -8  -4   33.79    2.31
  -2  -8  -4   37.25    3.53
  -2  -8  -4   33.81    3.20
  -2  -8  -4   36.63    3.70
  -2  -8  -4   38.16    3.43
  -2  -8  -4   41.60    3.47
  -2  -8  -4   35.63    3.49
  -2  -8  -3   42.11    3.17
  -2  -8  -3   48.85    3.90
  -2  -8  -3   33.18    3.29
  -2  -8  -3   39.52    3.85
  -2  -8  -3   45.34    3.66
  -2  -8  -3   37.10    3.40
  -2  -8  -3   44.54    3.67
  -2  -8  -3   43.57    3.80
  -2  -8  -2 1250.58   26.47
  -2  -8  -2 1246.85   26.59
  -2  -8  -2 1226.36   27.73
  -2  -8  -2 1245.97   26.04
  -2  -8  -2 1264.42   26.93
  -2  -8  -1  928.13   21.50
  -2  -8  -1  806.16   20.21
  -2  -8  -1  946.50   21.27
  -2  -8  -1  849.20   18.28
  -2  -8  -1  879.14   20.52
  -2  -8  -1  945.88   21.00
  -2  -8   0  858.73   20.55
  -2  -8   0  891.37   21.41
  -2  -8   1  672.35   18.16
  -2  -8   1  694.58   19.35
  -2  -8   2   19.48    3.26
  -2  -8   2   12.77    2.72
  -2  -8   2   15.57    2.51
  -2  -8   2   13.16    2.62
  -2  -8   3  278.04   11.17
  -2  -8   3  255.08   10.89
  -2  -8   3  253.20   10.89
  -2  -8   4   29.39    3.82
  -2  -8   4   31.25    3.93
  -2  -8   4   37.90    3.62
  -2  -8   5  120.51    6.86
  -2  -8   5  112.47    5.83
  -2  -8   6  202.34    8.07
  -2  -7 -15   65.99    4.45
  -2  -7 -14   65.44    4.99
  -2  -7 -14   72.04    5.36
  -2  -7 -13  384.11   12.78
  -2  -7 -13  394.30   13.32
  -2  -7 -13  369.81   13.63
  -2  -7 -12 1239.34   27.91
  -2  -7 -12 1249.05   26.39
  -2  -7 -12 1236.86   28.29
  -2  -7 -12 1256.53   29.53
  -2  -7 -11  171.09    7.52
  -2  -7 -11  192.71    8.24
  -2  -7 -11  183.95    8.68
  -2  -7 -11  175.34    9.15
  -2  -7 -11  187.63    7.38
  -2  -7 -11  187.41    8.60
  -2  -7 -11  180.41    7.46
  -2  -7 -10  206.45    8.05
  -2  -7 -10  222.41    8.83
  -2  -7 -10  217.43    9.06
  -2  -7 -10  201.77    7.96
  -2  -7 -10  207.84    8.87
  -2  -7 -10  212.92    8.33
  -2  -7 -10  199.38    7.33
  -2  -7  -9  315.07    9.97
  -2  -7  -9  345.24   11.19
  -2  -7  -9  328.77   11.10
  -2  -7  -9  314.57    9.90
  -2  -7  -9  339.91   10.83
  -2  -7  -9  356.21   10.80
  -2  -7  -9  333.94   11.06
  -2  -7  -8  542.78   14.70
  -2  -7  -8  590.69   14.69
  -2  -7  -8  541.53   14.53
  -2  -7  -8  577.07   13.48
  -2  -7  -8  567.67   14.80
  -2  -7  -8  590.75   14.39
  -2  -7  -7  932.02   19.41
  -2  -7  -7  953.96   20.90
  -2  -7  -7 1001.45   21.05
  -2  -7  -7  973.89   21.03
  -2  -7  -7  972.78   20.57
  -2  -7  -7  961.81   19.88
  -2  -7  -7  947.12   20.45
  -2  -7  -6  204.92    7.42
  -2  -7  -6  197.35    7.01
  -2  -7  -6  195.18    7.13
  -2  -7  -6  205.10    7.52
  -2  -7  -6  205.93    7.51
  -2  -7  -6  208.28    7.62
  -2  -7  -6  195.88    6.47
  -2  -7  -5   51.97    3.51
  -2  -7  -5   48.29    4.23
  -2  -7  -5   74.92    4.17
  -2  -7  -5   69.98    4.06
  -2  -7  -5   47.44    3.46
  -2  -7  -5   46.38    3.53
  -2  -7  -5   67.84    4.00
  -2  -7  -5   52.03    2.96
  -2  -7  -4  237.43    7.78
  -2  -7  -4  227.25    9.07
  -2  -7  -4  207.79    7.37
  -2  -7  -4  221.96    7.88
  -2  -7  -4  215.85    7.77
  -2  -7  -4  228.05    7.48
  -2  -7  -4  214.37    6.28
  -2  -7  -4  213.65    7.43
  -2  -7  -3  113.68    5.08
  -2  -7  -3  116.24    5.35
  -2  -7  -3  107.28    5.03
  -2  -7  -3  127.76    5.79
  -2  -7  -3  114.89    5.45
  -2  -7  -3  107.22    5.32
  -2  -7  -3  109.74    6.24
  -2  -7  -3  109.43    4.18
  -2  -7  -2 1740.66   30.75
  -2  -7  -2 1808.16   32.07
  -2  -7  -2 1832.40   33.75
  -2  -7  -2 1775.68   32.47
  -2  -7  -2 1853.73   33.50
  -2  -7  -2 1825.39   33.73
  -2  -7  -1 5328.05   85.19
  -2  -7  -1 5234.03   82.81
  -2  -7  -1 5176.11   84.93
  -2  -7  -1 5048.97   85.23
  -2  -7  -1 5245.76   84.54
  -2  -7   0 2458.97   43.08
  -2  -7   0 2590.00   46.29
  -2  -7   0 2532.53   46.22
  -2  -7   0 2589.88   45.35
  -2  -7   0 2419.22   46.48
  -2  -7   0 2601.22   46.11
  -2  -7   0 2701.28   49.20
  -2  -7   1  391.89   10.40
  -2  -7   1  421.34   12.89
  -2  -7   1  406.13   12.56
  -2  -7   1  424.45   12.83
  -2  -7   1  415.95   13.20
  -2  -7   2    7.03    2.15
  -2  -7   2    5.20    1.99
  -2  -7   2    5.92    1.84
  -2  -7   3   23.13    3.41
  -2  -7   3   20.64    3.16
  -2  -7   3   15.98    2.69
  -2  -7   3   21.14    3.03
  -2  -7   4   81.31    6.05
  -2  -7   4   79.96    5.99
  -2  -7   4   86.83    5.89
  -2  -7   5  367.21   13.87
  -2  -7   5  338.85   12.22
  -2  -7   5  345.27   10.88
  -2  -7   5  334.47   13.47
  -2  -7   6  600.05   17.90
  -2  -7   6  566.87   16.03
  -2  -7   6  570.76   17.54
  -2  -7   7  478.52   13.01
  -2  -7   7  452.69   14.02
  -2  -7   7  448.66   13.70
  -2  -6 -15  112.84    5.99
  -2  -6 -14  329.23   11.33
  -2  -6 -14  339.07   12.29
  -2  -6 -14  303.48   10.53
  -2  -6 -13  868.56   21.76
  -2  -6 -13  858.82   22.71
  -2  -6 -12  709.07   18.86
  -2  -6 -12  689.93   17.06
  -2  -6 -12  742.76   20.27
  -2  -6 -12  706.78   18.96
  -2  -6 -12  674.72   17.95
  -2  -6 -11  726.25   18.49
  -2  -6 -11  713.00   18.88
  -2  -6 -11  725.24   16.65
  -2  -6 -11  748.43   19.21
  -2  -6 -11  781.13   18.48
  -2  -6 -11  733.00   19.78
  -2  -6 -11  724.25   17.03
  -2  -6 -10  141.12    6.75
  -2  -6 -10  132.84    6.98
  -2  -6 -10  153.43    7.03
  -2  -6 -10  156.40    6.47
  -2  -6 -10  147.17    7.18
  -2  -6 -10  140.59    7.31
  -2  -6 -10  141.24    6.42
  -2  -6  -9  167.92    6.97
  -2  -6  -9  168.61    6.81
  -2  -6  -9  174.99    7.34
  -2  -6  -9  165.58    7.50
  -2  -6  -9  184.06    7.51
  -2  -6  -9  181.00    7.22
  -2  -6  -8   50.81    3.73
  -2  -6  -8   50.04    3.71
  -2  -6  -8   42.31    3.25
  -2  -6  -8   37.67    3.26
  -2  -6  -8   47.15    3.56
  -2  -6  -7  423.47   11.39
  -2  -6  -7  426.99   10.96
  -2  -6  -7  442.75   12.28
  -2  -6  -7  424.08   11.25
  -2  -6  -7  435.96   11.28
  -2  -6  -7  423.12   11.14
  -2  -6  -7  424.14   11.51
  -2  -6  -6   23.30    2.61
  -2  -6  -6   19.27    2.14
  -2  -6  -6   20.21    2.12
  -2  -6  -6   22.25    2.04
  -2  -6  -6   19.27    2.19
  -2  -6  -5 1066.11   20.53
  -2  -6  -5 1031.42   20.26
  -2  -6  -5 1058.61   20.21
  -2  -6  -5  989.58   20.50
  -2  -6  -5 1029.73   20.64
  -2  -6  -5 1027.94   19.42
  -2  -6  -4  299.29    8.47
  -2  -6  -4  332.36    9.12
  -2  -6  -4  314.19    8.60
  -2  -6  -4  345.42    8.87
  -2  -6  -4  273.35   10.27
  -2  -6  -4  317.84    8.71
  -2  -6  -4  313.55    7.83
  -2  -6  -3   18.90    1.67
  -2  -6  -3   20.32    2.05
  -2  -6  -3   20.86    2.22
  -2  -6  -3   19.77    2.21
  -2  -6  -3   19.08    2.00
  -2  -6  -2 1729.55   31.11
  -2  -6  -2 1743.02   30.91
  -2  -6  -2 1700.29   30.14
  -2  -6  -2 1696.51   30.89
  -2  -6  -1 4758.88   80.19
  -2  -6  -1 4929.35   77.72
  -2  -6  -1 4922.01   77.31
  -2  -6  -1 4758.15   76.05
  -2  -6  -1 4684.36   77.36
  -2  -6   0 3074.90   51.59
  -2  -6   0 3126.79   54.64
  -2  -6   0 3101.31   51.03
  -2  -6   0 3030.79   51.39
  -2  -6   1  323.88   11.45
  -2  -6   1  378.77   11.00
  -2  -6   1  367.32   12.88
  -2  -6   1  335.88    9.25
  -2  -6   1  365.88   10.88
  -2  -6   1  340.53   10.14
  -2  -6   1  350.19   10.84
  -2  -6   2   10.48    2.27
  -2  -6   2   11.93    2.29
  -2  -6   2   16.25    2.49
  -2  -6   2    9.84    1.64
  -2  -6   3   55.99    4.48
  -2  -6   3   48.90    4.47
  -2  -6   3   59.37    4.77
  -2  -6   3   48.03    3.34
  -2  -6   3   60.83    4.74
  -2  -6   4   25.35    3.23
  -2  -6   4   22.65    3.42
  -2  -6   4   30.62    4.13
  -2  -6   4   28.22    3.67
  -2  -6   4   23.43    3.40
  -2  -6   5  396.48   13.28
  -2  -6   5  393.90   15.22
  -2  -6   6  424.61   14.83
  -2  -6   6  440.34   16.24
  -2  -6   6  436.49   13.51
  -2  -6   7  667.26   19.79
  -2  -6   7  649.54   18.40
  -2  -6   7  662.43   16.76
  -2  -6   8  443.82   13.15
  -2  -5 -15    6.90    2.03
  -2  -5 -15    7.83    1.74
  -2  -5 -14  248.28   10.24
  -2  -5 -14  237.78    8.93
  -2  -5 -13  850.50   20.95
  -2  -5 -13  829.50   21.81
  -2  -5 -13  818.95   20.30
  -2  -5 -12  531.89   13.94
  -2  -5 -12  580.92   17.09
  -2  -5 -12  554.35   15.87
  -2  -5 -11 1128.97   24.87
  -2  -5 -11 1066.87   24.28
  -2  -5 -11 1067.70   21.88
  -2  -5 -11 1094.95   23.17
  -2  -5 -11 1037.13   24.92
  -2  -5 -11 1071.15   25.61
  -2  -5 -10  697.69   18.44
  -2  -5 -10  738.58   18.23
  -2  -5 -10  751.10   17.50
  -2  -5 -10  688.37   17.97
  -2  -5 -10  716.76   18.16
  -2  -5 -10  734.93   17.93
  -2  -5 -10  718.42   16.12
  -2  -5 -10  727.21   18.10
  -2  -5 -10  724.68   16.65
  -2  -5  -9  114.93    5.54
  -2  -5  -9  105.36    4.99
  -2  -5  -9  104.92    5.50
  -2  -5  -9  102.06    5.47
  -2  -5  -9  111.11    5.82
  -2  -5  -9  113.66    5.71
  -2  -5  -8  292.75    9.04
  -2  -5  -8  317.82    9.40
  -2  -5  -8  312.35    9.46
  -2  -5  -8  304.82    9.38
  -2  -5  -7   38.43    2.88
  -2  -5  -7   38.43    2.89
  -2  -5  -7   35.48    2.83
  -2  -5  -7   34.65    2.98
  -2  -5  -7   35.31    2.69
  -2  -5  -6   68.84    3.64
  -2  -5  -6   69.55    3.85
  -2  -5  -6   62.33    3.35
  -2  -5  -6   68.33    3.87
  -2  -5  -6   66.47    3.57
  -2  -5  -5 1791.24   31.72
  -2  -5  -5 1739.74   30.27
  -2  -5  -5 1833.59   30.62
  -2  -5  -4 1941.84   33.35
  -2  -5  -4 2009.48   33.27
  -2  -5  -3  273.05    6.90
  -2  -5  -3  286.30    7.42
  -2  -5  -2 1230.67   25.17
  -2  -5  -2 1223.11   22.20
  -2  -5  -2 1198.97   21.86
  -2  -5  -1 2196.56   36.51
  -2  -5  -1 2131.59   39.39
  -2  -5  -1 2091.55   35.65
  -2  -5   0 2674.52   44.21
  -2  -5   0 2643.01   47.27
  -2  -5   0 2548.46   43.02
  -2  -5   1  292.15    8.75
  -2  -5   1  297.18   10.56
  -2  -5   2  330.79   11.66
  -2  -5   2  354.68   10.38
  -2  -5   3   87.86    5.98
  -2  -5   3   90.66    5.28
  -2  -5   3   85.22    5.10
  -2  -5   3   91.65    5.44
  -2  -5   4   21.05    3.01
  -2  -5   4   16.25    2.71
  -2  -5   4   14.54    2.43
  -2  -5   4   13.82    2.79
  -2  -5   5  304.90   13.03
  -2  -5   5  295.38   10.94
  -2  -5   5  303.45   11.93
  -2  -5   6 1398.02   33.92
  -2  -5   6 1389.16   32.60
  -2  -5   6 1370.54   29.84
  -2  -5   7  994.06   27.76
  -2  -5   7 1034.38   24.68
  -2  -5   7 1024.71   27.51
  -2  -5   8  381.56   14.40
  -2  -5   8  382.84   12.52
  -2  -5   8  397.36   14.29
  -2  -5   9   52.15    4.42
  -2  -5   9   48.01    3.63
  -2  -4 -15   84.60    4.57
  -2  -4 -15   94.34    5.42
  -2  -4 -14  130.94    7.13
  -2  -4 -14  131.84    6.50
  -2  -4 -14  114.14    5.82
  -2  -4 -13  756.84   20.39
  -2  -4 -13  791.37   19.24
  -2  -4 -12 1396.71   30.81
  -2  -4 -12 1411.99   29.67
  -2  -4 -12 1390.31   31.25
  -2  -4 -11 1149.39   23.95
  -2  -4 -11 1201.39   26.73
  -2  -4 -11 1143.06   25.65
  -2  -4 -11 1218.20   25.49
  -2  -4 -11 1223.72   26.18
  -2  -4 -11 1171.99   26.84
  -2  -4 -10 1247.25   25.09
  -2  -4 -10 1284.27   26.58
  -2  -4 -10 1229.27   26.40
  -2  -4 -10 1279.20   26.02
  -2  -4  -9    3.87    1.57
  -2  -4  -9    3.35    1.44
  -2  -4  -9    1.44    1.27
  -2  -4  -9    1.66    1.16
  -2  -4  -9    1.96    1.26
  -2  -4  -9    7.24    1.76
  -2  -4  -8  551.02   11.22
  -2  -4  -8  617.19   13.93
  -2  -4  -8  602.27   13.88
  -2  -4  -8  598.20   14.12
  -2  -4  -8  588.76   14.33
  -2  -4  -8  551.77   13.44
  -2  -4  -8  601.49   14.11
  -2  -4  -7  786.80   16.46
  -2  -4  -7  761.32   14.04
  -2  -4  -7  743.78   15.99
  -2  -4  -7  754.40   16.11
  -2  -4  -7  739.98   15.87
  -2  -4  -6 2466.86   40.66
  -2  -4  -6 2352.00   39.95
  -2  -4  -6 2352.27   40.58
  -2  -4  -5 3035.87   49.38
  -2  -4  -5 3012.37   48.83
  -2  -4  -5 3051.74   49.48
  -2  -4  -4 2851.50   44.28
  -2  -4  -4 2819.01   45.08
  -2  -4  -3  174.05    4.90
  -2  -4  -3  170.99    5.27
  -2  -4  -2  150.38    4.55
  -2  -4  -1   78.65    3.35
  -2  -4  -1   80.55    4.65
  -2  -4  -1   91.71    3.51
  -2  -4   0 1048.72   22.62
  -2  -4   0 1115.24   20.15
  -2  -4   1  506.16   11.69
  -2  -4   1  510.03   13.87
  -2  -4   2   38.59    3.91
  -2  -4   3   25.07    2.55
  -2  -4   3   21.77    2.55
  -2  -4   4   68.87    4.43
  -2  -4   4   51.96    4.16
  -2  -4   5  396.95   14.71
  -2  -4   5  413.59   12.73
  -2  -4   5  401.38   13.41
  -2  -4   6 3026.12   58.60
  -2  -4   6 2865.07   53.01
  -2  -4   7 2065.03   44.92
  -2  -4   7 1964.80   43.41
  -2  -4   7 2016.58   45.35
  -2  -4   7 1959.96   39.17
  -2  -4   8  359.11   15.23
  -2  -4   8  382.20   15.07
  -2  -4   8  374.31   14.77
  -2  -4   8  389.19   13.98
  -2  -4   9   72.50    5.90
  -2  -4   9   59.50    4.95
  -2  -4   9   67.16    4.88
  -2  -4   9   64.08    5.45
  -2  -4  10    0.68    1.22
  -2  -4  10    2.54    1.48
  -2  -3 -15   34.35    3.25
  -2  -3 -14   24.16    3.22
  -2  -3 -14   24.07    2.81
  -2  -3 -13  610.41   15.99
  -2  -3 -13  647.27   19.35
  -2  -3 -13  632.86   17.65
  -2  -3 -13  637.23   18.20
  -2  -3 -12 2166.54   40.75
  -2  -3 -12 2184.32   42.41
  -2  -3 -12 2050.40   44.54
  -2  -3 -12 2107.56   42.50
  -2  -3 -12 2239.22   45.16
  -2  -3 -11 1163.74   26.38
  -2  -3 -11 1161.85   25.41
  -2  -3 -11 1168.35   26.58
  -2  -3 -11 1199.03   26.52
  -2  -3 -11 1157.58   24.64
  -2  -3 -11 1153.95   25.41
  -2  -3 -11 1212.46   28.40
  -2  -3 -10  222.02    8.83
  -2  -3 -10  208.58    8.35
  -2  -3 -10  207.58    8.52
  -2  -3 -10  204.38    8.48
  -2  -3 -10  200.68    7.80
  -2  -3 -10  211.85    8.34
  -2  -3 -10  208.73    9.13
  -2  -3 -10  204.53    7.33
  -2  -3  -9   19.09    2.48
  -2  -3  -9   18.53    2.38
  -2  -3  -9   16.30    2.30
  -2  -3  -9   15.97    2.29
  -2  -3  -9   19.01    2.47
  -2  -3  -9   18.18    2.37
  -2  -3  -9   20.19    2.52
  -2  -3  -9   16.35    2.11
  -2  -3  -9   18.49    2.56
  -2  -3  -8  116.94    5.31
  -2  -3  -8  109.98    5.09
  -2  -3  -8  105.81    4.81
  -2  -3  -8  106.03    3.91
  -2  -3  -8  115.79    5.35
  -2  -3  -8  110.17    5.04
  -2  -3  -8  109.62    5.20
  -2  -3  -7  695.04   15.03
  -2  -3  -7  675.60   14.62
  -2  -3  -7  701.97   15.07
  -2  -3  -7  700.39   14.89
  -2  -3  -7  693.17   13.29
  -2  -3  -6 3999.58   61.83
  -2  -3  -6 3928.78   63.71
  -2  -3  -5 2598.26   42.23
  -2  -3  -5 2582.56   42.40
  -2  -3  -4 2852.87   43.70
  -2  -3  -4 2825.47   43.93
  -2  -3  -3 1681.22   27.65
  -2  -3  -3 1666.58   27.65
  -2  -3  -2  145.79    4.22
  -2  -3  -2  155.06    4.29
  -2  -3  -2  143.98    3.85
  -2  -3  -1  232.21    5.55
  -2  -3  -1  215.97    7.33
  -2  -3   0  178.44    6.57
  -2  -3   0  188.78    5.15
  -2  -3   1  689.18   15.74
  -2  -3   1  693.58   13.77
  -2  -3   2 1020.80   23.13
  -2  -3   2 1075.65   23.09
  -2  -3   3 1593.27   31.96
  -2  -3   4   87.31    5.76
  -2  -3   4   96.33    5.14
  -2  -3   5  618.49   17.95
  -2  -3   5  578.33   17.47
  -2  -3   5  605.59   15.43
  -2  -3   5  556.26   15.48
  -2  -3   6 1799.71   35.40
  -2  -3   6 1807.86   39.73
  -2  -3   7  783.06   25.00
  -2  -3   7  880.44   21.16
  -2  -3   7  822.30   24.46
  -2  -3   7  833.70   24.46
  -2  -3   8  222.79   11.82
  -2  -3   8  235.34   11.79
  -2  -3   8  222.34   12.07
  -2  -3   9   25.21    4.11
  -2  -3   9   23.64    4.03
  -2  -3  10    1.50    1.57
  -2  -3  10    1.69    1.72
  -2  -3  11   12.17    1.91
  -2  -2 -14   46.16    4.05
  -2  -2 -13  320.91   12.63
  -2  -2 -13  315.40   11.91
  -2  -2 -13  359.50   13.41
  -2  -2 -13  350.71   12.01
  -2  -2 -12 1274.63   28.90
  -2  -2 -12 1295.07   28.72
  -2  -2 -12 1264.83   26.79
  -2  -2 -12 1342.02   30.81
  -2  -2 -11  858.19   20.71
  -2  -2 -11  930.23   22.36
  -2  -2 -11  907.84   22.16
  -2  -2 -11  901.93   21.56
  -2  -2 -11  895.47   19.91
  -2  -2 -11  901.68   20.89
  -2  -2 -11  895.72   22.96
  -2  -2 -10   24.37    3.08
  -2  -2 -10   18.96    2.57
  -2  -2 -10   19.82    2.82
  -2  -2 -10   21.36    2.87
  -2  -2 -10   19.22    2.89
  -2  -2 -10   25.18    2.73
  -2  -2 -10   17.85    2.54
  -2  -2 -10   24.20    3.28
  -2  -2  -9   21.96    2.03
  -2  -2  -9   17.82    2.48
  -2  -2  -9   16.54    2.34
  -2  -2  -9   21.34    2.66
  -2  -2  -9   20.27    2.62
  -2  -2  -9   16.22    2.40
  -2  -2  -9   18.42    2.39
  -2  -2  -9   14.87    2.34
  -2  -2  -9   15.45    2.35
  -2  -2  -8  128.80    5.70
  -2  -2  -8  134.50    4.80
  -2  -2  -8  125.54    5.77
  -2  -2  -8  124.89    5.52
  -2  -2  -8  135.40    5.72
  -2  -2  -8  127.39    5.56
  -2  -2  -8  127.72    5.40
  -2  -2  -8  125.23    5.50
  -2  -2  -7  209.67    6.86
  -2  -2  -7  214.50    7.17
  -2  -2  -7  210.60    6.62
  -2  -2  -7  217.22    6.06
  -2  -2  -7  217.16    7.03
  -2  -2  -7  220.64    6.92
  -2  -2  -6 3130.61   49.73
  -2  -2  -6 3146.53   51.16
  -2  -2  -5 4432.43   70.05
  -2  -2  -5 4374.58   69.32
  -2  -2  -5 4577.07   69.73
  -2  -2  -4 5330.59   80.04
  -2  -2  -4 5099.38   79.36
  -2  -2  -4 5133.32   79.54
  -2  -2  -3 6524.68   95.72
  -2  -2  -3 6512.15   95.62
  -2  -2  -2  723.76   13.07
  -2  -2  -2  739.32   12.26
  -2  -2  -1 1480.95   23.44
  -2  -2  -1 1448.81   22.14
  -2  -2  -1 1466.77   23.14
  -2  -2   0  148.78    5.42
  -2  -2   0  144.95    3.26
  -2  -2   0  147.45    4.00
  -2  -2   1  110.73    3.25
  -2  -2   1  107.01    4.48
  -2  -2   1  112.42    3.74
  -2  -2   2 1813.53   29.09
  -2  -2   2 1712.73   31.14
  -2  -2   2 1769.65   29.69
  -2  -2   3 2010.58   38.46
  -2  -2   3 2211.98   36.13
  -2  -2   4    4.11    1.34
  -2  -2   4    5.60    1.79
  -2  -2   4    4.04    1.33
  -2  -2   5  470.30   14.67
  -2  -2   5  512.56   13.23
  -2  -2   6  322.86   12.48
  -2  -2   6  316.54   10.53
  -2  -2   7 1068.76   26.98
  -2  -2   7 1018.85   27.14
  -2  -2   7 1018.03   23.44
  -2  -2   7  992.85   27.41
  -2  -2   8  583.41   19.34
  -2  -2   8  574.45   20.15
  -2  -2   8  608.77   19.43
  -2  -2   8  588.55   19.99
  -2  -2   8  602.31   16.74
  -2  -2   9   19.66    3.98
  -2  -2   9   23.38    4.24
  -2  -2   9   24.56    4.13
  -2  -2  10   20.70    3.61
  -2  -2  10   17.58    3.59
  -2  -2  10   21.39    3.60
  -2  -2  10   20.05    3.44
  -2  -2  11    7.96    2.16
  -2  -2  11    8.37    2.09
  -2  -1 -14   69.55    5.03
  -2  -1 -13  351.22   12.88
  -2  -1 -13  338.37   12.95
  -2  -1 -12  383.61   12.88
  -2  -1 -12  404.34   14.30
  -2  -1 -12  385.53   13.19
  -2  -1 -12  367.30   11.06
  -2  -1 -11  291.84   10.23
  -2  -1 -11  312.77   11.39
  -2  -1 -11  305.05   10.71
  -2  -1 -11  309.96   11.99
  -2  -1 -11  299.44   11.34
  -2  -1 -11  291.13    9.12
  -2  -1 -11  319.80   10.38
  -2  -1 -10   10.16    2.15
  -2  -1 -10   12.48    2.48
  -2  -1 -10   12.19    2.40
  -2  -1 -10    9.33    2.40
  -2  -1 -10   13.29    2.50
  -2  -1 -10   16.69    2.22
  -2  -1 -10   11.16    2.13
  -2  -1  -9    3.15    1.11
  -2  -1  -9   10.22    2.08
  -2  -1  -9    4.88    1.55
  -2  -1  -9    5.87    1.70
  -2  -1  -9    5.11    1.78
  -2  -1  -9    5.21    1.61
  -2  -1  -9    6.45    1.82
  -2  -1  -9    7.40    1.60
  -2  -1  -9    4.55    1.56
  -2  -1  -8  108.97    5.33
  -2  -1  -8  102.82    4.57
  -2  -1  -8  104.91    5.31
  -2  -1  -8  107.44    5.19
  -2  -1  -8  105.08    5.24
  -2  -1  -8  107.99    5.31
  -2  -1  -8  108.25    5.22
  -2  -1  -8  109.66    5.15
  -2  -1  -7   45.28    2.75
  -2  -1  -7   44.73    3.09
  -2  -1  -7   45.63    3.06
  -2  -1  -7   43.84    3.08
  -2  -1  -7   40.30    3.02
  -2  -1  -7   41.65    3.17
  -2  -1  -6  734.82   14.32
  -2  -1  -5 4914.19   76.98
  -2  -1  -5 5073.15   77.61
  -2  -1  -4 4500.22   69.27
  -2  -1  -4 4389.50   67.71
  -2  -1  -4 4461.70   68.26
  -2  -1  -4 4366.26   68.25
  -2  -1  -3 3674.90   56.98
  -2  -1  -3 3618.84   56.07
  -2  -1  -2 1352.57   21.46
  -2  -1  -2 1321.44   21.24
  -2  -1  -2 1289.37   19.80
  -2  -1  -2 1271.34   20.81
  -2  -1  -1 2262.08   34.86
  -2  -1   0  780.78   11.97
  -2  -1   1 5294.41   80.73
  -2  -1   1 5207.48   79.64
  -2  -1   2 2483.91   41.01
  -2  -1   2 2535.93   38.65
  -2  -1   3 2664.68   43.07
  -2  -1   3 2636.87   40.96
  -2  -1   4 1136.45   21.64
  -2  -1   4 1112.08   22.98
  -2  -1   5   46.81    3.41
  -2  -1   5   48.87    3.58
  -2  -1   5   41.68    3.59
  -2  -1   6    1.00    1.04
  -2  -1   6    5.30    1.68
  -2  -1   7  327.13   11.14
  -2  -1   7  336.50   12.44
  -2  -1   7  331.60   13.15
  -2  -1   7  320.73   12.95
  -2  -1   8  557.73   16.05
  -2  -1   8  582.86   17.68
  -2  -1   8  558.73   18.78
  -2  -1   8  557.33   18.54
  -2  -1   9   69.90    6.52
  -2  -1   9   65.36    5.02
  -2  -1   9   83.14    6.88
  -2  -1   9   68.00    6.47
  -2  -1  10  303.61   12.92
  -2  -1  10  285.66   12.80
  -2  -1  11   55.34    5.05
  -2  -1  11   55.75    5.03
  -2  -1  12   15.65    2.33
  -2  -1  12   15.79    2.25
  -2   0 -14   17.70    2.20
  -2   0 -13   71.18    4.69
  -2   0 -13   69.32    4.92
  -2   0 -12  108.30    6.50
  -2   0 -12  105.88    6.85
  -2   0 -11  160.89    6.78
  -2   0 -11  165.67    8.58
  -2   0 -11  169.44    7.53
  -2   0 -11  174.34    8.39
  -2   0 -10   69.93    5.14
  -2   0 -10   76.88    4.96
  -2   0 -10   67.00    4.41
  -2   0 -10   71.94    5.25
  -2   0 -10   66.39    4.66
  -2   0 -10   70.60    5.15
  -2   0  -9  278.07    9.97
  -2   0  -9  275.49    9.76
  -2   0  -9  278.23    9.81
  -2   0  -9  292.87    9.12
  -2   0  -9  273.28   10.02
  -2   0  -9  291.78    9.80
  -2   0  -9  273.25    9.19
  -2   0  -9  264.44    8.48
  -2   0  -8   87.34    4.92
  -2   0  -8   82.36    4.62
  -2   0  -8   89.96    5.11
  -2   0  -8   87.39    4.55
  -2   0  -8   86.60    4.90
  -2   0  -8   82.60    4.84
  -2   0  -8   87.84    4.83
  -2   0  -8   85.45    4.88
  -2   0  -8   93.54    4.80
  -2   0  -7  154.56    6.07
  -2   0  -7  161.41    5.83
  -2   0  -7  162.87    6.29
  -2   0  -7  155.64    6.56
  -2   0  -7  159.70    5.87
  -2   0  -7  167.08    6.35
  -2   0  -7  157.20    6.23
  -2   0  -6  420.25   10.47
  -2   0  -6  415.94   10.44
  -2   0  -6  424.58   10.02
  -2   0  -6  408.45   10.12
  -2   0  -6  421.72   11.22
  -2   0  -5 5024.26   78.17
  -2   0  -4 4226.77   64.89
  -2   0  -4 4116.61   64.64
  -2   0  -3  160.81    3.53
  -2   0  -3  153.25    4.02
  -2   0  -2  268.78    5.05
  -2   0  -2  277.33    5.54
  -2   0  -1  353.67    6.09
  -2   0   0  816.30   12.95
  -2   0   1 4457.49   67.14
  -2   0   2 4748.55   72.27
  -2   0   2 4717.18   72.84
  -2   0   3 2590.23   41.84
  -2   0   3 2599.33   41.40
  -2   0   4 3497.72   58.84
  -2   0   4 3569.84   55.65
  -2   0   5  427.41   11.44
  -2   0   6  468.62   14.15
  -2   0   6  532.86   14.24
  -2   0   7  476.07   13.86
  -2   0   7  515.62   15.11
  -2   0   7  488.37   15.24
  -2   0   7  469.20   15.13
  -2   0   8  101.14    6.07
  -2   0   8  106.92    7.30
  -2   0   8   95.52    6.77
  -2   0   8   95.72    6.88
  -2   0   9   56.02    5.31
  -2   0   9   52.92    4.56
  -2   0   9   49.42    5.36
  -2   0   9   46.12    5.29
  -2   0  10  648.67   19.42
  -2   0  10  616.49   19.92
  -2   0  11   43.06    4.81
  -2   0  11   58.22    5.31
  -2   0  12   77.79    4.94
  -2   0  12   78.01    4.15
  -2   1 -13   13.78    2.58
  -2   1 -13   13.23    2.34
  -2   1 -13   11.93    1.96
  -2   1 -12   33.88    3.86
  -2   1 -12   34.96    3.49
  -2   1 -12   35.00    3.67
  -2   1 -11  117.14    7.07
  -2   1 -11  119.07    6.82
  -2   1 -11  132.42    6.89
  -2   1 -11  128.26    7.42
  -2   1 -10   20.48    3.12
  -2   1 -10   26.63    3.06
  -2   1 -10   24.78    2.64
  -2   1 -10   27.82    3.57
  -2   1 -10   24.50    2.90
  -2   1 -10   28.56    3.46
  -2   1 -10   24.40    3.29
  -2   1  -9  609.16   16.54
  -2   1  -9  570.13   15.97
  -2   1  -9  636.40   15.26
  -2   1  -9  630.69   17.17
  -2   1  -9  631.22   15.91
  -2   1  -9  641.86   16.80
  -2   1  -9  610.37   16.75
  -2   1  -8 1779.54   33.87
  -2   1  -8 1688.32   34.03
  -2   1  -8 1702.36   33.19
  -2   1  -8 1778.06   32.84
  -2   1  -8 1741.17   33.86
  -2   1  -8 1774.53   32.99
  -2   1  -8 1709.10   33.39
  -2   1  -8 1739.83   33.58
  -2   1  -8 1710.74   32.14
  -2   1  -7   51.77    3.50
  -2   1  -7   45.59    3.31
  -2   1  -7   43.61    3.24
  -2   1  -7   43.50    3.43
  -2   1  -7   44.98    3.49
  -2   1  -7   51.39    3.94
  -2   1  -7   43.50    3.26
  -2   1  -6 1238.95   24.12
  -2   1  -6 1212.92   25.31
  -2   1  -6 1212.34   23.37
  -2   1  -6 1290.95   24.42
  -2   1  -6 1235.49   23.49
  -2   1  -6 1308.47   23.92
  -2   1  -5 1743.48   30.32
  -2   1  -5 1740.59   29.82
  -2   1  -4 1822.54   29.99
  -2   1  -3  108.68    3.26
  -2   1  -3  114.29    3.82
  -2   1  -2  939.31   16.10
  -2   1  -2  893.86   14.93
  -2   1  -1 1576.12   24.89
  -2   1  -1 1556.62   24.34
  -2   1  -1 1597.11   25.49
  -2   1   0  603.71   11.30
  -2   1   1  380.26    7.75
  -2   1   1  373.74    7.03
  -2   1   2 4992.59   74.73
  -2   1   2 4850.37   74.63
  -2   1   2 4824.62   75.52
  -2   1   3 4846.19   74.37
  -2   1   3 4673.33   73.20
  -2   1   4 4046.35   63.39
  -2   1   4 3824.72   61.12
  -2   1   5  953.33   19.90
  -2   1   5  936.09   17.63
  -2   1   6  491.58   13.44
  -2   1   6  475.90   12.99
  -2   1   6  471.41   10.91
  -2   1   7  226.37    9.09
  -2   1   7  245.28    9.50
  -2   1   8  272.59   10.49
  -2   1   8  302.55   12.15
  -2   1   8  315.29   11.68
  -2   1   8  280.75   11.48
  -2   1   8  301.43   11.20
  -2   1   9  362.67   13.28
  -2   1   9  357.91   13.81
  -2   1   9  348.21   12.42
  -2   1   9  373.05   12.98
  -2   1  10  627.16   19.44
  -2   1  10  601.21   19.88
  -2   1  11  115.49    7.96
  -2   1  11  137.80    8.49
  -2   1  11  137.07    7.83
  -2   1  12   54.45    4.25
  -2   1  12   47.42    4.45
  -2   1  12   42.71    4.32
  -2   1  13   25.66    2.52
  -2   2 -12  102.66    5.18
  -2   2 -12  107.75    6.24
  -2   2 -11   23.12    3.26
  -2   2 -11   18.25    2.66
  -2   2 -11   15.64    2.90
  -2   2 -10  231.45    9.89
  -2   2 -10  229.51    9.24
  -2   2 -10  216.99    7.96
  -2   2 -10  228.96    9.94
  -2   2  -9  640.35   17.55
  -2   2  -9  655.19   15.99
  -2   2  -9  661.75   17.31
  -2   2  -9  675.06   18.31
  -2   2  -9  627.38   17.80
  -2   2  -8 1455.60   30.12
  -2   2  -8 1478.14   30.40
  -2   2  -8 1479.78   28.97
  -2   2  -8 1522.66   30.27
  -2   2  -8 1507.35   28.20
  -2   2  -8 1491.16   30.67
  -2   2  -7   19.06    2.63
  -2   2  -7   14.40    2.47
  -2   2  -7   14.16    2.18
  -2   2  -7   14.85    2.26
  -2   2  -7   17.80    2.46
  -2   2  -7   15.57    2.20
  -2   2  -6  638.73   15.67
  -2   2  -6  689.89   15.71
  -2   2  -6  659.97   13.18
  -2   2  -6  662.91   15.37
  -2   2  -5 1097.63   21.63
  -2   2  -5 1053.80   20.17
  -2   2  -5 1073.66   21.06
  -2   2  -4 1201.54   21.38
  -2   2  -4 1255.84   22.80
  -2   2  -3  974.28   16.99
  -2   2  -3  998.71   18.24
  -2   2  -3  952.55   16.67
  -2   2  -2   56.41    2.16
  -2   2  -2   60.08    2.70
  -2   2  -1   30.42    1.69
  -2   2  -1   30.20    1.77
  -2   2   0  404.33    7.87
  -2   2   0  388.43    6.30
  -2   2   1   41.79    1.66
  -2   2   1   43.45    2.39
  -2   2   1   38.23    2.58
  -2   2   2 4398.74   66.48
  -2   2   2 4310.79   66.62
  -2   2   2 4402.17   65.66
  -2   2   3 5500.33   85.57
  -2   2   3 5692.85   86.81
  -2   2   4 1524.64   26.87
  -2   2   5  585.31   14.55
  -2   2   5  611.20   13.30
  -2   2   6   97.05    5.49
  -2   2   6  100.64    4.68
  -2   2   7    6.49    2.04
  -2   2   7    8.32    1.98
  -2   2   7    9.22    1.84
  -2   2   8  938.71   22.77
  -2   2   8  911.39   21.72
  -2   2   9  817.77   21.64
  -2   2   9  829.26   20.69
  -2   2  10  480.64   15.57
  -2   2  10  439.87   16.09
  -2   2  11  786.42   20.49
  -2   2  11  752.12   21.55
  -2   2  12   82.34    5.06
  -2   2  12   76.95    5.93
  -2   2  12   81.25    5.75
  -2   2  13   19.11    2.45
  -2   2  13   23.58    2.60
  -2   3 -12    6.63    1.63
  -2   3 -12    5.85    1.71
  -2   3 -11   89.23    5.57
  -2   3 -11   81.82    4.61
  -2   3 -11   82.16    5.04
  -2   3 -11   87.46    5.73
  -2   3 -10  720.55   19.10
  -2   3 -10  718.31   17.67
  -2   3 -10  697.48   18.98
  -2   3  -9 1290.56   29.10
  -2   3  -9 1324.24   29.77
  -2   3  -9 1329.45   27.85
  -2   3  -9 1300.82   28.99
  -2   3  -8  731.65   19.35
  -2   3  -8  752.12   17.18
  -2   3  -8  733.21   19.27
  -2   3  -8  782.47   18.71
  -2   3  -8  710.70   18.82
  -2   3  -8  678.10   18.81
  -2   3  -7  324.73   11.27
  -2   3  -7  324.94    9.90
  -2   3  -7  319.05   10.83
  -2   3  -7  333.28   10.81
  -2   3  -7  326.76   11.00
  -2   3  -7  297.89   11.50
  -2   3  -6    9.84    1.99
  -2   3  -6   11.42    2.14
  -2   3  -6    7.78    2.03
  -2   3  -6    9.18    2.10
  -2   3  -5  104.69    5.18
  -2   3  -5  106.87    5.43
  -2   3  -5   95.47    4.81
  -2   3  -5   98.38    4.00
  -2   3  -4  763.81   16.55
  -2   3  -4  743.44   16.25
  -2   3  -4  771.92   16.72
  -2   3  -4  743.86   15.10
  -2   3  -3  367.46    8.79
  -2   3  -3  382.54    9.77
  -2   3  -3  388.49    9.27
  -2   3  -2  171.58    5.53
  -2   3  -2  177.94    5.57
  -2   3  -1 2828.45   46.55
  -2   3  -1 2953.69   47.23
  -2   3  -1 2886.06   46.38
  -2   3   0  149.50    5.04
  -2   3   0  155.33    4.46
  -2   3   0  139.50    4.84
  -2   3   1  650.73   12.99
  -2   3   1  631.60   13.38
  -2   3   1  612.54   11.41
  -2   3   2 2900.80   49.16
  -2   3   2 3264.24   49.24
  -2   3   2 2834.27   45.07
  -2   3   2 3122.58   48.73
  -2   3   2 2971.05   47.64
  -2   3   3 4799.15   74.40
  -2   3   3 4711.70   73.31
  -2   3   3 4661.90   74.42
  -2   3   4  448.62   11.16
  -2   3   4  443.93   11.42
  -2   3   5   71.68    4.14
  -2   3   5   75.45    4.47
  -2   3   6  222.75    7.99
  -2   3   7   84.99    5.04
  -2   3   7   85.25    4.86
  -2   3   8  216.77    8.71
  -2   3   8  209.51    8.55
  -2   3   9 1200.76   27.94
  -2   3   9 1129.52   27.85
  -2   3   9 1190.68   26.66
  -2   3  10  774.40   23.12
  -2   3  10  730.24   20.91
  -2   3  10  763.68   19.49
  -2   3  11  754.87   18.97
  -2   3  11  737.69   21.73
  -2   3  11  757.80   20.99
  -2   3  12  301.93   11.50
  -2   3  12  379.02   12.44
  -2   3  13  127.44    6.12
  -2   3  13  123.40    5.71
  -2   4 -11   39.68    3.16
  -2   4 -11   36.31    3.33
  -2   4 -10  535.47   15.37
  -2   4 -10  531.35   15.14
  -2   4 -10  545.58   14.50
  -2   4  -9  593.42   16.91
  -2   4  -9  627.77   17.84
  -2   4  -9  579.82   15.20
  -2   4  -9  594.04   16.87
  -2   4  -9  594.93   16.25
  -2   4  -8  463.29   14.74
  -2   4  -8  489.01   15.28
  -2   4  -8  481.13   13.76
  -2   4  -8  484.21   15.00
  -2   4  -8  488.01   14.53
  -2   4  -7  784.27   19.99
  -2   4  -7  775.18   17.39
  -2   4  -7  821.95   20.35
  -2   4  -7  802.14   19.12
  -2   4  -7  793.29   20.30
  -2   4  -7  829.87   20.12
  -2   4  -6    8.50    2.14
  -2   4  -6   10.08    2.19
  -2   4  -6    3.46    1.71
  -2   4  -6    8.07    2.15
  -2   4  -5  398.63   12.21
  -2   4  -5  383.42    9.73
  -2   4  -5  391.70   11.69
  -2   4  -5  406.90   12.04
  -2   4  -5  411.31   12.15
  -2   4  -5  402.01   12.01
  -2   4  -4  102.27    4.46
  -2   4  -4  117.36    5.57
  -2   4  -4  105.09    5.42
  -2   4  -4  108.59    5.18
  -2   4  -4  120.68    5.72
  -2   4  -3  192.52    6.73
  -2   4  -3  185.64    6.90
  -2   4  -3  185.01    6.17
  -2   4  -3  175.03    6.13
  -2   4  -3  194.35    6.94
  -2   4  -2  544.44   12.29
  -2   4  -2  544.71   12.73
  -2   4  -2  522.12   12.38
  -2   4  -2  524.04   12.44
  -2   4  -1 3975.97   63.41
  -2   4  -1 4030.48   64.96
  -2   4  -1 3931.27   63.90
  -2   4  -1 3910.37   63.61
  -2   4   0  398.13   10.05
  -2   4   0  391.76    9.17
  -2   4   1 1669.13   29.59
  -2   4   1 1650.40   29.02
  -2   4   1 1599.47   27.29
  -2   4   2 1791.56   32.33
  -2   4   2 1752.96   31.16
  -2   4   2 1791.44   31.70
  -2   4   3 1595.85   28.77
  -2   4   3 1638.11   29.50
  -2   4   3 1670.95   30.05
  -2   4   4  702.81   16.08
  -2   4   4  677.97   17.03
  -2   4   4  723.11   16.30
  -2   4   5  270.03    9.19
  -2   4   5  270.96    9.12
  -2   4   5  264.88   10.00
  -2   4   6   50.91    4.41
  -2   4   6   53.16    3.69
  -2   4   6   56.74    4.36
  -2   4   6   56.98    4.35
  -2   4   7   30.71    3.23
  -2   4   7   29.59    3.49
  -2   4   7   22.21    3.11
  -2   4   8   24.10    3.64
  -2   4   8   29.04    3.46
  -2   4   8   20.45    3.13
  -2   4   8   24.31    3.27
  -2   4   9 1216.62   30.49
  -2   4   9 1182.73   27.53
  -2   4   9 1151.12   27.17
  -2   4  10 1926.97   41.66
  -2   4  10 2004.09   40.53
  -2   4  10 1938.22   43.57
  -2   4  11  885.58   24.57
  -2   4  11 1032.58   24.31
  -2   4  12  266.80   10.85
  -2   4  12  269.50   10.03
  -2   4  12  245.03   10.29
  -2   4  13   44.15    3.74
  -2   4  13   37.69    3.53
  -2   4  13   39.87    3.19
  -2   5 -10  195.70    7.74
  -2   5 -10  207.61    7.22
  -2   5  -9  931.27   20.83
  -2   5  -9  958.97   22.28
  -2   5  -8  782.44   20.80
  -2   5  -8  808.87   18.40
  -2   5  -8  797.64   19.52
  -2   5  -8  841.44   20.86
  -2   5  -7  516.10   15.78
  -2   5  -7  510.85   14.00
  -2   5  -7  517.48   14.98
  -2   5  -7  535.94   15.84
  -2   5  -6  109.67    5.80
  -2   5  -6  110.60    6.24
  -2   5  -5  280.95   10.04
  -2   5  -5  263.38    9.88
  -2   5  -5  269.69   10.08
  -2   5  -4  209.46    8.42
  -2   5  -4  213.65    7.16
  -2   5  -4  209.72    8.12
  -2   5  -4  218.54    8.60
  -2   5  -3  314.80    9.48
  -2   5  -3  318.52   10.04
  -2   5  -3  329.04   10.61
  -2   5  -3  335.42   10.54
  -2   5  -3  324.49    9.33
  -2   5  -2 1605.37   29.85
  -2   5  -2 1587.62   30.22
  -2   5  -2 1592.31   29.78
  -2   5  -2 1704.87   30.92
  -2   5  -2 1639.73   30.73
  -2   5  -1  525.91   13.03
  -2   5  -1  556.82   14.18
  -2   5  -1  555.47   12.99
  -2   5  -1  523.78   12.80
  -2   5  -1  544.48   13.07
  -2   5   0  534.69   12.82
  -2   5   0  534.17   14.72
  -2   5   0  534.84   13.37
  -2   5   1  283.89    9.06
  -2   5   1  288.52    8.67
  -2   5   1  289.31    8.78
  -2   5   2  648.67   15.80
  -2   5   2  665.57   15.22
  -2   5   3 1095.06   23.36
  -2   5   4 1172.03   24.04
  -2   5   4 1196.36   24.34
  -2   5   5  157.76    6.36
  -2   5   5  174.05    7.62
  -2   5   5  165.23    7.87
  -2   5   5  185.12    7.61
  -2   5   6  151.49    7.95
  -2   5   6  159.42    6.90
  -2   5   6  167.27    8.01
  -2   5   6  155.78    8.01
  -2   5   6  170.87    7.71
  -2   5   7   46.48    4.66
  -2   5   7   48.08    4.17
  -2   5   7   53.37    4.87
  -2   5   7   48.65    4.42
  -2   5   7   46.72    4.70
  -2   5   8   18.79    3.42
  -2   5   8   23.63    3.32
  -2   5   8   19.88    3.32
  -2   5   8   18.46    3.10
  -2   5   8   16.14    2.62
  -2   5   8   16.53    3.24
  -2   5   9  897.84   25.25
  -2   5   9  906.80   22.92
  -2   5   9  873.07   21.67
  -2   5   9  926.44   23.72
  -2   5   9  905.85   23.77
  -2   5  10 2379.99   44.31
  -2   5  10 2299.62   46.38
  -2   5  11  758.97   19.30
  -2   5  11  758.87   21.04
  -2   5  12   96.05    6.21
  -2   5  12   92.24    6.18
  -2   5  12   98.77    5.44
  -2   5  12   81.01    5.70
  -2   5  12   91.42    6.05
  -2   5  13   38.27    3.38
  -2   5  13   39.99    2.87
  -2   5  13   38.52    3.47
  -2   6  -9  698.86   16.98
  -2   6  -8 1208.23   25.04
  -2   6  -8 1263.47   27.06
  -2   6  -8 1282.51   27.76
  -2   6  -7  399.93   12.20
  -2   6  -7  412.38   13.33
  -2   6  -7  414.96   13.68
  -2   6  -6   27.31    3.13
  -2   6  -6   30.62    3.63
  -2   6  -6   27.75    3.53
  -2   6  -6   27.36    2.90
  -2   6  -6   27.83    3.52
  -2   6  -5   43.46    3.84
  -2   6  -5   42.27    4.18
  -2   6  -5   41.67    4.05
  -2   6  -5   38.82    3.38
  -2   6  -4  146.31    7.44
  -2   6  -4  146.55    7.44
  -2   6  -4  146.67    7.07
  -2   6  -4  138.32    7.23
  -2   6  -3  598.42   15.61
  -2   6  -3  628.25   16.78
  -2   6  -3  619.57   16.28
  -2   6  -2 1852.03   34.56
  -2   6  -2 1919.20   36.11
  -2   6  -2 1867.43   35.42
  -2   6  -1 1489.19   29.41
  -2   6  -1 1506.26   29.89
  -2   6  -1 1483.50   27.98
  -2   6  -1 1509.15   29.16
  -2   6  -1 1507.44   29.20
  -2   6   0 1300.24   26.07
  -2   6   0 1321.38   27.23
  -2   6   0 1309.89   26.20
  -2   6   0 1274.14   27.58
  -2   6   0 1280.05   25.18
  -2   6   0 1291.71   26.11
  -2   6   1  154.60    6.72
  -2   6   1  156.29    7.01
  -2   6   1  159.39    6.45
  -2   6   2   94.61    4.68
  -2   6   2   90.61    5.39
  -2   6   2   96.19    5.12
  -2   6   3  114.46    5.44
  -2   6   3  110.26    5.01
  -2   6   3   97.62    5.87
  -2   6   3  100.47    5.46
  -2   6   4  198.13    8.82
  -2   6   4  206.10    8.08
  -2   6   4  224.77    7.89
  -2   6   5  155.82    7.71
  -2   6   5  160.83    7.61
  -2   6   5  155.59    7.85
  -2   6   5  161.49    7.47
  -2   6   6 1360.67   29.16
  -2   6   6 1328.97   28.00
  -2   6   6 1146.50   28.28
  -2   6   6 1224.77   28.52
  -2   6   6 1237.69   25.70
  -2   6   6 1248.33   27.69
  -2   6   7  308.86   10.78
  -2   6   7  314.21   12.31
  -2   6   7  287.89   12.08
  -2   6   7  319.57   12.76
  -2   6   7  314.24   11.65
  -2   6   8  229.15    9.72
  -2   6   8  223.20   10.51
  -2   6   8  205.47   10.45
  -2   6   8  250.74   11.62
  -2   6   8  232.35   10.10
  -2   6   9  803.20   21.21
  -2   6   9  817.27   21.36
  -2   6   9  856.72   23.64
  -2   6  10 1119.05   26.27
  -2   6  10 1091.87   27.01
  -2   6  10 1077.99   23.72
  -2   6  10 1023.79   26.53
  -2   6  11  640.60   18.63
  -2   6  11  621.76   15.79
  -2   6  11  642.12   18.08
  -2   6  12   74.77    5.18
  -2   6  12   82.61    5.55
  -2   6  12   80.64    4.32
  -2   6  12   87.13    5.72
  -2   6  13  145.44    6.23
  -2   6  13  151.05    6.39
  -2   7  -8  399.46   11.81
  -2   7  -8  375.77   10.74
  -2   7  -8  380.97   11.27
  -2   7  -7  148.06    7.36
  -2   7  -7  137.48    6.84
  -2   7  -7  144.47    6.72
  -2   7  -6    4.36    1.58
  -2   7  -6    7.73    2.13
  -2   7  -6    5.86    2.06
  -2   7  -6    2.10    1.55
  -2   7  -5   16.61    2.45
  -2   7  -5   18.25    2.83
  -2   7  -4   52.63    4.16
  -2   7  -4   47.83    4.47
  -2   7  -4   47.28    3.57
  -2   7  -4   51.74    4.56
  -2   7  -3  684.58   18.13
  -2   7  -3  701.61   18.60
  -2   7  -3  691.49   18.85
  -2   7  -3  727.49   18.95
  -2   7  -2 1083.35   24.26
  -2   7  -2 1104.47   25.09
  -2   7  -2 1072.38   25.22
  -2   7  -1 1429.38   29.96
  -2   7  -1 1501.39   30.59
  -2   7  -1 1439.31   29.33
  -2   7   0  952.80   20.81
  -2   7   0 1024.61   23.32
  -2   7   0 1004.51   23.05
  -2   7   0 1028.42   22.79
  -2   7   1  228.25    9.39
  -2   7   1  208.29    7.95
  -2   7   1  213.73    8.84
  -2   7   1  210.78    8.65
  -2   7   2  511.29   15.18
  -2   7   2  494.95   13.75
  -2   7   2  513.11   14.90
  -2   7   2  522.39   13.46
  -2   7   3  482.70   14.72
  -2   7   3  480.99   13.84
  -2   7   3  477.18   14.44
  -2   7   3  497.22   13.48
  -2   7   4   21.17    3.06
  -2   7   4   20.58    3.02
  -2   7   4   17.98    2.70
  -2   7   4   18.91    2.82
  -2   7   4   21.26    2.76
  -2   7   5  714.93   18.53
  -2   7   5  675.49   19.13
  -2   7   5  709.72   18.45
  -2   7   5  725.17   17.85
  -2   7   6 1046.68   25.76
  -2   7   6 1059.35   24.29
  -2   7   6 1085.31   25.12
  -2   7   6 1109.70   26.18
  -2   7   7  700.35   20.26
  -2   7   7  678.56   18.60
  -2   7   7  612.06   16.33
  -2   7   7  620.60   17.83
  -2   7   7  679.36   19.40
  -2   7   7  572.01   18.19
  -2   7   7  644.28   18.53
  -2   7   8  154.45    9.27
  -2   7   8  151.23    8.16
  -2   7   8  136.45    7.06
  -2   7   8  143.25    8.06
  -2   7   8  143.06    8.15
  -2   7   8  141.05    8.26
  -2   7   8  127.04    8.12
  -2   7   9  361.30   14.55
  -2   7   9  405.05   13.15
  -2   7   9  426.79   16.09
  -2   7   9  423.60   14.65
  -2   7   9  384.09   14.10
  -2   7  10  276.43   10.58
  -2   7  10  289.06   11.64
  -2   7  10  278.61   11.61
  -2   7  11  392.79   13.20
  -2   7  11  391.84   13.38
  -2   7  11  374.91   13.36
  -2   7  12  130.99    6.58
  -2   7  12  112.92    6.28
  -2   7  12  132.46    6.68
  -2   7  13   24.26    2.52
  -2   7  13   21.79    2.32
  -2   8  -7   39.16    3.38
  -2   8  -7   37.07    2.88
  -2   8  -7   40.31    3.26
  -2   8  -6   22.74    2.95
  -2   8  -6   22.66    2.85
  -2   8  -6   23.81    2.69
  -2   8  -5    4.05    1.89
  -2   8  -5    2.06    1.40
  -2   8  -4    5.77    1.65
  -2   8  -4    6.55    1.97
  -2   8  -3  256.49   10.28
  -2   8  -3  245.35   10.08
  -2   8  -3  230.67    8.71
  -2   8  -3  245.83   10.27
  -2   8  -3  251.95   10.01
  -2   8  -2 1785.15   36.37
  -2   8  -2 1789.58   36.87
  -2   8  -2 1783.87   36.55
  -2   8  -2 1788.72   37.14
  -2   8  -2 1814.14   36.37
  -2   8  -1 3033.98   55.08
  -2   8  -1 3022.70   55.64
  -2   8  -1 3005.31   55.26
  -2   8   0 1201.23   26.35
  -2   8   0 1159.38   26.69
  -2   8   1  524.31   15.80
  -2   8   1  529.06   15.86
  -2   8   1  491.70   13.82
  -2   8   1  529.48   15.61
  -2   8   2   87.64    6.25
  -2   8   2   92.47    6.05
  -2   8   2   87.61    5.96
  -2   8   2   86.81    5.37
  -2   8   3   94.09    5.86
  -2   8   3   82.64    5.82
  -2   8   3   79.67    5.82
  -2   8   3   87.52    5.39
  -2   8   3   76.66    5.76
  -2   8   4  182.34    8.14
  -2   8   4  165.54    8.18
  -2   8   4  170.33    8.68
  -2   8   4  155.77    8.35
  -2   8   5  856.12   21.40
  -2   8   5  833.52   20.35
  -2   8   5  887.49   22.43
  -2   8   5  872.35   21.29
  -2   8   5  833.35   22.26
  -2   8   6  925.19   22.38
  -2   8   6  905.75   21.75
  -2   8   6  889.46   22.49
  -2   8   6  819.71   21.81
  -2   8   6  847.38   22.88
  -2   8   7  513.80   16.41
  -2   8   7  555.39   16.27
  -2   8   7  561.53   18.00
  -2   8   7  550.08   16.53
  -2   8   7  530.75   16.98
  -2   8   8   38.90    4.30
  -2   8   8   34.21    4.38
  -2   8   8   33.85    4.59
  -2   8   8   36.51    4.28
  -2   8   8   31.19    3.83
  -2   8   9  138.95    7.74
  -2   8   9  138.33    8.12
  -2   8   9  126.80    7.41
  -2   8  10  129.41    7.19
  -2   8  10  126.54    7.21
  -2   8  10  113.63    7.18
  -2   8  11  229.60    9.09
  -2   8  11  235.85    9.38
  -2   8  12   54.77    3.88
  -2   8  12   58.25    4.09
  -2   8  12   63.96    4.29
  -2   8  12   62.07    4.31
  -2   9  -6   82.21    4.46
  -2   9  -5  227.95    8.65
  -2   9  -5  220.92    7.46
  -2   9  -4   67.65    4.38
  -2   9  -4   71.95    5.05
  -2   9  -4   72.73    4.78
  -2   9  -3   76.14    4.92
  -2   9  -2  656.33   17.29
  -2   9  -2  680.86   18.31
  -2   9  -2  653.76   17.66
  -2   9  -2  668.91   18.43
  -2   9  -1 1255.50   27.09
  -2   9  -1 1161.28   27.63
  -2   9  -1 1225.49   27.71
  -2   9  -1 1248.50   28.12
  -2   9  -1 1205.39   27.17
  -2   9   0 1039.63   24.85
  -2   9   0 1049.63   25.27
  -2   9   0 1001.38   24.29
  -2   9   1  191.44    9.17
  -2   9   1  187.47    9.04
  -2   9   1  183.65    8.92
  -2   9   2   27.99    3.88
  -2   9   2   31.21    3.91
  -2   9   2   27.54    3.14
  -2   9   3   70.24    5.74
  -2   9   3   65.67    5.58
  -2   9   3   74.94    5.79
  -2   9   3   64.80    5.00
  -2   9   4  349.35   12.47
  -2   9   4  341.96   11.82
  -2   9   4  340.85   13.05
  -2   9   4  354.70   13.23
  -2   9   4  339.94   13.15
  -2   9   5  759.02   20.47
  -2   9   5  709.48   19.10
  -2   9   5  742.70   20.56
  -2   9   5  706.99   20.64
  -2   9   5  720.77   20.42
  -2   9   6  661.62   19.75
  -2   9   6  695.00   18.37
  -2   9   6  700.09   20.08
  -2   9   6  665.87   18.72
  -2   9   7  863.03   22.27
  -2   9   7  816.51   22.83
  -2   9   8  471.68   14.58
  -2   9   8  483.77   15.42
  -2   9   8  465.19   15.81
  -2   9   8  507.16   15.04
  -2   9   9    7.64    2.45
  -2   9   9    5.75    2.18
  -2   9   9   10.34    2.38
  -2   9  10  104.80    6.39
  -2   9  10  122.80    6.31
  -2   9  10   99.98    6.17
  -2   9  10  107.04    6.05
  -2   9  10  100.41    6.04
  -2   9  11   27.88    3.16
  -2   9  11   28.93    2.95
  -2   9  11   29.63    3.21
  -2   9  12   20.33    2.17
  -2   9  12   21.12    2.35
  -2  10  -4   89.41    4.46
  -2  10  -4   88.17    4.78
  -2  10  -3   38.35    3.28
  -2  10  -3   41.50    3.64
  -2  10  -2  482.36   13.56
  -2  10  -1  519.14   13.86
  -2  10  -1  519.90   14.50
  -2  10  -1  542.43   15.31
  -2  10   0  203.34    8.94
  -2  10   0  220.83    9.33
  -2  10   0  214.95    9.39
  -2  10   0  208.85    8.63
  -2  10   0  188.72    7.95
  -2  10   0  208.59    9.11
  -2  10   1   12.70    2.60
  -2  10   1   10.97    2.55
  -2  10   1   10.81    2.54
  -2  10   1    8.97    2.16
  -2  10   2   11.55    2.58
  -2  10   2    8.81    2.26
  -2  10   2   13.18    2.85
  -2  10   3   19.11    3.17
  -2  10   3   16.50    2.90
  -2  10   3   13.27    2.95
  -2  10   3   16.34    3.03
  -2  10   4  106.14    6.97
  -2  10   4  110.33    6.93
  -2  10   4  110.72    7.12
  -2  10   5  820.92   21.77
  -2  10   5  793.11   21.08
  -2  10   5  801.82   19.85
  -2  10   5  803.95   21.73
  -2  10   6 1123.58   25.31
  -2  10   6 1098.68   26.79
  -2  10   7  747.27   19.36
  -2  10   7  773.65   18.46
  -2  10   7  741.29   20.46
  -2  10   8  326.76   11.85
  -2  10   8  320.15   11.32
  -2  10   8  344.04   10.86
  -2  10   8  315.86   11.91
  -2  10   9   48.29    4.19
  -2  10   9   54.21    4.39
  -2  10   9   58.00    4.09
  -2  10  10  142.29    6.46
  -2  10  10  142.79    6.56
  -2  10  10  142.53    5.91
  -2  10  11   13.13    1.96
  -2  10  11   14.21    2.08
  -2  10  11   13.19    1.69
  -2  11  -1  310.21    9.15
  -2  11   0  166.40    7.09
  -2  11   1   15.56    2.55
  -2  11   1   16.41    2.58
  -2  11   1   17.00    2.52
  -2  11   1   17.71    2.53
  -2  11   2   51.22    4.39
  -2  11   2   50.79    4.19
  -2  11   3   20.60    2.86
  -2  11   3   20.86    2.97
  -2  11   3   26.29    3.39
  -2  11   4   74.21    5.44
  -2  11   4   74.50    5.09
  -2  11   4   76.66    5.32
  -2  11   4   83.73    5.68
  -2  11   5  572.72   16.48
  -2  11   5  554.00   15.29
  -2  11   5  582.46   16.06
  -2  11   6 1669.82   34.29
  -2  11   6 1736.03   32.26
  -2  11   6 1729.29   34.66
  -2  11   7  957.19   20.32
  -2  11   7  918.37   21.68
  -2  11   8  144.05    6.89
  -2  11   8  153.59    7.15
  -2  11   9   59.47    4.02
  -2  11   9   64.24    4.28
  -2  11   9   65.37    3.96
  -2  11  10    6.45    1.40
  -2  12   2  194.23    7.05
  -2  12   3  216.72    7.40
  -2  12   3  214.48    7.83
  -2  12   4    5.14    1.63
  -2  12   4    5.37    1.62
  -2  12   5  193.07    7.51
  -2  12   5  181.63    6.96
  -2  12   6  433.72   11.94
  -2  12   6  412.25   10.99
  -2  12   7  271.19    8.72
  -2  12   8   53.20    3.45
  -2  12   8   49.81    3.26
  -1 -13 -10    5.63    1.52
  -1 -13  -9  178.17    6.78
  -1 -13  -8  471.55   11.76
  -1 -13  -8  483.04   12.76
  -1 -13  -7  581.96   14.19
  -1 -13  -7  640.69   15.09
  -1 -13  -6  374.87   10.57
  -1 -13  -5   16.76    2.22
  -1 -13  -4   58.52    3.71
  -1 -13  -3    8.71    1.44
  -1 -13  -3    8.88    1.54
  -1 -13  -3   10.26    1.81
  -1 -13  -2   62.50    3.77
  -1 -13  -2   56.33    3.20
  -1 -12 -12   57.62    3.49
  -1 -12 -11   54.15    3.82
  -1 -12 -11   57.10    3.93
  -1 -12 -10   86.37    5.15
  -1 -12 -10   96.20    5.42
  -1 -12  -9  193.15    7.84
  -1 -12  -9  181.28    7.93
  -1 -12  -9  172.85    6.74
  -1 -12  -8  726.33   18.57
  -1 -12  -8  713.45   16.95
  -1 -12  -8  713.06   16.95
  -1 -12  -7  718.33   18.74
  -1 -12  -7  710.99   17.47
  -1 -12  -7  689.07   17.05
  -1 -12  -6  481.96   14.60
  -1 -12  -6  456.03   13.58
  -1 -12  -5   57.76    4.72
  -1 -12  -5   57.11    4.23
  -1 -12  -4   56.33    3.87
  -1 -12  -4   61.10    4.37
  -1 -12  -3   28.18    2.89
  -1 -12  -3   27.30    2.96
  -1 -12  -2  140.70    6.25
  -1 -12  -2  135.44    6.05
  -1 -12  -1  465.69   13.18
  -1 -12   0  413.37   11.42
  -1 -12   0  380.53   10.73
  -1 -12   1  163.97    6.01
  -1 -11 -13  119.51    5.35
  -1 -11 -12  333.44   10.21
  -1 -11 -12  364.16   10.80
  -1 -11 -12  357.24   11.16
  -1 -11 -11  283.74   10.07
  -1 -11 -11  270.23   10.29
  -1 -11 -10  158.90    7.61
  -1 -11 -10  165.93    8.18
  -1 -11 -10  169.69    7.96
  -1 -11  -9   73.22    5.63
  -1 -11  -9   62.85    4.98
  -1 -11  -9   67.58    4.40
  -1 -11  -9   66.08    4.29
  -1 -11  -8  561.16   16.63
  -1 -11  -8  578.53   15.30
  -1 -11  -8  557.54   15.15
  -1 -11  -7  659.97   18.56
  -1 -11  -7  634.38   18.06
  -1 -11  -7  650.02   16.87
  -1 -11  -7  652.41   17.08
  -1 -11  -6  162.06    8.42
  -1 -11  -6  173.52    8.15
  -1 -11  -5  103.24    6.68
  -1 -11  -5   94.51    5.23
  -1 -11  -4    5.79    1.73
  -1 -11  -4    6.87    2.35
  -1 -11  -4    4.06    1.93
  -1 -11  -3   45.27    3.90
  -1 -11  -3   51.61    4.63
  -1 -11  -3   43.45    3.92
  -1 -11  -2  600.36   15.87
  -1 -11  -2  550.57   15.18
  -1 -11  -1  956.02   21.26
  -1 -11   0 1126.75   24.59
  -1 -11   1  590.71   15.68
  -1 -11   1  537.85   14.67
  -1 -11   2   54.39    3.93
  -1 -10 -13   37.75    3.54
  -1 -10 -12  678.69   18.22
  -1 -10 -12  672.88   16.63
  -1 -10 -11  980.60   24.24
  -1 -10 -11  972.47   22.44
  -1 -10 -10  234.87   10.60
  -1 -10  -9   39.46    4.13
  -1 -10  -9   44.90    3.68
  -1 -10  -9   46.45    3.72
  -1 -10  -9   51.02    5.09
  -1 -10  -8  380.10   12.93
  -1 -10  -8  359.66   12.28
  -1 -10  -8  363.57   13.61
  -1 -10  -8  344.70   11.31
  -1 -10  -7  313.47   11.68
  -1 -10  -7  288.18   10.38
  -1 -10  -6    8.19    1.68
  -1 -10  -6    6.10    2.24
  -1 -10  -6    6.03    2.28
  -1 -10  -6    6.75    1.98
  -1 -10  -5   66.43    4.48
  -1 -10  -5   77.48    4.72
  -1 -10  -5   76.95    5.67
  -1 -10  -4  152.94    6.99
  -1 -10  -4  156.40    8.22
  -1 -10  -4  146.40    6.01
  -1 -10  -4  157.89    8.02
  -1 -10  -4  149.86    6.98
  -1 -10  -4  155.98    7.88
  -1 -10  -3   16.01    2.46
  -1 -10  -3   21.25    3.49
  -1 -10  -3   13.44    2.10
  -1 -10  -3   13.35    2.55
  -1 -10  -3   12.02    2.65
  -1 -10  -2  301.10   10.80
  -1 -10  -2  281.96    9.74
  -1 -10  -2  286.45   11.25
  -1 -10  -2  297.13   11.29
  -1 -10  -1  772.31   20.91
  -1 -10  -1  788.64   20.34
  -1 -10   0 1167.05   25.20
  -1 -10   0 1268.37   27.33
  -1 -10   1  985.34   23.22
  -1 -10   2  170.03    8.29
  -1 -10   2  151.99    7.48
  -1 -10   3   84.41    5.34
  -1 -10   4   42.27    3.46
  -1  -9 -14   27.76    2.97
  -1  -9 -13  174.95    8.21
  -1  -9 -13  168.65    8.04
  -1  -9 -12 1006.26   24.81
  -1  -9 -12 1015.17   22.41
  -1  -9 -11 1387.47   31.76
  -1  -9 -11 1395.23   29.42
  -1  -9 -10  329.39   13.06
  -1  -9 -10  326.23   10.87
  -1  -9 -10  337.60   11.80
  -1  -9  -9    2.49    1.48
  -1  -9  -9    4.03    1.61
  -1  -9  -9    4.91    1.63
  -1  -9  -9    5.73    2.43
  -1  -9  -8  144.92    7.18
  -1  -9  -8  151.34    7.57
  -1  -9  -8  131.68    8.05
  -1  -9  -8  136.38    6.54
  -1  -9  -7  122.68    7.54
  -1  -9  -7  114.20    6.60
  -1  -9  -7  100.91    5.29
  -1  -9  -7  117.76    6.57
  -1  -9  -7  107.78    5.89
  -1  -9  -6   24.75    2.50
  -1  -9  -6   25.87    3.32
  -1  -9  -6   24.74    2.74
  -1  -9  -6   26.48    3.13
  -1  -9  -6   25.26    2.89
  -1  -9  -5  233.57    8.61
  -1  -9  -5  218.23    9.06
  -1  -9  -5  223.59    7.97
  -1  -9  -5  213.79    8.22
  -1  -9  -5  227.15    9.23
  -1  -9  -5  226.31    8.93
  -1  -9  -4  195.54    8.51
  -1  -9  -4  178.00    7.60
  -1  -9  -4  187.16    8.21
  -1  -9  -4  186.32    6.77
  -1  -9  -4  200.79    7.72
  -1  -9  -4  196.40    8.60
  -1  -9  -3  169.17    7.98
  -1  -9  -3  192.82    8.36
  -1  -9  -3  176.48    6.94
  -1  -9  -3  178.05    7.46
  -1  -9  -3  181.04    8.55
  -1  -9  -2   78.23    5.44
  -1  -9  -2   79.94    5.22
  -1  -9  -2   79.17    5.53
  -1  -9  -2   84.60    4.93
  -1  -9  -2   73.67    4.99
  -1  -9  -1 1128.17   25.33
  -1  -9  -1 1089.16   23.81
  -1  -9   0 1606.69   32.54
  -1  -9   0 1710.57   34.68
  -1  -9   0 1723.69   36.04
  -1  -9   0 1738.88   34.10
  -1  -9   1  862.84   21.67
  -1  -9   1  860.70   21.67
  -1  -9   1  881.36   20.62
  -1  -9   1  904.58   21.65
  -1  -9   2  203.43    8.55
  -1  -9   2  216.44    9.41
  -1  -9   3    9.42    2.36
  -1  -9   3    6.95    1.95
  -1  -9   3    9.28    1.95
  -1  -9   4   10.59    2.49
  -1  -9   4   10.86    2.12
  -1  -9   5   59.42    3.95
  -1  -8 -14  102.76    5.91
  -1  -8 -13  990.03   24.03
  -1  -8 -13  989.79   22.86
  -1  -8 -12  886.89   20.41
  -1  -8 -12  909.05   23.37
  -1  -8 -12  885.58   22.53
  -1  -8 -11 1321.63   27.43
  -1  -8 -11 1220.11   25.16
  -1  -8 -11 1224.32   28.54
  -1  -8 -11 1257.99   29.52
  -1  -8 -11 1266.13   29.33
  -1  -8 -10  778.97   19.48
  -1  -8 -10  763.36   18.29
  -1  -8 -10  721.88   20.06
  -1  -8 -10  795.24   21.41
  -1  -8  -9   17.30    3.19
  -1  -8  -9   21.52    2.80
  -1  -8  -9   21.49    3.00
  -1  -8  -9   22.51    3.31
  -1  -8  -9   18.45    2.32
  -1  -8  -8  125.56    7.22
  -1  -8  -8  106.37    5.48
  -1  -8  -8  118.41    6.16
  -1  -8  -8  116.87    5.65
  -1  -8  -8  116.69    5.16
  -1  -8  -8  113.85    6.60
  -1  -8  -7  109.71    5.21
  -1  -8  -7  125.12    6.11
  -1  -8  -7  123.32    7.14
  -1  -8  -7  112.75    6.16
  -1  -8  -7  116.63    5.77
  -1  -8  -7  120.73    6.16
  -1  -8  -7  112.07    5.63
  -1  -8  -6  243.97    7.58
  -1  -8  -6  241.03    9.01
  -1  -8  -6  245.37    8.67
  -1  -8  -6  231.28    8.00
  -1  -8  -6  230.50    8.56
  -1  -8  -6  237.86    8.49
  -1  -8  -5 1108.11   23.74
  -1  -8  -5 1129.83   22.59
  -1  -8  -5 1159.70   24.44
  -1  -8  -5 1163.15   23.47
  -1  -8  -5 1147.80   24.67
  -1  -8  -5 1187.48   24.27
  -1  -8  -4 1920.76   36.01
  -1  -8  -4 1879.01   35.36
  -1  -8  -4 1917.89   35.18
  -1  -8  -4 1848.05   33.13
  -1  -8  -4 1903.08   34.43
  -1  -8  -4 1915.61   35.79
  -1  -8  -4 1877.81   35.95
  -1  -8  -4 1863.23   33.74
  -1  -8  -3  837.61   17.44
  -1  -8  -3  848.62   19.76
  -1  -8  -3  836.77   19.37
  -1  -8  -3  854.64   18.96
  -1  -8  -3  850.18   19.65
  -1  -8  -3  838.55   17.91
  -1  -8  -3  813.09   19.59
  -1  -8  -3  865.16   19.71
  -1  -8  -2   98.69    5.41
  -1  -8  -2   97.02    4.98
  -1  -8  -2   97.75    5.33
  -1  -8  -2   95.04    5.76
  -1  -8  -2   94.55    4.23
  -1  -8  -2   93.50    5.51
  -1  -8  -2   86.02    4.30
  -1  -8  -2   98.61    5.64
  -1  -8  -2  100.79    5.56
  -1  -8  -1  615.59   16.29
  -1  -8  -1  589.36   13.95
  -1  -8  -1  614.31   16.25
  -1  -8  -1  623.68   16.49
  -1  -8  -1  628.27   15.61
  -1  -8   0  673.19   18.00
  -1  -8   0  710.54   17.76
  -1  -8   0  691.18   17.82
  -1  -8   0  716.73   17.57
  -1  -8   1  203.54    8.71
  -1  -8   1  193.46    7.12
  -1  -8   1  193.07    8.25
  -1  -8   1  183.42    9.06
  -1  -8   2   15.97    2.62
  -1  -8   2   15.98    2.74
  -1  -8   3    9.57    2.38
  -1  -8   3    7.82    1.78
  -1  -8   3    8.07    1.98
  -1  -8   3    9.94    2.48
  -1  -8   4    8.71    2.44
  -1  -8   4   11.85    2.44
  -1  -8   4   10.16    2.41
  -1  -8   4   15.29    2.21
  -1  -8   5  159.39    8.07
  -1  -8   5  155.38    7.62
  -1  -8   5  145.37    7.01
  -1  -8   6  372.18   11.76
  -1  -8   6  356.22   10.80
  -1  -7 -15   23.45    2.56
  -1  -7 -14   25.34    3.24
  -1  -7 -14   20.41    2.97
  -1  -7 -13  876.05   22.09
  -1  -7 -13  823.06   21.87
  -1  -7 -12  760.26   21.72
  -1  -7 -12  804.09   20.90
  -1  -7 -12  795.14   18.58
  -1  -7 -11  906.12   20.74
  -1  -7 -11  913.97   22.92
  -1  -7 -11  877.14   23.55
  -1  -7 -11  920.63   22.44
  -1  -7 -10  887.31   21.61
  -1  -7 -10  877.87   20.47
  -1  -7 -10  858.21   21.76
  -1  -7 -10  804.32   22.52
  -1  -7 -10  795.77   18.81
  -1  -7 -10  895.60   19.51
  -1  -7  -9  270.52    9.10
  -1  -7  -9  261.28    9.91
  -1  -7  -9  238.85   10.66
  -1  -7  -9  248.64    9.99
  -1  -7  -9  262.84    9.55
  -1  -7  -9  239.89    8.14
  -1  -7  -9  258.12    9.04
  -1  -7  -8   17.91    2.15
  -1  -7  -8   18.85    2.48
  -1  -7  -8   14.96    2.59
  -1  -7  -8   11.89    2.24
  -1  -7  -8   13.20    1.78
  -1  -7  -8   12.99    2.18
  -1  -7  -8   15.77    2.45
  -1  -7  -7   29.74    2.75
  -1  -7  -7   30.24    2.90
  -1  -7  -7   31.23    3.29
  -1  -7  -7   24.96    2.16
  -1  -7  -7   30.96    2.91
  -1  -7  -7   31.48    3.14
  -1  -7  -7   33.12    2.64
  -1  -7  -6  130.54    5.68
  -1  -7  -6  126.74    5.83
  -1  -7  -6  119.62    6.09
  -1  -7  -6  110.11    5.62
  -1  -7  -6  122.91    5.80
  -1  -7  -6  116.25    5.68
  -1  -7  -6  123.49    5.23
  -1  -7  -5 2456.07   42.03
  -1  -7  -5 2386.41   41.17
  -1  -7  -5 2500.91   42.07
  -1  -7  -5 2350.16   42.36
  -1  -7  -5 2447.58   42.33
  -1  -7  -5 2408.23   41.49
  -1  -7  -5 2288.23   38.85
  -1  -7  -5 2410.93   40.62
  -1  -7  -4 4981.44   77.70
  -1  -7  -4 4755.64   77.58
  -1  -7  -4 4835.89   76.84
  -1  -7  -4 4843.25   76.66
  -1  -7  -4 4768.46   75.95
  -1  -7  -4 4999.21   76.27
  -1  -7  -4 4815.43   77.21
  -1  -7  -4 4854.54   77.64
  -1  -7  -3 1524.88   28.82
  -1  -7  -3 1501.00   28.67
  -1  -7  -3 1534.91   27.02
  -1  -7  -3 1516.94   28.33
  -1  -7  -3 1557.10   28.05
  -1  -7  -3 1598.83   28.89
  -1  -7  -3 1479.36   28.77
  -1  -7  -2   36.98    3.17
  -1  -7  -2   40.54    3.36
  -1  -7  -2   36.96    3.20
  -1  -7  -2   36.25    3.00
  -1  -7  -2   37.23    2.52
  -1  -7  -2   30.77    3.05
  -1  -7  -2   31.53    2.94
  -1  -7  -2   39.10    3.12
  -1  -7  -1  249.08    8.00
  -1  -7  -1  256.56    9.11
  -1  -7  -1  259.54    8.93
  -1  -7  -1  279.44    8.90
  -1  -7  -1  274.39    8.68
  -1  -7   0  519.13   13.38
  -1  -7   0  445.24   10.55
  -1  -7   0  464.74   12.06
  -1  -7   0  485.96   13.98
  -1  -7   0  482.43   13.42
  -1  -7   0  516.62   13.47
  -1  -7   1    7.72    1.56
  -1  -7   1    4.51    1.73
  -1  -7   1    5.44    1.73
  -1  -7   2  128.25    6.72
  -1  -7   2  129.62    5.94
  -1  -7   2  129.53    6.75
  -1  -7   3   89.16    5.91
  -1  -7   3   92.47    5.97
  -1  -7   3   91.47    5.87
  -1  -7   3   82.69    4.99
  -1  -7   4  202.85    8.42
  -1  -7   4  196.17    9.23
  -1  -7   4  197.68    9.30
  -1  -7   4  197.74    7.26
  -1  -7   5    6.52    1.85
  -1  -7   5    8.60    2.43
  -1  -7   5    8.49    2.40
  -1  -7   5    5.39    2.00
  -1  -7   6  307.16   10.41
  -1  -7   6  316.53   11.60
  -1  -7   7  536.45   13.92
  -1  -7   7  569.71   15.43
  -1  -7   8  408.79   11.26
  -1  -6 -15   28.46    2.81
  -1  -6 -14   14.06    2.84
  -1  -6 -13   71.64    5.31
  -1  -6 -13   76.49    6.04
  -1  -6 -13   81.21    5.83
  -1  -6 -12  712.31   19.55
  -1  -6 -12  707.31   20.41
  -1  -6 -12  661.11   17.71
  -1  -6 -11  710.66   19.15
  -1  -6 -11  773.20   18.12
  -1  -6 -11  723.58   20.63
  -1  -6 -11  794.84   20.41
  -1  -6 -11  728.80   18.12
  -1  -6 -10 1114.72   23.64
  -1  -6 -10 1139.76   24.02
  -1  -6 -10 1096.23   22.52
  -1  -6 -10 1101.79   22.34
  -1  -6 -10 1142.11   25.28
  -1  -6 -10 1153.44   25.63
  -1  -6 -10 1103.69   26.23
  -1  -6  -9  621.86   15.17
  -1  -6  -9  668.11   16.13
  -1  -6  -9  637.14   15.19
  -1  -6  -9  666.70   15.26
  -1  -6  -9  636.67   16.51
  -1  -6  -9  628.39   16.53
  -1  -6  -9  625.96   17.43
  -1  -6  -8  444.48   11.55
  -1  -6  -8  480.62   12.58
  -1  -6  -8  478.44   12.24
  -1  -6  -8  433.07   11.08
  -1  -6  -8  477.80   12.03
  -1  -6  -8  468.44   12.79
  -1  -6  -8  472.94   12.93
  -1  -6  -8  443.30   13.54
  -1  -6  -8  424.15   12.29
  -1  -6  -7   55.76    3.35
  -1  -6  -7   50.94    3.45
  -1  -6  -7   50.45    4.07
  -1  -6  -7   53.27    3.71
  -1  -6  -7   60.91    3.63
  -1  -6  -7   55.29    3.75
  -1  -6  -7   53.24    3.03
  -1  -6  -7   58.16    3.80
  -1  -6  -6 1266.24   24.23
  -1  -6  -6 1265.02   23.64
  -1  -6  -6 1288.07   24.22
  -1  -6  -6 1245.88   24.27
  -1  -6  -6 1208.21   22.58
  -1  -6  -6 1298.55   23.94
  -1  -6  -6 1191.40   23.90
  -1  -6  -6 1258.42   23.07
  -1  -6  -5 3377.97   54.20
  -1  -6  -5 3338.63   54.15
  -1  -6  -5 3409.32   54.53
  -1  -6  -5 3306.79   53.49
  -1  -6  -4 5170.24   78.81
  -1  -6  -4 4699.68   79.39
  -1  -6  -4 5073.19   78.91
  -1  -6  -4 5035.40   78.58
  -1  -6  -4 4897.00   77.82
  -1  -6  -4 4799.88   76.04
  -1  -6  -4 4919.33   78.37
  -1  -6  -4 5008.62   78.29
  -1  -6  -4 4931.05   77.90
  -1  -6  -3 3077.26   49.49
  -1  -6  -3 3100.48   50.17
  -1  -6  -3 3173.54   50.36
  -1  -6  -3 3085.34   50.51
  -1  -6  -3 3057.43   51.46
  -1  -6  -3 3118.94   50.76
  -1  -6  -2   96.14    3.24
  -1  -6  -2   99.86    3.93
  -1  -6  -2  110.80    4.88
  -1  -6  -2  105.24    4.57
  -1  -6  -2  110.32    5.18
  -1  -6  -2  111.63    4.85
  -1  -6  -1   73.01    3.23
  -1  -6  -1   63.87    3.82
  -1  -6  -1   66.67    3.70
  -1  -6  -1   57.95    3.71
  -1  -6  -1   67.77    4.13
  -1  -6   0   69.74    3.88
  -1  -6   0   63.75    3.03
  -1  -6   0   70.22    4.03
  -1  -6   0   64.97    3.88
  -1  -6   0   61.03    3.70
  -1  -6   0   68.63    4.00
  -1  -6   1  131.78    4.54
  -1  -6   1  124.55    5.93
  -1  -6   1  136.80    5.97
  -1  -6   1  127.83    5.59
  -1  -6   2  145.64    6.58
  -1  -6   2  129.36    4.62
  -1  -6   2  140.11    7.08
  -1  -6   2  142.26    6.39
  -1  -6   2  128.99    5.89
  -1  -6   2  140.85    6.38
  -1  -6   3  656.86   16.89
  -1  -6   3  673.55   16.96
  -1  -6   3  616.54   15.80
  -1  -6   3  645.37   16.54
  -1  -6   4  211.64    9.03
  -1  -6   4  207.36    8.59
  -1  -6   4  205.76    9.05
  -1  -6   5   73.89    5.14
  -1  -6   5   89.50    5.11
  -1  -6   5   80.44    6.09
  -1  -6   5   78.66    5.48
  -1  -6   6  227.63   10.52
  -1  -6   6  225.58    8.50
  -1  -6   6  232.24    9.71
  -1  -6   6  237.37   10.83
  -1  -6   7 1007.07   24.99
  -1  -6   7  962.53   21.13
  -1  -6   7  973.49   23.09
  -1  -6   7 1033.17   25.54
  -1  -6   8  388.85   12.03
  -1  -6   8  396.03   13.09
  -1  -6   9   75.41    4.60
  -1  -5 -15   70.83    4.46
  -1  -5 -15   70.26    4.14
  -1  -5 -14   80.63    5.27
  -1  -5 -14   79.77    5.69
  -1  -5 -13   18.84    2.78
  -1  -5 -13   16.01    2.65
  -1  -5 -13   19.82    3.42
  -1  -5 -12  973.34   23.16
  -1  -5 -12  979.62   24.79
  -1  -5 -12  953.48   23.94
  -1  -5 -11 1217.83   26.06
  -1  -5 -11 1277.02   27.35
  -1  -5 -11 1180.24   24.58
  -1  -5 -11 1217.66   28.38
  -1  -5 -11 1229.47   27.46
  -1  -5 -11 1200.34   28.59
  -1  -5 -10  330.34   12.52
  -1  -5 -10  341.40   11.14
  -1  -5 -10  360.33   10.71
  -1  -5 -10  349.11   12.19
  -1  -5 -10  341.25   11.03
  -1  -5  -9   50.80    3.72
  -1  -5  -9   52.94    3.41
  -1  -5  -9   51.94    3.98
  -1  -5  -9   54.80    4.06
  -1  -5  -9   56.76    3.59
  -1  -5  -9   62.33    4.02
  -1  -5  -9   55.41    4.28
  -1  -5  -9   57.32    4.77
  -1  -5  -8  399.67   10.70
  -1  -5  -8  412.34   10.39
  -1  -5  -8  392.22   11.11
  -1  -5  -8  399.42   11.24
  -1  -5  -8  390.90   10.39
  -1  -5  -8  410.09   10.90
  -1  -5  -8  391.12   11.54
  -1  -5  -7   71.44    3.96
  -1  -5  -7   77.27    3.81
  -1  -5  -7   71.75    3.99
  -1  -5  -7   73.73    4.15
  -1  -5  -7   68.37    3.85
  -1  -5  -7   70.97    4.34
  -1  -5  -7   66.59    4.07
  -1  -5  -7   78.59    3.95
  -1  -5  -6 2084.34   35.54
  -1  -5  -6 2156.04   36.36
  -1  -5  -6 2151.58   36.25
  -1  -5  -6 2032.66   36.07
  -1  -5  -6 2185.77   36.04
  -1  -5  -6 2074.87   36.26
  -1  -5  -5 2177.62   36.77
  -1  -5  -5 2199.63   36.29
  -1  -5  -4 1809.68   30.46
  -1  -5  -4 1798.53   30.33
  -1  -5  -4 1718.35   28.96
  -1  -5  -3 3647.25   58.36
  -1  -5  -3 3771.58   57.99
  -1  -5  -3 3666.32   56.67
  -1  -5  -2 1209.30   23.79
  -1  -5  -2 1268.15   20.98
  -1  -5  -2 1268.62   21.87
  -1  -5  -1  318.28    8.31
  -1  -5  -1  317.44    7.40
  -1  -5   0  182.29    6.10
  -1  -5   0  177.97    5.08
  -1  -5   1   20.67    2.28
  -1  -5   1   17.93    2.05
  -1  -5   1   18.98    1.60
  -1  -5   2  964.13   19.94
  -1  -5   2  907.67   19.68
  -1  -5   2  966.85   19.75
  -1  -5   2  932.61   19.60
  -1  -5   3 3350.95   57.09
  -1  -5   3 3296.91   56.79
  -1  -5   3 3394.37   56.73
  -1  -5   3 3297.96   56.59
  -1  -5   4 1396.12   28.99
  -1  -5   4 1435.13   28.44
  -1  -5   4 1355.10   28.58
  -1  -5   4 1464.21   29.25
  -1  -5   5  171.61    8.29
  -1  -5   5  145.30    7.04
  -1  -5   5  161.24    8.40
  -1  -5   6   83.38    5.31
  -1  -5   6   76.71    6.34
  -1  -5   6   89.37    5.47
  -1  -5   6   78.24    6.34
  -1  -5   6   85.06    5.99
  -1  -5   7  435.15   14.53
  -1  -5   7  456.32   16.18
  -1  -5   7  421.25   13.16
  -1  -5   8   68.62    5.34
  -1  -5   8   73.50    6.25
  -1  -5   8   67.13    4.64
  -1  -5   9   46.50    3.58
  -1  -5  10   23.31    2.54
  -1  -4 -15  610.59   15.02
  -1  -4 -14  168.78    7.45
  -1  -4 -14  176.27    8.28
  -1  -4 -13   37.24    4.06
  -1  -4 -13   40.56    3.78
  -1  -4 -13   34.03    4.14
  -1  -4 -13   42.75    4.16
  -1  -4 -12  519.31   16.89
  -1  -4 -12  470.28   15.55
  -1  -4 -12  478.74   14.81
  -1  -4 -12  472.39   14.22
  -1  -4 -11 1245.90   26.36
  -1  -4 -11 1137.84   24.83
  -1  -4 -11 1157.92   29.17
  -1  -4 -11 1131.81   28.84
  -1  -4 -11 1193.03   27.41
  -1  -4 -11 1222.14   28.05
  -1  -4 -10   13.26    2.56
  -1  -4 -10   13.94    2.41
  -1  -4 -10   12.96    2.22
  -1  -4 -10    5.92    2.52
  -1  -4 -10   12.71    1.95
  -1  -4 -10   11.14    2.66
  -1  -4 -10   12.23    2.41
  -1  -4 -10   10.34    2.15
  -1  -4  -9  485.65   13.74
  -1  -4  -9  489.04   12.81
  -1  -4  -9  476.52   12.83
  -1  -4  -9  439.79   14.88
  -1  -4  -9  448.92   14.41
  -1  -4  -9  488.02   12.23
  -1  -4  -9  469.00   13.42
  -1  -4  -9  488.69   13.09
  -1  -4  -8   21.10    2.48
  -1  -4  -8   18.20    2.17
  -1  -4  -8   20.31    1.96
  -1  -4  -8   22.94    2.29
  -1  -4  -8   21.77    2.40
  -1  -4  -8   17.11    2.15
  -1  -4  -8   22.78    3.15
  -1  -4  -7    6.73    1.51
  -1  -4  -7    7.68    1.46
  -1  -4  -7    4.97    1.17
  -1  -4  -7    5.08    1.30
  -1  -4  -6  832.85   14.00
  -1  -4  -6  912.78   16.87
  -1  -4  -5 1748.12   30.19
  -1  -4  -5 1758.11   29.38
  -1  -4  -4 1746.47   30.09
  -1  -4  -4 1785.38   28.98
  -1  -4  -4 1776.11   29.45
  -1  -4  -3 3109.11   48.37
  -1  -4  -3 3041.06   47.48
  -1  -4  -3 3029.51   48.26
  -1  -4  -2 1899.51   30.20
  -1  -4  -2 1772.31   32.13
  -1  -4  -1   20.57    1.50
  -1  -4  -1   22.77    1.74
  -1  -4   0   18.84    1.39
  -1  -4   0   16.01    1.60
  -1  -4   0   19.44    2.09
  -1  -4   1  447.79   11.24
  -1  -4   1  489.66   11.95
  -1  -4   2 2591.13   44.37
  -1  -4   3 4813.22   76.69
  -1  -4   3 4850.55   77.08
  -1  -4   3 4877.71   76.73
  -1  -4   4 2492.66   45.87
  -1  -4   4 2637.48   45.02
  -1  -4   4 2614.04   45.56
  -1  -4   4 2565.84   45.14
  -1  -4   5  156.50    7.25
  -1  -4   5  136.16    6.35
  -1  -4   5  157.96    7.88
  -1  -4   6   63.59    4.42
  -1  -4   6   66.15    5.67
  -1  -4   7  294.61   12.86
  -1  -4   7  266.86   10.51
  -1  -4   7  257.03    9.56
  -1  -4   7  284.56   12.85
  -1  -4   8  165.52    9.85
  -1  -4   8  159.19    7.96
  -1  -4   8  142.74    9.32
  -1  -4   9    8.05    2.89
  -1  -4   9   12.27    2.52
  -1  -4  10   38.31    4.24
  -1  -4  10   34.61    3.28
  -1  -3 -14  306.94    9.68
  -1  -3 -14  308.67   10.93
  -1  -3 -14  285.77    9.54
  -1  -3 -13   49.69    4.84
  -1  -3 -13   50.07    3.91
  -1  -3 -13   41.46    4.36
  -1  -3 -13   50.50    4.26
  -1  -3 -12   58.10    4.41
  -1  -3 -12   56.06    5.05
  -1  -3 -12   55.48    5.77
  -1  -3 -12   55.27    5.56
  -1  -3 -12   51.98    5.24
  -1  -3 -11   86.41    5.41
  -1  -3 -11   79.32    4.94
  -1  -3 -11   86.81    5.94
  -1  -3 -11   75.10    6.60
  -1  -3 -11   93.40    6.37
  -1  -3 -11   87.48    6.70
  -1  -3 -10   57.53    4.05
  -1  -3 -10   56.44    4.60
  -1  -3 -10   60.26    4.81
  -1  -3 -10   67.27    4.61
  -1  -3 -10   66.35    5.43
  -1  -3  -9  741.61   16.90
  -1  -3  -9  715.26   17.50
  -1  -3  -9  726.09   17.52
  -1  -3  -9  733.87   16.58
  -1  -3  -9  717.21   16.90
  -1  -3  -9  698.89   18.22
  -1  -3  -9  714.19   15.56
  -1  -3  -8  201.94    7.12
  -1  -3  -8  201.98    7.31
  -1  -3  -8  201.75    6.92
  -1  -3  -8  202.86    7.13
  -1  -3  -8  198.02    7.21
  -1  -3  -8  209.07    7.93
  -1  -3  -8  209.67    6.66
  -1  -3  -7   82.84    3.98
  -1  -3  -7   67.76    2.38
  -1  -3  -7   76.49    3.86
  -1  -3  -7   69.92    3.79
  -1  -3  -7   74.10    3.79
  -1  -3  -7   73.71    3.68
  -1  -3  -6  322.37    6.46
  -1  -3  -6  350.07    8.61
  -1  -3  -5 2459.10   40.17
  -1  -3  -5 2500.25   38.45
  -1  -3  -4 3517.99   56.29
  -1  -3  -4 3584.94   55.82
  -1  -3  -4 3678.28   56.38
  -1  -3  -3 1532.90   25.20
  -1  -3  -3 1597.77   25.24
  -1  -3  -3 1561.07   25.83
  -1  -3  -2 1060.58   17.73
  -1  -3  -2 1109.18   18.57
  -1  -3  -1  932.52   16.02
  -1  -3  -1  927.10   15.73
  -1  -3   0 1402.08   23.59
  -1  -3   0 1430.77   25.04
  -1  -3   1 1875.19   31.43
  -1  -3   1 1987.54   33.22
  -1  -3   2 2618.57   43.18
  -1  -3   2 2414.33   42.15
  -1  -3   3 2585.18   44.84
  -1  -3   3 2675.24   43.64
  -1  -3   4 3605.71   59.28
  -1  -3   4 3576.58   58.78
  -1  -3   5  670.52   16.03
  -1  -3   5  668.43   15.36
  -1  -3   6   21.93    3.37
  -1  -3   6   21.64    2.52
  -1  -3   7   55.48    5.45
  -1  -3   7   59.82    5.43
  -1  -3   7   58.28    5.69
  -1  -3   7   54.71    4.14
  -1  -3   8   93.35    7.77
  -1  -3   8   98.60    7.19
  -1  -3   8  100.58    7.74
  -1  -3   8   84.05    5.18
  -1  -3   8   89.84    6.27
  -1  -3   9   23.34    4.46
  -1  -3   9   22.13    4.09
  -1  -3   9   25.03    3.96
  -1  -3   9   26.76    3.71
  -1  -3  10  353.52   14.18
  -1  -3  10  361.03   12.46
  -1  -3  10  348.31   11.46
  -1  -3  11  247.62    8.92
  -1  -2 -14  300.27    9.60
  -1  -2 -13   29.85    4.02
  -1  -2 -13   23.39    3.59
  -1  -2 -13   19.12    3.08
  -1  -2 -13   20.52    2.66
  -1  -2 -13   22.23    3.38
  -1  -2 -12   13.97    2.30
  -1  -2 -12   11.84    3.31
  -1  -2 -12   12.21    2.88
  -1  -2 -12   14.36    3.26
  -1  -2 -12   12.43    2.62
  -1  -2 -11   47.31    4.64
  -1  -2 -11   50.20    4.65
  -1  -2 -11   47.66    3.89
  -1  -2 -11   52.19    5.15
  -1  -2 -10   24.20    2.74
  -1  -2 -10   22.55    3.19
  -1  -2 -10   24.88    3.26
  -1  -2 -10   22.20    2.72
  -1  -2 -10   21.13    3.27
  -1  -2  -9  444.05   12.77
  -1  -2  -9  431.58   11.80
  -1  -2  -9  435.87   12.74
  -1  -2  -9  454.97   12.87
  -1  -2  -9  422.62   12.24
  -1  -2  -9  439.80   11.52
  -1  -2  -9  456.32   12.19
  -1  -2  -9  421.21   13.11
  -1  -2  -8  965.40   18.28
  -1  -2  -8 1056.36   21.65
  -1  -2  -8 1076.40   21.01
  -1  -2  -8 1056.19   21.54
  -1  -2  -8 1049.14   21.41
  -1  -2  -8 1073.64   21.54
  -1  -2  -8 1065.06   20.55
  -1  -2  -8 1056.84   21.03
  -1  -2  -8 1031.04   21.77
  -1  -2  -8  997.98   19.50
  -1  -2  -7  399.01    8.56
  -1  -2  -7  421.47   10.59
  -1  -2  -7  390.48   10.20
  -1  -2  -7  387.29   10.37
  -1  -2  -7  405.38   10.37
  -1  -2  -7  411.46    9.96
  -1  -2  -7  405.02   10.15
  -1  -2  -6  917.44   16.32
  -1  -2  -6  943.88   18.22
  -1  -2  -5 2660.85   42.80
  -1  -2  -5 2648.14   41.16
  -1  -2  -4 8930.41  134.77
  -1  -2  -3 2149.04   34.14
  -1  -2  -3 2161.73   34.02
  -1  -2  -2  242.28    5.09
  -1  -2  -2  238.02    5.07
  -1  -2  -1   64.24    2.00
  -1  -2  -1   66.67    2.16
  -1  -2   0   39.67    2.33
  -1  -2   0   42.25    1.74
  -1  -2   1  549.32   10.23
  -1  -2   1  542.49    9.74
  -1  -2   1  544.83   11.25
  -1  -2   2 2115.52   35.91
  -1  -2   2 2136.22   34.15
  -1  -2   3 1314.86   23.03
  -1  -2   4 2357.79   38.12
  -1  -2   4 2136.75   39.22
  -1  -2   5 2327.09   38.88
  -1  -2   5 2244.18   40.59
  -1  -2   5 2256.15   40.96
  -1  -2   6  122.81    5.50
  -1  -2   6  123.94    6.76
  -1  -2   7   56.25    5.44
  -1  -2   7   57.33    4.00
  -1  -2   7   59.65    5.31
  -1  -2   7   57.05    5.03
  -1  -2   8   22.08    4.08
  -1  -2   8   21.29    2.67
  -1  -2   8   28.86    4.13
  -1  -2   8   24.70    4.07
  -1  -2   9  109.75    7.97
  -1  -2   9  118.00    8.42
  -1  -2   9  104.85    8.18
  -1  -2  10  841.21   22.03
  -1  -2  10  862.16   24.25
  -1  -2  10  854.66   24.86
  -1  -2  11  678.23   17.97
  -1  -2  11  786.95   21.19
  -1  -2  12   72.05    4.56
  -1  -1 -14  207.59    7.75
  -1  -1 -13   73.02    5.35
  -1  -1 -13   63.09    5.35
  -1  -1 -13   68.10    5.63
  -1  -1 -12   15.00    3.06
  -1  -1 -12   14.71    2.98
  -1  -1 -11  130.70    6.17
  -1  -1 -11  137.08    7.59
  -1  -1 -11  135.39    7.96
  -1  -1 -10   42.83    3.52
  -1  -1 -10   42.09    4.09
  -1  -1 -10   42.85    3.49
  -1  -1 -10   42.47    4.28
  -1  -1  -9  624.45   16.64
  -1  -1  -9  613.82   15.08
  -1  -1  -9  662.23   16.67
  -1  -1  -9  655.33   15.89
  -1  -1  -9  639.88   16.26
  -1  -1  -9  608.94   14.30
  -1  -1  -9  645.65   15.36
  -1  -1  -9  625.32   16.71
  -1  -1  -8 3924.03   64.14
  -1  -1  -8 4000.83   67.19
  -1  -1  -8 3936.15   66.99
  -1  -1  -8 4083.92   66.28
  -1  -1  -8 4102.90   67.19
  -1  -1  -8 4222.70   66.73
  -1  -1  -8 4133.16   67.19
  -1  -1  -8 3975.53   65.15
  -1  -1  -8 4075.05   66.04
  -1  -1  -8 4124.25   67.51
  -1  -1  -7 2594.66   42.50
  -1  -1  -7 2578.16   44.43
  -1  -1  -7 2726.98   44.20
  -1  -1  -7 2653.44   44.39
  -1  -1  -7 2607.85   44.54
  -1  -1  -7 2592.43   43.69
  -1  -1  -7 2621.46   44.06
  -1  -1  -7 2549.22   44.30
  -1  -1  -6   91.98    3.93
  -1  -1  -6   87.62    3.91
  -1  -1  -6   90.17    3.34
  -1  -1  -5  405.44    9.17
  -1  -1  -5  408.24    8.22
  -1  -1  -4 2042.20   33.15
  -1  -1  -4 2067.40   32.36
  -1  -1  -3  689.92   12.14
  -1  -1  -3  718.03   12.31
  -1  -1  -2  634.45   10.77
  -1  -1  -2  611.65   10.46
  -1  -1  -1  538.22    8.59
  -1  -1  -1  541.32    8.56
  -1  -1  -1  546.83    8.91
  -1  -1  -1  538.39    9.00
  -1  -1   0   77.80    2.78
  -1  -1   0   78.50    1.70
  -1  -1   1  240.32    4.75
  -1  -1   1  240.04    5.48
  -1  -1   2 1293.39   22.71
  -1  -1   2 1341.68   21.73
  -1  -1   3 2366.89   40.29
  -1  -1   3 2547.41   39.76
  -1  -1   4 2198.29   38.37
  -1  -1   4 2276.81   37.83
  -1  -1   4 2296.57   37.39
  -1  -1   5 2817.47   46.58
  -1  -1   5 2710.29   45.65
  -1  -1   6   20.85    2.67
  -1  -1   6   19.29    2.14
  -1  -1   7  250.03    9.87
  -1  -1   7  224.34    9.54
  -1  -1   7  225.68    7.92
  -1  -1   7  219.88    9.84
  -1  -1   8   89.95    6.17
  -1  -1   8   87.65    6.30
  -1  -1   8   73.38    5.98
  -1  -1   8   83.17    4.86
  -1  -1   8   82.45    6.65
  -1  -1   9  513.14   18.24
  -1  -1   9  513.51   16.83
  -1  -1   9  507.81   17.47
  -1  -1  10  989.23   27.47
  -1  -1  10 1007.15   26.06
  -1  -1  10 1002.82   26.97
  -1  -1  10  973.83   25.58
  -1  -1  11  959.93   25.03
  -1  -1  11  908.19   23.88
  -1  -1  12   51.69    4.48
  -1  -1  12   64.60    4.84
  -1  -1  12   50.30    4.22
  -1   0 -13  149.07    7.76
  -1   0 -13  143.53    7.45
  -1   0 -13  132.12    6.83
  -1   0 -13  138.71    6.54
  -1   0 -12  128.45    7.61
  -1   0 -12  137.08    7.37
  -1   0 -12  124.48    6.81
  -1   0 -11   55.83    5.13
  -1   0 -11   57.48    4.72
  -1   0 -11   47.80    4.54
  -1   0 -10  420.10   14.27
  -1   0 -10  458.01   14.67
  -1   0 -10  452.08   12.17
  -1   0 -10  457.57   14.03
  -1   0 -10  476.76   14.59
  -1   0  -9 1337.87   28.51
  -1   0  -9 1289.81   28.08
  -1   0  -9 1308.80   26.21
  -1   0  -9 1323.99   25.97
  -1   0  -9 1304.82   26.66
  -1   0  -9 1361.07   27.89
  -1   0  -9 1386.45   28.24
  -1   0  -8 2499.99   44.91
  -1   0  -8 2487.70   44.41
  -1   0  -8 2503.50   43.42
  -1   0  -8 2421.54   41.69
  -1   0  -8 2476.45   42.86
  -1   0  -8 2546.76   43.61
  -1   0  -8 2549.72   44.63
  -1   0  -7 2271.17   38.97
  -1   0  -7 2293.72   40.51
  -1   0  -7 2350.81   40.76
  -1   0  -7 2265.63   40.24
  -1   0  -7 2387.67   40.30
  -1   0  -7 2391.60   40.64
  -1   0  -7 2329.99   39.49
  -1   0  -7 2411.01   40.13
  -1   0  -7 2223.41   40.43
  -1   0  -6  256.02    7.47
  -1   0  -6  254.80    6.92
  -1   0  -6  248.55    7.44
  -1   0  -6  258.52    7.55
  -1   0  -5   65.97    3.10
  -1   0  -5   69.66    2.95
  -1   0  -5   74.28    3.43
  -1   0  -4   26.07    1.56
  -1   0  -4   27.38    1.75
  -1   0  -4   21.66    1.77
  -1   0  -3   12.33    1.05
  -1   0  -3   12.87    1.02
  -1   0  -2  615.00   10.01
  -1   0  -2  614.89   10.37
  -1   0  -1 1263.13   18.85
  -1   0  -1 1192.78   18.55
  -1   0   0 1523.66   23.57
  -1   0   1  630.49   10.79
  -1   0   1  624.89   10.02
  -1   0   1  613.25    9.63
  -1   0   2 1769.14   27.37
  -1   0   2 1744.55   27.06
  -1   0   3 7791.59  117.45
  -1   0   3 7709.12  118.77
  -1   0   4 2963.74   46.01
  -1   0   4 2956.00   48.21
  -1   0   4 3027.04   47.98
  -1   0   5  775.41   14.13
  -1   0   5  831.49   16.59
  -1   0   6   63.16    3.98
  -1   0   6   61.57    3.90
  -1   0   6   60.37    4.21
  -1   0   7  425.64   12.73
  -1   0   7  433.88   13.16
  -1   0   7  443.39   11.67
  -1   0   7  444.55   12.80
  -1   0   7  424.81   13.44
  -1   0   8  306.00   11.51
  -1   0   8  331.16   11.80
  -1   0   8  351.66   12.40
  -1   0   8  320.99   10.13
  -1   0   8  329.76   12.63
  -1   0   9 1158.15   27.42
  -1   0   9 1148.51   27.69
  -1   0   9 1097.59   27.98
  -1   0  10  695.30   21.16
  -1   0  10  713.57   21.61
  -1   0  10  676.27   20.60
  -1   0  11  854.95   22.12
  -1   0  11  855.64   23.62
  -1   0  11  868.78   23.68
  -1   0  12  461.30   15.36
  -1   0  12  502.11   15.90
  -1   0  13   45.08    3.57
  -1   0  13   54.96    3.93
  -1   1 -13   46.66    4.01
  -1   1 -13   43.25    3.99
  -1   1 -13   42.34    3.21
  -1   1 -12   25.95    3.50
  -1   1 -12   22.48    3.15
  -1   1 -12   23.09    2.88
  -1   1 -11  117.72    7.17
  -1   1 -11  129.72    6.80
  -1   1 -11  123.71    7.09
  -1   1 -10  471.16   15.23
  -1   1 -10  499.07   15.04
  -1   1 -10  472.88   14.40
  -1   1 -10  505.14   15.64
  -1   1  -9 2174.14   40.87
  -1   1  -9 2263.43   43.58
  -1   1  -9 2282.18   39.99
  -1   1  -9 2290.03   43.92
  -1   1  -9 2383.60   41.55
  -1   1  -9 2365.23   43.07
  -1   1  -9 2326.25   43.44
  -1   1  -8 1884.46   35.90
  -1   1  -8 1803.48   34.36
  -1   1  -8 1841.56   33.37
  -1   1  -8 1943.05   36.35
  -1   1  -8 1838.89   36.12
  -1   1  -8 1859.56   34.22
  -1   1  -8 1986.38   35.81
  -1   1  -8 1897.56   35.88
  -1   1  -7 1446.99   27.73
  -1   1  -7 1407.60   26.57
  -1   1  -7 1408.56   27.56
  -1   1  -7 1420.57   27.34
  -1   1  -7 1390.77   27.85
  -1   1  -7 1405.01   27.71
  -1   1  -7 1481.17   26.83
  -1   1  -7 1489.19   27.67
  -1   1  -7 1409.21   26.05
  -1   1  -6  389.54    9.64
  -1   1  -6  389.81   10.03
  -1   1  -6  376.91   10.06
  -1   1  -6  350.19    7.04
  -1   1  -6  372.90    9.80
  -1   1  -6  380.40    9.50
  -1   1  -6  390.17    9.93
  -1   1  -6  375.18    9.95
  -1   1  -6  379.94   10.12
  -1   1  -6  375.15    9.85
  -1   1  -5  138.21    4.88
  -1   1  -5  139.05    4.80
  -1   1  -4   80.38    3.18
  -1   1  -4   83.86    3.27
  -1   1  -3  312.51    7.26
  -1   1  -3  318.67    6.71
  -1   1  -2  204.52    4.88
  -1   1  -2  210.85    4.73
  -1   1  -2  195.64    4.26
  -1   1  -1 2163.65   33.58
  -1   1  -1 2135.21   33.13
  -1   1  -1 2121.30   32.61
  -1   1   0 1291.68   20.64
  -1   1   0 1310.37   20.26
  -1   1   1  660.39   10.49
  -1   1   1  676.30   11.14
  -1   1   2  355.67    6.50
  -1   1   2  360.04    6.90
  -1   1   3 6543.58   96.78
  -1   1   3 6213.92   95.71
  -1   1   4 3630.93   57.46
  -1   1   4 3634.91   56.29
  -1   1   5  395.41    9.80
  -1   1   5  402.90    8.68
  -1   1   6   82.11    4.37
  -1   1   6   71.09    4.08
  -1   1   6   76.56    3.37
  -1   1   7   10.79    2.01
  -1   1   7   14.81    2.36
  -1   1   7    9.48    2.09
  -1   1   8   28.05    3.37
  -1   1   8   30.23    3.40
  -1   1   8   27.36    2.78
  -1   1   8   30.62    3.52
  -1   1   8   31.36    3.69
  -1   1   9  854.52   21.88
  -1   1   9  802.63   21.76
  -1   1   9  786.24   18.78
  -1   1   9  807.67   21.31
  -1   1  10  717.27   20.89
  -1   1  10  686.57   20.72
  -1   1  10  714.54   20.58
  -1   1  11  708.42   20.80
  -1   1  11  700.92   20.42
  -1   1  12 1115.94   26.99
  -1   1  12 1048.95   25.75
  -1   1  13  106.66    5.00
  -1   2 -12   79.63    5.25
  -1   2 -12   73.93    4.74
  -1   2 -11   24.10    2.96
  -1   2 -11   22.20    3.28
  -1   2 -10  186.38    9.04
  -1   2 -10  194.92    8.34
  -1   2 -10  188.57    9.02
  -1   2  -9  767.09   20.34
  -1   2  -9  764.36   17.49
  -1   2  -9  792.06   20.43
  -1   2  -8 1428.76   29.95
  -1   2  -8 1396.33   29.90
  -1   2  -8 1442.98   27.41
  -1   2  -8 1494.13   29.13
  -1   2  -8 1426.77   29.73
  -1   2  -8 1353.53   27.87
  -1   2  -7 2182.77   40.20
  -1   2  -7 2159.50   40.02
  -1   2  -7 2179.88   38.14
  -1   2  -7 2287.25   39.60
  -1   2  -7 2065.57   39.15
  -1   2  -7 2190.17   40.06
  -1   2  -6 2026.90   35.86
  -1   2  -6 1953.37   36.38
  -1   2  -6 2016.25   36.25
  -1   2  -6 2054.46   34.97
  -1   2  -6 1923.54   35.88
  -1   2  -6 2061.80   35.93
  -1   2  -6 2012.13   36.39
  -1   2  -6 2032.76   36.23
  -1   2  -5   32.25    2.52
  -1   2  -5   36.74    2.69
  -1   2  -5   34.68    2.57
  -1   2  -5   32.84    2.64
  -1   2  -5   34.48    1.70
  -1   2  -5   33.43    2.67
  -1   2  -4  113.26    3.37
  -1   2  -4   93.59    4.38
  -1   2  -3  711.36   12.88
  -1   2  -3  657.98   14.00
  -1   2  -2  173.84    4.11
  -1   2  -2  162.98    5.36
  -1   2  -1 7291.71  108.48
  -1   2  -1 7382.68  108.51
  -1   2   0 5778.84   88.90
  -1   2   0 6011.13   88.99
  -1   2   0 5850.64   88.46
  -1   2   1   69.00    2.41
  -1   2   1   70.43    3.15
  -1   2   1   71.45    1.90
  -1   2   2  134.41    3.50
  -1   2   2  121.19    3.62
  -1   2   2  123.62    4.48
  -1   2   3   32.23    1.82
  -1   2   4  482.22    9.93
  -1   2   5  352.11    8.38
  -1   2   6   76.68    3.62
  -1   2   7   37.82    3.35
  -1   2   7   35.28    2.73
  -1   2   7   38.65    3.19
  -1   2   7   41.05    3.30
  -1   2   8  292.97   10.27
  -1   2   8  315.21   10.88
  -1   2   8  315.03    9.43
  -1   2   8  309.05   10.64
  -1   2   9  151.32    7.79
  -1   2   9  159.38    8.18
  -1   2   9  158.74    7.90
  -1   2   9  150.22    6.94
  -1   2  10 1261.08   30.31
  -1   2  10 1279.50   29.50
  -1   2  11 1161.24   26.58
  -1   2  11 1134.59   28.38
  -1   2  11 1116.85   27.32
  -1   2  11 1056.60   27.53
  -1   2  12  779.47   20.80
  -1   2  12  744.79   21.48
  -1   2  13  116.74    6.64
  -1   2  13  124.56    7.00
  -1   3 -12   76.38    4.61
  -1   3 -12   72.84    4.07
  -1   3 -11   16.78    2.71
  -1   3 -11   20.77    2.72
  -1   3 -10   11.18    2.59
  -1   3 -10   14.77    2.33
  -1   3 -10   14.12    2.64
  -1   3 -10   15.32    2.65
  -1   3  -9  454.90   14.69
  -1   3  -9  449.31   13.26
  -1   3  -9  437.57   14.35
  -1   3  -9  471.81   14.31
  -1   3  -8 1371.89   29.37
  -1   3  -8 1285.04   29.12
  -1   3  -8 1391.96   27.94
  -1   3  -8 1326.02   29.07
  -1   3  -8 1271.68   26.90
  -1   3  -8 1381.68   28.79
  -1   3  -7 1031.05   22.96
  -1   3  -7  978.38   22.66
  -1   3  -7  957.56   19.90
  -1   3  -7 1034.19   21.88
  -1   3  -7  945.15   21.63
  -1   3  -7  992.13   22.59
  -1   3  -7 1007.71   22.37
  -1   3  -6 1134.08   24.08
  -1   3  -6 1166.98   24.13
  -1   3  -6 1130.55   22.00
  -1   3  -6 1148.82   24.01
  -1   3  -6 1186.55   23.42
  -1   3  -6 1200.30   24.03
  -1   3  -5    7.44    1.60
  -1   3  -5    6.34    1.43
  -1   3  -5    8.54    1.58
  -1   3  -5    6.49    0.88
  -1   3  -4  605.63   13.57
  -1   3  -4  604.50   13.46
  -1   3  -4  590.33   11.44
  -1   3  -3  585.34   11.19
  -1   3  -3  579.46   12.51
  -1   3  -2 3994.97   61.23
  -1   3  -2 4067.62   62.41
  -1   3  -1 6554.60   97.24
  -1   3  -1 6423.41   96.83
  -1   3  -1 6456.20   97.28
  -1   3   0 2107.30   34.32
  -1   3   0 2199.60   34.84
  -1   3   1  701.62   13.26
  -1   3   1  661.21   11.90
  -1   3   1  702.73   12.78
  -1   3   2  335.54    9.00
  -1   3   2  350.06    8.35
  -1   3   2  315.30    7.29
  -1   3   2  332.02    7.47
  -1   3   3   38.79    2.91
  -1   3   3   33.25    2.10
  -1   3   4   71.48    4.12
  -1   3   4   58.72    2.98
  -1   3   5  272.72    7.59
  -1   3   5  287.73    8.06
  -1   3   6  944.68   19.02
  -1   3   6  963.19   19.78
  -1   3   7  803.74   18.38
  -1   3   7  813.98   17.57
  -1   3   7  786.96   17.44
  -1   3   8  692.65   16.53
  -1   3   8  660.01   16.52
  -1   3   8  667.73   17.55
  -1   3   8  682.53   17.71
  -1   3   9   26.40    3.50
  -1   3   9   20.92    3.17
  -1   3  10 1590.07   33.81
  -1   3  10 1665.12   35.72
  -1   3  10 1546.92   34.99
  -1   3  11 1182.17   29.17
  -1   3  11 1208.89   27.89
  -1   3  12   43.49    4.23
  -1   3  12   39.18    4.59
  -1   3  12   29.30    4.15
  -1   3  13    7.86    2.36
  -1   3  13    9.85    2.59
  -1   3  13    8.02    1.98
  -1   3  14    3.68    1.55
  -1   4 -11  147.33    5.89
  -1   4 -11  140.66    6.39
  -1   4 -10    3.83    1.82
  -1   4 -10    8.61    1.93
  -1   4  -9  149.86    7.76
  -1   4  -9  159.14    7.41
  -1   4  -9  146.82    6.54
  -1   4  -8 1217.36   27.47
  -1   4  -8 1208.14   26.45
  -1   4  -8 1135.20   27.41
  -1   4  -8 1226.51   25.29
  -1   4  -7  728.16   18.83
  -1   4  -7  721.36   18.08
  -1   4  -7  705.85   18.78
  -1   4  -7  735.18   17.27
  -1   4  -6   47.21    4.01
  -1   4  -6   44.17    3.73
  -1   4  -6   49.97    4.08
  -1   4  -6   51.03    3.71
  -1   4  -5   12.34    2.16
  -1   4  -5   11.68    1.84
  -1   4  -5   12.66    2.04
  -1   4  -4   39.88    3.62
  -1   4  -4   36.71    2.23
  -1   4  -4   31.00    2.80
  -1   4  -4   31.51    3.02
  -1   4  -4   32.58    2.95
  -1   4  -4   37.26    3.08
  -1   4  -4   37.37    3.15
  -1   4  -3  540.19   11.40
  -1   4  -3  561.20   13.15
  -1   4  -3  537.75   12.71
  -1   4  -3  558.02   13.22
  -1   4  -3  513.26   14.42
  -1   4  -2 6064.58   91.81
  -1   4  -2 6121.58   93.22
  -1   4  -1 5928.61   91.17
  -1   4  -1 5983.05   91.96
  -1   4  -1 5961.25   91.65
  -1   4   0 6635.50  102.76
  -1   4   0 6733.66  103.18
  -1   4   0 6711.80  102.61
  -1   4   1 3842.65   61.46
  -1   4   1 3835.86   60.83
  -1   4   1 3881.12   60.58
  -1   4   2  433.70   10.35
  -1   4   2  424.01    9.67
  -1   4   3  383.36    9.91
  -1   4   3  381.69   10.62
  -1   4   4  174.11    5.89
  -1   4   4  178.76    6.98
  -1   4   5   68.60    3.81
  -1   4   5   77.60    4.82
  -1   4   6 2656.08   46.57
  -1   4   6 2709.07   46.37
  -1   4   6 2662.08   45.84
  -1   4   7 3343.21   58.07
  -1   4   7 3436.96   61.02
  -1   4   7 3441.88   57.93
  -1   4   7 3386.51   57.80
  -1   4   8  271.06   10.24
  -1   4   8  286.71   11.47
  -1   4   8  305.83   10.26
  -1   4   8  256.19    9.79
  -1   4   9   39.65    4.31
  -1   4   9   43.60    4.37
  -1   4   9   38.45    3.62
  -1   4   9   44.34    4.80
  -1   4   9   38.68    4.03
  -1   4  10  377.52   12.58
  -1   4  10  387.73   14.47
  -1   4  10  359.40   13.56
  -1   4  10  391.80   14.39
  -1   4  10  394.62   14.33
  -1   4  11  617.05   18.81
  -1   4  11  615.82   19.16
  -1   4  12    1.60    2.02
  -1   4  12    2.36    2.00
  -1   4  12    2.03    1.59
  -1   4  13   17.90    3.18
  -1   4  13   21.03    3.21
  -1   4  14    0.53    1.20
  -1   4  14    0.60    1.21
  -1   5 -10   64.86    4.45
  -1   5  -9   97.26    5.98
  -1   5  -9   94.18    5.17
  -1   5  -8  246.96    9.98
  -1   5  -8  235.26    9.60
  -1   5  -8  231.56   10.03
  -1   5  -8  236.91    9.05
  -1   5  -7  206.00    9.20
  -1   5  -7  207.14    9.03
  -1   5  -7  221.73    9.66
  -1   5  -7  201.63    7.67
  -1   5  -7  213.62    8.63
  -1   5  -6  120.27    6.74
  -1   5  -6  148.42    7.49
  -1   5  -6  140.80    7.24
  -1   5  -6  142.17    7.37
  -1   5  -6  130.68    6.02
  -1   5  -6  142.01    6.80
  -1   5  -5  331.92   11.12
  -1   5  -5  318.61    9.69
  -1   5  -5  314.72   10.31
  -1   5  -4  219.82    8.51
  -1   5  -4  239.24    8.32
  -1   5  -4  235.02    9.59
  -1   5  -4  228.29    8.71
  -1   5  -4  241.93    8.78
  -1   5  -4  218.55    8.25
  -1   5  -3   37.32    3.20
  -1   5  -3   37.25    3.96
  -1   5  -3   32.97    2.91
  -1   5  -3   32.41    3.01
  -1   5  -3   39.72    3.36
  -1   5  -3   36.10    3.27
  -1   5  -2 1023.97   18.69
  -1   5  -2  996.86   24.59
  -1   5  -2 1052.99   21.27
  -1   5  -2 1020.64   20.66
  -1   5  -1  957.74   18.92
  -1   5  -1  913.21   18.37
  -1   5  -1  874.95   22.83
  -1   5  -1  894.01   16.94
  -1   5  -1  900.91   17.93
  -1   5   0 3448.46   54.74
  -1   5   0 3382.81   53.73
  -1   5   0 3335.55   55.31
  -1   5   1 3526.29   56.53
  -1   5   1 3551.68   57.81
  -1   5   2  342.89    8.73
  -1   5   2  363.61    9.74
  -1   5   3  163.54    7.33
  -1   5   3  144.30    6.10
  -1   5   4  112.12    4.98
  -1   5   4  120.07    5.73
  -1   5   5  976.04   22.07
  -1   5   5  979.35   20.62
  -1   5   6 1545.75   30.34
  -1   5   6 1665.47   33.03
  -1   5   6 1568.54   29.15
  -1   5   6 1577.03   29.86
  -1   5   6 1575.47   30.47
  -1   5   7 3537.51   62.29
  -1   5   7 3381.11   58.16
  -1   5   7 3483.07   59.25
  -1   5   7 3541.47   59.87
  -1   5   8  352.12   12.04
  -1   5   8  373.26   13.47
  -1   5   8  336.21   13.04
  -1   5   8  371.11   11.79
  -1   5   8  367.18   12.25
  -1   5   8  366.22   12.29
  -1   5   9   28.64    3.67
  -1   5   9   30.35    4.05
  -1   5   9   30.38    4.21
  -1   5   9   39.98    4.07
  -1   5   9   35.46    4.14
  -1   5   9   32.39    3.88
  -1   5  10   16.09    3.10
  -1   5  10   10.77    2.72
  -1   5  10   17.87    3.11
  -1   5  10   13.34    2.94
  -1   5  10   17.22    3.19
  -1   5  11   62.33    5.53
  -1   5  11   65.08    5.88
  -1   5  11   63.43    5.50
  -1   5  12   33.36    4.07
  -1   5  12   30.22    3.75
  -1   5  12   34.01    4.31
  -1   5  12   37.64    4.22
  -1   5  13   61.71    5.06
  -1   5  13   64.51    4.71
  -1   5  13   67.20    4.89
  -1   5  13   61.51    5.13
  -1   5  14   68.08    3.88
  -1   5  14   59.21    4.10
  -1   6  -9   67.67    4.23
  -1   6  -9   70.59    4.53
  -1   6  -8   93.08    5.92
  -1   6  -8   96.49    5.58
  -1   6  -8   98.14    5.81
  -1   6  -8   98.19    4.99
  -1   6  -7    8.68    2.22
  -1   6  -7    9.77    2.36
  -1   6  -7    7.51    1.81
  -1   6  -7    5.70    2.04
  -1   6  -6  108.91    6.71
  -1   6  -6  107.08    6.27
  -1   6  -6  104.87    6.44
  -1   6  -6  102.14    5.68
  -1   6  -5  215.76    8.95
  -1   6  -5  196.69    7.23
  -1   6  -5  207.31    8.14
  -1   6  -4  103.14    6.47
  -1   6  -4   98.00    5.39
  -1   6  -4   99.08    6.06
  -1   6  -4  103.68    5.01
  -1   6  -4  116.82    6.22
  -1   6  -4   99.66    5.90
  -1   6  -3  124.84    6.31
  -1   6  -3  122.79    6.10
  -1   6  -3  123.14    7.28
  -1   6  -3  132.60    5.99
  -1   6  -3  118.23    6.31
  -1   6  -3  128.13    6.36
  -1   6  -3  113.58    6.42
  -1   6  -2  174.60    7.21
  -1   6  -2  170.98    7.23
  -1   6  -2  171.89    7.37
  -1   6  -2  171.89    6.96
  -1   6  -2  163.02    8.69
  -1   6  -1 2280.58   40.90
  -1   6  -1 2244.17   37.94
  -1   6  -1 2245.25   46.17
  -1   6  -1 2371.98   40.69
  -1   6  -1 2297.36   41.03
  -1   6   0 1563.77   29.31
  -1   6   0 1500.56   34.91
  -1   6   0 1544.49   27.42
  -1   6   0 1612.21   29.96
  -1   6   0 1566.26   29.56
  -1   6   0 1530.53   29.38
  -1   6   1  708.92   16.21
  -1   6   1  690.40   15.77
  -1   6   1  697.47   15.77
  -1   6   1  676.50   14.53
  -1   6   2  391.92   10.94
  -1   6   2  350.34    9.53
  -1   6   2  374.13   10.49
  -1   6   2  367.90    9.65
  -1   6   3  344.81   10.29
  -1   6   3  304.50    8.68
  -1   6   3  324.91    9.20
  -1   6   3  320.08    9.61
  -1   6   3  328.59    9.24
  -1   6   4   14.09    2.21
  -1   6   4   14.54    2.17
  -1   6   4   15.68    2.06
  -1   6   4   14.54    2.39
  -1   6   5 3064.81   54.76
  -1   6   5 3015.28   51.67
  -1   6   5 3125.77   54.12
  -1   6   5 3105.91   52.79
  -1   6   6 2313.90   41.96
  -1   6   6 2380.23   42.88
  -1   6   6 2516.68   45.69
  -1   6   6 2341.17   41.26
  -1   6   6 2183.61   41.99
  -1   6   6 2202.75   42.75
  -1   6   7 1458.45   30.64
  -1   6   7 1532.21   30.45
  -1   6   7 1531.61   31.72
  -1   6   8  966.50   25.13
  -1   6   8 1001.48   23.83
  -1   6   8 1115.74   26.67
  -1   6   8 1025.10   22.90
  -1   6   8 1036.29   23.95
  -1   6   8 1069.49   25.20
  -1   6   9  220.12    9.98
  -1   6   9  237.95   10.93
  -1   6   9  221.84    9.28
  -1   6   9  240.74   10.83
  -1   6   9  222.82    9.91
  -1   6  10   10.93    2.67
  -1   6  10   12.55    2.83
  -1   6  10   10.10    2.69
  -1   6  10   12.76    2.66
  -1   6  10   10.31    2.73
  -1   6  10    8.79    2.90
  -1   6  11   24.45    3.80
  -1   6  11   20.85    4.02
  -1   6  11   28.85    3.61
  -1   6  11   25.68    3.87
  -1   6  12   82.96    5.60
  -1   6  12   85.07    6.25
  -1   6  12   75.33    5.75
  -1   6  12   71.52    5.49
  -1   6  13  136.91    7.00
  -1   6  13  165.18    7.00
  -1   6  14  431.84   11.65
  -1   7  -8   14.61    2.00
  -1   7  -8   11.95    2.04
  -1   7  -7    2.24    1.40
  -1   7  -7    0.70    1.31
  -1   7  -7    3.21    1.74
  -1   7  -6  112.27    5.44
  -1   7  -6  113.63    6.18
  -1   7  -6  118.63    6.80
  -1   7  -5  934.96   20.66
  -1   7  -5  939.82   22.12
  -1   7  -5  984.37   23.52
  -1   7  -4  532.16   14.02
  -1   7  -4  534.31   15.16
  -1   7  -4  529.26   15.97
  -1   7  -3  209.08    8.64
  -1   7  -3  177.67    8.19
  -1   7  -3  188.14    8.45
  -1   7  -3  192.37    7.54
  -1   7  -3  206.35    8.49
  -1   7  -3  189.30    9.34
  -1   7  -2   38.51    3.79
  -1   7  -2   39.08    3.73
  -1   7  -2   45.87    3.95
  -1   7  -2   38.40    4.29
  -1   7  -2   40.90    3.68
  -1   7  -2   38.95    3.96
  -1   7  -1 1325.00   31.75
  -1   7  -1 1363.67   27.94
  -1   7  -1 1397.01   28.59
  -1   7  -1 1377.42   28.30
  -1   7   0 1747.76   33.83
  -1   7   0 1679.60   30.60
  -1   7   0 1707.23   38.77
  -1   7   0 1773.74   33.52
  -1   7   0 1800.61   33.84
  -1   7   1   25.81    4.42
  -1   7   1   23.91    2.33
  -1   7   1   25.28    2.97
  -1   7   1   28.44    3.06
  -1   7   1   26.43    2.85
  -1   7   2  122.86    5.41
  -1   7   2  126.94    5.68
  -1   7   2  144.65    6.75
  -1   7   2  135.38    6.24
  -1   7   2  137.66    6.84
  -1   7   2  132.13    6.34
  -1   7   3   64.14    4.55
  -1   7   3   71.48    4.30
  -1   7   3   68.34    4.55
  -1   7   3   71.00    4.75
  -1   7   3   56.04    3.79
  -1   7   4  121.78    6.51
  -1   7   4  121.53    5.64
  -1   7   4  121.77    5.91
  -1   7   4  132.19    6.47
  -1   7   4  119.94    5.86
  -1   7   5 1258.14   27.30
  -1   7   5 1206.16   25.78
  -1   7   5 1240.20   26.62
  -1   7   5 1226.31   25.87
  -1   7   5 1229.29   25.36
  -1   7   6 2256.14   43.91
  -1   7   6 2351.53   43.49
  -1   7   6 2325.08   42.85
  -1   7   7 1788.84   36.22
  -1   7   7 1802.92   35.78
  -1   7   7 1899.29   38.89
  -1   7   7 1778.76   34.68
  -1   7   7 1816.43   36.80
  -1   7   7 1827.09   37.11
  -1   7   8 2355.53   45.34
  -1   7   8 2341.81   45.58
  -1   7   8 2205.11   46.10
  -1   7   8 2080.59   43.32
  -1   7   8 2510.15   48.15
  -1   7   8 2448.67   44.61
  -1   7   8 2528.65   47.16
  -1   7   8 2369.86   46.47
  -1   7   9  414.01   14.37
  -1   7   9  390.85   14.53
  -1   7   9  363.62   13.12
  -1   7   9  467.90   15.90
  -1   7   9  390.27   14.59
  -1   7   9  461.89   15.93
  -1   7   9  417.91   13.83
  -1   7  10    9.49    2.63
  -1   7  10   17.53    2.79
  -1   7  10   14.15    3.19
  -1   7  10   10.36    2.94
  -1   7  10    9.69    2.51
  -1   7  10   11.35    3.32
  -1   7  10   16.07    3.48
  -1   7  11   82.74    6.37
  -1   7  11   85.27    6.71
  -1   7  11   79.74    5.36
  -1   7  11   81.56    6.03
  -1   7  12   43.99    4.64
  -1   7  12   41.49    3.64
  -1   7  12   34.35    3.93
  -1   7  13  246.03    9.28
  -1   7  13  230.09    8.66
  -1   8  -7   39.52    3.42
  -1   8  -6  168.36    7.67
  -1   8  -6  165.19    6.71
  -1   8  -5  784.63   19.71
  -1   8  -5  735.58   17.93
  -1   8  -4 1311.70   27.53
  -1   8  -4 1324.58   28.48
  -1   8  -4 1331.44   29.88
  -1   8  -3  338.63   11.62
  -1   8  -3  322.64    9.82
  -1   8  -3  330.51   13.21
  -1   8  -3  327.43   11.09
  -1   8  -3  325.47   12.01
  -1   8  -2   25.02    3.17
  -1   8  -2   20.20    2.43
  -1   8  -2   24.43    3.29
  -1   8  -2   31.29    3.31
  -1   8  -2   19.65    3.37
  -1   8  -1  221.50    8.72
  -1   8  -1  238.67    9.50
  -1   8  -1  213.73    9.16
  -1   8  -1  221.41    8.97
  -1   8   0  177.97    7.72
  -1   8   0  188.47    8.32
  -1   8   0  162.44    7.93
  -1   8   0  149.45    9.05
  -1   8   0  173.20    7.89
  -1   8   1   40.01    3.08
  -1   8   1   42.26    3.89
  -1   8   1   35.40    3.76
  -1   8   1   37.02    5.07
  -1   8   2  152.93    7.50
  -1   8   2  145.83    6.75
  -1   8   2  127.42    9.11
  -1   8   2  143.90    6.24
  -1   8   2  152.10    7.28
  -1   8   2  145.40    7.13
  -1   8   2  152.43    7.64
  -1   8   3  210.64    8.14
  -1   8   3  241.24    8.84
  -1   8   3  232.08    9.57
  -1   8   3  233.75    9.27
  -1   8   3  230.75    9.74
  -1   8   3  219.88    9.23
  -1   8   4   84.84    5.18
  -1   8   4   81.21    5.15
  -1   8   4   80.66    5.65
  -1   8   4   90.48    5.63
  -1   8   4   85.71    5.82
  -1   8   4   81.37    5.55
  -1   8   5   54.87    4.27
  -1   8   5   49.25    4.25
  -1   8   5   57.84    4.85
  -1   8   5   57.95    4.56
  -1   8   5   49.71    4.58
  -1   8   5   52.54    4.71
  -1   8   6 1111.14   24.56
  -1   8   6 1097.78   24.99
  -1   8   6 1143.46   25.56
  -1   8   6 1066.81   25.52
  -1   8   7 1168.60   27.04
  -1   8   7 1170.93   25.84
  -1   8   7 1135.82   26.10
  -1   8   8  792.95   20.71
  -1   8   8  775.78   21.05
  -1   8   8  730.69   21.05
  -1   8   8  810.48   21.85
  -1   8   8  776.64   21.51
  -1   8   9  129.76    8.33
  -1   8   9  121.59    7.34
  -1   8   9  119.23    7.49
  -1   8   9  106.09    7.28
  -1   8  10  113.48    7.24
  -1   8  10  114.30    7.47
  -1   8  11  104.82    6.87
  -1   8  11   87.58    6.31
  -1   8  11   94.48    6.56
  -1   8  12  202.74    8.78
  -1   8  12  189.74    8.42
  -1   8  12  200.75    8.92
  -1   8  13  340.49   10.42
  -1   8  13  383.89   11.37
  -1   9  -6  221.70    7.81
  -1   9  -6  210.70    7.13
  -1   9  -5  560.07   14.89
  -1   9  -5  554.82   14.12
  -1   9  -4  834.77   19.18
  -1   9  -4  824.40   19.91
  -1   9  -3  240.65    9.19
  -1   9  -3  228.29    8.42
  -1   9  -3  238.80   10.08
  -1   9  -2   36.35    3.43
  -1   9  -2   41.28    4.20
  -1   9  -2   43.09    3.93
  -1   9  -2   39.71    4.63
  -1   9  -1   62.73    5.01
  -1   9  -1   59.04    4.35
  -1   9  -1   53.55    4.77
  -1   9  -1   56.24    4.87
  -1   9  -1   62.09    4.64
  -1   9  -1   61.59    5.45
  -1   9   0   20.70    2.78
  -1   9   0   28.70    3.54
  -1   9   0   25.26    3.29
  -1   9   0   34.09    3.84
  -1   9   0   24.36    3.07
  -1   9   1   31.66    3.73
  -1   9   1   35.27    3.55
  -1   9   1   39.62    3.98
  -1   9   2  245.51    9.81
  -1   9   2  243.47    9.96
  -1   9   2  217.32    8.11
  -1   9   2  240.62    9.88
  -1   9   2  257.32   10.67
  -1   9   3  165.78    7.78
  -1   9   3  183.86    8.59
  -1   9   3  162.49    8.47
  -1   9   3  168.20    7.34
  -1   9   3  180.27    8.38
  -1   9   3  171.08    8.63
  -1   9   4   81.17    5.84
  -1   9   4   88.46    6.31
  -1   9   4   80.35    6.03
  -1   9   4   79.72    5.25
  -1   9   4   74.84    5.27
  -1   9   4   83.94    6.07
  -1   9   5   77.38    5.89
  -1   9   5   83.43    6.18
  -1   9   5   72.01    5.70
  -1   9   5   84.41    5.68
  -1   9   5   85.52    5.72
  -1   9   6  880.96   22.72
  -1   9   6  847.54   22.74
  -1   9   6  856.05   22.00
  -1   9   6  858.80   21.77
  -1   9   6  884.98   22.07
  -1   9   7 1688.56   35.87
  -1   9   7 1585.83   34.66
  -1   9   7 1712.41   35.68
  -1   9   7 1643.75   34.93
  -1   9   8  352.48   12.64
  -1   9   8  356.23   13.15
  -1   9   8  353.90   13.35
  -1   9   9   71.68    5.55
  -1   9   9   69.37    5.67
  -1   9   9   76.71    6.03
  -1   9   9   65.34    5.58
  -1   9  10   52.72    4.90
  -1   9  10   44.67    4.57
  -1   9  10   41.96    4.12
  -1   9  10   43.94    4.45
  -1   9  10   48.53    4.79
  -1   9  11    6.65    2.20
  -1   9  11    4.27    2.09
  -1   9  11    3.43    2.05
  -1   9  12  202.92    8.22
  -1   9  12  214.38    8.40
  -1   9  13  350.34    9.87
  -1   9  13  389.75   10.40
  -1  10  -4  457.69   12.28
  -1  10  -4  424.30   11.15
  -1  10  -3  162.64    6.66
  -1  10  -2   22.03    2.71
  -1  10  -2   25.21    3.34
  -1  10  -1   19.53    3.28
  -1  10  -1   15.70    2.78
  -1  10   0    8.61    2.61
  -1  10   0   15.91    2.76
  -1  10   0   11.57    2.44
  -1  10   0    8.03    1.90
  -1  10   0   10.65    2.23
  -1  10   1   54.19    4.78
  -1  10   1   58.11    4.30
  -1  10   1   62.41    4.82
  -1  10   2  981.68   23.80
  -1  10   2  945.93   22.79
  -1  10   2  971.11   23.41
  -1  10   2  968.97   21.86
  -1  10   3 1390.52   30.39
  -1  10   3 1369.92   30.88
  -1  10   3 1352.03   29.10
  -1  10   3 1374.77   29.24
  -1  10   3 1369.10   29.82
  -1  10   3 1327.92   27.92
  -1  10   4  506.37   15.75
  -1  10   4  486.25   14.02
  -1  10   4  480.98   15.86
  -1  10   4  507.77   15.03
  -1  10   4  487.55   15.00
  -1  10   5   18.39    3.27
  -1  10   5   10.71    2.28
  -1  10   5   13.85    2.96
  -1  10   5   14.96    2.69
  -1  10   5   12.54    2.78
  -1  10   6  411.63   13.37
  -1  10   6  451.68   14.76
  -1  10   6  418.10   14.68
  -1  10   6  421.69   13.84
  -1  10   7  523.29   16.17
  -1  10   7  498.52   16.11
  -1  10   7  499.39   15.57
  -1  10   7  485.51   14.52
  -1  10   7  508.52   15.62
  -1  10   8  154.48    7.94
  -1  10   8  168.27    8.38
  -1  10   8  167.38    8.50
  -1  10   9    2.37    2.17
  -1  10   9    3.92    2.00
  -1  10   9    2.99    1.76
  -1  10   9    1.03    1.79
  -1  10  10   12.40    2.61
  -1  10  10   14.86    2.80
  -1  10  10   19.36    2.78
  -1  10  10   17.76    2.91
  -1  10  11    2.72    1.79
  -1  10  11    2.12    1.67
  -1  10  11    4.77    1.82
  -1  10  12   80.52    4.46
  -1  11  -2   28.25    2.73
  -1  11  -1   80.78    5.11
  -1  11  -1   76.47    4.61
  -1  11   0   61.79    4.84
  -1  11   0   74.70    5.07
  -1  11   1  126.27    6.29
  -1  11   1  123.84    7.04
  -1  11   1  138.28    7.13
  -1  11   2  608.52   16.99
  -1  11   2  617.52   16.58
  -1  11   2  590.57   15.73
  -1  11   3 1054.71   24.33
  -1  11   3 1000.03   22.61
  -1  11   3  986.34   23.24
  -1  11   4  505.68   15.74
  -1  11   4  495.48   15.17
  -1  11   4  455.94   13.49
  -1  11   4  494.89   14.50
  -1  11   5   18.01    3.27
  -1  11   5   14.19    2.86
  -1  11   5   15.25    2.64
  -1  11   5   16.27    2.72
  -1  11   5   13.73    2.32
  -1  11   6  167.63    8.56
  -1  11   6  167.52    7.89
  -1  11   6  166.45    7.56
  -1  11   7  157.52    7.56
  -1  11   7  145.51    7.83
  -1  11   7  146.87    7.36
  -1  11   7  141.20    6.71
  -1  11   7  148.22    7.60
  -1  11   8   58.21    4.68
  -1  11   8   55.50    4.50
  -1  11   9   48.53    4.11
  -1  11   9   47.31    3.95
  -1  11   9   41.58    3.76
  -1  11  10   32.03    3.18
  -1  11  10   24.75    2.99
  -1  11  10   29.81    2.99
  -1  11  11   42.34    3.29
  -1  11  11   39.96    3.00
  -1  11  11   36.68    3.05
  -1  12   0    0.25    0.84
  -1  12   1  140.81    6.10
  -1  12   1  154.90    6.57
  -1  12   2  452.97   12.82
  -1  12   2  445.91   12.74
  -1  12   3  612.25   16.31
  -1  12   3  656.11   16.48
  -1  12   4  305.87   10.43
  -1  12   4  286.50    9.54
  -1  12   5   25.69    3.13
  -1  12   5   25.06    2.78
  -1  12   6    5.53    1.68
  -1  12   7   22.76    3.00
  -1  12   7   26.19    2.75
  -1  12   7   26.11    2.97
  -1  12   8    1.65    1.48
  -1  12   8    1.79    1.21
  -1  12   8    0.22    1.23
  -1  12   9  120.83    5.28
  -1  12   9  102.04    4.90
  -1  12  10  211.79    7.04
  -1  12  10  224.85    6.93
  -1  13   4  289.89    8.55
  -1  13   5   36.34    2.88
  -1  13   5   42.75    3.08
  -1  13   7   26.47    2.35
   0 -13  -9  138.18    5.38
   0 -13  -8   10.73    1.80
   0 -13  -7  196.00    6.77
   0 -13  -7  205.88    7.20
   0 -13  -6   67.91    3.89
   0 -13  -5   28.38    2.58
   0 -13  -5   24.73    2.49
   0 -13  -4  123.72    5.27
   0 -13  -4  133.36    5.59
   0 -13  -3  116.21    5.13
   0 -13  -2   38.45    2.84
   0 -12 -11  774.85   16.55
   0 -12 -10  575.97   14.02
   0 -12 -10  566.37   14.32
   0 -12  -9  229.00    8.26
   0 -12  -9  226.51    8.62
   0 -12  -8   14.15    2.50
   0 -12  -8   17.51    2.49
   0 -12  -8   17.97    2.38
   0 -12  -7   82.82    5.42
   0 -12  -7   82.63    4.88
   0 -12  -6   32.51    3.61
   0 -12  -5  210.92    8.76
   0 -12  -5  206.95    8.17
   0 -12  -4  415.19   12.33
   0 -12  -4  399.25   11.96
   0 -12  -3  442.31   11.82
   0 -12  -3  451.25   12.64
   0 -12  -2  123.22    5.67
   0 -12  -2  123.22    6.26
   0 -12  -2  123.76    5.75
   0 -12  -1   17.10    2.44
   0 -12  -1   12.23    1.95
   0 -12   0  107.04    5.25
   0 -12   1  186.26    6.34
   0 -11 -12  484.59   12.52
   0 -11 -12  494.38   11.98
   0 -11 -11 1227.52   25.87
   0 -11 -11 1210.51   25.04
   0 -11 -11 1226.20   25.10
   0 -11 -10  614.02   16.81
   0 -11 -10  613.97   16.10
   0 -11  -9  127.39    7.16
   0 -11  -9  127.40    6.91
   0 -11  -9  124.02    6.62
   0 -11  -8    6.74    1.82
   0 -11  -8    8.93    1.99
   0 -11  -8    4.25    2.03
   0 -11  -8    7.52    2.36
   0 -11  -7    4.64    1.84
   0 -11  -7    3.62    1.76
   0 -11  -7    4.95    2.07
   0 -11  -7    4.47    2.28
   0 -11  -6  101.03    6.43
   0 -11  -6  101.03    5.94
   0 -11  -6   96.62    5.76
   0 -11  -6   94.33    6.48
   0 -11  -5  476.48   14.49
   0 -11  -5  487.17   14.18
   0 -11  -5  481.09   15.49
   0 -11  -4  752.20   19.11
   0 -11  -4  767.23   17.92
   0 -11  -4  808.58   21.11
   0 -11  -3  804.66   20.01
   0 -11  -3  833.83   19.48
   0 -11  -2  349.75   11.39
   0 -11  -2  346.72   11.19
   0 -11  -1   11.04    2.19
   0 -11  -1   15.38    2.52
   0 -11   0  282.77    9.29
   0 -11   0  292.54   10.67
   0 -11   1  153.84    7.22
   0 -11   1  149.93    6.73
   0 -11   2    6.58    1.64
   0 -11   2    6.52    1.76
   0 -11   3   44.56    3.16
   0 -10 -13   49.59    3.56
   0 -10 -12  355.25   11.45
   0 -10 -12  322.87    9.92
   0 -10 -12  355.72   11.51
   0 -10 -11  688.89   18.47
   0 -10 -11  685.39   17.18
   0 -10 -11  638.54   18.03
   0 -10 -10  784.61   19.70
   0 -10 -10  756.83   20.76
   0 -10  -9  132.60    6.26
   0 -10  -9  133.25    7.93
   0 -10  -8   18.29    3.16
   0 -10  -8   17.68    3.21
   0 -10  -8   13.05    2.36
   0 -10  -8   15.80    2.42
   0 -10  -8   15.71    3.20
   0 -10  -7   75.16    5.90
   0 -10  -7   74.11    5.94
   0 -10  -7   74.88    5.80
   0 -10  -7   70.93    4.95
   0 -10  -7   64.19    4.70
   0 -10  -6   70.65    5.74
   0 -10  -6   63.32    5.34
   0 -10  -6   64.23    4.73
   0 -10  -6   68.29    4.90
   0 -10  -5  474.24   12.64
   0 -10  -5  467.49   15.27
   0 -10  -5  453.52   14.06
   0 -10  -4 1528.73   30.06
   0 -10  -4 1578.04   33.78
   0 -10  -4 1486.67   31.18
   0 -10  -3 1696.72   33.30
   0 -10  -3 1761.79   36.95
   0 -10  -3 1731.00   35.51
   0 -10  -3 1666.52   34.01
   0 -10  -2  768.23   20.07
   0 -10  -2  719.66   18.46
   0 -10  -2  728.49   19.85
   0 -10  -2  724.99   18.62
   0 -10  -1   42.35    3.98
   0 -10  -1   39.32    3.77
   0 -10   0  160.09    7.32
   0 -10   1  156.67    7.62
   0 -10   2   28.45    3.54
   0 -10   2   20.74    2.94
   0 -10   3  236.35    9.04
   0 -10   4  195.16    7.66
   0  -9 -13   28.75    3.15
   0  -9 -13   27.12    3.20
   0  -9 -12  305.17   11.43
   0  -9 -12  323.16   11.86
   0  -9 -12  301.67    9.72
   0  -9 -11  259.60   11.19
   0  -9 -11  266.96   11.35
   0  -9 -11  272.15    9.97
   0  -9 -10  530.59   17.44
   0  -9 -10  557.67   15.96
   0  -9 -10  585.22   18.16
   0  -9  -9  318.93   13.11
   0  -9  -9  357.12   12.32
   0  -9  -9  358.34   13.78
   0  -9  -9  330.84   10.40
   0  -9  -8    5.38    1.78
   0  -9  -8    4.09    1.54
   0  -9  -8    4.59    1.62
   0  -9  -8    5.11    2.25
   0  -9  -7   23.88    2.88
   0  -9  -7   20.72    2.71
   0  -9  -7   21.17    3.19
   0  -9  -7   21.57    3.63
   0  -9  -6    4.34    1.56
   0  -9  -6    4.65    1.83
   0  -9  -6    1.60    1.74
   0  -9  -5  317.94   10.88
   0  -9  -5  330.24    9.70
   0  -9  -5  319.61   11.66
   0  -9  -5  312.76   12.24
   0  -9  -4 2107.73   39.98
   0  -9  -4 2050.09   37.38
   0  -9  -4 2063.42   40.84
   0  -9  -4 2096.03   38.02
   0  -9  -4 2096.35   42.20
   0  -9  -3 1829.43   34.96
   0  -9  -3 1823.42   37.69
   0  -9  -3 1863.78   37.23
   0  -9  -3 1870.63   36.83
   0  -9  -2  692.93   17.36
   0  -9  -2  693.83   19.69
   0  -9  -2  689.13   18.33
   0  -9  -2  652.03   18.09
   0  -9  -1  397.45   12.65
   0  -9  -1  406.88   13.54
   0  -9   0    3.49    1.25
   0  -9   0    3.15    1.80
   0  -9   1    7.09    1.70
   0  -9   1    5.11    2.03
   0  -9   1    8.77    2.04
   0  -9   1    7.96    2.09
   0  -9   2  246.36   10.01
   0  -9   2  233.89    8.62
   0  -9   3  477.46   15.41
   0  -9   3  437.68   14.01
   0  -9   3  447.22   12.69
   0  -9   4  515.75   14.99
   0  -9   4  475.81   12.96
   0  -9   5  288.31   10.30
   0  -9   6    3.39    1.33
   0  -8 -14  142.50    6.22
   0  -8 -13   65.35    5.04
   0  -8 -13   58.13    4.29
   0  -8 -12  101.63    6.82
   0  -8 -12  112.93    6.60
   0  -8 -12  114.91    7.23
   0  -8 -11  172.10    7.65
   0  -8 -11  171.11    9.25
   0  -8 -11  188.56    9.09
   0  -8 -10  489.06   14.27
   0  -8 -10  450.80   15.32
   0  -8 -10  459.29   15.98
   0  -8  -9  279.78   12.02
   0  -8  -9  286.60   11.65
   0  -8  -9  268.99    8.84
   0  -8  -9  265.22    9.39
   0  -8  -9  281.07   10.52
   0  -8  -8  153.08    8.60
   0  -8  -8  155.35    6.61
   0  -8  -8  148.57    6.30
   0  -8  -8  159.55    7.15
   0  -8  -8  154.66    7.44
   0  -8  -7  430.12   12.62
   0  -8  -7  443.07   12.09
   0  -8  -7  431.71   14.89
   0  -8  -6   52.47    4.83
   0  -8  -6   53.48    5.01
   0  -8  -6   59.18    4.31
   0  -8  -6   56.50    4.33
   0  -8  -6   58.32    4.03
   0  -8  -5  649.42   14.85
   0  -8  -5  678.50   14.99
   0  -8  -5  700.32   17.53
   0  -8  -5  669.24   16.32
   0  -8  -5  695.99   19.02
   0  -8  -4 1985.52   37.95
   0  -8  -4 1969.48   35.48
   0  -8  -4 1953.85   35.44
   0  -8  -4 2065.58   37.37
   0  -8  -3 2242.24   43.17
   0  -8  -3 2262.49   41.31
   0  -8  -3 2206.15   39.08
   0  -8  -3 2117.64   37.77
   0  -8  -3 2184.28   39.14
   0  -8  -3 2208.87   41.38
   0  -8  -2  373.80   11.80
   0  -8  -2  365.86   11.76
   0  -8  -2  356.06   10.73
   0  -8  -2  360.11   10.18
   0  -8  -2  370.88   10.98
   0  -8  -2  376.62   12.34
   0  -8  -1   32.70    3.20
   0  -8  -1   27.24    3.67
   0  -8  -1   31.12    2.90
   0  -8  -1   23.44    2.98
   0  -8   0   18.10    2.30
   0  -8   0   17.12    2.41
   0  -8   0   16.19    2.78
   0  -8   1   38.64    3.47
   0  -8   1   44.83    4.00
   0  -8   1   41.63    3.54
   0  -8   1   39.82    3.80
   0  -8   1   44.32    4.06
   0  -8   2  265.93   10.45
   0  -8   2  283.50   10.40
   0  -8   2  280.48    9.95
   0  -8   3  782.33   19.72
   0  -8   3  783.17   18.67
   0  -8   3  826.58   19.89
   0  -8   3  798.81   20.69
   0  -8   3  848.92   22.18
   0  -8   4  919.12   20.78
   0  -8   4  943.56   23.20
   0  -8   4  952.66   22.08
   0  -8   5  613.16   17.65
   0  -8   5  592.71   15.96
   0  -8   6   83.76    5.61
   0  -8   7  158.12    6.91
   0  -7 -14  277.24    9.46
   0  -7 -14  301.65    9.52
   0  -7 -13  444.29   14.34
   0  -7 -13  437.41   13.96
   0  -7 -12   16.48    3.20
   0  -7 -12   18.01    3.39
   0  -7 -12   11.76    2.33
   0  -7 -11  343.43   13.30
   0  -7 -11  329.37   13.26
   0  -7 -11  340.06   11.66
   0  -7 -11  336.67   10.86
   0  -7 -10   63.64    4.97
   0  -7 -10   74.66    5.89
   0  -7 -10   61.98    5.80
   0  -7 -10   63.95    5.45
   0  -7 -10   73.89    4.99
   0  -7  -9  139.62    7.59
   0  -7  -9  136.32    6.75
   0  -7  -9  136.77    7.15
   0  -7  -9  152.20    8.14
   0  -7  -9  137.40    8.29
   0  -7  -9  139.31    6.24
   0  -7  -8  513.52   15.23
   0  -7  -8  564.74   14.77
   0  -7  -8  502.78   14.59
   0  -7  -8  528.86   12.93
   0  -7  -8  515.77   15.87
   0  -7  -8  510.87   16.46
   0  -7  -8  525.31   13.70
   0  -7  -7 1257.79   26.94
   0  -7  -7 1251.46   25.95
   0  -7  -7 1213.31   26.07
   0  -7  -7 1265.31   24.45
   0  -7  -7 1294.24   25.54
   0  -7  -7 1244.33   27.76
   0  -7  -7 1276.26   28.65
   0  -7  -6   11.21    2.36
   0  -7  -6   16.57    2.07
   0  -7  -6   19.62    2.57
   0  -7  -6   15.61    1.85
   0  -7  -5 1239.83   24.98
   0  -7  -5 1282.70   24.59
   0  -7  -5 1244.00   23.53
   0  -7  -5 1269.73   25.40
   0  -7  -5 1278.40   24.03
   0  -7  -4 1391.31   26.51
   0  -7  -4 1397.67   29.50
   0  -7  -4 1487.63   28.39
   0  -7  -4 1394.83   26.20
   0  -7  -4 1398.11   27.74
   0  -7  -4 1438.71   25.94
   0  -7  -4 1414.09   27.18
   0  -7  -3 1698.13   30.83
   0  -7  -3 1652.38   29.20
   0  -7  -3 1753.66   31.98
   0  -7  -3 1612.82   30.22
   0  -7  -3 1738.21   30.37
   0  -7  -3 1641.85   31.61
   0  -7  -3 1651.33   31.66
   0  -7  -2  760.75   15.76
   0  -7  -2  729.02   14.48
   0  -7  -2  763.07   17.33
   0  -7  -2  812.26   16.78
   0  -7  -2  745.49   17.49
   0  -7  -2  681.44   13.98
   0  -7  -2  777.33   17.41
   0  -7  -2  768.69   16.57
   0  -7  -1    9.38    1.61
   0  -7  -1   10.51    1.16
   0  -7  -1    7.33    1.60
   0  -7  -1    7.14    1.09
   0  -7  -1    9.52    1.86
   0  -7  -1    7.99    1.86
   0  -7  -1    6.18    1.46
   0  -7  -1    7.68    1.99
   0  -7   0   29.67    2.86
   0  -7   0   25.79    2.01
   0  -7   0   27.09    3.04
   0  -7   1   53.69    4.44
   0  -7   1   63.94    4.43
   0  -7   1   71.06    4.33
   0  -7   1   65.88    4.41
   0  -7   1   59.96    3.25
   0  -7   1   60.96    4.26
   0  -7   2  199.14    8.39
   0  -7   2  196.54    7.96
   0  -7   3 1458.12   30.56
   0  -7   3 1476.60   30.19
   0  -7   3 1427.43   28.07
   0  -7   4 1923.96   38.72
   0  -7   4 1939.28   35.98
   0  -7   4 1968.71   38.34
   0  -7   4 1904.55   37.30
   0  -7   4 1890.70   37.15
   0  -7   5 1023.14   22.30
   0  -7   5 1010.25   24.18
   0  -7   5 1082.52   25.75
   0  -7   5 1037.18   23.53
   0  -7   6  190.88    8.66
   0  -7   6  176.09    7.16
   0  -7   6  183.67    7.95
   0  -7   7   15.86    2.37
   0  -7   8   82.68    5.03
   0  -6 -14  596.70   14.97
   0  -6 -14  566.27   15.35
   0  -6 -14  584.65   15.53
   0  -6 -13  462.01   12.91
   0  -6 -13  466.72   15.24
   0  -6 -12   83.87    5.59
   0  -6 -12   70.40    5.72
   0  -6 -12   78.82    6.37
   0  -6 -11  371.28   11.31
   0  -6 -11  414.43   13.67
   0  -6 -11  417.18   14.38
   0  -6 -11  406.29   15.06
   0  -6 -10    3.81    1.66
   0  -6 -10    6.33    2.25
   0  -6 -10    5.90    2.59
   0  -6 -10   11.65    2.64
   0  -6  -9  941.05   22.32
   0  -6  -9  877.96   22.99
   0  -6  -9  910.07   19.34
   0  -6  -9  922.31   20.39
   0  -6  -9  891.04   21.50
   0  -6  -9  845.89   21.59
   0  -6  -9  874.80   18.83
   0  -6  -8  489.55   14.19
   0  -6  -8  481.30   15.13
   0  -6  -8  483.60   11.97
   0  -6  -8  508.61   14.04
   0  -6  -8  520.77   13.37
   0  -6  -8  537.85   12.84
   0  -6  -8  435.40   11.72
   0  -6  -8  472.21   14.19
   0  -6  -7  465.34   11.11
   0  -6  -7  480.61   12.17
   0  -6  -7  493.22   13.32
   0  -6  -7  495.32   11.57
   0  -6  -7  508.05   12.43
   0  -6  -7  544.12   13.18
   0  -6  -7  446.92   13.29
   0  -6  -7  501.69   13.81
   0  -6  -7  460.92   14.44
   0  -6  -6   58.58    4.18
   0  -6  -6   61.40    4.77
   0  -6  -6   54.83    2.81
   0  -6  -6   56.29    3.11
   0  -6  -6   61.54    3.64
   0  -6  -6   60.37    4.09
   0  -6  -6   58.66    3.38
   0  -6  -6   57.96    3.34
   0  -6  -6   72.06    4.08
   0  -6  -6   51.54    3.80
   0  -6  -6   74.77    4.08
   0  -6  -5  558.76   14.33
   0  -6  -5  531.01   10.86
   0  -6  -5  570.44   12.35
   0  -6  -5  565.85   12.99
   0  -6  -5  545.80   13.69
   0  -6  -5  558.35   12.67
   0  -6  -5  585.54   12.77
   0  -6  -5  601.32   13.47
   0  -6  -5  538.53   13.39
   0  -6  -5  570.63   13.40
   0  -6  -4 1523.23   27.30
   0  -6  -4 1528.88   28.10
   0  -6  -4 1510.32   27.02
   0  -6  -4 1510.60   27.51
   0  -6  -3 1944.96   32.67
   0  -6  -3 1876.86   31.60
   0  -6  -3 1930.88   32.34
   0  -6  -3 1938.76   31.71
   0  -6  -3 1863.81   30.58
   0  -6  -3 1889.70   32.42
   0  -6  -3 1899.01   32.44
   0  -6  -2 2307.99   39.52
   0  -6  -2 2296.03   39.69
   0  -6  -2 2288.92   37.35
   0  -6  -2 2314.33   38.73
   0  -6  -2 2211.45   39.39
   0  -6  -2 2285.52   39.74
   0  -6  -2 2314.89   38.99
   0  -6  -1  151.47    5.75
   0  -6  -1  152.69    5.40
   0  -6  -1  147.47    4.41
   0  -6  -1  154.87    6.01
   0  -6  -1  158.18    5.79
   0  -6  -1  144.04    4.68
   0  -6  -1  150.57    5.89
   0  -6  -1  152.03    5.72
   0  -6   0   67.20    2.66
   0  -6   0   72.96    3.29
   0  -6   0   74.02    4.15
   0  -6   0   69.86    3.80
   0  -6   0   69.49    4.02
   0  -6   1   20.08    2.54
   0  -6   1   24.61    2.03
   0  -6   1   22.61    2.46
   0  -6   2   83.04    4.75
   0  -6   2   78.46    5.19
   0  -6   2   79.24    3.93
   0  -6   3 1663.88   33.40
   0  -6   3 1785.61   33.90
   0  -6   3 1727.38   33.58
   0  -6   4 2161.01   41.64
   0  -6   4 2218.04   41.92
   0  -6   4 2203.22   40.29
   0  -6   4 2177.06   38.36
   0  -6   5  606.51   17.51
   0  -6   5  590.35   16.68
   0  -6   5  590.06   17.06
   0  -6   5  617.07   16.00
   0  -6   5  587.51   14.39
   0  -6   6  109.26    7.28
   0  -6   6   89.42    5.94
   0  -6   6   97.69    5.00
   0  -6   6   96.23    5.70
   0  -6   7   35.88    3.88
   0  -6   7   33.72    3.36
   0  -6   8    9.22    2.15
   0  -6   9   15.24    2.29
   0  -5 -14  959.35   21.53
   0  -5 -14  990.90   22.49
   0  -5 -14  941.18   19.20
   0  -5 -13   30.18    3.64
   0  -5 -13   35.77    4.30
   0  -5 -13   34.26    3.59
   0  -5 -12   20.42    3.73
   0  -5 -12   14.83    2.81
   0  -5 -12   19.36    3.18
   0  -5 -11   25.87    3.84
   0  -5 -11   26.59    3.42
   0  -5 -11   27.74    3.93
   0  -5 -10   27.58    2.82
   0  -5 -10   34.07    3.67
   0  -5 -10   31.92    4.06
   0  -5 -10   37.81    3.95
   0  -5 -10   32.59    4.12
   0  -5  -9  891.81   22.82
   0  -5  -9  932.96   20.00
   0  -5  -9  917.14   22.70
   0  -5  -9  915.66   21.59
   0  -5  -9  936.86   20.20
   0  -5  -8 1429.60   26.97
   0  -5  -8 1373.99   28.12
   0  -5  -8 1430.55   26.33
   0  -5  -8 1499.21   27.61
   0  -5  -8 1403.60   28.50
   0  -5  -8 1440.92   29.82
   0  -5  -8 1364.58   30.06
   0  -5  -7  914.68   17.86
   0  -5  -7  856.65   18.74
   0  -5  -7  901.27   17.80
   0  -5  -7  895.91   19.19
   0  -5  -7  869.26   20.02
   0  -5  -7  885.12   18.38
   0  -5  -7  886.70   17.65
   0  -5  -7  810.38   17.04
   0  -5  -7  842.44   20.25
   0  -5  -6 1141.49   20.54
   0  -5  -6 1065.09   21.13
   0  -5  -6 1111.49   20.47
   0  -5  -6 1108.97   20.90
   0  -5  -6  989.21   19.17
   0  -5  -6  935.20   21.80
   0  -5  -6 1029.24   22.26
   0  -5  -6 1088.18   21.53
   0  -5  -6 1081.43   19.65
   0  -5  -5  302.19    7.12
   0  -5  -4  504.12   11.18
   0  -5  -3  540.88   11.86
   0  -5  -3  554.53   11.29
   0  -5  -3  545.13    9.91
   0  -5  -2 1497.18   26.48
   0  -5  -2 1503.95   26.09
   0  -5  -2 1534.54   24.93
   0  -5  -2 1448.71   23.21
   0  -5  -1   99.19    4.10
   0  -5  -1   98.37    2.48
   0  -5  -1  103.71    3.31
   0  -5   0 1782.88   30.37
   0  -5   0 1808.86   29.27
   0  -5   1  117.98    4.84
   0  -5   1  111.22    3.35
   0  -5   1  118.71    4.89
   0  -5   1  111.04    4.17
   0  -5   1  115.11    4.82
   0  -5   2  841.24   18.67
   0  -5   2  847.65   16.89
   0  -5   2  869.90   17.99
   0  -5   2  820.96   14.80
   0  -5   2  850.14   18.05
   0  -5   3 1389.64   27.16
   0  -5   3 1343.86   25.81
   0  -5   3 1376.89   26.71
   0  -5   3 1407.80   27.41
   0  -5   3 1452.43   27.67
   0  -5   4 1876.15   35.75
   0  -5   4 1898.93   35.05
   0  -5   4 1878.40   35.75
   0  -5   4 1883.81   36.23
   0  -5   5  812.22   19.07
   0  -5   5  835.57   18.57
   0  -5   5  875.32   21.01
   0  -5   5  829.80   19.72
   0  -5   6   49.63    3.82
   0  -5   6   47.65    4.51
   0  -5   6   52.20    5.04
   0  -5   6   47.13    4.15
   0  -5   7   56.77    5.13
   0  -5   7   61.71    4.31
   0  -5   7   58.27    4.69
   0  -5   7   56.83    5.25
   0  -5   8   11.60    2.62
   0  -5   8   14.54    2.22
   0  -5   8   11.25    2.34
   0  -5   8   10.24    2.71
   0  -5   9   23.68    3.28
   0  -5  10  233.73    7.89
   0  -4 -14  736.37   15.88
   0  -4 -14  686.91   17.97
   0  -4 -14  693.01   16.76
   0  -4 -13   29.15    3.49
   0  -4 -13   29.85    3.44
   0  -4 -13   25.08    3.80
   0  -4 -12   29.95    3.94
   0  -4 -12   24.51    3.12
   0  -4 -12   20.09    3.59
   0  -4 -12   23.65    3.36
   0  -4 -11   14.89    3.31
   0  -4 -11   25.22    3.75
   0  -4 -11   25.03    3.33
   0  -4 -11   20.11    2.89
   0  -4 -10   52.89    5.29
   0  -4 -10   54.36    3.88
   0  -4 -10   60.69    5.51
   0  -4 -10   54.16    4.93
   0  -4 -10   57.97    4.50
   0  -4  -9  384.61   12.89
   0  -4  -9  392.93   11.78
   0  -4  -9  391.59   10.59
   0  -4  -9  379.07   10.93
   0  -4  -9  351.03   13.27
   0  -4  -9  378.93   12.53
   0  -4  -9  400.32   11.53
   0  -4  -8 1797.20   35.79
   0  -4  -8 1926.85   34.65
   0  -4  -8 1929.38   33.45
   0  -4  -8 1732.87   36.89
   0  -4  -8 1909.06   33.84
   0  -4  -8 1716.11   37.01
   0  -4  -8 1922.48   35.71
   0  -4  -8 1929.63   34.10
   0  -4  -7 1420.85   25.57
   0  -4  -7 1305.51   28.38
   0  -4  -7 1464.67   25.63
   0  -4  -7 1415.43   25.71
   0  -4  -7 1428.04   26.98
   0  -4  -7 1288.45   28.37
   0  -4  -7 1309.45   23.61
   0  -4  -7 1384.45   27.48
   0  -4  -6 2153.75   35.54
   0  -4  -6 2158.89   36.14
   0  -4  -5  388.63    8.63
   0  -4  -5  402.34    9.62
   0  -4  -4 1855.83   29.88
   0  -4  -3 1318.29   22.26
   0  -4  -3 1225.64   19.32
   0  -4  -3 1298.10   21.49
   0  -4  -3 1257.38   20.33
   0  -4  -2  367.58    8.42
   0  -4  -2  387.28    8.52
   0  -4  -2  375.27    7.69
   0  -4  -2  368.57    6.71
   0  -4  -1  402.46    8.89
   0  -4  -1  391.55    6.92
   0  -4   0 1772.67   29.53
   0  -4   0 1710.56   27.50
   0  -4   1  587.34   11.60
   0  -4   1  554.68   10.22
   0  -4   2 1491.99   25.95
   0  -4   2 1415.14   25.43
   0  -4   3 1966.93   34.95
   0  -4   3 2039.99   35.24
   0  -4   3 1974.68   34.49
   0  -4   3 1980.20   34.31
   0  -4   4 1544.38   29.22
   0  -4   4 1594.04   29.62
   0  -4   4 1508.87   28.37
   0  -4   4 1535.37   28.64
   0  -4   5 1537.97   30.29
   0  -4   5 1484.95   28.62
   0  -4   6  331.38   12.02
   0  -4   6  345.93   11.54
   0  -4   6  345.21   10.46
   0  -4   6  344.23   12.28
   0  -4   6  320.72   11.90
   0  -4   6  361.60   10.99
   0  -4   7   32.49    3.36
   0  -4   7   30.53    3.94
   0  -4   7   31.15    3.06
   0  -4   7   31.58    4.14
   0  -4   7   28.42    3.56
   0  -4   8   35.13    3.99
   0  -4   8   33.68    3.14
   0  -4   8   37.69    4.68
   0  -4   8   33.26    3.42
   0  -4   9   15.71    2.85
   0  -4   9   18.02    2.59
   0  -4  10  384.26   11.12
   0  -4  11  800.47   17.95
   0  -3 -14  292.26    8.82
   0  -3 -13  280.68   10.59
   0  -3 -13  274.30   10.96
   0  -3 -13  257.05    9.69
   0  -3 -12   10.03    2.94
   0  -3 -12   15.54    3.11
   0  -3 -12   13.26    2.55
   0  -3 -12   14.84    3.24
   0  -3 -12   12.10    2.33
   0  -3 -11   42.34    3.87
   0  -3 -11   46.39    4.70
   0  -3 -11   45.13    4.27
   0  -3 -11   34.29    4.51
   0  -3 -11   41.25    4.95
   0  -3 -11   45.74    4.92
   0  -3 -10  108.93    5.88
   0  -3 -10   98.26    5.04
   0  -3 -10  100.89    6.41
   0  -3 -10  109.62    7.30
   0  -3 -10  100.71    7.13
   0  -3 -10   95.85    6.50
   0  -3  -9  168.70    6.59
   0  -3  -9  172.50    7.75
   0  -3  -9  170.26    8.43
   0  -3  -9  174.14    8.02
   0  -3  -9  179.83    7.28
   0  -3  -8 4450.42   71.80
   0  -3  -8 4428.24   70.70
   0  -3  -8 4205.94   72.41
   0  -3  -8 4238.44   74.01
   0  -3  -8 4367.23   69.86
   0  -3  -8 4453.73   72.98
   0  -3  -8 4485.58   71.69
   0  -3  -7 5999.20   92.07
   0  -3  -7 6043.88   91.53
   0  -3  -7 5803.57   92.67
   0  -3  -7 5971.11   91.99
   0  -3  -7 5444.08   93.72
   0  -3  -7 5612.08   92.73
   0  -3  -6 1619.75   28.34
   0  -3  -6 1661.14   28.58
   0  -3  -5  396.70    8.79
   0  -3  -5  369.09    8.47
   0  -3  -4  133.87    4.20
   0  -3  -3  541.29   10.41
   0  -3  -3  548.53    9.81
   0  -3  -2 1251.14   20.05
   0  -3  -2 1224.45   19.20
   0  -3  -2 1189.36   18.61
   0  -3  -2 1282.26   20.59
   0  -3  -1 2790.03   42.60
   0  -3  -1 2686.53   40.72
   0  -3  -1 2651.08   41.36
   0  -3   0  307.40    5.84
   0  -3   1 1068.00   18.56
   0  -3   2   66.73    2.91
   0  -3   2   54.85    2.73
   0  -3   3  613.74   12.75
   0  -3   3  586.75   12.39
   0  -3   4 1489.83   28.26
   0  -3   4 1472.26   27.22
   0  -3   4 1525.13   26.70
   0  -3   4 1480.53   27.49
   0  -3   5 1841.20   34.08
   0  -3   5 1818.51   32.97
   0  -3   6  316.63    9.36
   0  -3   6  295.95   10.78
   0  -3   6  317.20   10.61
   0  -3   7  460.55   13.56
   0  -3   7  485.35   12.68
   0  -3   7  465.20   15.19
   0  -3   7  485.95   14.60
   0  -3   8  110.18    7.41
   0  -3   8  107.72    6.18
   0  -3   9  187.57    7.84
   0  -3   9  193.21    8.54
   0  -3   9  183.02    9.97
   0  -3  10  379.50   12.23
   0  -3  10  379.45   14.65
   0  -3  11  974.32   21.35
   0  -2 -14   41.92    3.53
   0  -2 -13  240.15    9.80
   0  -2 -12   10.54    2.93
   0  -2 -12   11.29    2.83
   0  -2 -12   12.25    3.11
   0  -2 -12    9.06    2.21
   0  -2 -11  218.05   10.19
   0  -2 -11  209.32    8.25
   0  -2 -11  204.99   10.43
   0  -2 -11  209.10    8.71
   0  -2 -10    8.43    2.33
   0  -2 -10   14.46    2.27
   0  -2 -10   11.78    2.89
   0  -2  -9  390.07   10.61
   0  -2  -9  414.60   12.82
   0  -2  -9  406.09   12.48
   0  -2  -9  394.71   11.36
   0  -2  -9  394.87   13.28
   0  -2  -8 2637.93   44.27
   0  -2  -8 2616.78   46.45
   0  -2  -8 2643.42   46.09
   0  -2  -8 2583.36   44.97
   0  -2  -8 2607.02   47.16
   0  -2  -7 6111.06   95.51
   0  -2  -7 6026.27   97.04
   0  -2  -7 6329.70   95.83
   0  -2  -7 6167.12   96.19
   0  -2  -7 6143.55   96.82
   0  -2  -7 6179.83   96.49
   0  -2  -7 5933.47   97.65
   0  -2  -6 1754.27   29.77
   0  -2  -5   40.70    2.18
   0  -2  -5   37.31    1.33
   0  -2  -5   37.69    2.23
   0  -2  -4  376.98    7.71
   0  -2  -4  353.39    6.05
   0  -2  -4  378.32    7.80
   0  -2  -3  559.37    8.83
   0  -2  -3  579.73   10.26
   0  -2  -2 1154.92   18.95
   0  -2  -2 1163.57   18.32
   0  -2  -1 3532.96   53.92
   0  -2  -1 3569.38   52.66
   0  -2   0   82.27    2.45
   0  -2   0   82.27    1.98
   0  -2   1 4316.78   67.08
   0  -2   1 4480.93   67.52
   0  -2   2 1129.21   19.14
   0  -2   2 1142.22   19.49
   0  -2   3  489.65   10.25
   0  -2   3  470.21    9.67
   0  -2   4  833.99   15.74
   0  -2   4  837.10   16.65
   0  -2   5  293.62    9.02
   0  -2   5  294.15    7.81
   0  -2   6    8.93    2.02
   0  -2   6   13.72    1.77
   0  -2   6   10.48    2.14
   0  -2   7  919.85   21.13
   0  -2   7  953.10   22.60
   0  -2   7  925.62   19.36
   0  -2   7  945.07   23.00
   0  -2   8  176.39    8.06
   0  -2   8  180.28    8.78
   0  -2   8  184.17    9.25
   0  -2   8  176.35    6.80
   0  -2   8  180.09    9.32
   0  -2   9  283.84   12.80
   0  -2   9  302.60   11.37
   0  -2   9  306.28   12.27
   0  -2  10  488.52   17.52
   0  -2  10  469.87   14.10
   0  -2  10  480.23   15.05
   0  -2  11  504.58   13.93
   0  -2  11  531.97   15.42
   0  -2  11  543.27   18.12
   0  -2  12  538.34   15.45
   0  -1 -13   17.58    3.00
   0  -1 -13   15.88    2.67
   0  -1 -13   15.55    2.71
   0  -1 -12   96.01    6.30
   0  -1 -12  102.34    7.03
   0  -1 -12   88.51    6.67
   0  -1 -12   93.98    6.44
   0  -1 -11  596.78   17.68
   0  -1 -11  586.66   18.43
   0  -1 -11  607.91   17.27
   0  -1 -11  564.36   15.36
   0  -1 -10   13.50    2.13
   0  -1 -10   21.05    3.18
   0  -1 -10   23.96    3.38
   0  -1 -10   18.18    3.25
   0  -1  -9 1128.45   23.04
   0  -1  -9 1169.33   25.50
   0  -1  -9 1138.02   26.06
   0  -1  -9 1115.37   22.18
   0  -1  -8 1471.62   27.55
   0  -1  -8 1493.33   26.99
   0  -1  -8 1417.25   29.44
   0  -1  -8 1501.04   29.21
   0  -1  -8 1465.97   29.66
   0  -1  -7 1999.57   35.39
   0  -1  -7 2042.72   34.37
   0  -1  -7 1912.35   35.60
   0  -1  -7 1999.69   33.81
   0  -1  -7 1907.73   35.29
   0  -1  -7 1934.03   35.76
   0  -1  -7 2003.59   34.71
   0  -1  -6 1172.40   22.10
   0  -1  -6 1189.85   21.16
   0  -1  -5   86.68    2.76
   0  -1  -5   92.10    3.66
   0  -1  -5   87.58    3.27
   0  -1  -4  370.32    6.89
   0  -1  -4  371.39    7.66
   0  -1  -3   33.51    1.14
   0  -1  -3   32.33    1.52
   0  -1  -2  581.38    9.03
   0  -1  -1 3410.49   51.73
   0  -1  -1 3468.57   51.70
   0  -1   1 2718.38   41.75
   0  -1   2 1464.39   23.26
   0  -1   3  780.90   13.23
   0  -1   3  734.54   11.69
   0  -1   4 2390.45   38.27
   0  -1   5  202.18    5.69
   0  -1   6  711.71   14.61
   0  -1   6  716.20   16.55
   0  -1   6  743.02   16.67
   0  -1   6  690.47   16.85
   0  -1   7  159.48    5.85
   0  -1   7  170.25    7.52
   0  -1   7  173.16    7.50
   0  -1   7  178.98    7.94
   0  -1   8  464.20   11.81
   0  -1   8  459.99   14.49
   0  -1   8  493.56   15.15
   0  -1   8  459.03   15.02
   0  -1   9  103.42    6.93
   0  -1   9  106.51    7.39
   0  -1  10  343.84   12.24
   0  -1  10  329.69   13.34
   0  -1  10  335.70   10.91
   0  -1  10  338.78   14.38
   0  -1  11  236.52    9.74
   0  -1  11  241.86   12.11
   0  -1  12  455.18   14.99
   0  -1  12  434.33   12.77
   0  -1  13  159.77    7.07
   0   0 -13  138.93    6.35
   0   0 -13  133.46    6.78
   0   0 -13  136.80    6.68
   0   0 -12  351.52   13.02
   0   0 -12  346.85   11.84
   0   0 -12  338.65   12.23
   0   0 -11  457.18   15.63
   0   0 -11  465.18   14.43
   0   0 -11  466.34   15.10
   0   0 -10   67.10    5.68
   0   0 -10   73.65    5.56
   0   0  -9  529.50   13.26
   0   0  -9  589.80   15.53
   0   0  -9  563.01   16.45
   0   0  -9  548.73   15.73
   0   0  -9  563.46   16.41
   0   0  -8  683.09   15.29
   0   0  -8  719.75   16.14
   0   0  -8  726.45   17.02
   0   0  -8  711.79   17.79
   0   0  -8  721.78   17.32
   0   0  -8  678.62   17.45
   0   0  -8  689.51   15.08
   0   0  -7  565.30   12.61
   0   0  -7  556.62   13.83
   0   0  -7  552.48   14.01
   0   0  -7  576.61   12.61
   0   0  -7  561.58   13.04
   0   0  -7  581.15   13.75
   0   0  -7  574.91   14.23
   0   0  -6 1627.36   28.99
   0   0  -6 1570.82   28.81
   0   0  -6 1645.87   27.66
   0   0  -6 1588.53   28.39
   0   0  -5  244.44    6.06
   0   0  -5  256.74    6.98
   0   0  -5  260.83    6.51
   0   0  -4   36.76    1.79
   0   0  -4   39.53    2.22
   0   0  -3  599.29   10.39
   0   0  -3  606.39   10.70
   0   0  -2  957.81   16.00
   0   0  -2 1009.55   15.67
   0   0  -2  982.08   15.93
   0   0  -1 4235.81   63.31
   0   0   1 4486.87   65.67
   0   0   1 4454.05   65.92
   0   0   2  941.47   14.99
   0   0   2  958.82   15.58
   0   0   2  959.66   15.51
   0   0   3  587.10   10.27
   0   0   3  622.82   11.14
   0   0   4   56.94    2.72
   0   0   5  250.47    7.05
   0   0   6 1544.56   29.27
   0   0   6 1537.51   28.83
   0   0   6 1533.30   26.88
   0   0   7  570.97   15.13
   0   0   7  569.16   12.59
   0   0   7  585.55   14.78
   0   0   7  579.65   14.70
   0   0   7  572.99   14.37
   0   0   8  694.56   18.57
   0   0   8  642.00   14.68
   0   0   8  717.21   18.21
   0   0   8  697.61   17.85
   0   0   8  699.10   17.52
   0   0   9  583.55   16.90
   0   0   9  617.82   17.75
   0   0   9  607.27   18.37
   0   0  10   55.53    4.94
   0   0  10   49.51    5.46
   0   0  11  376.90   13.88
   0   0  11  398.62   15.85
   0   0  11  392.26   13.73
   0   0  11  374.28   12.18
   0   0  12  340.24   13.22
   0   0  12  336.22   12.06
   0   0  12  333.93   12.56
   0   0  13  136.34    7.27
   0   0  13  132.86    6.34
   0   1 -13  164.73    6.88
   0   1 -13  185.88    7.00
   0   1 -12  452.31   12.95
   0   1 -12  459.02   14.45
   0   1 -11  228.52    9.30
   0   1 -11  239.89   10.65
   0   1 -10  397.48   12.77
   0   1 -10  376.14   13.73
   0   1  -9  111.61    6.82
   0   1  -9  113.17    6.15
   0   1  -9  116.84    6.95
   0   1  -8  412.13   12.87
   0   1  -8  425.07   10.65
   0   1  -8  403.01   11.00
   0   1  -8  408.68   12.05
   0   1  -8  420.53   12.95
   0   1  -7  102.89    5.38
   0   1  -7   90.12    4.17
   0   1  -7   89.36    5.21
   0   1  -7   89.09    4.29
   0   1  -7   93.45    4.81
   0   1  -7   95.84    5.18
   0   1  -6  691.84   15.74
   0   1  -6  735.38   14.81
   0   1  -6  696.34   15.90
   0   1  -6  715.85   15.29
   0   1  -6  709.22   15.87
   0   1  -5  224.24    6.28
   0   1  -4 2445.78   35.99
   0   1  -4 2431.16   35.78
   0   1  -3  778.07   12.10
   0   1  -3  768.00   13.72
   0   1  -3  759.83   13.88
   0   1  -2 1446.29   21.76
   0   1  -2 1412.07   22.92
   0   1  -1 2833.47   44.51
   0   1  -1 2854.07   43.22
   0   1  -1 2828.22   42.62
   0   1   1 3629.57   53.01
   0   1   1 3341.12   53.82
   0   1   2  598.37   10.02
   0   1   3   34.77    1.58
   0   1   4  379.01    7.64
   0   1   5   79.67    3.04
   0   1   6 1149.87   20.54
   0   1   7 1904.12   34.72
   0   1   7 1935.18   34.80
   0   1   7 1914.99   34.56
   0   1   7 1846.51   35.20
   0   1   8 1440.06   28.50
   0   1   8 1408.93   28.09
   0   1   8 1408.60   29.18
   0   1   9 1112.74   25.74
   0   1   9 1120.83   25.28
   0   1   9 1151.13   26.97
   0   1  10   22.88    3.40
   0   1  10   30.83    4.31
   0   1  11  519.98   16.69
   0   1  11  515.92   15.60
   0   1  11  525.55   16.76
   0   1  12   55.64    4.58
   0   1  12   64.00    5.61
   0   1  12   62.44    5.69
   0   1  12   53.47    5.18
   0   1  13   16.78    2.95
   0   1  13   18.52    3.08
   0   2 -12  586.86   14.93
   0   2 -12  595.57   15.78
   0   2 -11  535.63   15.30
   0   2 -11  537.82   16.14
   0   2 -11  517.75   14.13
   0   2 -10  491.94   15.65
   0   2 -10  482.62   14.88
   0   2 -10  493.73   15.75
   0   2 -10  464.23   13.74
   0   2  -9  295.77   11.48
   0   2  -9  310.51   11.21
   0   2  -9  280.72   11.39
   0   2  -9  288.06   10.22
   0   2  -8  182.82    8.37
   0   2  -8  182.96    8.40
   0   2  -8  176.56    8.50
   0   2  -8  182.07    7.96
   0   2  -8  175.65    7.48
   0   2  -7  942.68   21.41
   0   2  -7  936.03   19.05
   0   2  -7  959.55   20.84
   0   2  -7  935.54   21.60
   0   2  -7  895.44   18.61
   0   2  -7  961.41   20.27
   0   2  -6   14.51    2.07
   0   2  -6   20.34    2.05
   0   2  -6   18.78    2.26
   0   2  -6   22.00    2.49
   0   2  -6   14.57    1.66
   0   2  -6   15.40    1.95
   0   2  -5  312.03    8.36
   0   2  -5  317.07    8.87
   0   2  -5  317.13    8.99
   0   2  -5  320.94    8.42
   0   2  -5  315.49    8.63
   0   2  -4  810.51   16.99
   0   2  -4  696.10   10.90
   0   2  -3  504.00   10.19
   0   2  -3  483.95    8.39
   0   2  -2 1020.87   20.76
   0   2  -2 1110.60   17.50
   0   2  -1 4565.62   69.93
   0   2  -1 4695.16   72.53
   0   2  -1 4563.93   69.09
   0   2   0   65.78    2.17
   0   2   1 3670.66   55.87
   0   2   1 3655.50   56.83
   0   2   2 1093.74   19.50
   0   2   2 1091.16   17.75
   0   2   3  585.26   10.81
   0   2   3  612.05   10.77
   0   2   4  393.81    8.17
   0   2   4  387.08    8.15
   0   2   5   25.00    1.85
   0   2   5   25.96    1.92
   0   2   6 1686.58   29.11
   0   2   6 1712.49   29.91
   0   2   7 6136.63   96.74
   0   2   7 6469.14   98.50
   0   2   7 6130.35   97.87
   0   2   7 6137.26   98.81
   0   2   7 6177.45   98.09
   0   2   8 2661.29   46.14
   0   2   8 2497.55   45.45
   0   2   8 2615.21   47.12
   0   2   8 2552.93   45.86
   0   2   9  319.46    9.20
   0   2   9  341.49   12.29
   0   2   9  344.93   11.47
   0   2   9  341.61   11.73
   0   2  10    5.48    1.99
   0   2  10    8.80    2.43
   0   2  10    5.50    1.96
   0   2  11  210.19    9.83
   0   2  11  213.20    9.71
   0   2  11  212.24   10.05
   0   2  12    7.61    2.39
   0   2  12   11.37    2.98
   0   2  12    9.28    2.46
   0   2  13  257.39   10.14
   0   2  13  203.67    8.73
   0   2  14   62.11    4.40
   0   2  14   51.68    4.19
   0   3 -11 1073.23   23.00
   0   3 -10  435.70   13.42
   0   3 -10  447.70   14.54
   0   3  -9  190.32    7.88
   0   3  -9  193.91    8.60
   0   3  -9  203.26    9.39
   0   3  -8  127.88    7.35
   0   3  -8  127.70    6.27
   0   3  -8  130.18    6.84
   0   3  -8  134.39    7.38
   0   3  -7  462.07   14.27
   0   3  -7  489.23   12.87
   0   3  -7  462.35   13.29
   0   3  -7  465.66   14.02
   0   3  -6  334.92   10.55
   0   3  -6  309.37    9.18
   0   3  -6  316.74   11.52
   0   3  -6  338.08   10.06
   0   3  -6  318.11   10.51
   0   3  -6  315.84    9.34
   0   3  -5 1923.86   35.19
   0   3  -5 1897.39   33.63
   0   3  -5 1965.89   34.94
   0   3  -5 1937.05   34.32
   0   3  -5 1966.43   35.12
   0   3  -5 1876.76   35.73
   0   3  -4 1572.02   27.77
   0   3  -4 1489.84   27.63
   0   3  -4 1577.50   27.32
   0   3  -3  626.26   15.87
   0   3  -2   49.57    2.02
   0   3  -2   46.98    3.93
   0   3  -1  974.14   16.61
   0   3  -1 1011.09   20.90
   0   3   0  285.37    6.55
   0   3   0  285.32    5.69
   0   3   0  291.55    6.19
   0   3   1 2808.89   44.09
   0   3   1 2816.12   43.41
   0   3   2 1208.66   22.18
   0   3   3  539.35   12.24
   0   3   3  526.63   10.24
   0   3   4  138.43    5.76
   0   3   4  142.69    4.40
   0   3   4  143.24    4.15
   0   3   5  331.66    8.04
   0   3   5  333.59    7.89
   0   3   6 1626.19   28.40
   0   3   6 1604.04   28.27
   0   3   7 5941.47   93.07
   0   3   7 5876.38   92.47
   0   3   7 5754.29   91.90
   0   3   7 5787.61   92.11
   0   3   8 4498.68   73.61
   0   3   8 4455.51   72.97
   0   3   8 4430.74   72.01
   0   3   8 4278.14   72.35
   0   3   9  154.51    7.26
   0   3   9  157.71    7.24
   0   3   9  151.92    7.47
   0   3  10   96.25    6.17
   0   3  10   87.81    5.97
   0   3  10   97.52    6.29
   0   3  11   46.95    4.67
   0   3  11   47.45    4.78
   0   3  11   45.70    4.66
   0   3  11   43.91    4.74
   0   3  12   12.03    2.35
   0   3  12    9.87    2.68
   0   3  12   10.31    2.66
   0   3  12   12.75    3.16
   0   3  13  218.38   10.11
   0   3  13  222.68    9.61
   0   3  13  239.75   10.04
   0   3  14  207.41    8.85
   0   3  14  260.17    8.96
   0   4 -11  839.73   18.62
   0   4 -10  350.65   10.80
   0   4 -10  362.32   11.83
   0   4  -9    9.76    2.53
   0   4  -9   16.51    2.67
   0   4  -9   15.23    2.83
   0   4  -8   39.44    4.21
   0   4  -8   40.40    4.19
   0   4  -8   41.88    3.86
   0   4  -8   35.86    3.27
   0   4  -8   34.32    4.04
   0   4  -7   37.31    3.91
   0   4  -7   40.33    4.02
   0   4  -7   36.88    3.53
   0   4  -7   31.20    3.74
   0   4  -7   31.51    3.05
   0   4  -6  339.68   12.47
   0   4  -6  331.34   11.13
   0   4  -6  287.72    9.30
   0   4  -6  331.47   10.92
   0   4  -6  322.03   10.26
   0   4  -6  298.55    9.30
   0   4  -6  329.19   11.31
   0   4  -5 1442.23   30.11
   0   4  -5 1449.76   28.20
   0   4  -5 1510.25   29.51
   0   4  -5 1517.10   29.26
   0   4  -5 1484.32   29.66
   0   4  -5 1485.58   27.40
   0   4  -4 1346.34   31.41
   0   4  -4 1406.60   28.13
   0   4  -4 1534.15   26.74
   0   4  -4 1536.53   28.20
   0   4  -4 1438.94   29.65
   0   4  -4 1516.54   27.42
   0   4  -3 1878.65   32.54
   0   4  -3 1912.30   32.36
   0   4  -2 1439.00   22.61
   0   4  -2 1292.96   29.67
   0   4  -1  512.82    9.42
   0   4  -1  540.98   15.28
   0   4   0 1841.29   30.63
   0   4   0 1800.11   28.95
   0   4   1  456.13    9.73
   0   4   1  448.35    8.85
   0   4   2  381.89   10.31
   0   4   2  386.47    8.11
   0   4   3 1265.27   24.58
   0   4   4 1749.40   33.50
   0   4   4 1847.26   30.63
   0   4   5  374.18    8.71
   0   4   5  361.50   10.27
   0   4   5  379.93   11.48
   0   4   5  393.08    9.36
   0   4   6 2047.17   35.36
   0   4   6 2102.80   36.15
   0   4   6 2132.31   40.20
   0   4   6 2105.11   36.46
   0   4   7 1259.45   24.64
   0   4   7 1296.58   29.13
   0   4   7 1320.90   24.63
   0   4   7 1318.32   25.32
   0   4   7 1326.85   25.69
   0   4   7 1381.06   26.09
   0   4   8 1873.01   34.72
   0   4   8 1844.83   34.20
   0   4   8 1840.63   34.67
   0   4   8 1901.35   35.57
   0   4   8 1919.63   35.91
   0   4   9  325.24   11.09
   0   4   9  336.71   10.93
   0   4   9  357.45   11.30
   0   4   9  350.38   11.87
   0   4   9  360.29   11.97
   0   4  10   74.86    5.63
   0   4  10   62.85    4.91
   0   4  10   66.98    4.95
   0   4  10   66.11    6.28
   0   4  11   22.47    3.65
   0   4  11   16.26    3.33
   0   4  11   19.71    3.88
   0   4  12   17.05    2.84
   0   4  12   19.69    3.46
   0   4  13   18.67    3.11
   0   4  13   22.48    3.53
   0   4  13   24.70    3.30
   0   4  13   19.06    3.22
   0   4  14  760.10   16.83
   0   4  14  654.61   17.85
   0   5 -10  251.76    8.50
   0   5  -9   10.74    2.32
   0   5  -9   12.13    2.37
   0   5  -8   16.87    2.91
   0   5  -8   17.90    2.97
   0   5  -8   13.81    2.28
   0   5  -8   18.67    2.84
   0   5  -7   67.59    5.30
   0   5  -7   62.72    4.96
   0   5  -7   68.59    4.68
   0   5  -7   64.85    5.33
   0   5  -6   54.63    5.37
   0   5  -6   47.74    4.30
   0   5  -6   53.35    4.66
   0   5  -6   54.76    3.62
   0   5  -6   50.29    3.96
   0   5  -6   51.80    4.36
   0   5  -5  817.81   18.27
   0   5  -5  797.79   19.04
   0   5  -5  829.20   20.01
   0   5  -5  760.35   16.82
   0   5  -5  776.41   20.17
   0   5  -4 1835.20   40.45
   0   5  -4 1902.62   36.38
   0   5  -4 1974.38   34.77
   0   5  -4 2012.91   35.99
   0   5  -4 1856.40   33.35
   0   5  -4 1887.91   37.99
   0   5  -3 1473.16   28.09
   0   5  -3 1443.14   26.61
   0   5  -3 1323.22   32.40
   0   5  -3 1386.85   27.59
   0   5  -3 1390.11   28.54
   0   5  -3 1495.84   27.83
   0   5  -3 1489.25   27.83
   0   5  -2  835.67   17.88
   0   5  -2  879.31   18.29
   0   5  -2  862.31   17.98
   0   5  -2  892.07   18.01
   0   5  -1  160.67    5.74
   0   5  -1  151.62    5.56
   0   5  -1  154.52    8.48
   0   5  -1  128.04    3.68
   0   5  -1  135.45    5.32
   0   5  -1  131.35    5.13
   0   5   0 1782.63   37.74
   0   5   0 1837.11   30.24
   0   5   1  116.38    4.49
   0   5   1  105.29    3.64
   0   5   2 1465.35   25.06
   0   5   3  477.67   10.70
   0   5   3  547.90   14.12
   0   5   4  426.77   12.58
   0   5   5  291.91    8.21
   0   5   5  279.52    8.15
   0   5   5  280.89   10.20
   0   5   5  289.12    8.60
   0   5   5  275.85    7.43
   0   5   5  290.47    8.88
   0   5   6 1061.03   21.12
   0   5   6 1113.33   25.19
   0   5   6 1068.11   23.01
   0   5   6 1077.60   21.59
   0   5   6 1129.40   21.73
   0   5   6 1068.95   20.51
   0   5   7  881.48   18.80
   0   5   7  868.14   22.35
   0   5   7  845.38   20.42
   0   5   7  849.98   18.77
   0   5   7  890.10   19.08
   0   5   7  816.53   17.71
   0   5   8 1425.82   28.06
   0   5   8 1369.99   31.67
   0   5   8 1269.60   29.49
   0   5   8 1325.08   27.44
   0   5   8 1457.96   28.47
   0   5   8 1323.19   26.63
   0   5   9  903.22   21.46
   0   5   9  892.53   24.38
   0   5   9  931.58   21.55
   0   5   9  903.50   21.64
   0   5   9  878.81   20.59
   0   5  10   32.92    3.91
   0   5  10   33.20    4.59
   0   5  10   29.04    4.08
   0   5  10   31.62    3.78
   0   5  10   35.30    3.92
   0   5  10   29.05    3.55
   0   5  11   28.80    3.52
   0   5  11   23.39    4.05
   0   5  11   24.67    3.87
   0   5  11   26.09    3.86
   0   5  11   28.69    3.62
   0   5  11   29.83    4.02
   0   5  12   17.17    3.24
   0   5  12   13.12    3.06
   0   5  12   18.47    2.94
   0   5  12   12.98    2.57
   0   5  12   10.21    2.40
   0   5  12   10.27    3.13
   0   5  13   19.60    2.87
   0   5  13   22.35    3.56
   0   5  13   23.79    3.56
   0   5  14  948.21   21.46
   0   5  14  841.36   20.32
   0   6 -10  140.26    4.78
   0   6  -9   14.27    2.14
   0   6  -9   17.93    2.37
   0   6  -8    5.21    1.72
   0   6  -8    6.45    1.89
   0   6  -7   45.99    4.44
   0   6  -7   42.85    3.95
   0   6  -7   41.39    3.41
   0   6  -7   41.71    4.15
   0   6  -6  103.21    5.44
   0   6  -6  113.72    7.53
   0   6  -6  101.39    6.04
   0   6  -6  107.23    6.69
   0   6  -5  681.93   16.31
   0   6  -5  685.21   18.57
   0   6  -5  677.75   17.43
   0   6  -5  652.19   18.94
   0   6  -4 2110.92   41.26
   0   6  -4 2158.61   43.62
   0   6  -4 2150.50   38.68
   0   6  -4 2069.57   45.29
   0   6  -4 2244.86   40.36
   0   6  -3 1685.99   39.79
   0   6  -3 1747.86   34.61
   0   6  -3 1756.34   35.86
   0   6  -3 1838.68   32.92
   0   6  -3 1871.84   35.12
   0   6  -3 1832.67   34.57
   0   6  -3 1853.37   34.17
   0   6  -2  108.61    8.13
   0   6  -2  126.90    5.92
   0   6  -2  128.95    6.30
   0   6  -2  129.17    5.25
   0   6  -2  134.95    6.16
   0   6  -2  132.74    5.97
   0   6  -2  124.94    5.68
   0   6  -1   25.42    3.75
   0   6  -1   22.33    2.46
   0   6  -1   18.30    3.92
   0   6  -1   21.59    2.41
   0   6  -1   23.05    2.38
   0   6   0   73.60    4.15
   0   6   0   59.89    4.71
   0   6   0   67.00    6.26
   0   6   0   69.94    4.07
   0   6   0   78.57    4.21
   0   6   0   65.60    2.86
   0   6   1  159.12    5.08
   0   6   1  163.48    6.15
   0   6   1  164.61    6.18
   0   6   1  166.42    6.25
   0   6   2 2313.47   39.81
   0   6   2 2351.63   40.11
   0   6   2 2283.28   38.35
   0   6   3 1969.32   35.77
   0   6   3 2065.70   35.89
   0   6   3 2054.89   35.23
   0   6   3 2007.50   34.62
   0   6   4 1447.70   27.64
   0   6   4 1450.37   26.77
   0   6   4 1462.26   27.15
   0   6   4 1435.55   26.80
   0   6   5  577.31   16.45
   0   6   5  560.29   14.04
   0   6   5  531.73   13.76
   0   6   5  576.47   13.65
   0   6   5  535.39   13.14
   0   6   6   44.19    3.39
   0   6   6   42.77    3.67
   0   6   6   40.82    3.27
   0   6   6   43.12    4.50
   0   6   6   41.30    3.65
   0   6   6   41.44    2.85
   0   6   6   40.73    3.31
   0   6   6   42.86    3.49
   0   6   7  587.11   14.75
   0   6   7  553.09   15.18
   0   6   7  570.31   14.32
   0   6   7  581.42   17.69
   0   6   7  517.51   15.10
   0   6   7  514.35   12.84
   0   6   7  546.16   13.98
   0   6   7  558.29   14.59
   0   6   8  642.87   16.38
   0   6   8  610.33   17.02
   0   6   8  622.27   16.13
   0   6   8  643.54   19.43
   0   6   8  563.43   16.77
   0   6   8  562.50   14.51
   0   6   8  602.63   15.73
   0   6   8  607.61   16.20
   0   6   9  901.18   23.07
   0   6   9  919.13   22.04
   0   6   9  939.68   25.32
   0   6   9  832.46   22.52
   0   6   9  881.39   20.63
   0   6   9  907.08   21.71
   0   6   9  917.08   22.28
   0   6  10   16.26    2.91
   0   6  10   16.88    3.00
   0   6  10    6.26    2.26
   0   6  10    6.20    1.81
   0   6  10    5.65    2.23
   0   6  10    7.15    2.38
   0   6  10   10.38    2.98
   0   6  11  392.88   14.12
   0   6  11  389.69   13.54
   0   6  11  372.83   13.01
   0   6  11  397.30   14.12
   0   6  12   62.33    5.55
   0   6  12   66.81    5.91
   0   6  12   69.95    5.74
   0   6  12   71.04    5.40
   0   6  12   60.12    4.85
   0   6  13  435.89   14.49
   0   6  13  419.02   13.08
   0   6  13  443.24   14.19
   0   6  14  611.99   15.37
   0   6  14  507.98   14.64
   0   7  -9    6.30    1.19
   0   7  -7   22.23    3.01
   0   7  -7   24.47    2.77
   0   7  -6  179.97    8.49
   0   7  -6  157.48    7.22
   0   7  -5 1057.21   23.97
   0   7  -5  963.02   20.84
   0   7  -5 1013.67   24.34
   0   7  -5 1010.65   22.75
   0   7  -5 1018.85   25.45
   0   7  -4 1825.46   40.07
   0   7  -4 1818.12   37.79
   0   7  -4 1805.77   40.34
   0   7  -4 1816.15   33.83
   0   7  -4 1936.53   37.67
   0   7  -4 1835.42   35.65
   0   7  -4 1927.72   36.94
   0   7  -3 1338.86   28.66
   0   7  -3 1273.32   32.42
   0   7  -3 1318.13   25.57
   0   7  -3 1354.14   27.29
   0   7  -3 1285.46   29.85
   0   7  -2  120.81    6.77
   0   7  -2  124.13    6.44
   0   7  -2  123.35    8.89
   0   7  -2  129.06    5.41
   0   7  -2  133.16    6.15
   0   7  -2  135.54    6.45
   0   7  -1   41.79    5.21
   0   7  -1   48.75    3.82
   0   7  -1   48.48    5.94
   0   7  -1   52.27    4.01
   0   7  -1   51.99    3.63
   0   7  -1   50.73    3.98
   0   7  -1   51.07    3.78
   0   7   0   27.04    4.50
   0   7   0   31.54    3.05
   0   7   0   29.25    4.23
   0   7   0   26.71    2.63
   0   7   0   29.57    2.92
   0   7   1    6.83    1.65
   0   7   1    7.11    3.02
   0   7   1    7.85    1.36
   0   7   1    4.68    1.55
   0   7   1    8.19    1.77
   0   7   1    4.10    1.40
   0   7   1    5.08    2.15
   0   7   2  617.29   14.65
   0   7   2  628.20   13.72
   0   7   2  627.20   15.21
   0   7   2  654.44   15.18
   0   7   2  650.53   15.64
   0   7   2  630.33   16.46
   0   7   2  621.89   15.33
   0   7   3 1641.49   31.48
   0   7   3 1668.21   30.95
   0   7   3 1566.40   29.87
   0   7   3 1580.44   29.14
   0   7   4 1438.56   28.18
   0   7   4 1385.08   28.24
   0   7   4 1418.55   26.93
   0   7   4 1424.11   27.38
   0   7   5 1202.26   25.75
   0   7   5 1244.97   25.91
   0   7   5 1282.98   25.14
   0   7   5 1249.29   25.20
   0   7   5 1232.66   24.82
   0   7   6   15.09    2.46
   0   7   6   26.03    2.29
   0   7   6   20.37    3.69
   0   7   6   19.35    2.65
   0   7   6   16.82    2.55
   0   7   6   23.18    3.05
   0   7   7 1284.85   27.52
   0   7   7 1256.51   27.62
   0   7   7 1315.22   30.93
   0   7   7 1277.55   26.51
   0   7   7 1285.07   26.86
   0   7   8  586.65   15.98
   0   7   8  583.74   16.27
   0   7   8  526.08   16.13
   0   7   8  483.23   13.30
   0   7   8  631.04   19.56
   0   7   8  583.26   16.90
   0   7   8  586.27   15.78
   0   7   8  552.39   15.27
   0   7   9  133.66    7.36
   0   7   9  144.26    7.60
   0   7   9  135.32    7.68
   0   7   9  121.58    7.40
   0   7   9  120.02    6.13
   0   7   9  158.86    9.59
   0   7   9  157.71    8.52
   0   7   9  134.50    7.33
   0   7   9  130.84    7.04
   0   7  10   62.04    5.27
   0   7  10   59.89    5.46
   0   7  10   50.15    5.04
   0   7  10   64.64    6.25
   0   7  10   61.73    5.13
   0   7  10   71.65    6.13
   0   7  10   66.92    5.45
   0   7  11  295.94   11.93
   0   7  11  281.58   11.32
   0   7  11  297.31   11.68
   0   7  11  287.63   11.32
   0   7  11  293.55   12.58
   0   7  12    8.43    2.39
   0   7  12    7.05    2.57
   0   7  12    7.49    2.50
   0   7  13  412.05   12.93
   0   7  13  397.54   13.70
   0   7  14  279.67    8.96
   0   7  14  237.63    9.02
   0   8  -7  133.36    5.77
   0   8  -6   93.38    5.59
   0   8  -6   95.98    5.36
   0   8  -5  621.03   17.17
   0   8  -5  634.27   16.59
   0   8  -5  595.83   15.26
   0   8  -4 1027.06   23.97
   0   8  -4 1011.71   24.82
   0   8  -4  971.97   21.78
   0   8  -4  995.97   23.03
   0   8  -3  767.58   20.27
   0   8  -3  792.17   19.33
   0   8  -3  733.40   17.92
   0   8  -3  745.04   21.59
   0   8  -2  314.40   11.36
   0   8  -2  294.75   13.49
   0   8  -2  293.68   11.85
   0   8  -2  305.58   10.07
   0   8  -2  318.23   10.75
   0   8  -1   37.26    4.01
   0   8  -1   49.96    4.22
   0   8  -1   41.60    5.63
   0   8  -1   48.81    4.19
   0   8  -1   48.67    3.74
   0   8  -1   49.65    4.18
   0   8  -1   48.20    3.91
   0   8   0   20.39    4.13
   0   8   0   21.71    2.93
   0   8   0   25.19    4.78
   0   8   0   25.13    3.03
   0   8   0   20.90    2.50
   0   8   0   23.34    2.75
   0   8   1   37.55    3.59
   0   8   1   39.16    3.49
   0   8   1   39.99    3.69
   0   8   1   36.59    4.67
   0   8   1   44.92    3.84
   0   8   1   38.55    3.32
   0   8   1   41.15    3.83
   0   8   2  379.68   11.97
   0   8   2  365.64   11.29
   0   8   2  380.67   10.13
   0   8   2  390.13   12.19
   0   8   2  393.65   13.82
   0   8   2  386.40   11.63
   0   8   2  380.45   11.81
   0   8   3 2034.61   36.78
   0   8   3 1987.41   38.46
   0   8   3 2158.09   40.99
   0   8   3 2047.29   39.15
   0   8   3 2120.39   38.33
   0   8   3 2056.13   38.07
   0   8   4 1983.28   38.55
   0   8   4 1971.82   37.60
   0   8   4 1929.34   35.84
   0   8   4 1948.37   36.69
   0   8   5  773.90   19.05
   0   8   5  756.58   19.55
   0   8   5  775.81   18.25
   0   8   5  776.98   18.69
   0   8   5  780.96   18.65
   0   8   6   49.96    4.58
   0   8   6   58.16    4.58
   0   8   6   59.56    4.43
   0   8   6   58.43    4.49
   0   8   6   55.45    4.29
   0   8   7  431.50   14.21
   0   8   7  441.34   13.95
   0   8   7  428.32   13.25
   0   8   7  426.83   13.53
   0   8   7  434.56   13.50
   0   8   8  135.63    7.90
   0   8   8  115.83    6.97
   0   8   8  126.03    7.09
   0   8   8  123.33    7.03
   0   8   9  297.16   13.42
   0   8   9  285.63   11.88
   0   8   9  249.60   10.84
   0   8   9  279.93   11.46
   0   8   9  276.09   11.05
   0   8  10  424.15   13.93
   0   8  10  454.49   15.66
   0   8  10  430.57   14.59
   0   8  10  440.51   14.65
   0   8  10  438.73   15.48
   0   8  11  140.03    7.74
   0   8  11  143.70    8.51
   0   8  11  152.37    7.78
   0   8  12   84.80    5.71
   0   8  12   84.26    6.35
   0   8  12   81.26    5.55
   0   8  13   70.72    4.66
   0   8  13   72.32    4.71
   0   8  14  150.87    6.60
   0   9  -6    2.40    1.11
   0   9  -5  259.20    9.21
   0   9  -5  244.03    8.37
   0   9  -4  597.59   16.97
   0   9  -4  548.12   14.64
   0   9  -3  472.98   15.00
   0   9  -3  464.10   16.11
   0   9  -3  460.50   13.36
   0   9  -2  230.73    9.89
   0   9  -2  224.57    8.11
   0   9  -2  226.08   10.67
   0   9  -2  234.01    8.97
   0   9  -1    4.29    2.11
   0   9  -1    3.69    1.41
   0   9  -1    7.47    2.00
   0   9   0    9.17    2.56
   0   9   0    6.23    2.23
   0   9   0   11.99    3.74
   0   9   0    6.90    2.04
   0   9   0    6.13    1.59
   0   9   0    9.87    2.07
   0   9   1  353.09   14.91
   0   9   1  352.78   12.06
   0   9   1  329.70   15.96
   0   9   1  362.38   11.77
   0   9   1  351.94   10.48
   0   9   1  366.90   12.10
   0   9   1  363.16   11.10
   0   9   2  729.80   18.77
   0   9   2  731.21   18.08
   0   9   2  669.88   24.30
   0   9   2  722.86   18.82
   0   9   2  743.77   18.60
   0   9   2  729.53   17.29
   0   9   2  720.47   19.25
   0   9   2  767.90   22.50
   0   9   3 2018.51   36.89
   0   9   3 1865.89   37.05
   0   9   3 1999.64   37.39
   0   9   3 1929.38   35.42
   0   9   3 1844.93   34.85
   0   9   3 1874.51   38.12
   0   9   3 1987.31   41.20
   0   9   3 1954.69   37.86
   0   9   4 1973.13   37.35
   0   9   4 2071.45   38.69
   0   9   4 2016.93   39.79
   0   9   4 2090.28   41.95
   0   9   4 1991.16   38.81
   0   9   5  272.26   10.28
   0   9   5  277.69   10.76
   0   9   5  269.43    9.74
   0   9   5  303.13   10.32
   0   9   5  302.71   11.88
   0   9   5  295.12   11.18
   0   9   5  288.04   10.66
   0   9   6    3.75    1.72
   0   9   6    9.10    2.16
   0   9   6    1.94    1.63
   0   9   6    2.10    2.35
   0   9   6    6.07    2.10
   0   9   7   12.77    2.69
   0   9   7   10.25    2.37
   0   9   7   14.35    2.96
   0   9   7   12.60    2.61
   0   9   7   13.46    2.51
   0   9   7   10.77    2.74
   0   9   8    9.34    2.45
   0   9   8    6.76    2.28
   0   9   8   10.91    2.95
   0   9   8    9.05    2.55
   0   9   8    6.62    2.16
   0   9   8    4.24    2.09
   0   9   9  385.67   13.45
   0   9   9  377.01   13.40
   0   9   9  365.44   13.87
   0   9   9  380.46   13.45
   0   9   9  385.54   12.52
   0   9  10  590.72   17.18
   0   9  10  586.10   18.05
   0   9  10  553.46   16.60
   0   9  10  548.65   15.19
   0   9  11  300.63   11.38
   0   9  11  318.56   12.38
   0   9  11  296.96   10.93
   0   9  12  312.88   10.97
   0   9  12  317.87   11.80
   0   9  13   26.25    2.88
   0   9  13   28.10    3.26
   0  10  -4  155.84    5.87
   0  10  -3  279.47    8.89
   0  10  -3  277.40    9.65
   0  10  -3  305.25   10.87
   0  10  -2   23.96    2.66
   0  10  -2   27.10    3.86
   0  10  -2   26.42    3.06
   0  10  -2   25.96    3.52
   0  10  -1  156.96    8.60
   0  10  -1  147.41    7.68
   0  10  -1  149.81    6.64
   0  10   0  169.81    8.85
   0  10   0  176.61    8.44
   0  10   1   39.92    3.96
   0  10   1   45.88    3.68
   0  10   1   44.60    3.95
   0  10   1   45.31    4.40
   0  10   2  760.15   19.25
   0  10   2  730.38   17.32
   0  10   2  774.97   19.92
   0  10   2  740.29   18.56
   0  10   3 1691.43   34.70
   0  10   3 1708.15   33.24
   0  10   3 1694.71   34.69
   0  10   3 1731.01   38.64
   0  10   3 1672.49   33.78
   0  10   3 1588.06   31.32
   0  10   3 1719.70   35.65
   0  10   3 1643.62   41.38
   0  10   4 1633.53   32.51
   0  10   4 1590.52   33.95
   0  10   4 1625.02   36.35
   0  10   4 1608.98   31.56
   0  10   4 1538.15   32.81
   0  10   5  473.88   16.17
   0  10   5  444.19   13.37
   0  10   5  450.00   14.82
   0  10   5  455.44   14.58
   0  10   5  453.64   12.78
   0  10   5  437.73   13.97
   0  10   6   50.65    4.60
   0  10   6   47.87    4.04
   0  10   6   52.26    4.64
   0  10   6   42.96    4.08
   0  10   6   39.47    4.16
   0  10   6   57.95    5.51
   0  10   6   51.92    4.78
   0  10   7   84.66    6.57
   0  10   7   92.40    5.96
   0  10   7   97.42    6.34
   0  10   7   92.74    5.41
   0  10   7   83.78    5.80
   0  10   8   12.75    3.06
   0  10   8   12.71    2.51
   0  10   8   14.00    2.94
   0  10   8   11.28    2.54
   0  10   9  111.85    6.94
   0  10   9  125.86    7.68
   0  10   9  109.27    6.29
   0  10   9  121.75    7.18
   0  10  10  669.67   18.23
   0  10  10  723.65   19.72
   0  10  10  647.91   16.73
   0  10  10  704.88   18.76
   0  10  11  679.26   18.40
   0  10  11  647.12   16.99
   0  10  12  344.81   11.13
   0  10  12  376.76   12.00
   0  10  13   37.70    3.03
   0  10  13   40.03    3.37
   0  11  -3   34.54    2.65
   0  11  -2   10.87    2.16
   0  11  -2    7.76    1.62
   0  11  -1  153.34    6.66
   0  11  -1  157.56    7.80
   0  11  -1  171.36    7.72
   0  11   0  303.73   11.61
   0  11   0  303.46   10.93
   0  11   1   11.37    2.78
   0  11   1    7.90    2.25
   0  11   2  322.44   12.21
   0  11   2  313.72   10.30
   0  11   2  335.05   11.76
   0  11   3  811.78   20.42
   0  11   3  831.08   19.68
   0  11   4  714.47   17.35
   0  11   4  747.71   19.56
   0  11   4  750.46   19.47
   0  11   4  790.83   21.67
   0  11   4  735.91   18.46
   0  11   5  495.15   15.76
   0  11   5  500.70   15.19
   0  11   5  530.90   17.17
   0  11   5  498.95   14.16
   0  11   6  109.92    6.84
   0  11   6  108.98    6.57
   0  11   6  115.61    6.63
   0  11   6  116.72    7.60
   0  11   6  111.58    5.92
   0  11   7    6.02    2.70
   0  11   7    3.12    1.68
   0  11   7    6.84    2.21
   0  11   8    8.38    2.26
   0  11   8    8.22    2.08
   0  11   8   12.07    2.91
   0  11   8    9.67    2.42
   0  11   9  135.57    7.14
   0  11   9  128.39    6.45
   0  11   9  135.55    7.17
   0  11   9  153.22    8.04
   0  11  10  624.77   16.62
   0  11  10  605.26   16.26
   0  11  10  639.36   17.34
   0  11  11 1135.75   24.21
   0  11  11 1090.21   23.33
   0  11  12  482.79   12.63
   0  12   0  101.23    5.29
   0  12   0   92.69    5.11
   0  12   1   11.68    2.23
   0  12   1   10.39    2.30
   0  12   2   98.06    5.60
   0  12   2   96.73    5.95
   0  12   3  388.63   12.20
   0  12   3  402.70   12.98
   0  12   4  386.35   12.15
   0  12   5  173.20    6.94
   0  12   6   39.93    4.05
   0  12   6   40.24    3.91
   0  12   6   39.74    3.69
   0  12   7   89.72    5.87
   0  12   7   84.60    5.57
   0  12   7   90.06    5.52
   0  12   7   79.37    5.09
   0  12   8   22.18    3.14
   0  12   8   18.96    2.74
   0  12   8   19.57    2.65
   0  12   9  209.06    8.27
   0  12   9  186.81    7.71
   0  12   9  183.21    7.60
   0  12   9  185.60    7.05
   0  12  10  589.27   14.75
   0  12  10  599.45   14.96
   0  12  11  757.90   16.48
   0  13   3  124.79    5.48
   0  13   3  115.40    5.47
   0  13   4  131.76    5.81
   0  13   4  134.63    6.14
   0  13   5   25.92    2.90
   0  13   6   76.25    4.33
   0  13   7  205.71    7.16
   0  13   8    9.55    1.61
   1 -13  -6   14.68    1.43
   1 -13  -4  320.79    8.63
   1 -12 -10  258.28    7.79
   1 -12  -9  132.85    5.89
   1 -12  -8    2.57    1.57
   1 -12  -7   25.52    2.34
   1 -12  -7   27.41    3.12
   1 -12  -6   12.24    2.08
   1 -12  -6    9.51    2.15
   1 -12  -5   22.99    2.78
   1 -12  -5   18.97    2.46
   1 -12  -5   23.69    2.90
   1 -12  -4  297.12    9.70
   1 -12  -4  289.76    9.62
   1 -12  -4  291.44    9.65
   1 -12  -3  633.81   15.67
   1 -12  -3  675.59   16.32
   1 -12  -2  463.95   12.74
   1 -12  -2  439.28   11.36
   1 -12  -1  119.65    5.69
   1 -12  -1  116.15    5.11
   1 -12   0    3.02    1.30
   1 -12   0    3.85    1.21
   1 -11 -11   60.78    3.92
   1 -11 -11   59.21    3.64
   1 -11 -10   62.25    4.40
   1 -11 -10   49.53    3.72
   1 -11 -10   55.67    4.03
   1 -11  -9   68.81    4.96
   1 -11  -8   55.88    4.66
   1 -11  -8   60.27    4.16
   1 -11  -8   60.56    4.77
   1 -11  -7  148.44    7.57
   1 -11  -7  152.42    7.03
   1 -11  -7  159.51    8.04
   1 -11  -6  182.24    8.73
   1 -11  -6  170.38    7.68
   1 -11  -6  179.38    8.20
   1 -11  -5   18.53    3.16
   1 -11  -4  519.42   14.91
   1 -11  -4  525.58   15.91
   1 -11  -3 1012.80   23.23
   1 -11  -3 1014.11   21.79
   1 -11  -3 1052.35   24.35
   1 -11  -2  644.88   16.83
   1 -11  -2  657.69   16.18
   1 -11  -1  158.24    7.07
   1 -11  -1  160.95    7.73
   1 -11  -1  167.98    7.16
   1 -11   0   87.98    5.50
   1 -11   0   79.53    4.89
   1 -11   1   93.57    5.44
   1 -11   2   32.41    3.03
   1 -11   2   36.97    3.11
   1 -11   2   37.67    2.78
   1 -10 -12   85.85    4.70
   1 -10 -11    0.34    1.31
   1 -10 -11    1.43    1.66
   1 -10 -11    0.69    1.45
   1 -10 -10   19.53    2.87
   1 -10 -10   18.08    3.02
   1 -10 -10   18.74    3.05
   1 -10  -9    0.81    1.91
   1 -10  -9    0.89    2.04
   1 -10  -9    1.11    1.88
   1 -10  -8  168.02    8.54
   1 -10  -8  162.92    8.69
   1 -10  -8  156.66    7.07
   1 -10  -7  491.23   15.61
   1 -10  -7  505.67   16.35
   1 -10  -7  492.77   14.27
   1 -10  -7  508.82   15.89
   1 -10  -6  314.97   11.85
   1 -10  -6  331.07   12.71
   1 -10  -6  325.71   11.26
   1 -10  -6  330.84   12.55
[truncated: 387,027 more chars]
