# Supplementary material for: Halogenation engineered metal cluster assemblies
Source: Natl Sci Rev. 2026 Mar 11;13(10):nwag154. doi: 10.1093/nsr/nwag154 (PMC13245388; doi:10.1093/nsr/nwag154)
Supplement: nwag154_Supplemental_Files [file nwag154_supplemental_files.zip › Au4-SCl.cif]

data_au4-scl
_audit_creation_date               2025-06-02
_audit_creation_method
;
Olex2 1.5
(compiled 2025.05.31 svn.r86d253d1 for OlexSys, GUI svn.r7254)
;
_shelxl_version_number             2013-2
_audit_contact_author_address      ?
_audit_contact_author_email        ?
_audit_contact_author_name         ''
_audit_contact_author_phone        ?
_publ_contact_author_id_orcid      ?
_publ_section_references
;
Dolomanov, O.V., Bourhis, L.J., Gildea, R.J, Howard, J.A.K. & Puschmann, H.
 (2009), J. Appl. Cryst. 42, 339-341.

Sheldrick, G.M. (2015). Acta Cryst. A71, 3-8.

Sheldrick, G.M. (2015). Acta Cryst. C71, 3-8.
;
_chemical_name_common              ?
_chemical_name_systematic
;
 ?
;
_chemical_formula_moiety           'C36 H28 Au4 Cl4 N4 S8, 0.25(C H2 Cl2)'
_chemical_formula_sum              'C36.25 H28.50 Au4 Cl4.50 N4 S8'
_chemical_formula_weight           1724.00
_chemical_absolute_configuration   syn
_chemical_melting_point            ?
loop_
  _atom_type_symbol
  _atom_type_description
  _atom_type_scat_dispersion_real
  _atom_type_scat_dispersion_imag
  _atom_type_scat_source
 'C' 'C' 0.0181 0.0091 'International Tables Vol C Tables 4.2.6.8 and 6.1.1.4'
 'H' 'H' 0.0000 0.0000 'International Tables Vol C Tables 4.2.6.8 and 6.1.1.4'
 'Au' 'Au' -4.4197 7.2980
 'International Tables Vol C Tables 4.2.6.8 and 6.1.1.4'
 'Cl' 'Cl' 0.3639 0.7018 'International Tables Vol C Tables 4.2.6.8 and 6.1.1.4'
 'N' 'N' 0.0311 0.0180 'International Tables Vol C Tables 4.2.6.8 and 6.1.1.4'
 'S' 'S' 0.3331 0.5567 'International Tables Vol C Tables 4.2.6.8 and 6.1.1.4'

_shelx_space_group_comment
;
The symmetry employed for this shelxl refinement is uniquely defined
by the following loop, which should always be used as a source of
symmetry information in preference to the above space-group names.
They are only intended as comments.
;
_space_group_crystal_system        'orthorhombic'
_space_group_IT_number             18
_space_group_name_H-M_alt          'P 21 21 2'
_space_group_name_Hall             'P 2 2ab'
loop_
  _space_group_symop_operation_xyz
 'x, y, z'
 '-x, -y, z'
 '-x+1/2, y+1/2, -z'
 'x+1/2, -y+1/2, -z'

_cell_length_a                     35.13213(16)
_cell_length_b                     25.08870(11)
_cell_length_c                     10.04041(4)
_cell_angle_alpha                  90
_cell_angle_beta                   90
_cell_angle_gamma                  90
_cell_volume                       8849.81(7)
_cell_formula_units_Z              8
_cell_measurement_reflns_used      60675
_cell_measurement_temperature      200(10)
_cell_measurement_theta_max        73.5620
_cell_measurement_theta_min        2.5130
_shelx_estimated_absorpt_T_max     0.149
_shelx_estimated_absorpt_T_min     0.064
_exptl_absorpt_coefficient_mu      30.682
_exptl_absorpt_correction_T_max    1.00000
_exptl_absorpt_correction_T_min    0.00189
_exptl_absorpt_correction_type     multi-scan
_exptl_absorpt_process_details
;
CrysAlisPro 1.171.39.27b (Rigaku Oxford Diffraction, 2015)
Empirical absorption correction using spherical harmonics,
 implemented in SCALE3 ABSPACK scaling algorithm.
;
_exptl_crystal_colour              colourless
_exptl_crystal_colour_primary      colourless
_exptl_crystal_density_diffrn      2.588
_exptl_crystal_density_meas        ?
_exptl_crystal_density_method      ?
_exptl_crystal_description         needle
_exptl_crystal_F_000               6356
_exptl_crystal_size_max            0.2
_exptl_crystal_size_mid            0.1
_exptl_crystal_size_min            0.1
_exptl_special_details
;
 ?
;
_exptl_transmission_factor_max     ?
_exptl_transmission_factor_min     ?
_diffrn_reflns_av_R_equivalents    0.0663
_diffrn_reflns_av_unetI/netI       0.0382
_diffrn_reflns_Laue_measured_fraction_full  1.000
_diffrn_reflns_Laue_measured_fraction_max  0.995
_diffrn_reflns_limit_h_max         39
_diffrn_reflns_limit_h_min         -43
_diffrn_reflns_limit_k_max         31
_diffrn_reflns_limit_k_min         -30
_diffrn_reflns_limit_l_max         12
_diffrn_reflns_limit_l_min         -12
_diffrn_reflns_number              99094
_diffrn_reflns_point_group_measured_fraction_full  1.000
_diffrn_reflns_point_group_measured_fraction_max  0.989
_diffrn_reflns_theta_full          67.684
_diffrn_reflns_theta_max           73.815
_diffrn_reflns_theta_min           2.164
_diffrn_ambient_environment        N~2~
_diffrn_ambient_temperature        200(10)
_diffrn_detector                   'CCD plate'
_diffrn_detector_area_resol_mean   ?
_diffrn_measured_fraction_theta_full  1.000
_diffrn_measured_fraction_theta_max  0.995
_diffrn_measurement_details
;
List of Runs (angles in degrees, time in seconds):

  # Type    Start    End  Width  t~exp~   \w     \q     \k     \f   Frames
--------------------------------------------------------------------------
  1  \w     28.00  88.00   0.50    0.50    --    0.00  77.00-120.00  120
  2  \w    -37.00  28.00   0.50    0.50    --    0.00 -38.00 120.00  130
  3  \w    -76.00 -41.00   0.50    0.50    --    0.00 -38.00 120.00   70
  4  \w    -29.00  37.00   0.50    0.50    --    0.00  38.00 120.00  132
  5  \w    -12.00  22.00   0.50    0.50    --    0.00  77.00-120.00   68
  6  \w     -6.00  19.00   0.50    0.50    --    0.00  77.00 150.00   50
  7  \w     34.00  66.00   0.50    0.50    --    0.00  77.00 150.00   64
  8  \w     46.00  86.00   0.50    0.50    --    0.00  38.00 120.00   80
  9  \w    141.00 188.00   0.50    1.50    --   98.80  30.00 150.00   94
 10  \w      9.00 111.00   0.50    1.50    --   98.80 -82.00  30.00  204
 11  \w     77.00 103.00   0.50    1.50    --   98.80  30.00 150.00   52
 12  \w      9.00 158.00   0.50    1.50    --   98.80 -15.00-180.00  298
 13  \w     19.00 129.00   0.50    1.50    --   98.80 -61.00  30.00  220
 14  \w     81.00 106.00   0.50    1.50    --   98.80  77.00-180.00   50
 15  \w     99.00 126.00   0.50    1.50    --   98.80 -46.00  33.00   54
 16  \w     69.00  95.00   0.50    1.50    --   98.80 -46.00  33.00   52
 17  \w     29.00  56.00   0.50    1.50    --   98.80 -46.00  33.00   54
 18  \w     81.00 109.00   0.50    1.50    --   98.80 -82.00 -60.00   56
 19  \w      9.00  78.00   0.50    1.50    --   98.80 -77.00 150.00  138
 20  \w      9.00 134.00   0.50    1.50    --   98.80 -82.00-150.00  250
 21  \w    102.00 177.00   0.50    1.50    --   98.80  45.00   0.00  150
 22  \w     78.00 103.00   0.50    1.50    --   98.80  77.00-120.00   50
 23  \w      9.00 120.00   0.50    1.50    --   98.80 -82.00  90.00  222
 24  \w     71.00 103.00   0.50    1.50    --   98.80 -82.00-180.00   64
 25  \w     70.00 103.00   0.50    1.50    --   98.80 -82.00 -30.00   66
 26  \w     97.00 123.00   0.50    1.50    --   98.80 -82.00 120.00   52
 27  \w     27.00 136.00   0.50    1.50    --   98.80 -82.00-120.00  218
 28  \w     76.00 101.00   0.50    1.50    --   98.80 -82.00  60.00   50
 29  \w     15.00 127.00   0.50    1.50    --   98.80 -30.00-150.00  224
;
_diffrn_measurement_device         'four-circle diffractometer'
_diffrn_measurement_device_type    'XtaLAB AFC12 (RINC): Kappa single'
_diffrn_measurement_method         '\w scans'
_diffrn_orient_matrix_type        
 'CrysAlisPro convention (1999,Acta A55,543-557)'
_diffrn_orient_matrix_UB_11        -0.0076414000
_diffrn_orient_matrix_UB_12        -0.0602920000
_diffrn_orient_matrix_UB_13        -0.0113322000
_diffrn_orient_matrix_UB_21        0.0240285000
_diffrn_orient_matrix_UB_22        -0.0097648000
_diffrn_orient_matrix_UB_23        0.1259234000
_diffrn_orient_matrix_UB_31        -0.0358919000
_diffrn_orient_matrix_UB_32        0.0062888000
_diffrn_orient_matrix_UB_33        0.0868733000
_diffrn_oxdiff_ac3_digest_hkl      411a1043c84bebf75354c985534a02469a6b49
_diffrn_radiation_monochromator    graphite
_diffrn_radiation_probe            x-ray
_diffrn_radiation_type             'Cu K\a'
_diffrn_radiation_wavelength       1.54184
_diffrn_source                     'fine-focus sealed X-ray tube'
_diffrn_source_type                'Enhance (Cu) X-ray Source'
_reflns_Friedel_coverage           0.811
_reflns_Friedel_fraction_full      1.000
_reflns_Friedel_fraction_max       0.983
_reflns_number_gt                  17219
_reflns_number_total               17757
_reflns_special_details
;
 Reflections were merged by SHELXL according to the crystal
 class for the calculation of statistics and refinement.
 
 Structure factors included contributions from the .fab file.
 
 _reflns_Friedel_fraction is defined as the number of unique
 Friedel pairs measured divided by the number that would be
 possible theoretically, ignoring centric projections and
 systematic absences.
;
_reflns_threshold_expression       'I > 2\s(I)'
_computing_cell_refinement         'CrysAlisPro 1.171.39.27b (Rigaku OD, 2015)'
_computing_data_collection         'CrysAlisPro 1.171.39.27b (Rigaku OD, 2015)'
_computing_data_reduction          'CrysAlisPro 1.171.39.27b (Rigaku OD, 2015)'
_computing_molecular_graphics      'Olex2 1.5 (Dolomanov et al., 2009)'
_computing_publication_material    'Olex2 1.5 (Dolomanov et al., 2009)'
_computing_structure_refinement    'SHELXL 2013/2 (Sheldrick, 2015)'
_computing_structure_solution      'SHELXT 2014/5 (Sheldrick, 2014)'
_refine_diff_density_max           1.360
_refine_diff_density_min           -1.026
_refine_diff_density_rms           0.146
_refine_ls_abs_structure_details
;
 Flack x determined using 7519 quotients [(I+)-(I-)]/[(I+)+(I-)]
 (Parsons and Flack (2004), Acta Cryst. A60, s61).
;
_refine_ls_abs_structure_Flack     -0.031(4)
_refine_ls_extinction_coef         .
_refine_ls_extinction_method       none
_refine_ls_goodness_of_fit_ref     0.921
_refine_ls_hydrogen_treatment      constr
_refine_ls_matrix_type             full
_refine_ls_number_parameters       1023
_refine_ls_number_reflns           17757
_refine_ls_number_restraints       0
_refine_ls_R_factor_all            0.0258
_refine_ls_R_factor_gt             0.0243
_refine_ls_restrained_S_all        0.921
_refine_ls_shift/su_max            0.003
_refine_ls_shift/su_mean           0.000
_refine_ls_structure_factor_coef   Fsqd
_refine_ls_weighting_details
;
 w=1/[\s^2^(Fo^2^)+(0.0419P)^2^+3.8430P]
 where P=(Fo^2^+2Fc^2^)/3
;
_refine_ls_weighting_scheme        calc
_refine_ls_wR_factor_gt            0.0600
_refine_ls_wR_factor_ref           0.0605
_refine_special_details
;
 ?
;
_olex2_refinement_description
;
1. Others
 Fixed Sof: H01L(0.5) H01M(0.5)
2.a Ternary CH refined with riding coordinates:
 C01C(H01C), C01J(H01J), C01N(H01N), C01O(H01O), C022(H022), C023(H023),
 C029(H029), C02M(H02M)
2.b Secondary CH2 refined with riding coordinates:
 C01I(H01L,H01M), C01L(H01A,H01B), C01M(H01E,H01I), C027(H02A,H02B), C02N(H02G,
 H02H), C02R(H02O,H02Q), C02W(H02J,H02K), C031(H03A,H03B), C3(H3A,H3B)
2.c Aromatic/amide H refined with riding coordinates:
 C017(H017), C018(H018), C01D(H01D), C01F(H01F), C01G(H01G), C01H(H01H),
 C01K(H01K), C01P(H01P), C01R(H01R), C01S(H01S), C1(H1), C01W(H01W), C01X(H01X),
  C01Z(H01Z), C020(H020), C021(H021), C024(H024), C026(H026), C028(H028),
 C02A(H02C), C02C(H02D), C02D(H02E), C02E(H02F), C02G(H02L), C02H(H02N),
 C02I(H02I), C02P(H02P), C02S(H02S), C02U(H02U), C02X(H02X), C032(H032),
 C033(H033)
;
_atom_sites_solution_hydrogens     geom
_atom_sites_solution_primary       dual
_atom_sites_solution_secondary     ?
loop_
  _atom_site_label
  _atom_site_type_symbol
  _atom_site_fract_x
  _atom_site_fract_y
  _atom_site_fract_z
  _atom_site_U_iso_or_equiv
  _atom_site_adp_type
  _atom_site_occupancy
  _atom_site_site_symmetry_order
  _atom_site_calc_flag
  _atom_site_refinement_flags_posn
  _atom_site_refinement_flags_adp
  _atom_site_refinement_flags_occupancy
  _atom_site_disorder_assembly
  _atom_site_disorder_group
 Au01 Au 0.64072(2) 0.44616(2) -0.03141(3) 0.02029(7) Uani 1 1 d . . . . .
 Au02 Au 0.59656(2) 0.33386(2) 0.07263(3) 0.02072(7) Uani 1 1 d . . . . .
 Au03 Au 0.83404(2) 0.44831(2) 0.45633(3) 0.02279(7) Uani 1 1 d . . . . .
 Au04 Au 0.87355(2) 0.31965(2) 0.62999(4) 0.02581(8) Uani 1 1 d . . . . .
 Au05 Au 0.65595(2) 0.33821(2) -0.14025(3) 0.02507(7) Uani 1 1 d . . . . .
 Au06 Au 0.57735(2) 0.44194(2) 0.17229(4) 0.02638(8) Uani 1 1 d . . . . .
 Au07 Au 0.88678(2) 0.43569(2) 0.68549(4) 0.02735(8) Uani 1 1 d . . . . .
 Au08 Au 0.81335(2) 0.33338(2) 0.42225(4) 0.03083(8) Uani 1 1 d . . . . .
 S009 S 0.84455(7) 0.42862(9) 0.8577(2) 0.0343(5) Uani 1 1 d . . . . .
 S00A S 0.62420(6) 0.44966(9) 0.3296(2) 0.0315(4) Uani 1 1 d . . . . .
 S00B S 0.70595(6) 0.44374(9) 0.3622(2) 0.0319(4) Uani 1 1 d . . . . .
 S00C S 0.70304(6) 0.28275(9) 0.3014(2) 0.0326(5) Uani 1 1 d . . . . .
 S00D S 0.61969(6) 0.36247(8) -0.3199(2) 0.0305(4) Uani 1 1 d . . . . .
 S00E S 0.72918(6) 0.43144(10) 0.7257(2) 0.0349(5) Uani 1 1 d . . . . .
 S00F S 0.94068(7) 0.29720(10) 0.2417(2) 0.0360(5) Uani 1 1 d . . . . .
 S00G S 0.93568(6) 0.44545(10) 0.5373(2) 0.0340(5) Uani 1 1 d . . . . .
 S00H S 0.56521(6) 0.44436(10) -0.4020(2) 0.0337(5) Uani 1 1 d . . . . .
 Cl0I Cl 0.98293(7) 0.06290(9) 0.6013(2) 0.0395(5) Uani 1 1 d . . . . .
 S00J S 0.76287(6) 0.34839(8) 0.5612(3) 0.0331(5) Uani 1 1 d . . . . .
 S00K S 0.69703(6) 0.30634(8) 0.0178(2) 0.0292(4) Uani 1 1 d . . . . .
 S00L S 0.49117(6) 0.37590(9) -0.1752(3) 0.0371(5) Uani 1 1 d . . . . .
 S00M S 0.52497(6) 0.44023(9) 0.0365(2) 0.0335(5) Uani 1 1 d . . . . .
 S00N S 0.85877(7) 0.31323(10) 0.2662(2) 0.0365(5) Uani 1 1 d . . . . .
 S00O S 0.95061(7) 0.45385(10) 0.2514(3) 0.0397(5) Uani 1 1 d . . . . .
 Cl0P Cl 0.45704(8) 0.12500(10) 0.1489(3) 0.0456(6) Uani 1 1 d . . . . .
 Cl0Q Cl 0.86828(8) 0.70273(9) 0.1038(3) 0.0519(7) Uani 1 1 d . . . . .
 Cl0R Cl 0.76907(9) 0.66699(10) -0.0644(4) 0.0592(8) Uani 1 1 d . . . . .
 S0S S 0.79344(8) 0.35189(12) 0.9811(3) 0.0481(7) Uani 1 1 d . . . . .
 Cl0T Cl 0.78460(10) 0.71113(10) 0.3432(3) 0.0621(8) Uani 1 1 d . . . . .
 Cl0U Cl 0.54254(11) 0.10038(12) 0.4513(3) 0.0651(9) Uani 1 1 d . . . . .
 Cl0V Cl 0.69457(10) 0.68005(12) -0.4015(3) 0.0607(8) Uani 1 1 d . . . . .
 Cl0W Cl 0.91946(14) 0.08213(14) 0.8553(4) 0.0943(16) Uani 1 1 d . . . . .
 Cl0X Cl 0.96313(11) 0.52625(15) -0.1142(4) 0.0772(11) Uani 1 1 d . . . . .
 N00Y N 0.9092(2) 0.3079(3) 0.4741(7) 0.0261(14) Uani 1 1 d . . . . .
 N00Z N 0.60661(19) 0.4566(3) -0.1918(7) 0.0253(14) Uani 1 1 d . . . . .
 N010 N 0.67632(19) 0.4431(3) 0.1268(6) 0.0223(13) Uani 1 1 d . . . . .
 N011 N 0.8819(2) 0.4528(3) 0.3417(7) 0.0262(14) Uani 1 1 d . . . . .
 N012 N 0.78532(18) 0.4528(3) 0.5678(7) 0.0242(14) Uani 1 1 d . . . . .
 N013 N 0.8390(2) 0.3240(3) 0.7922(8) 0.0303(16) Uani 1 1 d . . . . .
 N014 N 0.55188(18) 0.3445(3) -0.0516(7) 0.0219(13) Uani 1 1 d . . . . .
 C015 C 0.8716(3) 0.6340(3) 0.1308(11) 0.037(2) Uani 1 1 d . . . . .
 N016 N 0.63875(19) 0.3133(3) 0.2000(7) 0.0234(14) Uani 1 1 d . . . . .
 C017 C 0.8752(3) 0.2265(4) 0.9067(10) 0.035(2) Uani 1 1 d . . . . .
 H017 H 0.8810 0.2574 0.9574 0.042 Uiso 1 1 calc R U . . .
 C018 C 0.8770(3) 0.6005(4) 0.0255(11) 0.040(2) Uani 1 1 d . . . . .
 H018 H 0.8794 0.6141 -0.0624 0.048 Uiso 1 1 calc R U . . .
 C019 C 0.6080(2) 0.2516(3) 0.3620(9) 0.0273(17) Uani 1 1 d . . . . .
 C01A C 0.9170(2) 0.4505(3) 0.3820(8) 0.0251(16) Uani 1 1 d . . . . .
 C01B C 0.6630(3) 0.6308(4) -0.3486(11) 0.039(2) Uani 1 1 d . . . . .
 C01C C 0.9496(2) 0.2958(3) 0.5024(9) 0.0271(18) Uani 1 1 d . . . . .
 H01C H 0.9581 0.3176 0.5804 0.033 Uiso 1 1 calc R U . . .
 C01D C 0.5766(3) 0.1928(4) 0.5205(10) 0.037(2) Uani 1 1 d . . . . .
 H01D H 0.5693 0.1847 0.6093 0.044 Uiso 1 1 calc R U . . .
 C01E C 0.9010(3) 0.3067(3) 0.3479(10) 0.0300(18) Uani 1 1 d . . . . .
 C01F C 0.6398(3) 0.6404(4) -0.2419(11) 0.042(2) Uani 1 1 d . . . . .
 H01F H 0.6405 0.6739 -0.1980 0.050 Uiso 1 1 calc R U . . .
 C01G C 0.9295(3) 0.1978(4) 0.5020(10) 0.0315(19) Uani 1 1 d . . . . .
 H01G H 0.9054 0.2076 0.4668 0.038 Uiso 1 1 calc R U . . .
 C01H C 0.5101(3) 0.1611(4) -0.0262(9) 0.0322(19) Uani 1 1 d . . . . .
 H01H H 0.5148 0.1249 -0.0488 0.039 Uiso 1 1 calc R U . . .
 C01I C 1.0000 0.5000 -0.2105(17) 0.055(4) Uani 1 2 d S T P . .
 H01L H 1.0103 0.5284 -0.2686 0.066 Uiso 0.5 1 calc R U P . .
 H01M H 0.9897 0.4716 -0.2686 0.066 Uiso 0.5 1 calc R U P . .
 C01J C 0.8780(3) 0.4647(3) 0.1987(9) 0.0278(17) Uani 1 1 d . . . . .
 H01J H 0.8546 0.4472 0.1630 0.033 Uiso 1 1 calc R U . . .
 C01K C 0.8988(3) 0.1818(4) 0.9153(12) 0.045(2) Uani 1 1 d . . . . .
 H01K H 0.9206 0.1820 0.9712 0.053 Uiso 1 1 calc R U . . .
 C01L C 0.9132(3) 0.4403(4) 0.1329(10) 0.038(2) Uani 1 1 d . . . . .
 H01A H 0.9185 0.4575 0.0461 0.045 Uiso 1 1 calc R U . . .
 H01B H 0.9099 0.4015 0.1192 0.045 Uiso 1 1 calc R U . . .
 C01M C 0.7381(3) 0.5009(4) 0.6938(10) 0.034(2) Uani 1 1 d . . . . .
 H01E H 0.7199 0.5150 0.6273 0.041 Uiso 1 1 calc R U . . .
 H01I H 0.7358 0.5220 0.7767 0.041 Uiso 1 1 calc R U . . .
 C01N C 0.6295(2) 0.3032(3) 0.3403(8) 0.0246(16) Uani 1 1 d . . . . .
 H01N H 0.6130 0.3331 0.3723 0.030 Uiso 1 1 calc R U . . .
 C01O C 0.7178(2) 0.4476(3) 0.1019(7) 0.0209(15) Uani 1 1 d . . . . .
 H01O H 0.7244 0.4235 0.0260 0.025 Uiso 1 1 calc R U . . .
 C01P C 0.9990(3) 0.1682(4) 0.6102(9) 0.0327(19) Uani 1 1 d . . . . .
 H01P H 1.0229 0.1579 0.6468 0.039 Uiso 1 1 calc R U . . .
 C2 C 0.8434(3) 0.2262(4) 0.8248(10) 0.0342(19) Uani 1 1 d . . . . .
 C01R C 0.5964(3) 0.2389(4) 0.4930(9) 0.035(2) Uani 1 1 d . . . . .
 H01R H 0.6024 0.2627 0.5636 0.042 Uiso 1 1 calc R U . . .
 C01S C 0.6620(3) 0.5818(4) -0.4123(10) 0.037(2) Uani 1 1 d . . . . .
 H01S H 0.6776 0.5757 -0.4882 0.044 Uiso 1 1 calc R U . . .
 C01T C 0.5674(3) 0.1582(4) 0.4162(10) 0.037(2) Uani 1 1 d . . . . .
 C1 C 0.8681(3) 0.6154(4) 0.2604(12) 0.041(2) Uani 1 1 d . . . . .
 H1 H 0.8642 0.6391 0.3327 0.049 Uiso 1 1 calc R U . . .
 C01V C 0.8293(3) 0.3641(4) 0.8617(9) 0.0306(18) Uani 1 1 d . . . . .
 C01W C 0.7159(3) 0.5961(4) 0.0143(10) 0.034(2) Uani 1 1 d . . . . .
 H01W H 0.6982 0.6245 0.0075 0.041 Uiso 1 1 calc R U . . .
 C01X C 0.7686(3) 0.6062(4) 0.3661(11) 0.040(2) Uani 1 1 d . . . . .
 H01X H 0.7574 0.6090 0.2803 0.048 Uiso 1 1 calc R U . . .
 C01Y C 0.6674(2) 0.4455(3) 0.2512(8) 0.0235(15) Uani 1 1 d . . . . .
 C01Z C 0.8706(3) 0.5604(4) 0.2805(10) 0.035(2) Uani 1 1 d . . . . .
 H01Z H 0.8686 0.5466 0.3683 0.042 Uiso 1 1 calc R U . . .
 C020 C 0.8034(4) 0.6460(4) 0.5467(12) 0.048(3) Uani 1 1 d . . . . .
 H020 H 0.8155 0.6759 0.5861 0.058 Uiso 1 1 calc R U . . .
 C021 C 0.9380(3) 0.1441(4) 0.5216(10) 0.0335(19) Uani 1 1 d . . . . .
 H021 H 0.9202 0.1174 0.4969 0.040 Uiso 1 1 calc R U . . .
 C022 C 0.5424(2) 0.2987(3) -0.1382(9) 0.0275(17) Uani 1 1 d . . . . .
 H022 H 0.5663 0.2843 -0.1784 0.033 Uiso 1 1 calc R U . . .
 C023 C 0.7792(2) 0.5033(3) 0.6397(9) 0.0281(17) Uani 1 1 d . . . . .
 H023 H 0.7971 0.5045 0.7172 0.034 Uiso 1 1 calc R U . . .
 C024 C 0.4976(3) 0.2665(3) 0.0438(9) 0.0295(18) Uani 1 1 d . . . . .
 H024 H 0.4937 0.3025 0.0699 0.035 Uiso 1 1 calc R U . . .
 C025 C 0.8899(4) 0.1384(4) 0.8428(13) 0.055(3) Uani 1 1 d . . . . .
 C026 C 0.7036(2) 0.5458(3) 0.0555(9) 0.0297(18) Uani 1 1 d . . . . .
 H026 H 0.6776 0.5402 0.0776 0.036 Uiso 1 1 calc R U . . .
 C027 C 0.5166(3) 0.3203(4) -0.2502(10) 0.035(2) Uani 1 1 d . . . . .
 H02A H 0.4986 0.2925 -0.2808 0.042 Uiso 1 1 calc R U . . .
 H02B H 0.5320 0.3324 -0.3270 0.042 Uiso 1 1 calc R U . . .
 C028 C 0.5293(3) 0.2020(4) -0.0898(9) 0.0292(18) Uani 1 1 d . . . . .
 H028 H 0.5472 0.1935 -0.1576 0.035 Uiso 1 1 calc R U . . .
 C029 C 0.8174(3) 0.2741(4) 0.8220(12) 0.039(2) Uani 1 1 d . . . . .
 H029 H 0.7975 0.2687 0.7521 0.047 Uiso 1 1 calc R U . . .
 C02A C 0.6387(2) 0.5421(3) -0.3662(10) 0.0313(18) Uani 1 1 d . . . . .
 H02C H 0.6387 0.5084 -0.4096 0.038 Uiso 1 1 calc R U . . .
 C02B C 0.8758(2) 0.5255(3) 0.1749(10) 0.0311(19) Uani 1 1 d . . . . .
 C02C C 0.5772(3) 0.1709(4) 0.2878(11) 0.044(2) Uani 1 1 d . . . . .
 H02D H 0.5696 0.1484 0.2163 0.053 Uiso 1 1 calc R U . . .
 C02D C 0.5983(3) 0.2168(4) 0.2625(10) 0.037(2) Uani 1 1 d . . . . .
 H02E H 0.6061 0.2242 0.1738 0.044 Uiso 1 1 calc R U . . .
 C02E C 0.4777(3) 0.2269(4) 0.1064(9) 0.0299(18) Uani 1 1 d . . . . .
 H02F H 0.4598 0.2353 0.1740 0.036 Uiso 1 1 calc R U . . .
 C02F C 0.9724(3) 0.1303(3) 0.5771(9) 0.0296(18) Uani 1 1 d . . . . .
 C02G C 0.8030(3) 0.5969(4) 0.6113(10) 0.041(2) Uani 1 1 d . . . . .
 H02L H 0.8158 0.5935 0.6943 0.049 Uiso 1 1 calc R U . . .
 C02H C 0.8788(2) 0.5458(4) 0.0502(10) 0.0325(19) Uani 1 1 d . . . . .
 H02N H 0.8824 0.5221 -0.0226 0.039 Uiso 1 1 calc R U . . .
 C02I C 0.6151(3) 0.6004(4) -0.1981(10) 0.037(2) Uani 1 1 d . . . . .
 H02I H 0.5981 0.6077 -0.1268 0.045 Uiso 1 1 calc R U . . .
 C02J C 0.5234(2) 0.2551(3) -0.0574(8) 0.0246(16) Uani 1 1 d . . . . .
 C02K C 0.6741(2) 0.3026(3) 0.1686(9) 0.0257(17) Uani 1 1 d . . . . .
 C02L C 0.6148(2) 0.5502(3) -0.2563(8) 0.0275(17) Uani 1 1 d . . . . .
 C02M C 0.5876(2) 0.5089(3) -0.2062(8) 0.0258(17) Uani 1 1 d . . . . .
 H02M H 0.5784 0.5203 -0.1164 0.031 Uiso 1 1 calc R U . . .
 C02N C 0.6673(3) 0.3054(3) 0.4186(9) 0.0305(19) Uani 1 1 d . . . . .
 H02G H 0.6664 0.2817 0.4974 0.037 Uiso 1 1 calc R U . . .
 H02H H 0.6728 0.3422 0.4485 0.037 Uiso 1 1 calc R U . . .
 C02O C 0.4839(2) 0.1742(3) 0.0704(9) 0.0297(18) Uani 1 1 d . . . . .
 C02P C 0.7795(3) 0.5638(4) -0.0051(10) 0.037(2) Uani 1 1 d . . . . .
 H02P H 0.8057 0.5700 -0.0232 0.044 Uiso 1 1 calc R U . . .
 C02Q C 0.9559(2) 0.2371(3) 0.5332(8) 0.0267(17) Uani 1 1 d . . . . .
 C02R C 0.9723(2) 0.3128(4) 0.3792(10) 0.0325(19) Uani 1 1 d . . . . .
 H02O H 0.9964 0.2925 0.3722 0.039 Uiso 1 1 calc R U . . .
 H02Q H 0.9782 0.3514 0.3818 0.039 Uiso 1 1 calc R U . . .
 C02S C 0.9908(2) 0.2215(4) 0.5896(9) 0.0309(18) Uani 1 1 d . . . . .
 H02S H 1.0089 0.2478 0.6139 0.037 Uiso 1 1 calc R U . . .
 C02T C 0.7856(3) 0.6503(4) 0.4234(11) 0.041(2) Uani 1 1 d . . . . .
 C02U C 0.8590(5) 0.1368(4) 0.7619(11) 0.058(4) Uani 1 1 d . . . . .
 H02U H 0.8537 0.1058 0.7106 0.070 Uiso 1 1 calc R U . . .
 C02V C 0.7294(2) 0.5038(3) 0.0643(8) 0.0237(16) Uani 1 1 d . . . . .
 C02W C 0.7375(2) 0.4260(4) 0.2279(9) 0.0311(19) Uani 1 1 d . . . . .
 H02J H 0.7628 0.4427 0.2400 0.037 Uiso 1 1 calc R U . . .
 H02K H 0.7407 0.3869 0.2226 0.037 Uiso 1 1 calc R U . . .
 C02X C 0.8351(4) 0.1808(5) 0.7549(11) 0.050(3) Uani 1 1 d . . . . .
 H02X H 0.8129 0.1794 0.7011 0.060 Uiso 1 1 calc R U . . .
 C02Y C 0.7635(2) 0.4141(3) 0.6066(9) 0.0260(17) Uani 1 1 d . . . . .
 C02Z C 0.7535(3) 0.6045(4) -0.0164(10) 0.037(2) Uani 1 1 d . . . . .
 C030 C 0.7848(2) 0.5529(3) 0.5586(9) 0.0293(17) Uani 1 1 d . . . . .
 C031 C 0.5526(3) 0.4993(4) -0.2952(9) 0.035(2) Uani 1 1 d . . . . .
 H03A H 0.5467 0.5314 -0.3485 0.042 Uiso 1 1 calc R U . . .
 H03B H 0.5301 0.4902 -0.2404 0.042 Uiso 1 1 calc R U . . .
 C032 C 0.7670(2) 0.5133(3) 0.0331(10) 0.0310(18) Uani 1 1 d . . . . .
 H032 H 0.7848 0.4848 0.0379 0.037 Uiso 1 1 calc R U . . .
 C033 C 0.7679(3) 0.5581(4) 0.4326(9) 0.0348(19) Uani 1 1 d . . . . .
 H033 H 0.7558 0.5282 0.3928 0.042 Uiso 1 1 calc R U . . .
 C034 C 0.5998(2) 0.4234(3) -0.2868(8) 0.0260(17) Uani 1 1 d . . . . .
 C035 C 0.5276(2) 0.3834(3) -0.0570(9) 0.0249(16) Uani 1 1 d . . . . .
 C3 C 0.7977(4) 0.2813(5) 0.9601(15) 0.060(4) Uani 1 1 d . . . . .
 H3A H 0.8133 0.2655 1.0320 0.072 Uiso 1 1 calc R U . . .
 H3B H 0.7723 0.2641 0.9606 0.072 Uiso 1 1 calc R U . . .

loop_
  _atom_site_aniso_label
  _atom_site_aniso_U_11
  _atom_site_aniso_U_22
  _atom_site_aniso_U_33
  _atom_site_aniso_U_23
  _atom_site_aniso_U_13
  _atom_site_aniso_U_12
 Au01 0.02109(14) 0.02100(14) 0.01878(14) -0.00242(12) -0.00175(11) -0.00015(12)
 Au02 0.01906(14) 0.02030(14) 0.02280(15) -0.00040(12) -0.00090(12) 0.00019(11)
 Au03 0.02093(14) 0.02268(15) 0.02474(15) 0.00124(13) -0.00064(12) -0.00054(12)
 Au04 0.02376(16) 0.02418(16) 0.02948(17) -0.00199(13) 0.00483(13) 0.00167(12)
 Au05 0.02750(16) 0.02108(15) 0.02664(16) -0.00207(13) 0.00434(13) 0.00004(12)
 Au06 0.02347(15) 0.02440(15) 0.03127(17) -0.00578(14) 0.00370(13) -0.00216(13)
 Au07 0.02834(17) 0.02550(16) 0.02820(17) 0.00118(13) -0.00422(14) 0.00292(13)
 Au08 0.02650(17) 0.02384(16) 0.0421(2) -0.00125(15) -0.00331(15) 0.00246(13)
 S009 0.0392(12) 0.0361(11) 0.0275(10) -0.0034(9) 0.0033(9) 0.0086(9)
 S00A 0.0307(10) 0.0379(11) 0.0259(10) -0.0070(9) 0.0037(8) -0.0053(9)
 S00B 0.0326(10) 0.0399(11) 0.0231(9) 0.0013(9) -0.0095(8) -0.0070(9)
 S00C 0.0267(10) 0.0321(11) 0.0389(12) 0.0040(9) -0.0073(9) 0.0048(8)
 S00D 0.0374(11) 0.0290(10) 0.0252(9) -0.0063(8) 0.0008(9) -0.0020(8)
 S00E 0.0282(10) 0.0431(12) 0.0335(11) 0.0062(9) 0.0060(9) 0.0016(9)
 S00F 0.0386(12) 0.0397(12) 0.0297(11) -0.0007(10) 0.0081(10) 0.0100(10)
 S00G 0.0253(9) 0.0385(11) 0.0381(11) 0.0057(10) -0.0022(9) -0.0008(9)
 S00H 0.0280(10) 0.0471(13) 0.0262(10) 0.0015(10) -0.0075(8) -0.0030(9)
 Cl0I 0.0487(13) 0.0302(10) 0.0396(12) 0.0032(9) 0.0045(10) 0.0098(9)
 S00J 0.0244(10) 0.0271(10) 0.0477(13) 0.0026(9) 0.0006(9) -0.0005(8)
 S00K 0.0236(9) 0.0276(10) 0.0363(11) 0.0006(8) 0.0040(8) 0.0052(8)
 S00L 0.0288(11) 0.0392(12) 0.0433(13) 0.0064(10) -0.0147(10) -0.0024(9)
 S00M 0.0237(9) 0.0286(10) 0.0483(13) -0.0051(10) -0.0033(9) 0.0028(8)
 S00N 0.0356(11) 0.0377(12) 0.0361(12) -0.0060(10) -0.0023(10) 0.0068(9)
 S00O 0.0319(11) 0.0396(12) 0.0476(13) 0.0107(11) 0.0144(10) 0.0066(9)
 Cl0P 0.0541(14) 0.0371(11) 0.0456(14) 0.0053(11) 0.0111(12) -0.0171(10)
 Cl0Q 0.0445(14) 0.0272(10) 0.084(2) 0.0173(12) 0.0017(13) 0.0010(9)
 Cl0R 0.0655(17) 0.0289(11) 0.083(2) 0.0082(13) 0.0182(16) -0.0151(11)
 S0S 0.0447(14) 0.0578(16) 0.0419(14) 0.0139(12) 0.0207(12) 0.0181(12)
 Cl0T 0.087(2) 0.0295(12) 0.070(2) 0.0087(13) -0.0137(17) -0.0036(12)
 Cl0U 0.089(2) 0.0436(14) 0.0624(18) -0.0055(14) 0.0205(17) -0.0351(15)
 Cl0V 0.0641(18) 0.0486(15) 0.0695(19) 0.0090(14) 0.0117(15) -0.0189(13)
 Cl0W 0.144(4) 0.062(2) 0.077(2) 0.0295(18) 0.061(3) 0.062(2)
 Cl0X 0.075(2) 0.0617(19) 0.094(3) -0.0011(19) 0.034(2) -0.0096(17)
 N00Y 0.032(4) 0.023(3) 0.023(3) -0.007(3) 0.005(3) 0.002(3)
 N00Z 0.023(3) 0.028(3) 0.024(3) -0.005(3) -0.003(3) -0.001(3)
 N010 0.026(3) 0.020(3) 0.021(3) -0.004(3) -0.003(3) -0.004(3)
 N011 0.026(3) 0.023(3) 0.030(4) 0.004(3) 0.003(3) 0.001(3)
 N012 0.020(3) 0.030(3) 0.022(3) 0.003(3) -0.002(3) 0.003(3)
 N013 0.022(3) 0.034(4) 0.035(4) -0.001(3) 0.002(3) 0.008(3)
 N014 0.021(3) 0.022(3) 0.023(3) 0.002(3) -0.001(3) -0.004(2)
 C015 0.030(5) 0.023(4) 0.058(6) 0.013(4) -0.005(4) 0.000(3)
 N016 0.022(3) 0.020(3) 0.028(4) 0.007(3) -0.003(3) 0.002(2)
 C017 0.032(5) 0.029(4) 0.044(5) 0.000(4) -0.003(4) 0.004(4)
 C018 0.041(5) 0.034(5) 0.043(5) 0.015(4) 0.002(5) -0.002(4)
 C019 0.025(4) 0.026(4) 0.031(4) 0.000(3) 0.001(3) 0.004(3)
 C01A 0.026(4) 0.019(3) 0.030(4) 0.002(3) 0.006(3) 0.001(3)
 C01B 0.037(5) 0.035(5) 0.046(6) 0.009(4) -0.002(5) -0.004(4)
 C01C 0.031(4) 0.022(4) 0.029(4) -0.009(3) 0.012(3) 0.004(3)
 C01D 0.043(5) 0.038(5) 0.030(5) -0.004(4) 0.009(4) -0.007(4)
 C01E 0.031(4) 0.019(4) 0.040(5) -0.003(3) 0.009(4) 0.003(3)
 C01F 0.047(6) 0.032(5) 0.047(6) -0.007(4) -0.005(5) -0.007(4)
 C01G 0.027(4) 0.027(4) 0.040(5) -0.005(4) -0.004(4) 0.001(3)
 C01H 0.036(5) 0.025(4) 0.035(5) -0.002(4) 0.000(4) -0.003(3)
 C01I 0.049(9) 0.065(11) 0.050(9) 0.000 0.000 -0.007(8)
 C01J 0.032(4) 0.023(4) 0.028(4) 0.005(3) 0.008(4) -0.002(3)
 C01K 0.040(5) 0.039(5) 0.055(6) 0.015(5) 0.002(5) 0.005(4)
 C01L 0.045(5) 0.032(4) 0.036(5) 0.006(4) 0.014(4) 0.008(4)
 C01M 0.032(5) 0.041(5) 0.030(4) 0.005(4) 0.003(4) 0.004(4)
 C01N 0.029(4) 0.021(4) 0.025(4) 0.001(3) 0.003(3) -0.001(3)
 C01O 0.022(4) 0.020(3) 0.021(4) -0.001(3) -0.004(3) 0.002(3)
 C01P 0.032(4) 0.035(5) 0.031(4) -0.001(4) -0.002(4) 0.003(4)
 C2 0.033(5) 0.030(4) 0.040(5) -0.001(4) 0.005(4) -0.005(4)
 C01R 0.047(5) 0.036(5) 0.021(4) -0.006(4) -0.002(4) -0.004(4)
 C01S 0.032(5) 0.036(5) 0.042(5) 0.007(4) 0.004(4) 0.007(4)
 C01T 0.040(5) 0.028(4) 0.042(5) -0.003(4) 0.001(4) -0.001(4)
 C1 0.039(5) 0.030(5) 0.055(6) -0.001(5) 0.000(5) 0.001(4)
 C01V 0.029(4) 0.035(4) 0.028(4) 0.005(4) 0.001(4) 0.012(3)
 C01W 0.034(5) 0.025(4) 0.043(5) -0.001(4) 0.007(4) 0.001(3)
 C01X 0.045(6) 0.038(5) 0.036(5) 0.002(4) -0.009(5) -0.004(4)
 C01Y 0.029(4) 0.022(4) 0.020(4) -0.002(3) -0.007(3) -0.007(3)
 C01Z 0.038(5) 0.030(4) 0.038(5) -0.001(4) 0.005(4) 0.010(4)
 C020 0.070(7) 0.030(5) 0.045(6) -0.004(5) -0.012(6) -0.015(5)
 C021 0.034(5) 0.030(4) 0.036(5) -0.002(4) 0.000(4) -0.002(4)
 C022 0.030(4) 0.028(4) 0.024(4) -0.001(3) -0.004(3) -0.006(3)
 C023 0.025(4) 0.030(4) 0.029(4) -0.004(4) -0.003(4) 0.006(3)
 C024 0.032(4) 0.028(4) 0.029(4) -0.004(4) -0.002(4) 0.001(3)
 C025 0.076(8) 0.038(5) 0.052(7) 0.009(5) 0.030(7) 0.021(5)
 C026 0.029(4) 0.023(4) 0.037(5) -0.001(4) 0.004(4) 0.004(3)
 C027 0.040(5) 0.030(4) 0.035(5) 0.005(4) -0.009(4) -0.006(4)
 C028 0.028(4) 0.031(4) 0.029(4) -0.004(4) 0.000(3) 0.001(3)
 C029 0.022(4) 0.037(5) 0.058(6) 0.011(5) 0.007(4) 0.003(4)
 C02A 0.029(4) 0.028(4) 0.038(5) -0.002(4) -0.003(4) 0.004(3)
 C02B 0.024(4) 0.028(4) 0.042(5) 0.003(4) -0.001(4) 0.002(3)
 C02C 0.050(6) 0.032(5) 0.049(6) -0.010(5) 0.001(5) -0.013(4)
 C02D 0.048(6) 0.033(5) 0.030(5) -0.001(4) 0.003(4) -0.011(4)
 C02E 0.033(4) 0.032(4) 0.025(4) 0.001(3) 0.003(3) -0.004(4)
 C02F 0.036(5) 0.028(4) 0.024(4) 0.001(3) 0.005(4) 0.004(3)
 C02G 0.051(6) 0.039(5) 0.031(5) -0.001(4) -0.017(4) -0.006(4)
 C02H 0.029(4) 0.029(4) 0.040(5) 0.007(4) 0.001(4) 0.000(3)
 C02I 0.046(5) 0.034(5) 0.032(5) -0.008(4) 0.006(4) 0.001(4)
 C02J 0.025(4) 0.020(4) 0.028(4) 0.001(3) -0.002(3) -0.004(3)
 C02K 0.019(4) 0.018(3) 0.040(5) 0.003(3) -0.005(3) 0.004(3)
 C02L 0.033(4) 0.024(4) 0.026(4) 0.005(3) 0.001(3) 0.007(3)
 C02M 0.023(4) 0.030(4) 0.025(4) 0.000(3) -0.002(3) 0.004(3)
 C02N 0.035(5) 0.022(4) 0.034(5) 0.001(3) -0.010(4) -0.003(3)
 C02O 0.028(4) 0.031(4) 0.030(4) 0.006(4) -0.005(3) -0.008(3)
 C02P 0.026(4) 0.038(5) 0.046(5) 0.005(4) 0.003(4) -0.010(4)
 C02Q 0.026(4) 0.032(4) 0.022(4) -0.003(3) 0.006(3) -0.002(3)
 C02R 0.026(4) 0.030(4) 0.041(5) 0.006(4) 0.007(4) 0.005(3)
 C02S 0.026(4) 0.034(4) 0.033(5) -0.005(4) 0.002(4) 0.000(3)
 C02T 0.050(6) 0.026(4) 0.046(6) -0.001(4) 0.000(5) 0.000(4)
 C02U 0.111(11) 0.031(5) 0.033(5) -0.012(4) 0.020(7) -0.001(6)
 C02V 0.026(4) 0.020(4) 0.025(4) 0.000(3) -0.002(3) 0.002(3)
 C02W 0.029(4) 0.028(4) 0.036(5) 0.004(4) -0.008(4) -0.004(3)
 C02X 0.059(7) 0.049(6) 0.041(6) -0.003(5) -0.007(5) -0.011(5)
 C02Y 0.014(3) 0.034(4) 0.030(4) 0.012(4) -0.005(3) 0.005(3)
 C02Z 0.048(6) 0.024(4) 0.038(5) -0.004(4) 0.007(4) -0.008(4)
 C030 0.029(4) 0.028(4) 0.032(4) -0.006(4) 0.002(3) 0.000(3)
 C031 0.026(4) 0.044(5) 0.035(5) 0.007(4) -0.004(4) 0.004(4)
 C032 0.022(4) 0.028(4) 0.043(5) 0.000(4) 0.000(4) 0.001(3)
 C033 0.041(5) 0.032(4) 0.031(4) -0.004(4) -0.008(4) -0.010(4)
 C034 0.021(4) 0.036(4) 0.021(4) 0.003(3) -0.001(3) -0.008(3)
 C035 0.019(4) 0.026(4) 0.029(4) 0.005(3) -0.002(3) -0.003(3)
 C3 0.050(7) 0.045(6) 0.084(9) 0.025(6) 0.030(7) 0.019(5)

_geom_special_details
;
 All esds (except the esd in the dihedral angle between two l.s. planes)
 are estimated using the full covariance matrix.  The cell esds are taken
 into account individually in the estimation of esds in distances, angles
 and torsion angles; correlations between esds in cell parameters are only
 used when they are defined by crystal symmetry.  An approximate (isotropic)
 treatment of cell esds is used for estimating esds involving l.s. planes.
;
loop_
  _geom_bond_atom_site_label_1
  _geom_bond_atom_site_label_2
  _geom_bond_distance
  _geom_bond_site_symmetry_2
  _geom_bond_publ_flag
 Au01 Au05 2.9690(4) . ?
 Au01 Au06 3.0250(4) . ?
 Au01 N00Z 2.024(7) . ?
 Au01 N010 2.023(6) . ?
 Au02 Au05 2.9889(4) . ?
 Au02 Au06 2.9680(5) . ?
 Au02 N014 2.023(7) . ?
 Au02 N016 2.024(7) . ?
 Au03 Au07 2.9713(5) . ?
 Au03 Au08 2.9932(5) . ?
 Au03 N011 2.040(7) . ?
 Au03 N012 2.048(7) . ?
 Au04 Au07 3.0003(5) . ?
 Au04 Au08 2.9903(5) . ?
 Au04 N00Y 2.027(7) . ?
 Au04 N013 2.034(7) . ?
 Au05 S00D 2.291(2) . ?
 Au05 S00K 2.289(2) . ?
 Au06 S00A 2.289(2) . ?
 Au06 S00M 2.291(2) . ?
 Au07 S009 2.285(2) . ?
 Au07 S00G 2.285(2) . ?
 Au08 S00J 2.288(2) . ?
 Au08 S00N 2.293(2) . ?
 S009 C01V 1.707(10) . ?
 S00A C01Y 1.712(8) . ?
 S00B C01Y 1.755(8) . ?
 S00B C02W 1.801(10) . ?
 S00C C02K 1.748(9) . ?
 S00C C02N 1.811(10) . ?
 S00D C034 1.713(9) . ?
 S00E C01M 1.800(10) . ?
 S00E C02Y 1.753(9) . ?
 S00F C01E 1.771(9) . ?
 S00F C02R 1.815(10) . ?
 S00G C01A 1.696(9) . ?
 S00H C031 1.801(10) . ?
 S00H C034 1.757(8) . ?
 Cl0I C02F 1.748(9) . ?
 S00J C02Y 1.710(9) . ?
 S00K C02K 1.717(9) . ?
 S00L C027 1.819(10) . ?
 S00L C035 1.756(8) . ?
 S00M C035 1.709(9) . ?
 S00N C01E 1.704(10) . ?
 S00O C01A 1.766(8) . ?
 S00O C01L 1.806(11) . ?
 Cl0P C02O 1.743(9) . ?
 Cl0Q C015 1.749(9) . ?
 Cl0R C02Z 1.728(9) . ?
 S0S C01V 1.765(9) . ?
 S0S C3 1.791(12) . ?
 Cl0T C02T 1.726(10) . ?
 Cl0U C01T 1.729(10) . ?
 Cl0V C01B 1.743(10) . ?
 Cl0W C025 1.756(11) . ?
 Cl0X C01I 1.745(10) . ?
 N00Y C01C 1.479(11) . ?
 N00Y C01E 1.299(12) . ?
 N00Z C02M 1.480(10) . ?
 N00Z C034 1.291(11) . ?
 N010 C01O 1.483(10) . ?
 N010 C01Y 1.289(10) . ?
 N011 C01A 1.301(11) . ?
 N011 C01J 1.473(11) . ?
 N012 C023 1.474(11) . ?
 N012 C02Y 1.298(11) . ?
 N013 C01V 1.271(12) . ?
 N013 C029 1.495(12) . ?
 N014 C022 1.480(10) . ?
 N014 C035 1.297(10) . ?
 C015 C018 1.363(15) . ?
 C015 C1 1.388(16) . ?
 N016 C01N 1.468(11) . ?
 N016 C02K 1.310(10) . ?
 C017 H017 0.9500 . ?
 C017 C01K 1.396(13) . ?
 C017 C2 1.387(14) . ?
 C018 H018 0.9500 . ?
 C018 C02H 1.397(12) . ?
 C019 C01N 1.515(11) . ?
 C019 C01R 1.413(13) . ?
 C019 C02D 1.370(13) . ?
 C01B C01F 1.369(16) . ?
 C01B C01S 1.385(14) . ?
 C01C H01C 1.0000 . ?
 C01C C02Q 1.522(12) . ?
 C01C C02R 1.532(12) . ?
 C01D H01D 0.9500 . ?
 C01D C01R 1.377(13) . ?
 C01D C01T 1.399(13) . ?
 C01F H01F 0.9500 . ?
 C01F C02I 1.398(14) . ?
 C01G H01G 0.9500 . ?
 C01G C021 1.392(13) . ?
 C01G C02Q 1.389(12) . ?
 C01H H01H 0.9500 . ?
 C01H C028 1.385(13) . ?
 C01H C02O 1.375(13) . ?
 C01I Cl0X 1.745(10) 2_765 ?
 C01I H01L 0.9900 . ?
 C01I H01M 0.9900 . ?
 C01J H01J 1.0000 . ?
 C01J C01L 1.528(12) . ?
 C01J C02B 1.546(11) . ?
 C01K H01K 0.9500 . ?
 C01K C025 1.347(17) . ?
 C01L H01A 0.9900 . ?
 C01L H01B 0.9900 . ?
 C01M H01E 0.9900 . ?
 C01M H01I 0.9900 . ?
 C01M C023 1.543(12) . ?
 C01N H01N 1.0000 . ?
 C01N C02N 1.546(12) . ?
 C01O H01O 1.0000 . ?
 C01O C02V 1.517(11) . ?
 C01O C02W 1.539(11) . ?
 C01P H01P 0.9500 . ?
 C01P C02F 1.374(13) . ?
 C01P C02S 1.384(13) . ?
 C2 C029 1.509(13) . ?
 C2 C02X 1.368(14) . ?
 C01R H01R 0.9500 . ?
 C01S H01S 0.9500 . ?
 C01S C02A 1.371(13) . ?
 C01T C02C 1.372(15) . ?
 C1 H1 0.9500 . ?
 C1 C01Z 1.397(13) . ?
 C01W H01W 0.9500 . ?
 C01W C026 1.397(12) . ?
 C01W C02Z 1.372(14) . ?
 C01X H01X 0.9500 . ?
 C01X C02T 1.382(14) . ?
 C01X C033 1.380(14) . ?
 C01Z H01Z 0.9500 . ?
 C01Z C02B 1.386(13) . ?
 C020 H020 0.9500 . ?
 C020 C02G 1.392(14) . ?
 C020 C02T 1.391(16) . ?
 C021 H021 0.9500 . ?
 C021 C02F 1.376(13) . ?
 C022 H022 1.0000 . ?
 C022 C027 1.543(12) . ?
 C022 C02J 1.517(11) . ?
 C023 H023 1.0000 . ?
 C023 C030 1.500(12) . ?
 C024 H024 0.9500 . ?
 C024 C02E 1.368(12) . ?
 C024 C02J 1.392(12) . ?
 C025 C02U 1.36(2) . ?
 C026 H026 0.9500 . ?
 C026 C02V 1.391(11) . ?
 C027 H02A 0.9900 . ?
 C027 H02B 0.9900 . ?
 C028 H028 0.9500 . ?
 C028 C02J 1.385(12) . ?
 C029 H029 1.0000 . ?
 C029 C3 1.560(17) . ?
 C02A H02C 0.9500 . ?
 C02A C02L 1.401(12) . ?
 C02B C02H 1.356(13) . ?
 C02C H02D 0.9500 . ?
 C02C C02D 1.393(13) . ?
 C02D H02E 0.9500 . ?
 C02E H02F 0.9500 . ?
 C02E C02O 1.387(13) . ?
 C02G H02L 0.9500 . ?
 C02G C030 1.381(13) . ?
 C02H H02N 0.9500 . ?
 C02I H02I 0.9500 . ?
 C02I C02L 1.387(12) . ?
 C02L C02M 1.497(12) . ?
 C02M H02M 1.0000 . ?
 C02M C031 1.538(12) . ?
 C02N H02G 0.9900 . ?
 C02N H02H 0.9900 . ?
 C02P H02P 0.9500 . ?
 C02P C02Z 1.376(14) . ?
 C02P C032 1.394(13) . ?
 C02Q C02S 1.404(12) . ?
 C02R H02O 0.9900 . ?
 C02R H02Q 0.9900 . ?
 C02S H02S 0.9500 . ?
 C02U H02U 0.9500 . ?
 C02U C02X 1.388(18) . ?
 C02V C032 1.380(12) . ?
 C02W H02J 0.9900 . ?
 C02W H02K 0.9900 . ?
 C02X H02X 0.9500 . ?
 C030 C033 1.404(13) . ?
 C031 H03A 0.9900 . ?
 C031 H03B 0.9900 . ?
 C032 H032 0.9500 . ?
 C033 H033 0.9500 . ?
 C3 H3A 0.9900 . ?
 C3 H3B 0.9900 . ?

loop_
  _geom_angle_atom_site_label_1
  _geom_angle_atom_site_label_2
  _geom_angle_atom_site_label_3
  _geom_angle
  _geom_angle_site_symmetry_1
  _geom_angle_site_symmetry_3
  _geom_angle_publ_flag
 Au05 Au01 Au06 110.459(13) . . ?
 N00Z Au01 Au05 86.12(19) . . ?
 N00Z Au01 Au06 96.13(19) . . ?
 N010 Au01 Au05 98.24(19) . . ?
 N010 Au01 Au06 85.57(19) . . ?
 N010 Au01 N00Z 174.5(3) . . ?
 Au06 Au02 Au05 111.494(13) . . ?
 N014 Au02 Au05 95.50(19) . . ?
 N014 Au02 Au06 84.88(19) . . ?
 N014 Au02 N016 172.5(3) . . ?
 N016 Au02 Au05 87.1(2) . . ?
 N016 Au02 Au06 100.74(19) . . ?
 Au07 Au03 Au08 97.891(14) . . ?
 N011 Au03 Au07 85.9(2) . . ?
 N011 Au03 Au08 100.89(19) . . ?
 N011 Au03 N012 173.5(3) . . ?
 N012 Au03 Au07 95.97(18) . . ?
 N012 Au03 Au08 85.0(2) . . ?
 Au08 Au04 Au07 97.318(14) . . ?
 N00Y Au04 Au07 100.90(19) . . ?
 N00Y Au04 Au08 85.1(2) . . ?
 N00Y Au04 N013 174.3(3) . . ?
 N013 Au04 Au07 83.8(2) . . ?
 N013 Au04 Au08 97.5(2) . . ?
 Au01 Au05 Au02 69.167(11) . . ?
 S00D Au05 Au01 86.98(5) . . ?
 S00D Au05 Au02 100.64(6) . . ?
 S00K Au05 Au01 100.20(5) . . ?
 S00K Au05 Au02 86.08(5) . . ?
 S00K Au05 S00D 171.61(8) . . ?
 Au02 Au06 Au01 68.698(11) . . ?
 S00A Au06 Au01 86.23(5) . . ?
 S00A Au06 Au02 98.42(6) . . ?
 S00A Au06 S00M 171.80(8) . . ?
 S00M Au06 Au01 100.93(6) . . ?
 S00M Au06 Au02 87.99(6) . . ?
 Au03 Au07 Au04 82.121(13) . . ?
 S009 Au07 Au03 100.90(6) . . ?
 S009 Au07 Au04 87.97(6) . . ?
 S009 Au07 S00G 171.39(9) . . ?
 S00G Au07 Au03 87.33(6) . . ?
 S00G Au07 Au04 95.72(6) . . ?
 Au04 Au08 Au03 81.924(13) . . ?
 S00J Au08 Au03 87.70(5) . . ?
 S00J Au08 Au04 98.15(6) . . ?
 S00J Au08 S00N 173.02(9) . . ?
 S00N Au08 Au03 96.98(6) . . ?
 S00N Au08 Au04 87.66(6) . . ?
 C01V S009 Au07 107.2(3) . . ?
 C01Y S00A Au06 108.4(3) . . ?
 C01Y S00B C02W 90.3(4) . . ?
 C02K S00C C02N 90.2(4) . . ?
 C034 S00D Au05 108.2(3) . . ?
 C02Y S00E C01M 89.9(4) . . ?
 C01E S00F C02R 89.7(4) . . ?
 C01A S00G Au07 108.4(3) . . ?
 C034 S00H C031 90.4(4) . . ?
 C02Y S00J Au08 108.1(3) . . ?
 C02K S00K Au05 109.6(3) . . ?
 C035 S00L C027 90.3(4) . . ?
 C035 S00M Au06 107.4(3) . . ?
 C01E S00N Au08 107.3(3) . . ?
 C01A S00O C01L 89.7(4) . . ?
 C01V S0S C3 91.8(5) . . ?
 C01C N00Y Au04 118.3(5) . . ?
 C01E N00Y Au04 128.2(6) . . ?
 C01E N00Y C01C 113.3(7) . . ?
 C02M N00Z Au01 117.4(5) . . ?
 C034 N00Z Au01 127.9(6) . . ?
 C034 N00Z C02M 114.6(7) . . ?
 C01O N010 Au01 118.2(5) . . ?
 C01Y N010 Au01 127.5(6) . . ?
 C01Y N010 C01O 113.5(6) . . ?
 C01A N011 Au03 127.1(6) . . ?
 C01A N011 C01J 113.6(7) . . ?
 C01J N011 Au03 119.1(5) . . ?
 C023 N012 Au03 115.9(5) . . ?
 C02Y N012 Au03 128.1(6) . . ?
 C02Y N012 C023 114.2(7) . . ?
 C01V N013 Au04 130.0(7) . . ?
 C01V N013 C029 114.6(8) . . ?
 C029 N013 Au04 114.7(6) . . ?
 C022 N014 Au02 115.8(5) . . ?
 C035 N014 Au02 129.4(6) . . ?
 C035 N014 C022 114.3(7) . . ?
 C018 C015 Cl0Q 119.8(8) . . ?
 C018 C015 C1 122.1(8) . . ?
 C1 C015 Cl0Q 118.1(8) . . ?
 C01N N016 Au02 119.2(5) . . ?
 C02K N016 Au02 126.5(6) . . ?
 C02K N016 C01N 113.9(7) . . ?
 C01K C017 H017 119.6 . . ?
 C2 C017 H017 119.6 . . ?
 C2 C017 C01K 120.7(9) . . ?
 C015 C018 H018 120.8 . . ?
 C015 C018 C02H 118.3(9) . . ?
 C02H C018 H018 120.8 . . ?
 C01R C019 C01N 118.0(8) . . ?
 C02D C019 C01N 124.3(8) . . ?
 C02D C019 C01R 117.7(8) . . ?
 S00G C01A S00O 115.3(5) . . ?
 N011 C01A S00G 131.0(6) . . ?
 N011 C01A S00O 113.6(6) . . ?
 C01F C01B Cl0V 119.5(8) . . ?
 C01F C01B C01S 120.1(9) . . ?
 C01S C01B Cl0V 120.3(8) . . ?
 N00Y C01C H01C 109.0 . . ?
 N00Y C01C C02Q 112.1(7) . . ?
 N00Y C01C C02R 106.7(7) . . ?
 C02Q C01C H01C 109.0 . . ?
 C02Q C01C C02R 110.9(7) . . ?
 C02R C01C H01C 109.0 . . ?
 C01R C01D H01D 120.4 . . ?
 C01R C01D C01T 119.2(9) . . ?
 C01T C01D H01D 120.4 . . ?
 S00N C01E S00F 114.1(5) . . ?
 N00Y C01E S00F 114.6(7) . . ?
 N00Y C01E S00N 131.3(7) . . ?
 C01B C01F H01F 120.3 . . ?
 C01B C01F C02I 119.4(9) . . ?
 C02I C01F H01F 120.3 . . ?
 C021 C01G H01G 119.6 . . ?
 C02Q C01G H01G 119.6 . . ?
 C02Q C01G C021 120.8(9) . . ?
 C028 C01H H01H 120.9 . . ?
 C02O C01H H01H 120.9 . . ?
 C02O C01H C028 118.3(8) . . ?
 Cl0X C01I Cl0X 112.7(10) . 2_765 ?
 Cl0X C01I H01L 109.0 2_765 . ?
 Cl0X C01I H01L 109.0 . . ?
 Cl0X C01I H01M 109.0 . . ?
 Cl0X C01I H01M 109.0 2_765 . ?
 H01L C01I H01M 107.8 . . ?
 N011 C01J H01J 109.6 . . ?
 N011 C01J C01L 105.4(7) . . ?
 N011 C01J C02B 110.8(7) . . ?
 C01L C01J H01J 109.6 . . ?
 C01L C01J C02B 111.7(7) . . ?
 C02B C01J H01J 109.6 . . ?
 C017 C01K H01K 120.7 . . ?
 C025 C01K C017 118.6(11) . . ?
 C025 C01K H01K 120.7 . . ?
 S00O C01L H01A 111.1 . . ?
 S00O C01L H01B 111.1 . . ?
 C01J C01L S00O 103.2(7) . . ?
 C01J C01L H01A 111.1 . . ?
 C01J C01L H01B 111.1 . . ?
 H01A C01L H01B 109.1 . . ?
 S00E C01M H01E 110.7 . . ?
 S00E C01M H01I 110.7 . . ?
 H01E C01M H01I 108.8 . . ?
 C023 C01M S00E 105.3(6) . . ?
 C023 C01M H01E 110.7 . . ?
 C023 C01M H01I 110.7 . . ?
 N016 C01N C019 113.3(7) . . ?
 N016 C01N H01N 107.9 . . ?
 N016 C01N C02N 106.9(7) . . ?
 C019 C01N H01N 107.9 . . ?
 C019 C01N C02N 112.7(7) . . ?
 C02N C01N H01N 107.9 . . ?
 N010 C01O H01O 108.1 . . ?
 N010 C01O C02V 112.0(6) . . ?
 N010 C01O C02W 106.1(6) . . ?
 C02V C01O H01O 108.1 . . ?
 C02V C01O C02W 114.3(7) . . ?
 C02W C01O H01O 108.1 . . ?
 C02F C01P H01P 120.4 . . ?
 C02F C01P C02S 119.3(9) . . ?
 C02S C01P H01P 120.4 . . ?
 C017 C2 C029 119.6(9) . . ?
 C02X C2 C017 118.6(9) . . ?
 C02X C2 C029 121.6(10) . . ?
 C019 C01R H01R 119.3 . . ?
 C01D C01R C019 121.4(8) . . ?
 C01D C01R H01R 119.3 . . ?
 C01B C01S H01S 119.9 . . ?
 C02A C01S C01B 120.3(9) . . ?
 C02A C01S H01S 119.9 . . ?
 C01D C01T Cl0U 119.0(8) . . ?
 C02C C01T Cl0U 120.9(8) . . ?
 C02C C01T C01D 120.0(9) . . ?
 C015 C1 H1 121.2 . . ?
 C015 C1 C01Z 117.6(10) . . ?
 C01Z C1 H1 121.2 . . ?
 S009 C01V S0S 113.9(5) . . ?
 N013 C01V S009 130.8(7) . . ?
 N013 C01V S0S 115.3(7) . . ?
 C026 C01W H01W 119.8 . . ?
 C02Z C01W H01W 119.8 . . ?
 C02Z C01W C026 120.3(8) . . ?
 C02T C01X H01X 119.8 . . ?
 C033 C01X H01X 119.8 . . ?
 C033 C01X C02T 120.4(9) . . ?
 S00A C01Y S00B 113.2(4) . . ?
 N010 C01Y S00A 131.6(6) . . ?
 N010 C01Y S00B 115.2(6) . . ?
 C1 C01Z H01Z 119.3 . . ?
 C02B C01Z C1 121.4(9) . . ?
 C02B C01Z H01Z 119.3 . . ?
 C02G C020 H020 120.6 . . ?
 C02T C020 H020 120.6 . . ?
 C02T C020 C02G 118.7(9) . . ?
 C01G C021 H021 120.4 . . ?
 C02F C021 C01G 119.2(9) . . ?
 C02F C021 H021 120.4 . . ?
 N014 C022 H022 109.1 . . ?
 N014 C022 C027 106.7(7) . . ?
 N014 C022 C02J 110.2(7) . . ?
 C027 C022 H022 109.1 . . ?
 C02J C022 H022 109.1 . . ?
 C02J C022 C027 112.7(7) . . ?
 N012 C023 C01M 106.0(7) . . ?
 N012 C023 H023 108.3 . . ?
 N012 C023 C030 115.3(7) . . ?
 C01M C023 H023 108.3 . . ?
 C030 C023 C01M 110.3(7) . . ?
 C030 C023 H023 108.3 . . ?
 C02E C024 H024 119.4 . . ?
 C02E C024 C02J 121.2(8) . . ?
 C02J C024 H024 119.4 . . ?
 C01K C025 Cl0W 118.4(11) . . ?
 C01K C025 C02U 122.1(10) . . ?
 C02U C025 Cl0W 119.5(10) . . ?
 C01W C026 H026 120.0 . . ?
 C02V C026 C01W 120.1(8) . . ?
 C02V C026 H026 120.0 . . ?
 S00L C027 H02A 110.8 . . ?
 S00L C027 H02B 110.8 . . ?
 C022 C027 S00L 104.8(6) . . ?
 C022 C027 H02A 110.8 . . ?
 C022 C027 H02B 110.8 . . ?
 H02A C027 H02B 108.9 . . ?
 C01H C028 H028 119.0 . . ?
 C02J C028 C01H 122.0(8) . . ?
 C02J C028 H028 119.0 . . ?
 N013 C029 C2 111.4(7) . . ?
 N013 C029 H029 109.2 . . ?
 N013 C029 C3 107.9(9) . . ?
 C2 C029 H029 109.2 . . ?
 C2 C029 C3 110.1(8) . . ?
 C3 C029 H029 109.2 . . ?
 C01S C02A H02C 119.4 . . ?
 C01S C02A C02L 121.2(8) . . ?
 C02L C02A H02C 119.4 . . ?
 C01Z C02B C01J 120.7(8) . . ?
 C02H C02B C01J 120.6(8) . . ?
 C02H C02B C01Z 118.7(8) . . ?
 C01T C02C H02D 120.1 . . ?
 C01T C02C C02D 119.8(9) . . ?
 C02D C02C H02D 120.1 . . ?
 C019 C02D C02C 121.7(9) . . ?
 C019 C02D H02E 119.1 . . ?
 C02C C02D H02E 119.1 . . ?
 C024 C02E H02F 120.2 . . ?
 C024 C02E C02O 119.5(8) . . ?
 C02O C02E H02F 120.2 . . ?
 C01P C02F Cl0I 119.5(7) . . ?
 C01P C02F C021 121.4(8) . . ?
 C021 C02F Cl0I 119.1(7) . . ?
 C020 C02G H02L 118.9 . . ?
 C030 C02G C020 122.1(9) . . ?
 C030 C02G H02L 118.9 . . ?
 C018 C02H H02N 119.0 . . ?
 C02B C02H C018 121.9(9) . . ?
 C02B C02H H02N 119.0 . . ?
 C01F C02I H02I 119.2 . . ?
 C02L C02I C01F 121.5(9) . . ?
 C02L C02I H02I 119.2 . . ?
 C024 C02J C022 121.9(7) . . ?
 C028 C02J C022 120.1(8) . . ?
 C028 C02J C024 117.9(8) . . ?
 S00K C02K S00C 114.6(4) . . ?
 N016 C02K S00C 115.2(7) . . ?
 N016 C02K S00K 130.2(7) . . ?
 C02A C02L C02M 123.1(8) . . ?
 C02I C02L C02A 117.4(8) . . ?
 C02I C02L C02M 119.4(8) . . ?
 N00Z C02M C02L 110.9(7) . . ?
 N00Z C02M H02M 108.1 . . ?
 N00Z C02M C031 106.1(7) . . ?
 C02L C02M H02M 108.1 . . ?
 C02L C02M C031 115.1(7) . . ?
 C031 C02M H02M 108.1 . . ?
 S00C C02N H02G 110.8 . . ?
 S00C C02N H02H 110.8 . . ?
 C01N C02N S00C 104.8(6) . . ?
 C01N C02N H02G 110.8 . . ?
 C01N C02N H02H 110.8 . . ?
 H02G C02N H02H 108.9 . . ?
 C01H C02O Cl0P 120.8(7) . . ?
 C01H C02O C02E 121.1(8) . . ?
 C02E C02O Cl0P 118.1(7) . . ?
 C02Z C02P H02P 120.3 . . ?
 C02Z C02P C032 119.3(8) . . ?
 C032 C02P H02P 120.3 . . ?
 C01G C02Q C01C 123.0(8) . . ?
 C01G C02Q C02S 118.3(8) . . ?
 C02S C02Q C01C 118.6(8) . . ?
 S00F C02R H02O 111.0 . . ?
 S00F C02R H02Q 111.0 . . ?
 C01C C02R S00F 103.6(6) . . ?
 C01C C02R H02O 111.0 . . ?
 C01C C02R H02Q 111.0 . . ?
 H02O C02R H02Q 109.0 . . ?
 C01P C02S C02Q 120.8(8) . . ?
 C01P C02S H02S 119.6 . . ?
 C02Q C02S H02S 119.6 . . ?
 C01X C02T Cl0T 120.3(8) . . ?
 C01X C02T C020 120.1(9) . . ?
 C020 C02T Cl0T 119.5(8) . . ?
 C025 C02U H02U 120.3 . . ?
 C025 C02U C02X 119.4(10) . . ?
 C02X C02U H02U 120.3 . . ?
 C026 C02V C01O 123.1(7) . . ?
 C032 C02V C01O 118.3(7) . . ?
 C032 C02V C026 118.6(8) . . ?
 S00B C02W H02J 110.8 . . ?
 S00B C02W H02K 110.8 . . ?
 C01O C02W S00B 104.6(6) . . ?
 C01O C02W H02J 110.8 . . ?
 C01O C02W H02K 110.8 . . ?
 H02J C02W H02K 108.9 . . ?
 C2 C02X C02U 120.6(11) . . ?
 C2 C02X H02X 119.7 . . ?
 C02U C02X H02X 119.7 . . ?
 S00J C02Y S00E 114.3(5) . . ?
 N012 C02Y S00E 115.2(7) . . ?
 N012 C02Y S00J 130.5(7) . . ?
 C01W C02Z Cl0R 120.5(8) . . ?
 C01W C02Z C02P 120.3(8) . . ?
 C02P C02Z Cl0R 119.1(8) . . ?
 C02G C030 C023 121.0(8) . . ?
 C02G C030 C033 117.9(9) . . ?
 C033 C030 C023 120.7(8) . . ?
 S00H C031 H03A 110.6 . . ?
 S00H C031 H03B 110.6 . . ?
 C02M C031 S00H 105.7(6) . . ?
 C02M C031 H03A 110.6 . . ?
 C02M C031 H03B 110.6 . . ?
 H03A C031 H03B 108.7 . . ?
 C02P C032 H032 119.3 . . ?
 C02V C032 C02P 121.3(8) . . ?
 C02V C032 H032 119.3 . . ?
 C01X C033 C030 120.6(9) . . ?
 C01X C033 H033 119.7 . . ?
 C030 C033 H033 119.7 . . ?
 S00D C034 S00H 115.0(5) . . ?
 N00Z C034 S00D 130.1(7) . . ?
 N00Z C034 S00H 114.9(7) . . ?
 S00M C035 S00L 114.9(5) . . ?
 N014 C035 S00L 115.3(6) . . ?
 N014 C035 S00M 129.8(7) . . ?
 S0S C3 H3A 110.8 . . ?
 S0S C3 H3B 110.8 . . ?
 C029 C3 S0S 104.8(7) . . ?
 C029 C3 H3A 110.8 . . ?
 C029 C3 H3B 110.8 . . ?
 H3A C3 H3B 108.9 . . ?

loop_
  _geom_torsion_atom_site_label_1
  _geom_torsion_atom_site_label_2
  _geom_torsion_atom_site_label_3
  _geom_torsion_atom_site_label_4
  _geom_torsion
  _geom_torsion_site_symmetry_1
  _geom_torsion_site_symmetry_2
  _geom_torsion_site_symmetry_3
  _geom_torsion_site_symmetry_4
  _geom_torsion_publ_flag
 Au01 N00Z C02M C02L 77.0(8) . . . . ?
 Au01 N00Z C02M C031 -157.2(5) . . . . ?
 Au01 N00Z C034 S00D -6.7(12) . . . . ?
 Au01 N00Z C034 S00H 174.6(4) . . . . ?
 Au01 N010 C01O C02V 72.8(7) . . . . ?
 Au01 N010 C01O C02W -161.9(5) . . . . ?
 Au01 N010 C01Y S00A 2.5(12) . . . . ?
 Au01 N010 C01Y S00B -178.1(4) . . . . ?
 Au02 N014 C022 C027 -163.5(6) . . . . ?
 Au02 N014 C022 C02J 73.9(7) . . . . ?
 Au02 N014 C035 S00L -176.8(4) . . . . ?
 Au02 N014 C035 S00M 1.2(12) . . . . ?
 Au02 N016 C01N C019 71.9(8) . . . . ?
 Au02 N016 C01N C02N -163.3(5) . . . . ?
 Au02 N016 C02K S00C -176.8(4) . . . . ?
 Au02 N016 C02K S00K 4.7(11) . . . . ?
 Au03 N011 C01A S00G -2.4(12) . . . . ?
 Au03 N011 C01A S00O 178.1(4) . . . . ?
 Au03 N011 C01J C01L -154.1(6) . . . . ?
 Au03 N011 C01J C02B 84.9(7) . . . . ?
 Au03 N012 C023 C01M 169.9(5) . . . . ?
 Au03 N012 C023 C030 47.6(8) . . . . ?
 Au03 N012 C02Y S00E 168.8(4) . . . . ?
 Au03 N012 C02Y S00J -10.7(12) . . . . ?
 Au04 N00Y C01C C02Q 82.6(7) . . . . ?
 Au04 N00Y C01C C02R -155.7(5) . . . . ?
 Au04 N00Y C01E S00F 178.3(4) . . . . ?
 Au04 N00Y C01E S00N -1.3(12) . . . . ?
 Au04 N013 C01V S009 -7.1(14) . . . . ?
 Au04 N013 C01V S0S 171.7(4) . . . . ?
 Au04 N013 C029 C2 50.2(10) . . . . ?
 Au04 N013 C029 C3 171.2(7) . . . . ?
 Au05 S00D C034 S00H -170.9(3) . . . . ?
 Au05 S00D C034 N00Z 10.5(9) . . . . ?
 Au05 S00K C02K S00C -176.2(3) . . . . ?
 Au05 S00K C02K N016 2.3(9) . . . . ?
 Au06 S00A C01Y S00B -173.6(3) . . . . ?
 Au06 S00A C01Y N010 5.8(9) . . . . ?
 Au06 S00M C035 S00L -176.8(3) . . . . ?
 Au06 S00M C035 N014 5.1(9) . . . . ?
 Au07 S009 C01V S0S -175.4(4) . . . . ?
 Au07 S009 C01V N013 3.4(10) . . . . ?
 Au07 S00G C01A S00O -175.9(3) . . . . ?
 Au07 S00G C01A N011 4.6(9) . . . . ?
 Au08 S00J C02Y S00E -174.4(3) . . . . ?
 Au08 S00J C02Y N012 5.0(9) . . . . ?
 Au08 S00N C01E S00F -174.4(3) . . . . ?
 Au08 S00N C01E N00Y 5.1(9) . . . . ?
 S00E C01M C023 N012 31.3(8) . . . . ?
 S00E C01M C023 C030 156.8(6) . . . . ?
 Cl0Q C015 C018 C02H -178.9(7) . . . . ?
 Cl0Q C015 C1 C01Z 179.5(8) . . . . ?
 Cl0U C01T C02C C02D -178.0(8) . . . . ?
 Cl0V C01B C01F C02I -178.7(8) . . . . ?
 Cl0V C01B C01S C02A 176.5(8) . . . . ?
 Cl0W C025 C02U C02X 178.4(9) . . . . ?
 N00Y C01C C02Q C01G 16.8(12) . . . . ?
 N00Y C01C C02Q C02S -166.5(7) . . . . ?
 N00Y C01C C02R S00F -35.5(7) . . . . ?
 N00Z C02M C031 S00H -29.4(8) . . . . ?
 N010 C01O C02V C026 0.3(11) . . . . ?
 N010 C01O C02V C032 -177.5(7) . . . . ?
 N010 C01O C02W S00B -32.7(7) . . . . ?
 N011 C01J C01L S00O -38.7(7) . . . . ?
 N011 C01J C02B C01Z -11.7(11) . . . . ?
 N011 C01J C02B C02H 168.4(8) . . . . ?
 N012 C023 C030 C02G -139.1(9) . . . . ?
 N012 C023 C030 C033 48.2(11) . . . . ?
 N013 C029 C3 S0S 23.7(10) . . . . ?
 N014 C022 C027 S00L -30.0(8) . . . . ?
 N014 C022 C02J C024 38.4(11) . . . . ?
 N014 C022 C02J C028 -146.5(8) . . . . ?
 C015 C018 C02H C02B -0.5(15) . . . . ?
 C015 C1 C01Z C02B -0.8(15) . . . . ?
 N016 C01N C02N S00C -30.5(7) . . . . ?
 C017 C01K C025 Cl0W -179.5(8) . . . . ?
 C017 C01K C025 C02U 0.1(17) . . . . ?
 C017 C2 C029 N013 54.1(12) . . . . ?
 C017 C2 C029 C3 -65.5(12) . . . . ?
 C017 C2 C02X C02U -2.5(17) . . . . ?
 C018 C015 C1 C01Z 0.5(15) . . . . ?
 C019 C01N C02N S00C 94.6(7) . . . . ?
 C01A S00O C01L C01J 30.3(6) . . . . ?
 C01A N011 C01J C01L 31.1(9) . . . . ?
 C01A N011 C01J C02B -89.9(9) . . . . ?
 C01B C01F C02I C02L 3.1(16) . . . . ?
 C01B C01S C02A C02L 1.4(14) . . . . ?
 C01C N00Y C01E S00F -5.5(9) . . . . ?
 C01C N00Y C01E S00N 175.0(6) . . . . ?
 C01C C02Q C02S C01P -175.1(8) . . . . ?
 C01D C01T C02C C02D 3.8(17) . . . . ?
 C01E S00F C02R C01C 28.1(6) . . . . ?
 C01E N00Y C01C C02Q -94.1(9) . . . . ?
 C01E N00Y C01C C02R 27.6(9) . . . . ?
 C01F C01B C01S C02A -2.1(15) . . . . ?
 C01F C02I C02L C02A -3.7(14) . . . . ?
 C01F C02I C02L C02M -179.6(9) . . . . ?
 C01G C021 C02F Cl0I -180.0(7) . . . . ?
 C01G C021 C02F C01P -1.8(14) . . . . ?
 C01G C02Q C02S C01P 1.7(13) . . . . ?
 C01H C028 C02J C022 -174.3(8) . . . . ?
 C01H C028 C02J C024 1.0(13) . . . . ?
 C01J N011 C01A S00G 171.9(6) . . . . ?
 C01J N011 C01A S00O -7.6(9) . . . . ?
 C01J C02B C02H C018 -179.9(8) . . . . ?
 C01K C017 C2 C029 177.3(9) . . . . ?
 C01K C017 C2 C02X 1.3(15) . . . . ?
 C01K C025 C02U C02X -1.2(18) . . . . ?
 C01L S00O C01A S00G 165.7(5) . . . . ?
 C01L S00O C01A N011 -14.8(7) . . . . ?
 C01L C01J C02B C01Z -128.9(9) . . . . ?
 C01L C01J C02B C02H 51.2(11) . . . . ?
 C01M S00E C02Y S00J -167.2(5) . . . . ?
 C01M S00E C02Y N012 13.2(7) . . . . ?
 C01M C023 C030 C02G 100.9(10) . . . . ?
 C01M C023 C030 C033 -71.8(11) . . . . ?
 C01N N016 C02K S00C -3.7(9) . . . . ?
 C01N N016 C02K S00K 177.9(6) . . . . ?
 C01N C019 C01R C01D 179.7(9) . . . . ?
 C01N C019 C02D C02C -177.5(9) . . . . ?
 C01O N010 C01Y S00A 171.9(6) . . . . ?
 C01O N010 C01Y S00B -8.8(9) . . . . ?
 C01O C02V C032 C02P 178.6(8) . . . . ?
 C2 C017 C01K C025 -0.2(16) . . . . ?
 C2 C029 C3 S0S 145.5(8) . . . . ?
 C01R C019 C01N N016 -177.8(8) . . . . ?
 C01R C019 C01N C02N 60.7(10) . . . . ?
 C01R C019 C02D C02C 1.0(15) . . . . ?
 C01R C01D C01T Cl0U 180.0(8) . . . . ?
 C01R C01D C01T C02C -1.7(16) . . . . ?
 C01S C01B C01F C02I -0.1(16) . . . . ?
 C01S C02A C02L C02I 1.5(13) . . . . ?
 C01S C02A C02L C02M 177.2(8) . . . . ?
 C01T C01D C01R C019 -0.7(16) . . . . ?
 C01T C02C C02D C019 -3.4(17) . . . . ?
 C1 C015 C018 C02H 0.2(15) . . . . ?
 C1 C01Z C02B C01J -179.4(9) . . . . ?
 C1 C01Z C02B C02H 0.5(14) . . . . ?
 C01V S0S C3 C029 -19.9(8) . . . . ?
 C01V N013 C029 C2 -138.1(9) . . . . ?
 C01V N013 C029 C3 -17.2(11) . . . . ?
 C01W C026 C02V C01O -177.0(8) . . . . ?
 C01W C026 C02V C032 0.8(14) . . . . ?
 C01Y S00B C02W C01O 24.7(6) . . . . ?
 C01Y N010 C01O C02V -97.7(8) . . . . ?
 C01Y N010 C01O C02W 27.6(9) . . . . ?
 C01Z C02B C02H C018 0.2(14) . . . . ?
 C020 C02G C030 C023 -169.6(10) . . . . ?
 C020 C02G C030 C033 3.3(16) . . . . ?
 C021 C01G C02Q C01C 174.4(8) . . . . ?
 C021 C01G C02Q C02S -2.3(14) . . . . ?
 C022 N014 C035 S00L -5.1(9) . . . . ?
 C022 N014 C035 S00M 172.9(6) . . . . ?
 C023 N012 C02Y S00E 4.8(9) . . . . ?
 C023 N012 C02Y S00J -174.7(6) . . . . ?
 C023 C030 C033 C01X 171.0(9) . . . . ?
 C024 C02E C02O Cl0P -178.1(7) . . . . ?
 C024 C02E C02O C01H 0.7(14) . . . . ?
 C025 C02U C02X C2 2.4(18) . . . . ?
 C026 C01W C02Z Cl0R -178.8(8) . . . . ?
 C026 C01W C02Z C02P -0.9(16) . . . . ?
 C026 C02V C032 C02P 0.7(14) . . . . ?
 C027 S00L C035 S00M 169.5(5) . . . . ?
 C027 S00L C035 N014 -12.2(7) . . . . ?
 C027 C022 C02J C024 -80.7(10) . . . . ?
 C027 C022 C02J C028 94.5(10) . . . . ?
 C028 C01H C02O Cl0P 177.0(7) . . . . ?
 C028 C01H C02O C02E -1.8(13) . . . . ?
 C029 N013 C01V S009 -177.2(7) . . . . ?
 C029 N013 C01V S0S 1.6(10) . . . . ?
 C029 C2 C02X C02U -178.3(10) . . . . ?
 C02A C02L C02M N00Z 48.5(11) . . . . ?
 C02A C02L C02M C031 -72.0(10) . . . . ?
 C02B C01J C01L S00O 81.7(8) . . . . ?
 C02D C019 C01N N016 0.8(12) . . . . ?
 C02D C019 C01N C02N -120.8(10) . . . . ?
 C02D C019 C01R C01D 1.1(14) . . . . ?
 C02E C024 C02J C022 173.1(8) . . . . ?
 C02E C024 C02J C028 -2.2(13) . . . . ?
 C02F C01P C02S C02Q -1.2(13) . . . . ?
 C02G C020 C02T Cl0T 178.5(10) . . . . ?
 C02G C020 C02T C01X -1.1(18) . . . . ?
 C02G C030 C033 C01X -1.9(14) . . . . ?
 C02I C02L C02M N00Z -135.9(8) . . . . ?
 C02I C02L C02M C031 103.6(10) . . . . ?
 C02J C022 C027 S00L 91.2(7) . . . . ?
 C02J C024 C02E C02O 1.3(14) . . . . ?
 C02K S00C C02N C01N 24.8(5) . . . . ?
 C02K N016 C01N C019 -101.8(8) . . . . ?
 C02K N016 C01N C02N 23.0(9) . . . . ?
 C02L C02M C031 S00H 93.8(8) . . . . ?
 C02M N00Z C034 S00D 171.7(6) . . . . ?
 C02M N00Z C034 S00H -7.0(9) . . . . ?
 C02N S00C C02K S00K 165.0(5) . . . . ?
 C02N S00C C02K N016 -13.7(6) . . . . ?
 C02O C01H C028 C02J 1.0(14) . . . . ?
 C02Q C01C C02R S00F 86.9(8) . . . . ?
 C02Q C01G C021 C02F 2.4(15) . . . . ?
 C02R S00F C01E S00N 164.9(5) . . . . ?
 C02R S00F C01E N00Y -14.7(7) . . . . ?
 C02R C01C C02Q C01G -102.4(10) . . . . ?
 C02R C01C C02Q C02S 74.3(10) . . . . ?
 C02S C01P C02F Cl0I 179.4(7) . . . . ?
 C02S C01P C02F C021 1.2(14) . . . . ?
 C02T C01X C033 C030 -0.9(16) . . . . ?
 C02T C020 C02G C030 -1.8(19) . . . . ?
 C02V C01O C02W S00B 91.2(7) . . . . ?
 C02W S00B C01Y S00A 168.9(5) . . . . ?
 C02W S00B C01Y N010 -10.6(7) . . . . ?
 C02W C01O C02V C026 -120.3(9) . . . . ?
 C02W C01O C02V C032 61.9(10) . . . . ?
 C02X C2 C029 N013 -130.1(10) . . . . ?
 C02X C2 C029 C3 110.3(12) . . . . ?
 C02Y S00E C01M C023 -25.2(6) . . . . ?
 C02Y N012 C023 C01M -24.0(9) . . . . ?
 C02Y N012 C023 C030 -146.3(7) . . . . ?
 C02Z C01W C026 C02V -0.7(15) . . . . ?
 C02Z C02P C032 C02V -2.2(16) . . . . ?
 C031 S00H C034 S00D 170.8(5) . . . . ?
 C031 S00H C034 N00Z -10.3(7) . . . . ?
 C032 C02P C02Z Cl0R -179.8(8) . . . . ?
 C032 C02P C02Z C01W 2.4(16) . . . . ?
 C033 C01X C02T Cl0T -177.1(8) . . . . ?
 C033 C01X C02T C020 2.5(17) . . . . ?
 C034 S00H C031 C02M 22.7(6) . . . . ?
 C034 N00Z C02M C02L -101.5(8) . . . . ?
 C034 N00Z C02M C031 24.2(10) . . . . ?
 C035 S00L C027 C022 23.8(6) . . . . ?
 C035 N014 C022 C027 23.6(10) . . . . ?
 C035 N014 C022 C02J -99.0(8) . . . . ?
 C3 S0S C01V S009 -169.0(7) . . . . ?
 C3 S0S C01V N013 12.0(9) . . . . ?

_smtbx_masks_special_details       ?
loop_
  _smtbx_masks_void_nr
  _smtbx_masks_void_average_x
  _smtbx_masks_void_average_y
  _smtbx_masks_void_average_z
  _smtbx_masks_void_volume
  _smtbx_masks_void_count_electrons
  _smtbx_masks_void_content
 1 0.044 0.415 0.237 13.8 0.0 ?
 2 -0.044 0.585 0.237 13.8 0.0 ?
 3 0.118 0.446 0.690 20.4 1.0 ?
 4 0.382 0.946 0.310 20.4 3.3 ?
 5 0.456 0.915 0.763 13.8 0.2 ?
 6 0.544 0.085 0.763 13.8 0.0 ?
 7 0.618 0.054 0.310 20.4 1.3 ?
 8 0.882 0.554 0.690 20.4 3.6 ?

_smtbx_masks_void_probe_radius     1.2
_smtbx_masks_void_truncation_radius  1.2
_shelx_res_file
;
TITL au4-scl_a.res in P2(1)2(1)2
REM Old TITL hy_a.res in P2(1)2(1)2
REM SHELXT solution in P2(1)2(1)2
REM R1 0.068, Rweak 0.024, Alpha 0.005, Orientation as input
REM Flack x = -0.025 ( 0.006 ) from Parsons' quotients
REM Formula found by SHELXT: C139 Au16 Cl20 N20 S30
CELL 1.54184 35.132136 25.088698 10.040406 90 90 90
ZERR 8 0.000156 0.000106 0.000044 0 0 0
LATT -1
SYMM -X,-Y,+Z
SYMM 0.5-X,0.5+Y,-Z
SYMM 0.5+X,0.5-Y,-Z
SFAC C H Au Cl N S
UNIT 290 228 32 36 32 64

L.S. 4 0 0
PLAN  20
SIZE 0.1 0.1 0.2
TEMP -73(10)
CONF
list 4
MORE -1
ABIN
fmap 2 53
acta
BOND $H
OMIT -24 13 9
OMIT -23 14 9
OMIT -22 14 9
OMIT -20 16 9
OMIT 4 0 0
OMIT 13 24 7
REM <olex2.extras>
REM <HklSrc "%.\\Au4-SCl.hkl">
REM </olex2.extras>

WGHT    0.041900    3.843000
FVAR       0.03809
AU01  3    0.640721    0.446160   -0.031413    11.00000    0.02109    0.02100 =
         0.01878   -0.00242   -0.00175   -0.00015
AU02  3    0.596562    0.333857    0.072626    11.00000    0.01906    0.02030 =
         0.02280   -0.00040   -0.00090    0.00019
AU03  3    0.834036    0.448308    0.456332    11.00000    0.02093    0.02268 =
         0.02474    0.00124   -0.00064   -0.00054
AU04  3    0.873551    0.319651    0.629990    11.00000    0.02376    0.02418 =
         0.02948   -0.00199    0.00483    0.00167
AU05  3    0.655953    0.338214   -0.140246    11.00000    0.02750    0.02108 =
         0.02664   -0.00207    0.00434    0.00004
AU06  3    0.577353    0.441935    0.172291    11.00000    0.02347    0.02440 =
         0.03127   -0.00578    0.00370   -0.00216
AU07  3    0.886784    0.435689    0.685493    11.00000    0.02834    0.02550 =
         0.02820    0.00118   -0.00422    0.00292
AU08  3    0.813354    0.333380    0.422247    11.00000    0.02650    0.02384 =
         0.04215   -0.00125   -0.00331    0.00246
S009  6    0.844547    0.428618    0.857688    11.00000    0.03916    0.03614 =
         0.02755   -0.00338    0.00333    0.00859
S00A  6    0.624196    0.449664    0.329550    11.00000    0.03069    0.03787 =
         0.02588   -0.00703    0.00365   -0.00533
S00B  6    0.705951    0.443743    0.362189    11.00000    0.03263    0.03995 =
         0.02306    0.00129   -0.00947   -0.00703
S00C  6    0.703041    0.282754    0.301404    11.00000    0.02670    0.03210 =
         0.03894    0.00404   -0.00733    0.00478
S00D  6    0.619695    0.362472   -0.319909    11.00000    0.03736    0.02900 =
         0.02524   -0.00628    0.00078   -0.00197
S00E  6    0.729184    0.431441    0.725729    11.00000    0.02821    0.04309 =
         0.03346    0.00620    0.00598    0.00162
S00F  6    0.940678    0.297201    0.241694    11.00000    0.03860    0.03974 =
         0.02966   -0.00072    0.00813    0.01000
S00G  6    0.935680    0.445453    0.537348    11.00000    0.02533    0.03851 =
         0.03809    0.00572   -0.00219   -0.00081
S00H  6    0.565210    0.444361   -0.402006    11.00000    0.02796    0.04706 =
         0.02616    0.00148   -0.00750   -0.00304
CL0I  4    0.982927    0.062903    0.601337    11.00000    0.04873    0.03020 =
         0.03958    0.00317    0.00446    0.00980
S00J  6    0.762869    0.348388    0.561242    11.00000    0.02441    0.02706 =
         0.04771    0.00258    0.00061   -0.00051
S00K  6    0.697029    0.306341    0.017817    11.00000    0.02363    0.02755 =
         0.03628    0.00063    0.00400    0.00519
S00L  6    0.491174    0.375905   -0.175206    11.00000    0.02879    0.03924 =
         0.04333    0.00641   -0.01468   -0.00243
S00M  6    0.524967    0.440229    0.036509    11.00000    0.02370    0.02860 =
         0.04828   -0.00507   -0.00334    0.00276
S00N  6    0.858767    0.313235    0.266157    11.00000    0.03559    0.03774 =
         0.03615   -0.00601   -0.00232    0.00680
S00O  6    0.950605    0.453852    0.251432    11.00000    0.03193    0.03962 =
         0.04763    0.01074    0.01436    0.00656
CL0P  4    0.457037    0.125005    0.148935    11.00000    0.05412    0.03705 =
         0.04563    0.00532    0.01109   -0.01706
CL0Q  4    0.868285    0.702727    0.103805    11.00000    0.04452    0.02719 =
         0.08412    0.01730    0.00172    0.00103
CL0R  4    0.769067    0.666995   -0.064400    11.00000    0.06548    0.02892 =
         0.08313    0.00825    0.01821   -0.01511
S0S   6    0.793440    0.351894    0.981141    11.00000    0.04473    0.05781 =
         0.04185    0.01389    0.02071    0.01806
CL0T  4    0.784602    0.711132    0.343209    11.00000    0.08729    0.02947 =
         0.06969    0.00869   -0.01370   -0.00361
CL0U  4    0.542544    0.100382    0.451317    11.00000    0.08917    0.04362 =
         0.06242   -0.00550    0.02055   -0.03515
CL0V  4    0.694571    0.680048   -0.401493    11.00000    0.06413    0.04856 =
         0.06954    0.00905    0.01169   -0.01892
CL0W  4    0.919462    0.082134    0.855278    11.00000    0.14398    0.06195 =
         0.07686    0.02947    0.06063    0.06207
CL0X  4    0.963129    0.526247   -0.114225    11.00000    0.07542    0.06170 =
         0.09444   -0.00110    0.03447   -0.00964
N00Y  5    0.909220    0.307868    0.474087    11.00000    0.03214    0.02310 =
         0.02314   -0.00661    0.00494    0.00151
N00Z  5    0.606614    0.456638   -0.191785    11.00000    0.02295    0.02843 =
         0.02449   -0.00491   -0.00265   -0.00089
N010  5    0.676322    0.443131    0.126832    11.00000    0.02574    0.02037 =
         0.02076   -0.00439   -0.00336   -0.00447
N011  5    0.881874    0.452827    0.341686    11.00000    0.02635    0.02260 =
         0.02970    0.00359    0.00285    0.00146
N012  5    0.785324    0.452809    0.567779    11.00000    0.01995    0.03050 =
         0.02228    0.00260   -0.00192    0.00265
N013  5    0.838983    0.323994    0.792157    11.00000    0.02236    0.03363 =
         0.03492   -0.00069    0.00195    0.00791
N014  5    0.551877    0.344513   -0.051638    11.00000    0.02107    0.02151 =
         0.02316    0.00220   -0.00135   -0.00437
C015  1    0.871633    0.634015    0.130806    11.00000    0.02965    0.02310 =
         0.05830    0.01310   -0.00465    0.00026
N016  5    0.638754    0.313291    0.199981    11.00000    0.02175    0.02013 =
         0.02842    0.00673   -0.00261    0.00208
C017  1    0.875172    0.226457    0.906678    11.00000    0.03220    0.02945 =
         0.04366    0.00031   -0.00350    0.00377
AFIX  43
H017  2    0.880972    0.257380    0.957371    11.00000   -1.20000
AFIX   0
C018  1    0.876979    0.600545    0.025520    11.00000    0.04124    0.03433 =
         0.04344    0.01511    0.00151   -0.00218
AFIX  43
H018  2    0.879379    0.614103   -0.062424    11.00000   -1.20000
AFIX   0

C019  1    0.607985    0.251588    0.362036    11.00000    0.02451    0.02621 =
         0.03121    0.00002    0.00141    0.00440
C01A  1    0.917026    0.450549    0.382029    11.00000    0.02634    0.01861 =
         0.03036    0.00171    0.00551    0.00058
C01B  1    0.663032    0.630765   -0.348649    11.00000    0.03655    0.03547 =
         0.04636    0.00868   -0.00189   -0.00408
C01C  1    0.949614    0.295815    0.502418    11.00000    0.03098    0.02184 =
         0.02863   -0.00856    0.01164    0.00395
AFIX  13
H01C  2    0.958110    0.317559    0.580416    11.00000   -1.20000
AFIX   0

C01D  1    0.576593    0.192837    0.520507    11.00000    0.04335    0.03787 =
         0.02961   -0.00439    0.00949   -0.00708
AFIX  43
H01D  2    0.569258    0.184690    0.609272    11.00000   -1.20000
AFIX   0

C01E  1    0.901022    0.306741    0.347927    11.00000    0.03101    0.01867 =
         0.04029   -0.00349    0.00885    0.00338
C01F  1    0.639793    0.640375   -0.241906    11.00000    0.04667    0.03162 =
         0.04687   -0.00738   -0.00483   -0.00726
AFIX  43
H01F  2    0.640452    0.673907   -0.198013    11.00000   -1.20000
AFIX   0

C01G  1    0.929542    0.197766    0.501985    11.00000    0.02686    0.02747 =
         0.04022   -0.00516   -0.00370    0.00069
AFIX  43
H01G  2    0.905440    0.207612    0.466848    11.00000   -1.20000
AFIX   0

C01H  1    0.510079    0.161106   -0.026220    11.00000    0.03616    0.02507 =
         0.03547   -0.00180    0.00002   -0.00252
AFIX  43
H01H  2    0.514800    0.124933   -0.048795    11.00000   -1.20000
AFIX   0

C01I  1    1.000000    0.500000   -0.210481    10.50000    0.04855    0.06532 =
         0.05049    0.00000    0.00000   -0.00746
AFIX  23
H01L  2    1.010317    0.528423   -0.268574    10.50000   -1.20000
H01M  2    0.989682    0.471576   -0.268568    10.50000   -1.20000
AFIX   0

C01J  1    0.878021    0.464708    0.198675    11.00000    0.03243    0.02297 =
         0.02792    0.00450    0.00845   -0.00203
AFIX  13
H01J  2    0.854560    0.447218    0.163034    11.00000   -1.20000
AFIX   0
C01K  1    0.898755    0.181799    0.915344    11.00000    0.03960    0.03891 =
         0.05523    0.01515    0.00210    0.00509
AFIX  43
H01K  2    0.920578    0.182043    0.971213    11.00000   -1.20000
AFIX   0
C01L  1    0.913170    0.440333    0.132906    11.00000    0.04538    0.03169 =
         0.03557    0.00607    0.01411    0.00849
AFIX  23
H01A  2    0.918525    0.457468    0.046084    11.00000   -1.20000
H01B  2    0.909916    0.401522    0.119216    11.00000   -1.20000
AFIX   0
C01M  1    0.738110    0.500921    0.693764    11.00000    0.03184    0.04136 =
         0.03025    0.00477    0.00288    0.00391
AFIX  23
H01E  2    0.719896    0.515005    0.627265    11.00000   -1.20000
H01I  2    0.735752    0.522020    0.776677    11.00000   -1.20000
AFIX   0

C01N  1    0.629476    0.303207    0.340316    11.00000    0.02874    0.02061 =
         0.02458    0.00068    0.00309   -0.00141
AFIX  13
H01N  2    0.613028    0.333113    0.372299    11.00000   -1.20000
AFIX   0
C01O  1    0.717800    0.447555    0.101922    11.00000    0.02183    0.02014 =
         0.02070   -0.00112   -0.00437    0.00150
AFIX  13
H01O  2    0.724379    0.423464    0.025988    11.00000   -1.20000
AFIX   0

C01P  1    0.999037    0.168188    0.610196    11.00000    0.03211    0.03495 =
         0.03089   -0.00096   -0.00178    0.00274
AFIX  43
H01P  2    1.022862    0.157906    0.646840    11.00000   -1.20000
AFIX   0
C2    1    0.843366    0.226153    0.824847    11.00000    0.03319    0.02979 =
         0.03954   -0.00097    0.00462   -0.00472

C01R  1    0.596412    0.238915    0.493006    11.00000    0.04733    0.03607 =
         0.02100   -0.00602   -0.00196   -0.00396
AFIX  43
H01R  2    0.602424    0.262674    0.563612    11.00000   -1.20000
AFIX   0
C01S  1    0.662026    0.581786   -0.412290    11.00000    0.03189    0.03645 =
         0.04210    0.00665    0.00361    0.00721
AFIX  43
H01S  2    0.677587    0.575683   -0.488152    11.00000   -1.20000
AFIX   0
C01T  1    0.567388    0.158165    0.416190    11.00000    0.04013    0.02813 =
         0.04199   -0.00342    0.00118   -0.00064

C1    1    0.868125    0.615369    0.260354    11.00000    0.03908    0.02968 =
         0.05496   -0.00098   -0.00018    0.00123
AFIX  43
H1    2    0.864210    0.639138    0.332722    11.00000   -1.20000
AFIX   0
C01V  1    0.829260    0.364070    0.861711    11.00000    0.02909    0.03496 =
         0.02770    0.00513    0.00053    0.01203

C01W  1    0.715940    0.596064    0.014320    11.00000    0.03435    0.02484 =
         0.04313   -0.00121    0.00711    0.00129
AFIX  43
H01W  2    0.698218    0.624536    0.007548    11.00000   -1.20000
AFIX   0

C01X  1    0.768595    0.606201    0.366060    11.00000    0.04508    0.03799 =
         0.03626    0.00234   -0.00864   -0.00429
AFIX  43
H01X  2    0.757364    0.609043    0.280283    11.00000   -1.20000
AFIX   0

C01Y  1    0.667386    0.445537    0.251239    11.00000    0.02875    0.02171 =
         0.02012   -0.00188   -0.00655   -0.00693
C01Z  1    0.870559    0.560367    0.280494    11.00000    0.03830    0.03011 =
         0.03774   -0.00053    0.00493    0.00976
AFIX  43
H01Z  2    0.868595    0.546573    0.368341    11.00000   -1.20000
AFIX   0
C020  1    0.803360    0.645957    0.546711    11.00000    0.06980    0.03033 =
         0.04536   -0.00398   -0.01151   -0.01466
AFIX  43
H020  2    0.815482    0.675917    0.586063    11.00000   -1.20000
AFIX   0
C021  1    0.937996    0.144113    0.521559    11.00000    0.03380    0.03045 =
         0.03616   -0.00236    0.00032   -0.00202
AFIX  43
H021  2    0.920204    0.117363    0.496880    11.00000   -1.20000
AFIX   0

C022  1    0.542369    0.298670   -0.138174    11.00000    0.02988    0.02843 =
         0.02414   -0.00126   -0.00400   -0.00617
AFIX  13
H022  2    0.566318    0.284342   -0.178369    11.00000   -1.20000
AFIX   0

C023  1    0.779186    0.503315    0.639692    11.00000    0.02497    0.02981 =
         0.02946   -0.00403   -0.00250    0.00557
AFIX  13
H023  2    0.797058    0.504508    0.717151    11.00000   -1.20000
AFIX   0

C024  1    0.497574    0.266490    0.043815    11.00000    0.03156    0.02813 =
         0.02867   -0.00376   -0.00155    0.00092
AFIX  43
H024  2    0.493679    0.302478    0.069892    11.00000   -1.20000
AFIX   0

C025  1    0.889910    0.138353    0.842800    11.00000    0.07577    0.03769 =
         0.05185    0.00903    0.02980    0.02107
C026  1    0.703629    0.545768    0.055535    11.00000    0.02850    0.02324 =
         0.03730   -0.00122    0.00405    0.00434
AFIX  43
H026  2    0.677637    0.540206    0.077614    11.00000   -1.20000
AFIX   0
C027  1    0.516565    0.320282   -0.250204    11.00000    0.04031    0.02977 =
         0.03466    0.00509   -0.00852   -0.00561
AFIX  23
H02A  2    0.498553    0.292523   -0.280847    11.00000   -1.20000
H02B  2    0.531963    0.332401   -0.327030    11.00000   -1.20000
AFIX   0
C028  1    0.529342    0.202033   -0.089762    11.00000    0.02771    0.03069 =
         0.02912   -0.00356    0.00049    0.00103
AFIX  43
H028  2    0.547174    0.193478   -0.157600    11.00000   -1.20000
AFIX   0

C029  1    0.817392    0.274065    0.822008    11.00000    0.02160    0.03726 =
         0.05835    0.01058    0.00691    0.00350
AFIX  13
H029  2    0.797481    0.268655    0.752131    11.00000   -1.20000
AFIX   0

C02A  1    0.638660    0.542093   -0.366211    11.00000    0.02896    0.02751 =
         0.03752   -0.00192   -0.00298    0.00437
AFIX  43
H02C  2    0.638654    0.508444   -0.409602    11.00000   -1.20000
AFIX   0

C02B  1    0.875782    0.525511    0.174923    11.00000    0.02368    0.02754 =
         0.04212    0.00345   -0.00107    0.00152
C02C  1    0.577194    0.170898    0.287764    11.00000    0.05014    0.03206 =
         0.04921   -0.01043    0.00132   -0.01310
AFIX  43
H02D  2    0.569633    0.148449    0.216309    11.00000   -1.20000
AFIX   0
C02D  1    0.598266    0.216832    0.262469    11.00000    0.04776    0.03275 =
         0.03004   -0.00095    0.00260   -0.01054
AFIX  43
H02E  2    0.606102    0.224248    0.173828    11.00000   -1.20000
AFIX   0
C02E  1    0.477718    0.226853    0.106376    11.00000    0.03279    0.03233 =
         0.02466    0.00097    0.00260   -0.00411
AFIX  43
H02F  2    0.459793    0.235321    0.173983    11.00000   -1.20000
AFIX   0

C02F  1    0.972421    0.130288    0.577068    11.00000    0.03619    0.02825 =
         0.02432    0.00072    0.00543    0.00413
C02G  1    0.803050    0.596873    0.611307    11.00000    0.05084    0.03923 =
         0.03147   -0.00091   -0.01652   -0.00606
AFIX  43
H02L  2    0.815805    0.593504    0.694312    11.00000   -1.20000
AFIX   0
C02H  1    0.878841    0.545794    0.050171    11.00000    0.02857    0.02914 =
         0.03990    0.00703    0.00139    0.00024
AFIX  43
H02N  2    0.882353    0.522085   -0.022574    11.00000   -1.20000
AFIX   0

C02I  1    0.615073    0.600373   -0.198071    11.00000    0.04609    0.03375 =
         0.03171   -0.00835    0.00600    0.00071
AFIX  43
H02I  2    0.598083    0.607698   -0.126775    11.00000   -1.20000
AFIX   0
C02J  1    0.523387    0.255051   -0.057373    11.00000    0.02534    0.02036 =
         0.02824    0.00120   -0.00157   -0.00405
C02K  1    0.674130    0.302600    0.168650    11.00000    0.01902    0.01780 =
         0.04017    0.00334   -0.00488    0.00371
C02L  1    0.614792    0.550249   -0.256296    11.00000    0.03257    0.02447 =
         0.02552    0.00499    0.00097    0.00708
C02M  1    0.587561    0.508945   -0.206207    11.00000    0.02268    0.02982 =
         0.02484    0.00003   -0.00216    0.00411
AFIX  13
H02M  2    0.578371    0.520347   -0.116352    11.00000   -1.20000
AFIX   0
C02N  1    0.667333    0.305408    0.418567    11.00000    0.03537    0.02179 =
         0.03449    0.00077   -0.01043   -0.00296
AFIX  23
H02G  2    0.666355    0.281745    0.497398    11.00000   -1.20000
H02H  2    0.672817    0.342213    0.448505    11.00000   -1.20000
AFIX   0
C02O  1    0.483945    0.174193    0.070382    11.00000    0.02774    0.03145 =
         0.03002    0.00591   -0.00527   -0.00754
C02P  1    0.779495    0.563778   -0.005126    11.00000    0.02562    0.03793 =
         0.04623    0.00452    0.00291   -0.00967
AFIX  43
H02P  2    0.805666    0.569973   -0.023215    11.00000   -1.20000
AFIX   0

C02Q  1    0.955929    0.237081    0.533217    11.00000    0.02595    0.03162 =
         0.02247   -0.00284    0.00558   -0.00217
C02R  1    0.972308    0.312783    0.379166    11.00000    0.02611    0.03048 =
         0.04084    0.00650    0.00664    0.00455
AFIX  23
H02O  2    0.996394    0.292491    0.372200    11.00000   -1.20000
H02Q  2    0.978201    0.351357    0.381788    11.00000   -1.20000
AFIX   0
C02S  1    0.990764    0.221477    0.589610    11.00000    0.02608    0.03367 =
         0.03284   -0.00528    0.00179   -0.00012
AFIX  43
H02S  2    1.008885    0.247843    0.613940    11.00000   -1.20000
AFIX   0
C02T  1    0.785575    0.650285    0.423410    11.00000    0.05017    0.02569 =
         0.04648   -0.00114    0.00007    0.00015
C02U  1    0.858960    0.136784    0.761891    11.00000    0.11140    0.03091 =
         0.03281   -0.01151    0.01953   -0.00130
AFIX  43
H02U  2    0.853672    0.105849    0.710560    11.00000   -1.20000
AFIX   0

C02V  1    0.729381    0.503824    0.064284    11.00000    0.02636    0.02000 =
         0.02462   -0.00020   -0.00193    0.00249
C02W  1    0.737473    0.426031    0.227854    11.00000    0.02911    0.02779 =
         0.03645    0.00382   -0.00819   -0.00370
AFIX  23
H02J  2    0.762766    0.442737    0.239966    11.00000   -1.20000
H02K  2    0.740705    0.386889    0.222562    11.00000   -1.20000
AFIX   0

C02X  1    0.835127    0.180815    0.754913    11.00000    0.05926    0.04859 =
         0.04112   -0.00258   -0.00733   -0.01088
AFIX  43
H02X  2    0.812904    0.179450    0.701112    11.00000   -1.20000
AFIX   0
C02Y  1    0.763485    0.414099    0.606573    11.00000    0.01370    0.03426 =
         0.03017    0.01193   -0.00508    0.00517

C02Z  1    0.753501    0.604547   -0.016430    11.00000    0.04793    0.02432 =
         0.03783   -0.00426    0.00703   -0.00801
C030  1    0.784794    0.552900    0.558628    11.00000    0.02866    0.02773 =
         0.03162   -0.00620    0.00228    0.00012
C031  1    0.552600    0.499260   -0.295177    11.00000    0.02600    0.04405 =
         0.03526    0.00722   -0.00431    0.00440
AFIX  23
H03A  2    0.546734    0.531407   -0.348546    11.00000   -1.20000
H03B  2    0.530079    0.490203   -0.240406    11.00000   -1.20000
AFIX   0
C032  1    0.767048    0.513291    0.033135    11.00000    0.02200    0.02763 =
         0.04350   -0.00028   -0.00021    0.00113
AFIX  43
H032  2    0.784839    0.484838    0.037866    11.00000   -1.20000
AFIX   0

C033  1    0.767855    0.558082    0.432625    11.00000    0.04058    0.03232 =
         0.03136   -0.00438   -0.00810   -0.01035
AFIX  43
H033  2    0.755773    0.528186    0.392821    11.00000   -1.20000
AFIX   0

C034  1    0.599757    0.423353   -0.286824    11.00000    0.02130    0.03574 =
         0.02097    0.00310   -0.00131   -0.00796
C035  1    0.527617    0.383424   -0.057043    11.00000    0.01949    0.02634 =
         0.02890    0.00454   -0.00222   -0.00317
C3    1    0.797652    0.281253    0.960075    11.00000    0.05000    0.04517 =
         0.08365    0.02526    0.03045    0.01857
AFIX  23
H3A   2    0.813309    0.265500    1.031987    11.00000   -1.20000
H3B   2    0.772271    0.264111    0.960599    11.00000   -1.20000
AFIX   0
HKLF 4

REM  au4-scl_a.res in P2(1)2(1)2
REM R1 =  0.0243 for   17219 Fo > 4sig(Fo)  and  0.0258 for all   17757 data
REM   1023 parameters refined using      0 restraints

END

WGHT      0.0334      0.0000

REM Highest difference peak  1.360,  deepest hole -1.026,  1-sigma level  0.146
Q1    1   0.8175  0.3366  0.3402  11.00000  0.05    1.36
Q2    1   0.5951  0.3398  0.1628  11.00000  0.05    0.95
Q3    1   0.8663  0.3232  0.5565  11.00000  0.05    0.94
Q4    1   0.6579  0.3391 -0.0512  11.00000  0.05    0.89
Q5    1   0.8839  0.4378  0.5967  11.00000  0.05    0.87
Q6    1   0.8368  0.4459  0.5438  11.00000  0.05    0.84
Q7    1   0.5984  0.3392 -0.0189  11.00000  0.05    0.82
Q8    1   0.6409  0.4529 -0.1276  11.00000  0.05    0.82
Q9    1   0.6588  0.3389 -0.2383  11.00000  0.05    0.82
Q10   1   0.5762  0.4400  0.0829  11.00000  0.05    0.81
Q11   1   0.8347  0.4553  0.3601  11.00000  0.05    0.76
Q12   1   0.6400  0.4429  0.0649  11.00000  0.05    0.75
Q13   1   0.8744  0.3218  0.7407  11.00000  0.05    0.71
Q14   1   0.5987  0.3780  0.0652  11.00000  0.05    0.67
Q15   1   0.5782  0.4438  0.2781  11.00000  0.05    0.66
Q16   1   0.8671  0.3600  0.6234  11.00000  0.05    0.64
Q17   1   0.8827  0.4797  0.6880  11.00000  0.05    0.64
Q18   1   0.8832  0.3988  0.6766  11.00000  0.05    0.61
Q19   1   0.6577  0.3781 -0.1427  11.00000  0.05    0.59
Q20   1   0.8133  0.3241  0.5313  11.00000  0.05    0.59
;
_shelx_res_checksum                58448
_shelx_hkl_file
;
   0   0  -1    0.25    0.28
   0   0   1    0.59    0.37
   0   0   1    0.35    0.27
   0   0  -2  280.21   16.03
   0   0   2  325.18   15.86
   0   0   2  303.10   15.83
   0   0  -3   44.93    3.64
   0   0   3   36.74    3.33
   0   0   3   47.09    3.62
   0   0  -3   40.45    3.76
   0   0   4  293.32   17.72
   0   0   4  334.11   18.15
   0   0  -4  331.79   17.98
   0   0  -4  341.14   18.20
   0   0  -4  302.70   18.42
   0   0  -5   53.61    5.00
   0   0  -5   51.24    5.01
   0   0   5   45.49    4.65
   0   0  -5   46.32    5.29
   0   0   6   31.74    2.54
   0   0   6   29.17    2.75
   0   0   6   31.63    4.20
   0   0   6   29.13    2.57
   0   0   7  110.02    6.88
   0   0   7  115.43    7.43
   0   0   7  112.43    7.11
   0   0   8   87.71    6.64
   0   0   8   87.42    6.38
   0   0   8   98.70    6.22
   0   0   9   20.73    2.65
   0   0   9   21.55    2.41
   0   0   9   20.37    2.95
   0   0  10  122.13    7.75
   0   0  10  114.46    7.98
   0   0  10  112.38    7.22
   0   0  11    0.47    0.99
   0   0  11    1.13    0.91
   0   0  12    4.16    1.28
   0   0 -12    2.74    0.80
   0   0  12    4.79    1.14
   0   1  -1    6.82    0.84
   0  -1   1    5.77    0.83
   0  -1  -1    6.25    0.72
   0   1   1    7.54    0.90
   0  -1  -1    6.13    0.79
   0  -1  -1    7.47    0.89
   0   1  -2   47.75    3.50
   0  -1  -2   46.42    3.32
   0  -1   2   47.87    3.39
   0   1   2   43.84    3.25
   0  -1  -2   46.88    3.25
   0  -1  -2   49.95    3.40
   0   1   2   46.35    3.34
   0  -1   2   44.75    3.21
   0  -1   3   40.97    3.36
   0   1   3   36.19    3.24
   0   1   3   37.32    3.36
   0  -1  -3   43.07    3.50
   0  -1  -3   39.49    3.31
   0   1  -3   40.24    3.61
   0  -1   3   35.81    3.24
   0  -1  -4  375.92   22.41
   0  -1   4  425.33   22.11
   0   1  -4  402.60   22.49
   0  -1  -4  406.89   21.81
   0  -1  -4  441.90   22.27
   0   1   4  395.93   22.01
   0  -1   4  390.89   21.78
   0   1   4  373.53   21.67
   0   1  -5   93.23    7.35
   0   1  -5   91.37    7.85
   0   1   5   84.13    6.95
   0  -1   5   98.68    7.56
   0  -1   5   87.67    7.08
   0  -1  -5   82.06    7.64
   0   1  -5   85.79    7.06
   0  -1  -5   91.09    7.14
   0  -1  -5   97.25    7.48
   0   1   5   93.81    7.20
   0   1   6    1.38    0.60
   0  -1   6    0.57    0.71
   0   1   6    2.56    0.70
   0   1   6    1.64    0.76
   0  -1   6    1.44    0.65
   0   1   6    3.28    1.53
   0  -1   6    2.32    0.68
   0  -1   7    2.78    1.14
   0  -1   7    2.96    0.84
   0   1   7    3.20    0.95
   0  -1   7    3.54    0.98
   0   1   7    2.56    0.81
   0   1   7    2.25    1.02
   0  -1   8   76.47    6.07
   0  -1   8   86.75    5.58
   0  -1   8   78.57    5.78
   0   1   8   73.48    5.60
   0   1   8   76.26    5.96
   0   1   9   25.37    3.21
   0  -1   9   29.09    3.44
   0  -1   9   23.09    2.85
   0   1   9   27.29    2.98
   0   1   9   23.17    2.60
   0  -1   9   25.56    2.66
   0  -1  10  112.76    7.34
   0   1  10  119.06    7.79
   0  -1  10  123.68    7.95
   0   1  10  122.59    8.15
   0  -1  10  114.62    8.13
   0   1  10  123.07    7.47
   0  -1  11   76.04    5.23
   0  -1  11   64.60    5.26
   0   1  11   69.08    5.25
   0   1  11   72.87    5.12
   0  -1  12    5.69    1.46
   0  -1 -12    4.54    0.92
   0   1  12    6.10    1.35
   0  -1  12    5.34    1.23
   0   1 -12    4.06    0.92
   0   1  12    6.73    1.44
   0  -2   0  363.87   11.56
   0  -2   0  129.75    7.67
   0  -2  -1    3.15    0.57
   0   2  -1    3.80    0.68
   0   2   1    2.67    0.62
   0   2   1    3.19    0.57
   0  -2   1    2.38    0.71
   0  -2  -2   15.21    1.69
   0  -2  -2   11.46    1.59
   0  -2  -2   17.13    1.63
   0   2  -2   14.71    1.77
   0  -2  -3    1.20    0.76
   0   2  -3    1.69    0.96
   0  -2  -3    0.57    0.62
   0  -2   3    0.73    0.65
   0   2   3   -0.40    0.72
   0  -2   3    0.79    0.69
   0   2  -3    1.56    0.93
   0  -2  -3    0.66    0.76
   0   2   4  163.54   10.74
   0  -2  -4  205.33   11.49
   0  -2  -4  178.53   10.90
   0  -2   4  173.51   10.91
   0   2  -4  172.44   11.37
   0   2   4  161.67   10.75
   0  -2   4  188.41   11.18
   0  -2  -5    7.25    1.76
   0  -2   5    7.52    1.88
   0  -2  -5    6.60    1.79
   0   2   5    5.56    1.66
   0   2  -5    3.34    1.51
   0  -2   5    4.01    1.44
   0  -2  -5    7.54    2.16
   0   2  -5    4.85    1.55
   0   2   5    7.61    1.80
   0  -2   6  183.76   10.11
   0  -2   6  171.62   10.18
   0   2   6  180.55   10.16
   0   2   6  183.55   12.89
   0   2   6  188.02   10.10
   0   2   6  165.20   10.20
   0  -2   6  216.22   11.02
   0  -2   7   66.05    4.64
   0  -2   7   68.47    4.94
   0   2   7   72.37    4.74
   0  -2   7   58.45    5.02
   0   2   7   65.01    4.92
   0   2   7   69.28    4.79
   0   2   8   94.96    6.64
   0  -2   8   87.99    6.74
   0  -2   8   92.61    6.11
   0   2   8   91.15    6.04
   0  -2   8   87.52    6.42
   0   2   8   89.21    6.26
   0  -2   9    8.54    2.16
   0   2   9    9.83    1.76
   0  -2   9    6.69    1.64
   0  -2   9    7.05    1.43
   0   2   9    6.91    1.46
   0   2   9    7.42    1.87
   0  -2  10    3.08    1.02
   0  -2  10    4.47    1.42
   0   2  10    5.52    1.54
   0  -2  10    3.91    1.65
   0   2  10    4.04    1.14
   0   2  10    3.39    1.44
   0  -2  11   -0.50    1.22
   0   2  11    0.56    1.14
   0   2  11    0.07    0.64
   0  -2  11   -0.54    0.94
   0   2  11    0.50    0.91
   0   2  12   15.72    1.90
   0  -2 -12    8.87    1.22
   0  -2  12   11.32    1.70
   0  -2  12   13.22    2.00
   0   2 -12    8.96    1.30
   0   2  12   14.89    1.91
   0  -3   0    0.18    0.43
   0   3   0    0.04    0.37
   0   3   0    0.06    0.54
   0   3  -1   35.27    2.25
   0  -3   1   26.86    2.29
   0   3  -1   30.62    2.31
   0   3   1   30.14    2.19
   0   3   2   38.15    2.97
   0  -3  -2   46.51    3.08
   0   3   2   41.29    3.26
   0   3  -2   33.14    3.03
   0  -3  -2   41.91    3.39
   0  -3   2   41.94    3.38
   0   3   2   35.93    3.12
   0   3   3    3.40    0.99
   0   3   3    2.67    1.01
   0  -3  -3    2.26    0.99
   0  -3  -3    5.01    1.22
   0   3  -3    2.64    1.05
   0  -3  -3    3.82    1.03
   0  -3  -4  256.92   15.73
   0  -3   4  266.62   15.59
   0   3   4  245.17   15.39
   0   3  -4  266.41   15.84
   0  -3  -4  289.73   15.55
   0  -3   4  297.10   15.89
   0   3   4  259.52   15.52
   0  -3  -4  304.93   16.13
   0   3  -4  245.82   15.74
   0   3   5  566.26   32.50
   0  -3  -5  706.60   33.69
   0  -3  -5  659.06   32.73
   0  -3   5  594.75   32.64
   0   3   5  592.15   32.66
   0  -3   5  675.85   33.36
   0   3  -5  482.60   32.52
   0  -3   6    8.61    1.24
   0   3   6    9.43    1.35
   0   3   6    9.62    1.30
   0  -3   6   10.92    1.70
   0   3   6   10.67    1.46
   0  -3   6    9.09    1.38
   0  -3   7    3.32    0.90
   0   3   7    4.30    0.97
   0   3   7    5.38    1.14
   0   3   7    4.67    1.17
   0  -3   7    5.12    1.22
   0   3   8    1.00    0.92
   0  -3   8    0.76    0.95
   0  -3   8    0.41    0.67
   0   3   8    0.30    0.70
   0   3   8    0.13    1.01
   0  -3   9  209.63   12.82
   0   3   9  214.99   12.38
   0  -3   9  212.56   12.37
   0   3   9  222.66   12.70
   0   3   9  228.42   13.10
   0  -3  10   16.17    2.62
   0   3  10   18.46    2.44
   0   3  10   19.82    2.26
   0  -3  10   22.80    2.76
   0   3  10   23.20    2.88
   0  -3 -11    1.55    0.80
   0   3  11    2.54    1.10
   0  -3  11    2.34    1.13
   0   3  11    3.32    1.26
   0  -3  11    1.91    1.24
   0  -3  12    1.10    1.14
   0   3  12    0.10    0.87
   0   3  12    1.06    0.86
   0  -3 -12   -0.12    0.51
   0  -3  12    1.41    0.94
   0   4   0  277.61   14.94
   0   4   0  257.39   15.08
   0   4  -1    7.02    1.13
   0   4  -1    8.05    1.03
   0  -4   1    8.14    1.24
   0  -4   1    8.22    1.07
   0   4   1    7.21    1.06
   0  -4   1   10.29    1.34
   0  -4   2   22.22    2.39
   0   4   2   16.85    2.08
   0  -4  -2   21.64    1.97
   0   4   2   13.23    1.94
   0   4  -2   25.13    2.24
   0   4   2   18.91    1.95
   0  -4  -2   22.60    2.46
   0   4  -2   16.98    2.05
   0  -4  -3   26.89    2.51
   0   4  -3   20.91    2.51
   0   4   3   18.92    2.43
   0  -4  -3   23.19    2.82
   0   4   4  118.89    8.50
   0  -4   4  139.52    8.76
   0  -4  -4  135.75    8.45
   0   4  -4  103.67    8.33
   0  -4  -4  119.29    8.86
   0   4   4  126.01    8.54
   0  -4   4  135.40    8.78
   0   4   5    8.00    1.92
   0  -4   5   10.34    2.22
   0  -4  -5    7.35    1.78
   0   4   5   12.25    2.35
   0  -4   5    7.39    1.91
   0   4  -5    7.13    1.93
   0  -4   6   11.38    1.59
   0   4   6   12.14    1.54
   0   4   6   13.38    1.53
   0  -4   6   12.45    1.52
   0   4   6   13.18    1.61
   0  -4   6   15.56    2.03
   0   4   7   32.84    2.86
   0  -4   7   33.61    3.14
   0   4   7   30.98    2.96
   0   4   7   30.99    2.88
   0  -4   7   36.72    3.02
   0   4   8    1.31    0.88
   0   4   8    0.49    0.97
   0  -4   8    0.63    0.69
   0   4   8    0.81    0.80
   0  -4   8    0.78    0.93
   0  -4   9    2.06    1.01
   0   4   9    2.61    1.19
   0   4   9    1.76    1.38
   0  -4   9    1.70    1.12
   0   4   9    0.97    0.91
   0   4  10    3.24    1.40
   0  -4  10    3.42    1.35
   0   4  10    2.57    1.10
   0   4  10    2.31    1.00
   0  -4  11    9.38    1.80
   0   4  11    8.79    1.58
   0  -4 -11    9.06    1.40
   0   4  11    7.72    1.64
   0  -4  12    5.74    1.62
   0  -4 -12    3.91    0.84
   0   4  12    7.09    1.39
   0   4  12    6.48    1.39
   0  -4  12    4.24    1.18
   0   5   0    0.44    0.82
   0  -5   0   -1.42   13.14
   0   5   0    0.83    0.65
   0  -5   0    0.30    0.71
   0   5  -1   56.41    3.48
   0  -5   1   56.95    3.78
   0  -5   1   67.14    3.94
   0   5   2    2.49    0.90
   0   5  -2    4.16    1.13
   0   5  -2    6.20    1.13
   0  -5  -2    5.67    1.46
   0  -5   2    5.79    1.22
   0   5   2    4.41    0.99
   0  -5   2    5.39    1.44
   0  -5  -2    1.86    0.85
   0   5   3   10.17    1.86
   0   5  -3   12.28    2.04
   0  -5  -3   10.92    1.59
   0  -5  -3   10.18    2.01
   0   5   3    8.50    1.67
   0   5  -3   11.41    1.76
   0  -5   4   62.52    5.33
   0  -5  -4   76.23    5.42
   0  -5  -4   54.90    5.61
   0   5   4   63.81    5.43
   0   5  -4   68.97    5.54
   0   5   4   61.29    5.44
   0   5   5  178.72   12.77
   0  -5  -5  198.75   13.61
   0   5  -5  212.75   13.21
   0  -5  -5  184.78   13.85
   0  -5  -5  209.58   12.74
   0  -5   5  213.91   13.29
   0  -5   5  215.06   13.22
   0   5   5  187.88   12.91
   0   5  -5  178.03   13.04
   0  -5   6   28.86    2.59
   0   5   6   28.41    2.55
   0   5   6   31.79    2.65
   0   5   6   32.03    2.59
   0  -5   6   33.09    3.12
   0  -5   6   27.47    2.71
   0  -5   7   33.64    3.01
   0  -5   7   32.78    3.27
   0   5   7   35.97    3.11
   0   5   7   34.87    2.99
   0   5   7   36.07    3.15
   0   5   8    0.82    0.95
   0  -5   8   -0.13    0.83
   0  -5   8    0.21    0.57
   0  -5   8   -0.75    1.33
   0   5   8   -0.11    0.77
   0   5   8    0.10    0.70
   0   5   9   67.73    5.20
   0  -5   9   64.45    5.32
   0   5   9   60.14    4.82
   0   5   9   69.08    5.10
   0  -5   9   53.62    4.56
   0   5   9   66.81    4.86
   0  -5  10   12.31    2.13
   0   5  10   10.07    1.56
   0  -5 -10   11.83    1.75
   0   5  10   13.47    2.16
   0   5  10   10.66    1.69
   0   5  10   10.65    1.83
   0   5  11    9.14    1.65
   0  -5 -11    7.48    1.32
   0  -5  11    6.72    1.62
   0   5  11    7.60    1.59
   0  -5  12    2.34    1.01
   0   5  12    2.94    1.03
   0   5  12    2.80    1.12
   0   6   0  343.40   18.57
   0   6   0  319.87   18.65
   0  -6   0  349.60   18.61
   0   6  -1    5.75    1.08
   0  -6  -1    5.50    1.38
   0  -6   1    5.42    1.27
   0  -6   1    7.45    1.26
   0   6   1    6.01    1.33
   0   6  -1    6.00    1.32
   0  -6   2  124.15    6.40
   0   6  -2  109.78    6.24
   0   6  -2   94.03    6.49
   0  -6   2  118.02    6.93
   0  -6   2  107.68    6.69
   0   6   2   95.50    6.26
   0   6  -3    0.30    0.78
   0   6   3    1.16    0.94
   0   6   3    1.25    0.87
   0  -6   3    1.27    0.94
   0  -6  -3    1.42    0.91
   0  -6  -3    0.93    1.07
   0   6   3    1.21    0.87
   0   6  -3    3.18    1.03
   0  -6  -4  323.81   20.13
   0   6  -4  333.65   18.96
   0   6   4  318.76   19.35
   0  -6  -4  372.82   19.06
   0   6   5    8.91    2.07
   0   6  -5    8.32    2.04
   0  -6   5   10.10    1.63
   0  -6  -5    8.32    2.35
   0  -6  -5    9.76    2.01
   0   6   5    9.73    1.25
   0  -6   5    8.96    2.10
   0   6   5    7.52    1.99
   0  -6   6  279.17   16.35
   0   6   6  334.55   16.18
   0  -6   6  289.81   16.16
   0   6   6  308.60   16.13
   0  -6   6  337.12   17.01
   0   6   6  286.45   16.03
   0  -6   7   25.82    2.81
   0   6   7   26.93    2.62
   0   6   7   26.89    2.58
   0  -6   7   28.13    2.66
   0   6   7   24.82    2.57
   0   6   8   24.11    2.57
   0  -6   8   25.25    2.95
   0   6   8   24.70    2.61
   0   6   8   25.22    2.72
   0  -6   8   23.42    2.53
   0  -6   8   17.78    2.75
   0  -6   9    7.49    1.45
   0   6   9    5.61    1.46
   0   6   9    9.18    1.77
   0  -6   9    7.11    1.86
   0  -6   9    4.48    1.84
   0   6   9    6.85    1.65
   0   6   9    6.32    1.47
   0   6  10   10.96    1.73
   0  -6 -10    9.78    1.62
   0   6  10    8.51    1.43
   0  -6  10   10.50    2.07
   0   6  10    7.29    1.59
   0  -6  10    7.58    2.25
   0   6  10    9.17    1.82
   0   6  11   -0.44    0.90
   0   6  11   -0.11    0.93
   0  -6 -11   -0.60    0.81
   0  -6  11    0.66    1.03
   0   6  12    5.10    1.27
   0  -6  12    4.45    1.23
   0  -7   0    0.32    0.73
   0  -7   0    2.38    3.83
   0   7   0    2.04    0.99
   0   7   0    0.69    0.93
   0  -7  -1  293.73   16.48
   0   7   1  293.46   16.18
   0  -7   1  264.85   15.77
   0   7  -1  290.95   15.65
   0  -7   1  337.20   16.12
   0   7  -1  279.71   16.13
   0   7  -2  160.49   10.64
   0  -7   2  198.83   10.93
   0  -7   2  194.19   10.46
   0   7   2  163.12   10.51
   0   7   3    0.47    0.77
   0  -7   3   -0.47    1.33
   0  -7  -3    0.21    0.94
   0   7  -3    1.18    0.76
   0   7   3   -0.18    1.01
   0  -7   3    0.16    0.80
   0   7   3    0.66    0.72
   0  -7  -3    0.14    0.72
   0   7  -3   -0.16    0.85
   0   7   4  319.04   19.16
   0   7  -4  294.17   19.21
   0  -7  -4  326.79   20.20
   0   7  -4  320.49   18.38
   0  -7  -4  340.99   19.13
   0  -7   4  387.71   19.82
   0   7  -5  154.66   10.58
   0   7   5  136.75   10.85
   0   7   5  164.89    8.77
   0   7   5  153.13    8.70
   0  -7   6   35.35    3.36
   0   7   6   39.29    3.05
   0  -7   6   35.77    3.26
   0   7   6   34.58    2.92
   0  -7   6   35.57    3.05
   0   7   6   36.51    2.96
   0   7   7    3.67    1.03
   0  -7   7    5.59    1.18
   0   7   7    4.61    1.10
   0  -7   7    3.96    1.22
   0   7   7    5.53    1.17
   0   7   8    6.63    1.43
   0   7   8    9.31    1.72
   0  -7   8    6.74    1.66
   0   7   8    6.28    1.41
   0   7   8    7.04    1.48
   0  -7   8    6.21    1.36
   0  -7   8    7.34    1.89
   0  -7   9   47.48    4.76
   0   7   9   52.43    4.37
   0   7   9   50.70    3.95
   0  -7  -9   50.67    4.07
   0  -7   9   51.83    4.21
   0   7   9   52.26    4.26
   0  -7   9   49.89    4.72
   0   7   9   59.82    4.59
   0   7   9   50.89    4.39
   0   7  10   19.00    2.15
   0  -7 -10   21.37    2.45
   0   7  10   19.94    2.30
   0   7  10   23.80    2.75
   0   7  10   24.03    2.77
   0  -7  10   23.59    3.09
   0   7  10   25.32    2.56
   0  -7  10   15.61    2.81
   0  -7  11    3.27    1.56
   0   7  11    7.37    1.56
   0   7  11    6.02    1.48
   0  -7 -11    6.67    1.34
   0  -7  11    7.22    1.82
   0   7  12    0.19    0.75
   0  -7  12    1.48    1.23
   0   8   0 5587.41  300.23
   0   8   0 5237.01  300.19
   0   8   1   85.67    6.05
   0  -8  -1   76.77    6.04
   0  -8   1   80.32    5.78
   0   8  -1   76.78    5.91
   0   8  -1   78.82    5.26
   0  -8  -1   79.14    6.20
   0  -8   1   85.25    5.82
   0  -8  -1   85.94    5.74
   0   8  -2   48.94    4.44
   0   8  -2   44.17    3.63
   0  -8   2   57.16    4.25
   0   8   2   43.92    4.31
   0  -8   2   55.50    4.56
   0   8  -3   96.87    7.68
   0  -8  -3  105.24    8.59
   0   8   3   89.28    7.20
   0  -8   3  131.69    7.48
   0  -8  -3  106.66    7.72
   0   8   3   93.74    7.92
   0  -8   3  105.08    7.72
   0   8  -3  125.57    7.40
   0   8   3   99.42    7.74
   0   8   4   32.90    4.03
   0   8  -4   29.25    4.00
   0  -8  -4   31.12    4.53
   0   8   4   31.09    4.15
   0  -8   4   44.21    4.60
   0   8  -4   41.93    3.81
   0  -8  -4   37.75    4.13
   0   8   5   26.52    2.37
   0  -8   5   32.49    2.83
   0  -8   5   27.49    2.53
   0   8  -5   26.26    3.38
   0   8   5   29.85    2.47
   0   8   5   25.95    3.81
   0   8   5   29.29    2.38
   0   8   6   11.73    1.54
   0  -8   6   10.93    1.81
   0   8   6   12.12    1.53
   0   8   6   11.95    1.56
   0  -8   6   10.27    1.55
   0  -8   6   10.19    1.70
   0   8   7    9.79    1.56
   0   8   7   10.11    1.53
   0  -8   7    9.07    1.55
   0   8   7   10.09    1.54
   0  -8   7    7.46    1.68
   0   8   8   20.22    2.38
   0   8   8   19.01    2.35
   0   8   8   19.65    2.37
   0  -8   8   17.65    2.66
   0  -8   8   16.09    2.16
   0  -8  -8   22.24    2.31
   0  -8   8   13.86    2.47
   0   8   8   20.01    2.13
   0   8   8   20.16    2.61
   0  -8   9    8.70    2.25
   0  -8   9    9.27    2.08
   0   8   9    8.72    1.55
   0   8   9   11.13    1.98
   0  -8  -9    7.62    1.56
   0   8   9   11.86    1.93
   0   8   9   11.23    1.93
   0   8   9    8.41    1.78
   0  -8   9    9.90    1.70
   0   8  10   26.28    3.04
   0   8  10   29.27    3.04
   0  -8 -10   28.18    2.90
   0  -8  10   25.36    3.38
   0   8  10   26.94    2.74
   0  -8  10   23.04    3.28
   0  -8 -11    4.55    1.19
   0  -8  11    5.47    1.70
   0  -8  11    1.70    1.50
   0   8  11    3.29    1.32
   0   8  11    3.45    1.24
   0  -8  12    6.05    1.59
   0  -9   0    1.90    1.26
   0   9   0    0.99    0.92
   0  -9   0    1.73    1.07
   0   9   0    0.14    0.78
   0  -9   1    2.74    1.11
   0  -9   1    4.54    1.38
   0  -9  -1    5.38    1.40
   0   9   1    4.42    1.34
   0   9  -1    5.23    1.51
   0  -9  -1    2.71    1.21
   0   9  -1    4.53    1.41
   0  -9   2   20.57    2.86
   0  -9   2   18.64    2.34
   0   9  -2   18.50    2.16
   0   9   2   15.54    2.65
   0   9  -2   17.84    2.63
   0  -9   3   80.46    6.48
   0  -9   3   96.54    6.20
   0   9  -3   74.91    6.53
   0   9   3   71.43    6.81
   0  -9  -3   93.42    6.81
   0   9  -3   67.27    5.12
   0   9   3   85.18    6.70
   0   9   3   69.09    6.09
   0  -9  -3   77.06    7.29
   0  -9  -4  483.40   28.83
   0  -9   4  564.92   26.50
   0  -9  -4  515.16   27.46
   0   9   4  396.02   27.36
   0   9  -4  532.24   26.52
   0   9  -4  405.01   27.14
   0   9   4  471.54   27.32
   0  -9   5  171.08    9.58
   0   9   5  155.25    8.98
   0   9   5  163.99    9.16
   0  -9  -5  162.46    8.95
   0  -9   5  148.91    9.35
   0   9   5  167.17    9.21
   0   9   5  159.71    8.94
   0  -9  -6    7.29    1.21
   0   9   6    7.17    1.26
   0   9   6    7.30    1.30
   0   9   6    6.90    1.16
   0  -9   6    8.22    1.44
   0   9   6    7.41    1.24
   0  -9   6    9.32    1.64
   0   9   7    1.03    0.82
   0   9   7    1.12    0.76
   0  -9  -7    2.14    0.86
   0   9   7    1.37    0.82
   0  -9   7    0.36    0.61
   0   9   7    1.45    0.82
   0  -9   7    1.68    1.15
   0   9   8   72.39    5.28
   0   9   8   79.14    5.47
   0  -9  -8   68.83    5.03
   0   9   8   76.33    5.73
   0   9   8   70.87    5.22
   0  -9   8   61.87    5.63
   0   9   8   73.79    5.02
   0  -9   8   72.02    6.00
   0  -9   8   61.77    5.15
   0   9   9  139.77    8.29
   0  -9  -9  132.76    8.15
   0   9   9  124.54    7.82
   0   9   9  130.43    8.41
   0   9   9  130.35    8.35
   0   9   9  130.55    8.23
   0  -9   9  128.49    9.18
   0  -9   9  116.88    8.00
   0  -9   9  106.39    8.57
   0   9  10  142.61    8.55
   0  -9 -10  137.58    8.36
   0  -9  10  131.30    9.37
   0   9  10  143.91    8.71
   0   9  10  119.47    7.98
   0  -9  10  108.92    8.54
   0  -9 -11   98.58    6.42
   0   9  11  108.62    7.03
   0   9  11  106.21    6.79
   0  -9  11   91.43    7.28
   0  -9  11  102.38    7.19
   0 -10   0 2651.49  128.46
   0  10   0 2380.87  128.01
   0  10   0 2262.94  127.88
   0 -10   1   17.20    2.44
   0  10   1   17.28    2.53
   0 -10  -1   17.67    2.79
   0  10  -1   13.46    2.31
   0  10  -1   19.35    2.75
   0 -10  -1   18.68    2.59
   0 -10   1   13.86    2.31
   0  10   2  196.46   14.30
   0 -10   2  254.09   13.62
   0 -10   2  240.52   13.88
   0  10   2  224.94   13.89
   0  10  -2  213.27   12.80
   0  10  -2  217.83   13.91
   0  10   3   26.96    3.67
   0 -10   3   35.57    3.96
   0  10  -3   29.11    3.01
   0  10   3   29.74    3.75
   0  10  -3   29.32    3.86
   0 -10   3   39.34    3.68
   0 -10  -3   32.17    3.89
   0  10   4    1.86    0.74
   0 -10   4    2.59    1.03
   0  10   4    3.14    0.79
   0  10   5    4.97    1.03
   0 -10   5    4.08    1.04
   0  10   5    4.75    1.08
   0 -10  -5    3.43    0.86
   0  10   5    3.02    0.82
   0  10   5    2.60    0.79
   0 -10   5    3.50    1.02
   0 -10   6   17.32    2.29
   0 -10   6   20.59    2.45
   0  10   6   18.15    2.05
   0  10   6   20.41    2.20
   0 -10  -6   19.83    2.10
   0  10   6   19.91    2.05
   0  10   6   19.69    2.18
   0 -10   7   98.08    7.98
   0  10   7  117.13    7.13
   0  10   7  131.64    7.67
   0 -10   7  102.44    7.53
   0  10   7  116.55    7.39
   0 -10  -7  117.07    7.26
   0  10   8  158.69    9.69
   0 -10   8  159.47   10.88
   0 -10   8  136.81   10.04
   0  10   8  160.79    9.42
   0  10   8  164.86   10.23
   0 -10  -8  164.82    9.70
   0 -10   8  146.88    9.79
   0  10   8  162.30    9.68
   0  10   8  168.38   10.01
   0 -10   9    0.62    1.57
   0  10   9    0.68    1.18
   0  10   9    0.27    0.98
   0  10   9    1.23    1.12
   0 -10  -9    0.84    1.09
   0  10   9    0.50    2.04
   0 -10   9    0.33    1.52
   0 -10 -10   69.48    5.17
   0  10  10   63.31    5.19
   0 -10  10   55.08    5.22
   0  10  10   53.31    4.48
   0 -10  10   71.11    6.31
   0  10  10   72.39    5.19
   0 -10  11    6.26    1.88
   0 -10  11    7.52    1.78
   0  10  11    6.43    1.55
   0  11   0   -0.18    0.86
   0 -11   0    1.11    0.97
   0  11   0    1.77    1.15
   0  11   0    0.18    0.90
   0 -11   1  115.28    8.04
   0  11  -1  111.79    8.28
   0 -11  -1  106.60    8.44
   0  11  -1  102.62    8.01
   0 -11  -1  121.24    8.31
   0 -11   1  108.87    7.71
   0  11   1  102.33    7.95
   0  11  -2  129.01   10.12
   0  11   2  123.58   10.80
   0  11   2  146.08   10.30
   0  11  -2  180.45   11.14
   0  11  -2  136.52    8.95
   0 -11   2  161.05   10.29
   0 -11  -2  155.61    9.92
   0 -11   2  170.54   10.18
   0 -11   3   -0.74    1.40
   0  11  -3    0.14    0.53
   0  11  -3    0.24    0.86
   0 -11   3    0.83    0.84
   0  11   3    1.18    1.06
   0 -11   4  180.20    9.59
   0 -11   4  155.31    9.87
   0  11   4  177.85    9.38
   0  11   4  155.55    8.89
   0 -11  -4  158.37    9.02
   0  11   4  137.65   10.99
   0 -11   4  125.45    9.25
   0  11   4  157.84    8.98
   0 -11  -5  151.53    8.94
   0  11   5  158.39    9.16
   0  11   5  154.89    8.96
   0 -11   5  143.74    9.59
   0  11   5  159.81    9.04
   0  11   5  147.60    8.77
   0  11   6   10.28    1.55
   0 -11   6   10.35    1.77
   0  11   6    8.89    1.57
   0  11   6   10.04    1.55
   0 -11   6    8.99    1.82
   0 -11  -6   10.54    1.60
   0  11   6   12.35    1.75
   0  11   7    5.86    1.50
   0  11   7    6.26    1.33
   0  11   7    6.84    1.54
   0 -11  -7    3.85    1.14
   0 -11   7    7.58    1.67
   0  11   7    5.39    1.23
   0  11   7    5.33    1.50
   0 -11   7    7.83    2.19
   0  11   8   46.92    4.39
   0 -11  -8   43.43    3.97
   0  11   8   51.04    4.43
   0 -11   8   42.75    4.16
   0  11   8   51.51    4.20
   0  11   8   44.10    3.79
   0  11   8   52.94    4.31
   0 -11   8   45.20    5.09
   0 -11   9   22.44    3.23
   0  11   9   31.54    3.42
   0  11   9   26.27    2.95
   0  11   9   22.84    2.51
   0 -11   9   29.80    4.09
   0  11   9   26.04    3.02
   0 -11  -9   25.34    2.93
   0  11  10   73.71    5.41
   0 -11 -10   83.12    5.96
   0  11  10   75.72    5.74
   0 -11  10   82.98    6.31
   0 -11  10   74.95    6.96
   0  11  10   87.21    6.23
   0  11  11    0.23    1.05
   0 -11  11    0.23    1.14
   0 -11  11    1.22    1.59
   0  12   0   31.32    3.66
   0  12   0   29.60    3.60
   0  12   0   23.64    3.35
   0 -12   0   27.68    3.61
   0  12  -1    7.10    1.81
   0 -12  -1    7.09    1.97
   0 -12   1    9.30    2.00
   0 -12   1    5.89    1.66
   0  12  -1    9.75    2.22
   0  12   1    6.23    1.71
   0 -12  -1    7.31    1.78
   0 -12   2   16.62    3.11
   0  12  -2   15.05    2.79
   0  12   2   12.05    2.46
   0  12   2   18.03    3.43
   0 -12  -2   15.84    2.60
   0 -12   2   20.74    2.84
   0  12  -2   21.79    3.35
   0 -12   3    2.09    1.01
   0 -12   3    4.40    1.34
   0  12   3    2.41    1.36
   0  12   4  245.99   13.44
   0 -12  -4  248.94   13.71
   0 -12  -4  259.96   13.47
   0  12   4  271.41   14.07
   0  12  -4  236.72   13.39
   0  12   4  251.16   13.78
   0 -12   4  216.79   14.06
   0 -12   5    0.17    0.86
   0 -12  -5    0.93    0.63
   0 -12  -5    1.12    0.83
   0  12   5    1.25    0.71
   0  12   5    1.03    0.90
   0  12   5    3.37    1.07
   0  12   5    1.72    0.81
   0  12   6  153.92    8.99
   0 -12   6  130.17    9.59
   0  12   6  171.67    9.48
   0  12   6  145.94    8.90
   0  12  -6  120.38    8.83
   0  12   6  143.19    8.70
   0 -12  -6  151.38    9.12
   0  12   7    1.06    0.87
   0  12   7    0.42    1.10
   0  12   7   -0.12    0.79
   0 -12  -7   -0.12    0.92
   0  12   7    0.14    1.04
   0 -12   7    0.24    1.50
   0 -12   7    1.51    1.18
   0  12   8    0.13    0.93
   0 -12   8    0.30    1.01
   0 -12   8    1.00    1.98
   0 -12  -8    0.40    1.17
   0  12   8    0.89    1.13
   0  12   8   -0.43    0.90
   0  12   8    0.89    1.29
   0 -12   9   20.53    3.02
   0  12   9   18.55    2.58
   0 -12  -9   22.00    2.77
   0  12   9   18.03    2.49
   0 -12   9   23.02    3.75
   0  12   9   20.68    2.90
   0 -12  10    2.98    1.99
   0 -12  10    5.10    1.62
   0  12  10    3.89    1.12
   0  12  10    4.71    1.66
   0  12  10    2.71    1.22
   0 -12  11    8.99    1.94
   0  12  11   11.71    1.79
   0 -12  11   12.91    1.83
   0 -13   0   -0.17    1.22
   0  13   0    1.22    1.10
   0 -13   0    0.70    0.99
   0  13   0    0.65    0.92
   0 -13  -1  107.09    7.57
   0 -13  -1  100.94    8.46
   0 -13   1   95.94    7.71
   0  13   1   88.65    7.64
   0  13  -1   86.93    7.65
   0  13  -1   79.76    7.39
   0 -13   1  108.52    7.47
   0 -13   2    4.67    1.27
   0  13  -2    5.35    1.00
   0  13  -2    4.47    1.66
   0 -13   2    5.12    1.24
   0 -13   2    6.20    1.17
   0  13   2    4.16    1.90
   0 -13   2    6.28    1.73
   0  13  -2    5.75    2.18
   0 -13  -2    5.45    1.74
   0  13  -3   74.11    4.98
   0 -13  -3   80.95    5.09
   0 -13  -3   78.73    6.71
   0 -13   3   70.15    5.63
   0  13   3   64.11    7.05
   0  13  -4    1.35    0.75
   0 -13  -4    2.84    1.15
   0 -13  -4    1.30    0.74
   0  13   4    1.57    0.81
   0 -13   4    1.21    1.12
   0  13   4    1.28    0.94
   0 -13   5    8.58    2.19
   0  13   5    6.22    1.44
   0  13   5    7.02    1.31
   0 -13  -5    8.03    1.62
   0 -13  -5    7.50    1.31
   0  13   5    8.09    1.72
   0  13  -5    8.84    1.42
   0 -13   6  182.61   12.38
   0  13   6  196.21   11.65
   0  13   6  197.25   11.37
   0 -13  -6  204.19   11.49
   0  13   6  198.77   11.01
   0  13   7   16.57    2.46
   0 -13  -7   15.98    2.44
   0 -13   7   17.89    2.80
   0 -13   7   14.02    3.25
   0  13   7   21.24    2.89
   0  13   7   18.05    2.44
   0  13   7   15.52    2.10
   0 -13  -8    1.13    1.36
   0  13   8    0.95    0.92
   0  13   8    1.77    1.12
   0 -13   8    2.86    2.12
   0  13   8    0.63    1.29
   0  13   8   -0.15    1.17
   0 -13   8    0.95    1.14
   0 -13  -9   17.02    2.52
   0 -13   9   15.43    2.52
   0  13   9   15.45    2.29
   0  13   9   16.00    2.52
   0 -13   9   16.11    3.53
   0  13   9   16.33    2.40
   0  13  10   15.67    1.94
   0  13  10   13.75    2.36
   0 -13  10   18.49    2.46
   0 -13  10   12.15    2.85
   0 -13  11    0.10    0.81
   0  13  11    0.91    0.67
   0 -13  11    0.91    0.73
   0 -14   0    2.15    0.77
   0 -14   0    4.07    1.03
   0 -14   0    5.41    1.88
   0  14   0    3.07    1.34
   0  14   1   16.76    1.94
   0 -14   1   20.57    3.20
   0  14  -1   17.86    3.04
   0 -14   1   15.92    1.91
   0 -14   1   19.72    2.23
   0 -14   1   19.86    2.03
   0 -14  -1   17.16    1.90
   0 -14  -1   19.15    2.02
   0  14   2  136.07   11.38
   0 -14  -2  154.81    8.41
   0  14  -2  131.00    8.17
   0  14   2  142.86    8.06
   0 -14   2  143.95    9.07
   0 -14  -2  152.69    8.47
   0 -14   2  125.08    8.44
   0 -14   2  157.42   10.64
   0 -14   2  132.30    8.38
   0 -14   3    0.60    0.94
   0  14   3    0.83    0.65
   0 -14  -3    0.35    0.59
   0  14  -3    0.45    0.54
   0 -14  -3    0.35    0.60
   0  14   4   37.09    3.65
   0 -14   4   27.90    3.51
   0 -14  -4   35.75    3.01
   0  14   4   30.89    2.88
   0  14  -4   33.18    3.02
   0 -14  -5   63.64    4.34
   0  14   5   58.25    4.36
   0  14   5   60.94    5.02
   0 -14   5   48.55    5.15
   0 -14  -5   58.31    4.82
   0  14  -5   53.68    4.31
   0  14   5   53.95    4.34
   0 -14   5   42.49    5.43
   0  14   6  126.46    8.21
   0  14   6  120.55    7.29
   0 -14   6  105.58    8.76
   0  14   6  104.17    7.54
   0 -14  -6  121.21    7.93
   0  14   7   72.01    5.57
   0  14   7   73.42    6.01
   0 -14   7   62.16    7.29
   0  14   7   73.34    5.70
   0 -14   7   66.07    6.19
   0  14   7   66.83    5.06
   0 -14  -7   65.68    5.54
   0 -14   8   25.46    3.15
   0  14   8   28.94    3.48
   0 -14   8   25.31    3.20
   0 -14   8   19.41    4.10
   0  14   8   23.85    3.09
   0  14   8   22.34    2.83
   0 -14  -8   26.02    3.19
   0  14   9    5.58    1.87
   0 -14   9    5.19    1.66
   0 -14   9    6.81    2.91
   0  14   9    8.07    1.70
   0  14  10   12.07    1.66
   0  14  10   14.03    2.17
   0 -14  10   14.35    2.01
   0 -14  11   25.82    2.14
   0  14  11   27.95    2.27
   0 -15   0    0.29    0.60
   0 -15   0    0.64    0.67
   0 -15   1    1.24    0.82
   0 -15  -1    0.67    0.68
   0  15   1    0.62    0.61
   0 -15   1    3.41    1.05
   0  15   1    0.27    0.74
   0 -15  -1    1.07    0.74
   0 -15   1    0.38    0.64
   0 -15   2  130.05    8.39
   0 -15   2  141.03    8.98
   0 -15  -2  144.18    8.44
   0  15   2  136.75    8.00
   0 -15  -2  141.26    8.33
   0  15  -2  145.90    8.33
   0 -15   2  130.87    8.47
   0 -15  -3    3.02    0.97
   0 -15  -3    4.40    1.10
   0 -15   3    1.17    1.06
   0 -15   3    3.46    1.39
   0  15  -3    4.55    1.07
   0  15   3    4.45    0.97
   0 -15  -4  219.90   11.33
   0  15   4  195.73   11.18
   0 -15   4  166.45   12.11
   0  15   4  192.61   12.08
   0  15  -4  187.39   11.22
   0  15   5  116.03    7.12
   0  15   5  111.93    7.83
   0  15  -5  103.62    6.94
   0 -15   5   99.87    8.19
   0 -15  -5  115.54    6.86
   0  15   6    1.53    1.13
   0 -15   6    2.95    1.85
   0  15  -6    0.19    1.38
   0  15   6    1.41    1.45
   0 -15   7   11.81    3.95
   0  15   7   13.17    2.55
   0 -15   7   12.47    2.65
   0  15   8    0.85    1.15
   0 -15   8    0.34    2.18
   0 -15   8    0.59    1.12
   0  15   8    0.17    1.33
   0 -15   8    0.47    0.99
   0  15   9  118.64    7.49
   0 -15   9  113.70    7.45
   0  15   9  106.96    7.63
   0 -15  10   11.07    1.66
   0  15  10   11.37    1.82
   0 -15  10   11.46    2.44
   0  15  10    9.10    1.44
   0  16   0  436.08   22.27
   0 -16   0  397.98   22.26
   0 -16   0  446.96   22.56
   0 -16   1   45.61    3.81
   0 -16   1   50.93    4.12
   0 -16  -1   49.92    3.92
   0  16   1   43.52    3.62
   0 -16   1   46.88    3.70
   0 -16  -1   48.88    3.82
   0  16  -2   48.38    3.74
   0 -16   2   41.23    3.76
   0 -16  -2   46.82    3.74
   0 -16  -2   48.13    3.80
   0  16   2   47.28    3.45
   0 -16   2   46.48    4.20
   0 -16   2   39.02    3.71
   0  16  -3   93.14    6.27
   0 -16  -3   95.84    6.26
   0 -16   3   86.93    6.91
   0 -16  -3  107.12    6.46
   0  16   3   97.96    6.01
   0 -16   3   80.99    6.44
   0  16   3   92.10    6.04
   0 -16  -4   16.44    2.02
   0  16  -4   10.72    1.79
   0 -16   4   13.61    2.54
   0  16   4   12.93    2.35
   0  16   4   11.27    1.74
   0 -16   5   21.16    3.43
   0 -16   5   19.51    3.91
   0  16   5   25.02    2.71
   0 -16  -5   24.76    2.57
   0  16  -5   22.33    2.64
   0  16   5   21.90    3.16
   0  16   6  147.39    8.39
   0  16   6  144.72    9.31
   0  16   7    4.14    1.77
   0 -16   7    4.36    1.88
   0 -16   7    3.07    2.71
   0  16   8    1.90    1.20
   0 -16   8    2.04    1.30
   0  16   8    1.46    1.46
   0 -16   8    0.98    2.30
   0  16   9    5.67    1.71
   0 -16   9    4.22    1.27
   0 -16   9    2.85    2.10
   0  16   9    5.60    1.44
   0 -16  10    1.68    1.58
   0  16  10    0.07    0.65
   0 -16  10    0.65    0.73
   0  16  10    0.52    0.83
   0 -17   0    0.32    0.84
   0 -17   0    1.13    0.93
   0  17   0    0.88    0.84
   0 -17  -1    5.48    1.31
   0 -17  -1    7.65    1.53
   0 -17   1    8.40    1.48
   0 -17   1    7.23    1.54
   0 -17   1    2.83    1.17
   0  17   1    6.05    1.24
   0 -17  -2   47.96    3.92
   0 -17   2   38.50    3.70
   0 -17  -2   51.34    3.96
   0  17   2   44.12    3.44
   0 -17   2   47.45    4.28
   0  17  -2   45.88    3.83
   0  17   2   49.33    3.71
   0 -17   2   42.70    3.92
   0 -17   3   21.08    2.95
   0  17  -3   24.26    2.60
   0 -17   3   20.02    2.64
   0  17   3   23.64    2.39
   0 -17  -3   27.95    2.75
   0 -17  -3   23.02    2.51
   0  17   3   23.75    2.35
   0 -17  -4  244.03   12.89
   0  17  -4  220.83   12.86
   0  17   4  224.84   12.64
   0 -17   5   24.63    4.31
   0 -17  -5   37.96    3.29
   0 -17   5   30.91    4.25
   0  17  -5   30.83    3.23
   0  17   5   34.50    3.29
   0  17   5   36.00    3.98
   0  17   6   45.17    4.50
   0  17   6   40.61    3.67
   0 -17   6   33.99    4.85
   0  17   7    1.85    1.42
   0  17   7    1.38    1.46
   0 -17   7    2.19    2.56
   0 -17   7    0.61    2.47
   0 -17   8    5.03    1.45
   0 -17   8    5.23    2.50
   0  17   8    4.15    1.69
   0  17   9   21.73    2.47
   0 -17   9   21.15    2.33
   0 -17   9   17.25    3.15
   0  17   9   24.81    2.67
   0  17  10   27.87    2.33
   0 -17  10   25.92    2.55
   0  17  10   27.25    2.23
   0 -17  10   25.50    2.09
   0 -18   0 1653.17   82.77
   0 -18   0 1784.51   83.54
   0 -18   0 1630.58   83.25
   0  18   0 1685.92   83.08
   0 -18   1   16.18    2.03
   0  18   1   14.85    1.95
   0 -18  -1   13.60    2.05
   0 -18   1   14.08    2.13
   0 -18  -1   14.99    2.11
   0 -18   1   15.81    2.23
   0 -18  -2  141.30    8.61
   0 -18   2  131.08    8.47
   0  18   2  138.05    8.28
   0 -18   2  129.82    8.90
   0 -18  -2  138.54    8.63
   0  18   2  136.46    8.04
   0  18  -2  135.83    8.48
   0 -18   2  130.49    8.68
   0 -18  -3    0.58    0.82
   0  18  -3    2.49    1.03
   0 -18   3    0.50    1.12
   0  18   3    2.12    0.87
   0 -18  -3    0.91    0.78
   0  18   3    1.80    0.77
   0 -18   4   16.87    2.89
   0  18  -4   20.29    2.54
   0 -18  -4   24.31    2.57
   0  18   4   20.20    2.33
   0 -18   5    2.99    2.16
   0 -18   5    5.46    2.11
   0  18   5    6.39    1.46
   0  18   5    4.50    1.74
   0  18  -5    6.71    1.57
   0 -18  -5    5.31    1.29
   0  18   6    3.75    1.62
   0  18  -6    1.09    1.18
   0  18   6    3.06    1.15
   0  18  -6    2.75    1.14
   0 -18   6    1.24    1.75
   0 -18   7   26.03    4.65
   0 -18   7   29.65    3.65
   0  18   7   30.55    3.59
   0  18   7   32.56    3.32
   0 -18   8   99.86    8.65
   0  18   8  111.43    7.45
   0 -18   8  108.16    7.03
   0  18   9    7.33    1.45
   0  18   9    9.35    1.56
   0 -18   9    7.47    1.86
   0 -18   9    7.05    1.30
   0  18  10   28.81    2.21
   0  18  10   31.05    2.29
   0 -19   0    0.87    1.10
   0 -19   0    1.64    1.04
   0  19   0    0.22    0.77
   0  19   1   97.97    6.57
   0 -19   1  105.54    7.08
   0 -19  -1  104.68    6.95
   0 -19  -1   98.11    6.78
   0 -19   1   95.28    6.84
   0 -19   1   90.24    6.46
   0 -19   2  107.15    7.50
   0  19   2  116.60    7.09
   0  19  -2  118.24    7.64
   0 -19   2  108.23    7.92
   0 -19  -2  117.56    7.68
   0  19   2  117.17    7.36
   0 -19  -2  125.03    7.82
   0  19   3   46.97    3.80
   0 -19  -3   51.43    4.22
   0  19   3   48.27    3.81
   0 -19  -3   51.78    4.15
   0 -19   3   45.57    4.51
   0  19  -3   44.47    4.12
   0 -19  -4   23.85    2.69
   0 -19   4   27.62    3.85
   0 -19   4   20.89    3.21
   0  19   4   26.37    2.72
   0  19  -4   24.36    2.87
   0  19   5    9.25    2.03
   0  19  -5    7.94    1.71
   0 -19  -5   11.25    1.76
   0  19   5    8.35    1.66
   0 -19   5   11.37    2.64
   0 -19   5    5.82    2.15
   0  19  -6    0.33    1.22
   0 -19   6   -0.21    1.32
   0  19  -6    0.63    0.92
   0  19   6    1.05    0.96
   0  19   6    0.92    1.18
   0 -19   7    2.70    1.27
   0 -19   7    2.09    2.00
   0  19   7    2.88    1.41
   0  19   7    2.43    1.19
   0 -19   8   63.75    4.69
   0  19   8   68.88    5.03
   0 -19   8   71.71    6.20
   0  19   9   19.99    1.99
   0 -19   9   17.64    1.74
   0 -19   9   16.86    2.28
   0  19   9   19.29    2.06
   0 -20   0   95.55    6.77
   0  20   0   92.80    6.51
   0 -20   0  103.30    6.55
   0 -20   0   89.53    6.65
   0 -20   1    0.28    0.93
   0 -20  -1    1.53    1.16
   0 -20   1    0.46    0.93
   0  20   1    2.26    1.02
   0 -20   1    1.49    1.26
   0 -20  -2  115.36    7.21
   0 -20   2   98.13    6.91
   0 -20   2  100.30    7.31
   0  20  -2  100.78    7.00
   0  20   2   97.64    6.67
   0  20   3   10.26    1.61
   0 -20  -3   13.26    2.06
   0 -20   3    9.90    2.14
   0  20   3   11.72    1.65
   0  20  -3   10.58    1.95
   0  20  -4  125.13    8.66
   0 -20   4  125.33    9.28
   0 -20  -4  149.30    8.76
   0 -20   4  149.57    9.93
   0  20   4  130.42    8.31
   0 -20   5    2.23    1.51
   0 -20   5    2.53    1.67
   0  20   5    3.35    1.46
   0 -20  -5    3.20    1.17
   0  20   5    2.54    1.06
   0  20  -5    3.09    1.19
   0  20   6   33.48    3.19
   0  20  -6   30.01    3.09
   0  20   6   35.01    3.54
   0 -20   6   33.57    3.85
   0  20  -6   33.14    3.52
   0 -20   7   14.33    2.83
   0  20   7   15.40    2.10
   0  20   7   14.80    2.14
   0  20   8    1.84    1.00
   0 -20   8    2.91    0.87
   0 -20   8    2.03    1.41
   0  20   8    4.15    1.16
   0 -20   9   13.52    1.67
   0  20   9   13.56    1.45
   0  21   0   -0.12    0.85
   0 -21   0   -0.27    1.05
   0 -21   0    0.27    0.88
   0 -21   1   19.01    2.43
   0 -21  -1   17.35    2.45
   0  21   1   14.47    2.14
   0 -21   1   14.97    2.40
   0  21  -1   17.98    2.48
   0 -21  -1   19.28    2.50
   0 -21   1   14.32    2.44
   0 -21   2   24.47    3.08
   0 -21   2   22.84    2.79
   0  21   2   25.08    2.70
   0  21  -2   29.47    3.09
   0 -21  -2   30.61    3.19
   0 -21   3   52.24    4.94
   0  21   3   55.56    4.23
   0  21   3   57.95    4.41
   0 -21  -3   59.81    4.82
   0  21  -3   63.50    4.94
   0  21  -4   16.86    2.39
   0 -21   4   13.98    2.58
   0  21   4   16.06    2.03
   0 -21   4   18.81    2.85
   0 -21  -4   18.58    2.37
   0 -21  -5   73.05    5.36
   0 -21   5   69.72    6.22
   0 -21   5   83.60    6.44
   0  21   5   79.24    5.43
   0  21   5   74.93    5.66
   0  21  -5   71.97    5.55
   0  21  -6  134.56    8.91
   0  21  -6  135.91    8.65
   0  21   6  154.06    9.10
   0 -21   6  147.30    9.40
   0  21   6  144.22    8.70
   0 -21   7    9.65    2.25
   0  21   7   10.00    1.71
   0  21   7   11.32    1.71
   0  21   8    1.76    0.79
   0  21   8    2.43    0.89
   0 -21   8    2.85    1.29
   0  22   0   10.78    1.88
   0 -22   0   15.43    2.11
   0 -22   0   14.40    2.31
   0 -22   0   13.11    2.17
   0  22   1   76.77    5.74
   0 -22   1   74.57    6.10
   0 -22   1   75.87    5.76
   0  22  -1   78.14    5.94
   0 -22  -1   74.07    5.99
   0 -22  -1   82.67    6.01
   0 -22   2   10.55    1.92
   0 -22   2   11.70    2.19
   0  22   2   10.58    1.75
   0 -22  -2    9.67    1.93
   0  22  -2   11.94    2.06
   0  22  -3   23.12    2.82
   0 -22  -3   25.70    2.86
   0 -22   3   17.68    2.77
   0  22   3   20.59    2.20
   0  22   3   21.97    2.41
   0  22   4   20.29    2.26
   0 -22   4   22.05    2.90
   0 -22   4   17.35    2.83
   0  22  -4   22.27    2.73
   0 -22  -4   20.96    2.52
   0 -22   5   35.23    4.05
   0 -22  -5   46.47    3.67
   0  22   5   42.65    3.70
   0  22   5   37.04    3.37
   0 -22   5   46.21    4.19
   0  22  -5   41.88    3.75
   0  22   6    0.55    0.77
   0  22  -6    0.62    0.88
   0  22   6    0.10    0.89
   0 -22   6   -0.24    0.83
   0  22  -6    0.94    0.74
   0  22   7   26.84    2.53
   0 -22   7   30.23    3.17
   0 -22   8   15.36    1.85
   0  22   8   16.71    1.73
   0  23   0    1.61    1.01
   0 -23   0    0.41    0.97
   0 -23   0    0.83    1.23
   0 -23   0    1.31    1.07
   0  23   1    2.59    1.13
   0 -23  -1    2.09    1.14
   0  23  -1    3.94    1.40
   0 -23   1    4.17    1.34
   0 -23   1    2.57    1.22
   0 -23  -1    7.57    1.64
   0 -23  -1    3.39    1.47
   0  23  -2    5.66    1.57
   0 -23   2    6.98    1.77
   0 -23  -2    6.04    1.67
   0 -23  -2    6.45    1.57
   0  23   2    5.71    1.39
   0  23  -3    3.85    1.48
   0 -23   3    4.03    1.53
   0 -23  -3    3.23    1.28
   0  23   3    2.84    0.98
   0 -23   4   22.55    2.74
   0 -23  -4   16.87    2.27
   0  23   4   16.32    1.95
   0 -23   4   17.09    2.63
   0  23  -4   18.18    2.42
   0 -23   5   19.07    2.47
   0  23   5   20.21    2.33
   0  23   5   19.86    2.15
   0 -23  -5   18.77    2.19
   0  23  -5   23.93    2.55
   0  23   6   80.50    5.21
   0  23  -6   74.48    5.19
   0 -23   6   84.63    5.44
   0  23  -6   76.42    5.13
   0 -23   7    5.10    1.32
   0  23   7    7.94    1.19
   0  23   8    1.74    0.56
   0 -23   8    2.01    0.67
   0  24   0    0.36    1.06
   0 -24   0    0.13    1.03
   0 -24   0   -0.59    1.19
   0  24   1   17.19    2.29
   0  24  -1   15.64    2.35
   0 -24  -1   18.66    2.65
   0 -24   1   16.84    2.49
   0 -24   1   14.03    2.21
   0 -24  -1   21.16    2.59
   0 -24  -1   15.49    2.16
   0 -24   2   29.29    3.31
   0 -24  -2   29.71    3.32
   0  24   2   30.50    3.01
   0 -24  -2   31.81    3.22
   0  24  -2   30.90    3.37
   0 -24  -2   40.19    3.25
   0  24  -3   38.03    3.76
   0 -24  -3   35.72    3.60
   0 -24   3   36.12    3.84
   0 -24  -3   42.15    3.70
   0  24   3   39.68    3.40
   0  24  -4   29.68    3.09
   0 -24   4   27.33    3.03
   0  24   4   27.81    2.58
   0 -24  -4   25.94    2.83
   0 -24   4   26.26    3.19
   0 -24  -5   12.99    1.74
   0  24   5   12.44    1.75
   0 -24   5   11.73    1.82
   0  24  -5   11.74    1.76
   0  24  -5   10.33    1.72
   0  24   5   12.18    1.60
   0  24   6   97.07    5.96
   0 -24   6   95.61    6.58
   0 -24  -6  113.51    5.92
   0  24  -6   90.62    5.91
   0 -24   7    0.39    0.68
   0  24   7    0.58    0.64
   0 -25   0   -0.67    1.12
   0 -25   0   -0.12    0.95
   0  25   0    0.46    0.95
   0  25  -1    1.54    1.13
   0 -25   1    0.89    1.10
   0 -25  -1    2.22    1.14
   0 -25   1    1.15    1.12
   0 -25  -1    1.54    1.14
   0 -25  -1    1.89    1.33
   0  25   1    0.98    0.87
   0 -25  -2  146.28    8.59
   0 -25   2  123.49    8.41
   0 -25  -2  129.69    8.00
   0  25  -2  124.45    8.35
   0 -25  -2  148.41    8.48
   0  25   2  122.54    7.98
   0 -25   3   17.47    2.28
   0  25  -3   16.20    2.24
   0 -25  -3   17.54    2.17
   0  25   3   15.39    1.89
   0 -25   3   14.70    2.34
   0 -25  -3   16.89    2.26
   0 -25  -3   22.95    2.28
   0  25  -4  100.95    6.91
   0 -25   4  102.40    7.22
   0 -25  -4   97.98    6.72
   0 -25  -4  117.38    6.71
   0 -25  -4  119.89    6.94
   0 -25   4  107.40    6.99
   0  25   4  112.86    7.24
   0 -25  -5   56.87    3.52
   0  25   5   48.22    3.32
   0 -25  -5   48.59    3.50
   0 -25   5   41.80    3.50
   0  25  -5   48.37    3.65
   0  25  -5   44.48    3.57
   0 -25   6   33.78    2.95
   0  25   6   35.45    2.52
   0  25  -6   32.78    2.46
   0 -25   7    2.22    0.64
   0  25   7    0.94    0.40
   0 -26   0  284.68   15.95
   0  26   0  297.65   16.19
   0 -26   0  300.37   16.26
   0 -26  -1    0.65    0.93
   0 -26   1    0.11    0.93
   0 -26  -1   -0.10    1.01
   0  26   1    0.90    0.87
   0  26  -1    2.30    1.18
   0 -26   2   15.59    2.16
   0  26   2   14.42    1.82
   0  26  -2   10.98    1.97
   0 -26  -2   11.85    1.74
   0 -26  -2   12.64    1.83
   0 -26  -3    9.16    1.53
   0  26  -3    9.22    1.53
   0 -26   3    8.83    1.73
   0  26   3   10.94    1.45
   0  26  -3   10.49    1.80
   0 -26   3    8.82    1.59
   0 -26  -3    9.46    1.48
   0  26   4    0.79    0.86
   0 -26  -4    2.22    0.85
   0 -26  -4    2.40    0.85
   0  26  -4    1.98    0.96
   0 -26   4    1.59    0.85
   0 -26   4    1.81    1.08
   0 -26  -5    9.24    1.14
   0  26  -5    8.80    1.26
   0  26  -5    7.62    1.21
   0 -26   6    2.47    0.78
   0  27   0    0.67    1.02
   0 -27   0    0.79    1.00
   0  27  -1   47.87    3.79
   0  27   1   45.21    3.59
   0 -27  -1   41.96    3.56
   0 -27  -1   44.92    3.54
   0 -27   1   44.74    3.72
   0 -27  -2   22.75    2.29
   0 -27  -2   24.76    2.41
   0 -27   2   23.02    2.55
   0  27   2   25.11    2.33
   0  27  -3   65.58    4.40
   0 -27   3   64.25    4.68
   0  27   3   66.99    4.76
   0  27  -3   61.81    4.51
   0 -27  -3   61.10    4.28
   0 -27  -3   59.81    4.18
   0 -27   3   65.49    4.56
   0 -27   4   24.18    2.19
   0  27   4   25.52    2.39
   0 -27  -4   23.35    2.02
   0  27  -4   25.29    2.33
   0 -27  -4   24.23    2.07
   0  27  -5    2.77    0.72
   0  27  -5    2.99    0.76
   0 -27   6    0.05    0.38
   0  28   0  216.74   11.56
   0 -28   0  196.93   11.37
   0 -28   1   54.14    4.06
   0 -28  -1   55.60    3.97
   0  28  -1   52.70    4.05
   0  28   1   61.06    4.06
   0  28   2   91.76    5.66
   0  28  -2   91.24    5.89
   0 -28   2   90.92    5.95
   0 -28   2  101.25    6.08
   0 -28  -2   92.71    5.66
   0  28   2  102.63    6.24
   0 -28  -2   89.21    5.70
   0 -28   3   73.71    4.59
   0 -28  -3   60.15    4.19
   0  28  -3   67.47    4.31
   0  28  -3   72.69    4.63
   0 -28  -3   70.00    4.29
   0  28   3   73.18    4.75
   0 -28   3   63.95    4.59
   0  28  -4    0.67    0.64
   0  28  -4    1.16    0.78
   0 -28  -4   -0.04    0.46
   0  28   4    0.25    0.50
   0 -28   5    1.11    0.54
   0  29   0    0.62    0.68
   0 -29   0    0.67    0.63
   0  29   0    0.81    0.76
   0  29   1    6.54    1.09
   0  29  -1    7.03    1.19
   0  29  -1    7.42    1.29
   0 -29   1    6.25    1.11
   0 -29  -1    6.02    1.01
   0 -29   2   29.36    2.33
   0 -29  -2   23.85    2.01
   0  29   2   27.26    2.07
   0  29  -2   25.90    2.23
   0 -29   2   24.80    2.23
   0  29   2   26.89    2.42
   0  29   3   16.63    1.73
   0  29  -3   17.20    1.69
   0 -29   3   16.98    1.55
   0  29  -4    1.42    0.49
   0  29  -4    1.13    0.49
   0  30   0    9.61    1.18
   0 -30   0    7.89    1.02
   0  30   0   10.25    1.34
   0 -30   1   17.84    1.65
   0  30   1   20.35    1.69
   0  30  -1   22.26    1.88
   0 -30   1   19.47    1.79
   0  30  -1   22.29    1.91
   0  30  -2    4.43    0.75
   0  30   2    6.00    0.99
   0 -30   2    5.12    0.79
   0  30  -3    1.78    0.54
   0  30  -3    1.41    0.50
   0  31   0    0.19    0.34
   0  31  -1    3.85    0.66
   1   0   1  168.94    8.61
  -1   0   1  169.10    8.46
   1   0  -1  157.93    8.50
  -1   0   1  171.91    8.52
   1   0  -1  159.37    8.42
   1   0   2    2.29    0.75
  -1   0   2    2.62    0.70
  -1   0   2    2.06    0.75
   1   0  -2    2.80    0.77
   1   0   2    3.41    0.84
  -1   0   3   85.86    5.65
   1   0  -3   86.98    6.09
   1   0   3   85.63    5.82
   1   0   3   83.42    5.70
  -1   0  -3   78.81    5.60
  -1   0  -3   91.83    5.80
  -1   0  -3   77.77    5.95
  -1   0   3   81.57    5.58
   1   0   4   61.24    5.02
  -1   0   4   58.27    4.88
   1   0  -4   60.64    5.40
  -1   0  -4   64.72    5.13
  -1   0  -4   64.48    5.60
   1   0  -4   59.59    5.07
  -1   0   4   61.54    4.95
  -1   0  -4   60.36    5.01
   1   0  -4   59.18    4.90
   1   0   4   61.16    5.18
   1   0   5  243.22   14.46
  -1   0  -5  223.54   13.79
   1   0  -5  216.96   14.00
  -1   0   5  212.78   13.54
   1   0  -5  219.43   13.68
  -1   0  -5  226.95   13.91
   1   0   5  206.04   13.64
  -1   0  -5  210.84   14.51
   1   0  -5  210.75   14.44
  -1   0   6   13.25    1.65
  -1   0   6   15.39    1.87
   1   0   6   17.16    1.69
  -1   0   6   15.93    1.75
  -1   0   6   16.52    1.71
   1   0   6   17.07    1.81
   1   0   6   13.50    1.81
   1   0   7   12.90    1.99
   1   0   7   15.46    1.93
  -1   0   7   13.50    2.04
  -1   0   7   17.43    1.92
  -1   0   7   12.32    1.76
   1   0   7   16.17    1.79
  -1   0   7   16.69    2.00
  -1   0   8   26.68    2.92
   1   0   8   22.10    2.86
  -1   0   8   23.93    3.04
  -1   0   8   26.27    2.65
   1   0   8   27.94    2.61
   1   0   8   25.57    2.80
  -1   0   8   23.41    2.75
   1   0   9   82.28    6.18
  -1   0   9   86.57    6.46
  -1   0   9   88.66    6.04
  -1   0   9   88.78    6.75
  -1   0   9   87.42    6.32
   1   0   9   86.27    5.84
   1   0   9   84.68    6.64
  -1   0  10   83.70    6.47
  -1   0  10   90.48    6.36
  -1   0  10   92.27    6.06
   1   0  10   89.22    6.57
   1   0  10   95.74    6.39
  -1   0  10   83.26    6.55
   1   0  11   12.10    1.81
   1   0  11    9.46    1.90
  -1   0  11   10.43    1.75
  -1   0  11   10.42    1.89
   1   0  12   10.31    1.54
  -1   0  12    8.03    1.54
  -1   0 -12    7.76    1.19
   1   0 -12    8.02    1.10
  -1   0  12   11.33    1.67
   1   0  12    9.67    1.67
  -1   0  12    8.72    1.67
   1   1 -12    8.59    1.18
   1  -1  12   11.14    1.86
  -1   1  12   13.52    1.82
  -1   1  12   11.53    1.79
  -1   1  12   13.46    1.86
  -1  -1 -12    8.87    1.27
   1  -1  12   12.17    1.69
  -1   1  11   21.69    2.38
   1  -1  11   20.51    2.36
   1  -1  11   16.35    2.42
  -1   1  11   22.45    2.59
   1  -1  10    7.53    1.62
  -1   1  10    6.55    1.56
   1  -1  10    6.53    1.85
  -1   1  10    5.59    1.31
  -1   1  10    6.34    1.91
  -1   1   9  215.44   12.66
  -1   1   9  203.85   12.14
  -1   1   9  195.34   12.26
  -1   1   9  209.81   11.89
   1  -1   9  203.07   12.17
   1  -1   9  198.40   12.48
   1  -1   9  202.79   11.64
  -1   1   8    7.99    1.60
   1  -1   8   11.43    1.63
   1  -1   8    9.59    1.76
  -1   1   8   11.05    1.67
  -1   1   8   10.37    1.77
   1  -1   8   10.84    2.00
  -1   1   8   12.49    2.14
   1  -1   7    3.13    1.16
  -1   1   7    3.72    0.98
  -1   1   7    2.73    0.87
   1  -1   7    2.11    0.87
  -1   1   7    3.79    0.93
  -1   1   7    2.59    1.02
   1  -1   7    3.36    0.88
   1  -1   6   14.96    1.67
  -1   1   6   13.20    1.61
   1  -1   6   13.22    1.49
  -1   1   6   13.06    1.58
  -1   1   6   12.80    1.67
  -1   1   6   13.23    1.52
  -1   1   6   14.62    2.76
  -1  -1  -5  448.70   26.70
  -1   1   5  428.07   25.33
   1  -1   5  500.77   26.57
   1  -1   5  467.14   25.84
  -1   1   5  431.26   25.44
   1   1  -5  442.13   25.66
  -1  -1  -5  512.81   26.26
  -1  -1  -5  478.15   25.84
   1   1  -5  496.08   26.29
   1   1  -5  460.70   26.65
  -1  -1  -4   65.85    5.09
   1  -1   4   59.94    5.09
   1  -1   4   56.83    4.83
  -1   1   4   56.65    4.71
  -1  -1  -4   51.13    5.12
  -1  -1  -4   61.08    4.90
   1   1  -4   53.20    5.08
  -1   1   3   22.16    2.30
  -1  -1  -3   22.04    2.37
  -1  -1  -3   25.52    2.55
   1  -1   3   19.97    2.34
   1   1  -3   21.30    2.51
   1   1  -3   22.67    2.45
   1  -1   3   22.17    2.40
  -1   1   2   93.51    5.44
  -1  -1  -2   85.20    5.56
  -1  -1  -2   94.85    5.55
  -1  -1  -2   90.41    5.47
   1   1  -2   80.65    5.52
   1  -1   2   93.92    5.57
   1   1  -2   94.86    5.61
   1  -1   1  823.69   39.12
  -1   1   1  721.59   38.70
  -1  -1  -1  851.61   38.80
  -1   1   0   44.66    2.44
  -1  -1   0   47.15    2.45
  -1  -1   1  775.95   38.04
   1  -1  -1  779.24   38.12
   1  -1  -1  781.84   37.89
   1   1   1  767.56   38.04
   1   1   2   80.03    4.84
  -1  -1   2   80.72    4.62
  -1  -1   2   75.82    4.76
   1   1   2   75.73    4.84
  -1   1  -2   79.63    5.06
   1  -1  -2   77.76    4.76
   1  -1  -2   79.46    4.71
   1  -1  -3   24.21    2.36
  -1  -1   3   22.51    2.35
   1  -1  -3   19.97    2.24
   1  -1  -3   23.35    2.53
  -1  -1   3   20.79    2.21
   1   1   3   21.82    2.43
   1   1   3   20.87    2.34
  -1   1  -3   20.35    2.56
   1   1   4   54.56    4.67
   1   1   4   58.11    4.91
  -1   1  -4   51.58    4.99
  -1   1  -4   49.99    4.48
   1  -1  -4   58.80    4.89
  -1  -1   4   54.33    4.54
  -1  -1   4   52.65    4.53
   1  -1  -4   50.51    4.96
   1  -1  -4   49.43    4.41
  -1   1  -5  474.09   25.43
   1  -1  -5  474.14   25.67
  -1   1  -5  453.23   25.24
  -1  -1   5  457.86   25.25
  -1  -1   5  443.87   25.00
  -1   1  -5  450.29   26.10
   1  -1  -5  412.03   25.82
   1  -1  -5  453.01   25.01
   1   1   5  442.39   25.16
  -1  -1   6   17.95    1.79
  -1  -1   6   16.69    2.11
   1   1   6   13.87    1.80
   1   1   6   14.37    1.68
   1   1   6   17.53    1.72
   1   1   6   20.55    3.42
  -1  -1   6   15.41    1.76
  -1  -1   7    4.65    1.04
  -1  -1   7    1.97    0.82
   1   1   7    6.71    1.37
  -1  -1   7    3.39    1.21
   1   1   7    4.06    0.99
   1   1   7    2.99    0.82
  -1  -1   7    4.93    1.16
  -1  -1   8    8.27    1.65
   1   1   8    9.77    1.49
   1   1   8    9.74    1.94
  -1  -1   8    8.06    1.45
   1   1   8   10.09    1.69
  -1  -1   8    8.36    1.67
  -1  -1   8    6.68    1.74
  -1  -1   9  177.51   11.90
   1   1   9  200.17   11.85
  -1  -1   9  202.24   11.62
  -1  -1   9  206.39   12.05
   1   1   9  202.95   11.46
   1   1   9  202.36   12.31
  -1  -1   9  202.74   12.48
   1   1  10   10.34    1.77
   1   1  10    8.46    1.93
  -1  -1  10    8.33    1.86
  -1  -1  10    8.41    1.53
  -1  -1  10    8.81    2.04
   1   1  10    9.06    1.48
  -1  -1  10    9.34    1.83
   1   1  11   16.80    2.32
  -1  -1  11   18.91    2.26
   1   1  11   15.30    2.02
  -1  -1  11   15.42    2.32
   1  -1 -12    8.01    1.11
  -1  -1  12   11.73    1.75
   1   1  12   11.22    1.72
  -1  -1  12   11.67    1.74
  -1  -1  12   12.66    1.90
   1   1  12   12.76    1.73
  -1   1 -12    6.74    1.17
   1  -2  12   10.42    1.90
   1   2 -12    7.74    1.19
  -1  -2 -12   11.00    1.37
   1  -2  12   14.02    1.79
  -1   2  12   13.77    1.90
  -1   2  12   14.23    1.84
  -1   2  12   12.11    1.82
  -1   2  11   11.35    1.76
   1  -2  11   12.59    1.86
  -1   2  11   10.11    1.85
   1  -2  11    9.55    1.89
  -1   2  11   10.20    1.43
  -1   2  10   43.55    4.07
   1  -2  10   43.25    3.89
   1  -2  10   38.91    4.05
  -1   2  10   42.86    3.82
  -1   2  10   40.46    3.52
  -1   2   9   15.10    2.21
   1  -2   9   12.23    2.45
   1  -2   9   16.20    1.99
  -1   2   9   14.86    2.12
   1  -2   9   15.19    2.31
  -1   2   9   14.95    2.42
  -1   2   9   14.31    2.46
  -1   2   8   27.09    2.66
   1  -2   8   23.12    2.98
  -1   2   8   27.02    3.05
   1  -2   8   24.14    2.48
   1  -2   8   24.88    2.81
  -1   2   8   22.41    2.69
  -1   2   8   25.80    2.76
  -1   2   7   75.93    4.99
  -1   2   7   76.85    5.32
   1  -2   7   71.53    5.44
  -1   2   7   68.30    5.03
  -1   2   7   72.79    5.03
   1  -2   7   70.43    5.14
   1  -2   7   71.49    4.89
  -1   2   6  106.95    8.72
  -1   2   6   97.71    6.38
  -1   2   6  104.26    6.55
  -1   2   6  111.42    6.42
  -1   2   6  107.72    6.49
   1  -2   6  108.76    6.36
   1  -2   6  106.00    6.54
   1   2  -5  189.26   12.35
  -1   2   5  178.88   11.84
  -1  -2  -5  206.77   12.57
   1   2  -5  178.99   12.56
  -1  -2  -5  197.57   12.13
   1  -2   5  174.46   11.89
  -1   2   5  179.20   11.81
  -1  -2  -5  147.99   12.28
   1  -2   5  205.37   12.78
   1  -2   4  118.89    8.13
  -1   2   4  108.65    7.84
  -1   2   4  108.74    7.84
   1   2  -4  122.15    8.50
  -1  -2  -4  126.99    8.18
  -1  -2  -4  142.57    8.60
   1  -2   4  119.95    8.32
   1   2  -3   55.27    4.37
  -1  -2  -3   59.01    4.34
  -1  -2  -3   45.83    4.10
  -1   2   3   49.49    3.96
   1  -2   3   57.71    4.31
  -1  -2  -3   52.62    4.06
  -1   2   3   49.89    4.02
   1   2  -3   58.10    4.39
  -1  -2  -2   47.58    3.59
  -1  -2  -2   52.90    3.45
  -1  -2  -2   56.31    3.61
  -1   2   2   45.39    3.27
  -1   2   2   48.83    3.47
   1   2  -2   37.39    3.32
   1   2  -2   48.52    3.50
   1  -2   2   48.37    3.81
  -1   2   1   27.49    2.12
   1  -2   1   28.55    2.09
   1   2  -1   32.84    2.07
  -1   2   1   30.33    1.98
   1  -2   1   30.04    2.40
  -1  -2  -1   28.43    2.06
  -1  -2   0 2317.09  103.44
  -1   2   0 1884.46  103.43
   1  -2   0 1811.11  103.47
   1   2   0 2328.90  103.44
  -1   2  -1   35.77    2.45
   1   2   1   35.11    2.49
   1   2   1   34.04    2.42
  -1   2  -1   43.16    2.70
  -1  -2   1   35.05    2.36
   1  -2  -1   32.50    2.51
   1  -2  -1   39.63    2.32
  -1   2  -2   62.19    4.44
   1   2   2   68.95    4.47
   1  -2  -2   69.78    4.50
  -1  -2   2   70.21    4.33
   1   2   2   62.36    4.31
   1  -2  -2   71.44    4.16
   1   2   3   50.90    4.22
   1  -2  -3   51.71    3.94
   1  -2  -3   55.13    4.30
  -1  -2   3   54.07    4.13
  -1  -2   3   51.53    3.92
  -1   2  -3   48.24    4.27
   1  -2  -3   52.32    4.17
   1   2   3   52.77    4.13
  -1   2  -4  108.01    8.05
   1  -2  -4  114.75    7.88
  -1  -2   4  114.25    7.54
   1   2   4   97.77    7.44
  -1  -2   4  112.48    7.60
   1  -2  -4  108.94    7.41
   1  -2  -5  186.83   11.38
  -1   2  -5  176.78   11.49
  -1   2  -5  144.25   11.57
   1   2   5  164.36   11.34
   1  -2  -5  185.09   11.87
  -1   2  -5  163.12   11.29
   1  -2  -5  148.18   11.80
  -1  -2   5  177.27   11.43
   1   2   5  160.79   11.25
  -1  -2   5  184.06   11.46
  -1  -2   6  114.47    6.86
  -1  -2   6  122.89    7.56
   1   2   6  113.20    6.92
   1   2   6  114.02    7.00
  -1  -2   6  113.96    7.01
   1   2   6  117.09    6.80
   1   2   7   72.81    5.15
   1   2   7   72.42    4.79
  -1  -2   7   70.32    4.87
  -1  -2   7   62.80    4.94
  -1  -2   7   66.08    4.99
   1   2   7   76.78    5.05
   1   2   8   27.09    3.09
   1   2   8   27.94    2.66
   1   2   8   29.88    2.91
  -1  -2   8   27.53    2.97
  -1  -2   8   21.49    2.74
   1   2   9   20.34    2.50
  -1  -2   9   19.37    2.32
  -1  -2   9   18.95    2.53
   1   2   9   18.07    2.59
  -1  -2   9   15.79    2.76
   1   2   9   18.33    2.20
  -1  -2   9   14.18    2.44
  -1  -2  10   41.89    3.93
  -1  -2  10   36.39    3.30
   1   2  10   37.39    3.22
  -1  -2  10   33.28    3.74
   1   2  10   42.93    3.71
  -1  -2  10   38.75    3.73
   1   2  10   36.41    3.76
  -1  -2  11   11.50    1.85
   1   2  11   11.92    1.92
  -1  -2  11   10.90    2.00
   1   2  11   12.46    1.76
   1   2  12   13.24    1.83
  -1  -2  12   12.12    1.92
   1  -2 -12    9.12    1.19
  -1  -2  12   12.61    1.81
  -1   2 -12    9.24    1.36
   1   2  12   13.57    1.78
  -1   3  12    5.73    1.34
   1  -3  12    5.87    1.25
  -1   3  12    6.18    1.44
  -1   3  12    5.94    1.25
   1   3 -12    3.93    0.88
  -1  -3 -12    4.78    0.94
   1  -3  12    4.88    1.51
  -1   3  11   18.55    2.21
  -1   3  11   14.69    1.76
  -1  -3 -11   15.12    1.80
   1  -3  11   15.83    2.10
  -1   3  11   13.95    2.02
   1  -3  11   15.93    2.46
  -1   3  11   17.80    2.33
   1  -3  10   59.03    4.89
  -1   3  10   61.17    5.08
   1  -3  10   53.77    5.04
  -1   3  10   63.35    4.63
  -1   3  10   66.12    4.90
  -1   3   9    9.62    1.73
   1  -3   9    6.88    1.69
  -1   3   9    8.60    1.93
  -1   3   9    6.92    1.50
   1  -3   9    7.35    1.41
   1  -3   9    5.87    1.87
  -1   3   8  158.57    9.87
   1  -3   8  166.10   10.01
  -1   3   8  163.39    9.80
   1  -3   8  163.18    9.57
  -1   3   8  168.02   10.15
  -1   3   8  172.28    9.75
   1  -3   8  140.85   10.06
   1  -3   7    6.66    1.32
  -1   3   7    7.87    1.30
   1  -3   7    7.16    1.24
  -1   3   7    7.29    1.32
  -1   3   7    7.83    1.44
   1  -3   7    6.68    1.60
  -1   3   7    5.13    1.12
  -1   3   6    4.69    1.02
   1  -3   6    5.88    1.11
  -1   3   6    4.31    0.94
   1  -3   6    7.83    1.47
   1  -3   6    5.57    1.01
  -1   3   6    6.49    1.07
  -1   3   6    4.93    1.05
   1  -3   5  277.12   16.69
   1  -3   5  318.39   17.53
   1   3  -5  247.86   16.83
  -1  -3  -5  293.88   16.63
  -1   3   5  264.78   16.47
  -1   3   5  256.87   16.36
  -1  -3  -4  287.58   16.49
  -1   3   4  281.63   16.09
   1   3  -4  294.59   16.61
   1   3  -4  298.03   16.62
   1  -3   4  301.57   16.56
  -1  -3  -4  299.70   16.24
   1  -3   4  247.22   15.92
  -1  -3  -4  241.05   16.55
  -1   3   4  283.81   16.10
   1   3  -3   98.48    6.68
  -1   3   3   94.67    6.53
  -1  -3  -3  106.28    6.97
  -1  -3  -3  108.96    6.57
   1   3  -3   89.86    6.62
  -1   3   3   96.27    6.41
  -1   3   2    1.35    0.77
   1   3  -2    3.38    0.94
  -1  -3  -2    2.82    0.82
  -1  -3  -2    2.26    1.00
   1  -3   2    3.85    1.19
   1   3  -1  173.46    7.99
   1  -3   1  145.89    8.34
   1  -3   1  165.97    8.25
  -1  -3  -1  136.62    8.13
  -1   3   1  137.17    7.85
  -1   3   1  138.24    8.16
   1  -3   0    0.85    0.60
  -1   3   0    0.62    0.70
   1   3   0    0.42    0.39
   1  -3   0    1.04    0.52
  -1  -3   0    0.32    0.41
  -1   3   0    0.53    0.44
   1  -3   0   27.08   84.60
  -1  -3   0    0.98    0.74
  -1  -3   1  171.55    8.57
  -1   3  -1  162.78    8.61
   1   3   1  140.85    8.48
  -1   3  -1  165.14    8.64
   1   3   2    1.16    0.70
  -1   3  -2    0.40    0.65
  -1   3  -2    1.62    0.84
   1   3   2    2.08    0.90
   1   3   2    1.90    0.81
   1  -3  -2    1.43    0.62
   1  -3  -2    2.10    0.93
   1  -3  -3  104.07    6.82
   1  -3  -3  106.65    6.36
   1  -3  -3   79.51    6.34
  -1  -3   3  111.73    6.45
  -1   3  -3   78.53    6.36
   1   3   3   92.83    6.46
  -1  -3   3  106.17    6.64
   1  -3  -4  295.02   17.09
   1   3   4  280.91   16.88
  -1  -3   4  318.74   17.12
   1  -3  -4  322.87   16.81
  -1   3  -4  235.27   16.74
   1   3   4  276.46   16.79
  -1  -3   4  311.39   16.86
   1  -3  -4  341.12   17.56
  -1  -3   5  287.21   15.90
   1   3   5  250.79   15.67
   1   3   5  239.43   15.58
  -1   3  -5  204.74   15.52
   1  -3  -5  283.96   15.58
   1  -3  -5  211.75   16.15
  -1  -3   5  266.87   15.69
   1  -3  -5  292.80   16.49
  -1  -3   6   10.33    1.35
  -1  -3   6    9.17    1.60
   1   3   6    7.92    1.15
  -1  -3   6    8.58    1.36
   1   3   6    9.49    1.33
   1   3   6    8.45    1.32
   1   3   7    5.97    1.35
   1   3   7    6.91    1.19
   1   3   7    6.62    1.22
  -1  -3   7    7.58    1.29
  -1  -3   7    7.37    1.40
  -1  -3   8  152.05    9.26
   1   3   8  156.48    9.39
   1   3   8  154.07    9.60
  -1  -3   8  159.37    9.71
  -1  -3   8  137.80    9.46
   1   3   8  162.95    9.24
   1   3   9    9.09    1.94
   1   3   9    9.13    1.69
  -1  -3   9    5.47    1.42
   1   3   9    9.73    1.64
  -1  -3   9    6.96    1.89
  -1  -3   9    8.22    1.84
  -1  -3  10   65.86    5.16
   1   3  10   59.60    4.73
  -1  -3  10   63.19    5.18
   1   3  10   57.69    4.40
  -1  -3  10   57.37    4.50
   1   3  10   65.06    5.06
   1  -3 -11   16.65    1.83
   1   3  11   15.74    2.05
  -1  -3  11   12.57    2.18
  -1  -3  11   15.72    2.23
   1   3  11   17.28    2.22
   1  -3 -12    3.86    0.81
  -1  -3  12    7.72    1.68
   1   3  12    6.90    1.41
  -1  -3  12    4.48    1.28
   1   3  12    4.96    1.24
  -1  -4 -12    6.02    1.06
  -1   4  12   11.40    1.68
  -1   4  12   10.09    1.76
   1  -4  12    8.43    1.93
   1  -4  12    6.92    1.36
  -1   4  12    7.70    1.51
  -1   4  11    0.79    1.00
  -1   4  11    0.21    0.86
   1  -4  11    0.67    0.95
  -1   4  11    0.22    0.70
  -1   4  11    0.67    0.67
  -1  -4 -11    0.41    0.73
   1  -4  11   -0.13    1.17
   1  -4  10    8.33    1.81
  -1   4  10   10.70    2.05
  -1   4  10    6.81    1.51
  -1   4  10    8.80    1.57
   1  -4  10    5.85    1.89
  -1   4   9   10.64    1.79
   1  -4   9   10.49    1.97
  -1   4   9   13.11    2.04
   1  -4   9   10.57    1.68
  -1   4   9   10.86    2.09
  -1   4   8   58.93    4.60
  -1   4   8   56.71    4.66
  -1   4   8   61.02    4.41
   1  -4   8   53.39    4.19
  -1   4   8   50.74    4.28
  -1   4   8   55.77    4.40
   1  -4   8   55.92    4.63
  -1   4   7    0.10    0.52
   1  -4   7    0.33    0.66
   1  -4   7    0.09    0.49
  -1   4   7    0.36    0.55
  -1   4   7   -0.10    0.66
  -1   4   7    0.56    0.59
  -1   4   6  114.72    6.61
   1  -4   6  123.97    7.43
   1  -4   6  107.39    6.56
  -1   4   6  113.52    6.70
  -1   4   6  103.71    6.62
   1  -4   6  101.58    6.72
  -1   4   6  105.91    6.58
  -1  -4  -5  130.01    8.47
  -1  -4  -5  100.84    8.87
   1  -4   5  105.03    8.17
   1   4  -5   92.19    8.03
   1  -4   5  115.84    8.68
  -1   4   5  100.74    7.98
  -1   4   5  101.57    8.02
   1   4  -4  147.28   10.46
  -1  -4  -4  163.91   11.04
  -1  -4  -4  153.62   11.09
   1   4  -4  165.78   10.87
  -1  -4  -4  196.99   10.74
   1  -4   4  175.84   10.86
  -1   4   4  158.39   10.48
  -1   4   4  164.84   10.47
  -1   4   3   11.08    1.79
  -1  -4  -3   11.97    2.03
   1   4  -3   10.43    1.71
  -1  -4  -3   14.92    1.87
   1  -4   2   17.85    1.97
  -1  -4  -2   18.48    1.84
  -1   4   2   14.58    1.87
   1   4  -2   16.78    1.77
  -1   4   2   13.99    1.66
   1  -4   2   17.35    2.23
   1  -4   1    5.73    1.13
   1   4  -1    6.95    0.83
  -1   4   1    4.68    0.83
  -1  -4  -1    4.34    0.95
  -1  -4  -1    4.38    1.07
   1   4  -1    4.80    1.05
   1  -4   1    7.38    1.10
  -1   4   0   20.35    1.92
   1  -4   0   22.92    1.99
   1   4   0   19.18    1.81
  -1   4   0   17.26    1.82
  -1  -4   0   21.10    1.87
   1   4   1    6.83    1.12
  -1  -4   1    8.82    1.02
  -1   4  -1    6.55    1.05
  -1  -4   1    5.68    0.99
  -1   4  -2   14.03    1.81
   1   4   2   15.98    1.97
  -1  -4   2   18.28    2.01
   1  -4  -2   18.46    1.75
  -1   4  -2   18.63    2.04
   1  -4  -2   16.34    2.16
   1   4   2   14.90    1.97
   1   4   2   16.09    1.84
   1  -4  -3   10.07    1.49
  -1   4  -3    6.87    1.54
   1   4   3    7.56    1.50
   1  -4  -3    6.79    1.59
  -1  -4   3    7.50    1.49
  -1   4  -3    8.99    1.59
   1   4   4  182.03   11.92
  -1  -4   4  201.66   11.81
   1  -4  -4  177.11   12.07
  -1  -4   4  211.52   12.19
   1   4   4  179.38   11.83
   1  -4  -4  210.67   11.75
  -1   4  -4  181.47   11.98
   1   4   5   94.40    7.80
   1  -4  -5  103.09    7.61
  -1  -4   5  101.88    7.89
  -1  -4   5  116.00    8.08
   1   4   5   91.27    7.74
  -1   4  -5   93.95    7.94
   1   4   6  108.34    6.63
  -1  -4   6  103.17    6.79
  -1  -4   6  115.70    7.33
  -1  -4   6  107.61    6.66
   1   4   6  120.57    6.65
   1   4   6  105.96    6.65
  -1  -4   7    1.33    0.71
  -1  -4   7    0.39    0.84
  -1  -4   7    0.89    0.79
   1   4   7    1.29    0.74
   1   4   7    1.28    0.87
   1   4   7    1.09    0.69
  -1  -4   8   52.31    4.60
   1   4   8   59.02    4.33
   1   4   8   58.71    4.48
  -1  -4   8   59.94    4.53
  -1  -4   8   52.58    4.62
   1   4   8   59.81    4.70
   1   4   9    9.55    1.69
   1   4   9    8.73    1.76
  -1  -4   9   11.30    1.79
   1   4   9   10.80    2.01
  -1  -4   9   12.02    2.18
   1   4   9   10.66    1.71
  -1  -4   9   10.18    2.08
   1   4  10    6.43    1.33
  -1  -4  10    9.41    1.55
   1   4  10    7.66    1.75
   1   4  10    7.96    1.63
  -1  -4  10    7.98    1.90
  -1  -4  10    8.08    1.88
  -1  -4  11    0.97    1.02
   1   4  11    1.05    1.07
   1  -4 -11    0.70    0.74
   1   4  11    1.34    1.02
  -1  -4  11    0.54    0.86
  -1  -4  12    7.71    1.59
   1   4  12    7.07    1.38
   1   4  12    7.19    1.40
  -1   5  12    0.10    0.85
   1  -5  12    0.29    1.30
   1  -5  12   -0.38    0.78
  -1   5  12    0.50    0.88
  -1   5  12    0.37    1.03
  -1   5  11   11.61    1.94
  -1  -5 -11    9.89    1.58
  -1   5  11   12.08    1.87
   1  -5  11   12.37    1.94
  -1   5  11   11.61    1.94
  -1   5  10   26.10    2.63
  -1   5  10   28.40    2.85
  -1  -5 -10   29.60    2.83
  -1   5  10   30.74    3.28
  -1   5  10   27.75    3.03
   1  -5  10   32.77    3.41
  -1   5   9  127.39    8.24
  -1   5   9  133.71    8.26
   1  -5   9  125.87    8.01
  -1   5   9  136.08    8.68
   1  -5   9  127.83    8.64
  -1   5   9  133.88    8.41
   1  -5   8   87.75    5.81
  -1   5   8   85.56    6.11
  -1   5   8   84.25    5.91
  -1   5   8   84.45    5.99
  -1   5   8   85.29    5.85
   1  -5   8   79.08    6.07
  -1   5   7    8.71    1.47
   1  -5   7    9.26    1.40
   1  -5   7    7.48    1.47
  -1   5   7    8.66    1.51
  -1   5   7   10.70    1.56
  -1   5   7   10.91    1.52
  -1   5   6   94.16    5.86
   1  -5   6   83.44    5.91
   1  -5   6  107.54    6.60
   1  -5   6   92.32    5.78
  -1   5   6   95.63    5.82
  -1   5   6   86.50    5.73
  -1   5   6   90.84    5.73
   1   5  -5  297.86   19.74
  -1  -5  -5  302.53   20.43
   1   5  -5  320.27   19.57
  -1   5   5  326.78   19.51
  -1   5   5  331.86   19.59
   1  -5   5  363.20   20.11
  -1  -5  -5  374.75   19.64
  -1   5   4  323.72   18.71
  -1   5   4  317.22   18.48
   1   5  -4  318.03   18.46
  -1  -5  -4  307.80   19.17
  -1  -5  -4  365.51   18.58
  -1   5   3   15.47    2.34
  -1  -5  -3   19.77    2.76
   1   5  -3   18.48    2.24
   1  -5   3   23.14    2.64
   1  -5   3   16.70    2.58
  -1   5   3   18.57    2.42
  -1  -5  -3   19.14    2.21
   1   5  -2   26.45    2.21
   1   5  -2   14.72    2.08
   1  -5   2   24.58    2.44
  -1  -5  -2   16.15    2.06
  -1   5   2   22.68    2.39
   1  -5   2   24.49    2.68
  -1   5   2   21.20    2.09
   1   5  -1   42.39    3.73
   1  -5   1   48.55    3.79
   1   5  -1   48.83    3.18
  -1   5   1   55.10    3.74
  -1  -5  -1   53.76    4.03
   1   5   0   69.36    4.61
  -1   5   0   64.14    4.58
   1  -5   0   74.03    4.79
  -1  -5   0   67.12    4.56
  -1   5   0   65.12    4.67
  -1  -5   1   69.79    4.28
   1   5   1   55.74    4.38
  -1  -5   1   64.44    4.17
  -1   5  -1   62.53    4.12
  -1   5  -2   20.58    2.12
  -1  -5   2   20.00    2.17
   1   5   2   18.24    2.10
   1   5   2   19.55    2.35
  -1   5  -2   15.98    2.04
   1  -5  -3   19.09    2.07
   1   5   3   15.72    2.15
  -1   5  -3   18.99    2.46
   1   5   3   14.77    2.23
  -1   5  -3   17.86    2.23
   1   5   3   18.66    2.43
   1  -5  -3   17.27    2.59
   1   5   4  304.29   18.40
  -1  -5   4  360.09   18.88
  -1   5  -4  254.22   18.20
   1  -5  -4  363.17   18.23
   1  -5  -4  316.46   19.06
   1   5   4  306.70   18.51
  -1   5  -4  344.96   18.58
  -1  -5   4  340.76   18.34
   1   5   5  326.19   20.88
  -1  -5   5  380.00   20.97
  -1  -5   5  381.33   21.34
   1   5   5  331.78   20.97
  -1   5  -5  363.48   21.08
   1  -5  -5  355.84   21.65
   1  -5  -5  384.81   20.67
  -1  -5   6   93.06    6.10
  -1  -5   6  101.71    6.62
  -1  -5   6   90.16    5.90
   1   5   6   95.69    5.89
   1   5   6   84.63    5.74
   1   5   6   99.77    5.83
  -1  -5   7    9.26    1.63
  -1  -5   7    9.51    1.47
   1   5   7    9.77    1.44
  -1  -5   7   11.65    2.07
   1   5   7    6.87    1.36
   1   5   7    9.75    1.53
  -1  -5   8   73.77    6.15
  -1  -5   8   82.61    6.13
  -1  -5   8   85.09    5.85
  -1  -5   8   76.13    6.00
   1   5   8   86.46    5.72
   1   5   8   87.64    5.88
   1   5   8   84.57    5.94
  -1  -5   9  112.13    7.65
   1   5   9  134.58    7.79
  -1  -5   9  102.94    8.02
  -1  -5   9  130.31    8.45
  -1  -5   9  101.04    8.09
   1   5   9  131.32    8.14
   1   5   9  117.11    7.81
   1   5   9  129.93    7.95
  -1  -5  10   26.72    3.35
   1   5  10   29.57    3.09
  -1  -5  10   27.23    2.77
   1   5  10   31.10    3.10
  -1  -5  10   28.83    3.29
   1   5  10   28.42    2.62
   1  -5 -10   27.20    2.71
   1   5  10   29.42    2.80
  -1  -5  11   12.18    2.03
   1   5  11    8.55    1.57
  -1  -5  11    9.51    1.94
   1  -5 -11    9.34    1.43
   1   5  11   11.51    1.83
  -1  -5  12    0.58    0.96
   1   5  12    0.59    0.81
   1   5  12   -0.09    0.76
  -1   6  12   20.72    2.70
  -1   6  12   19.23    2.28
  -1   6  11    9.96    1.76
  -1  -6 -11    8.45    1.49
  -1   6  11    8.80    1.73
  -1   6  11    8.84    1.82
   1  -6  11    8.01    1.64
  -1   6  10   66.45    4.95
   1  -6  10   58.32    5.04
  -1  -6 -10   59.79    4.55
  -1   6  10   63.32    5.02
  -1   6  10   58.73    4.39
  -1   6  10   60.96    4.62
  -1   6  10   59.23    4.86
  -1   6   9    2.38    1.20
  -1   6   9    1.82    0.96
   1  -6   9    0.59    1.30
  -1   6   9    1.69    1.22
  -1   6   9    1.70    1.00
   1  -6   8   43.26    3.70
  -1   6   8   45.76    4.00
  -1   6   8   51.09    3.98
  -1   6   8   48.39    4.05
   1  -6   8   43.89    4.08
  -1   6   8   52.05    4.03
   1  -6   8   36.98    4.09
   1  -6   7   33.79    3.36
  -1   6   7   38.97    3.26
  -1   6   7   43.83    3.35
  -1   6   7   34.68    3.18
   1  -6   7   36.46    3.15
  -1   6   6  204.93   11.47
  -1   6   6  195.92   11.40
   1  -6   6  202.28   11.48
   1  -6   6  229.08   12.33
  -1   6   6  227.88   11.57
   1  -6   6  196.68   11.73
  -1  -6  -5  140.55   11.00
  -1   6   5  137.30    8.02
  -1  -6  -5  159.39   10.20
  -1   6   5  136.89   10.17
   1  -6   5  144.20   10.35
  -1   6   5  142.47   10.28
  -1   6   5  141.18    8.00
   1   6  -5  150.15   10.14
  -1  -6  -4  226.60   12.59
   1  -6   4  224.08   13.21
   1   6  -4  205.65   12.39
  -1   6   4  193.36   12.71
  -1   6   4  182.84   12.43
  -1  -6  -4  197.20   13.47
  -1  -6  -3   83.29    5.91
  -1   6   3   79.93    6.01
   1   6  -3   85.35    5.58
  -1  -6  -3   78.69    6.50
   1  -6   3   95.37    6.32
  -1   6   3   62.42    5.77
  -1   6   3   71.71    5.50
   1  -6   3   73.28    6.13
  -1   6   2    4.37    1.06
   1  -6   2    7.42    1.68
   1   6  -2    4.68    0.94
   1   6  -2    3.95    1.11
  -1  -6  -2    3.90    1.03
   1  -6   2    6.40    1.34
  -1   6   2    2.55    0.95
   1  -6   1  148.98   10.06
   1   6  -1  177.35   10.36
   1   6  -1  176.59    9.58
  -1  -6  -1  177.13   10.37
   1  -6   1  192.36   10.14
  -1  -6   0 1392.03   65.59
  -1   6   0 1177.12   65.40
   1  -6   0 7890.83  123.38
  -1  -6   0 9999.00  125.85
   1   6   0 1297.12   65.46
   1   6   0 1155.52   65.59
  -1   6   0 1251.12   65.50
   1  -6   0 1390.86   65.71
   1   6   1  175.12   10.32
  -1  -6   1  191.07   10.06
  -1   6  -1  159.51    9.91
  -1  -6   1  185.94    9.83
  -1   6  -1  175.24   10.14
   1  -6  -1  182.80   10.36
   1   6   2    3.23    1.11
   1  -6  -2    4.41    1.29
  -1   6  -2    3.32    1.01
   1   6   2    2.75    1.03
  -1  -6   2    5.06    1.00
  -1  -6   2    4.15    1.15
  -1   6  -2    4.98    1.22
   1   6   3   69.15    5.44
   1   6   3   76.38    5.83
  -1   6  -3   75.51    5.82
   1   6   3   65.57    5.68
  -1   6  -3   81.82    5.51
   1  -6  -3   73.78    6.31
   1  -6  -4  184.78   12.91
  -1   6  -4  176.05   12.36
   1  -6  -4  222.52   11.96
  -1   6  -4  192.96   11.90
   1   6   4  186.62   12.34
  -1   6  -5  135.11    9.63
   1   6   5  129.14    7.52
   1  -6  -5  122.62   10.24
   1   6   5  122.51    9.73
   1  -6  -5  146.61    9.45
   1   6   5  134.96    9.95
  -1  -6   5  135.28    8.22
   1   6   6  194.17   11.18
  -1  -6   6  228.44   12.19
   1   6   6  204.62   11.28
  -1  -6   6  204.37   11.45
   1   6   6  214.35   11.27
  -1  -6   6  186.49   11.53
  -1  -6   7   33.52    3.31
   1   6   7   35.67    3.07
   1   6   7   37.46    3.16
   1   6   7   31.44    2.96
  -1  -6   7   37.50    3.24
  -1  -6   7   43.18    4.02
   1   6   8   53.27    4.12
  -1  -6   8   40.46    4.36
  -1  -6   8   54.18    4.57
   1   6   8   56.72    4.25
  -1  -6   8   48.20    4.10
   1   6   8   54.46    4.26
  -1  -6   9    1.24    1.26
   1   6   9    2.13    1.17
   1   6   9    0.51    0.88
   1   6   9    1.19    1.01
   1   6   9    1.46    1.18
  -1  -6   9    1.25    1.37
  -1  -6   9    1.06    0.88
  -1  -6   9    0.95    1.34
  -1  -6  10   50.51    4.97
  -1  -6  10   51.26    5.08
  -1  -6  10   62.39    5.26
   1  -6 -10   64.17    4.57
   1   6  10   61.24    4.81
   1   6  10   60.15    4.48
   1   6  10   68.87    4.97
  -1  -6  10   58.36    4.51
   1  -6 -11    6.46    1.28
  -1  -6  11    5.13    1.65
  -1  -6  11    6.01    1.72
   1   6  11    9.54    1.67
   1   6  11    8.02    1.57
  -1  -6  11    7.57    1.79
  -1  -6  12   18.80    2.52
  -1  -6  12   14.39    2.18
   1   6  12   20.00    2.22
  -1   7  12    0.39    0.72
  -1   7  12    1.97    1.35
   1  -7  11   37.20    3.60
  -1   7  11   37.48    3.43
  -1  -7 -11   34.72    3.09
  -1   7  11   33.03    3.54
  -1   7  11   38.28    3.53
  -1   7  10   14.68    2.19
  -1   7  10   13.72    2.21
  -1   7  10   12.86    2.18
   1  -7  10   15.82    2.55
   1  -7  10   11.68    2.57
  -1   7  10   16.85    2.12
  -1   7  10   12.43    1.73
  -1   7  10   11.67    1.75
  -1  -7 -10   13.95    1.97
  -1   7   9  100.39    6.61
  -1  -7  -9   95.53    6.34
   1  -7   9   75.41    6.85
  -1   7   9   97.39    6.69
   1  -7   9   90.55    7.00
  -1   7   9  103.38    6.73
  -1   7   9  101.00    6.80
  -1   7   9   95.88    6.26
  -1   7   8   22.88    2.70
   1  -7   8   24.03    2.93
  -1   7   8   24.13    2.66
   1  -7   8   24.04    2.54
  -1   7   8   23.25    2.58
   1  -7   8   22.18    2.97
  -1   7   8   21.84    2.53
   1  -7   7   12.95    1.99
   1  -7   7   11.50    1.66
  -1   7   7   12.49    1.77
  -1   7   7   12.16    1.75
  -1   7   7   16.51    1.91
   1  -7   6   44.41    3.58
  -1   7   6   49.53    3.67
   1  -7   6   57.65    4.32
  -1   7   6   49.28    3.64
   1  -7   6   46.64    3.87
  -1   7   6   46.48    3.58
   1   7  -5  464.23   25.57
  -1   7   5  465.28   23.47
   1  -7   5  466.69   26.21
  -1   7   5  428.16   25.98
  -1   7   5  498.31   23.50
  -1   7   5  428.66   23.32
   1   7  -4   77.60    6.04
   1  -7   4   93.72    7.13
  -1  -7  -4   84.61    6.64
  -1  -7  -4   80.61    7.41
  -1   7   4   83.08    6.83
   1  -7   3   52.86    4.63
   1   7  -3   51.26    3.89
  -1   7   3   41.47    3.94
   1   7  -3   39.46    4.27
  -1  -7  -3   47.83    4.97
  -1  -7  -3   51.90    4.45
  -1   7   3   51.36    4.57
   1  -7   3   48.33    4.69
   1  -7   2   57.82    4.07
   1  -7   2   47.07    4.27
  -1  -7  -2   51.56    4.23
  -1   7   2   43.47    3.78
   1   7  -2   39.57    3.99
  -1   7   2   41.35    3.96
   1  -7   1  110.86    7.73
   1   7  -1  114.74    6.87
   1  -7   1  127.07    7.55
   1   7  -1  119.95    7.83
  -1  -7  -1  116.82    7.82
   1   7   0   28.74    2.82
   1  -7   0  119.93   10.31
   1   7   0   26.55    2.96
  -1   7   0   23.84    2.71
  -1   7   0   25.47    2.79
  -1  -7   0  118.43    9.41
   1  -7   0   25.81    2.81
  -1  -7   0   29.79    2.90
   1  -7  -1  103.58    6.90
   1  -7  -1   98.26    7.06
   1   7   1  104.80    6.86
  -1  -7   1   97.49    6.23
  -1  -7   1  108.27    6.57
  -1   7  -1  101.34    6.67
  -1   7  -1  102.09    6.57
  -1   7  -2   42.37    3.97
  -1  -7   2   52.99    4.08
   1   7   2   43.11    4.10
  -1  -7   2   55.09    3.86
   1  -7  -3   47.94    4.48
   1   7   3   44.46    4.68
  -1  -7   3   66.11    5.22
  -1   7  -3   58.84    4.47
   1   7   3   52.50    4.75
  -1   7  -3   47.71    4.64
  -1  -7   3   62.40    4.24
   1   7   3   46.25    4.37
   1  -7  -3   47.96    5.14
   1   7   4   90.57    7.32
  -1   7  -4   98.93    6.92
   1  -7  -4   83.30    7.77
   1  -7  -4  102.29    7.40
  -1   7  -4   87.06    7.36
   1   7   5  514.68   25.76
  -1   7  -5  540.43   28.27
   1   7   5  504.87   25.77
  -1  -7   5  517.42   26.56
   1   7   5  453.07   28.37
   1   7   6   49.58    3.56
  -1  -7   6   53.45    4.24
  -1  -7   6   49.23    3.76
  -1  -7   6   43.31    3.81
   1   7   6   47.29    3.58
   1   7   6   43.43    3.42
  -1  -7   7   21.00    2.69
   1   7   7   13.88    1.89
   1   7   7   18.49    2.05
  -1  -7   7   17.18    2.34
  -1  -7   7   17.60    2.15
   1   7   7   16.70    1.97
  -1  -7   8   24.08    2.99
  -1  -7   8   21.15    2.93
   1   7   8   23.82    2.56
   1   7   8   25.94    2.68
   1   7   8   24.98    2.68
  -1  -7   8   22.22    2.59
  -1  -7   9   77.95    7.17
   1   7   9  107.05    6.62
   1   7   9  119.82    7.26
   1  -7  -9  106.13    6.72
  -1  -7   9  108.28    7.71
   1   7   9  111.70    6.99
   1   7   9  102.14    7.14
  -1  -7   9   84.66    7.24
   1   7   9  117.44    7.20
  -1  -7   9   97.73    6.91
   1   7  10   12.15    1.99
   1   7  10   14.07    2.09
  -1  -7  10    9.80    2.22
   1  -7 -10   10.47    1.75
  -1  -7  10    8.71    2.17
  -1  -7  10   12.27    2.34
   1   7  10   11.58    1.74
   1   7  11   39.67    3.46
   1  -7 -11   35.13    3.02
  -1  -7  11   32.35    3.85
  -1  -7  11   38.43    3.86
  -1  -7  11   25.13    3.21
   1   7  11   38.90    3.34
  -1  -7  12    1.29    1.02
  -1  -7  12    0.73    1.06
   1  -8  12    8.04    1.86
  -1   8  12    5.73    1.80
  -1  -8 -11    6.04    1.33
  -1   8  11    7.86    1.70
   1  -8  11    3.51    1.55
   1  -8  11    7.35    1.76
  -1   8  11    9.38    1.96
  -1   8  11    9.59    1.79
   1  -8  10   62.55    5.49
   1  -8  10   55.43    5.43
  -1   8  10   69.07    5.27
  -1   8  10   69.83    5.20
  -1   8  10   74.87    5.52
  -1   8  10   54.45    4.55
  -1   8  10   66.45    4.64
  -1  -8 -10   66.58    4.97
  -1   8   9   79.47    5.75
  -1   8   9   80.01    5.70
  -1   8   9   82.53    5.82
  -1   8   9   74.66    5.70
   1  -8   9   62.96    5.96
  -1  -8  -9   79.86    5.51
  -1   8   9   76.80    5.32
  -1   8   9   75.29    5.72
   1  -8   9   74.48    6.18
   1  -8   8    5.39    1.62
  -1   8   8    5.40    1.41
  -1   8   8    5.45    1.42
  -1   8   8    5.80    1.38
   1  -8   8    4.73    1.70
   1  -8   8    6.24    1.32
  -1  -8  -8    5.59    1.24
  -1   8   8    7.29    1.33
  -1   8   8    6.29    1.46
  -1   8   7   59.45    4.59
  -1   8   7   67.10    4.72
   1  -8   7   62.17    4.69
   1  -8   7   61.88    5.09
  -1   8   7   68.25    4.75
   1  -8   6   28.45    2.71
  -1   8   6   32.01    2.71
   1  -8   6   25.71    2.83
  -1   8   6   29.60    2.61
  -1   8   6   30.35    2.68
   1  -8   6   29.96    3.03
  -1   8   5  257.48   16.96
  -1   8   5  259.65   14.35
   1   8  -5  279.63   16.35
  -1   8   5  282.24   14.48
  -1   8   5  280.79   14.49
  -1   8   4  130.06    9.55
   1  -8   4  152.13   10.03
   1   8  -4  111.09    9.46
  -1  -8  -4  128.79   10.40
  -1  -8  -4  132.83    9.37
   1   8  -4  134.94    8.65
   1  -8   3   38.17    3.40
  -1  -8  -3   25.55    3.82
  -1   8   3   28.12    3.15
   1   8  -3   22.22    3.22
   1  -8   3   30.63    3.76
  -1  -8  -3   31.46    3.49
   1   8  -3   34.73    3.07
  -1   8   3   30.56    3.52
   1  -8   3   34.98    3.79
  -1   8   2  145.95   10.89
   1   8  -2  167.69    9.70
  -1   8   2  161.70   10.50
   1   8  -2  170.30   10.97
  -1  -8  -2  187.80   11.06
   1  -8   2  172.06   10.98
   1  -8   1  232.64   11.59
  -1   8   1  210.88   11.59
   1   8  -1  196.54   10.29
  -1  -8  -1  212.75   11.87
   1  -8   1  209.34   11.88
   1  -8   0 1189.13   59.52
   1   8   0 1011.78   59.25
  -1  -8   0 2625.67   66.33
  -1   8   0  994.93   59.02
   1   8   0 1069.77   59.12
  -1   8   0 1108.50   59.28
   1  -8   0 2839.48   69.19
  -1  -8   0 1150.83   59.31
   1   8   1  205.48   12.00
   1  -8  -1  208.84   12.00
   1  -8  -1  199.38   12.34
  -1  -8   1  184.77   11.28
   1  -8  -1  214.53   12.28
  -1   8  -1  190.61   11.34
  -1   8  -1  192.57   11.75
  -1   8  -1  211.36   12.14
  -1  -8   1  216.86   11.75
  -1   8  -2  157.34   10.50
  -1  -8   2  179.46   10.35
  -1  -8   2  186.77   10.21
  -1   8  -2  162.65    9.87
   1   8   2  168.77   11.06
   1   8   3   33.01    3.68
   1   8   3   27.22    3.29
  -1   8  -3   27.59    3.43
   1   8   3   23.86    3.44
   1  -8  -3   37.74    4.50
  -1  -8   3   35.02    3.08
   1   8   4  114.14    9.72
  -1   8  -4  136.96    9.04
  -1  -8   4  140.04    9.97
  -1  -8   4  159.10    8.90
   1   8   4  134.11    9.77
   1  -8  -4  132.69    9.54
  -1   8  -4  119.12    9.60
   1  -8  -4  132.82   10.71
  -1  -8   5  279.44   14.31
  -1  -8   5  242.55   13.87
  -1  -8   5  278.69   14.51
   1   8   5  247.05   13.48
   1   8   5  266.83   13.66
  -1  -8   5  218.28   13.88
   1   8   5  267.22   13.69
  -1   8  -5  256.25   15.66
  -1  -8   6   30.00    3.16
   1   8   6   39.02    3.05
  -1  -8   6   35.28    3.37
   1   8   6   36.68    2.96
   1   8   6   32.28    2.78
  -1  -8   6   34.55    3.14
  -1  -8   7   47.37    4.51
   1   8   7   56.04    4.21
  -1  -8   7   64.69    5.10
  -1  -8   7   54.22    4.38
   1   8   7   53.41    4.13
   1   8   7   53.34    4.04
  -1  -8   8    4.81    1.53
   1   8   8    5.46    1.13
   1   8   8    5.48    1.37
   1   8   8    4.37    1.29
  -1  -8   8    6.56    1.45
   1  -8  -8    8.26    1.42
   1   8   8    5.11    1.33
  -1  -8   8    5.85    1.69
  -1  -8   9   61.86    5.67
  -1  -8   9   69.54    5.98
   1   8   9   62.36    5.29
   1   8   9   75.06    5.46
  -1  -8   9   60.11    5.84
   1  -8  -9   76.37    5.23
   1   8   9   71.92    5.30
   1   8   9   79.09    5.40
   1   8   9   72.41    4.98
  -1  -8   9   69.19    5.34
  -1  -8  10   56.68    5.65
  -1  -8  10   66.51    5.84
   1   8  10   62.83    4.79
  -1  -8  10   53.72    5.22
   1  -8 -10   72.87    5.05
   1   8  10   75.18    5.36
   1   8  10   65.21    5.01
   1  -8 -11    5.96    1.31
  -1  -8  11    5.12    1.82
   1   8  11    6.02    1.52
  -1  -8  11    6.53    1.98
   1   8  11    5.96    1.37
  -1  -8  11    6.26    1.76
  -1  -8  12    9.60    1.77
  -1   9  11    6.18    1.46
   1  -9  11    4.51    1.61
  -1  -9 -11    3.42    1.09
  -1   9  11    1.71    1.56
   1  -9  11    5.68    1.86
  -1   9  11    3.83    1.45
   1  -9  10   15.01    2.74
  -1   9  10   20.21    2.85
  -1   9  10   17.32    2.43
  -1   9  10   19.92    2.55
  -1   9  10   15.95    1.95
   1  -9  10   18.06    2.86
  -1  -9 -10   17.55    2.29
  -1   9  10   11.97    1.84
  -1   9   9   79.80    5.83
  -1   9   9   78.44    5.57
  -1   9   9   70.04    5.14
   1  -9   9   74.97    6.29
   1  -9   9   56.72    5.77
  -1   9   9   71.20    5.56
  -1  -9  -9   70.99    5.35
  -1   9   9   79.11    5.68
  -1   9   9   79.41    5.69
  -1   9   8   21.79    2.63
  -1   9   8   25.77    2.72
   1  -9   8   19.79    2.91
   1  -9   8   22.01    2.52
  -1  -9  -8   21.51    2.43
  -1   9   8   24.62    2.88
  -1   9   8   25.20    2.73
  -1   9   8   22.53    2.40
  -1   9   8   20.44    2.57
  -1   9   7    7.66    1.31
  -1   9   7    7.70    1.41
   1  -9   7    8.22    1.77
  -1   9   7    8.15    1.49
   1  -9   7    6.99    1.37
  -1   9   7    8.69    1.51
  -1  -9  -7    7.97    1.37
  -1   9   7    7.98    1.50
  -1   9   6    0.68    0.59
  -1   9   6    0.84    0.60
  -1   9   6    2.00    0.79
  -1  -9  -6    1.09    0.64
  -1   9   6    1.53    0.75
   1  -9   6    2.05    0.93
   1  -9   6    2.39    0.84
  -1  -9  -5   34.13    2.66
  -1   9   5   33.80    2.77
  -1   9   5   33.89    2.72
   1  -9   5   31.73    2.89
  -1   9   5   30.97    2.70
   1  -9   5   34.05    3.00
  -1   9   5   34.63    2.67
   1  -9   4   39.16    3.81
   1   9  -4   26.60    3.99
  -1  -9  -4   36.71    4.19
  -1   9   4   27.36    4.15
  -1  -9  -4   31.40    4.69
  -1   9   4   32.67    4.11
   1   9  -4   39.00    3.69
   1  -9   4   43.59    4.72
  -1   9   3   69.62    5.93
  -1   9   3   62.44    5.39
   1  -9   3   83.96    5.70
   1   9  -3   60.02    4.45
   1  -9   3   65.40    5.94
   1   9  -3   57.30    5.75
  -1  -9  -3   70.75    5.88
   1   9  -2   82.89    5.53
  -1   9   2   75.82    6.24
   1  -9   2   87.93    6.19
   1   9  -2   76.14    6.45
   1  -9   2   84.12    6.67
  -1   9   2   79.02    6.80
  -1   9   1  997.24   47.27
   1   9  -1  996.69   47.64
   1  -9   1 1087.58   47.35
   1  -9   1  974.59   47.61
  -1  -9  -1 1049.41   46.75
   1   9  -1  689.64   46.56
  -1  -9  -1  737.97   46.80
  -1  -9   0  188.03    9.38
   1   9   0   93.21    7.51
  -1   9   0  100.24    7.58
   1   9   0  100.35    7.48
  -1  -9   0  115.71    7.78
   1  -9   0  114.69    7.87
  -1   9   0   88.48    7.31
   1  -9   0  201.52   10.56
   1  -9  -1 1142.49   51.09
  -1  -9   1 1059.41   50.28
  -1  -9   1 1058.40   49.83
   1  -9  -1 1003.29   51.03
   1  -9  -1 1061.17   50.98
  -1   9  -1  995.76   50.33
   1   9   1 1010.25   50.58
  -1   9  -1  974.90   49.48
  -1   9  -1 1065.79   50.84
   1   9   2   76.32    7.08
  -1   9  -2   72.22    6.28
  -1   9  -2   81.18    5.97
   1   9   2   93.27    6.76
  -1  -9   2   93.61    6.34
  -1  -9   2   97.18    6.26
   1  -9  -2   93.36    6.90
   1   9   3   52.67    5.78
  -1   9  -3   60.97    5.61
   1  -9  -3   67.70    6.63
   1   9   3   59.31    5.52
  -1   9  -3   53.74    4.40
   1  -9  -4   41.58    4.48
   1   9   4   29.22    4.36
  -1  -9   4   44.78    3.84
  -1   9  -4   34.53    4.42
   1   9   4   37.54    4.42
   1  -9  -4   36.77    5.11
  -1  -9   5   36.16    3.18
   1   9   5   32.76    2.71
   1   9   5   40.04    3.01
  -1  -9   5   39.17    3.47
   1   9   5   38.42    2.92
  -1  -9   5   41.66    3.35
  -1  -9   5   31.43    3.17
   1  -9  -5   33.61    2.68
   1   9   5   34.22    2.70
   1   9   6    2.93    0.91
   1   9   6    1.70    0.71
   1  -9  -6    2.65    0.81
   1   9   6    2.36    0.74
  -1  -9   6    2.07    0.90
  -1  -9   6    2.63    1.05
   1   9   6    2.04    0.82
   1   9   7    6.98    1.38
  -1  -9   7    6.25    1.44
  -1  -9   7    5.75    1.59
   1   9   7    7.04    1.21
   1   9   7    6.02    1.31
   1  -9  -7    7.30    1.26
   1   9   7    6.49    1.28
  -1  -9   7    7.78    1.77
   1   9   8   17.85    2.53
  -1  -9   8   17.12    2.88
   1   9   8   20.22    2.37
   1   9   8   19.27    2.13
  -1  -9   8   18.52    2.48
   1   9   8   18.56    2.37
  -1  -9   8   14.50    2.57
   1   9   8   19.08    2.31
   1  -9  -8   20.25    2.29
  -1  -9   9   72.69    6.47
  -1  -9   9   66.19    6.27
   1  -9  -9   89.50    5.77
   1   9   9   90.52    5.82
   1   9   9   76.86    5.29
   1   9   9   83.62    5.89
  -1  -9   9   63.70    5.89
   1   9   9   77.54    5.66
  -1  -9   9   69.28    5.61
   1   9   9   70.65    5.71
  -1  -9  10   12.17    2.75
   1   9  10   10.21    1.75
  -1  -9  10   13.88    2.82
   1   9  10   15.39    2.17
   1  -9 -10   14.17    2.13
   1   9  10   15.74    2.29
  -1  -9  10   11.71    2.41
   1   9  11    3.75    1.20
   1  -9 -11    3.02    1.03
  -1  -9  11    1.23    1.63
  -1  -9  11    4.85    1.62
  -1  -9  11    3.87    1.82
   1   9  11    5.91    1.53
  -1  10  11    9.99    1.73
  -1  10  11   13.07    2.03
  -1  10  11    8.21    2.10
   1 -10  11   10.74    2.08
   1 -10  11   10.75    2.16
   1 -10  10   42.65    4.51
  -1  10  10   41.40    4.28
  -1  10  10   44.79    3.98
  -1 -10 -10   43.25    3.87
  -1  10  10   34.88    3.31
  -1  10  10   41.80    3.98
   1 -10  10   36.04    4.20
  -1  10   9   80.75    5.61
  -1  10   9   75.55    5.66
  -1 -10  -9   79.87    5.60
  -1  10   9   76.21    5.73
  -1  10   9   74.29    5.90
   1 -10   9   56.67    5.80
   1 -10   9   71.88    6.40
  -1  10   9   67.86    5.12
  -1  10   9   76.32    5.65
  -1  10   8    9.00    1.75
  -1  10   8    5.09    1.48
  -1  10   8    6.99    1.71
  -1  10   8    6.73    1.52
  -1  10   8    7.01    1.42
  -1 -10  -8    9.90    1.78
  -1  10   8    5.63    1.53
   1 -10   8    6.10    1.43
   1 -10   8    7.02    2.06
  -1  10   7    5.18    1.34
  -1  10   7    3.24    1.20
  -1  10   7    4.13    1.20
   1 -10   7    3.67    1.17
  -1 -10  -7    5.28    1.23
  -1  10   7    4.74    1.23
   1 -10   7    6.06    1.72
  -1  10   7    5.50    1.37
  -1  10   6    0.80    0.72
  -1  10   6    0.18    0.62
   1 -10   6    0.35    0.69
  -1  10   6    0.89    0.75
  -1  10   6   -0.10    0.69
  -1 -10  -6    0.26    0.63
   1 -10   6    0.24    0.68
  -1  10   6   -0.08    0.59
  -1 -10  -5   38.08    3.01
  -1  10   5   38.82    3.11
  -1  10   5   39.02    3.03
   1 -10   5   37.89    3.38
  -1  10   5   34.15    3.08
  -1 -10  -5   42.68    3.15
  -1  10   5   37.76    3.15
  -1  10   5   44.51    3.25
   1 -10   4  144.62    9.01
  -1  10   4  122.59    7.06
  -1  10   4  129.62    7.33
  -1 -10  -4  121.71    7.03
   1 -10   3   52.07    4.42
  -1  10   3   35.28    4.01
   1  10  -3   38.37    3.41
   1 -10   3   36.37    4.31
  -1  10   3   43.59    4.57
  -1 -10  -3   43.37    4.60
   1  10  -3   35.06    4.39
   1  10  -2   29.91    2.82
  -1  10   2   24.28    3.44
  -1  10   2   32.78    4.17
   1 -10   2   29.75    3.98
   1  10  -2   29.10    3.70
   1 -10   2   33.74    3.47
  -1 -10  -1   60.44    4.92
  -1  10   1   52.66    4.91
   1 -10   1   57.44    5.01
   1  10  -1   63.98    5.44
   1  10  -1   51.32    5.10
  -1 -10  -1   54.57    5.25
   1 -10   1   61.90    5.37
   1 -10   0 1828.11   69.81
  -1  10   0 1185.58   67.99
  -1 -10   0 1356.04   68.49
  -1  10   0 1279.98   68.28
  -1  10   0 1290.45   68.24
  -1 -10   0 1688.73   68.45
   1 -10   0 1380.79   68.66
   1  10   0 1255.15   68.16
   1  10   0 1181.01   68.16
  -1 -10   1   57.83    4.43
  -1  10  -1   54.21    4.91
   1  10   1   39.94    4.64
   1 -10  -1   61.57    5.27
  -1 -10   1   55.14    4.67
   1  10   1   51.49    4.74
  -1  10  -1   51.84    4.69
   1 -10  -1   47.77    4.97
   1  10   2   29.70    4.48
  -1 -10   2   41.94    3.79
   1  10   2   37.63    4.02
  -1  10  -2   36.54    3.53
  -1 -10   2   38.86    3.85
   1 -10  -2   44.03    4.47
  -1  10  -2   35.79    3.96
  -1  10  -3   38.55    3.57
  -1 -10   3   47.59    3.99
   1 -10  -3   48.93    5.62
   1  10   3   30.87    4.16
  -1  10  -3   34.76    4.19
   1  10   3   34.34    4.76
   1  10   4  131.80    7.18
   1  10   4   99.04    8.72
   1  10   4  118.84    7.11
  -1  10  -4   95.62    7.37
   1  10   4  124.07    6.93
  -1 -10   5   50.03    3.92
   1  10   5   40.78    3.28
  -1 -10   5   40.42    3.44
   1  10   5   41.81    3.12
   1  10   5   40.67    3.19
   1 -10  -5   40.99    3.09
   1  10   5   39.40    3.03
  -1 -10   5   37.62    3.49
  -1 -10   6    1.19    0.91
   1  10   6    1.11    0.76
   1  10   6    0.28    0.59
  -1 -10   6    1.26    0.87
   1  10   6    1.47    0.74
   1 -10  -6    1.19    0.70
  -1  10  -6    0.49    0.62
   1  10   6    1.14    0.64
  -1 -10   7    5.30    1.61
   1 -10  -7    6.04    1.32
  -1 -10   7    5.27    1.44
  -1 -10   7    5.02    1.54
   1  10   7    4.25    1.12
   1  10   7    7.53    1.46
   1  10   7    6.47    1.42
   1  10   7    5.03    1.11
   1  10   8   15.35    2.16
   1  10   8   12.64    1.73
   1  10   8   10.15    1.76
   1 -10  -8   11.51    1.87
  -1 -10   8    8.20    1.98
  -1 -10   8    6.35    2.14
   1  10   8    9.16    1.90
   1  10   8    9.26    1.88
  -1 -10   8    9.31    1.90
   1  10   9   71.92    5.59
  -1 -10   9   59.11    6.17
  -1 -10   9   65.70    5.85
   1  10   9   79.68    5.77
   1  10   9   73.73    5.36
  -1 -10   9   70.60    6.48
   1 -10  -9   73.36    5.37
  -1 -10   9   61.12    5.67
   1  10  10   32.77    3.19
   1  10  10   38.00    3.51
  -1 -10  10   32.56    3.77
  -1 -10  10   32.50    4.41
  -1 -10  10   41.18    4.72
   1 -10 -10   38.09    3.59
   1  10  10   38.93    3.79
  -1 -10  11   13.60    2.13
  -1 -10  11    9.44    2.32
  -1 -10  11    6.40    2.23
   1  10  11   12.93    2.01
  -1  11  11   32.98    3.11
   1 -11  11   29.01    3.09
   1 -11  11   25.81    3.07
  -1  11  10   45.91    4.57
   1 -11  10   34.40    4.29
   1 -11  10   37.14    4.02
  -1  11  10   36.42    3.28
  -1  11  10   39.23    3.89
  -1 -11 -10   36.65    3.62
  -1  11  10   38.26    3.76
   1 -11   9   66.96    5.98
  -1  11   9   70.04    5.09
  -1  11   9   71.41    5.52
  -1  11   9   71.31    5.55
   1 -11   9   71.00    6.51
  -1  11   9   69.17    5.57
  -1  11   9   81.82    6.22
  -1 -11  -9   73.62    5.65
   1 -11   8   48.26    5.32
  -1 -11  -8   62.20    4.78
  -1  11   8   57.06    4.82
  -1  11   8   57.76    4.96
  -1  11   8   59.10    4.69
  -1  11   8   59.81    4.99
  -1  11   8   67.62    4.91
  -1  11   8   51.33    4.31
   1 -11   8   54.10    4.62
  -1  11   7   12.54    2.01
  -1  11   7   16.35    2.04
   1 -11   7   14.29    2.68
  -1 -11  -7   14.50    2.04
  -1  11   7   14.17    2.19
   1 -11   7   13.92    2.11
  -1  11   7   15.44    2.12
  -1  11   7   15.92    2.14
  -1  11   7   15.80    2.34
   1 -11   6   49.60    4.39
  -1  11   6   56.60    4.28
  -1  11   6   48.56    3.88
  -1  11   6   51.22    4.07
  -1  11   6   52.21    4.28
  -1  11   6   51.16    4.06
  -1 -11  -6   57.22    4.18
  -1  11   5  208.28   11.31
   1 -11   5  158.87   11.52
  -1 -11  -5  208.58   11.16
  -1  11   5  201.06   11.14
  -1 -11  -5  217.08   11.38
   1 -11   5  199.53   11.89
  -1  11   5  169.90   11.26
  -1  11   5  213.29   11.40
  -1  11   5  220.25   11.54
  -1  11   4   89.56    5.52
  -1 -11  -4   78.01    5.01
  -1  11   4   76.56    4.94
   1 -11   4   73.56    5.63
  -1  11   4   69.22    4.81
   1 -11   4   58.93    5.09
  -1 -11  -4   80.12    4.93
   1  11  -3  144.64   11.49
   1  11  -3  153.09    9.92
  -1  11   3  143.82   10.87
  -1  11   3  157.37   11.37
   1 -11   3  202.40   11.37
   1 -11   3  167.94   11.39
  -1 -11  -3  192.17   12.11
   1 -11   2   10.01    1.94
   1  11  -2    8.22    2.09
   1  11  -2   10.66    1.49
  -1  11   2    7.71    2.08
  -1 -11  -2    8.56    1.72
  -1  11   2   10.45    2.22
  -1 -11  -1   28.64    3.26
   1  11  -1   21.97    3.27
   1 -11   1   29.54    3.55
   1 -11   1   26.49    3.32
   1  11  -1   30.59    3.67
  -1 -11  -1   25.26    3.53
  -1  11   1   28.02    3.41
  -1  11   0  112.38    7.82
   1  11   0  103.48    7.79
   1  11   0   98.53    7.78
  -1  11   0  106.28    7.94
  -1 -11   0  120.40    8.27
   1 -11   0  115.56    8.28
  -1  11   0   95.48    7.61
  -1 -11   1   22.28    2.73
   1 -11  -1   22.22    3.36
  -1  11  -1   19.83    2.97
   1  11   1   20.65    2.95
  -1  11  -1   22.22    3.00
   1 -11  -1   29.80    3.54
  -1 -11   1   28.72    3.24
  -1  11  -2   13.32    2.42
   1  11   2   13.91    2.45
  -1  11  -2   15.08    2.09
   1 -11  -2   16.69    2.56
   1 -11  -2   13.64    2.80
  -1 -11   2   11.56    2.42
   1  11   2   11.72    3.00
  -1 -11   2   14.16    2.19
  -1  11  -2   20.44    3.17
   1 -11  -2   14.19    2.64
  -1  11  -3  143.00   10.58
   1  11   3  141.25   11.69
  -1  11  -3  143.72    9.47
   1  11   3  119.10   10.46
  -1 -11   4   66.19    5.35
   1  11   4   71.86    4.65
   1  11   4   70.31    4.54
   1 -11  -4   67.00    4.60
   1  11   4   73.57    4.93
  -1 -11   4   72.69    5.01
   1  11   5  190.52   10.92
   1  11   5  192.01   11.07
   1  11   5  197.45   11.06
   1 -11  -5  202.66   11.12
   1  11   5  215.85   11.49
  -1 -11   5  184.82   11.86
   1  11   6   54.97    4.13
  -1 -11   6   51.09    4.73
   1  11   6   54.20    4.23
  -1  11  -6   49.39    4.20
   1 -11  -6   55.15    4.18
   1  11   6   53.25    4.01
   1  11   6   55.24    4.39
  -1 -11   6   62.25    4.69
   1  11   7   11.20    1.67
   1  11   7   13.52    1.88
   1  11   7   13.32    2.12
   1  11   7   16.78    2.12
  -1 -11   7   14.58    2.34
   1 -11  -7   10.73    1.77
  -1 -11   7    8.64    2.34
   1 -11  -8   51.74    4.31
  -1 -11   8   50.41    5.44
  -1 -11   8   43.15    4.52
  -1 -11   8   51.76    4.71
   1  11   8   51.12    4.59
   1  11   8   51.42    4.24
   1  11   8   51.06    4.04
   1  11   8   53.76    4.61
   1  11   9   68.63    5.34
   1  11   9   70.07    5.18
   1  11   9   76.57    5.61
  -1 -11   9   58.86    5.35
  -1 -11   9   57.69    5.02
   1 -11  -9   66.31    5.22
  -1 -11   9   55.99    6.19
   1  11  10   44.41    4.12
   1  11  10   40.42    3.66
   1  11  10   37.55    3.38
  -1 -11  10   33.05    4.75
  -1 -11  10   40.05    3.96
   1 -11 -10   40.82    3.78
  -1 -11  10   37.21    4.96
   1  11  11   29.11    2.85
  -1 -11  11   29.38    2.78
  -1  12  11    6.99    1.52
   1 -12  11    9.38    1.68
   1 -12  11    7.42    1.59
  -1 -12 -10   34.51    3.32
   1 -12  10   31.74    3.50
  -1  12  10   26.86    3.62
  -1  12  10   24.58    2.90
  -1  12  10   28.62    2.77
   1 -12  10   25.19    3.72
  -1  12  10   30.73    3.40
  -1  12   9    3.24    1.36
  -1 -12  -9    4.46    1.50
  -1  12   9    5.66    1.55
  -1  12   9    6.31    2.16
   1 -12   9    2.56    1.85
  -1  12   9    5.94    1.82
   1 -12   9    3.50    1.73
  -1  12   9    4.88    1.25
   1 -12   8   96.24    8.04
  -1  12   8   87.91    6.20
  -1 -12  -8   89.60    6.55
  -1  12   8   96.68    6.88
  -1  12   8   94.57    6.62
  -1  12   8   90.47    6.72
  -1  12   8   89.39    6.97
  -1 -12  -7   67.06    5.07
  -1  12   7   58.86    4.61
  -1  12   7   62.07    5.31
  -1  12   7   64.29    4.96
   1 -12   7   52.79    5.77
  -1  12   7   73.54    5.14
   1 -12   7   55.56    5.01
  -1  12   7   58.43    4.97
  -1  12   7   64.27    5.19
  -1  12   6  111.67    7.15
  -1  12   6  115.59    7.64
  -1  12   6  103.32    6.89
  -1 -12  -6  113.83    7.29
   1 -12   6  107.73    7.73
  -1  12   6  106.47    7.13
  -1  12   6   98.51    7.11
  -1  12   6  114.73    7.40
   1 -12   5   91.45    6.82
  -1  12   5   99.20    6.38
  -1 -12  -5   97.65    6.34
  -1  12   5   95.19    6.42
  -1  12   5   94.30    6.08
  -1 -12  -5   97.82    6.04
  -1  12   5   74.26    6.24
   1 -12   5   95.72    7.02
  -1  12   5   95.68    6.22
  -1  12   4  117.18    7.14
  -1  12   4  131.01    8.06
   1 -12   4   97.30    7.46
   1  12  -4  116.79    7.10
  -1 -12  -4  126.69    7.19
  -1 -12  -4  117.76    7.36
  -1  12   4  117.46    7.43
   1 -12   3   23.12    2.83
  -1  12   3   27.63    3.86
  -1 -12  -3   34.62    2.97
   1 -12   3   30.34    2.99
  -1  12   3   34.39    3.59
   1 -12   2   21.11    3.77
   1 -12   2   15.22    2.54
  -1  12   2   15.37    2.71
   1  12  -2   14.32    2.76
  -1  12   2   16.91    3.06
   1  12  -2   15.73    2.98
  -1 -12  -2   16.09    2.49
   1  12  -1   76.22    6.64
  -1  12   1   70.51    6.36
   1  12  -1   71.33    6.50
   1 -12   1   75.26    6.32
  -1 -12  -1   83.19    6.32
   1 -12   1   71.99    6.32
  -1 -12  -1   72.86    6.77
  -1 -12   0  681.63   35.59
  -1  12   0  580.23   34.83
   1  12   0  624.47   35.14
   1  12   0  707.88   35.63
   1  12   0  646.26   35.12
   1 -12   0  686.90   35.82
  -1  12   0  698.38   35.17
   1 -12  -1   86.29    6.61
   1 -12  -1   63.77    6.42
  -1  12  -1   72.18    6.33
  -1 -12   1   76.35    5.67
  -1 -12   1   67.13    5.90
   1  12   1   66.30    6.07
  -1  12  -1   63.67    5.90
  -1 -12   2   13.14    2.23
  -1  12  -2   15.92    2.91
   1 -12  -2   15.64    2.65
   1  12   2   10.04    3.02
  -1  12  -2   14.60    1.97
   1 -12  -2   11.93    2.73
   1  12   2   11.14    2.34
  -1  12  -2   14.87    2.64
  -1 -12   2   13.96    2.64
  -1 -12   3   39.77    3.82
   1  12   3   44.83    3.76
  -1 -12   3   52.37    3.72
   1  12   3   41.16    4.12
   1  12   3   40.18    5.31
  -1 -12   3   53.97    4.66
  -1  12  -3   40.74    3.15
  -1 -12   3   29.54    3.12
   1  12   4  113.59    7.30
  -1 -12   4  125.77    7.40
  -1  12  -4  108.91    6.83
   1 -12  -4  109.70    7.00
   1 -12  -4  111.29    6.80
   1  12   4  108.90    6.78
   1  12   5   91.97    5.90
  -1  12  -5   87.92    5.84
   1  12   5  100.63    6.43
  -1 -12   5   88.79    7.06
   1  12   5   86.22    5.96
   1 -12  -5   90.30    6.08
   1 -12  -6  117.00    7.20
   1  12   6  112.44    7.36
   1  12   6  111.45    7.01
   1  12   6  103.76    6.74
  -1 -12   6  118.84    7.40
  -1 -12   6  105.25    8.01
   1  12   7   66.80    4.90
   1  12   7   69.52    5.51
   1  12   7   72.90    5.58
   1 -12  -7   70.80    5.29
  -1 -12   7   61.51    5.77
   1  12   7   68.21    5.11
  -1 -12   7   59.19    6.43
  -1 -12   8   72.67    6.25
   1  12   8   85.97    6.03
  -1 -12   8   82.36    6.57
   1  12   8   81.35    6.37
   1  12   8   86.43    5.74
   1  12   8   78.35    6.31
   1 -12  -8   89.40    6.23
  -1 -12   8   75.51    7.51
  -1 -12   9    4.59    2.34
   1  12   9    4.18    1.36
   1  12   9    5.27    1.52
   1  12   9    4.45    1.63
   1 -12  -9    3.91    1.43
  -1 -12   9    3.06    1.56
  -1 -12   9    3.80    1.37
  -1 -12  10   24.05    4.08
   1  12  10   24.01    2.52
   1  12  10   29.32    3.21
  -1 -12  10   27.28    3.04
   1  12  11    9.06    1.54
   1  12  11    6.21    1.01
  -1 -12  11    5.21    2.16
  -1 -12  11    8.01    1.43
  -1 -12  11    6.95    1.89
  -1  13  11   10.35    1.53
   1 -13  11    8.10    1.38
  -1  13  11    9.43    1.80
   1 -13  11    9.77    1.48
   1 -13  10   55.73    5.44
  -1  13  10   62.10    4.89
  -1  13  10   56.20    4.17
   1 -13  10   57.62    4.76
  -1  13   9   72.78    5.73
   1 -13   9   76.65    6.20
  -1 -13  -9   84.13    6.09
  -1  13   9   69.52    6.50
   1 -13   9   73.52    7.17
  -1  13   9   76.83    6.15
  -1  13   9   80.37    5.86
  -1  13   8   48.32    4.30
   1 -13   8   36.33    5.10
  -1  13   8   44.48    4.70
  -1  13   8   44.35    4.35
  -1  13   8   41.89    4.04
  -1 -13  -8   39.56    4.06
  -1  13   8   44.67    3.75
   1 -13   7   10.31    2.89
  -1  13   7   11.14    2.04
  -1  13   7   12.56    2.31
  -1 -13  -7   11.12    2.09
   1 -13   7   12.41    2.25
  -1  13   7   10.56    1.76
  -1  13   7   12.64    2.44
  -1  13   7   11.41    2.03
  -1  13   6   28.57    3.07
  -1  13   6   32.59    3.33
   1  13  -6   20.69    2.85
  -1  13   6   29.40    3.53
   1 -13   6   24.76    3.34
  -1 -13  -6   30.95    3.21
  -1  13   5  121.91    8.26
  -1 -13  -5  137.19    7.84
  -1  13   5  136.12    8.35
  -1  13   5  135.46    7.96
   1 -13   5  110.60    8.86
   1 -13   5  108.17    8.52
  -1 -13  -5  137.50    8.35
  -1  13   5  129.31    8.79
  -1  13   5  119.99    7.88
  -1  13   4  164.71    9.14
  -1 -13  -4  153.53    9.35
   1 -13   4  131.52    9.53
  -1 -13  -4  169.13    9.12
   1  13  -4  151.14    9.03
  -1  13   4  151.00   10.05
  -1  13   4  149.14    9.00
  -1  13   4  151.69    9.46
   1  13  -3   70.07    4.52
   1 -13   3   51.29    4.68
  -1  13   3   59.00    6.22
  -1  13   3   65.28    4.39
  -1 -13  -3   66.37    4.46
  -1  13   3   50.49    5.26
   1 -13   3   82.43    6.56
  -1 -13  -3   65.44    5.85
  -1 -13  -2    4.55    0.95
  -1 -13  -2    5.48    1.64
  -1  13   2    5.11    1.32
   1 -13   2    3.65    0.93
   1  13  -2    5.57    1.02
   1 -13   2    7.70    1.87
   1  13  -2    7.12    2.13
   1  13  -2    5.51    1.83
   1 -13   2    5.80    1.29
  -1  13   2    5.52    1.96
  -1  13   2    3.69    1.37
   1  13  -1    2.10    1.27
  -1 -13  -1    2.47    1.00
  -1 -13  -1    3.60    1.63
   1 -13   1    2.99    1.56
  -1  13   1    1.33    1.00
   1 -13   1    3.09    1.31
   1  13  -1    2.09    1.44
  -1  13   0  132.23   10.33
   1  13   0  128.29   10.30
  -1  13   0  144.68   10.27
   1 -13   0  191.85   11.04
  -1 -13   0  176.09   10.07
  -1 -13   0  141.75   10.69
   1 -13   0  154.93   11.11
   1  13   0  145.07   10.58
   1 -13  -1    2.14    1.31
  -1  13  -1    4.01    1.71
   1  13   1    3.49    1.42
  -1  13  -1    1.67    1.14
  -1 -13   1    2.46    1.15
   1 -13  -1    4.01    1.37
  -1 -13   2    3.96    0.99
  -1  13  -2    4.94    1.76
  -1 -13   2    3.88    1.06
   1  13   2    3.71    1.96
   1  13   2    6.27    1.34
  -1  13  -2    5.24    0.98
  -1 -13   2    5.95    1.62
  -1 -13   2    4.69    1.38
  -1 -13   2    5.39    1.11
   1  13   2    4.56    1.41
   1 -13  -2    6.10    1.84
   1  13   3   66.37    4.90
  -1  13  -3   59.66    4.09
   1  13   3   47.27    6.26
  -1 -13   3   48.29    4.15
   1  13   3   44.55    4.91
   1 -13  -3   62.36    4.14
   1 -13  -3   59.89    5.78
  -1 -13   3   50.71    4.72
  -1  13  -4  148.16    9.33
   1  13   4  178.81   10.23
  -1 -13   4  180.84    9.96
   1 -13  -4  160.53    9.73
   1 -13  -4  163.31    9.38
   1  13   4  153.39    9.29
  -1  13  -5  131.23    8.21
  -1 -13   5  122.12    9.77
   1  13   5  142.51    8.91
   1 -13  -5  143.72    8.66
   1  13   5  134.80    8.18
   1 -13  -6   35.37    3.48
   1  13   6   39.30    3.84
   1  13   6   36.07    3.18
   1  13   6   39.00    3.52
  -1  13  -6   28.06    3.39
  -1 -13   6   31.65    4.18
  -1 -13   7   10.49    2.93
   1  13   7   11.21    1.77
   1 -13  -7   12.75    2.14
   1  13   7   12.65    2.00
  -1 -13   7    8.07    2.35
   1  13   7   13.53    2.20
   1  13   7   15.28    2.48
  -1 -13   8   49.91    4.79
   1  13   8   56.87    4.76
  -1 -13   8   38.06    5.58
  -1 -13   8   42.35    4.31
   1  13   8   41.48    4.44
   1  13   8   45.55    4.11
   1 -13  -8   47.81    4.32
   1  13   9   80.17    5.89
   1  13   9   81.24    6.31
   1 -13  -9   82.58    6.01
  -1 -13   9   70.09    5.88
  -1 -13   9   63.98    7.32
  -1 -13  10   66.71    4.61
   1  13  10   67.99    4.95
   1  13  10   59.95    4.08
   1  13  11    9.88    1.40
  -1 -13  11    7.70    2.08
  -1 -13  11    6.68    1.58
  -1 -13  11    8.77    1.31
  -1  14  11   16.25    1.68
  -1  14  11   19.37    2.05
   1 -14  11   14.38    1.58
  -1  14  10   13.21    2.15
   1 -14  10   13.16    2.65
  -1  14  10   12.83    1.71
   1 -14  10   15.55    2.12
  -1  14   9   10.43    2.13
   1 -14   9    8.38    1.98
  -1  14   9    7.83    2.43
   1 -14   9    4.28    2.37
  -1  14   9    8.49    1.78
  -1  14   9    9.34    1.77
  -1  14   8   17.48    3.23
  -1  14   8   18.15    2.66
  -1 -14  -8   18.11    2.72
  -1  14   8   19.31    2.87
  -1  14   8   19.25    2.61
   1 -14   8   14.25    3.38
  -1  14   7   38.11    3.42
   1 -14   7   25.12    4.72
  -1  14   7   36.91    3.74
  -1  14   7   36.17    4.35
  -1  14   7   35.59    3.72
  -1  14   7   32.41    3.83
   1 -14   7   34.48    3.92
  -1 -14  -7   39.30    4.03
   1 -14   6  132.08    9.45
  -1  14   6  127.77    9.30
  -1  14   6  146.10    8.22
  -1  14   6  119.24    8.33
  -1 -14  -6  141.28    8.69
  -1  14   6  138.17    8.87
   1 -14   5    5.10    1.93
  -1  14   5    4.85    1.39
   1 -14   5    7.46    1.93
  -1  14   5    6.44    1.43
  -1 -14  -5    8.40    1.82
  -1 -14  -5    5.84    1.27
   1  14  -5    4.06    1.13
  -1  14   5    6.13    2.00
  -1  14   5    8.13    1.53
  -1  14   4  129.62    7.73
  -1  14   4  108.33    7.95
   1 -14   4  119.58    8.48
  -1 -14  -4  136.01    8.26
   1  14  -4  124.70    7.73
  -1  14   4  105.17    8.72
  -1 -14  -4  140.96    7.80
   1  14  -3   69.96    4.83
  -1 -14  -3   75.08    4.89
  -1 -14  -3   72.11    4.83
  -1  14   3   68.17    4.68
   1 -14   3   56.24    5.12
  -1 -14  -2    6.32    1.19
  -1  14   2    5.85    1.49
  -1  14   2    8.87    1.56
   1 -14   2    3.58    1.17
  -1  14   2    4.79    0.93
  -1  14   2    5.38    1.86
   1  14  -2    5.67    1.11
  -1 -14  -2    6.15    1.14
   1 -14   2    5.17    1.17
   1 -14   2    5.10    1.30
   1 -14   2    5.41    1.73
   1 -14   1   16.55    2.07
  -1  14   1   18.41    1.99
   1 -14   1   22.68    3.40
  -1  14   1   21.51    2.17
   1  14  -1   14.55    2.84
   1 -14   1   17.77    1.98
   1 -14   1   14.16    1.83
  -1 -14  -1   16.33    1.84
  -1 -14  -1   16.94    1.95
  -1 -14   0  125.50    7.40
  -1  14   0  128.91    7.22
   1 -14   0  126.92    9.93
  -1  14   0  131.92    9.30
  -1  14   0  115.48    9.27
   1  14   0  105.06    6.99
   1 -14   0  114.37    7.25
  -1 -14   0  136.36    9.97
   1 -14   0  117.17    7.23
   1  14   0  139.57    9.74
  -1  14   0  123.90    7.22
   1 -14  -1   17.49    1.93
   1 -14  -1   21.61    2.91
  -1 -14   1   20.49    2.33
  -1 -14   1   15.75    1.90
  -1 -14   1   21.64    3.24
  -1  14  -1   19.69    3.12
   1  14   1   18.35    2.08
  -1 -14   1   19.86    2.05
   1 -14  -1   19.42    2.06
  -1  14  -1   21.83    3.46
  -1 -14   2    6.12    1.55
  -1 -14   2    5.50    1.17
  -1  14  -2    3.76    0.88
   1  14   2    5.60    1.58
   1  14   2    6.25    1.01
   1  14   2    4.78    2.12
   1 -14  -2    4.86    1.02
  -1 -14   2    3.67    1.12
  -1 -14   2    5.56    1.63
   1 -14  -2    8.40    2.22
   1  14   2    4.24    1.24
   1 -14  -2    4.62    1.04
   1 -14  -3   71.50    4.71
  -1 -14   3   60.83    5.50
   1  14   3   72.72    5.54
  -1 -14   3   53.09    4.73
  -1  14  -3   66.40    4.71
   1 -14  -3   79.07    4.89
   1  14   4  151.44    9.49
   1 -14  -4  160.41    8.70
  -1  14  -4  139.77    8.60
  -1 -14   5    4.86    2.15
   1  14   5    6.11    1.65
  -1  14  -5    6.07    1.32
   1 -14  -5    6.64    1.59
   1 -14  -5    5.25    1.20
   1  14   6  130.76    8.35
   1  14   6  122.12    7.29
  -1 -14   6  102.83    9.04
   1 -14  -6  125.85    7.96
  -1 -14   7   35.90    4.66
   1 -14  -7   37.13    3.84
   1  14   7   38.84    3.88
  -1 -14   7   30.92    5.51
   1  14   7   38.42    4.13
  -1 -14   8   21.69    2.98
   1  14   8   24.83    3.38
  -1 -14   8   24.21    3.87
   1 -14  -8   26.99    3.23
   1  14   8   23.86    3.10
  -1 -14   8   17.31    4.13
   1  14   9    4.98    1.62
   1  14   9    8.77    1.78
  -1 -14   9    6.85    1.75
   1  14  10   12.11    2.04
  -1 -14  10    9.11    2.74
   1  14  10   13.80    1.76
  -1 -14  10   15.08    2.01
   1  14  11   15.34    1.56
  -1 -14  11   15.40    2.22
   1 -15  10    6.37    1.42
   1 -15  10    4.00    1.69
  -1  15  10    2.89    1.33
  -1  15  10    4.72    1.05
  -1  15  10    3.92    1.33
  -1  15   9    3.33    1.36
   1 -15   9    3.37    1.96
  -1  15   9    4.97    1.84
   1 -15   9    3.30    1.39
  -1  15   8    7.15    1.76
  -1  15   8    4.14    1.40
  -1  15   8    4.98    2.41
   1 -15   8    6.38    2.86
  -1  15   8    7.01    1.99
   1 -15   7   17.43    2.79
  -1  15   7   14.70    2.39
  -1  15   7   12.91    2.96
  -1  15   7   21.26    3.02
   1 -15   7   14.29    3.79
  -1  15   7   15.19    2.44
  -1  15   6  120.38    7.61
  -1 -15  -6  139.66    8.30
  -1  15   6  126.20    8.39
  -1 -15  -6  131.20    7.24
  -1  15   6  106.39    7.62
  -1  15   6  114.62    8.90
   1 -15   6  124.35    9.13
  -1  15   5  140.05   12.18
   1  15  -5  193.50   11.35
   1 -15   5  201.72   12.74
  -1  15   5  196.02   11.81
  -1  15   5  202.96   11.41
   1 -15   5  158.86   12.98
  -1 -15  -5  228.02   11.40
   1  15  -4  120.72    7.76
  -1 -15  -4  134.54    7.82
  -1  15   4  123.68    7.72
   1 -15   4  112.95    8.50
  -1 -15  -3   10.29    1.53
   1  15  -3    8.87    1.47
  -1 -15  -3    9.40    1.49
  -1  15   3    7.21    1.24
  -1  15   3    9.65    1.29
  -1  15   3    6.17    1.81
   1 -15   3    5.97    1.55
  -1  15   2   16.99    2.29
  -1  15   2   11.65    1.90
  -1 -15  -2   11.83    1.63
   1 -15   2   11.66    1.92
   1 -15   2   12.12    1.79
   1 -15   2   10.66    1.78
  -1 -15  -2   12.03    1.70
   1  15  -2   10.60    1.55
  -1  15   2   12.35    1.48
  -1 -15  -1   65.02    4.67
   1 -15   1   54.48    4.51
  -1  15   1   63.44    4.46
   1 -15   1   67.18    4.92
   1 -15   1   62.86    4.56
  -1  15   1   67.78    4.69
  -1 -15  -1   66.05    4.62
  -1  15   1   69.24    6.28
  -1  15   1   77.53    6.90
  -1  15   1   74.14    4.81
   1 -15   0    2.08    0.86
  -1  15   0    4.06    1.50
  -1  15   0    2.43    0.77
  -1  15   0    2.48    0.79
  -1 -15   0    2.49    0.88
   1  15   0    2.68    0.78
   1 -15   0    1.81    0.81
   1 -15  -1   79.11    5.13
   1  15   1   70.17    4.96
   1 -15  -1   74.15    5.01
  -1 -15   1   75.09    5.38
  -1 -15   1   69.67    5.01
  -1 -15   1   67.61    4.84
  -1 -15   2    9.69    1.62
  -1  15  -2   11.23    1.58
  -1 -15   2   12.66    2.09
   1  15   2    9.89    1.33
  -1 -15   2   10.17    1.62
   1 -15  -2   10.37    1.55
   1 -15  -2   11.89    1.62
   1 -15  -3   15.66    1.87
   1  15   3   15.04    2.30
   1  15   3   14.97    1.74
  -1 -15   3   10.59    1.87
   1 -15  -3   13.62    1.74
  -1 -15   3   14.49    2.43
  -1  15  -3    9.76    1.58
   1  15   4  128.38    8.61
   1  15   4  116.04    7.55
  -1 -15   4  107.24    8.77
  -1  15  -4  118.43    7.68
   1 -15  -4  139.07    7.78
   1  15   5  212.27   11.81
   1  15   5  242.70   13.09
   1 -15  -5  236.50   11.72
  -1  15  -5  216.26   11.88
   1  15   6  138.91    8.78
  -1 -15   6   96.97    9.33
   1  15   6  131.96    7.92
  -1  15  -6   86.78    7.82
  -1 -15   7   14.74    3.09
  -1 -15   7    6.20    3.09
  -1  15  -7    5.13    1.82
   1  15   7   16.73    2.81
   1  15   8   11.56    2.47
   1  15   8   10.90    2.13
  -1 -15   8   10.34    2.02
  -1 -15   8   10.66    2.28
  -1 -15   8    3.96    2.84
  -1 -15   9    2.38    2.47
   1  15   9    6.03    1.57
   1  15   9    7.05    1.83
  -1 -15   9    5.83    1.56
  -1 -15  10    1.55    1.83
   1  15  10    4.22    1.05
   1  15  10    4.09    1.25
  -1 -15  10    2.97    1.04
  -1 -15  10    2.63    1.65
  -1  16  10   28.70    2.91
  -1  16  10   27.50    2.63
   1 -16  10   30.27    2.55
   1 -16  10   25.02    2.97
  -1  16  10   26.96    2.40
   1 -16   9    0.81    1.01
  -1  16   9    0.56    0.93
  -1  16   9    0.79    1.13
   1 -16   9    0.21    1.61
  -1  16   8   13.82    2.22
   1 -16   8   11.52    3.14
  -1  16   8   12.43    2.48
   1 -16   8   15.62    2.39
   1 -16   7   11.75    2.36
  -1  16   7    5.96    2.50
  -1  16   7   11.29    2.47
   1 -16   7    7.06    3.34
   1 -16   6    5.88    2.16
  -1 -16  -6    5.21    1.22
  -1  16   6    4.57    1.88
   1  16  -6    1.37    1.39
  -1  16   6    6.34    1.51
  -1  16   6    2.46    1.95
   1  16  -5  201.41   11.95
  -1 -16  -5  229.87   11.94
  -1  16   5  212.13   11.96
   1 -16   5  199.22   13.21
   1 -16   4   50.27    4.96
   1  16  -4   55.90    4.42
  -1 -16  -4   56.89    4.33
  -1  16   4   54.09    4.24
   1 -16   3   16.43    2.54
  -1 -16  -3   18.96    2.23
  -1  16   3   21.75    2.94
   1  16  -3   21.84    2.36
  -1 -16  -3   18.64    2.21
  -1  16   3   19.02    2.11
  -1  16   3   20.08    2.05
  -1  16   2  109.37    7.09
   1 -16   2   84.88    6.63
  -1 -16  -2  109.59    6.78
  -1 -16  -2  113.36    6.92
  -1  16   2  114.92    7.32
  -1  16   2  104.75    6.48
  -1  16   2  101.28    6.35
   1 -16   2   98.25    7.09
   1  16  -2  110.54    6.77
   1 -16   2   96.45    6.83
   1 -16   1  147.22    8.82
  -1  16   1  138.48    8.26
  -1 -16  -1  137.53    8.43
  -1  16   1  136.39    8.34
  -1  16   1  141.41    8.41
   1 -16   1  129.53    8.20
  -1 -16  -1  148.56    8.64
   1 -16   0  542.75   26.25
  -1  16   0  549.48   26.03
  -1 -16   0  547.37   26.30
   1 -16   0  530.77   26.15
  -1 -16   1  122.77    7.88
   1 -16  -1  134.74    7.88
  -1 -16   1  113.84    7.59
  -1 -16   1  137.80    8.29
   1 -16  -1  130.52    7.95
   1 -16  -2  104.53    6.60
  -1 -16   2   92.37    6.64
  -1 -16   2   97.36    6.64
  -1 -16   2  107.13    7.34
  -1  16  -2  100.92    6.52
   1  16   2   99.17    6.19
   1 -16  -2  107.35    6.70
   1  16   3   21.70    2.28
   1 -16  -3   23.63    2.49
   1 -16  -3   23.35    2.43
  -1 -16   3   24.23    3.18
  -1  16  -3   20.93    2.40
   1  16   3   26.05    3.02
   1 -16  -4   67.28    4.73
  -1 -16   4   50.76    5.43
  -1  16  -4   58.82    4.67
   1  16   4   69.47    5.53
   1  16   4   59.22    4.54
   1  16   5  206.83   10.97
  -1  16  -5  215.26   11.16
   1  16   5  219.08   12.22
   1 -16  -5  230.45   10.93
   1  16   6    8.18    1.75
  -1 -16   6    5.11    2.61
   1  16   6   11.37    2.45
  -1  16  -6    4.20    1.74
  -1 -16   7   10.68    2.95
   1  16   7   10.49    2.34
  -1 -16   7    2.42    3.29
  -1  16  -7    1.69    1.48
   1  16   8   13.51    2.31
  -1 -16   8    6.34    3.25
  -1 -16   8   14.29    2.18
  -1 -16   8   12.04    2.28
   1  16   8   14.30    2.53
  -1 -16   9    0.74    1.00
   1  16   9    1.18    1.13
  -1 -16   9    0.26    2.26
   1  16   9    1.24    1.16
   1  16  10   30.25    2.53
  -1 -16  10   28.28    2.45
  -1 -16  10   32.28    3.51
   1  16  10   28.75    2.66
  -1 -16  10   31.31    3.69
   1 -17  10   13.11    1.70
  -1  17  10   13.66    1.50
  -1  17  10   16.11    1.81
   1 -17  10   12.85    1.43
  -1  17  10   14.35    1.62
  -1  17   9   71.90    5.16
  -1  17   9   65.13    5.17
   1 -17   9   70.88    4.91
   1 -17   9   70.66    5.98
  -1  17   9   59.12    4.80
  -1  17   8   25.01    3.17
  -1  17   8   29.17    3.19
   1 -17   8   22.02    3.97
   1 -17   8   26.78    3.01
  -1  17   7    3.45    1.75
   1 -17   7    1.40    1.26
   1 -17   7    3.37    2.92
   1 -17   6   13.92    3.01
  -1 -17  -6   12.73    1.80
  -1  17   6   14.16    2.64
  -1  17   6   12.29    1.99
   1  17  -6    5.02    2.06
   1 -17   5   50.84    5.53
   1 -17   5   51.25    6.04
  -1 -17  -5   70.49    4.84
  -1  17   5   61.59    4.79
  -1  17   5   53.88    5.51
   1  17  -5   60.99    4.84
  -1  17   4    5.40    1.89
   1  17  -4    6.82    1.44
   1 -17   4    7.90    1.94
  -1 -17  -4    7.02    1.44
  -1  17   4    4.91    1.24
   1  17  -3   56.39    4.44
  -1 -17  -3   59.09    4.47
   1 -17   3   45.91    4.67
  -1  17   3   63.48    5.19
  -1  17   3   53.37    4.03
  -1  17   3   54.54    4.16
  -1 -17  -3   58.44    4.41
  -1  17   2  164.12    8.77
   1  17  -2  139.24    8.22
  -1  17   2  137.15    7.79
  -1 -17  -2  147.36    8.31
   1 -17   2  124.42    8.20
  -1  17   2   93.20    7.77
   1 -17   2  139.77    8.73
  -1 -17  -2  138.12    8.29
   1 -17   2   96.03    7.84
  -1  17   2  142.59    7.97
   1 -17   1  313.06   17.19
  -1  17   1  325.03   16.75
  -1  17   1  302.69   16.60
  -1 -17  -1  317.42   16.92
   1 -17   1  282.48   16.57
  -1 -17  -1  324.84   17.07
  -1  17   0   20.53    2.31
   1 -17   0   23.85    2.60
  -1 -17   0   20.51    2.50
   1  17   0   20.24    2.33
   1 -17   0   20.73    2.47
  -1 -17   1  333.29   16.72
  -1 -17   1  289.12   15.86
   1 -17  -1  314.30   16.33
   1 -17  -1  317.98   16.24
  -1 -17   2  137.86    8.69
   1 -17  -2  137.96    8.03
  -1 -17   2  126.39    8.10
  -1  17  -2  133.36    7.94
   1  17   2  120.75    7.40
   1 -17  -2  145.07    8.17
   1 -17  -3   62.30    4.43
  -1 -17   3   46.61    4.83
   1  17   3   53.17    4.07
   1 -17  -3   59.59    4.47
  -1  17  -3   52.06    4.31
   1  17   3   59.05    4.87
   1  17   3   53.09    4.08
   1  17   4    3.03    1.38
  -1  17  -4    3.95    1.23
   1  17   4    4.12    1.13
  -1 -17   4    5.04    1.86
   1 -17  -4    5.39    1.32
  -1  17  -5   70.38    5.45
   1 -17  -5   81.04    5.34
  -1 -17   5   68.53    6.75
   1  17   5   76.78    5.44
   1  17   5   75.51    6.17
   1  17   6   16.43    2.80
  -1 -17   6    8.92    3.13
  -1  17  -6   10.26    2.42
   1  17   6   15.63    2.24
  -1  17  -6   15.39    2.19
  -1 -17   7    0.94    1.63
   1  17   7    0.86    1.46
  -1  17  -7    0.18    1.17
   1  17   7    1.72    1.32
  -1 -17   7   -0.38    2.73
   1  17   8   28.63    3.37
  -1 -17   8   31.29    3.09
  -1 -17   8   31.10    3.34
   1  17   9   70.89    5.16
   1  17   9   75.44    5.36
  -1 -17   9   74.01    5.02
  -1 -17   9   66.34    6.38
  -1 -17  10   14.68    2.14
   1  17  10   10.29    1.35
   1  17  10   11.74    1.38
  -1 -17  10   10.73    1.22
  -1 -17  10   10.73    1.67
  -1  18  10   51.77    3.43
  -1  18  10   57.44    3.58
  -1  18  10   51.95    3.43
  -1  18   9   71.00    4.75
  -1  18   9   75.55    4.84
   1 -18   9   75.10    4.60
   1 -18   9   69.65    5.33
  -1  18   8   19.87    2.53
   1 -18   8   13.52    2.04
  -1  18   8   14.72    2.51
   1 -18   8   13.13    2.92
  -1  18   7   15.40    2.84
  -1  18   7   17.82    2.80
  -1  18   7   19.13    2.53
   1 -18   7   16.61    3.69
   1 -18   6    6.83    2.08
  -1  18   6    8.39    2.17
   1  18  -6    7.39    1.93
  -1 -18  -6    8.97    1.53
  -1  18   6    7.46    1.61
  -1  18   6    7.37    2.25
   1  18  -5    9.53    1.76
   1 -18   5    6.57    2.37
  -1  18   5   10.40    1.82
  -1 -18  -5   10.88    1.77
  -1  18   5   11.03    2.46
   1 -18   5   11.16    2.61
   1  18  -4   53.09    4.48
   1 -18   4   45.44    4.83
  -1  18   4   61.22    5.23
  -1 -18  -4   57.63    4.46
  -1  18   4   54.23    4.30
   1  18  -3   70.39    5.17
  -1  18   3   67.27    4.71
  -1 -18  -3   65.76    4.98
  -1 -18  -3   68.94    5.04
  -1  18   3   81.38    5.75
  -1  18   3   60.29    4.65
   1 -18   3   54.91    5.25
   1 -18   2   50.12    4.64
   1 -18   2   49.93    4.39
  -1 -18  -2   58.25    4.57
  -1  18   2   63.00    4.66
  -1 -18  -2   54.86    4.46
  -1  18   2   63.26    4.66
  -1  18   2   56.83    4.26
  -1  18   2   54.70    4.06
   1  18  -2   54.59    4.41
  -1 -18  -1   52.97    4.23
  -1  18   1   45.70    3.85
  -1 -18  -1   51.90    4.31
   1 -18   1   51.89    4.08
   1 -18   1   51.75    4.37
  -1  18   1   49.01    3.96
   1 -18   0    9.30    1.73
   1  18   0    6.04    1.42
  -1  18   0    7.83    1.51
   1 -18   0    7.22    1.61
  -1 -18   0    9.02    1.85
   1 -18  -1   46.01    3.93
  -1 -18   1   44.13    3.73
   1  18   1   45.78    3.77
  -1 -18   1   46.79    4.12
  -1 -18   1   40.99    3.83
   1 -18  -1   46.89    4.00
  -1  18  -2   58.89    4.66
   1  18   2   64.33    4.60
   1  18   2   55.63    4.19
   1 -18  -2   64.88    4.81
  -1 -18   2   58.13    4.68
   1 -18  -2   66.09    4.88
  -1 -18   2   60.43    4.89
  -1 -18   2   62.39    5.20
   1  18   3   67.22    4.86
  -1  18  -3   65.45    5.16
   1  18   3   67.83    4.90
   1  18   3   72.12    5.56
   1 -18  -3   83.12    5.39
   1 -18  -3   71.54    5.25
  -1 -18   3   62.96    5.75
  -1 -18   4   45.08    5.04
   1  18   4   54.17    4.29
  -1  18  -4   51.64    4.46
   1 -18  -4   58.54    4.46
   1  18   4   62.73    5.11
  -1  18  -5    8.92    1.77
  -1 -18   5    9.42    2.92
  -1 -18   5    6.97    2.45
   1  18   5    9.73    1.69
   1  18   5    7.90    2.03
   1 -18  -5    8.14    1.50
  -1  18  -6    5.23    1.80
  -1 -18   6    4.11    2.30
   1  18   6    9.11    2.08
   1  18   6    7.60    1.65
  -1  18  -6    5.74    1.41
  -1 -18   7   18.17    3.99
   1  18   7   17.21    2.44
  -1  18  -7   13.54    2.36
  -1 -18   7   13.06    2.67
   1  18   7   18.60    2.79
   1  18   8   19.88    2.53
  -1 -18   8   18.54    3.65
  -1 -18   8   17.20    2.18
  -1 -18   9   71.60    4.72
   1  18   9   69.96    4.97
  -1 -18   9   78.78    6.07
   1  18   9   70.88    4.95
  -1 -18  10   54.34    3.84
  -1 -18  10   50.55    3.50
   1  18  10   49.06    3.26
   1  18  10   47.29    3.16
  -1  19   9   83.55    5.24
   1 -19   9   78.98    5.47
  -1  19   9   79.18    5.09
   1 -19   9   72.35    4.77
  -1  19   9   76.31    4.99
  -1  19   8    9.08    1.70
  -1  19   8   10.60    1.90
   1 -19   8    8.40    1.47
   1 -19   8    9.97    2.32
  -1  19   7    6.76    1.81
  -1  19   7    6.76    1.88
   1 -19   7    4.69    2.26
  -1  19   7    5.31    1.43
   1 -19   6   26.80    3.65
  -1  19   6   32.12    3.79
   1  19  -6   23.73    3.21
  -1  19   6   28.46    3.06
  -1 -19  -6   37.13    3.09
  -1  19   5   57.18    4.47
   1 -19   5   48.39    5.25
   1 -19   5   53.92    5.61
   1  19  -5   52.69    4.58
  -1 -19  -5   55.58    4.42
  -1  19   5   63.48    5.38
   1 -19   4   73.59    6.57
  -1  19   4   94.68    6.70
   1  19  -4   77.33    6.09
  -1  19   4   86.08    5.92
   1 -19   4   94.22    7.53
  -1 -19  -4   90.55    6.14
  -1  19   3   52.43    4.06
  -1  19   3   53.42    4.08
  -1  19   3   59.84    4.71
   1 -19   3   45.09    4.64
  -1 -19  -3   56.19    4.44
  -1 -19  -3   54.96    4.38
   1  19  -3   49.84    4.38
   1 -19   2    4.99    1.43
  -1 -19  -2    5.41    1.42
  -1  19   2    5.01    1.05
   1  19  -2    6.68    1.50
  -1 -19  -2    7.28    1.58
  -1  19   2    7.79    1.38
  -1  19   2    7.43    1.50
   1 -19   2    4.13    1.47
  -1  19   1  165.14   10.15
  -1 -19  -1  183.29   10.83
  -1 -19  -1  185.19   10.74
   1 -19   1  178.96   10.47
  -1  19   1  175.03   10.43
   1 -19   1  178.95   10.92
   1 -19   0  121.47    7.78
  -1  19   0  107.37    7.36
   1 -19   0  124.70    7.46
   1  19   0  111.95    7.47
  -1 -19   0  116.52    7.73
  -1 -19   0  110.84    7.71
   1 -19   0  111.25    7.65
  -1 -19   0  120.92    7.39
  -1 -19   1  170.47   10.43
   1 -19  -1  180.32   10.40
   1  19   1  172.35   10.10
  -1  19  -1  145.93    9.91
  -1 -19   1  184.81   10.66
  -1 -19   1  163.08    9.98
   1 -19  -2    6.33    1.49
  -1  19  -2    6.74    1.50
  -1 -19   2    6.50    1.63
  -1 -19   2    5.33    1.62
   1  19   2    6.51    1.37
   1  19   2    4.67    1.00
  -1 -19   2    3.70    1.33
   1  19   3   47.69    3.93
   1 -19  -3   58.65    4.55
  -1 -19   3   45.96    4.73
   1  19   3   55.90    4.17
  -1  19  -3   56.32    4.47
  -1 -19   4   67.13    6.23
  -1  19  -4   73.28    5.60
   1  19   4   64.39    5.14
   1 -19  -4   79.77    5.56
   1  19   4   78.90    5.92
  -1 -19   4   88.83    7.18
   1  19   5   56.64    4.57
  -1  19  -5   57.59    4.82
  -1 -19   5   52.20    5.72
   1 -19  -5   64.48    4.68
   1  19   5   63.37    5.24
  -1 -19   5   64.92    6.35
  -1  19  -6   25.10    2.87
   1  19   6   27.40    2.90
   1  19   6   27.80    3.28
  -1  19  -6   26.02    3.28
  -1 -19   6   28.52    3.99
  -1  19  -7    4.24    1.40
  -1 -19   7    4.85    2.34
   1  19   7    4.74    1.36
  -1 -19   7    4.55    1.61
   1  19   7    6.11    1.71
  -1 -19   8    6.22    1.26
  -1 -19   8    6.14    2.12
   1  19   8    9.13    1.66
   1  19   8    8.80    1.61
  -1 -19   9   73.03    5.80
   1  19   9   81.94    5.09
  -1 -19   9   81.76    5.77
   1 -20   9   12.77    1.56
  -1  20   9   12.97    1.44
  -1  20   9   13.03    1.46
  -1  20   8   23.69    2.45
   1 -20   8   27.46    2.39
   1 -20   8   21.63    2.84
  -1  20   8   22.54    2.39
  -1  20   8   22.83    2.45
   1 -20   7   40.59    4.78
  -1  20   7   47.23    4.13
  -1  20   7   49.05    3.97
  -1  20   7   48.04    4.08
  -1  20   6    7.30    1.50
   1  20  -6    6.58    1.68
  -1 -20  -6    7.00    1.37
   1 -20   6    9.63    2.03
  -1  20   6    8.42    1.96
   1  20  -6    4.89    1.29
   1 -20   5   20.69    3.25
   1 -20   5   25.36    3.44
  -1  20   5   25.67    3.14
  -1  20   5   22.25    2.58
   1  20  -5   25.79    2.86
  -1 -20  -5   28.81    2.84
   1  20  -4   49.05    4.46
  -1 -20  -4   56.17    4.52
  -1  20   4   51.37    4.17
   1 -20   4   47.07    4.90
   1 -20   4   65.03    5.58
  -1  20   4   56.19    4.73
  -1 -20  -3   73.93    5.45
  -1  20   3   60.49    5.22
  -1  20   3   76.99    5.52
   1  20  -3   69.39    5.47
  -1  20   3   74.89    5.11
  -1 -20  -3   68.41    5.26
  -1  20   3   71.39    5.00
   1 -20   3   65.38    5.69
  -1 -20  -2    6.03    1.54
  -1  20   2    6.15    1.39
  -1 -20  -2    8.59    1.74
  -1  20   2    7.92    1.28
   1 -20   2    8.67    1.72
   1  20  -2    6.11    1.55
  -1  20   2    7.26    1.43
   1 -20   2    5.70    1.67
  -1 -20  -1   46.03    4.28
   1 -20   1   49.59    4.44
  -1 -20  -1   47.61    4.24
  -1  20   1   42.19    3.90
   1 -20   1   44.49    4.02
  -1 -20   0  318.46   16.81
  -1 -20   0  289.02   16.12
   1 -20   0  316.74   16.74
   1 -20   0  269.92   16.43
   1  20   0  292.13   16.33
   1 -20   0  302.72   16.22
  -1  20   0  282.71   16.29
   1  20   1   38.41    3.53
  -1 -20   1   43.90    4.03
  -1 -20   1   38.70    3.80
   1 -20  -1   40.47    3.83
  -1  20  -1   38.43    3.64
  -1 -20   1   39.38    3.60
   1  20   2    4.03    1.15
   1 -20  -2    4.71    1.42
  -1 -20   2    4.13    1.34
  -1 -20   2    3.07    1.38
  -1  20  -2    4.96    1.37
  -1  20  -3   71.00    5.33
   1  20   3   60.89    4.64
   1 -20  -3   68.15    5.21
   1  20   3   70.09    4.92
  -1 -20   3   61.15    5.55
  -1  20  -4   45.69    4.30
   1  20   4   51.25    4.08
  -1 -20   4   51.28    5.16
   1  20   4   54.29    4.52
   1 -20  -4   54.30    4.32
  -1 -20   4   44.81    4.85
   1  20   5   26.82    3.02
  -1  20  -5   23.14    2.79
   1 -20  -5   22.26    2.50
   1  20   5   19.67    2.41
  -1 -20   5   26.05    3.72
  -1 -20   5   18.49    3.20
  -1  20  -6    6.17    1.45
  -1 -20   6    7.07    1.97
  -1  20  -6    6.41    1.62
   1  20   6    7.33    1.71
   1  20   6    5.51    1.37
  -1  20  -7   46.61    4.05
  -1 -20   7   52.79    4.45
   1  20   7   53.97    4.31
  -1 -20   7   56.62    5.55
   1  20   7   50.50    4.12
  -1 -20   7   51.45    3.92
   1  20   8   24.07    2.43
   1  20   8   25.62    2.53
  -1 -20   8   23.73    3.09
   1  20   9   12.59    1.37
  -1 -20   9   14.35    1.73
  -1 -20   9   10.53    1.64
  -1  21   9    2.44    0.58
  -1  21   8   25.54    2.31
  -1  21   8   22.32    2.11
  -1  21   8   16.25    1.89
   1 -21   8   22.42    2.57
  -1  21   7   18.43    2.22
  -1  21   7   18.96    2.28
   1 -21   7   20.66    2.89
  -1  21   7   17.35    2.11
   1 -21   7   18.64    2.04
  -1  21   6   27.01    2.76
   1  21  -6   26.81    2.73
   1 -21   6   27.09    3.03
   1  21  -6   27.05    2.94
  -1  21   6   28.62    3.07
   1 -21   5   21.52    3.18
  -1 -21  -5   21.66    2.51
   1  21  -5   19.20    2.54
   1 -21   5   23.02    3.04
  -1  21   5   22.02    2.47
  -1  21   5   23.60    2.65
  -1  21   5   23.92    2.85
   1  21  -4   45.13    4.08
  -1 -21  -4   44.29    3.94
  -1  21   4   45.73    4.04
   1 -21   4   42.68    4.44
  -1  21   4   43.34    3.67
   1 -21   4   46.24    4.50
  -1  21   3   30.98    2.84
   1 -21   3   26.81    3.36
   1  21  -3   26.70    3.11
  -1  21   3   31.94    3.16
  -1 -21  -3   29.79    3.19
  -1  21   3   30.15    2.86
   1 -21   2   22.19    2.66
   1 -21   2   21.06    2.85
  -1  21   2   23.79    2.56
  -1  21   2   18.48    2.40
   1  21  -2   19.38    2.62
  -1 -21  -2   24.55    2.83
  -1 -21  -1    1.58    1.21
   1 -21   1    2.52    1.12
   1 -21   1    2.29    1.19
  -1  21   1    1.97    0.98
  -1  21   0    2.18    1.08
  -1 -21   0    3.26    1.27
   1 -21   0    5.28    1.51
  -1 -21   0    3.98    1.38
   1 -21   0    6.91    1.54
   1 -21   0    3.14    1.33
   1  21   0    4.76    1.32
  -1 -21   1    1.16    1.07
   1  21   1    0.59    0.80
  -1  21  -1    0.37    0.93
   1 -21  -1    0.53    1.04
  -1 -21   1    0.60    0.94
   1 -21  -1    1.03    0.91
  -1 -21   1    0.84    1.10
  -1  21  -2   18.94    2.51
  -1 -21   2   15.91    2.27
  -1 -21   2   15.94    2.53
   1 -21  -2   21.45    2.63
   1  21   2   15.60    2.09
  -1 -21   3   25.36    3.32
   1 -21  -3   30.38    3.14
  -1  21  -3   28.90    3.15
   1  21   3   24.96    2.55
   1  21   3   29.23    2.81
   1  21   4   42.24    3.65
   1 -21  -4   47.63    4.01
  -1 -21   4   49.88    4.77
  -1  21  -4   43.95    4.10
   1  21   4   46.26    4.05
  -1 -21   4   45.36    4.57
   1  21   5   20.69    2.57
  -1  21  -5   14.53    2.21
  -1 -21   5   19.20    2.93
   1  21   5   15.73    2.08
   1 -21  -5   19.21    2.76
  -1 -21   5   16.25    2.85
  -1  21  -6   25.24    2.92
   1  21   6   30.15    2.88
  -1 -21   6   27.60    3.34
   1  21   6   32.17    3.12
  -1  21  -6   26.77    2.79
   1  21   7   21.98    2.39
   1  21   7   21.60    2.32
  -1 -21   7   19.20    2.99
  -1 -21   7   20.25    2.31
   1  21   8   23.88    2.16
   1  21   8   21.99    2.23
  -1 -21   8   21.07    2.60
  -1 -21   9    2.74    0.73
  -1 -21   9    2.65    0.76
   1  21   9    2.90    0.71
  -1  22   8    0.85    0.64
   1 -22   8    0.94    0.88
  -1  22   8    1.04    0.59
  -1  22   7   25.52    2.48
  -1  22   7   29.58    2.62
   1 -22   7   29.76    3.13
  -1  22   6   60.01    4.30
   1 -22   6   57.98    4.44
   1  22  -6   52.47    4.24
   1  22  -6   54.63    4.15
  -1  22   6   60.79    4.41
   1 -22   5   26.83    3.42
  -1 -22  -5   31.09    2.93
   1 -22   5   30.07    3.26
  -1  22   5   30.27    3.04
  -1  22   5   30.88    3.01
  -1  22   5   26.67    2.71
   1  22  -5   26.19    2.89
  -1  22   4   51.72    4.36
   1 -22   4   59.40    5.01
   1 -22   4   52.72    5.01
  -1  22   4   56.67    4.23
   1  22  -4   54.05    4.62
  -1 -22  -4   57.19    4.54
   1  22  -3   11.42    2.01
  -1  22   3    8.39    1.65
  -1 -22  -3   11.43    1.96
  -1  22   3    9.03    1.44
  -1  22   3    8.56    1.51
   1 -22   3   11.03    2.12
   1 -22   2    2.35    1.16
  -1  22   2    2.54    1.02
  -1 -22  -2    3.95    1.42
   1  22  -2    1.82    1.12
   1 -22   2    2.37    1.31
   1 -22   1    5.32    1.56
  -1 -22  -1    4.39    1.38
  -1 -22  -1    2.28    1.35
  -1  22   1    4.72    1.33
   1 -22   1    5.83    1.50
   1  22   0   25.46    2.91
   1 -22   0   30.83    3.38
  -1 -22   0   32.62    3.35
  -1  22   0   27.08    2.94
  -1 -22   0   32.06    3.11
   1 -22   0   29.17    3.00
   1 -22   0   26.02    3.09
   1 -22  -1    3.77    1.26
  -1 -22   1    4.10    1.60
  -1  22  -1    3.94    1.38
  -1 -22   1    4.23    1.53
   1  22   1    2.50    1.15
   1 -22  -1    4.09    1.54
  -1 -22   1    2.67    1.29
  -1 -22   2    4.54    1.56
   1 -22  -2    4.00    1.43
   1  22   2    3.81    1.18
  -1  22  -2    3.89    1.37
  -1  22  -3   10.25    1.99
   1  22   3   10.94    1.56
   1 -22  -3   10.17    1.91
   1  22   3   10.93    1.74
  -1 -22   3    8.17    1.93
   1  22   4   49.51    3.93
  -1 -22   4   51.91    4.89
  -1  22  -4   52.16    4.48
  -1 -22   4   63.51    5.16
   1 -22  -4   48.56    4.23
   1 -22  -5   27.34    2.73
  -1  22  -5   30.66    3.12
   1  22   5   28.82    2.78
  -1 -22   5   30.80    3.38
  -1 -22   5   25.49    3.37
  -1 -22   6   56.55    4.59
  -1  22  -6   52.64    4.10
   1  22   6   57.73    4.17
  -1  22  -6   51.58    4.23
   1  22   7   30.15    2.71
  -1 -22   7   30.99    3.26
   1  22   8    1.46    0.69
  -1 -22   8    1.18    0.86
  -1  23   8   12.41    1.28
   1 -23   8   10.87    1.27
  -1  23   8   10.74    1.13
   1 -23   7    1.66    0.97
  -1  23   7    1.36    0.70
  -1  23   7    0.50    0.55
   1  23  -6  106.10    6.34
  -1  23   6  111.52    6.39
   1 -23   5  105.04    6.83
  -1  23   5   95.22    6.34
  -1 -23  -5   96.14    6.36
  -1  23   5   95.98    6.24
   1  23  -5   93.92    6.48
  -1  23   5  109.50    6.72
  -1 -23  -4   71.72    5.05
   1 -23   4   58.71    5.24
   1  23  -4   66.41    5.10
   1 -23   4   66.03    5.16
  -1  23   4   66.20    4.58
  -1  23   4   57.99    4.63
   1  23  -3   44.31    4.07
  -1  23   3   41.49    3.62
  -1  23   3   45.10    3.52
  -1 -23  -3   41.65    3.95
  -1  23   3   39.00    3.63
   1 -23   3   39.59    4.15
  -1 -23  -2   23.82    2.89
  -1  23   2   26.52    2.77
   1  23  -2   24.30    2.93
   1 -23   2   27.28    3.21
  -1 -23  -2   25.26    3.02
  -1 -23  -1    6.06    1.51
  -1  23   1    5.16    1.33
   1 -23   1    4.85    1.45
   1  23  -1    3.94    1.44
  -1 -23  -1    8.18    1.56
  -1 -23  -1    6.45    1.68
   1 -23   1    3.95    1.41
   1 -23   0    2.09    1.33
   1 -23   0    0.24    1.10
  -1 -23   0    0.28    0.96
   1  23   0    0.50    0.95
   1 -23   0    0.41    0.88
  -1 -23   0   -0.12    1.00
  -1  23   0    0.62    0.99
  -1  23  -1    6.10    1.60
   1 -23  -1    8.85    1.87
   1 -23  -1    8.35    1.65
  -1 -23   1    6.54    1.49
   1  23   1    6.98    1.50
  -1 -23   1    7.19    1.73
   1 -23  -2   28.12    3.27
   1  23   2   28.09    3.03
  -1  23  -2   30.88    3.34
   1 -23  -2   32.95    3.31
  -1 -23   2   28.72    3.44
   1 -23  -3   43.95    3.90
   1  23   3   38.75    3.41
  -1  23  -3   40.45    3.83
  -1 -23   3   37.97    3.93
  -1  23  -4   62.65    4.97
  -1 -23   4   57.06    5.21
   1  23   4   66.56    4.53
  -1 -23   4   64.88    5.21
   1 -23  -4   63.19    4.82
  -1 -23   5  103.24    7.05
  -1  23  -5  105.92    6.86
  -1 -23   5   88.86    7.11
   1  23   5   97.99    6.37
   1  23   5  102.22    6.72
   1 -23  -5  113.57    6.67
  -1 -23   6  110.41    6.96
  -1  23  -6  103.39    6.77
   1  23   6  114.71    6.73
  -1  23  -6  108.56    6.69
  -1 -23   7    1.02    0.91
   1  23   7    1.13    0.73
  -1 -23   8   12.55    1.44
   1  23   8   13.33    1.34
  -1  24   7   13.83    1.41
   1 -24   7   15.12    1.80
  -1  24   7   16.03    1.59
   1  24  -6    7.17    1.12
   1 -24   6    7.47    1.52
  -1  24   6    6.40    1.14
  -1  24   6    6.76    1.11
  -1  24   5   40.21    3.33
  -1  24   5   36.73    3.02
   1 -24   5   37.99    3.30
  -1  24   5   33.09    3.01
  -1 -24  -5   34.29    3.08
   1  24  -5   36.13    3.25
   1  24  -4   29.00    3.11
   1 -24   4   28.59    3.40
  -1  24   4   31.62    2.80
   1 -24   4   31.50    3.21
  -1 -24  -4   34.13    3.20
  -1 -24  -3   10.40    1.80
  -1  24   3    8.09    1.43
   1  24  -3    7.92    1.74
  -1 -24  -3    9.26    1.83
   1 -24   3    7.65    1.87
  -1 -24  -2   46.45    4.03
   1  24  -2   41.17    3.87
   1 -24   2   36.57    3.78
  -1 -24  -2   40.95    3.73
  -1  24   2   37.87    3.44
  -1 -24  -2   40.65    3.45
  -1  24   1   90.95    6.27
  -1 -24  -1   91.49    6.56
   1 -24   1   84.45    6.23
   1 -24   1   94.01    6.61
   1  24  -1   85.33    6.32
  -1 -24  -1   98.13    6.58
  -1 -24  -1   87.34    6.06
  -1 -24   0   45.41    3.85
   1 -24   0   42.31    3.84
  -1  24   0   42.05    3.89
   1  24   0   40.46    3.82
   1 -24   0   43.88    4.02
  -1 -24   0   50.07    4.27
  -1 -24   1   85.58    6.40
   1 -24  -1   89.94    6.25
  -1 -24   1   82.97    5.97
   1  24   1   84.79    6.05
   1 -24  -1   87.42    6.00
   1 -24  -1   89.20    6.42
  -1  24  -1   81.34    6.16
  -1  24  -2   30.30    3.56
   1  24   2   35.36    3.35
   1 -24  -2   38.26    3.74
   1 -24  -2   39.37    3.57
  -1 -24   2   34.16    3.69
   1 -24  -3    6.95    1.63
  -1  24  -3    5.63    1.59
   1  24   3    6.58    1.30
   1 -24  -3    7.34    1.50
  -1 -24   3    6.30    1.76
  -1  24  -4   37.16    3.57
   1  24   4   33.90    2.97
   1 -24  -4   44.50    3.52
  -1 -24   4   33.78    3.53
  -1 -24   4   32.51    3.70
   1 -24  -4   35.50    3.35
  -1  24  -5   39.16    3.42
  -1 -24   5   42.90    3.65
  -1  24  -5   38.77    3.45
   1 -24  -5   41.40    3.27
   1  24   5   40.90    3.41
   1 -24  -5   45.85    3.38
   1  24   5   41.78    3.20
   1  24   6    5.04    1.02
  -1  24  -6    4.59    1.01
  -1  24  -6    4.76    1.05
  -1 -24   6    7.32    1.53
  -1 -24   6    4.55    1.03
  -1 -24   7   14.44    1.71
   1  24   7   13.04    1.44
  -1  25   7    2.75    0.55
   1 -25   7    3.71    0.75
  -1  25   6   27.86    2.15
   1 -25   6   24.80    2.48
  -1 -25  -5   46.90    3.16
  -1 -25  -5   47.20    3.39
  -1 -25  -5   41.12    3.27
   1 -25   5   43.71    3.35
  -1  25   5   42.41    3.10
   1  25  -5   42.39    3.34
   1  25  -5   43.59    3.40
   1 -25   4   29.42    3.28
   1 -25   4   31.93    3.06
  -1 -25  -4   30.25    2.97
   1  25  -4   31.15    3.08
  -1 -25  -4   38.84    2.95
  -1  25   4   41.22    3.56
  -1 -25  -4   39.66    3.19
  -1 -25  -3   32.97    2.85
  -1 -25  -3   33.06    3.10
   1  25  -3   30.35    3.11
  -1 -25  -3   31.56    3.14
   1 -25   3   37.35    3.34
  -1  25   3   31.92    2.79
   1 -25   3   24.83    3.05
  -1  25   2   39.63    3.32
  -1 -25  -2   37.34    3.24
   1  25  -2   36.32    3.52
  -1 -25  -2   39.46    3.51
   1 -25   2   32.36    3.42
  -1 -25  -2   36.28    3.57
  -1 -25  -1   33.33    3.16
   1 -25   1   34.41    3.34
  -1 -25  -1   34.09    3.42
  -1 -25  -1   40.08    3.74
  -1  25   1   37.07    3.34
   1 -25   1   35.01    3.49
   1  25  -1   34.45    3.46
   1 -25   0    7.36    1.67
  -1 -25   0    6.83    1.64
  -1  25   0    9.09    1.73
  -1 -25   0    5.74    1.46
   1 -25   0    7.09    1.60
   1  25   0    7.62    1.69
  -1  25  -1   30.36    3.27
   1  25   1   34.79    3.23
  -1 -25   1   31.54    3.33
   1 -25  -1   36.79    3.32
   1 -25  -1   33.17    3.25
   1  25   2   34.65    3.22
   1 -25  -2   38.94    3.36
   1 -25  -2   41.47    3.72
   1 -25  -2   36.68    3.38
  -1 -25   2   35.59    3.60
  -1  25  -3   33.36    3.33
   1 -25  -3   34.82    3.15
  -1 -25   3   37.41    3.46
   1 -25  -3   44.27    3.35
  -1 -25   3   31.95    3.42
   1  25   3   34.04    2.99
   1 -25  -3   35.47    3.33
   1 -25  -4   36.50    3.07
  -1 -25   4   35.69    3.28
   1 -25  -4   31.69    2.99
  -1 -25   4   28.28    3.24
  -1  25  -4   32.63    3.18
   1  25   5   42.98    3.17
  -1  25  -5   44.14    3.56
  -1 -25   5   43.42    3.56
  -1  25  -5   44.79    3.56
  -1  25  -6   27.17    2.24
  -1 -25   6   28.25    2.71
   1 -25  -6   32.57    2.25
   1  25   6   29.34    2.24
   1  25   7    3.40    0.57
  -1 -25   7    2.58    0.71
   1 -26   6   10.03    1.30
  -1  26   6    9.71    0.96
   1  26  -5   20.62    1.94
  -1 -26  -5   20.07    1.86
   1  26  -5   20.21    1.94
  -1 -26  -4    0.07    0.61
   1  26  -4   -0.18    0.72
  -1  26   4    0.70    0.86
   1 -26   4    0.42    0.64
  -1 -26  -4    0.25    0.74
  -1 -26  -4   -0.56    0.67
  -1 -26  -3   46.87    3.73
  -1  26   3   46.49    3.47
   1 -26   3   44.37    3.94
   1 -26   3   47.34    3.82
  -1 -26  -3   46.06    3.80
  -1  26   3   51.23    4.13
   1  26  -3   48.07    3.87
  -1 -26  -3   43.72    3.43
  -1 -26  -2   75.23    5.28
  -1  26   2   73.74    4.91
   1  26  -2   65.15    5.11
   1 -26   2   62.63    5.07
  -1 -26  -2   74.01    5.13
  -1 -26  -2   67.82    4.78
  -1  26   1   35.70    3.25
  -1 -26  -1   41.96    3.55
   1  26  -1   38.43    3.48
   1 -26   1   34.09    3.34
  -1 -26  -1   35.12    3.16
   1 -26   0   60.26    4.58
  -1 -26   0   56.43    4.62
  -1  26   0   61.37    4.61
   1 -26   0   59.82    4.62
  -1 -26   0   54.21    4.36
   1  26   0   65.68    4.78
   1  26   1   32.46    3.03
  -1 -26   1   26.49    3.03
   1 -26  -1   31.47    3.04
   1 -26  -1   34.70    3.11
  -1  26  -1   35.29    3.24
   1  26   2   75.09    5.14
   1 -26  -2   81.25    5.36
  -1 -26   2   72.22    5.47
   1 -26  -2   73.56    5.17
   1 -26  -3   50.84    3.74
  -1  26  -3   45.84    3.87
  -1 -26   3   47.47    3.96
   1 -26  -3   47.81    3.67
  -1 -26   3   47.22    4.05
  -1  26  -3   46.78    3.74
   1  26   3   47.88    3.54
   1 -26  -4    0.29    0.57
  -1  26  -4    1.00    0.84
  -1 -26   4    0.64    0.80
   1 -26  -4    1.85    0.86
  -1 -26   4   -0.21    0.98
   1  26   4    1.18    0.85
  -1 -26   5   15.83    1.69
  -1  26  -5   16.68    1.78
   1 -26  -5   16.40    1.59
  -1  26  -5   17.08    1.78
  -1 -26   6   11.77    1.49
   1  27  -5    2.89    0.71
   1  27  -5    3.22    0.78
   1 -27   4   19.18    1.86
   1  27  -4   21.36    2.08
  -1 -27  -4   19.00    1.73
  -1  27   4   21.76    2.14
  -1 -27  -4   16.18    1.74
  -1  27   3    5.19    1.32
   1  27  -3    4.76    1.16
  -1 -27  -3    3.83    1.03
   1 -27   3    2.31    1.08
   1 -27   3    4.35    1.06
  -1 -27  -3    4.19    0.97
   1  27  -3    4.97    1.08
   1  27  -2   58.55    4.63
  -1  27   2   66.60    4.44
  -1 -27  -2   71.69    4.72
   1 -27   2   62.58    4.71
  -1 -27  -2   62.26    4.35
   1 -27   1   79.91    5.70
   1  27  -1   88.61    5.86
  -1 -27  -1   81.56    5.50
  -1 -27  -1   89.30    5.84
  -1  27   1   89.36    5.71
  -1  27   0   73.68    4.96
   1  27   0   66.09    4.84
   1 -27   0   64.46    4.78
  -1 -27   0   67.24    4.93
   1 -27   0   68.33    4.80
   1 -27  -1   77.26    5.39
  -1  27  -1   84.18    5.65
  -1 -27   1   77.07    5.56
   1 -27  -1   84.56    5.45
   1  27   1   82.82    5.47
  -1 -27   2   65.20    4.92
   1  27   2   67.57    4.63
   1 -27  -2   69.16    4.73
  -1  27  -2   72.23    4.92
   1 -27  -2   66.79    4.63
  -1  27  -3    4.96    1.05
  -1 -27   3    5.09    1.30
   1 -27  -3    6.24    1.13
  -1 -27   3    4.56    1.17
   1  27   3    5.03    1.31
  -1  27  -3    4.62    1.25
   1 -27  -3    5.31    1.12
   1 -27  -4   21.06    1.94
   1  27   4   24.20    2.26
  -1  27  -4   21.72    2.18
  -1  27  -4   21.91    2.17
  -1 -27   4   20.64    2.07
  -1  27  -5    5.23    0.89
   1 -27  -5    4.14    0.74
  -1  27  -5    5.27    0.89
  -1 -27   6    5.53    0.84
   1 -28   5    0.48    0.49
   1  28  -4    6.83    1.10
  -1  28   4    7.29    1.07
   1  28  -4    6.34    1.10
   1  28  -3   11.98    1.55
  -1 -28  -3   11.68    1.38
   1 -28   3   12.43    1.45
  -1  28   3   12.02    1.68
   1  28  -3    9.59    1.27
  -1 -28  -3    9.93    1.24
   1  28  -2   16.94    1.96
  -1  28   2   15.44    2.02
   1  28  -2   17.45    1.94
   1 -28   2   15.39    1.87
   1 -28   2   17.92    1.95
  -1 -28  -2   16.52    1.68
  -1 -28  -2   17.60    1.86
  -1  28   2   13.28    1.59
   1  28  -1    6.38    1.33
  -1 -28  -1    5.29    1.14
   1 -28   1    6.76    1.27
  -1  28   1    7.04    1.23
  -1  28   0   17.22    1.99
  -1 -28   0   15.76    1.93
  -1  28   0   16.26    2.14
   1 -28   0   16.10    1.84
   1  28   0   20.88    2.13
   1 -28  -1    5.62    1.15
   1  28   1    5.31    1.13
   1 -28  -1    6.04    1.13
  -1 -28   1    5.69    1.26
  -1  28  -1    7.47    1.37
  -1  28  -1    6.76    1.38
  -1  28  -2   16.32    1.89
   1 -28  -2   16.21    1.76
   1 -28  -2   16.80    1.73
  -1 -28   2   14.24    1.88
  -1 -28   2   17.62    2.00
   1  28   2   16.37    1.72
   1 -28  -3   10.46    1.31
   1  28   3    9.68    1.55
  -1  28  -3   10.06    1.46
  -1  28  -3    9.93    1.23
  -1 -28   3   11.55    1.50
  -1 -28   3   11.79    1.60
  -1 -28   4    5.22    0.87
  -1  28  -4    4.56    0.95
   1  28   4    5.83    0.98
  -1  28  -4    6.71    1.09
   1 -28  -4    5.24    0.83
  -1 -28   5   -0.06    0.44
   1  29  -4    5.07    0.77
   1  29  -4    4.51    0.72
  -1  29   3   29.75    2.44
   1  29  -3   29.87    2.38
   1 -29   2   10.73    1.36
  -1 -29  -2   10.22    1.24
   1  29  -2   10.06    1.33
   1 -29   2   12.27    1.40
  -1  29   2   10.73    1.18
  -1  29   2   12.49    1.59
   1 -29   1   13.51    1.54
   1  29  -1   16.12    1.80
   1  29  -1   13.50    1.65
  -1 -29  -1   11.86    1.45
  -1  29   1   14.82    1.55
   1  29   0   14.94    1.85
   1 -29   0   14.23    1.61
  -1  29   0   16.00    1.90
  -1 -29   0   15.99    1.74
  -1  29   0   18.69    1.86
   1  29   0   17.60    1.83
   1  29   1   13.95    1.54
  -1  29  -1   15.11    1.75
   1 -29  -1   11.35    1.36
  -1  29  -1   13.44    1.61
  -1 -29   1   12.29    1.59
  -1  29  -2   10.96    1.37
  -1 -29   2   12.13    1.48
   1  29   2   10.63    1.50
   1  29   2   11.45    1.24
  -1 -29   2   11.15    1.45
  -1 -29   3   28.61    2.28
   1  29   3   30.78    2.46
  -1  29  -3   31.76    2.45
  -1  29  -4    5.25    0.79
  -1  29  -4    4.72    0.76
   1  30  -3    3.49    0.67
   1  30  -3    4.19    0.69
   1  30  -2    2.31    0.58
  -1  30   2    2.86    0.75
  -1  30   1   12.25    1.22
   1 -30   1   14.54    1.38
  -1 -30  -1    9.43    1.11
   1 -30   1    9.51    1.11
   1  30  -1   12.41    1.38
   1  30  -1   13.76    1.44
   1  30   0   63.26    3.86
   1  30   0   61.72    4.01
  -1  30   0   61.07    3.81
  -1  30   0   64.70    4.04
  -1 -30   0   50.28    3.61
   1  30   1   11.85    1.24
  -1  30  -1   12.48    1.35
  -1 -30   1   14.09    1.45
  -1  30  -1   12.41    1.39
  -1 -30   1    9.92    1.20
  -1 -30   2    4.38    0.75
  -1  30  -2    3.89    0.71
   1  30   2    4.66    0.90
  -1  30  -3    5.12    0.78
  -1  30  -3    5.62    0.82
   1  31  -1    0.60    0.38
  -1  31   0   11.41    1.18
   1  31   0    9.99    1.13
   1  31   0   11.51    1.09
  -1  31  -1    0.56    0.35
  -2   0   0  106.90    6.33
  -2   0   1  167.49    8.36
   2   0  -1  159.80    8.24
  -2   0  -1  163.68    8.28
   2   0  -1  167.79    8.40
  -2   0   1  156.16    8.20
  -2   0   2  147.48    7.27
   2   0  -2  125.84    7.05
  -2   0  -2  141.53    7.30
  -2   0   2  130.63    7.26
   2   0  -2  138.41    7.39
  -2   0   3  155.27    9.34
   2   0   3  171.63    9.85
  -2   0   3  161.62    9.34
   2   0   3  150.12    9.51
  -2   0  -3  168.85    9.53
  -2   0  -4    4.63    1.25
   2   0   4    4.99    1.42
   2   0   4    5.57    1.40
   2   0  -4    2.13    1.17
   2   0  -4    5.08    1.44
  -2   0   4    3.66    1.15
  -2   0  -4    4.81    1.31
  -2   0  -4    4.30    1.59
   2   0   5   33.75    4.13
  -2   0   5   27.10    3.31
  -2   0  -5   32.47    4.34
   2   0  -5   32.27    3.70
   2   0   5   28.34    3.58
  -2   0  -5   33.24    3.78
  -2   0  -5   32.22    3.76
   2   0  -5   27.32    3.96
  -2   0   5   28.75    3.48
   2   0  -5   35.09    4.04
   2   0   6    7.42    1.19
  -2   0   6    7.38    1.15
  -2   0   6    8.33    1.40
   2   0   6    7.89    1.10
  -2   0   6    8.97    1.28
   2   0   6    8.97    1.27
   2   0   6    9.70    1.49
  -2   0   6    7.49    1.23
  -2   0   7   94.22    6.25
   2   0   7   90.76    6.15
   2   0   7   97.02    5.94
  -2   0   7   92.83    5.81
   2   0   7   97.10    5.67
  -2   0   7   91.33    5.90
   2   0   7   94.88    5.97
  -2   0   8    2.78    1.00
  -2   0   8    2.74    1.36
   2   0   8    2.62    1.14
  -2   0   8    3.62    1.16
  -2   0   8    2.01    1.06
   2   0   8    3.80    1.00
   2   0   8    5.22    1.59
   2   0   8    2.54    1.02
  -2   0   9   61.27    5.08
   2   0   9   61.92    4.50
   2   0   9   68.58    5.04
  -2   0   9   66.06    5.51
  -2   0   9   54.69    4.89
   2   0   9   52.68    5.02
  -2   0   9   61.23    4.70
   2   0   9   62.90    5.14
   2   0  10    6.83    1.82
  -2   0  10    6.96    1.93
  -2   0  10    8.49    1.59
  -2   0  10    8.95    1.84
   2   0  10    9.62    1.94
  -2   0  10    8.38    1.79
   2   0  10    8.66    1.68
  -2   0  11   -0.12    1.11
   2   0  11   -0.68    1.10
   2   0  11    1.17    0.90
  -2   0  11    0.63    0.91
  -2   0  11    0.26    0.77
  -2   0  12   15.72    2.06
  -2   0  12   16.40    2.03
   2   0  12   18.04    2.10
  -2   0  12   17.07    2.02
  -2   0 -12   11.29    1.48
   2   0 -12    9.04    1.21
   2   0  12   13.88    1.76
   2   0  12   17.59    2.14
  -2   1  12    4.51    1.22
   2   1 -12    3.07    0.70
  -2   1  12    4.62    1.32
  -2   1  12    2.90    1.04
  -2  -1 -12    4.12    0.95
   2  -1  12    3.88    1.18
   2  -1  12    4.23    1.05
   2  -1  12    6.62    1.53
   2  -1  11    9.47    1.63
   2  -1  11   11.96    2.05
  -2   1  11   12.30    2.02
  -2   1  11   14.47    2.00
  -2   1  11   10.38    1.54
   2  -1  10    5.59    1.45
   2  -1  10    4.34    1.57
   2  -1  10    4.03    1.50
  -2   1  10    2.87    1.57
  -2   1  10    3.05    1.36
  -2   1  10    1.15    0.92
  -2   1   9   16.93    2.49
   2  -1   9   16.83    2.48
  -2   1   9   17.82    2.28
   2  -1   9   20.20    2.50
   2  -1   9   18.84    2.81
  -2   1   9   14.60    2.52
  -2   1   9   18.60    2.58
   2  -1   9   16.95    2.05
  -2   1   8   74.69    5.20
  -2   1   8   70.94    5.28
  -2   1   8   66.55    5.52
   2  -1   8   63.24    5.43
  -2   1   8   71.10    5.35
   2  -1   8   71.03    5.36
   2  -1   8   74.49    5.39
   2  -1   8   69.45    4.89
  -2   1   7    0.10    0.55
  -2   1   7    1.89    0.76
   2  -1   7    1.14    0.77
   2  -1   7    1.69    0.67
   2  -1   7    1.20    0.75
   2  -1   7    1.07    0.97
  -2   1   7    0.59    0.64
  -2   1   7    0.34    0.75
  -2   1   6   47.18    3.56
  -2   1   6   45.02    3.67
   2  -1   6   47.94    3.61
  -2   1   6   50.62    3.65
   2  -1   6   50.82    3.46
  -2   1   6   47.86    3.53
   2  -1   6   62.70    6.53
  -2   1   6   56.96    4.19
   2  -1   5  130.49    9.58
  -2   1   5  128.47    9.22
  -2  -1  -5  145.04    9.85
  -2  -1  -5  150.19    9.87
   2  -1   5  158.35   10.59
  -2   1   5  122.26    9.23
   2   1  -5  136.84    9.95
  -2  -1  -5  143.92   10.69
   2   1  -5  141.77    9.73
   2   1  -5  136.52   10.28
   2   1  -4    7.97    1.84
   2  -1   4   12.99    2.21
   2  -1   4   12.40    2.03
  -2  -1  -4   12.50    2.00
  -2  -1  -4   11.18    1.92
  -2   1   4   12.86    1.97
  -2   1   4    9.93    1.70
  -2  -1  -3   29.11    2.75
   2   1  -3   27.85    2.78
  -2   1   3   26.82    2.59
   2   1  -3   31.38    3.04
  -2   1   3   26.80    2.61
  -2  -1  -3   26.42    2.68
   2  -1   3   30.53    2.96
   2  -1   2   85.74    6.58
  -2  -1  -2  125.01    6.45
  -2  -1  -2   90.93    6.53
  -2   1   2  114.31    6.28
  -2   1   2  112.00    6.31
   2   1  -2  115.87    6.52
  -2  -1  -1 1156.31   57.07
  -2   1   1 1214.70   56.72
   2  -1   1 1126.48   56.92
  -2   1   1 1111.55   56.80
   2   1  -1 1225.83   56.99
  -2  -1   0    0.54    0.21
   2   1   0   -0.01    0.14
  -2   1  -1 1220.77   16.18
   2   1   1 1217.50   15.95
  -2  -1   1 1262.22   16.18
   2   1   2   93.18    5.70
   2  -1  -2   90.44    5.46
  -2   1  -2   79.31    5.70
  -2  -1   2   90.71    5.48
  -2  -1   2   94.06    5.21
   2  -1  -3   38.09    3.31
  -2  -1   3   33.89    2.86
  -2   1  -3   32.30    3.36
   2  -1  -3   33.50    2.92
   2   1   3   36.17    3.30
   2   1   3   29.09    2.98
   2  -1  -3   34.13    2.96
  -2  -1   3   35.23    3.06
   2   1   4   14.58    2.34
  -2   1  -4   13.83    2.08
   2   1   4   15.32    2.25
  -2   1  -4   13.76    2.19
   2  -1  -4   13.56    2.21
  -2  -1   4   14.02    2.08
   2  -1  -4   11.15    1.89
  -2   1  -4   15.95    2.61
  -2  -1   4   13.50    1.99
  -2  -1   5  132.12    9.27
  -2   1  -5  138.62    9.50
  -2   1  -5  124.75   10.05
   2   1   5  139.25   10.11
   2   1   5  134.53    9.58
   2  -1  -5  140.90    9.92
   2  -1  -5  128.61   10.12
  -2   1  -5  126.31    9.36
   2  -1  -5  134.14    9.29
  -2  -1   6   49.89    3.51
   2   1   6   47.67    3.65
  -2  -1   6   42.85    3.45
   2   1   6   46.77    3.47
   2   1   6   49.71    3.38
   2   1   6   45.88    3.48
   2   1   7    1.55    0.89
  -2  -1   7    1.97    0.85
  -2  -1   7    1.85    0.73
   2   1   7    1.11    0.74
  -2  -1   7    0.21    0.58
   2   1   7    1.81    0.80
   2   1   7    1.92    0.69
  -2  -1   8   71.19    5.23
   2   1   8   77.65    5.11
   2   1   8   73.47    5.43
  -2  -1   8   76.23    5.54
   2   1   8   68.44    5.24
   2   1   8   67.39    5.54
  -2  -1   8   72.38    5.48
  -2  -1   9   16.46    2.45
  -2  -1   9   16.36    2.26
   2   1   9   20.46    2.69
   2   1   9   16.14    2.38
   2   1   9   16.76    2.34
  -2  -1   9   17.66    2.85
  -2  -1   9   15.89    2.41
   2   1   9   13.53    1.86
   2   1  10    3.60    1.49
  -2  -1  10    3.32    1.39
  -2  -1  10    3.05    1.32
  -2  -1  10    4.97    1.76
   2   1  10    1.85    1.06
  -2  -1  10    2.33    1.03
  -2  -1  11    9.85    1.93
  -2  -1  11   11.88    1.84
   2   1  11   10.76    1.85
   2   1  11   11.01    1.70
  -2  -1  12    4.20    1.30
  -2  -1  12    5.09    1.32
   2   1  12    4.35    1.09
   2  -1 -12    1.78    0.57
  -2  -1  12    6.06    1.30
  -2   1 -12    3.56    0.92
   2   1  12    4.70    1.25
   2   1  12    6.92    1.38
   2  -2  12    7.66    1.29
  -2   2  12    8.56    1.55
  -2  -2 -12    6.25    1.07
   2   2 -12    4.13    0.83
   2  -2  12    9.87    1.83
  -2   2  12    6.73    1.37
  -2   2  12    7.92    1.55
  -2   2  11    9.18    1.42
   2  -2  11    8.06    1.87
  -2   2  11    9.23    1.64
   2  -2  11   10.54    1.70
  -2   2  11    8.60    1.81
  -2   2  10  103.91    6.88
   2  -2  10   97.75    7.38
  -2   2  10  116.25    7.71
   2  -2  10  110.71    7.22
  -2   2  10  110.45    7.31
   2  -2  10   98.94    7.32
   2  -2   9   92.92    6.34
   2  -2   9   76.37    6.31
  -2   2   9   87.18    6.00
  -2   2   9   85.06    6.33
  -2   2   9   84.69    6.54
  -2   2   9   85.78    6.19
   2  -2   9   78.31    6.25
   2  -2   8   62.80    5.14
   2  -2   8   68.06    5.46
  -2   2   8   68.85    5.43
  -2   2   8   75.24    5.25
  -2   2   8   70.69    5.26
  -2   2   8   69.58    5.06
   2  -2   8   65.58    5.16
   2  -2   8   67.26    4.79
  -2   2   7   34.67    3.07
   2  -2   7   35.51    3.16
  -2   2   7   30.53    2.94
   2  -2   7   29.77    3.24
   2  -2   7   36.89    2.94
  -2   2   7   33.04    3.20
  -2   2   7   40.61    3.16
   2  -2   7   34.43    3.13
  -2   2   6  145.71    8.36
  -2   2   6  136.52    8.39
   2  -2   6  144.79    8.43
   2  -2   6  149.72    8.22
  -2   2   6  151.64    8.37
  -2   2   6  134.13    8.31
   2  -2   6  173.51   12.21
  -2   2   5  215.60   14.02
   2  -2   5  251.82   15.25
  -2  -2  -5  247.57   14.71
   2  -2   5  245.82   14.66
  -2  -2  -5  237.33   14.42
  -2   2   5  212.09   13.91
   2   2  -5  222.00   14.83
  -2  -2  -4  346.35   17.74
  -2   2   4  294.19   17.12
   2  -2   4  325.46   17.93
  -2   2   4  267.83   16.95
   2   2  -4  310.61   17.66
   2   2  -4  307.02   17.77
  -2  -2  -4  323.48   17.50
  -2  -2  -3   27.26    2.79
  -2   2   3   21.98    2.36
   2   2  -3   23.19    2.61
   2  -2   3   27.76    2.81
  -2  -2  -3   23.48    2.87
  -2  -2  -3   26.24    2.64
  -2   2   3   26.71    2.58
   2   2  -3   27.74    2.79
  -2  -2  -3   24.52    2.53
  -2   2   2  109.41    6.01
  -2  -2  -2  103.94    6.12
   2  -2   2   90.58    6.08
   2   2  -2   99.14    6.09
  -2   2   2   95.25    6.11
   2  -2   2  116.44    6.92
  -2  -2  -2  103.07    6.38
   2   2  -2  103.74    6.30
   2  -2   1  104.44    6.37
  -2   2   1  110.51    6.07
   2  -2   1  120.49    6.07
  -2   2   1  102.63    5.69
  -2  -2  -1  112.04    6.01
  -2   2   1  104.18    6.07
   2   2  -1  109.95    5.78
   2  -2   0    8.79    0.78
   2   2   0    8.50    0.76
  -2  -2   0    7.63    0.73
  -2   2   0    7.39    0.71
   2  -2  -1  105.34    6.40
  -2   2  -1  111.57    6.48
   2  -2  -1  119.67    6.03
  -2  -2   1  119.17    6.42
  -2   2  -1  113.39    6.26
  -2  -2   2   99.35    5.71
  -2   2  -2   91.24    5.69
   2   2   2   88.47    5.64
   2   2   2   87.90    5.65
   2  -2  -2   95.90    5.41
   2   2   2   92.27    5.85
  -2   2  -2   73.82    5.72
  -2  -2   2   93.69    5.22
   2  -2  -2   93.01    5.76
  -2  -2   3   21.23    2.34
   2  -2  -3   20.73    2.18
   2  -2  -3   23.34    2.45
  -2  -2   3   21.64    2.12
  -2   2  -3   19.30    2.51
   2   2   3   21.34    2.52
   2  -2  -3   17.91    2.29
   2   2   3   19.37    2.32
  -2  -2   4  322.51   17.51
   2   2   4  309.89   17.85
   2   2   4  291.87   17.50
   2  -2  -4  288.49   17.19
   2  -2  -4  321.58   17.24
   2  -2  -4  330.83   17.92
  -2  -2   4  325.49   17.17
  -2   2  -4  270.32   17.70
   2  -2  -5  203.90   14.88
  -2  -2   5  243.75   14.28
  -2   2  -5  182.24   14.28
   2  -2  -5  239.65   14.05
  -2   2  -5  235.35   14.36
   2   2   5  221.71   14.31
  -2  -2   5  244.99   14.10
  -2   2  -5  231.62   14.20
   2  -2  -5  230.33   14.62
  -2  -2   6  141.49    8.20
  -2  -2   6  143.38    8.10
   2   2   6  147.60    7.93
   2   2   6  141.99    8.09
   2   2   6  132.57    8.11
  -2  -2   6  121.01    8.22
   2   2   6  136.26    8.06
  -2  -2   6  143.38    8.68
   2   2   7   38.46    2.98
  -2  -2   7   33.05    3.14
   2   2   7   34.26    3.08
   2   2   7   34.47    3.20
   2   2   7   38.46    3.17
  -2  -2   7   39.48    3.19
  -2  -2   7   27.36    2.93
   2   2   8   66.23    5.17
   2   2   8   64.79    4.98
  -2  -2   8   57.84    4.94
  -2  -2   8   65.73    5.06
  -2  -2   8   66.41    4.88
   2   2   8   73.12    5.05
   2   2   8   60.49    4.54
   2   2   9   81.66    6.21
   2   2   9   86.10    5.71
  -2  -2   9   81.08    5.90
  -2  -2   9   86.67    6.34
  -2  -2   9   79.79    6.25
   2   2   9   87.17    6.10
   2   2   9   82.40    6.28
  -2  -2  10  110.15    7.73
   2   2  10  118.70    7.76
   2   2  10  114.22    7.43
  -2  -2  10  112.50    7.27
  -2  -2  10  108.70    7.65
  -2  -2  11    7.94    1.81
   2   2  11    7.57    1.64
   2  -2 -11    5.93    1.14
  -2  -2  11    9.99    1.78
   2   2  11    9.33    1.56
   2   2  12    9.48    1.66
  -2  -2  12    9.69    1.68
   2   2  12   10.70    1.64
   2   2  12    9.81    1.51
  -2  -2  12    8.47    1.71
  -2   2 -12    7.04    1.21
  -2   3  12    7.90    1.60
  -2   3  12   10.94    1.65
   2  -3  12   10.37    1.48
   2   3 -12    6.28    1.01
  -2  -3 -12    7.56    1.19
  -2   3  12   12.44    1.80
   2  -3  12   10.60    1.97
  -2   3  11    3.56    1.01
  -2   3  11    3.19    1.10
  -2   3  11    3.56    1.22
   2  -3  11    2.06    1.03
  -2   3  11    2.26    0.86
  -2   3  11    2.90    1.25
  -2  -3 -11    2.27    0.98
   2  -3  11    1.57    1.32
  -2   3  10    8.32    1.94
  -2   3  10    5.77    1.58
   2  -3  10    4.73    1.44
  -2   3  10    7.28    1.49
   2  -3  10    5.91    1.69
   2  -3  10    6.18    1.82
   2  -3   9   81.99    6.75
  -2   3   9   93.83    6.57
   2  -3   9   96.05    6.71
  -2   3   9   98.73    6.50
   2  -3   9   89.89    6.75
  -2   3   9   96.69    7.01
  -2   3   8   53.72    4.27
   2  -3   8   52.32    4.63
  -2   3   8   55.75    4.24
   2  -3   8   47.11    4.31
   2  -3   8   53.32    4.44
  -2   3   8   49.51    4.30
   2  -3   8   52.64    4.01
  -2   3   8   59.22    4.68
   2  -3   7   11.84    1.73
   2  -3   7   12.74    1.55
  -2   3   7    7.41    1.39
  -2   3   7   11.80    1.60
  -2   3   7   10.27    1.57
  -2   3   7   10.79    1.70
   2  -3   6    4.39    0.96
  -2   3   6    2.59    1.25
  -2   3   6    4.83    0.96
  -2   3   6    5.94    1.06
   2  -3   6    3.29    0.81
  -2   3   6    3.91    0.97
  -2   3   6    4.16    0.89
  -2  -3  -5  280.90   15.37
   2   3  -5  239.96   15.52
  -2  -3  -5  199.12   15.41
  -2   3   5  246.03   14.86
   2  -3   5  276.53   16.01
  -2   3   5  238.28   14.83
   2  -3   5  227.10   14.94
  -2  -3  -4   33.63    3.39
   2  -3   4   34.36    3.68
   2   3  -4   29.57    3.45
  -2   3   4   27.88    3.11
  -2  -3  -4   29.30    3.70
  -2   3   4   26.31    3.00
   2   3  -4   30.95    3.50
  -2  -3  -3   81.53    6.34
   2   3  -3   82.97    5.96
  -2   3   3   89.64    6.01
  -2   3   3   81.33    5.69
   2   3  -3   91.38    6.22
  -2  -3  -3   83.64    6.22
  -2  -3  -3   99.20    6.10
   2   3  -2   70.53    5.14
  -2  -3  -2   82.61    5.11
   2   3  -2   81.70    5.01
   2  -3   2   82.27    5.75
   2  -3   2   84.63    5.24
  -2   3   2   75.41    5.11
  -2  -3  -1  374.94   22.00
  -2   3   1  438.48   21.51
   2   3  -1  454.82   21.52
   2  -3   1  489.02   21.95
  -2  -3  -1  448.97   21.93
  -2   3   1  425.99   21.97
   2  -3   1  384.60   22.06
  -2   3   1  426.41   22.00
  -2   3   0    3.16    1.32
   2  -3   0    1.24    0.59
  -2   3   0    1.27    0.48
  -2  -3   0    1.56    0.49
   2   3   0    2.21    0.55
   2   3   1  401.87   22.19
  -2   3  -1  468.82   22.41
   2  -3  -1  415.81   22.50
  -2   3  -1  434.99   22.15
  -2  -3   1  467.96   21.82
  -2   3  -2   80.94    5.32
  -2  -3   2   88.61    5.43
   2   3   2   78.86    5.27
   2  -3  -2   78.63    5.55
  -2   3  -2   95.26    5.69
   2  -3  -2   80.81    4.95
   2   3   2   78.92    5.35
   2  -3  -3   97.56    5.81
  -2  -3   3   99.01    6.20
   2  -3  -3  100.90    6.39
  -2  -3   3   98.77    5.73
  -2   3  -3   75.97    6.00
   2  -3  -3   93.87    6.26
  -2   3  -4   29.38    3.74
  -2  -3   4   43.55    3.97
   2  -3  -4   34.92    3.75
   2  -3  -4   41.19    3.65
  -2  -3   4   37.99    3.53
   2   3   4   36.82    3.85
   2  -3  -4   41.93    4.14
  -2   3  -5  233.33   14.41
  -2  -3   5  244.00   14.20
   2  -3  -5  238.93   14.14
  -2  -3   5  238.86   14.43
  -2   3  -5  195.38   14.51
   2  -3  -5  266.99   15.32
   2   3   5  229.77   14.60
   2   3   5  218.15   14.48
   2  -3  -5  199.50   15.05
   2   3   6    4.71    0.88
  -2  -3   6    4.83    1.00
   2   3   6    3.98    0.88
  -2  -3   6    3.72    0.96
  -2  -3   6    7.89    1.49
   2   3   6    3.46    0.90
   2   3   6    5.61    1.04
   2   3   7   13.61    1.57
   2   3   7   10.95    1.60
  -2  -3   7   12.92    1.82
  -2  -3   7   13.31    2.16
  -2  -3   7   11.00    1.60
   2   3   7   12.91    1.69
   2   3   7   11.45    1.72
  -2  -3   8   67.08    4.86
   2   3   8   66.43    4.60
   2   3   8   64.20    4.93
  -2  -3   8   56.52    4.89
   2   3   8   59.65    4.89
   2   3   8   63.72    4.78
  -2  -3   8   60.04    4.92
   2   3   9   88.79    6.58
   2   3   9   93.06    6.41
  -2  -3   9   92.94    6.73
   2   3   9   91.45    6.09
  -2  -3   9   88.76    6.63
  -2  -3   9   90.51    6.30
  -2  -3  10    4.74    1.22
   2   3  10    6.82    1.52
  -2  -3  10    3.38    1.42
  -2  -3  10    6.70    1.72
   2   3  10    4.81    1.52
   2   3  11    2.50    1.18
   2   3  11    2.10    1.11
   2   3  11    4.46    1.19
   2  -3 -11    2.20    0.86
  -2  -3  11    2.24    1.22
   2   3  12   11.47    1.65
  -2  -3  12    9.20    1.73
   2   3  12   12.42    1.87
   2   3  12    9.24    1.57
   2  -4  12   25.69    3.13
  -2   4  12   33.79    2.93
   2  -4  12   27.09    2.51
  -2  -4 -12   22.40    2.17
  -2   4  12   32.74    3.06
  -2   4  12   28.98    2.84
  -2  -4 -11   37.23    3.15
  -2   4  11   46.43    3.64
  -2   4  11   45.05    3.82
  -2   4  11   36.27    3.04
   2  -4  11   35.62    3.36
  -2   4  11   40.38    3.55
  -2   4  11   39.38    3.21
   2  -4  11   37.52    3.89
  -2   4  10   51.69    4.32
  -2   4  10   55.20    4.19
  -2   4  10   57.94    4.75
   2  -4  10   50.62    4.38
   2  -4  10   44.75    4.49
   2  -4  10   44.64    4.58
   2  -4   9   65.12    5.47
   2  -4   9   57.57    5.41
  -2   4   9   69.80    5.50
  -2   4   9   71.14    5.13
   2  -4   9   64.84    5.27
  -2   4   9   68.78    5.19
   2  -4   8   61.44    4.47
  -2   4   8   65.45    4.99
  -2   4   8   58.14    4.56
   2  -4   8   65.90    4.99
   2  -4   8   52.11    4.72
  -2   4   8   63.58    4.73
  -2   4   8   69.92    4.78
   2  -4   8   46.85    4.81
  -2   4   8   63.20    4.90
  -2   4   7   15.33    2.07
   2  -4   7   19.17    1.99
  -2   4   7   21.08    2.15
   2  -4   7   16.04    2.07
  -2   4   7   19.79    2.14
  -2   4   7   14.92    1.95
  -2   4   6  395.68   19.79
  -2   4   6  372.49   19.76
  -2   4   6  423.26   19.80
   2  -4   6  394.79   19.63
   2  -4   6  389.46   19.93
   2   4  -5  377.96   22.36
   2  -4   5  421.14   22.70
  -2   4   5  366.13   21.60
  -2  -4  -5  371.08   22.97
  -2   4   5  375.20   21.68
  -2  -4  -5  439.52   22.15
   2   4  -5  323.11   21.63
  -2   4   4   72.97    5.72
  -2   4   4   67.81    5.70
  -2  -4  -4   83.57    6.02
  -2  -4  -4   75.38    6.30
  -2  -4  -4   66.92    6.27
   2   4  -4   70.76    5.90
   2   4  -4   80.33    6.32
   2  -4   4   82.66    6.33
  -2   4   3  521.13   28.85
  -2   4   3  554.58   29.25
  -2  -4  -3  581.61   29.85
   2  -4   3  642.18   29.64
   2   4  -3  529.50   29.38
   2  -4   3  568.49   30.16
   2   4  -3  502.54   28.95
  -2  -4  -3  635.38   29.31
   2  -4   2   25.24    2.78
  -2  -4  -2   29.21    2.39
   2   4  -2   20.89    2.06
  -2   4   2   23.97    2.11
  -2  -4  -2   26.35    2.35
   2  -4   2   25.01    2.37
  -2   4   1  148.63    6.31
   2  -4   1  137.05    7.07
  -2  -4  -1  157.11    7.28
  -2  -4  -1   63.17    6.06
   2   4  -1  175.88    6.16
   2  -4   1  186.42    7.01
  -2   4   1   39.87    5.84
  -2  -4   0   18.55    1.77
   2  -4   0   20.52    2.13
  -2   4   0   17.34    1.79
   2   4   0   19.61    1.82
  -2   4   0   25.18    2.52
  -2  -4   1  184.21    8.73
   2  -4  -1  141.90    9.31
  -2   4  -1  165.57    9.01
   2  -4  -1  156.87    9.05
   2   4   1  155.63    9.23
  -2  -4   1  177.45    8.78
   2   4   1  152.28    9.17
   2   4   2   15.90    2.00
  -2   4  -2    8.24    1.55
  -2   4  -2   19.50    2.08
   2   4   2   17.70    1.92
   2  -4  -2   27.70    1.96
   2  -4  -3  577.10   30.14
  -2  -4   3  636.60   29.85
   2  -4  -3  633.06   29.23
  -2   4  -3  470.97   29.36
   2   4   3  551.07   29.67
   2   4   3  516.45   29.52
  -2   4  -3  603.98   29.78
  -2  -4   4   91.78    6.73
  -2   4  -4   73.66    6.49
   2   4   4   84.95    6.72
   2  -4  -4   77.99    6.72
   2  -4  -4   99.39    6.50
   2   4   4   83.49    6.67
  -2   4  -4   97.46    7.06
  -2  -4   4   98.65    6.50
   2   4   5  377.13   23.92
  -2  -4   5  442.83   23.68
  -2   4  -5  427.19   24.38
  -2  -4   5  450.55   24.21
   2   4   5  403.66   24.09
   2  -4  -5  402.72   24.12
   2  -4  -5  455.30   23.67
   2   4   6  361.00   19.83
  -2  -4   6  427.94   20.86
   2   4   6  392.52   19.80
   2   4   6  384.09   20.02
  -2  -4   6  379.33   20.00
   2   4   6  378.23   19.91
  -2  -4   6  379.18   20.19
   2   4   7   17.87    2.12
   2   4   7   18.68    2.06
  -2  -4   7   22.85    2.77
  -2  -4   7   15.09    2.33
   2   4   7   16.79    1.90
  -2  -4   7   16.80    2.18
   2   4   7   22.08    2.28
  -2  -4   7   17.62    2.06
  -2  -4   8   43.82    4.23
  -2  -4   8   47.31    4.32
  -2  -4   8   56.43    4.28
   2   4   8   49.40    4.05
   2   4   8   49.97    4.25
  -2  -4   8   49.16    4.60
   2   4   8   58.45    4.43
   2   4   8   52.99    3.99
   2   4   9   77.22    5.77
   2   4   9   79.83    5.36
   2   4   9   71.79    5.46
  -2  -4   9   69.28    5.97
  -2  -4   9   74.05    5.90
   2   4   9   77.54    5.58
  -2  -4   9   75.47    5.89
  -2  -4   9   74.18    5.51
   2   4  10   47.71    4.14
  -2  -4  10   44.53    3.82
  -2  -4  10   49.11    4.54
  -2  -4  10   46.25    4.29
   2   4  10   48.00    4.07
   2   4  11   46.80    3.84
   2   4  11   42.20    3.67
   2  -4 -11   40.76    3.26
  -2  -4  11   43.31    3.96
   2   4  11   47.51    3.75
   2   4  12   32.03    2.78
  -2  -4  12   29.59    3.07
   2   4  12   26.97    2.69
   2   4  12   30.54    3.08
  -2   5  12    4.00    1.41
  -2   5  12    2.40    1.04
   2  -5  12    4.19    1.76
  -2   5  12    4.16    1.28
  -2  -5 -12    2.54    0.76
  -2   5  11   10.64    1.55
   2  -5  11    6.56    1.88
  -2   5  11    7.70    1.58
  -2   5  11    6.66    1.23
   2  -5  11    7.78    1.59
  -2   5  11    7.76    1.66
  -2   5  11    5.80    1.54
  -2  -5 -11    5.31    1.25
   2  -5  11    7.56    1.80
  -2   5  10   12.68    2.20
  -2   5  10   10.98    1.91
  -2   5  10    9.37    1.64
  -2  -5 -10    9.33    1.65
   2  -5  10    9.28    2.06
  -2   5  10    8.16    1.46
   2  -5  10    7.55    2.10
   2  -5  10    9.96    1.87
  -2   5   9   58.84    4.74
   2  -5   9   63.02    5.10
  -2   5   9   61.96    4.71
  -2   5   9   57.97    4.55
   2  -5   9   47.58    4.81
  -2   5   9   64.03    5.09
   2  -5   8   55.77    4.97
   2  -5   8   60.81    4.56
  -2   5   8   63.53    4.99
  -2   5   8   68.83    4.98
  -2   5   8   62.07    4.82
  -2   5   8   71.83    4.93
   2  -5   8   64.51    5.10
  -2   5   7    1.03    0.71
   2  -5   7    1.68    0.86
  -2   5   7    1.81    0.89
  -2   5   7    1.20    0.72
   2  -5   7    1.82    0.70
  -2   5   7    1.01    0.73
  -2   5   6    8.75    1.30
   2  -5   6    5.74    1.20
  -2   5   6    8.37    1.24
  -2   5   6    7.74    1.23
   2  -5   6    7.89    1.18
  -2   5   6    6.48    1.18
  -2  -5  -5  709.46   40.76
   2  -5   5  784.78   40.27
  -2   5   5  702.86   39.36
   2   5  -5  728.68   40.24
  -2  -5  -5  847.83   39.93
   2   5  -5  723.32   39.64
  -2   5   5  722.15   39.48
  -2   5   4   11.24    1.96
   2  -5   4   14.82    2.34
   2   5  -4   11.51    2.05
  -2  -5  -4    8.88    2.15
  -2  -5  -4   10.80    1.88
  -2  -5  -4    6.35    1.92
   2   5  -4   10.84    2.13
  -2   5   4   10.04    1.90
  -2  -5  -3  106.67    7.82
  -2  -5  -3  107.05    7.16
  -2   5   3   97.06    7.18
   2   5  -3  107.38    7.00
  -2  -5  -3  118.53    7.25
   2  -5   3  120.79    7.57
   2  -5   3  106.56    7.91
  -2  -5  -2    4.39    1.07
   2   5  -2    7.40    1.10
  -2   5   2    4.36    1.26
   2  -5   2    6.86    1.29
  -2   5   2    5.25    1.01
  -2   5   2    2.45    0.97
   2  -5   2    4.74    1.49
  -2   5   1   13.15    1.46
   2  -5   1   17.59    1.82
   2  -5   1   11.21    1.89
   2   5  -1   11.42    1.12
  -2  -5  -1   13.78    1.76
   2   5  -1    9.51    1.77
   2  -5   1   16.12    1.75
  -2   5   0    1.98    0.86
  -2  -5   0    1.89    0.79
   2  -5   0    3.37    0.98
  -2   5   0    2.87    0.89
   2   5   0    2.33    0.85
  -2   5  -1   10.26    1.42
   2  -5  -1   13.28    1.61
   2   5   1    9.13    1.65
  -2  -5   1   13.01    1.39
   2   5   1   11.55    1.58
  -2  -5   1   11.97    1.36
  -2   5  -1   13.93    1.59
   2  -5  -2    6.87    1.53
   2   5   2    5.75    1.26
  -2   5  -2    6.74    1.28
   2   5   2    4.56    1.23
  -2   5  -2    6.49    1.30
  -2  -5   2    8.97    1.11
   2  -5  -3  121.71    6.95
   2   5   3  104.51    7.41
   2   5   3  103.93    7.22
  -2   5  -3  105.73    7.40
   2   5   3  105.35    7.40
   2  -5  -3  105.23    7.84
  -2  -5   3  117.12    7.56
  -2   5  -3  103.40    7.16
   2  -5  -4    8.13    1.56
   2   5   4    7.34    1.78
   2  -5  -4   10.76    2.22
  -2  -5   4   10.69    1.81
  -2  -5   4    9.29    1.88
  -2   5  -4    6.72    1.70
  -2   5  -4    7.20    1.71
   2  -5  -5  883.46   41.84
  -2   5  -5  760.89   42.19
  -2  -5   5  832.08   41.86
   2   5   5  703.92   42.18
   2  -5  -5  782.41   42.84
   2   5   5  780.34   42.44
  -2  -5   5  822.11   42.52
   2   5   6    9.75    1.40
  -2  -5   6    8.38    1.32
   2   5   6    7.21    1.22
   2   5   6    9.60    1.27
  -2  -5   6    8.08    1.39
  -2  -5   6   10.44    1.71
   2   5   6    9.61    1.36
   2   5   7    1.85    0.73
   2   5   7    0.47    0.71
  -2  -5   7    0.70    0.81
  -2  -5   7    1.04    1.00
  -2  -5   7    2.07    1.15
   2   5   7    1.75    0.80
   2   5   7    1.52    0.80
  -2  -5   7    0.41    0.63
   2   5   8   62.79    4.57
   2   5   8   61.29    4.64
  -2  -5   8   54.77    4.50
   2   5   8   64.04    4.46
  -2  -5   8   52.79    4.73
  -2  -5   8   58.45    4.88
  -2  -5   8   50.62    4.88
   2   5   9   57.60    4.60
  -2  -5   9   51.19    4.87
  -2  -5   9   55.57    4.92
   2   5   9   46.18    4.29
   2   5   9   58.58    4.34
  -2  -5   9   55.17    4.49
  -2  -5   9   52.17    4.80
   2   5   9   60.78    4.57
  -2  -5  10    4.54    1.66
   2   5  10    8.18    1.67
   2  -5 -10    9.20    1.53
  -2  -5  10    7.53    2.06
  -2  -5  10    9.36    2.02
   2   5  10    8.63    1.49
  -2  -5  10    8.19    1.52
   2   5  10    9.33    1.70
   2   5  11    6.75    1.46
   2   5  11    6.43    1.43
   2   5  11    5.80    1.50
  -2  -5  11    5.20    1.63
  -2  -5  11    8.28    1.79
  -2  -5  11    5.60    1.59
   2  -5 -11    5.12    1.13
   2   5  12    6.01    1.55
   2   5  12    4.70    1.23
  -2  -5  12    2.38    1.38
  -2  -5  12    4.42    1.41
  -2   6  12   15.04    1.97
   2  -6  12    8.86    2.20
  -2   6  12   15.71    2.01
  -2   6  12   15.07    2.28
  -2   6  11   23.00    2.64
   2  -6  11   19.56    2.81
  -2   6  11   21.99    2.59
   2  -6  11   16.66    2.28
  -2   6  11   18.92    2.34
  -2   6  11   17.80    1.94
  -2  -6 -11   19.15    2.15
  -2   6  10    5.75    1.25
  -2   6  10    6.36    1.68
   2  -6  10    6.52    1.83
  -2  -6 -10    5.07    1.32
  -2   6  10    5.55    1.48
  -2   6  10    6.32    1.46
   2  -6  10    7.07    1.68
  -2   6  10    7.95    1.65
  -2   6   9   64.46    5.05
   2  -6   9   60.92    5.50
  -2   6   9   72.57    5.47
   2  -6   9   66.43    5.45
  -2   6   9   68.27    5.14
  -2   6   9   67.93    5.17
  -2   6   8    9.79    1.79
  -2   6   8    9.07    1.61
  -2   6   8   10.48    1.77
   2  -6   8   10.08    1.86
  -2   6   8    8.91    1.64
  -2   6   7   74.20    5.04
  -2   6   7   70.54    5.02
  -2   6   7   72.76    5.00
   2  -6   7   67.31    4.80
   2  -6   7   66.18    5.12
  -2   6   6    1.33    0.67
  -2   6   6    1.83    0.70
   2  -6   6    2.81    0.76
  -2   6   6    1.85    0.72
   2  -6   6    2.64    0.89
  -2  -6  -5  629.42   33.27
  -2  -6  -5  686.15   33.37
   2   6  -5  623.71   33.08
  -2   6   5  575.14   33.18
  -2   6   5  621.35   30.69
   2  -6   5  577.59   33.45
  -2  -6  -5  553.60   34.06
  -2   6   5  591.93   33.08
   2  -6   4   76.13    5.94
  -2   6   4   56.90    5.09
  -2  -6  -4   63.65    6.07
   2   6  -4   62.73    5.13
  -2  -6  -4   66.34    5.40
  -2   6   4   63.16    5.50
   2   6  -4   52.75    5.44
   2  -6   3   61.87    4.86
  -2   6   3   50.77    4.58
  -2  -6  -3   53.97    4.48
  -2  -6  -3   56.71    5.23
   2   6  -3   54.22    4.12
   2  -6   3   49.49    4.95
  -2   6   2   56.56    4.57
  -2  -6  -2   62.81    4.68
   2   6  -2   65.92    4.01
   2  -6   2   53.51    4.90
   2  -6   2   67.39    4.74
  -2   6   2   53.05    4.06
  -2   6   2   51.12    4.57
  -2  -6  -1  197.63   12.18
  -2  -6  -1  218.87   12.27
   2   6  -1  213.22   12.61
   2  -6   1  181.35   12.42
   2   6  -1  214.99   11.31
   2   6   0  158.20    9.89
  -2   6   0  164.38   10.05
   2  -6   0  176.85   10.24
  -2   6   0  160.73    9.90
  -2  -6   0  171.20    9.96
  -2   6  -1  208.62   12.15
   2  -6  -1  232.25   12.37
  -2  -6   1  241.08   11.99
  -2  -6   1  199.01   11.54
  -2   6  -1  219.40   12.09
   2   6   1  229.44   12.43
  -2   6  -2   57.04    4.12
   2   6   2   46.98    4.30
   2  -6  -2   46.53    4.35
  -2   6  -2   42.14    3.78
  -2  -6   2   49.15    3.62
  -2  -6   2   49.33    3.44
   2   6   2   43.41    3.88
  -2   6  -3   68.85    4.97
   2  -6  -3   59.21    5.57
   2   6   3   58.98    5.14
   2   6   3   55.75    4.83
   2   6   3   67.14    5.32
  -2   6  -3   59.18    5.06
  -2   6  -4   68.27    6.08
  -2   6  -4   65.49    5.56
  -2  -6   4   75.56    6.13
   2  -6  -4   75.79    5.49
   2  -6  -4   71.17    6.56
   2   6   4   64.74    5.88
  -2  -6   4   72.79    5.54
   2  -6  -5  579.55   33.41
   2   6   5  545.00   32.57
   2  -6  -5  702.63   32.32
   2   6   5  584.54   29.82
  -2   6  -5  598.43   32.36
   2   6   5  578.90   32.80
  -2  -6   5  589.59   30.58
  -2  -6   6    3.47    0.95
  -2  -6   6    2.92    1.09
   2   6   6    4.17    0.88
  -2  -6   6    2.98    0.98
   2   6   6    3.28    0.84
   2   6   6    2.88    0.82
  -2  -6   7   50.95    4.65
   2   6   7   56.01    4.23
  -2  -6   7   54.08    4.35
  -2  -6   7   53.72    4.53
  -2  -6   7   68.25    5.31
   2   6   7   63.16    4.30
   2   6   7   60.89    4.32
   2   6   8   10.04    1.67
   2   6   8    8.25    1.56
  -2  -6   8    7.09    1.73
  -2  -6   8    7.86    1.54
   2   6   8    7.78    1.42
  -2  -6   8    6.85    1.66
  -2  -6   9   59.43    5.24
   2   6   9   68.69    5.08
   2   6   9   68.15    4.81
  -2  -6   9   56.07    5.27
  -2  -6   9   62.67    5.37
  -2  -6   9   61.12    4.92
   2   6   9   62.12    4.43
   2   6   9   64.59    4.92
   2   6   9   58.60    4.92
   2   6  10    8.51    1.71
   2   6  10    6.84    1.70
  -2  -6  10    6.84    1.91
   2   6  10   11.81    1.66
   2   6  10    6.49    1.37
   2   6  10    8.91    1.70
  -2  -6  10    8.58    1.98
  -2  -6  10    6.81    1.89
  -2  -6  10    6.55    1.44
   2  -6 -11   18.44    2.09
  -2  -6  11   24.87    2.99
   2   6  11   23.27    2.48
  -2  -6  11   16.44    2.54
   2   6  11   22.64    2.68
   2   6  11   25.04    2.62
  -2  -6  11   19.55    2.75
  -2  -6  12    9.89    1.96
   2   6  12   15.71    2.38
  -2  -6  12   13.85    2.06
  -2   7  12   13.65    2.23
  -2   7  12   10.19    1.63
  -2   7  11   27.86    3.26
  -2  -7 -11   28.35    2.89
  -2   7  11   38.29    3.50
   2  -7  11   33.90    3.88
  -2   7  11   40.76    3.47
   2  -7  11   32.87    3.23
  -2  -7 -10    0.74    1.01
  -2   7  10    4.08    1.35
  -2   7  10    1.68    1.30
   2  -7  10    2.74    1.45
   2  -7  10    1.39    1.36
  -2   7  10    2.38    1.27
  -2   7  10    0.61    0.90
  -2   7  10    1.14    0.82
  -2   7   9   35.99    3.44
  -2   7   9   35.04    3.47
  -2   7   9   41.44    3.82
  -2  -7  -9   36.18    3.28
  -2   7   9   38.28    3.26
   2  -7   9   40.94    3.97
  -2   7   9   32.92    3.36
   2  -7   9   29.25    3.71
  -2   7   8   66.03    4.82
  -2   7   8   68.99    4.88
  -2   7   8   61.13    4.88
  -2   7   8   65.10    4.91
   2  -7   8   61.71    5.09
   2  -7   8   46.20    4.91
  -2   7   7    5.50    1.24
   2  -7   7    6.18    1.40
   2  -7   7    5.72    1.13
  -2   7   7    4.22    1.12
  -2   7   7    5.49    1.21
   2  -7   6   67.69    5.11
  -2   7   6   73.18    4.92
  -2   7   6   73.69    4.93
  -2   7   6   79.28    5.02
   2  -7   6   72.77    4.90
  -2   7   5   19.10    3.00
  -2   7   5   19.89    1.87
  -2   7   5   16.37    1.74
   2  -7   5   17.69    3.04
   2   7  -5   23.03    3.00
   2   7  -4   39.07    3.68
  -2  -7  -4   33.97    4.52
   2  -7   4   43.72    4.43
  -2   7   4   38.43    4.20
  -2   7   4   38.92    4.00
  -2  -7  -4   38.05    4.02
  -2  -7  -3   84.88    6.27
   2   7  -3   85.10    5.59
  -2   7   3   74.05    5.77
   2  -7   3  101.18    6.75
  -2   7   3   84.15    6.46
   2  -7   3   79.71    6.76
  -2   7   2   46.09    4.34
   2  -7   2   39.46    4.35
  -2  -7  -2   58.55    4.49
  -2   7   2   42.36    3.65
  -2   7   2   48.26    4.22
   2  -7   2   56.98    4.43
  -2  -7  -2   48.51    4.58
   2   7  -2   41.65    4.23
   2  -7   2   55.10    4.17
  -2  -7  -1 1911.91  100.93
   2  -7   1 1792.75  101.43
   2   7  -1 1813.83  101.06
  -2  -7  -1 2143.81  101.08
   2   7  -1 2088.24   99.60
   2  -7   0   -0.85    2.92
  -2  -7   0    0.29    2.37
  -2  -7   0    0.60    0.84
   2   7   0    1.34    0.79
   2  -7   0    0.35    0.83
  -2   7   0    0.45    0.73
  -2   7   0    2.89    1.05
  -2  -7   1 2255.16  105.29
   2  -7  -1 2106.91  106.28
   2   7   1 2170.53  106.18
  -2   7  -1 2103.82  105.81
  -2  -7   1 2350.51  105.83
   2  -7  -1 2251.62  106.29
  -2   7  -1 1845.42  105.78
  -2   7  -1 2183.94  106.21
   2  -7  -2   46.75    4.59
  -2   7  -2   48.11    4.05
  -2  -7   2   53.60    3.67
  -2  -7   2   42.55    3.53
   2   7   2   42.15    4.16
   2   7   2   42.87    4.05
   2  -7  -2   51.65    4.18
  -2   7  -3   88.61    6.21
   2   7   3   73.72    6.50
   2  -7  -3   90.08    7.37
   2   7   3   78.57    6.35
   2   7   3   74.20    6.16
  -2   7  -3   86.97    6.56
  -2  -7   3   94.23    5.68
  -2   7  -4   46.33    4.84
   2   7   4   44.63    4.67
   2  -7  -4   43.77    5.16
   2   7   4   42.52    4.69
  -2   7  -4   46.87    4.33
   2   7   5   22.16    1.99
  -2  -7   5   22.54    2.25
   2   7   5   17.85    3.21
  -2  -7   5   25.98    2.52
   2   7   5   21.45    2.01
   2  -7  -5   22.67    3.95
  -2  -7   5   24.08    2.56
  -2   7  -5   21.20    3.10
  -2  -7   6   71.39    5.07
  -2  -7   6   75.98    5.49
   2   7   6   77.02    4.89
  -2  -7   6   66.84    5.11
   2   7   6   73.42    4.81
   2   7   6   68.32    4.69
   2   7   7    4.04    1.07
   2   7   7    5.43    1.12
   2   7   7    4.73    1.08
  -2  -7   7    4.18    1.16
  -2  -7   7    5.04    1.49
  -2  -7   7    5.90    1.44
  -2  -7   8   52.67    5.05
   2   7   8   65.97    4.72
   2   7   8   68.10    4.86
  -2  -7   8   57.53    4.78
   2   7   8   63.27    4.69
  -2  -7   8   62.32    5.26
  -2  -7   9   32.51    3.82
   2   7   9   32.98    3.41
   2   7   9   35.82    3.41
  -2  -7   9   33.78    3.42
   2   7   9   36.30    3.26
  -2  -7   9   33.49    3.72
  -2  -7   9   27.03    3.52
   2   7   9   35.44    3.35
   2  -7  -9   32.90    3.04
   2   7   9   33.36    2.93
  -2  -7  10    0.12    0.82
   2   7  10    1.32    0.83
   2  -7 -10    0.31    0.83
  -2  -7  10    0.34    1.40
   2   7  10    0.49    0.99
  -2  -7  10    0.44    1.27
   2   7  10    1.15    1.32
  -2  -7  10    0.51    1.23
   2   7  10    0.91    0.97
  -2  -7  11   29.34    3.27
   2   7  11   34.65    3.05
  -2  -7  11   33.83    3.76
   2   7  11   32.64    3.16
   2   7  11   35.46    3.55
   2  -7 -11   30.49    2.76
  -2  -7  11   22.31    3.26
  -2  -7  12   18.80    2.28
   2   7  12   14.14    2.42
  -2  -7  12   11.64    2.09
  -2   8  12    7.19    1.80
  -2   8  11    9.05    1.81
  -2   8  11    9.22    1.97
  -2   8  11    7.43    1.67
  -2  -8 -11    8.31    1.52
   2  -8  11    6.21    1.59
   2  -8  11    7.86    2.18
  -2   8  10  115.12    7.51
  -2   8  10  120.82    7.52
   2  -8  10   83.85    7.43
  -2   8  10  103.31    7.13
  -2   8  10  110.99    6.95
   2  -8  10  103.13    7.52
   2  -8  10   98.81    7.84
  -2   8  10  104.35    6.66
  -2  -8 -10  111.09    7.03
  -2   8  10   93.67    6.56
  -2   8   9   46.15    3.98
  -2  -8  -9   40.27    3.56
   2  -8   9   36.44    3.93
   2  -8   9   28.96    3.87
  -2   8   9   38.73    3.61
  -2   8   9   39.93    3.79
  -2   8   9   43.14    3.85
   2  -8   9   36.99    4.25
  -2   8   9   35.72    3.57
  -2   8   9   39.52    3.41
  -2   8   8   50.63    4.35
  -2   8   8   51.88    3.92
   2  -8   8   45.99    4.42
  -2   8   8   49.87    4.16
  -2  -8  -8   48.66    3.92
  -2   8   8   50.59    4.22
  -2   8   8   50.09    4.17
   2  -8   7   36.51    3.65
   2  -8   7   39.45    3.36
  -2   8   7   39.08    3.56
  -2   8   7   39.72    3.40
  -2   8   7   41.33    3.43
  -2   8   7   42.36    3.47
  -2   8   6  103.87    6.42
   2  -8   6   98.69    6.38
  -2   8   6  103.65    6.40
   2  -8   6   97.02    6.70
  -2   8   6  103.08    6.38
  -2   8   5    0.77    0.57
  -2   8   5    2.03    1.14
  -2   8   5    1.08    0.62
  -2  -8  -4   90.23    8.42
  -2   8   4   98.04    7.88
   2  -8   4  117.56    8.38
   2   8  -4   99.04    6.90
  -2  -8  -4  101.53    7.75
   2  -8   3   37.39    3.40
   2  -8   3   38.71    3.85
   2   8  -3   25.31    3.43
  -2   8   3   29.07    3.46
  -2  -8  -3   32.46    3.50
   2  -8   3   24.14    3.57
  -2   8   3   22.98    2.82
   2   8  -2   45.26    4.52
  -2   8   2   44.85    4.47
   2   8  -2   41.52    3.27
  -2   8   2   40.72    3.77
  -2  -8  -2   56.18    4.66
   2  -8   2   41.02    4.51
  -2   8   2   48.36    4.33
  -2  -8  -2   52.98    4.92
   2  -8   2   56.87    4.35
   2   8  -1   58.58    5.21
  -2  -8  -1   52.63    4.75
   2  -8   1   63.97    4.83
   2  -8   1   53.67    5.36
  -2  -8   0   83.96    5.83
  -2   8   0   35.51    3.46
  -2   8   0   38.02    3.43
   2   8   0   30.56    3.50
   2   8   0   38.76    3.55
  -2  -8   0   37.57    3.53
  -2   8   0   32.05    3.41
   2  -8   0   91.86    7.81
   2  -8   0   38.08    3.70
   2  -8  -1   69.55    5.49
  -2   8  -1   63.92    4.92
   2   8   1   69.14    5.25
  -2  -8   1   63.08    4.79
   2  -8  -1   69.51    5.33
  -2   8  -1   66.94    4.97
   2  -8  -1   63.32    5.47
  -2   8  -1   65.23    5.16
  -2  -8   1   70.86    4.56
   2   8   2   46.36    4.80
  -2  -8   2   48.66    3.76
   2  -8  -2   43.99    4.67
  -2  -8   2   47.74    3.74
   2  -8  -2   55.48    4.53
   2   8   2   43.95    4.20
  -2   8  -2   44.28    3.79
  -2   8  -2   47.37    4.19
  -2  -8   3   25.33    2.48
   2   8   3   21.81    3.33
  -2   8  -3   21.61    2.93
   2   8   3   20.50    2.92
   2  -8  -3   24.24    3.67
   2   8   4   82.85    7.84
   2   8   4   95.66    7.86
   2  -8  -4   94.79    8.72
  -2   8  -4   90.54    7.86
   2  -8  -4  106.90    7.95
  -2   8  -4  104.99    7.46
  -2  -8   4  116.73    6.94
  -2  -8   5    2.28    0.78
  -2  -8   5    0.67    0.75
  -2   8  -5    1.21    0.90
   2   8   5    1.27    0.59
   2   8   5    1.65    0.66
  -2  -8   5    1.10    0.84
  -2  -8   5    0.82    0.66
  -2  -8   6  108.86    7.01
  -2  -8   6   91.30    6.45
   2   8   6  111.20    6.36
   2   8   6   97.92    6.07
   2   8   6  102.03    6.25
  -2  -8   6   92.84    6.65
  -2   8  -6   90.23    6.03
  -2  -8   7   43.68    3.86
   2   8   7   45.21    3.69
  -2  -8   7   40.76    3.96
   2   8   7   43.74    3.58
  -2  -8   7   47.42    4.35
   2   8   7   41.50    3.45
   2   8   8   42.61    3.44
  -2  -8   8   38.77    4.18
   2   8   8   50.16    4.00
   2   8   8   45.83    3.72
   2  -8  -8   42.89    3.55
   2   8   8   44.23    3.74
  -2  -8   8   38.92    4.15
  -2  -8   8   43.87    4.02
  -2  -8   9   45.09    4.09
   2   8   9   44.39    3.97
   2   8   9   50.06    4.00
   2   8   9   45.25    3.83
  -2  -8   9   42.94    4.63
   2   8   9   44.04    4.07
  -2  -8   9   37.91    4.28
   2  -8  -9   48.31    3.85
  -2  -8   9   38.22    4.28
   2   8   9   42.41    4.07
   2   8  10  112.79    7.03
  -2  -8  10   94.10    7.23
   2   8  10   87.73    6.59
   2   8  10  112.88    7.27
   2   8  10  113.75    7.41
  -2  -8  10   99.95    7.74
  -2  -8  10   93.53    6.79
  -2  -8  10  108.83    8.09
   2  -8 -10  111.25    6.94
   2   8  11    8.69    1.94
  -2  -8  11    8.08    2.12
  -2  -8  11    8.00    2.15
   2   8  11    7.68    1.68
   2   8  11    9.32    1.60
   2  -8 -11    8.27    1.42
  -2  -8  11    7.60    1.80
  -2  -8  12    9.64    1.57
   2   8  12    7.91    1.88
  -2   9  11    7.72    1.72
  -2  -9 -11    7.73    1.45
  -2   9  11    9.55    1.82
   2  -9  11    5.20    1.89
   2  -9  11   10.01    1.82
   2  -9  11    6.56    2.27
  -2   9  11    8.33    2.05
  -2  -9 -10   11.95    1.98
   2  -9  10    8.71    2.44
  -2   9  10   10.42    2.09
  -2   9  10   12.98    2.14
  -2   9  10    9.69    1.57
  -2   9  10   11.69    2.08
   2  -9  10    7.95    1.96
  -2   9  10    7.05    1.42
   2  -9  10    9.68    2.45
  -2   9   9    9.05    1.74
  -2   9   9    7.50    1.49
  -2   9   9    5.01    2.00
   2  -9   9    7.25    2.18
  -2   9   9    7.94    1.86
  -2  -9  -9    6.39    1.59
   2  -9   9    5.80    2.07
   2  -9   9    5.43    1.82
  -2   9   9    6.09    1.59
  -2   9   9    5.32    1.56
  -2  -9  -8   42.23    3.61
  -2   9   8   42.21    3.76
  -2   9   8   44.83    4.00
  -2   9   8   45.20    3.59
   2  -9   8   37.78    4.04
  -2   9   8   40.78    3.73
  -2   9   8   40.27    3.69
  -2   9   8   39.04    3.67
  -2   9   7   12.09    1.67
   2  -9   7    9.45    1.91
  -2   9   7   15.30    1.97
   2  -9   7   14.20    1.84
  -2   9   7   14.43    1.92
  -2   9   7   11.79    1.76
  -2  -9  -7   13.29    1.77
  -2   9   7   16.18    2.13
  -2   9   7   11.81    1.78
  -2   9   6   37.86    3.12
  -2  -9  -6   37.77    2.97
  -2   9   6   32.54    2.97
   2  -9   6   31.73    3.31
  -2   9   6   36.15    3.05
   2  -9   6   35.68    3.11
  -2  -9  -5   45.78    3.38
  -2   9   5   47.92    3.52
  -2   9   5   50.73    3.59
   2  -9   5   42.60    3.74
   2  -9   5   50.49    3.72
  -2  -9  -5   48.58    3.48
  -2   9   5   47.21    3.50
  -2   9   5   48.65    3.43
  -2  -9  -4  114.24    8.88
  -2  -9  -4  102.07    9.61
   2  -9   4  143.85    9.83
  -2   9   4  119.69    9.16
   2   9  -4   95.50    9.02
   2   9  -4  127.01    8.08
   2  -9   4  136.90    8.76
   2  -9   3   51.66    5.63
  -2   9   3   57.18    4.88
  -2   9   3   53.47    5.55
  -2   9   3   61.89    5.50
  -2  -9  -3   64.25    5.49
   2   9  -3   56.09    5.62
   2   9  -3   52.32    3.94
   2  -9   3   71.47    5.29
   2   9  -2  392.89   21.26
   2  -9   2  492.36   22.87
   2   9  -2  373.91   22.93
  -2  -9  -2  432.88   23.64
  -2   9   2  410.32   23.26
  -2   9   2  374.14   22.11
   2  -9   2  382.10   23.11
  -2  -9  -2  450.80   23.21
  -2  -9  -1  139.73    8.44
   2   9  -1  134.22    9.57
   2  -9   1  142.47   10.10
   2   9  -1  151.86    9.59
  -2   9   1  126.80    8.96
   2  -9   1  146.26    9.23
  -2  -9  -1  130.56    9.21
  -2  -9   0  143.34    8.66
   2   9   0   56.46    7.37
   2   9   0  130.51    8.42
   2  -9   0  101.78    8.22
  -2   9   0  137.15    8.50
   2  -9   0  255.72   12.25
  -2   9   0  154.59    8.53
  -2  -9   0  209.68    9.44
  -2   9   0  137.38    8.66
   2  -9  -1  146.45    9.34
  -2   9  -1  130.38    8.36
  -2   9  -1  132.08    8.92
   2  -9  -1  122.63    9.18
  -2  -9   1  140.04    8.12
  -2  -9   1  140.41    8.66
   2  -9  -1  161.42    9.83
   2   9   1  131.68    8.90
  -2   9  -1  126.09    8.58
  -2   9  -2  398.09   23.04
   2   9   2  372.32   24.41
  -2   9  -2  396.95   22.68
  -2  -9   2  437.61   22.40
   2   9   2  421.78   23.38
  -2  -9   2  458.49   22.71
   2  -9  -2  479.50   23.87
  -2  -9   3   61.59    4.40
   2   9   3   47.29    5.08
  -2   9  -3   46.64    4.02
   2  -9  -3   60.02    6.22
  -2   9  -3   46.14    4.81
   2   9   3   51.66    5.66
   2   9   4   95.38    8.71
  -2  -9   4  122.98    7.35
   2  -9  -4   96.63    9.30
  -2   9  -4  101.76    8.47
   2   9   4  106.93    8.42
   2   9   4   92.70    8.06
   2   9   5   50.27    3.51
  -2  -9   5   49.91    4.05
   2   9   5   58.08    3.70
   2   9   5   48.56    3.68
   2  -9  -5   49.44    3.51
   2   9   5   53.47    3.74
  -2  -9   5   43.84    4.03
   2   9   5   59.34    3.90
  -2  -9   5   57.96    4.43
  -2  -9   5   50.49    4.08
   2   9   6   35.47    2.86
   2  -9  -6   37.12    2.92
   2   9   6   34.01    2.88
  -2  -9   6   37.14    3.53
   2   9   6   43.64    3.33
  -2   9  -6   32.98    2.97
  -2  -9   6   33.42    3.36
   2   9   6   38.74    3.14
  -2  -9   7   15.69    2.40
   2  -9  -7   13.86    1.75
   2   9   7   15.87    1.96
   2   9   7   14.89    2.02
  -2  -9   7   11.62    2.20
  -2  -9   7   12.97    2.04
   2   9   7   15.25    2.01
   2   9   7   14.54    1.83
   2   9   7   12.94    1.67
   2   9   8   46.47    3.78
   2   9   8   46.81    3.54
   2   9   8   39.60    3.51
   2  -9  -8   42.99    3.54
  -2  -9   8   39.69    3.92
  -2  -9   8   34.72    3.94
   2   9   8   40.17    3.71
   2   9   8   44.15    3.88
  -2  -9   8   36.49    4.20
   2  -9  -9    5.72    1.43
   2   9   9    6.34    1.76
   2   9   9    5.74    1.44
  -2  -9   9    6.31    1.82
   2   9   9    6.06    1.56
  -2  -9   9    6.60    1.70
  -2  -9   9    5.13    2.03
  -2  -9   9    3.37    1.70
   2   9   9    4.68    1.48
  -2  -9  10    8.73    2.51
  -2  -9  10   11.35    2.20
  -2  -9  10    9.94    2.42
   2   9  10   11.49    1.92
   2   9  10   10.79    2.04
   2   9  10   11.50    2.28
   2  -9 -10   12.73    1.98
   2   9  10   11.26    1.77
   2   9  11   13.96    2.50
   2   9  11    9.08    1.87
  -2  -9  11    6.38    2.00
  -2  -9  11    8.18    1.80
  -2  -9  11    7.62    2.27
   2 -10  11    1.37    1.46
  -2  10  11    1.01    1.31
   2 -10  11    0.47    0.95
  -2  10  11    0.12    1.05
   2 -10  11    0.66    1.70
  -2 -10 -11    0.36    0.81
  -2  10  11    1.45    1.18
  -2  10  10   66.78    4.99
   2 -10  10   64.95    6.56
  -2  10  10   85.92    6.34
  -2  10  10   78.92    5.75
  -2  10  10   67.20    4.90
  -2  10  10   80.40    5.80
   2 -10  10   66.46    5.89
   2 -10  10   69.81    6.09
  -2 -10 -10   75.34    5.57
  -2  10   9   69.99    5.32
   2 -10   9   47.22    5.38
  -2  10   9   62.27    5.08
  -2  10   9   67.00    5.31
   2 -10   9   64.77    5.84
  -2  10   9   72.59    5.20
  -2  10   9   69.70    5.54
  -2 -10  -9   69.60    5.17
  -2  10   9   65.64    4.84
   2 -10   9   56.28    5.96
  -2 -10  -8   62.69    4.83
  -2  10   8   62.79    4.69
   2 -10   8   55.41    5.40
  -2  10   8   60.56    5.00
  -2  10   8   65.26    5.00
  -2  10   8   66.42    5.27
  -2  10   8   65.59    5.03
  -2  10   7   33.97    3.18
  -2 -10  -7   34.95    3.15
   2 -10   7   30.34    3.59
  -2  10   7   34.79    3.26
   2 -10   7   29.13    3.02
  -2  10   7   35.83    3.06
  -2  10   7   36.41    3.35
  -2  10   7   35.97    3.27
  -2  10   7   33.59    3.37
   2 -10   6  100.79    6.51
  -2  10   6   97.62    6.34
  -2  10   6  107.55    6.44
  -2  10   6  111.91    6.51
  -2 -10  -6  111.23    6.37
  -2  10   6  113.88    6.33
  -2  10   5   23.85    2.33
  -2  10   5   26.84    2.52
  -2  10   5   25.87    2.39
  -2  10   5   25.78    2.32
   2 -10   5   23.28    2.60
   2 -10   5   24.63    2.54
  -2 -10  -5   25.28    2.33
  -2 -10  -5   26.28    2.35
  -2  10   4  155.42    8.55
  -2  10   4  155.96    8.76
  -2 -10  -4  152.68    8.50
  -2  10   4  149.91    8.48
   2 -10   4  123.33    8.64
  -2  10   3   52.42    4.96
  -2  10   3   61.07    5.63
  -2  10   3   52.21    5.76
   2  10  -3   59.36    4.40
   2 -10   3   77.82    5.75
  -2 -10  -3   69.80    5.98
   2 -10   3   49.47    5.78
   2  10  -3   51.96    5.72
  -2 -10  -3   57.02    6.24
   2 -10   2  113.82    7.69
  -2  10   2   95.50    7.44
   2  10  -2   99.03    6.34
  -2  10   2   96.84    8.09
   2 -10   2   98.17    8.26
  -2 -10  -2  113.04    8.22
   2  10  -2   91.39    7.89
  -2 -10  -2  112.73    8.68
   2 -10   1  191.88   12.43
   2  10  -1  200.82   12.12
  -2  10   1  173.34   11.48
  -2 -10  -1  187.05   11.03
   2 -10   1  199.40   11.84
  -2 -10  -1  160.77   11.58
   2  10  -1  171.98   11.96
   2 -10   0   13.73    2.40
  -2 -10   0   13.53    2.26
   2  10   0   14.23    2.26
   2  10   0   13.57    2.30
  -2  10   0   17.16    2.34
  -2  10   0   14.79    2.27
   2 -10   0   22.25    3.09
  -2 -10   1  184.49   10.13
   2 -10  -1  165.34   11.43
  -2 -10   1  168.18   10.57
   2  10   1  162.93   10.87
  -2  10  -1  174.50   11.05
  -2  10  -1  150.54   10.48
   2 -10  -2  110.60    7.94
  -2 -10   2  109.72    7.04
  -2 -10   2   98.08    6.65
   2  10   2  104.89    7.66
  -2  10  -2   91.59    6.92
   2  10   2   81.22    8.59
  -2  10  -2   98.25    7.39
   2 -10  -2  100.45    7.45
  -2 -10   3   70.60    5.11
   2 -10  -3   74.38    6.14
  -2  10  -3   59.44    5.67
   2 -10  -3   65.13    6.89
  -2  10  -3   58.81    4.93
   2  10   3   51.69    5.89
   2  10   3   54.21    6.36
  -2  10  -4  126.83    9.07
   2  10   4  150.95    8.38
   2  10   4  130.46   10.63
   2  10   4  170.86    8.79
   2  10   4  162.39    8.63
  -2 -10   4  126.45    8.84
  -2 -10   4  142.19    8.96
   2  10   5   33.36    2.87
  -2 -10   5   28.08    3.17
   2  10   5   30.61    2.59
   2 -10  -5   33.43    2.69
  -2 -10   5   34.36    3.26
   2  10   5   30.62    2.57
   2  10   5   37.96    3.02
  -2 -10   5   33.68    3.26
  -2 -10   5   30.57    2.96
   2  10   5   30.33    2.71
   2 -10  -6  110.55    6.76
   2  10   6  109.17    6.73
   2  10   6  104.78    6.64
  -2 -10   6  115.40    7.53
   2  10   6  111.53    7.09
  -2 -10   6  103.84    7.47
   2  10   6  116.15    7.00
  -2  10  -6   98.90    6.86
   2  10   6  121.42    7.17
   2  10   7   36.50    3.24
   2  10   7   33.96    2.89
  -2 -10   7   30.71    3.71
   2  10   7   33.50    3.23
   2  10   7   30.68    2.88
  -2 -10   7   35.69    3.67
   2  10   7   35.46    3.31
   2 -10  -7   31.01    2.93
  -2 -10   7   27.31    3.33
   2  10   8   74.25    5.50
   2  10   8   73.63    5.26
   2  10   8   66.33    5.52
  -2 -10   8   59.87    5.43
  -2 -10   8   60.48    5.44
   2  10   8   74.11    5.45
   2 -10  -8   69.28    5.09
   2  10   8   69.34    5.03
  -2 -10   8   61.48    6.03
   2  10   9   60.34    5.07
  -2 -10   9   61.53    6.11
   2  10   9   68.18    5.27
  -2 -10   9   55.26    5.20
   2  10   9   63.80    4.83
   2  10   9   69.21    5.51
  -2 -10   9   57.65    5.12
  -2 -10   9   50.53    5.57
   2 -10  -9   68.87    5.06
   2  10  10   88.26    6.44
   2  10  10   70.68    5.32
   2 -10 -10   80.25    5.76
   2  10  10   84.38    5.69
  -2 -10  10   73.24    6.97
  -2 -10  10   68.46    5.74
   2  10  10   81.35    6.00
  -2 -10  10   59.95    6.47
  -2 -10  11   -0.87    1.18
  -2 -10  11   -0.61    1.68
  -2 -10  11    0.41    1.47
   2  10  11   -0.17    1.37
   2  10  11    0.23    1.02
  -2  11  11    4.47    1.44
  -2  11  11    3.39    1.07
   2 -11  11    1.85    1.18
   2 -11  11    2.57    1.39
  -2  11  11    2.76    1.75
   2 -11  11    2.22    1.98
   2 -11  10   28.87    3.73
  -2  11  10   29.77    3.38
   2 -11  10   31.79    3.76
  -2  11  10   37.72    4.13
  -2  11  10   29.96    3.33
   2 -11  10   24.37    4.10
  -2 -11 -10   31.57    3.30
  -2  11  10   30.69    2.89
  -2  11   9   90.09    6.79
  -2  11   9   88.77    6.36
  -2  11   9   84.71    5.82
   2 -11   9   74.10    6.68
   2 -11   9   78.80    6.94
  -2  11   9   92.07    6.50
  -2  11   9   85.26    6.18
   2 -11   9   80.73    7.45
  -2 -11  -9   85.33    6.21
  -2  11   8   44.71    4.30
  -2 -11  -8   49.33    4.16
  -2  11   8   43.58    3.81
  -2  11   8   54.25    4.31
   2 -11   8   37.26    4.47
  -2  11   8   44.69    4.15
  -2  11   8   48.89    4.34
  -2  11   8   46.78    4.13
  -2  11   7   29.25    3.06
  -2  11   7   22.42    2.65
   2 -11   7   22.82    3.30
   2 -11   7   22.33    2.64
  -2  11   7   25.44    2.91
  -2  11   7   25.58    2.89
  -2 -11  -7   26.35    2.78
  -2  11   7   30.37    2.94
  -2  11   7   26.03    2.63
  -2 -11  -6   16.40    2.02
  -2  11   6   13.05    1.86
  -2  11   6   15.85    2.13
  -2  11   6   14.22    1.84
  -2  11   6   13.93    1.94
  -2  11   6   12.51    1.85
   2 -11   6   10.07    1.77
   2 -11   5   14.52    2.04
  -2  11   5   15.51    2.03
  -2  11   5   16.55    1.86
  -2 -11  -5   16.92    1.85
  -2 -11  -5   16.83    1.95
   2 -11   5   11.55    1.94
  -2  11   5   17.09    1.97
  -2  11   5   17.31    1.96
  -2  11   4    9.40    1.35
  -2  11   4    8.98    1.32
   2 -11   4   10.71    1.75
  -2 -11  -4    9.19    1.30
  -2  11   4    8.24    1.34
  -2 -11  -4    9.80    1.41
   2 -11   4    9.85    2.06
  -2  11   4    8.78    1.49
   2 -11   4    6.82    1.38
  -2 -11  -3   78.20    6.78
  -2  11   3   63.67    6.70
  -2  11   3   55.94    5.55
   2 -11   3   72.34    6.87
  -2  11   3   70.79    6.37
   2  11  -3   53.48    6.23
   2 -11   3   84.16    6.37
  -2 -11  -3   73.41    7.31
   2  11  -2    6.94    2.09
  -2 -11  -2    8.85    2.32
   2 -11   2    9.64    1.98
  -2  11   2    6.93    1.80
  -2  11   2    7.97    2.24
   2 -11   2   11.22    3.28
  -2 -11  -1  669.16   38.48
   2  11  -1  677.36   38.62
  -2  11   1  646.23   38.02
   2 -11   1  769.62   39.03
   2  11  -1  768.41   38.86
  -2 -11  -1  789.41   37.93
   2 -11   1  770.14   38.59
   2 -11   0   34.19    3.97
   2  11   0   34.45    3.74
  -2  11   0   36.52    3.63
  -2  11   0   31.79    3.67
   2  11   0   28.48    3.65
  -2 -11   0   34.42    3.81
  -2  11  -1  625.75   36.17
  -2 -11   1  696.83   36.38
   2  11   1  688.17   36.71
  -2 -11   1  747.82   35.64
   2 -11  -1  612.46   37.08
  -2  11  -1  668.90   36.65
  -2 -11   2    6.15    1.74
   2 -11  -2   10.13    2.25
   2  11   2    7.95    2.74
   2 -11  -2    9.13    1.99
   2  11   2    6.83    1.78
  -2  11  -2   11.83    2.50
  -2 -11   2   10.21    1.76
  -2  11  -2    8.56    1.93
  -2  11  -2    9.93    1.77
   2 -11  -3   87.92    8.51
   2 -11  -3   95.94    7.53
   2  11   3   70.62    7.93
  -2  11  -3   76.35    6.17
   2  11   3   72.85    7.65
  -2  11  -3   68.88    6.66
  -2 -11   3   86.67    6.20
   2  11   3   87.82    7.22
   2  11   4   12.51    1.69
   2 -11  -4   11.72    1.52
   2  11   4   13.25    1.83
  -2 -11   4   14.76    1.89
  -2 -11   4   10.71    1.94
  -2  11  -4   13.67    1.58
  -2 -11   4   12.95    1.74
  -2 -11   4    9.82    1.84
   2 -11  -5   24.21    2.30
  -2 -11   5   23.33    2.86
  -2 -11   5   18.11    2.62
  -2 -11   5   22.74    2.47
   2  11   5   24.63    2.57
   2  11   5   22.15    2.38
   2  11   5   17.78    1.98
  -2 -11   5   21.93    2.61
   2  11   5   23.50    2.33
   2 -11  -6   12.56    1.77
   2  11   6   15.04    2.13
  -2  11  -6   13.11    1.95
  -2 -11   6   15.46    2.19
  -2 -11   6   15.43    2.42
   2  11   6   17.12    2.13
   2  11   6   16.28    2.12
   2  11   6   17.20    1.94
   2  11   6   16.91    1.91
  -2 -11   7   18.71    2.89
  -2 -11   7   16.63    3.00
   2  11   7   24.77    2.82
   2 -11  -7   23.48    2.54
   2  11   7   21.31    2.70
  -2 -11   7   21.99    2.87
   2  11   7   20.17    2.34
   2  11   7   27.93    2.78
   2  11   7   22.01    2.33
   2  11   8   48.72    4.34
   2  11   8   47.83    4.48
  -2 -11   8   44.40    4.53
  -2 -11   8   37.45    4.13
   2  11   8   48.11    4.42
   2 -11  -8   47.82    4.08
  -2 -11   8   42.39    5.07
   2  11   8   50.04    4.03
  -2 -11   9   80.69    6.28
   2  11   9   81.34    6.07
   2 -11  -9   82.74    6.00
   2  11   9   84.05    5.83
   2  11   9   77.56    6.10
  -2 -11   9   79.78    7.43
  -2 -11   9   70.05    6.94
  -2 -11   9   75.95    6.18
   2  11   9   82.41    6.55
   2  11  10   28.57    3.26
   2  11  10   25.94    2.66
  -2 -11  10   16.60    3.50
  -2 -11  10   24.74    4.04
   2 -11 -10   28.93    3.04
   2  11  10   32.43    3.82
  -2 -11  10   25.13    3.07
   2  11  11    2.15    1.31
  -2 -11  11    2.07    1.88
  -2 -11  11    2.61    1.16
   2  11  11    1.53    0.66
  -2 -11  11    1.38    1.67
   2  11  11    2.21    1.59
  -2  12  11   28.28    2.83
   2 -12  11   30.62    3.01
   2 -12  11   28.47    2.61
  -2  12  10    0.38    0.70
  -2 -12 -10   -0.12    1.04
   2 -12  10    0.82    1.92
  -2  12  10   -0.19    1.56
  -2  12  10    1.28    1.15
   2 -12  10   -0.18    1.35
   2 -12  10    0.94    1.41
  -2  12  10    0.14    1.12
  -2  12   9  112.52    8.15
  -2  12   9   96.92    7.24
   2 -12   9   92.89    7.66
  -2  12   9  105.67    6.80
  -2 -12  -9  108.95    7.38
   2 -12   9   93.56    8.05
  -2  12   9  117.63    7.43
  -2  12   9  109.80    7.58
  -2  12   8    7.97    2.15
  -2  12   8    6.12    1.65
  -2  12   8    7.00    1.73
  -2  12   8    4.29    1.55
  -2 -12  -8    4.14    1.43
  -2  12   8    5.77    1.40
   2 -12   8    5.67    2.12
  -2  12   7   56.46    4.71
   2 -12   7   54.64    4.68
   2 -12   7   54.11    5.59
  -2  12   7   57.04    4.83
  -2 -12  -7   60.64    4.83
  -2  12   7   54.42    4.40
  -2  12   7   57.20    4.84
  -2  12   7   63.26    5.17
  -2  12   7   64.07    4.88
  -2  12   6   89.03    6.15
   2 -12   6   83.96    6.36
  -2 -12  -6   86.56    6.13
  -2  12   6   86.50    5.99
  -2 -12  -6   88.50    5.76
  -2  12   6   82.25    6.02
  -2  12   6   81.26    5.80
  -2  12   6   98.73    6.61
   2 -12   5   67.95    5.64
  -2 -12  -5   78.25    5.13
  -2 -12  -5   76.54    5.39
  -2  12   5   77.68    5.42
   2 -12   5   65.61    5.57
  -2  12   5   80.62    5.75
  -2  12   5   73.54    5.14
  -2  12   5   77.29    5.27
   2 -12   4   36.96    3.69
  -2  12   4   50.30    3.61
  -2  12   4   44.43    3.76
  -2  12   4   50.28    4.19
  -2 -12  -4   49.02    3.54
  -2  12   4   43.64    3.47
   2  12  -4   44.68    3.47
  -2 -12  -4   52.72    3.87
   2 -12   4   42.09    4.22
  -2  12   4   40.60    3.41
  -2 -12  -3  283.23   15.08
  -2  12   3  284.65   16.02
   2 -12   3  236.41   14.91
  -2  12   3  317.19   15.53
  -2 -12  -3  300.53   14.77
  -2  12   3  277.61   14.63
   2 -12   3  212.53   15.08
   2 -12   3  355.76   17.77
  -2  12   3  238.73   16.40
  -2  12   3  284.42   14.82
  -2  12   2   26.57    4.02
  -2  12   2   23.72    3.49
   2 -12   2   37.40    5.08
   2  12  -2   30.85    4.07
   2 -12   2   30.76    3.72
  -2 -12  -2   28.17    3.26
  -2  12   2   25.23    3.52
  -2 -12  -2   28.19    4.20
   2  12  -2   23.35    3.74
  -2 -12  -1   22.27    2.78
   2 -12   1   20.34    3.14
   2  12  -1   19.18    3.10
   2  12  -1   19.70    3.08
  -2 -12  -1   16.58    2.94
  -2  12   1   19.63    2.99
   2 -12   1   21.89    3.17
   2  12   0   68.78    6.41
   2  12   0   79.16    6.49
  -2  12   0   74.33    6.12
  -2 -12   0   92.73    6.09
   2 -12   0   81.46    6.95
  -2 -12   0   90.63    6.97
  -2  12   0   61.23    6.05
   2  12   1   20.13    2.97
  -2  12  -1   17.97    2.85
   2 -12  -1   14.71    2.93
   2 -12  -1   27.11    3.52
  -2 -12   1   25.51    2.99
  -2  12  -1   16.65    2.62
  -2 -12   1   19.58    2.76
   2  12   1   16.51    2.95
  -2 -12   2   26.34    3.20
  -2  12  -2   37.66    4.29
   2  12   2   20.31    4.42
   2 -12  -2   34.41    4.10
   2 -12  -2   29.35    4.01
   2 -12  -2   24.16    3.92
  -2  12  -2   31.75    3.83
  -2  12  -2   26.92    3.00
   2  12   2   30.91    3.85
  -2 -12   3  285.17   14.91
  -2  12  -3  242.13   16.76
   2  12   3  273.80   15.84
  -2  12  -3  269.16   14.40
   2 -12  -3  277.15   16.81
  -2  12  -3  236.58   15.64
  -2  12  -3  331.61   17.75
   2  12   3  279.09   15.24
   2  12   3  235.73   18.17
   2  12   4   36.10    3.01
  -2 -12   4   30.54    3.80
   2  12   4   41.28    3.82
   2  12   4   41.70    3.59
   2 -12  -4   42.70    3.16
  -2  12  -4   37.12    3.12
   2 -12  -4   36.83    3.22
  -2 -12   4   46.27    3.61
  -2 -12   4   43.22    3.56
  -2  12  -5   68.94    5.16
   2  12   5   80.18    5.27
   2 -12  -5   83.52    5.58
  -2 -12   5   64.04    6.12
   2  12   5   93.32    6.20
  -2 -12   5   77.60    6.54
   2  12   5   83.16    5.81
  -2 -12   5   88.16    6.08
  -2  12  -6   76.85    5.96
  -2 -12   6   76.09    6.76
   2 -12  -6   82.36    5.85
   2  12   6   79.45    5.56
  -2 -12   6   91.42    6.23
   2  12   6   90.99    6.41
   2  12   6   86.63    6.13
  -2 -12   7   54.02    5.33
   2  12   7   52.92    4.25
  -2  12  -7   40.07    4.14
   2 -12  -7   54.73    4.47
   2  12   7   49.22    3.99
   2  12   7   55.28    4.89
  -2 -12   7   61.88    4.94
   2  12   7   51.84    4.62
  -2 -12   7   53.43    5.82
   2  12   8    5.07    1.61
  -2 -12   8    5.19    1.80
   2 -12  -8    4.47    1.52
   2  12   8    4.85    1.32
  -2 -12   8    4.60    1.64
   2  12   8    6.66    1.99
   2  12   8    4.74    1.67
  -2 -12   8    3.76    2.03
  -2 -12   9   83.45    8.53
   2 -12  -9  103.74    7.22
   2  12   9  110.05    7.29
   2  12   9  110.54    7.98
  -2 -12   9   99.04    7.39
   2  12   9   94.43    7.25
  -2 -12   9  104.54    7.40
   2  12  10    1.50    1.68
   2  12  10   -0.29    1.18
   2  12  10    0.79    0.86
  -2 -12  10   -1.03    2.18
  -2 -12  10    1.36    1.16
  -2 -12  10    0.55    2.10
  -2 -12  11   30.73    2.57
  -2 -12  11   22.87    3.25
   2  12  11   30.06    2.68
  -2 -12  11   17.74    3.09
   2  12  11   22.46    2.03
  -2  13  11    3.58    1.07
   2 -13  11    0.84    1.33
   2 -13  11    2.28    1.04
  -2  13  11    2.70    1.25
  -2  13  10    4.05    1.99
   2 -13  10    6.32    1.78
   2 -13  10    8.69    2.13
  -2  13  10    5.13    1.38
   2 -13  10    3.34    2.31
  -2  13  10    6.92    1.32
  -2  13  10    4.63    1.59
   2 -13   9   34.53    4.38
  -2  13   9   33.34    4.23
  -2  13   9   36.33    3.86
  -2 -13  -9   37.95    3.81
  -2  13   9   38.38    3.60
  -2  13   9   30.94    3.47
  -2  13   9   36.37    3.18
   2 -13   9   32.18    3.85
  -2  13   8   25.60    3.05
  -2 -13  -8   22.73    3.00
  -2  13   8   24.26    3.50
  -2  13   8   27.09    3.36
  -2  13   8   24.17    2.69
  -2  13   8   29.78    3.28
   2 -13   8   22.51    3.79
  -2  13   7    9.58    1.81
  -2 -13  -7    9.98    1.94
   2 -13   7    6.37    2.31
  -2  13   7    7.08    1.56
  -2  13   7   12.37    2.18
   2 -13   7    9.28    1.81
  -2  13   7    5.79    1.91
  -2  13   7    9.35    1.89
   2 -13   6   16.79    2.53
  -2 -13  -6   16.92    2.40
  -2  13   6   17.90    2.45
  -2  13   6   17.73    2.33
  -2  13   6   15.10    2.54
  -2 -13  -6   17.95    2.08
  -2  13   6   16.96    2.13
  -2 -13  -5  391.37   19.58
  -2  13   5  392.97   19.19
   2 -13   5  374.63   20.40
  -2  13   5  381.57   19.58
  -2  13   5  326.77   18.93
   2 -13   5  325.02   19.70
  -2 -13  -5  413.10   19.09
  -2  13   4   14.92    1.88
   2 -13   4   13.04    2.08
  -2 -13  -4   15.21    2.11
  -2 -13  -4   16.93    1.90
   2  13  -4   15.03    1.84
  -2  13   4   15.40    2.18
  -2  13   4   16.08    1.92
  -2  13   4   15.04    2.47
   2 -13   3   84.71    6.30
   2 -13   3   76.03    6.51
  -2 -13  -3  108.58    6.15
  -2  13   3   70.46    6.76
  -2  13   3  103.04    6.84
  -2 -13  -3   98.60    6.03
   2 -13   3  117.72    8.46
  -2  13   3   96.16    5.98
   2  13  -3   99.31    6.07
   2 -13   2   49.44    4.03
   2 -13   2   44.48    3.70
  -2  13   2   47.40    5.30
   2 -13   2   62.11    5.73
  -2  13   2   47.20    4.50
   2  13  -2   66.22    6.26
  -2  13   2   54.24    4.32
  -2 -13  -2   57.72    5.21
  -2 -13  -2   53.91    3.77
  -2  13   1   26.72    3.67
   2 -13   1   28.83    3.85
   2  13  -1   27.39    3.86
  -2 -13  -1   32.18    3.33
   2 -13   1   27.60    3.72
   2  13  -1   24.26    3.61
  -2 -13  -1   24.13    3.71
   2  13   0   19.82    3.11
  -2  13   0   17.20    2.66
  -2 -13   0   16.21    2.82
   2 -13   0   22.59    3.32
   2  13   0   15.67    2.80
  -2  13   0   16.22    2.80
   2  13   0   22.07    3.09
   2 -13   0   17.93    3.12
   2  13   1   29.17    3.70
   2 -13  -1   26.68    4.03
   2 -13  -1   28.85    3.61
  -2  13  -1   26.36    3.64
  -2 -13   1   25.89    3.41
  -2  13  -1   21.12    3.12
  -2  13  -2   58.54    5.59
   2 -13  -2   57.97    5.66
   2  13   2   40.08    3.65
  -2 -13   2   36.80    3.28
  -2  13  -2   43.91    3.28
  -2 -13   2   42.05    4.08
   2  13   2   45.37    4.12
  -2  13  -2   41.64    4.68
  -2 -13   2   39.47    3.33
  -2 -13   2   42.21    3.41
  -2 -13   2   51.41    4.72
   2  13   2   39.82    6.12
  -2 -13   3   85.39    6.12
   2  13   3  101.22    6.78
   2 -13  -3  105.13    6.05
  -2  13  -3   89.53    5.87
  -2 -13   3  104.52    6.47
   2  13   3   72.93    6.90
  -2  13  -4   16.48    1.93
   2  13   4   16.04    2.59
   2 -13  -4   18.07    1.92
  -2 -13   4   14.81    2.02
   2  13   4   14.95    2.22
   2 -13  -4   15.17    2.04
   2  13   5  389.48   19.31
   2 -13  -5  376.05   19.74
   2  13   5  436.83   21.00
  -2 -13   5  341.02   21.29
  -2  13  -5  367.26   19.34
   2  13   5  393.75   20.18
   2  13   6   19.31    2.16
   2  13   6   17.45    2.54
  -2 -13   6   18.36    3.21
   2  13   6   17.61    2.71
  -2  13  -6   13.41    2.25
   2  13   7    9.94    2.02
   2  13   7    9.40    2.36
   2 -13  -7    9.15    1.88
  -2 -13   7    9.23    2.54
   2  13   7    9.86    2.04
  -2 -13   7    8.54    2.91
  -2  13  -7    8.28    1.92
   2  13   8   22.41    3.07
  -2 -13   8   15.84    4.01
   2 -13  -8   20.53    2.74
   2  13   8   17.38    3.07
   2  13   8   19.25    2.83
  -2 -13   8   20.89    2.85
  -2 -13   8   17.69    3.02
   2  13   9   37.68    4.46
   2  13   9   46.20    4.05
  -2 -13   9   27.52    5.04
  -2 -13   9   40.20    3.95
   2  13   9   41.37    4.23
  -2 -13   9   39.11    4.04
   2  13  10    6.49    1.66
  -2 -13  10    3.14    2.17
  -2 -13  10    7.62    1.58
   2  13  10    6.00    1.28
   2  13  10    4.40    2.02
  -2 -13  10    4.41    2.52
  -2 -13  11    2.08    0.75
   2  13  11    1.53    0.70
   2  13  11    2.34    1.13
  -2 -13  11    0.67    1.10
  -2 -13  11    3.14    1.59
  -2  14  11   10.22    1.35
   2 -14  11    9.53    1.78
   2 -14  11    9.34    1.28
  -2  14  11   11.90    1.63
  -2  14  10    6.55    1.67
   2 -14  10    3.38    2.25
   2 -14  10    7.35    1.69
  -2  14  10    7.50    1.31
   2 -14  10    6.13    1.79
  -2  14   9    6.43    2.37
   2 -14   9    4.47    1.70
  -2  14   9    4.07    1.42
  -2  14   9    4.24    1.72
   2 -14   9    7.12    2.35
  -2  14   9    7.78    1.69
   2 -14   8   22.74    3.84
  -2  14   8   27.61    3.20
  -2  14   8   24.29    3.14
  -2 -14  -8   28.18    3.30
  -2  14   8   24.69    2.71
  -2  14   8   23.92    3.61
  -2  14   8   26.21    3.32
  -2  14   7    9.92    2.53
  -2  14   7    9.53    1.76
   2 -14   7    8.93    2.76
  -2  14   7   10.33    1.99
  -2 -14  -7    9.87    2.22
  -2  14   7    7.66    1.98
  -2  14   7    8.40    1.91
  -2 -14  -6   85.89    6.51
  -2  14   6   78.06    6.34
  -2  14   6   89.26    7.20
  -2  14   6   90.50    6.08
   2 -14   6   80.07    6.76
  -2 -14  -6   89.71    5.87
   2 -14   5  468.50   29.19
   2 -14   5  472.86   28.65
  -2  14   5  558.19   28.03
  -2 -14  -5  555.56   28.50
  -2 -14  -5  606.39   27.94
  -2  14   5  516.86   28.41
  -2  14   5  537.08   29.32
  -2  14   5  562.58   28.00
   2  14  -5  513.79   27.78
  -2 -14  -4   96.30    5.82
  -2  14   4   87.07    5.75
  -2  14   4   69.22    6.59
   2  14  -4   83.99    5.77
  -2  14   4   76.37    6.06
  -2  14   4   88.28    5.82
   2 -14   4   79.09    6.22
  -2 -14  -4   92.16    6.26
   2  14  -3   19.79    2.19
  -2  14   3   22.08    2.18
  -2 -14  -3   24.34    2.35
  -2  14   3   26.58    2.99
  -2  14   3   20.31    2.49
   2 -14   3   19.79    2.85
   2 -14   3   18.97    2.47
  -2 -14  -3   24.74    2.36
   2  14  -2    2.96    0.84
  -2  14   2    3.63    0.81
  -2 -14  -2    3.29    0.87
  -2  14   2    3.73    1.28
   2 -14   2    2.40    0.99
  -2 -14  -2    4.67    1.04
   2 -14   2    4.58    1.11
   2 -14   2    3.96    1.58
  -2  14   2    3.31    1.15
  -2  14   2    2.97    0.78
  -2 -14  -1  181.18   10.53
  -2  14   1  209.53   12.61
  -2  14   1  207.30   13.09
  -2 -14  -1  177.82   10.39
   2 -14   1  159.13   10.21
   2 -14   1  208.00   13.44
  -2  14   1  190.24   10.34
  -2  14   1  183.81   10.57
  -2  14   1  222.71   10.96
   2 -14   1  179.47   10.71
   2 -14   0    1.03    0.69
  -2  14   0   -0.70    1.14
  -2 -14   0    0.79    0.62
   2  14   0    0.24    0.79
  -2  14   0    0.39    0.56
   2 -14   0   -0.27    0.98
   2  14   0    0.52    0.55
  -2  14   0    0.40    0.76
  -2  14   0    0.52    0.52
  -2 -14   0    0.74    1.00
   2 -14   0    2.14    0.80
   2 -14   0   -0.20    1.36
  -2 -14   1  202.67   12.90
  -2  14  -1  205.42   13.19
   2  14   1  212.84   10.84
   2  14   1  182.12   10.48
  -2 -14   1  195.66   10.81
   2 -14  -1  185.95   10.44
  -2  14  -1  183.82   12.51
  -2 -14   1  183.21   10.52
  -2 -14   1  156.88   10.39
   2 -14  -1  196.10   10.61
   2 -14  -1  220.33   12.71
  -2 -14   1  168.36   10.28
  -2 -14   2    5.20    1.15
  -2 -14   2    1.63    1.09
  -2 -14   2    2.62    0.89
   2  14   2    4.60    1.42
   2 -14  -2    3.53    0.92
   2 -14  -2    4.30    1.67
   2 -14  -2    4.76    0.99
  -2 -14   2    1.99    0.93
   2  14   2    2.42    0.99
  -2  14  -2    3.02    0.83
   2  14   3   32.00    3.32
  -2 -14   3   27.10    3.50
   2 -14  -3   28.92    2.62
  -2  14  -3   25.76    2.54
  -2 -14   4  104.11    6.63
   2 -14  -4  106.32    6.27
   2  14   4   96.82    6.98
   2  14   4   76.17    7.18
  -2  14  -4   86.54    6.12
   2  14   5  551.86   27.07
   2 -14  -5  558.03   26.72
  -2  14  -5  506.27   26.06
   2  14   5  505.26   27.68
   2  14   6   87.09    7.16
  -2  14  -6   68.68    6.11
  -2 -14   6   64.11    7.20
   2 -14  -6   86.19    6.23
   2  14   6   97.47    6.84
   2  14   7    7.58    1.89
   2  14   7    9.67    2.15
   2  14   7    7.98    2.51
  -2  14  -7    6.64    1.86
  -2 -14   7    7.30    3.11
  -2 -14   7    8.87    2.73
   2 -14  -7   10.01    2.06
  -2 -14   8   24.08    3.63
  -2 -14   8   19.29    4.65
   2  14   8   23.02    3.62
  -2 -14   8   24.32    3.05
   2  14   8   23.01    3.18
   2  14   8   28.14    3.32
  -2 -14   9    1.64    2.23
   2  14   9    6.54    2.41
  -2 -14   9    4.53    1.47
   2  14   9    7.78    1.70
  -2 -14   9    4.44    1.49
   2  14   9    6.71    1.88
  -2 -14  10    8.36    1.53
   2  14  10    8.63    1.42
  -2 -14  10    3.76    2.35
  -2 -14  10    5.85    2.36
   2  14  10    8.67    1.75
  -2 -14  11   10.08    1.73
  -2 -14  11   11.21    1.66
   2  14  11   11.33    1.57
   2 -15  10    7.13    1.70
  -2  15  10    8.64    1.66
  -2  15  10    3.53    1.49
   2 -15  10    8.16    1.54
   2 -15  10    2.85    1.86
  -2  15  10    7.58    1.27
  -2  15   9   12.46    2.24
  -2  15   9   13.56    2.08
   2 -15   9   12.06    2.75
   2 -15   9   11.59    2.23
  -2  15   8   12.27    2.83
  -2  15   8   19.05    2.57
  -2  15   8   13.63    2.19
   2 -15   8   14.04    3.31
  -2  15   8   16.29    2.68
   2 -15   7    0.31    2.08
  -2  15   7    2.26    1.58
  -2  15   7    3.55    1.47
  -2 -15  -7    1.10    1.36
  -2  15   7    3.56    1.37
  -2  15   7    2.71    2.03
  -2 -15  -6   15.50    1.92
   2 -15   6   13.68    2.56
  -2  15   6    9.26    1.95
  -2 -15  -6   18.26    2.64
  -2  15   6   10.44    2.74
   2  15  -6    3.87    1.53
   2  15  -5   46.22    3.97
  -2  15   5   37.70    4.82
  -2  15   5   46.36    4.29
  -2  15   5   53.50    4.12
  -2 -15  -5   54.44    4.01
   2 -15   5   37.05    4.78
   2 -15   5   43.96    4.64
  -2 -15  -4  107.93    6.52
   2  15  -4   94.85    6.43
   2 -15   4   89.40    6.99
  -2  15   4  101.32    6.47
  -2  15   4   89.19    6.66
  -2 -15  -3    0.88    0.72
   2 -15   3    1.09    0.96
  -2  15   3    0.17    1.07
  -2  15   3    0.80    0.64
   2 -15   3   -0.31    1.37
  -2  15   3    0.43    0.80
  -2  15   3    2.08    1.17
  -2 -15  -3    0.77    0.76
   2  15  -3    2.16    0.84
  -2  15   2   38.78    3.22
  -2  15   2   57.96    4.39
  -2  15   2   42.02    3.28
   2 -15   2   34.99    3.41
  -2 -15  -2   49.28    3.66
  -2 -15  -2   50.26    3.73
  -2  15   2   51.95    4.16
  -2  15   2   43.83    3.31
   2  15  -2   41.65    3.46
   2 -15   2   42.60    3.84
  -2 -15  -1  394.34   20.75
   2 -15   1  399.42   21.06
  -2 -15  -1  410.14   20.93
  -2  15   1  396.03   20.57
  -2  15   1  443.09   21.05
   2 -15   1  342.37   20.45
  -2  15   1  406.17   20.79
  -2  15   0   50.22    3.72
   2 -15   0   49.26    3.90
   2 -15   0   47.97    3.82
   2  15   0   48.95    3.64
  -2 -15   0   55.55    4.06
  -2  15   0   55.94    3.86
  -2  15   0   52.38    5.27
   2 -15  -1  388.84   20.45
  -2 -15   1  366.86   20.46
   2 -15  -1  398.70   20.61
   2  15   1  425.73   20.70
  -2 -15   1  404.70   23.25
  -2 -15   1  439.28   21.23
   2  15   1  375.72   20.35
  -2 -15   1  359.59   20.24
  -2 -15   2   36.68    3.44
  -2  15  -2   37.16    3.26
   2 -15  -2   47.04    3.57
  -2 -15   2   36.91    3.43
   2  15   2   48.53    3.89
   2  15   2   53.04    4.26
  -2 -15   2   45.43    4.19
   2  15   2   40.62    3.14
   2 -15  -2   44.21    3.48
   2  15   3    1.72    1.08
  -2  15  -3    1.45    0.80
   2  15   3    0.35    1.22
  -2 -15   3    0.93    1.23
   2 -15  -3    0.76    0.72
   2 -15  -4  106.50    6.57
  -2  15  -4   96.80    6.61
   2  15   4   95.55    7.27
   2  15   5   52.05    4.54
  -2  15  -5   47.09    3.75
  -2 -15   6   10.60    3.16
  -2  15  -6   12.65    2.48
   2  15   6   17.29    2.85
   2  15   6   16.04    3.24
   2  15   6   18.32    2.45
  -2 -15   7    0.78    2.71
  -2 -15   7    1.75    2.20
   2  15   7    2.54    1.54
  -2  15  -7    2.64    1.51
   2  15   7    3.76    2.30
  -2 -15   8    6.75    3.55
  -2 -15   8   12.84    2.70
   2  15   8   11.15    2.87
   2  15   8   17.62    2.64
  -2 -15   8   16.93    2.41
   2  15   8   16.57    2.70
  -2 -15   9   13.95    2.09
   2  15   9   13.24    2.32
   2  15   9   13.52    2.10
  -2 -15   9    6.31    3.11
   2  15  10    7.57    1.31
   2  15  10    5.72    1.68
  -2 -15  10    8.30    1.37
  -2 -15  10    4.74    2.10
   2  15  10    7.78    1.51
  -2 -15  10    9.08    2.48
  -2  16  10   81.11    5.13
   2 -16  10   77.92    6.46
   2 -16  10   78.39    5.26
   2 -16  10   76.91    5.49
  -2  16  10   85.42    5.49
  -2  16  10   89.61    5.82
   2 -16   9   24.69    2.82
  -2  16   9   25.02    2.94
  -2  16   9   24.11    2.68
   2 -16   9   22.81    3.36
  -2  16   8   30.83    3.60
  -2  16   8   29.83    3.20
   2 -16   8   23.86    4.12
  -2  16   7   43.63    4.06
   2 -16   7   40.21    5.65
  -2  16   6   67.93    4.80
  -2  16   6   62.47    4.89
  -2 -16  -6   68.85    4.46
   2 -16   6   58.42    5.49
   2 -16   5   62.02    5.94
  -2  16   5   71.44    5.57
  -2  16   5   69.40    5.22
   2  16  -5   67.28    5.25
   2 -16   5   60.08    6.44
   2 -16   4   77.76    6.42
  -2 -16  -4   86.16    5.83
  -2  16   4   77.04    6.40
  -2 -16  -4   87.26    5.74
   2  16  -4   78.67    5.79
  -2  16   4   86.74    5.79
  -2  16   4   86.38    6.04
  -2  16   3   59.47    4.19
  -2  16   3   65.41    5.46
  -2  16   3   64.34    5.26
  -2 -16  -3   61.18    4.57
   2  16  -3   57.55    4.53
   2 -16   3   55.83    4.92
  -2 -16  -3   68.85    4.74
  -2  16   3   56.05    4.30
  -2 -16  -2   11.39    1.73
  -2  16   2   11.08    1.50
  -2  16   2   13.46    2.01
  -2  16   2   11.27    1.47
   2 -16   2    7.76    1.66
   2  16  -2   10.93    1.63
  -2  16   2   11.95    1.88
   2 -16   2    8.27    1.65
  -2 -16  -2   11.49    1.68
  -2 -16  -1    1.17    0.75
   2 -16   1    1.48    0.96
  -2  16   1    2.04    0.87
  -2  16   1    0.55    0.65
  -2 -16  -1    1.47    0.87
  -2  16   1    1.31    0.71
   2 -16   0   76.61    5.17
  -2  16   0   62.13    4.42
   2  16   0   69.53    4.75
  -2  16   0   82.03    5.11
  -2  16   0   74.41    4.87
  -2 -16   0   76.84    5.28
   2  16   1    0.91    0.68
   2 -16  -1    1.24    0.76
   2 -16  -1    1.66    0.90
  -2 -16   1    2.69    0.97
  -2 -16   1    1.10    0.88
  -2 -16   1    2.18    0.98
  -2 -16   2    8.60    1.56
  -2 -16   2    7.64    1.52
   2  16   2    7.50    1.19
   2  16   2   10.74    1.83
   2 -16  -2    8.84    1.49
   2 -16  -2    9.40    1.51
  -2 -16   2    8.87    1.90
   2  16   2    8.68    1.63
  -2  16  -2    8.48    1.43
   2  16   3   66.89    5.16
  -2  16  -3   56.02    4.40
   2  16   3   55.25    4.20
   2 -16  -3   58.28    4.34
  -2 -16   3   50.72    5.18
   2 -16  -3   61.20    4.48
   2  16   3   66.40    5.52
   2 -16  -4   91.21    5.79
   2  16   4   84.47    6.42
  -2 -16   4   66.74    6.77
  -2  16  -4   81.60    5.78
   2  16   4   78.21    5.56
   2 -16  -5   69.51    4.51
  -2  16  -5   64.17    4.73
   2  16   5   66.57    5.42
   2  16   5   70.90    4.77
  -2  16  -6   65.61    5.02
   2  16   6   78.27    6.14
   2  16   6   73.60    5.24
  -2  16  -6   59.09    5.60
   2  16   7   45.38    4.32
  -2 -16   7   43.19    5.32
  -2 -16   7    4.91    3.69
  -2  16  -7   15.79    2.88
  -2 -16   8   29.79    3.10
   2  16   8   33.76    3.48
  -2 -16   8   29.18    3.72
   2  16   8   30.29    3.54
   2  16   9   36.67    3.28
   2  16   9   26.95    3.13
  -2 -16   9   31.49    2.97
  -2 -16  10   89.49    6.54
  -2 -16  10   79.45    6.43
   2  16  10   91.82    5.89
   2  16  10   82.96    5.24
   2  16  10   80.00    5.34
  -2 -16  10   79.57    5.07
   2 -17  10    9.24    1.23
   2 -17  10    8.68    1.74
  -2  17  10    9.11    1.22
   2 -17  10    8.23    1.26
  -2  17  10   11.05    1.53
  -2  17  10   10.55    1.40
   2 -17   9   29.66    2.84
  -2  17   9   25.70    2.86
  -2  17   9   30.00    2.88
   2 -17   9   22.55    3.17
  -2  17   9   25.39    2.98
  -2  17   8   13.75    2.14
   2 -17   8   14.96    3.19
  -2  17   8   13.23    2.32
  -2  17   8    8.74    2.25
   2 -17   7    2.13    2.18
  -2  17   6   49.50    4.02
   2 -17   6   47.85    4.84
  -2 -17  -6   49.18    3.75
   2  17  -5   46.16    4.17
   2 -17   5   45.23    4.92
  -2  17   5   45.47    4.95
  -2 -17  -5   60.11    4.36
  -2  17   5   53.46    4.26
   2 -17   5   44.40    5.33
   2 -17   4   60.78    5.60
  -2 -17  -4   78.09    5.27
   2  17  -4   69.69    5.21
  -2 -17  -4   61.60    4.84
  -2  17   4   79.83    6.24
  -2  17   4   64.67    5.67
  -2  17   4   69.81    5.06
   2 -17   3   21.04    2.83
  -2  17   3   23.74    2.93
  -2  17   3   25.81    3.08
  -2  17   3   22.47    2.40
  -2 -17  -3   24.69    2.66
  -2  17   3   23.59    2.32
  -2 -17  -3   26.12    2.70
   2  17  -3   25.89    2.72
  -2  17   2   52.95    4.32
  -2  17   2   53.97    4.30
  -2  17   2   50.56    3.78
   2 -17   2   44.50    4.24
  -2 -17  -2   52.60    4.14
  -2 -17  -2   52.64    4.22
  -2  17   2   51.52    3.87
   2  17  -2   47.69    4.03
  -2 -17  -1  234.42   13.23
   2 -17   1  213.61   12.92
  -2  17   1  240.16   13.06
   2 -17   1  234.76   13.48
  -2  17   1  247.72   13.08
  -2 -17  -1  240.02   13.38
  -2 -17   0  236.01   13.08
  -2  17   0  246.75   13.36
   2 -17   0  237.97   13.52
  -2 -17   0  238.44   13.59
  -2 -17   1  222.88   12.00
   2 -17  -1  236.78   12.30
   2  17   1  247.68   12.12
   2 -17  -1  242.30   12.46
  -2 -17   1  236.86   12.40
  -2 -17   1  260.06   12.92
  -2 -17   2   40.59    3.85
   2  17   2   43.71    3.40
   2  17   2   50.84    4.03
   2 -17  -2   46.63    3.84
  -2 -17   2   47.10    4.36
  -2  17  -2   44.68    3.73
  -2 -17   2   37.98    3.66
   2 -17  -2   46.78    3.82
   2  17   2   56.40    4.28
   2 -17  -3   23.24    2.50
  -2 -17   3   24.00    3.30
  -2  17  -3   25.06    2.67
   2  17   3   29.56    3.36
   2 -17  -3   23.21    2.61
   2  17   3   26.10    2.96
   2  17   3   23.12    2.39
   2 -17  -4   76.80    5.39
   2  17   4   76.26    5.34
  -2  17  -4   70.58    5.46
   2  17   4   81.75    6.15
   2  17   4   87.38    6.77
   2  17   5   56.49    5.01
   2  17   5   47.24    5.04
  -2  17  -5   48.92    4.22
   2 -17  -5   51.58    4.01
   2  17   5   51.92    4.24
  -2 -17   5   34.95    5.48
   2  17   6   44.99    3.86
  -2  17  -6   33.98    4.10
   2  17   6   43.12    4.38
  -2  17  -6   36.89    3.60
   2  17   7    5.29    1.94
  -2 -17   7    3.09    3.27
  -2  17  -7    3.32    2.93
  -2 -17   7    5.37    2.55
   2  17   7    6.37    1.65
   2  17   8   15.78    2.73
  -2 -17   8   11.18    2.23
   2  17   8   14.11    2.35
  -2 -17   8   12.23    3.66
  -2 -17   8   17.45    2.21
   2  17   9   27.61    2.82
  -2 -17   9   27.29    3.96
  -2 -17   9   27.87    2.55
   2  17   9   24.81    2.97
   2  17   9   23.30    2.61
  -2 -17  10   13.70    1.93
   2  17  10   13.60    1.65
   2  17  10    9.88    1.32
  -2 -17  10   10.88    1.81
   2  17  10   10.30    1.31
  -2  18  10    6.62    0.96
  -2  18  10    8.24    1.09
   2 -18  10    5.67    1.19
  -2  18  10    6.78    0.97
   2 -18   9   26.42    2.99
  -2  18   9   26.29    2.65
   2 -18   9   26.46    2.56
  -2  18   9   27.67    2.80
  -2  18   9   34.48    2.92
   2 -18   8    1.96    1.16
  -2  18   8    2.96    1.46
   2 -18   8    0.20    1.47
  -2  18   8    1.38    1.42
  -2  18   7   29.40    3.16
   2 -18   7   25.18    4.27
  -2  18   7   28.41    3.58
   2 -18   6    2.89    1.50
  -2 -18  -6    3.42    1.11
   2  18  -6    2.64    1.42
  -2  18   6    3.91    1.34
  -2  18   6    3.72    1.87
  -2 -18  -5   49.70    3.97
  -2  18   5   49.34    4.79
   2 -18   5   44.37    5.02
   2 -18   5   37.88    4.49
   2  18  -5   40.97    3.87
  -2  18   5   41.39    3.77
  -2  18   4    4.70    1.23
  -2 -18  -4    6.18    1.43
  -2 -18  -4    5.28    1.28
  -2  18   4    4.37    1.69
   2  18  -4    4.01    1.28
   2 -18   4    4.00    1.56
  -2  18   4    5.37    1.82
  -2  18   3   24.98    3.01
  -2  18   3   32.10    3.29
  -2  18   3   21.80    2.42
   2 -18   3   24.35    3.08
  -2  18   3   23.83    2.42
  -2 -18  -3   27.66    2.84
  -2 -18  -3   26.44    2.84
   2  18  -3   27.41    2.90
  -2  18   2   45.42    3.39
  -2 -18  -2   39.85    3.66
  -2  18   2   37.61    3.29
  -2  18   2   47.39    3.87
  -2 -18  -2   40.60    3.64
   2  18  -2   35.02    3.43
  -2  18   2   44.82    3.78
   2 -18   2   33.58    3.47
   2 -18   2   39.66    3.89
   2 -18   1  223.89   12.68
  -2  18   1  217.50   12.62
  -2 -18  -1  226.04   12.89
  -2 -18  -1  226.38   13.06
   2 -18   1  228.63   13.16
  -2  18   1  227.77   12.59
   2 -18   0   26.35    2.81
   2 -18   0   25.25    2.78
  -2  18   0   21.95    2.52
   2  18   0   25.61    2.68
  -2 -18   0   21.23    2.68
   2  18   1  220.52   12.41
   2 -18  -1  224.39   12.79
  -2 -18   1  238.04   13.22
  -2 -18   1  220.38   12.87
  -2  18  -1  213.64   12.57
  -2 -18   1  219.13   12.54
  -2 -18   2   41.40    4.05
   2 -18  -2   41.63    3.68
   2  18   2   37.21    3.13
   2  18   2   45.16    3.79
   2  18   2   46.45    3.75
  -2  18  -2   41.84    3.64
  -2 -18   2   38.07    3.59
  -2 -18   2   35.53    3.65
   2  18   3   25.41    2.94
   2  18   3   22.56    2.38
   2 -18  -3   25.32    2.69
  -2  18  -3   21.05    2.55
   2  18   3   22.78    2.43
   2  18   3   32.43    3.36
  -2 -18   3   20.80    3.08
   2  18   4    5.36    1.64
   2  18   4    4.68    1.21
   2  18   4    4.92    1.66
   2 -18  -4    4.19    1.19
  -2 -18   4    3.73    1.83
  -2  18  -4    5.14    1.34
   2  18   5   53.65    4.37
   2  18   5   57.80    5.12
  -2 -18   5   50.14    6.12
   2  18   5   62.96    5.52
   2 -18  -5   52.92    4.22
  -2  18  -5   51.19    4.50
  -2 -18   6    2.95    2.20
   2  18   6    4.77    1.41
   2  18   6    7.12    2.03
   2  18   6    4.64    1.95
  -2  18  -6    5.73    1.48
  -2  18  -6    4.80    1.74
   2  18   7   24.85    2.82
   2  18   7   23.22    3.31
  -2  18  -7   14.81    2.60
  -2 -18   7   15.33    4.23
   2  18   7   27.79    3.31
  -2 -18   7   20.57    3.41
   2  18   8    3.12    1.40
  -2 -18   8    1.28    0.83
   2  18   8    1.28    1.33
  -2 -18   8    0.41    0.94
  -2 -18   8    0.26    1.96
   2  18   9   29.99    2.77
   2  18   9   31.59    3.02
  -2 -18   9   31.79    2.56
  -2 -18   9   26.05    3.50
   2  18   9   30.76    2.82
   2  18  10    8.17    1.06
   2  18  10    5.64    0.90
  -2 -18  10    7.01    1.22
  -2 -18  10    7.08    1.15
   2  18  10    6.05    0.85
   2 -19   9   21.42    2.70
   2 -19   9   20.87    2.31
  -2  19   9   24.22    2.27
  -2  19   9   20.88    2.13
  -2  19   9   23.84    2.30
   2 -19   9   20.64    2.00
   2 -19   8   18.58    2.24
  -2  19   8   20.54    2.46
  -2  19   8   20.07    2.41
   2 -19   8   19.14    2.85
  -2  19   7   10.53    2.10
   2 -19   7   10.77    2.80
  -2  19   7   10.04    1.81
   2  19  -6   16.74    2.62
  -2  19   6   20.32    2.97
   2 -19   6   16.64    2.65
  -2 -19  -6   18.31    2.23
  -2  19   6   17.52    2.37
   2 -19   5   10.29    2.48
  -2 -19  -5   11.22    1.82
   2  19  -5    9.91    1.81
   2 -19   5   10.27    2.35
  -2  19   5   12.41    2.28
  -2  19   5   11.98    1.91
   2 -19   4   22.87    3.18
   2  19  -4   23.49    2.82
  -2 -19  -4   23.15    2.76
  -2  19   4   30.02    3.28
   2 -19   4   30.37    3.80
  -2  19   4   26.89    3.16
  -2  19   4   22.94    2.57
  -2 -19  -4   22.40    2.54
   2 -19   3   54.77    5.16
   2  19  -3   69.93    5.18
  -2 -19  -3   65.47    5.04
  -2  19   3   61.54    4.60
  -2  19   3   61.27    4.64
  -2 -19  -3   65.39    5.00
  -2  19   3   68.45    5.26
  -2  19   3   72.13    5.30
   2  19  -2  143.57    9.27
   2 -19   2  143.07    9.65
  -2 -19  -2  163.78    9.50
  -2  19   2  166.04    9.40
   2 -19   2  134.52    9.22
  -2 -19  -2  168.69    9.64
  -2  19   2  145.75    8.80
  -2  19   2  145.96    8.99
  -2 -19  -1  163.71   10.25
   2 -19   1  161.29    9.89
  -2 -19  -1  166.89   10.12
   2 -19   1  177.28   10.46
  -2  19   1  164.83    9.73
  -2  19   1  166.57    9.91
  -2  19   0    1.77    0.89
   2 -19   0    1.63    1.12
   2  19   0    1.81    0.94
  -2 -19   0    1.92    1.10
  -2 -19   0    2.21    1.19
   2 -19   0    2.37    1.04
   2  19   1  169.11    9.90
   2 -19  -1  172.51   10.14
  -2  19  -1  157.44    9.82
  -2 -19   1  160.71   10.08
   2  19   1  154.91    9.50
  -2 -19   1  159.09    9.74
  -2 -19   1  175.76   10.41
  -2  19  -2  160.89    9.95
   2 -19  -2  169.65   10.12
  -2 -19   2  154.42   10.42
   2  19   2  167.71    9.81
   2  19   2  181.14   10.10
  -2 -19   2  155.88   10.10
  -2 -19   2  155.91    9.86
   2  19   3   78.15    5.66
   2  19   3   84.88    5.87
  -2  19  -3   74.13    5.51
   2 -19  -3   71.45    5.41
   2  19   3   73.53    5.18
  -2 -19   3   63.34    5.83
   2  19   3   66.30    4.94
   2  19   4   23.20    2.94
   2  19   4   21.49    2.77
  -2 -19   4   21.49    3.40
   2  19   4   19.78    2.33
  -2  19  -4   20.38    2.57
   2 -19  -4   17.98    2.36
  -2 -19   4   19.46    3.16
   2  19   5   10.26    2.08
   2  19   5   10.68    2.20
  -2 -19   5    9.07    2.76
   2 -19  -5    8.04    1.54
  -2  19  -5    9.30    1.84
  -2 -19   5    8.63    2.53
   2  19   5    8.18    1.62
  -2  19  -6   19.19    2.42
  -2  19  -6   14.42    2.64
   2  19   6   21.00    2.83
   2  19   6   15.67    2.78
   2  19   6   15.31    2.19
  -2 -19   6   19.23    3.51
   2  19   7   10.26    1.92
  -2  19  -7    6.11    1.70
  -2 -19   7   10.25    1.61
  -2 -19   7    9.82    2.20
   2  19   7    9.00    1.70
  -2 -19   7   11.39    3.19
   2  19   7    9.28    2.08
   2  19   8   17.92    2.25
  -2 -19   8   15.74    1.88
   2  19   8   19.86    2.50
   2  19   8   19.00    2.29
  -2 -19   8   17.19    3.13
  -2 -19   9   23.02    2.72
   2  19   9   21.53    2.07
  -2 -19   9   22.13    2.61
   2  19   9   21.19    2.18
  -2  20   9   91.88    5.35
   2 -20   9   81.70    5.40
   2 -20   9   86.16    5.14
  -2  20   9   99.48    5.42
   2 -20   9   87.94    5.89
   2 -20   8   25.28    2.94
  -2  20   8   24.53    2.51
   2 -20   8   26.19    2.47
  -2  20   8   28.70    2.74
  -2  20   8   30.72    2.71
   2 -20   7   34.93    4.15
  -2  20   7   43.17    3.75
  -2  20   7   34.08    3.32
   2  20  -6    3.91    1.37
  -2 -20  -6    4.32    1.19
  -2  20   6    7.17    1.80
  -2  20   6    4.09    1.26
   2 -20   6    6.04    1.60
  -2  20   5    1.56    1.00
   2 -20   5    0.54    1.19
  -2  20   5    1.97    1.32
   2  20  -5    2.28    1.13
  -2 -20  -5    2.84    1.06
  -2  20   5    2.76    1.13
   2 -20   5    2.18    1.60
   2  20  -4   98.74    7.18
  -2  20   4  128.42    7.70
   2 -20   4  109.48    8.06
  -2 -20  -4  105.69    7.01
  -2  20   4  102.75    7.30
   2 -20   4   94.57    7.62
  -2  20   4  102.80    6.94
  -2 -20  -4  112.09    7.27
   2 -20   3   64.80    5.73
  -2  20   3   77.14    5.65
  -2  20   3   67.45    5.01
  -2  20   3   87.21    5.71
   2  20  -3   71.69    5.53
  -2 -20  -3   72.66    5.51
  -2 -20  -3   68.40    5.35
  -2  20   3   71.56    5.09
   2 -20   2   36.76    3.53
   2 -20   2   35.49    3.74
  -2 -20  -2   38.09    3.59
  -2  20   2   34.67    3.29
  -2  20   2   34.11    3.19
  -2 -20  -2   34.10    3.46
  -2  20   2   36.39    3.05
   2  20  -2   34.55    3.44
   2 -20   1   25.29    3.04
  -2  20   1   22.40    2.61
  -2 -20  -1   22.84    2.86
   2 -20   1   22.03    2.66
  -2 -20  -1   22.74    2.81
  -2 -20   0    6.68    1.57
  -2  20   0    7.70    1.56
   2  20   0    6.52    1.50
  -2 -20   0   10.21    1.76
   2 -20   0    5.02    1.57
   2 -20   0    8.06    1.70
  -2 -20   1   24.46    2.99
   2  20   1   22.18    2.58
   2 -20  -1   23.67    2.88
  -2  20  -1   24.59    2.77
  -2 -20   1   25.13    2.92
  -2 -20   1   22.96    2.67
   2 -20  -1   29.13    2.95
  -2 -20   2   40.25    4.04
  -2 -20   2   35.69    3.50
  -2  20  -2   37.99    3.68
   2 -20  -2   45.59    3.91
   2  20   2   33.04    3.31
   2  20   2   46.85    3.71
  -2 -20   2   41.43    3.97
   2  20   3   71.48    5.03
  -2  20  -3   67.17    5.36
   2  20   3   77.14    5.48
   2 -20  -3   68.05    5.24
   2  20   3   66.60    4.83
  -2 -20   3   60.57    5.62
  -2 -20   4   75.94    6.99
   2  20   4   96.73    6.77
   2 -20  -4  106.07    6.67
  -2  20  -4   86.83    6.63
  -2 -20   4   98.81    7.72
   2  20   4  106.81    7.00
   2  20   4   89.58    6.23
  -2 -20   5    1.72    1.54
   2  20   5    1.42    0.99
   2  20   5    3.24    1.34
  -2  20  -5    1.30    1.00
  -2 -20   5    1.65    1.74
   2 -20  -5    2.55    1.09
   2  20   5    2.62    1.55
   2  20   6    6.54    1.80
  -2  20  -6    5.84    1.41
   2  20   6    7.77    1.52
   2  20   6    5.75    1.64
  -2  20  -6    5.13    1.57
  -2 -20   6    5.03    1.98
  -2 -20   7   42.81    4.97
   2  20   7   48.72    3.95
   2  20   7   43.38    3.92
   2  20   7   46.81    3.76
  -2 -20   7   44.55    4.17
  -2  20  -7   33.21    3.49
  -2 -20   8   29.29    3.47
   2  20   8   30.88    2.88
   2  20   8   33.49    2.94
   2  20   8   30.17    2.75
   2  20   9   94.19    5.46
  -2 -20   9   90.40    5.88
  -2 -20   9   89.05    5.90
  -2  21   9   42.16    2.69
   2 -21   9   38.22    2.97
   2 -21   8   40.67    3.56
  -2  21   8   39.71    3.16
   2 -21   8   45.06    3.12
  -2  21   8   37.48    3.06
  -2  21   8   47.78    3.45
  -2  21   7    1.24    0.93
  -2  21   7    1.79    0.96
   2 -21   7    0.15    1.12
   2  21  -6   13.14    1.92
  -2  21   6   10.75    1.75
  -2 -21  -6   11.34    1.66
  -2  21   6   13.49    2.04
  -2  21   5  109.36    6.71
   2 -21   5   80.54    7.10
   2 -21   5  104.29    7.37
  -2 -21  -5   95.75    6.54
   2  21  -5   87.76    6.57
  -2  21   5   99.75    6.79
  -2  21   5  112.31    7.07
  -2  21   4   87.91    6.29
  -2 -21  -4   92.34    6.34
   2  21  -4   98.20    6.60
   2 -21   4   93.03    6.92
   2 -21   4   77.49    6.67
  -2  21   4   89.93    6.05
  -2  21   4   84.91    6.30
   2  21  -3    2.63    1.28
   2 -21   3    2.33    1.40
  -2 -21  -3    2.36    1.15
  -2  21   3    3.11    1.00
  -2 -21  -3    2.16    1.26
  -2  21   3    3.88    1.08
  -2  21   3    2.04    1.07
   2 -21   2   27.97    3.29
  -2 -21  -2   32.38    3.30
  -2 -21  -2   32.45    3.34
   2  21  -2   29.19    3.14
  -2  21   2   30.25    2.95
  -2  21   2   29.69    2.89
   2 -21   2   24.00    2.91
  -2 -21  -1  106.53    6.46
   2 -21   1   89.07    6.43
  -2 -21  -1   89.33    6.59
   2 -21   1   94.35    6.80
  -2  21   1   89.62    6.36
   2 -21   0  245.69   13.61
  -2 -21   0  236.93   13.14
   2 -21   0  233.87   13.17
   2  21   0  212.39   13.20
  -2  21   0  226.33   13.21
  -2 -21   0  246.19   13.71
   2 -21   0  212.39   13.45
  -2 -21   1   95.02    7.19
  -2 -21   1   94.94    6.79
   2 -21  -1  101.24    7.15
   2 -21  -1  111.34    7.15
  -2  21  -1   90.43    6.82
   2  21   1   97.95    6.82
  -2 -21   1   90.54    7.02
   2  21   2   29.46    2.96
  -2  21  -2   29.26    3.15
   2 -21  -2   31.30    3.28
  -2 -21   2   29.46    3.05
   2  21   2   30.61    3.00
  -2 -21   2   28.15    3.36
   2  21   3    3.20    1.05
   2  21   3    5.33    1.14
   2  21   3    4.41    1.30
   2 -21  -3    3.44    1.39
  -2  21  -3    2.23    1.24
  -2 -21   3    5.34    1.71
  -2 -21   4  102.02    7.31
   2  21   4   91.04    6.33
   2 -21  -4   96.95    6.37
   2  21   4   92.71    6.47
  -2 -21   4   80.48    6.90
   2  21   4   88.12    6.01
  -2  21  -4   82.69    6.35
  -2  21  -5   92.00    6.84
   2  21   5  109.05    7.11
  -2 -21   5   92.13    7.63
   2  21   5  106.81    6.94
   2 -21  -5   98.67    6.60
  -2 -21   5  102.70    7.70
   2  21   5   96.71    6.53
   2  21   6   11.09    1.87
   2  21   6    9.15    1.60
  -2  21  -6   11.16    1.75
  -2 -21   6    9.88    2.12
   2  21   6    9.84    1.87
  -2  21  -6    8.53    1.78
  -2  21  -7    0.46    0.78
   2  21   7    0.75    0.86
   2  21   7    0.46    0.74
  -2 -21   7    0.84    1.40
   2  21   7    0.79    0.99
  -2 -21   7    0.79    0.92
  -2 -21   8   41.70    3.81
   2  21   8   43.15    3.24
   2  21   8   45.26    3.38
   2  21   9   40.64    2.70
  -2 -21   9   35.44    2.77
   2  21   9   38.34    2.52
  -2 -21   9   33.72    2.66
  -2  22   8    9.33    1.19
   2 -22   8    8.81    1.37
  -2  22   8   12.20    1.43
  -2  22   7   10.54    1.48
   2 -22   7   11.69    1.92
  -2  22   7   10.76    1.55
  -2  22   6   17.52    2.08
  -2  22   6   16.58    2.03
  -2 -22  -6   15.07    1.84
   2  22  -6   14.44    1.89
  -2  22   5  108.52    7.02
  -2  22   5  107.40    7.09
   2  22  -5  104.74    7.04
   2 -22   5  107.00    7.32
  -2  22   5  102.51    6.76
  -2 -22  -5  107.15    6.93
   2  22  -4   50.71    4.37
  -2  22   4   53.92    4.01
   2 -22   4   55.46    4.65
  -2  22   4   48.29    4.05
   2 -22   4   38.98    4.38
  -2 -22  -4   48.49    4.17
   2 -22   3   49.83    4.75
  -2  22   3   54.17    4.05
  -2 -22  -3   61.00    4.73
  -2  22   3   52.43    4.26
  -2  22   3   54.05    4.17
   2  22  -3   50.93    4.51
  -2 -22  -2    7.34    1.70
  -2  22   2    4.17    1.15
   2 -22   2    7.86    1.72
   2  22  -2    5.58    1.50
   2 -22   2    4.82    1.49
  -2 -22  -1   20.90    2.80
  -2 -22  -1   23.04    2.87
  -2 -22  -1   23.56    2.56
   2 -22   1   22.86    2.85
  -2  22   1   23.25    2.66
   2 -22   1   21.09    2.64
  -2 -22   0    2.66    1.23
   2 -22   0    2.81    1.49
   2 -22   0    1.48    1.04
  -2 -22   0    1.15    1.01
  -2  22   0    2.35    1.17
   2 -22   0    5.60    1.54
   2  22   0    1.74    1.08
  -2 -22   1   23.12    2.98
  -2  22  -1   19.32    2.66
  -2 -22   1   22.84    2.67
   2  22   1   23.22    2.69
  -2 -22   1   20.10    2.86
   2 -22  -1   24.88    2.82
   2 -22  -1   20.86    2.79
   2  22   2    4.29    1.18
   2 -22  -2    8.44    1.77
  -2  22  -2    5.70    1.57
  -2 -22   2    4.70    1.64
   2 -22  -2    6.56    1.65
  -2 -22   3   51.11    4.73
  -2  22  -3   48.69    4.38
   2  22   3   49.31    4.03
   2  22   3   48.98    4.10
   2 -22  -3   54.91    4.45
   2  22   3   50.13    3.79
  -2 -22   4   53.16    4.82
   2  22   4   48.46    3.88
   2 -22  -4   52.89    4.27
  -2 -22   4   45.82    4.70
  -2  22  -4   53.42    4.49
   2  22   4   55.13    4.32
   2  22   5  100.09    6.46
  -2 -22   5  107.30    7.41
   2 -22  -5  101.09    6.47
   2  22   5  104.41    6.77
  -2  22  -5   93.52    6.73
  -2 -22   5   92.55    7.38
   2  22   6   16.71    2.01
  -2 -22   6   15.85    2.34
  -2  22  -6   17.57    2.25
  -2  22  -6   16.76    2.05
   2  22   6   18.17    2.23
   2  22   7   13.18    1.67
  -2 -22   7   12.30    2.07
  -2 -22   7   10.34    1.51
   2  22   7   10.95    1.55
   2  22   8   10.10    1.23
  -2 -22   8    7.78    1.38
   2  22   8   10.67    1.33
  -2  23   8    7.26    0.91
  -2  23   8    8.68    1.07
   2 -23   8    7.34    1.01
   2 -23   7   22.14    2.33
  -2  23   7   16.78    1.78
  -2  23   7   23.82    2.09
  -2  23   6   17.50    1.97
  -2  23   6   21.11    2.11
   2  23  -6   17.61    1.93
   2 -23   5   80.63    5.78
   2  23  -5   81.07    5.69
  -2 -23  -5   83.25    5.64
  -2  23   5   83.35    5.57
  -2  23   5   84.45    5.79
  -2  23   5   83.03    5.48
   2 -23   4   54.28    5.04
  -2  23   4   56.02    4.33
  -2  23   4   53.53    4.43
   2 -23   4   62.99    5.00
  -2 -23  -4   58.21    4.71
   2  23  -4   59.26    4.86
  -2 -23  -3   10.18    1.89
  -2  23   3    6.20    1.23
   2  23  -3    9.05    1.89
  -2  23   3    7.95    1.45
  -2  23   3    7.41    1.53
   2 -23   3    8.83    1.90
   2 -23   2    0.49    1.08
  -2  23   2    0.33    0.73
   2 -23   2    0.28    0.96
   2  23  -2    1.03    1.04
  -2 -23  -2    0.13    1.10
  -2  23   1   12.50    1.98
   2 -23   1   17.33    2.40
  -2 -23  -1   17.82    2.16
  -2 -23  -1   14.96    2.29
  -2 -23  -1   17.70    2.52
   2 -23   1   14.86    2.30
   2  23   0   44.59    4.01
  -2 -23   0   46.15    4.25
  -2  23   0   45.42    4.03
   2 -23   0   46.12    4.01
  -2 -23   0   49.39    4.00
   2 -23   0   43.56    4.08
  -2 -23   1   14.06    2.44
  -2  23  -1   15.00    2.25
   2  23   1   12.00    1.97
  -2 -23   1   13.19    2.28
  -2 -23   1   12.93    1.99
   2 -23  -1   12.74    2.25
   2 -23  -1   12.91    2.05
   2  23   2    0.56    0.83
   2 -23  -2    1.99    1.29
   2 -23  -2    0.60    0.89
  -2 -23   2   -0.59    1.13
   2 -23  -3   12.61    1.89
  -2 -23   3    6.99    1.86
  -2  23  -3   10.78    2.00
   2  23   3   10.92    1.78
   2  23   3   11.74    1.76
   2 -23  -3   10.61    1.97
   2 -23  -4   58.77    4.46
   2  23   4   54.33    4.26
  -2 -23   4   57.89    4.83
  -2 -23   4   48.13    4.71
  -2  23  -4   56.97    4.63
   2  23   4   54.05    4.02
  -2 -23   5   73.41    5.96
  -2  23  -5   77.33    5.53
   2  23   5   73.74    5.07
   2  23   5   77.46    5.29
   2  23   5   81.33    5.48
   2 -23  -5   70.00    5.06
  -2 -23   5   86.45    5.96
  -2  23  -6   18.56    2.10
   2  23   6   19.83    2.04
  -2 -23   6   17.61    2.21
   2  23   6   18.82    2.05
  -2  23  -6   15.67    1.90
  -2 -23   7   24.01    2.57
   2  23   7   20.70    1.99
   2  23   7   21.87    2.04
   2  23   8    7.57    0.91
   2  23   8    7.34    0.96
  -2 -23   8    6.95    1.09
  -2  24   7   40.99    2.82
  -2  24   7   35.06    2.64
   2 -24   7   42.07    3.08
   2 -24   6    2.29    1.00
  -2  24   6    2.82    0.83
  -2  24   6    2.32    0.79
  -2  24   5  149.84    8.61
  -2 -24  -5  135.10    8.33
   2  24  -5  143.04    8.53
  -2  24   5  139.26    8.18
  -2  24   5  136.71    8.23
  -2 -24  -5  148.37    8.09
  -2  24   4   24.96    2.92
   2 -24   4   22.34    2.91
  -2  24   4   23.24    2.32
  -2 -24  -4   27.00    2.81
   2  24  -4   29.03    2.91
   2 -24   4   22.68    2.66
  -2 -24  -3   10.80    1.89
   2  24  -3    9.21    1.93
   2 -24   3    9.40    1.92
  -2  24   3   10.34    1.57
  -2 -24  -2    0.88    1.26
  -2  24   2    0.73    0.76
   2  24  -2    1.74    1.14
  -2 -24  -2    0.86    1.00
   2 -24   2    2.13    1.22
  -2 -24  -2    1.15    0.97
  -2 -24  -1   37.53    3.64
   2 -24   1   35.56    3.43
  -2 -24  -1   36.97    3.60
  -2  24   1   33.37    3.28
  -2 -24  -1   30.75    3.07
   2 -24   1   34.50    3.54
   2 -24   0   16.67    2.33
  -2 -24   0   14.72    2.12
  -2 -24   0   17.63    2.58
  -2  24   0   17.24    2.36
   2 -24   0   19.34    2.45
   2  24   0   14.91    2.28
   2 -24  -1   34.89    3.56
  -2 -24   1   32.10    3.53
   2 -24  -1   32.98    3.29
  -2  24  -1   32.51    3.35
   2 -24  -1   36.22    3.29
  -2 -24   1   29.00    3.06
   2  24   1   32.32    3.22
   2 -24  -2    2.30    1.13
   2 -24  -2    3.20    1.36
  -2 -24   2    2.65    1.41
   2  24   2    1.28    0.98
  -2 -24   3    6.32    1.75
  -2  24  -3    8.56    1.81
   2  24   3    7.98    1.44
   2 -24  -3    6.62    1.41
   2 -24  -3    8.42    1.73
  -2 -24   4   19.90    2.87
  -2 -24   4   28.11    3.02
   2 -24  -4   30.68    2.76
   2  24   4   27.53    2.39
  -2  24  -4   28.85    2.95
   2 -24  -4   26.10    2.70
   2  24   5  141.54    8.53
   2  24   5  157.85    8.86
  -2  24  -5  150.86    8.91
   2  24   5  145.90    8.42
  -2  24  -5  148.45    8.92
  -2 -24   5  142.63    8.98
  -2 -24   6    3.94    1.25
  -2  24  -6    1.93    0.75
  -2 -24   6    1.22    0.73
   2  24   6    2.03    0.84
  -2  24  -6    1.91    0.83
   2  24   6    1.61    0.70
   2  24   7   41.31    2.88
   2  24   7   43.16    2.94
  -2 -24   7   43.31    3.31
   2 -25   7    8.94    1.08
  -2  25   7   10.04    1.02
  -2  25   6   27.81    2.20
  -2 -25  -6   29.21    2.26
   2 -25   6   27.22    2.57
   2  25  -5   19.34    2.01
  -2 -25  -5   19.99    2.05
   2  25  -5   20.04    2.08
  -2  25   5   19.45    1.86
  -2 -25  -5   21.34    2.11
   2 -25   4   15.71    2.31
  -2  25   4   19.37    1.84
   2  25  -4   20.59    2.33
  -2 -25  -4   18.34    2.18
   2 -25   4   18.17    2.16
  -2 -25  -4   18.12    2.15
  -2  25   4   17.07    2.31
  -2 -25  -4   20.07    1.96
  -2  25   3   55.89    4.03
   2 -25   3   50.78    4.46
   2  25  -3   54.16    4.41
  -2 -25  -3   52.94    3.94
   2 -25   3   53.90    4.33
  -2 -25  -3   56.66    4.46
  -2 -25  -3   58.79    4.44
  -2 -25  -2    2.27    1.27
  -2 -25  -2    4.31    1.17
  -2 -25  -2    4.15    1.33
   2  25  -2    3.62    1.31
  -2  25   2    3.22    1.07
   2 -25   2    3.76    1.29
   2 -25   1  143.20    8.95
   2  25  -1  131.56    8.85
  -2 -25  -1  144.03    9.12
  -2 -25  -1  143.88    8.68
  -2  25   1  146.82    8.85
  -2 -25  -1  156.58    9.21
   2 -25   1  140.46    8.99
  -2  25   0   48.27    4.12
   2 -25   0   47.79    4.13
   2 -25   0   53.77    4.30
   2  25   0   51.94    4.21
  -2 -25   0   49.14    4.29
  -2 -25   0   43.97    3.87
   2  25   1  143.57    9.09
   2 -25  -1  152.94    9.18
   2 -25  -1  158.16    9.27
  -2 -25   1  142.70    9.40
  -2  25  -1  149.15    9.29
   2 -25  -2    9.78    1.65
   2  25   2    4.51    1.22
  -2 -25   2    5.55    1.56
   2 -25  -2    6.07    1.36
   2 -25  -3   67.69    4.39
  -2 -25   3   43.59    4.32
   2  25   3   54.99    4.07
  -2  25  -3   51.34    4.21
   2 -25  -3   56.52    4.21
  -2  25  -3   50.69    4.35
  -2 -25   3   60.83    4.67
  -2 -25   4   19.66    2.62
   2 -25  -4   20.85    2.20
  -2  25  -4   21.80    2.52
  -2 -25   4   19.62    2.45
  -2  25  -5   19.25    2.16
  -2 -25   5   16.44    2.07
  -2  25  -5   16.74    2.03
   2  25   5   20.14    1.83
   2  25   6   22.38    1.95
  -2 -25   6   25.01    2.51
  -2  25  -6   24.47    2.12
  -2 -25   6   24.74    2.13
  -2 -25   7   10.08    1.26
   2 -26   6    4.40    0.93
  -2  26   6    3.88    0.62
  -2 -26  -5   12.33    1.43
   2  26  -5    9.22    1.26
   2  26  -5   12.48    1.44
  -2 -26  -4   20.12    1.94
  -2 -26  -4   23.60    2.28
  -2 -26  -4   21.71    2.25
   2  26  -4   22.52    2.33
  -2  26   4   24.10    2.51
   2 -26   4   21.89    2.16
   2  26  -3   22.04    2.51
   2 -26   3   23.51    2.66
  -2 -26  -3   25.38    2.63
  -2  26   3   24.00    2.77
  -2 -26  -3   22.88    2.19
  -2 -26  -3   23.06    2.46
   2 -26   3   21.98    2.41
  -2 -26  -2   54.81    4.40
   2  26  -2   54.05    4.32
  -2 -26  -2   55.35    4.30
  -2  26   2   55.07    4.06
   2 -26   2   51.53    4.29
  -2 -26  -2   51.72    3.91
  -2 -26  -1   79.12    5.50
   2 -26   1   82.25    5.81
  -2  26   1   83.44    5.69
   2  26  -1   87.69    5.99
  -2 -26  -1   87.30    5.95
  -2  26   0    2.44    1.17
   2 -26   0    1.61    0.95
  -2 -26   0    1.70    0.97
   2 -26   0    1.17    1.13
  -2 -26   0    1.28    1.13
   2  26   0    2.46    1.20
   2  26   1   83.59    5.82
   2 -26  -1   87.28    5.86
  -2 -26   1   84.88    6.09
   2 -26  -1   87.17    5.86
  -2  26  -1   85.10    5.99
   2 -26  -2   53.02    4.09
   2  26   2   54.81    4.08
  -2 -26   2   48.38    4.29
   2 -26  -2   58.78    4.22
  -2 -26   3   23.91    2.63
  -2 -26   3   22.25    2.69
  -2  26  -3   26.52    2.74
   2 -26  -3   25.45    2.50
   2  26   3   26.55    2.37
  -2  26  -3   23.46    2.45
   2 -26  -3   24.44    2.36
   2 -26  -4   29.88    2.50
  -2 -26   4   20.72    2.60
  -2  26  -4   26.41    2.60
  -2 -26   4   26.35    2.62
   2  26   4   29.46    2.73
  -2  26  -5   10.55    1.52
  -2  26  -5   12.48    1.54
   2 -26  -5   14.05    1.49
  -2 -26   5   15.28    1.66
  -2 -26   6    3.95    0.96
  -2  26  -6    3.47    0.65
   2  27  -5    3.21    0.71
   2 -27   5    2.93    0.94
   2  27  -5    2.94    0.66
  -2  27   4   41.29    3.18
  -2 -27  -4   33.64    2.79
   2  27  -4   39.34    3.04
   2  27  -3   33.52    2.97
   2  27  -3   31.10    2.73
  -2 -27  -3   34.35    2.90
  -2  27   3   39.50    3.27
   2 -27   3   36.88    2.95
   2 -27   3   27.82    2.85
  -2 -27  -3   33.27    2.61
   2  27  -2   55.55    4.30
   2 -27   2   54.90    4.25
  -2 -27  -2   53.88    3.88
  -2  27   2   59.13    4.52
  -2 -27  -2   60.41    4.30
  -2  27   2   55.48    3.98
   2  27  -1    6.55    1.46
   2 -27   1    5.59    1.28
  -2 -27  -1    5.59    1.19
  -2 -27  -1    6.04    1.39
  -2  27   1    4.38    1.17
  -2  27   0   32.26    2.98
   2 -27   0   30.62    2.89
   2  27   0   37.41    3.17
  -2 -27   0   29.39    2.99
   2 -27   0   32.60    3.00
   2 -27  -1    6.19    1.34
   2 -27  -1    5.39    1.20
   2  27   1    7.01    1.35
  -2 -27   1    7.45    1.51
  -2  27  -1    7.61    1.56
  -2  27  -2   56.94    4.34
   2  27   2   60.28    4.20
  -2 -27   2   57.51    4.47
   2 -27  -2   60.54    4.23
   2 -27  -2   57.27    4.10
  -2  27  -3   41.98    3.27
  -2  27  -3   33.65    2.88
   2 -27  -3   36.44    2.92
   2  27   3   38.66    2.81
  -2 -27   3   35.84    3.14
  -2 -27   3   31.55    3.14
  -2 -27   4   39.99    3.18
  -2  27  -4   43.58    3.28
   2 -27  -4   42.65    3.05
   2  27   4   43.30    3.31
  -2  27  -4   39.93    3.22
  -2  27  -5    4.66    0.91
   2 -27  -5    2.86    0.66
  -2  27  -5    3.74    0.79
  -2 -27   5    3.82    0.78
  -2 -27   6   12.91    1.35
   2 -28   5    0.05    0.39
   2  28  -4   20.36    1.83
  -2 -28  -4   17.98    1.64
  -2  28   4   21.86    1.92
   2  28  -4   21.34    1.91
  -2 -28  -3    0.69    0.49
   2 -28   3    0.82    0.54
  -2  28   3    0.74    0.94
  -2 -28  -3    1.39    0.66
   2  28  -3    0.22    0.64
   2  28  -3    0.30    0.51
   2  28  -2   31.07    2.73
  -2  28   2   30.11    2.44
   2 -28   2   25.76    2.52
  -2 -28  -2   30.28    2.61
   2 -28   2   33.53    2.73
  -2  28   2   31.38    2.88
   2 -28   1   22.74    2.23
  -2  28   1   23.62    2.21
   2  28  -1   19.93    2.19
  -2 -28  -1   23.62    2.31
  -2  28   0    0.49    0.80
   2 -28   0    0.62    0.68
   2  28   0    0.33    0.75
  -2  28   0    0.48    0.92
  -2 -28   0   -0.09    0.75
  -2 -28   1   21.06    2.27
   2  28   1   21.61    2.18
  -2  28  -1   24.74    2.37
   2 -28  -1   22.69    2.09
   2 -28  -1   22.02    2.17
  -2  28  -1   22.59    2.44
  -2 -28   2   35.09    2.91
  -2 -28   2   28.15    2.69
  -2  28  -2   29.75    2.67
   2  28   2   28.60    2.44
   2 -28  -2   30.56    2.54
  -2  28  -3    1.08    0.62
   2 -28  -3    0.37    0.63
  -2 -28   3    0.50    0.75
  -2 -28   3    1.54    0.88
   2  28   3    0.48    0.78
  -2  28  -3    1.19    0.80
   2 -28  -4   18.65    1.66
  -2  28  -4   22.22    1.92
  -2 -28   4   19.06    1.77
   2  28   4   18.99    1.79
  -2  28  -4   19.24    1.83
  -2 -28   5    1.04    0.61
   2  29  -4   27.57    2.01
   2  29  -3    7.11    1.06
  -2 -29  -3    4.46    0.76
  -2  29   3    6.17    1.05
  -2 -29  -2    4.31    0.87
   2  29  -2    5.33    0.98
  -2  29   2    3.90    0.75
  -2  29   2    5.07    1.13
   2  29  -2    4.89    1.03
   2 -29   2    4.80    0.89
   2 -29   2    4.92    0.93
  -2 -29  -1   62.56    4.20
   2 -29   1   61.63    4.13
   2 -29   1   75.52    4.46
  -2  29   1   71.31    4.23
   2  29  -1   74.69    4.54
  -2 -29   0  100.86    6.17
  -2  29   0  107.42    6.41
   2 -29   0   92.62    5.91
  -2  29   0  103.79    6.17
   2  29   0  110.48    6.27
   2  29   1   67.95    4.34
  -2  29  -1   69.85    4.56
  -2  29  -1   66.72    4.46
  -2 -29   1   64.73    4.43
  -2  29  -2    3.32    0.85
  -2 -29   2    3.40    0.96
   2  29   2    3.96    0.76
   2  29   2    4.86    1.10
  -2 -29   2    3.92    0.95
  -2  29  -3    5.79    1.00
  -2  29  -3    6.21    1.02
  -2 -29   3    5.95    0.97
   2  29   3    6.45    1.04
   2 -29  -3    5.72    0.87
  -2  29  -4   28.38    2.09
  -2  29  -4   28.14    2.08
   2  30  -3   22.82    1.77
  -2  30   2    3.41    0.78
   2  30  -2    3.58    0.75
   2  30  -2    2.62    0.62
   2  30  -1    0.39    0.54
  -2 -30  -1    0.68    0.46
   2 -30   1    0.95    0.48
   2  30  -1    0.18    0.50
  -2  30   1    0.98    0.47
  -2  30   0    3.32    0.88
  -2 -30   0    3.62    0.74
  -2  30   0    3.64    0.79
   2  30   0    4.16    0.94
   2  30   0    2.95    0.74
   2  30   1    0.67    0.48
  -2  30  -1    0.64    0.54
  -2  30  -1    1.27    0.59
  -2 -30   1    0.06    0.49
  -2 -30   1    0.55    0.50
   2  30   2    2.53    0.75
  -2 -30   2    2.82    0.66
  -2 -30   2    3.20    0.69
  -2  30  -2    2.90    0.61
  -2  30  -3   23.15    1.80
  -2  30  -3   24.20    1.84
   2  31  -1    5.10    0.74
   2  31   0    1.31    0.44
  -2  31   0    1.42    0.49
   2  31   0    0.69    0.42
  -2  31  -1    5.37    0.75
  -3   0   0    0.89    1.32
   3   0   0    0.32    0.22
  -3   0   1    9.66    0.90
   3   0  -1   10.32    0.93
  -3   0   1    9.82    0.79
  -3   0  -1    9.61    1.00
  -3   0  -1    6.82    1.16
  -3   0  -1   10.25    0.82
   3   0  -1    9.72    0.80
   3   0  -2    3.39    0.68
   3   0  -2    2.79    0.79
  -3   0   2    3.19    0.72
   3   0   2    2.80    0.90
  -3   0   2    3.54    0.80
  -3   0  -2    3.89    0.81
   3   0   3  643.43   32.32
  -3   0   3  585.10   31.36
  -3   0   3  648.81   31.80
  -3   0  -3  633.38   31.77
   3   0  -4  457.38   24.43
  -3   0  -4  408.59   24.34
   3   0   4  516.41   24.66
  -3   0  -4  407.74   23.56
   3   0  -4  492.49   24.32
  -3   0   4  445.86   23.19
  -3   0  -4  464.82   23.67
  -3   0   4  481.70   23.69
  -3   0  -5  274.66   15.83
   3   0  -5  265.92   16.28
  -3   0   5  246.01   15.47
  -3   0  -5  268.80   15.96
   3   0  -5  265.56   15.76
   3   0   5  259.01   15.97
  -3   0  -5  253.84   16.78
  -3   0   5  243.17   15.04
   3   0   5  278.66   16.83
   3   0  -5  255.99   16.61
   3   0   6  162.63    9.50
   3   0   6  179.57    9.59
   3   0   6  167.88    9.75
  -3   0   6  159.56    9.49
  -3   0   6  175.74    9.57
  -3   0   6  175.23   10.13
  -3   0   6  164.44    9.50
   3   0   7   47.37    3.79
   3   0   7   49.52    3.89
  -3   0   7   50.51    3.83
  -3   0   7   44.92    3.79
   3   0   7   49.22    4.11
  -3   0   7   49.49    3.93
   3   0   7   46.76    3.51
   3   0   8   80.13    6.06
   3   0   8   80.65    5.89
  -3   0   8   77.82    5.87
   3   0   8   88.80    5.50
   3   0   8   81.54    5.81
  -3   0   8   77.40    5.83
  -3   0   8   79.90    5.73
   3   0   9   51.89    4.68
  -3   0   9   54.11    4.69
  -3   0   9   53.45    4.35
  -3   0   9   48.45    4.45
  -3   0   9   47.12    4.73
   3   0   9   56.53    4.48
   3   0   9   49.84    4.51
  -3   0  10   67.67    5.10
   3   0  10   60.70    4.76
   3   0  10   59.79    5.05
  -3   0  10   60.49    4.70
  -3   0  10   62.18    5.27
   3   0  11    0.56    0.77
   3   0  11    1.58    1.14
  -3   0  11    1.69    1.05
  -3   0  11    0.54    0.73
  -3   0  11    1.32    1.20
   3   0  12    4.71    1.24
  -3   0  12    4.95    1.40
   3   0  12    4.24    1.04
   3   0  12    4.05    1.25
  -3   0  12    3.61    1.11
  -3   0  12    4.13    1.21
  -3   0 -12    4.45    1.03
  -3   1  12    0.39    0.76
   3   1 -12    0.33    0.44
   3  -1  12    1.07    0.99
  -3   1  12    1.67    1.03
  -3   1  12    0.58    0.78
   3  -1  12    1.05    0.72
   3  -1  12   -0.10    0.86
  -3  -1 -12    0.20    0.68
   3  -1  11   48.16    3.88
  -3   1  11   50.48    4.07
   3  -1  11   52.66    4.39
  -3   1  11   48.12    3.81
  -3   1  11   54.30    4.41
   3  -1  10   27.53    3.29
  -3   1  10   31.17    3.06
  -3   1  10   30.74    3.57
   3  -1  10   33.85    3.43
   3  -1  10   31.19    3.13
  -3   1  10   33.05    3.33
  -3   1   9   25.40    3.36
  -3   1   9   29.41    2.92
   3  -1   9   27.24    3.18
  -3   1   9   27.10    3.11
  -3   1   9   24.78    3.00
   3  -1   9   29.25    3.06
   3  -1   9   28.05    3.31
  -3   1   8   74.80    5.59
  -3   1   8   79.40    5.74
   3  -1   8   76.08    5.57
   3  -1   8   74.40    5.65
  -3   1   8   81.16    5.55
  -3   1   8   77.82    5.95
   3  -1   8   70.52    5.80
  -3   1   7   10.19    1.51
  -3   1   7   10.55    1.76
  -3   1   7    9.29    1.51
   3  -1   7    6.63    1.46
  -3   1   7    9.00    1.50
   3  -1   7    8.14    1.46
   3  -1   7   10.70    1.60
   3  -1   7    8.40    1.27
  -3   1   6   12.04    1.54
  -3   1   6   13.93    1.62
  -3   1   6   12.36    1.59
   3  -1   6   14.36    1.67
  -3   1   6   12.63    1.71
  -3   1   6   16.39    1.99
   3  -1   5   79.89    6.87
  -3   1   5   76.68    6.50
  -3  -1  -5   90.91    6.98
   3   1  -5   90.34    7.55
   3   1  -5   89.15    7.32
  -3  -1  -5   87.42    6.96
   3  -1   5   96.91    7.78
  -3   1   5   77.26    6.31
   3  -1   4    8.39    1.79
  -3  -1  -4    5.02    1.40
   3   1  -4    5.59    1.57
  -3  -1  -4    7.29    1.55
  -3   1   4    6.45    1.37
  -3   1   4    5.63    1.28
   3   1  -3   64.03    4.64
  -3   1   3   57.38    4.21
  -3  -1  -3   65.17    4.47
  -3   1   3   60.76    4.29
   3  -1   3   48.38    4.46
   3  -1   2  110.25    7.05
  -3  -1  -2  118.78    7.41
  -3   1   2  122.58    6.87
   3   1  -2  131.01    7.20
  -3  -1  -2  130.27    6.98
  -3   1   2  118.99    6.87
   3   1  -1  880.51   42.35
  -3   1   1  830.06   42.17
   3  -1   1  875.52   42.37
  -3  -1  -1  905.46   42.60
  -3   1   1  858.58   42.00
  -3  -1  -1  854.14   42.34
  -3   1   0   75.31    4.07
   3  -1   0   86.40    4.13
   3   1   0   79.56    4.20
   3   1   0   79.15    4.16
   3  -1  -1  850.57   42.35
   3   1   1  875.45   42.53
  -3  -1   1  875.22   42.29
   3  -1  -1  901.88   42.00
   3   1   1  893.52   42.15
   3  -1  -1  767.07   42.16
  -3  -1   2   86.08    4.78
  -3  -1   2   77.81    5.04
   3  -1  -2   84.85    5.11
   3   1   2   82.97    5.40
   3  -1  -3   71.47    4.50
  -3   1  -3   73.68    4.55
  -3  -1   3   61.92    4.13
   3   1   3   68.09    4.92
  -3   1  -3   62.80    4.98
   3   1   3   57.49    4.54
  -3  -1   3   75.84    4.70
   3   1   4   10.16    1.92
   3   1   4    9.33    1.91
   3  -1  -4    9.91    1.74
  -3   1  -4    7.26    1.95
   3  -1  -4    7.99    1.79
  -3  -1   4    8.41    1.60
  -3   1  -4    8.82    1.67
   3   1   5   64.57    6.10
   3  -1  -5   71.98    5.96
   3  -1  -5   74.77    6.99
   3  -1  -5   71.09    6.46
  -3  -1   5   70.36    5.98
  -3   1  -5   70.56    6.17
  -3  -1   5   69.90    5.57
  -3   1  -5   76.20    6.18
   3   1   5   76.85    6.82
  -3   1  -5   70.29    6.80
  -3  -1   6   12.58    1.52
   3   1   6   11.38    1.49
  -3  -1   6   12.20    1.54
  -3  -1   6   12.54    1.57
   3   1   6   11.32    1.45
   3   1   6   11.51    1.60
   3   1   7    6.67    1.27
   3   1   7    7.09    1.28
  -3  -1   7    6.70    1.32
   3   1   7    6.99    1.14
  -3  -1   7    6.70    1.40
   3   1   7    8.67    1.53
  -3  -1   7    6.92    1.33
  -3  -1   8   75.57    5.40
   3   1   8   73.21    5.51
   3   1   8   75.87    5.07
  -3  -1   8   72.25    5.58
  -3  -1   8   76.37    5.60
   3   1   8   73.41    5.40
   3   1   8   70.97    5.59
   3   1   9   23.52    2.99
  -3  -1   9   27.14    3.13
   3   1   9   25.64    2.81
  -3  -1   9   25.36    2.79
  -3  -1   9   22.22    2.88
   3   1   9   26.30    3.02
   3   1  10   26.05    3.13
  -3  -1  10   33.54    3.38
   3   1  10   30.29    3.01
  -3  -1  10   29.01    3.16
  -3  -1  10   26.67    2.85
   3   1  11   40.83    3.53
  -3  -1  11   43.45    3.53
  -3  -1  11   48.91    3.95
   3   1  11   46.36    3.87
  -3  -1  11   43.49    3.96
  -3  -1  12    0.54    0.95
  -3  -1  12    0.51    0.83
  -3   1 -12    0.14    0.65
   3   1  12    0.09    0.86
   3   1  12    0.26    0.67
   3   1  12   -0.10    0.88
  -3  -1  12   -0.38    0.86
  -3   2  12   22.11    2.36
   3  -2  12   19.17    1.93
   3   2 -12   11.92    1.37
  -3   2  12   23.87    2.36
   3  -2  12   26.72    2.74
  -3   2  12   20.85    2.39
  -3  -2 -12   17.57    1.84
   3  -2  11   22.58    2.39
  -3   2  11   21.23    2.45
  -3   2  11   22.35    2.73
  -3   2  11   20.98    2.23
   3  -2  11   17.61    2.56
  -3   2  10   25.60    3.21
   3  -2  10   27.92    3.06
  -3   2  10   24.82    2.86
   3  -2  10   19.75    2.78
   3  -2  10   20.53    2.51
  -3   2  10   20.96    2.51
  -3   2   9   90.65    6.25
   3  -2   9   86.71    6.46
  -3   2   9   92.06    6.56
  -3   2   9   99.13    6.93
   3  -2   9   91.90    6.40
   3  -2   9   74.80    6.38
  -3   2   9   84.60    6.31
   3  -2   8   45.25    3.86
  -3   2   8   42.51    4.05
   3  -2   8   38.16    3.99
   3  -2   8   41.90    3.88
  -3   2   8   47.54    3.80
  -3   2   8   37.70    3.64
  -3   2   8   44.54    3.90
   3  -2   7  145.76    9.37
   3  -2   7  152.56    9.17
  -3   2   7  157.28    9.38
  -3   2   7  168.92    9.14
  -3   2   7  147.60    9.05
   3  -2   7  156.50    9.16
   3  -2   7  154.27    8.74
  -3   2   7  133.88    8.92
  -3   2   6  135.62    8.15
  -3   2   6  149.38    8.24
  -3   2   6  135.42    8.28
   3  -2   6  144.90    8.27
  -3   2   5  188.23   12.52
  -3  -2  -5  211.58   13.06
   3   2  -5  201.63   13.45
   3  -2   5  233.88   14.10
  -3   2   5  187.13   12.35
  -3  -2  -4   94.06    6.64
  -3  -2  -4   72.60    6.72
   3  -2   4   92.79    6.93
  -3  -2  -4  102.65    6.71
  -3   2   4   74.00    5.98
  -3   2   4   84.18    6.15
   3   2  -4   86.96    6.67
   3   2  -4   93.76    6.77
  -3  -2  -3  186.91   11.63
   3   2  -3  186.15   11.19
   3   2  -3  203.09   11.41
   3  -2   3  163.21   10.96
  -3  -2  -3  215.62   11.28
   3  -2   3  220.30   11.67
  -3   2   3  184.95   10.92
  -3   2   3  181.05   10.77
  -3  -2  -3  204.57   11.24
  -3  -2  -2   23.42    2.34
  -3   2   2   20.07    1.95
   3  -2   2   13.94    2.29
   3  -2   2   21.38    2.07
   3   2  -2   19.73    2.03
  -3   2   2   20.71    1.78
  -3   2   1  133.37    7.03
  -3  -2  -1  122.06    7.14
  -3   2   1  127.32    7.05
  -3  -2  -1  128.65    7.08
  -3  -2  -1  130.30    6.95
   3  -2   1  137.59    6.98
   3   2  -1  120.62    7.08
   3  -2   1  117.16    7.37
   3  -2   0  851.13    7.25
   3   2   0  911.28    7.67
  -3  -2   0  999.80    8.00
   3  -2   0 1029.79    6.36
  -3   2  -1  157.45    8.65
   3  -2  -1  149.55    8.84
  -3  -2   1  173.24    8.94
   3  -2  -1  165.93    8.82
   3  -2  -1  169.33    8.32
  -3   2  -2   15.03    1.97
  -3  -2   2   16.65    1.74
   3   2   2   14.62    1.83
   3   2   2   13.97    1.68
   3  -2  -2   16.31    1.52
   3  -2  -2   15.23    1.79
  -3   2  -2   11.04    1.52
  -3  -2   2   15.54    1.30
   3   2   3  170.67   10.04
   3  -2  -3  181.66    9.60
  -3  -2   3  176.64    9.86
  -3   2  -3  137.98    9.91
   3  -2  -3  162.99    9.75
   3   2   3  171.45   10.18
  -3  -2   3  153.53    9.09
   3  -2  -4  103.98    6.80
   3  -2  -4   93.29    6.79
  -3  -2   4  102.23    6.99
  -3   2  -4   83.02    7.17
   3  -2  -4   99.84    7.30
   3   2   4   95.93    7.15
  -3  -2   4   92.93    6.40
   3   2   4   99.78    7.38
  -3   2  -5  188.88   11.79
  -3  -2   5  199.74   12.00
   3  -2  -5  194.77   11.71
   3  -2  -5  192.05   12.46
   3   2   5  184.81   12.21
   3  -2  -5  159.00   12.52
  -3  -2   6  144.02    8.24
  -3  -2   6  151.80    8.91
  -3  -2   6  132.43    8.26
   3   2   6  149.03    8.03
   3   2   6  150.00    8.23
   3   2   6  134.28    8.23
  -3  -2   6  134.61    8.44
   3   2   6  137.61    8.21
  -3  -2   7  128.19    9.15
  -3  -2   7  164.93    9.38
   3   2   7  157.54    9.43
   3   2   7  163.82    9.28
  -3  -2   7  149.26    9.42
  -3  -2   7  173.54   10.22
  -3  -2   7  159.28    9.74
   3   2   7  167.91    9.06
   3   2   7  156.46    9.32
   3   2   8   40.69    3.76
  -3  -2   8   36.64    3.59
   3   2   8   37.06    3.44
   3   2   8   41.24    3.27
  -3  -2   8   36.30    3.41
   3   2   8   41.04    3.68
  -3  -2   8   36.72    3.63
  -3  -2   9   86.01    6.16
   3   2   9   93.41    6.56
   3   2   9   90.14    6.27
   3   2   9   87.54    6.53
  -3  -2   9   85.37    6.50
  -3  -2   9   88.03    6.46
  -3  -2  10   22.35    2.80
  -3  -2  10   26.02    2.93
  -3  -2  10   20.71    2.49
   3   2  10   25.21    2.90
   3   2  10   22.47    2.53
  -3  -2  11   22.60    2.33
   3  -2 -11   19.35    1.99
  -3  -2  11   22.93    2.68
   3   2  11   24.02    2.45
   3   2  11   22.40    2.51
   3   2  12   18.45    2.05
  -3  -2  12   20.72    2.29
  -3   2 -12   15.82    1.87
   3   2  12   22.22    2.23
  -3  -2  12   20.48    2.39
   3   2  12   24.73    2.54
  -3  -2  12   16.10    1.89
  -3  -2  12   19.33    2.40
  -3  -3 -12   10.18    1.41
  -3   3  12   11.04    1.84
  -3   3  12   17.06    2.05
   3   3 -12    7.24    1.03
   3  -3  12   12.43    1.55
   3  -3  12   12.77    2.15
  -3   3  12   14.08    1.83
   3  -3  11   15.60    2.01
  -3   3  11   14.36    1.96
  -3   3  11   14.83    1.80
  -3  -3 -11   15.51    1.86
  -3   3  11   17.01    2.35
   3  -3  11   13.95    2.32
  -3   3  11   15.88    2.14
  -3   3  11   13.63    1.78
   3  -3  10   62.61    5.06
   3  -3  10   55.07    4.59
   3  -3  10   49.40    4.84
  -3   3  10   58.65    4.51
  -3   3  10   63.75    5.17
  -3   3  10   58.19    4.67
   3  -3   9    4.49    1.50
  -3   3   9    6.22    1.72
   3  -3   9    6.51    1.60
   3  -3   9    3.80    1.63
  -3   3   9    4.96    1.38
  -3   3   9    5.65    1.50
   3  -3   8    4.01    1.24
   3  -3   8    2.43    1.32
  -3   3   8    2.95    1.15
  -3   3   8    2.54    1.13
  -3   3   8    5.29    1.23
   3  -3   8    3.26    1.23
  -3   3   8    3.16    1.24
   3  -3   7   33.77    3.02
  -3   3   7   32.25    2.87
  -3   3   7   34.54    3.10
  -3   3   7   29.30    2.85
  -3   3   7   27.53    2.75
  -3   3   7   30.18    2.70
  -3   3   6   64.23    4.57
  -3   3   6   64.89    4.48
   3  -3   6   67.92    4.63
  -3   3   6   71.62    4.57
  -3   3   5  172.60   11.40
  -3  -3  -5  167.31   12.56
   3   3  -5  178.52   12.13
  -3  -3  -5  186.03   11.86
   3  -3   5  196.48   12.69
  -3   3   5  166.39   11.32
  -3   3   4  174.49   11.09
   3   3  -4  192.88   11.83
   3   3  -4  193.66   11.93
  -3  -3  -4  192.93   11.61
  -3   3   4  180.34   11.28
   3  -3   4  205.35   12.19
  -3  -3  -4  171.91   12.08
  -3  -3  -3  257.98   14.98
   3   3  -3  258.59   14.54
  -3   3   3  244.74   14.42
   3   3  -3  262.61   14.80
   3  -3   3  273.09   14.77
   3  -3   3  266.87   15.65
  -3   3   3  251.18   14.21
  -3  -3  -3  280.58   14.65
  -3  -3  -3  265.51   15.16
  -3  -3  -2  131.74    7.83
  -3  -3  -2  131.94    8.14
  -3   3   2  131.76    7.86
   3   3  -2  136.14    7.67
   3  -3   2  146.69    8.02
   3  -3   2  143.78    8.73
  -3   3   2  129.64    7.48
   3   3  -2  134.07    8.03
  -3  -3  -1   96.07    5.47
   3  -3   1   80.42    5.68
  -3   3   1   86.33    4.88
   3   3  -1   98.54    4.92
   3  -3   1  101.82    5.37
  -3  -3  -1   99.68    5.66
   3   3  -1   70.88    5.43
  -3   3   1   89.83    5.45
  -3   3   1   95.32    5.49
  -3   3   0    6.02    0.63
   3   3   0    5.53    0.77
   3  -3   0    4.63    0.76
  -3   3   0    6.25    0.78
  -3   3  -1   83.66    5.08
   3  -3  -1   87.44    5.53
  -3   3  -1   90.80    5.50
  -3  -3   1   90.94    4.71
  -3  -3   2  150.84    8.35
   3   3   2  126.94    8.10
  -3   3  -2  134.96    8.15
   3  -3  -2  150.38    7.79
  -3   3  -2  151.72    8.56
   3   3   2  128.25    8.11
  -3  -3   3  254.29   13.51
  -3  -3   3  256.17   14.21
   3   3   3  238.70   14.44
  -3   3  -3  264.39   14.66
   3  -3  -3  249.82   14.40
   3  -3  -3  271.18   13.86
  -3   3  -3  232.12   14.20
   3  -3  -4  202.25   11.39
   3  -3  -4  183.09   11.70
   3   3   4  182.96   11.85
  -3   3  -4  175.06   11.94
  -3  -3   4  180.19   10.95
   3  -3  -4  203.31   12.19
  -3  -3   4  198.23   11.81
   3  -3  -5  193.94   12.45
  -3  -3   5  174.46   11.05
  -3   3  -5  177.23   12.28
   3   3   5  162.25   11.79
   3   3   5  167.81   11.86
  -3   3  -5  164.56   11.36
   3  -3  -5  180.03   11.32
  -3  -3   5  187.03   11.81
  -3  -3   6   61.78    4.46
   3   3   6   65.27    4.32
  -3  -3   6   64.42    4.40
   3   3   6   62.04    4.33
   3   3   6   56.66    4.23
   3   3   6   64.51    4.14
  -3  -3   6   59.56    4.56
  -3  -3   6   62.58    4.80
  -3  -3   6   69.48    4.98
   3   3   7   30.93    2.88
   3   3   7   30.66    2.75
  -3  -3   7   27.07    3.04
  -3  -3   7   33.90    3.46
  -3  -3   7   23.03    2.74
  -3  -3   7   27.47    2.74
   3   3   7   30.53    2.86
   3   3   7   32.99    2.65
   3   3   8    6.44    1.33
  -3  -3   8    3.76    1.28
  -3  -3   8    3.67    1.32
   3   3   8    3.51    1.25
   3   3   8    5.51    1.15
   3   3   8    5.31    1.37
  -3  -3   8    3.50    1.15
  -3  -3   8    8.40    1.89
   3   3   9    5.89    1.61
   3   3   9    5.48    1.22
  -3  -3   9    4.38    1.57
   3   3   9    5.12    1.37
  -3  -3   9    4.20    1.37
  -3  -3   9    5.20    1.66
  -3  -3   9    5.41    1.93
   3   3  10   66.64    4.94
   3   3  10   65.82    5.10
  -3  -3  10   64.82    5.25
  -3  -3  10   67.59    4.96
  -3  -3  10   58.90    5.11
  -3  -3  11   14.97    2.20
   3   3  11   14.98    2.03
   3  -3 -11   13.55    1.63
   3   3  11   14.59    1.95
   3   3  11   17.34    2.13
  -3  -3  11   14.40    1.85
  -3  -3  12    9.12    1.46
   3   3  12   12.92    1.92
   3   3  12   12.07    1.60
  -3  -3  12   10.63    1.84
   3   3  12    9.19    1.47
  -3   4  12    7.15    1.51
   3  -4  12    7.78    1.94
  -3  -4 -12    4.95    1.02
  -3   4  12    7.93    1.59
   3   4 -12    4.02    0.78
  -3   4  12    8.42    1.52
  -3   4  11   26.85    2.60
  -3  -4 -11   26.04    2.58
  -3   4  11   27.93    2.52
  -3   4  11   25.56    2.84
  -3   4  11   30.11    3.10
   3  -4  11   29.90    2.83
  -3   4  11   31.51    2.95
   3  -4  11   23.82    3.10
  -3   4  10   25.49    3.14
  -3   4  10   27.34    2.81
   3  -4  10   29.04    3.25
   3  -4  10   22.12    3.12
   3  -4  10   26.45    2.91
  -3   4  10   27.85    3.04
   3  -4   9    7.53    1.75
   3  -4   9    6.91    1.66
  -3   4   9    9.83    1.74
  -3   4   9    8.95    2.07
  -3   4   9   10.05    1.84
   3  -4   9    4.50    1.80
   3  -4   8  105.97    7.69
  -3   4   8  108.20    7.43
   3  -4   8  105.80    7.86
   3  -4   8  124.68    7.82
  -3   4   8  114.85    7.38
  -3   4   8  128.43    7.98
  -3   4   8  127.08    7.60
  -3   4   7  219.82   12.53
  -3   4   7  243.34   12.70
   3  -4   7  222.14   12.79
  -3   4   7  222.54   12.51
  -3   4   7  218.28   12.58
  -3   4   7  227.96   12.82
  -3   4   6  268.87   14.51
   3  -4   6  257.82   14.54
  -3   4   6  280.07   14.48
  -3   4   6  271.58   14.48
   3  -4   5   63.95    6.00
  -3   4   5   53.36    5.04
   3   4  -5   50.56    5.44
  -3  -4  -5   51.82    5.86
   3   4  -5   50.79    5.31
  -3  -4  -5   56.00    5.21
  -3   4   5   54.48    5.11
  -3   4   4  126.44    8.31
  -3   4   4  118.82    8.37
   3   4  -4  118.73    8.75
   3  -4   4  138.36    8.90
   3   4  -4  109.51    8.33
  -3  -4  -4  124.23    9.00
  -3  -4  -4  141.81    8.70
   3  -4   4  132.39    9.03
  -3  -4  -4  125.47    9.23
   3   4  -3    9.90    1.63
  -3  -4  -3   11.37    2.06
  -3  -4  -3   15.88    2.00
   3   4  -3   10.81    1.85
  -3  -4  -3    9.57    1.86
  -3   4   3   11.19    1.58
  -3   4   3   11.65    1.80
   3  -4   3   10.08    1.77
   3  -4   3   11.87    2.26
  -3   4   2   18.46    2.16
  -3  -4  -2   21.20    2.09
   3  -4   2   22.87    2.20
  -3   4   2   17.21    2.01
   3   4  -2   15.63    2.05
   3  -4   2   19.70    2.64
   3   4  -2   16.49    1.72
   3  -4   1   44.37    3.87
  -3  -4  -1   46.83    3.63
   3   4  -1   52.21    2.83
   3  -4   1   56.52    3.47
  -3   4   1   46.32    3.00
  -3  -4  -1   51.56    3.68
  -3   4   1   48.58    3.57
  -3   4   1   48.01    3.61
  -3  -4   0  132.09    7.88
  -3   4   0  132.83    7.90
  -3   4   0  148.95    7.70
   3  -4   0  136.82    8.25
   3   4   0  149.61    8.01
  -3  -4   1   55.53    3.13
   3   4   1   48.78    3.67
   3   4   1   41.75    3.67
  -3   4  -1   52.04    3.38
   3  -4  -1   47.00    3.82
   3   4   1   49.34    3.58
   3  -4  -2    8.04    1.04
   3  -4  -2    5.02    1.26
  -3  -4   2    8.07    1.39
  -3   4  -2    4.08    1.05
   3   4   2    4.96    1.19
  -3   4  -2    6.81    1.37
   3   4   2    7.58    1.32
  -3   4  -3    8.76    1.66
  -3  -4   3   11.36    1.45
   3   4   3   10.97    1.79
   3  -4  -3   12.51    1.58
   3   4   3    9.18    1.74
  -3   4  -3    9.59    1.72
   3  -4  -3    9.99    1.91
  -3  -4   3   12.72    1.87
   3   4   3    7.34    1.51
  -3  -4   4  128.61    7.82
   3  -4  -4  132.12    8.90
   3   4   4  109.62    8.30
  -3  -4   4  130.34    8.52
   3  -4  -4  102.83    8.33
   3   4   4  109.31    8.32
  -3   4  -4  122.81    8.58
   3  -4  -4  127.70    7.98
  -3  -4   5   56.71    5.01
   3   4   5   56.39    5.71
   3  -4  -5   62.57    5.88
   3  -4  -5   60.43    5.26
  -3  -4   5   69.00    5.90
   3   4   5   61.03    5.89
  -3   4  -5   59.41    5.86
   3   4   6  282.45   15.05
   3   4   6  291.89   14.83
  -3  -4   6  274.44   15.25
  -3  -4   6  306.12   15.90
   3   4   6  283.56   14.98
  -3  -4   6  282.60   15.81
   3   4   6  263.97   14.89
  -3  -4   6  274.27   15.10
  -3  -4   7  247.07   13.96
   3   4   7  242.49   12.99
   3   4   7  243.51   12.75
  -3  -4   7  224.20   13.53
  -3  -4   7  228.05   13.03
   3   4   7  225.97   13.05
  -3  -4   7  225.78   13.25
   3   4   7  225.93   12.93
  -3  -4   8  119.21    7.57
  -3  -4   8   99.96    7.57
  -3  -4   8  112.82    7.74
   3   4   8  119.45    7.58
  -3  -4   8  119.47    8.15
   3   4   8  119.87    7.44
   3   4   8  116.08    7.17
  -3  -4   9   10.02    2.03
   3   4   9    8.80    1.51
  -3  -4   9    8.92    2.00
   3   4   9   11.45    1.99
  -3  -4   9    8.26    2.16
   3   4   9    7.47    1.56
  -3  -4   9    8.83    1.75
   3   4  10   28.24    2.90
  -3  -4  10   30.50    3.34
  -3  -4  10   24.05    3.03
  -3  -4  10   24.58    3.20
   3   4  10   30.82    3.12
  -3  -4  10   26.46    2.85
   3   4  11   29.86    2.84
   3  -4 -11   23.05    2.20
   3   4  11   29.04    2.73
   3   4  11   29.40    2.73
  -3  -4  11   29.25    3.00
   3   4  12    8.27    1.35
   3   4  12   10.51    1.87
   3   4  12    5.26    1.22
  -3  -4  12    8.55    1.76
  -3   5  12   12.04    1.79
  -3   5  12   14.60    2.10
  -3   5  12   13.10    1.91
   3  -5  12   13.65    2.49
  -3  -5 -12    8.14    1.28
   3  -5  11   20.77    2.67
  -3   5  11   18.40    2.10
  -3   5  11   21.21    2.50
  -3  -5 -11   17.00    2.07
  -3   5  11   18.78    2.02
  -3   5  11   21.57    2.64
   3  -5  11   17.90    2.74
  -3   5  11   18.24    2.28
   3  -5  11   17.72    2.21
   3  -5  10   14.13    2.15
  -3   5  10   14.62    2.19
  -3  -5 -10   14.16    1.96
  -3   5  10   15.22    2.41
   3  -5  10   15.92    2.47
  -3   5  10   14.76    2.04
   3  -5  10   14.34    2.55
  -3   5   9   22.23    2.58
  -3   5   9   24.43    2.99
  -3   5   9   24.59    2.81
   3  -5   9   20.69    2.69
   3  -5   9   18.52    2.92
   3  -5   9   23.77    3.03
  -3   5   8   16.01    2.10
  -3   5   8   17.99    2.46
   3  -5   8   17.49    2.43
   3  -5   8   14.52    2.45
  -3   5   8   17.77    2.24
   3  -5   8   18.88    2.43
  -3   5   8   18.75    2.23
  -3   5   7   20.73    2.23
  -3   5   7   17.72    2.15
  -3   5   7   21.31    2.26
  -3   5   7   18.47    2.20
  -3   5   7   19.90    2.17
   3  -5   7   18.80    2.28
   3  -5   6   15.91    1.88
  -3   5   6   14.70    1.73
  -3   5   6   15.59    1.80
  -3   5   6   15.39    1.73
   3  -5   5  241.60   14.68
  -3  -5  -5  221.75   15.25
  -3   5   5  223.08   13.95
   3  -5   5  234.36   14.91
  -3   5   5  215.95   14.00
   3   5  -5  187.29   13.82
  -3  -5  -5  253.87   14.43
   3   5  -5  218.32   14.70
  -3  -5  -4  411.27   19.99
  -3  -5  -4  339.58   20.43
  -3  -5  -4  350.22   20.53
  -3   5   4  352.42   19.41
   3   5  -4  339.49   20.11
   3  -5   4  399.32   20.31
   3   5  -4  296.74   19.21
  -3   5   4  335.88   19.64
  -3   5   3   59.92    4.37
   3   5  -3   52.25    4.70
  -3  -5  -3   52.70    4.95
   3  -5   3   53.93    5.18
   3  -5   3   68.06    4.96
   3   5  -3   47.75    4.16
  -3  -5  -3   69.16    4.78
  -3  -5  -3   61.24    4.56
  -3   5   3   51.54    4.52
   3  -5   2   12.10    1.69
   3   5  -2   11.58    1.34
  -3   5   2    9.85    1.31
  -3  -5  -2    9.73    1.80
   3  -5   2   10.79    2.01
  -3   5   2   10.71    1.67
  -3  -5  -2   12.12    1.68
  -3   5   2   11.38    1.76
  -3   5   1  208.76   11.10
   3   5  -1  205.50   10.69
  -3   5   1  213.62   11.83
   3  -5   1  253.44   11.77
  -3  -5  -1  214.10   11.94
   3  -5   1  172.29   12.19
  -3  -5  -1  222.13   11.98
  -3   5   0    1.86    1.23
  -3  -5   0    3.84    1.86
   3  -5   0    6.57    7.61
   3   5   0    1.36    0.68
  -3  -5   0    1.49    0.72
  -3   5   0    2.37    0.77
  -3   5   0    2.44    0.70
  -3   5  -1  205.22   10.84
  -3  -5   1  214.18   10.65
  -3   5  -1  177.95   10.91
   3  -5  -1  221.88   11.16
   3  -5  -1  192.64   11.51
  -3  -5   1  197.54   10.17
   3   5   1  201.38   11.15
   3   5   1  179.55   11.50
  -3   5  -2   17.84    2.11
  -3   5  -2   14.49    1.84
   3   5   2   12.15    1.97
   3   5   2   13.86    1.91
  -3  -5   2   15.13    1.41
   3  -5  -2   12.24    2.03
  -3  -5   3   64.59    4.84
   3  -5  -3   60.18    4.11
   3   5   3   50.09    4.54
   3   5   3   49.08    4.37
   3   5   3   49.37    4.50
  -3   5  -3   55.51    4.51
  -3   5  -3   51.00    4.51
   3  -5  -3   56.99    5.11
   3  -5  -4  424.42   20.99
   3   5   4  358.41   21.53
  -3   5  -4  352.67   21.55
  -3  -5   4  404.92   21.71
  -3   5  -4  368.54   21.34
   3  -5  -4  354.07   21.86
  -3  -5   4  408.88   20.82
   3  -5  -5  200.37   13.75
   3   5   5  207.32   13.74
  -3  -5   5  180.97   11.16
  -3  -5   5  227.13   13.78
  -3   5  -5  219.43   13.65
   3   5   5  217.16   13.87
   3  -5  -5  234.04   13.07
  -3   5  -6   11.95    1.45
  -3  -5   6   13.38    2.04
  -3  -5   6   13.16    1.97
  -3  -5   6   13.35    1.69
   3   5   6   11.88    1.52
  -3  -5   6   12.91    1.75
   3   5   6   12.63    1.55
   3   5   6   15.37    1.58
   3   5   6   13.43    1.65
   3   5   7   16.29    2.03
   3   5   7   21.89    2.11
  -3  -5   7   19.49    2.27
  -3  -5   7   16.55    2.21
   3   5   7   19.81    2.22
   3   5   7   18.79    2.12
  -3  -5   7   21.22    2.77
  -3  -5   7   16.63    2.43
  -3  -5   8   19.17    2.56
   3   5   8   16.12    2.12
  -3  -5   8   15.78    2.33
  -3  -5   8   17.43    2.30
  -3  -5   8   17.04    2.55
   3   5   8   18.34    2.26
   3   5   8   19.37    2.12
   3   5   9   22.84    2.42
  -3  -5   9   20.00    2.94
   3   5   9   25.03    2.80
   3   5   9   24.44    2.72
  -3  -5   9   19.70    2.86
  -3  -5   9   21.60    2.85
  -3  -5   9   23.22    2.70
   3   5   9   21.53    2.66
   3  -5 -10   12.58    1.73
   3   5  10   13.85    2.04
  -3  -5  10   10.85    2.08
  -3  -5  10   13.59    1.98
  -3  -5  10    9.09    2.08
   3   5  10   12.31    1.86
  -3  -5  10   10.47    2.15
  -3  -5  11   19.01    2.58
   3   5  11   18.35    2.31
   3   5  11   16.65    2.07
  -3  -5  11   16.40    2.38
   3  -5 -11   14.37    1.73
   3   5  11   17.83    2.20
  -3  -5  11   12.23    2.13
  -3  -5  12   11.87    2.11
  -3  -5  12   14.29    2.07
   3   5  12   14.89    2.18
  -3   6  12   22.60    2.45
  -3   6  12   25.53    2.92
  -3   6  12   25.08    2.51
   3  -6  11   17.65    2.22
  -3  -6 -11   19.48    2.22
  -3   6  11   23.05    2.73
  -3   6  11   23.91    2.71
   3  -6  11   20.96    2.83
  -3   6  11   19.54    2.41
   3  -6  11   13.60    2.66
  -3   6  11   20.78    2.07
   3  -6  10   39.30    4.74
  -3   6  10   59.03    4.61
  -3  -6 -10   53.64    4.29
   3  -6  10   54.50    4.65
   3  -6  10   56.61    5.04
  -3   6  10   61.10    4.98
  -3   6  10   63.56    4.79
  -3   6  10   57.54    4.45
  -3   6   9   21.50    2.57
   3  -6   9   25.81    3.03
   3  -6   9   25.10    3.22
  -3   6   9   27.68    2.91
  -3   6   9   29.02    3.18
  -3   6   9   27.58    2.97
  -3   6   8   42.47    4.09
  -3   6   8   49.58    4.03
   3  -6   8   48.26    4.27
  -3   6   8   53.21    4.19
  -3   6   8   54.28    4.24
  -3   6   7   17.38    2.11
   3  -6   7   19.35    2.34
  -3   6   7   21.72    2.33
  -3   6   7   19.52    2.25
  -3   6   7   19.54    2.18
   3  -6   6  256.79   14.79
  -3   6   6  299.63   14.75
  -3   6   6  260.89   14.56
  -3   6   5  190.05   10.15
  -3   6   5  177.17   12.05
  -3   6   5  178.76   12.33
   3  -6   5  189.93   12.89
  -3   6   5  170.27   10.04
   3   6  -5  200.62   12.38
  -3  -6  -5  213.31   12.62
  -3  -6  -5  188.80   12.28
  -3  -6  -4   53.11    5.51
  -3   6   4   54.41    4.75
  -3   6   4   49.24    4.86
   3   6  -4   63.92    4.94
  -3  -6  -4   54.80    5.51
  -3  -6  -4   53.44    4.82
   3  -6   4   65.01    5.44
   3   6  -4   53.72    5.33
   3   6  -3    5.35    1.12
   3  -6   3    2.05    1.46
  -3   6   3    3.39    1.15
   3  -6   3    5.02    1.34
  -3   6   3    3.06    1.25
   3   6  -2   42.43    2.86
  -3   6   2   41.85    3.63
  -3  -6  -2   41.77    3.93
  -3  -6  -2   41.09    3.56
   3  -6   2   47.68    3.70
  -3   6   2   36.62    3.01
  -3   6   2   39.56    3.69
  -3   6   1   77.01    4.91
   3  -6   1   67.84    6.21
   3  -6   1  103.34    5.74
  -3   6   1   46.56    4.75
  -3  -6  -1   87.16    5.77
   3   6  -1   84.57    4.41
  -3   6   0  815.90   40.87
   3  -6   0  770.53   41.48
  -3   6   0  728.60   41.03
   3   6   0  777.89   41.13
  -3  -6   0  774.80   41.06
  -3  -6   1  115.71    6.55
  -3   6  -1  107.45    6.67
  -3   6  -1  106.95    6.88
   3  -6  -1  111.39    6.92
  -3   6  -1   99.11    6.91
   3   6   1   95.62    7.40
  -3  -6   1  122.09    6.11
   3   6   1  106.83    6.94
   3  -6  -1  107.14    7.20
   3  -6  -2   37.71    3.89
   3   6   2   39.72    3.68
   3   6   2   35.22    3.49
  -3  -6   2   42.18    2.95
  -3   6  -2   37.51    3.40
   3  -6  -2   43.45    3.61
   3  -6  -3    5.20    1.68
   3   6   3    3.97    1.29
  -3   6  -3    4.62    1.34
  -3  -6   3    6.91    1.63
  -3  -6   3    4.71    0.87
  -3   6  -3    5.40    1.34
   3   6   3    2.65    1.12
   3   6   3    3.48    1.34
   3  -6  -4   65.11    4.90
  -3  -6   4   65.97    4.93
   3   6   4   55.70    5.41
  -3   6  -4   62.20    5.27
   3  -6  -4   51.55    5.65
  -3  -6   4   64.19    5.62
  -3   6  -4   60.00    5.59
   3   6   5  186.04   12.80
   3  -6  -5  220.45   12.09
   3   6   5  184.08   10.02
  -3  -6   5  180.36   10.64
  -3  -6   5  169.61   10.65
   3  -6  -5  164.27   12.77
  -3   6  -5  194.27   12.41
   3   6   6  252.81   13.92
  -3  -6   6  243.68   14.36
   3   6   6  277.35   14.01
   3   6   6  268.01   14.09
  -3   6  -6  253.14   13.91
  -3  -6   6  283.00   15.01
  -3  -6   6  257.99   14.32
  -3  -6   7   16.14    2.40
  -3  -6   7   16.84    2.28
  -3  -6   7   17.59    2.18
  -3  -6   7   18.47    2.65
   3   6   7   18.99    2.05
   3   6   7   18.61    2.07
   3   6   7   19.70    2.17
  -3  -6   8   44.44    4.35
  -3  -6   8   51.10    4.25
   3   6   8   55.99    4.21
   3   6   8   54.91    4.02
   3   6   8   47.60    3.98
  -3  -6   8   44.09    4.46
   3   6   9   32.20    3.18
   3   6   9   29.04    3.15
   3   6   9   30.49    2.91
   3   6   9   34.42    3.23
  -3  -6   9   29.92    3.17
  -3  -6   9   31.45    3.63
  -3  -6   9   25.37    3.42
  -3  -6   9   25.60    3.25
  -3  -6  10   64.24    5.50
   3  -6 -10   65.36    4.67
  -3  -6  10   59.05    5.23
   3   6  10   57.65    4.64
  -3  -6  10   58.37    5.24
  -3  -6  10   60.94    4.89
   3   6  10   68.42    5.05
   3   6  10   66.85    4.90
   3   6  10   65.83    5.05
   3   6  11   22.95    2.66
   3  -6 -11   17.03    1.91
   3   6  11   20.85    2.26
   3   6  11   20.92    2.41
  -3  -6  11   19.91    2.77
  -3  -6  11   17.82    2.58
   3   6  12   29.89    3.22
  -3  -6  12   27.83    2.81
  -3   7  12    7.08    1.37
  -3   7  12    5.54    1.67
   3  -7  12    5.41    2.13
  -3   7  11   43.57    3.97
  -3  -7 -11   35.15    3.21
   3  -7  11   36.42    4.01
  -3   7  11   41.74    3.78
  -3   7  11   34.40    2.90
   3  -7  11   35.49    3.31
  -3   7  11   41.56    3.59
  -3  -7 -10   27.29    2.83
  -3   7  10   30.69    2.98
  -3   7  10   31.09    3.36
   3  -7  10   26.27    3.10
   3  -7  10   26.01    3.43
  -3   7  10   29.38    3.19
  -3   7  10   28.06    3.02
  -3   7  10   24.39    2.59
  -3   7   9   29.47    3.02
   3  -7   9   25.36    3.33
  -3   7   9   30.24    2.88
  -3   7   9   33.74    3.22
   3  -7   9   31.06    3.36
  -3  -7  -9   26.86    2.83
  -3   7   9   31.24    3.19
  -3   7   9   29.39    3.26
  -3   7   8    4.98    1.32
  -3   7   8    4.17    1.40
  -3   7   8    5.34    1.39
   3  -7   8    7.78    1.65
  -3   7   8    5.89    1.45
  -3   7   7    7.47    1.43
   3  -7   7    7.27    1.49
  -3   7   7    8.21    1.46
  -3   7   7    8.98    1.54
  -3   7   6   32.98    2.80
   3  -7   6   30.62    2.92
  -3   7   6   30.97    2.72
  -3   7   5  100.67    6.42
  -3   7   5  110.89    8.45
   3  -7   5  105.54    8.85
  -3   7   5  121.02    6.62
  -3   7   5  107.22    8.59
   3   7  -5  111.23    8.09
  -3  -7  -4   79.34    7.49
  -3  -7  -4   90.46    6.84
  -3   7   4   84.91    6.58
   3   7  -4   75.09    7.05
   3   7  -4   89.10    6.24
  -3  -7  -4   83.60    7.36
  -3   7   4   86.47    6.96
   3  -7   4  108.17    7.58
   3  -7   3  131.00    9.51
   3  -7   3  152.66    9.15
   3   7  -3  133.20    7.80
  -3   7   3  115.49    8.88
  -3   7   3  121.27    8.71
  -3  -7  -3  129.91    8.65
   3  -7   2  320.10   19.81
   3  -7   2  464.88   19.71
  -3  -7  -2  393.10   19.56
  -3   7   2  344.25   19.13
   3  -7   2  438.11   19.47
  -3  -7  -2  206.47   18.61
  -3   7   2  350.92   18.41
  -3   7   2  344.92   19.45
   3  -7   1   15.88    2.07
   3  -7   1   12.98    2.88
   3   7  -1   14.55    2.51
  -3   7   0   64.97    4.98
  -3  -7   0  248.34   10.73
   3   7   0   67.48    5.05
  -3   7   0   71.18    4.84
  -3  -7   0   64.40    4.96
   3  -7   0   74.89    5.47
  -3   7   0   61.81    5.11
   3  -7   0  215.64   13.59
   3   7   1   17.73    2.77
  -3  -7   1   26.63    2.35
   3   7   1   21.64    2.46
  -3   7  -1   20.62    2.25
   3  -7  -1   24.60    2.91
   3  -7  -1   20.90    2.44
  -3   7  -1   23.38    2.62
  -3  -7   1   23.00    1.91
  -3   7  -1   22.05    2.46
  -3   7  -2  316.59   18.69
   3  -7  -2  371.69   19.47
   3  -7  -2  346.49   20.25
  -3   7  -2  353.26   19.26
  -3  -7   2  376.52   18.57
   3   7   2  374.98   19.63
   3   7   2  347.53   19.99
  -3   7  -3  120.53    7.72
  -3  -7   3  116.84    6.69
  -3   7  -3  110.61    7.77
   3  -7  -3  107.37    8.68
   3   7   3   96.96    7.83
   3   7   3   92.24    7.44
   3   7   4   96.63    7.71
  -3  -7   4  107.25    6.42
  -3  -7   4  109.08    8.04
   3  -7  -4   89.06    8.25
  -3   7  -4  104.21    7.42
  -3   7  -4   90.02    7.61
   3   7   4   76.15    7.33
  -3  -7   4  105.98    6.96
   3   7   5  122.83    6.83
  -3  -7   5  107.80    7.04
   3  -7  -5  110.78    9.86
  -3  -7   5  112.53    7.49
  -3   7  -5  126.47    9.00
   3   7   5  118.20    6.82
  -3  -7   5  119.90    7.47
  -3  -7   6   32.57    3.49
  -3   7  -6   33.38    2.82
  -3  -7   6   34.48    3.40
   3   7   6   38.92    2.95
   3   7   6   32.60    2.75
   3   7   6   40.66    3.03
  -3  -7   6   30.96    3.14
  -3  -7   6   35.21    3.15
   3   7   7    7.55    1.36
  -3  -7   7    7.62    1.53
  -3  -7   7    7.14    1.60
   3   7   7    7.60    1.32
  -3  -7   7    6.23    1.60
   3   7   7    9.32    1.42
  -3  -7   7    9.63    1.94
   3   7   8    4.05    1.12
   3   7   8    4.20    1.16
  -3  -7   8    5.74    1.68
  -3  -7   8    4.72    1.55
  -3  -7   8    5.91    1.47
   3   7   8    5.75    1.35
   3  -7  -9   29.68    2.83
   3   7   9   31.24    3.11
  -3  -7   9   27.01    3.50
   3   7   9   27.61    2.89
  -3  -7   9   32.39    3.30
  -3  -7   9   26.70    3.36
   3   7   9   25.76    3.04
   3   7   9   27.78    2.82
  -3  -7   9   26.68    3.31
   3   7  10   28.21    2.94
   3   7  10   32.71    3.06
   3  -7 -10   30.99    2.95
  -3  -7  10   31.42    3.72
  -3  -7  10   23.41    3.25
   3   7  10   33.70    3.26
  -3  -7  10   32.03    3.23
   3   7  10   29.19    3.21
  -3  -7  10   24.57    3.21
   3   7  11   50.28    4.33
  -3  -7  11   37.44    4.12
  -3  -7  11   48.46    4.62
   3   7  11   48.49    3.99
  -3  -7  11   36.03    3.76
   3   7  11   48.39    3.72
  -3  -7  12    6.77    1.44
   3   7  12    8.15    1.97
  -3  -7  12    5.53    1.66
  -3   8  12    7.74    1.83
  -3   8  12   11.96    1.70
  -3   8  11    4.48    1.43
  -3  -8 -11    3.64    1.20
  -3   8  11    3.50    1.55
   3  -8  11    3.95    1.21
  -3   8  11    5.04    1.60
   3  -8  11    4.10    1.75
   3  -8  10    8.64    2.16
  -3   8  10   13.70    2.02
  -3   8  10    5.20    1.54
  -3   8  10    7.57    1.45
  -3   8  10    8.31    1.90
  -3   8  10    7.39    1.86
  -3  -8 -10    8.48    1.60
   3  -8  10    6.97    1.69
  -3   8  10    5.55    1.24
  -3   8   9   49.11    4.24
   3  -8   9   46.69    4.51
   3  -8   9   45.38    4.76
  -3   8   9   46.54    4.13
  -3   8   9   51.34    4.33
  -3   8   9   51.89    4.40
  -3   8   9   50.92    4.47
  -3   8   9   47.81    3.94
  -3  -8  -9   54.40    4.24
  -3   8   8   54.34    4.55
   3  -8   8   51.45    4.70
  -3  -8  -8   60.73    4.40
  -3   8   8   54.91    4.61
  -3   8   8   53.94    4.39
  -3   8   8   61.62    4.61
  -3   8   7   94.63    6.36
   3  -8   7   91.01    6.63
  -3   8   7   97.48    6.55
  -3   8   7  101.37    6.44
   3  -8   6   11.64    1.80
  -3   8   6   14.59    1.77
  -3   8   6   13.99    1.72
  -3   8   5  345.26   17.18
   3  -8   5  311.74   17.63
  -3   8   5  322.53   17.06
  -3   8   5  316.13   19.35
  -3   8   4  115.14    8.31
  -3  -8  -4  114.78    9.21
  -3  -8  -4  114.96    9.67
   3   8  -4  115.13    7.71
   3  -8   4  121.19    9.72
   3  -8   4  143.17    9.43
  -3   8   4  112.93    8.77
  -3  -8  -4  122.50    8.74
   3  -8   3  134.47   10.51
  -3  -8  -3  161.06   10.07
   3   8  -3  165.11    8.92
  -3   8   3  145.30    9.95
   3  -8   3  172.75   10.33
  -3   8   3  130.47    9.05
  -3   8   3  135.24   10.13
  -3   8   2   43.96    3.60
   3  -8   2   38.19    4.67
   3  -8   2   50.95    4.18
   3   8  -2   35.25    4.20
  -3  -8  -2   45.72    4.49
   3   8  -2   40.35    3.03
  -3   8   2   40.92    4.20
  -3  -8  -2   46.52    4.30
  -3   8   2   42.55    4.05
   3  -8   1  213.89   12.06
   3   8  -1  189.17   12.64
   3  -8   1  186.46   13.47
   3  -8   0  351.39   20.67
   3  -8   0  758.36   27.92
  -3   8   0  304.53   20.02
  -3   8   0  359.31   19.97
  -3  -8   0  347.51   20.26
   3   8   0  335.55   20.20
  -3  -8   0  715.66   22.66
  -3  -8   1  226.27   11.93
  -3   8  -1  213.86   12.25
   3   8   1  218.98   12.37
   3   8   1  171.89   12.70
   3  -8  -1  242.31   13.35
   3  -8  -1  221.75   12.47
  -3   8  -1  206.70   11.90
  -3  -8   1  186.59   11.02
  -3   8  -1  214.77   12.28
   3  -8  -2   40.61    4.53
   3   8   2   46.42    4.20
  -3  -8   2   44.85    3.49
   3   8   2   48.88    5.00
  -3   8  -2   40.81    3.85
  -3   8  -2   41.05    3.73
   3  -8  -2   47.24    4.21
  -3   8  -3  142.93    9.63
   3   8   3  118.05    9.88
  -3  -8   3  152.82    8.57
   3  -8  -3  149.60   11.02
   3  -8  -3  154.84    9.76
   3   8   3  131.72    9.75
   3   8   4   91.01    8.20
  -3   8  -4  129.54    8.56
   3   8   4   98.20    8.75
  -3  -8   4  132.85    7.46
   3  -8  -4  124.21   10.06
  -3   8  -4  110.97    8.77
   3   8   4  110.85    8.72
  -3  -8   5  307.10   16.95
  -3  -8   5  331.51   17.30
  -3  -8   5  331.02   17.48
  -3   8  -5  306.21   16.62
  -3  -8   5  275.77   16.91
   3   8   5  341.25   16.70
   3   8   5  326.30   16.58
   3   8   6   16.69    1.87
  -3  -8   6   12.88    1.98
  -3   8  -6   14.49    1.75
  -3  -8   6   13.35    1.94
   3   8   6   16.53    1.83
  -3  -8   6   18.05    2.34
   3   8   6   15.12    1.69
  -3  -8   6   17.08    2.40
  -3  -8   7   83.62    6.33
   3   8   7   95.03    6.16
   3   8   7   91.86    5.74
  -3  -8   7   98.89    7.03
   3   8   7  100.93    6.14
   3   8   7   92.06    5.92
  -3  -8   7   77.47    6.36
   3   8   8   57.77    4.46
   3   8   8   52.97    4.13
  -3  -8   8   50.81    4.53
   3   8   8   60.86    4.38
  -3  -8   8   47.01    4.60
   3  -8  -8   52.73    4.03
  -3  -8   8   44.86    4.65
   3   8   9   47.94    3.80
   3  -8  -9   43.91    3.65
  -3  -8   9   36.33    4.05
   3   8   9   39.68    3.90
  -3  -8   9   37.47    4.17
  -3  -8   9   36.42    3.85
   3   8   9   42.31    3.91
  -3  -8   9   37.29    4.35
   3   8   9   47.18    3.99
  -3  -8  10    6.25    1.99
  -3  -8  10    6.81    2.00
  -3  -8  10    4.54    1.49
  -3  -8  10    6.87    1.91
   3  -8 -10    7.62    1.57
   3   8  10    7.36    1.79
   3   8  10    5.35    1.69
   3   8  10    5.74    1.38
   3   8  10    8.14    1.58
  -3  -8  11    4.19    1.94
  -3  -8  11    3.42    1.38
   3   8  11    3.72    1.55
  -3  -8  11    0.83    1.31
   3   8  11    2.22    1.25
  -3  -8  12   15.24    1.84
   3   8  12    9.93    2.05
  -3   9  11   34.76    3.35
  -3  -9 -11   30.43    2.95
   3  -9  11   29.88    3.91
   3  -9  11   22.52    3.47
   3  -9  11   33.15    3.08
  -3   9  11   35.91    3.90
  -3   9  11   36.24    3.48
   3  -9  10   11.64    2.51
  -3   9  10   10.17    1.97
  -3   9  10   13.28    2.20
  -3   9  10    8.66    1.55
   3  -9  10    8.40    1.91
  -3   9  10   11.02    2.25
  -3   9  10    8.04    1.44
   3  -9  10    6.01    2.23
  -3  -9 -10   10.29    1.87
   3  -9   9   26.96    3.27
  -3   9   9   28.89    3.18
   3  -9   9   21.44    3.34
  -3   9   9   30.07    3.18
  -3   9   9   25.74    2.72
  -3   9   9   25.73    2.92
   3  -9   9   21.62    3.47
  -3  -9  -9   26.26    2.89
  -3   9   9   29.94    3.10
  -3   9   9   29.04    3.19
  -3   9   8   75.15    5.43
  -3   9   8   72.68    5.49
  -3  -9  -8   71.76    5.21
  -3   9   8   67.12    5.02
  -3   9   8   76.22    5.52
  -3   9   8   70.78    5.33
   3  -9   8   63.60    5.64
  -3   9   8   80.04    5.57
  -3   9   7    5.71    1.35
  -3  -9  -7    9.43    1.51
  -3   9   7    6.93    1.37
  -3   9   7    6.47    1.38
  -3   9   7    8.18    1.51
   3  -9   7    7.84    1.73
  -3   9   7    7.43    1.34
  -3  -9  -6   38.81    3.17
  -3   9   6   42.89    3.43
  -3  -9  -6   38.61    3.19
  -3   9   6   41.97    3.50
  -3   9   6   42.89    3.41
   3  -9   6   39.89    3.67
   3  -9   5   22.24    2.46
  -3  -9  -5   21.43    2.04
  -3   9   5   22.32    2.13
  -3  -9  -5   20.61    2.05
  -3   9   5   22.09    2.15
  -3   9   5   24.37    2.21
   3   9  -4   21.44    2.46
   3  -9   4   12.22    3.11
   3  -9   4   21.29    3.25
  -3   9   4   21.11    1.91
  -3  -9  -4   15.64    3.24
  -3  -9  -4   22.46    3.16
  -3   9   4   18.78    3.03
  -3   9   4   18.48    1.82
   3  -9   4   22.38    2.92
   3  -9   3   37.98    4.80
  -3  -9  -3   38.29    4.07
  -3   9   3   34.61    3.94
   3  -9   3   46.46    4.12
  -3  -9  -3   35.97    4.56
   3   9  -3   34.71    4.34
   3   9  -3   31.68    2.69
  -3   9   3   33.24    3.39
  -3   9   3   33.65    4.22
   3  -9   2   41.93    5.22
  -3   9   2   44.84    4.35
   3  -9   2   53.67    4.53
   3   9  -2   43.31    3.30
  -3  -9  -2   46.65    4.62
  -3  -9  -2   53.79    5.12
  -3   9   2   43.22    3.87
  -3   9   2   43.81    4.59
   3   9  -2   38.53    4.62
  -3  -9  -1 1189.26   63.92
   3   9  -1 1233.83   64.88
   3  -9   1 1349.63   66.22
  -3  -9  -1 1205.45   62.75
   3   9   0   65.14    5.41
  -3   9   0   65.12    5.13
   3  -9   0   76.15    5.97
  -3   9   0   61.48    5.33
  -3  -9   0   71.59    5.59
  -3  -9   1 1294.46   61.30
  -3  -9   1 1149.83   60.26
  -3   9  -1 1215.27   61.26
  -3   9  -1 1222.32   61.33
   3   9   1 1301.28   61.90
   3  -9  -1 1345.68   62.23
  -3   9  -1 1306.96   61.84
   3   9   2   40.73    4.10
  -3  -9   2   39.69    3.14
   3  -9  -2   44.89    4.22
  -3   9  -2   39.37    3.84
  -3   9  -2   40.61    3.84
   3  -9  -2   36.50    4.49
  -3  -9   2   40.89    3.44
   3   9   2   31.84    4.64
   3   9   3   27.96    4.23
  -3   9  -3   30.41    3.17
  -3  -9   3   40.96    3.29
   3  -9  -3   41.04    4.15
   3   9   3   30.13    4.06
  -3   9  -3   31.74    3.73
   3   9   4   14.23    2.79
  -3  -9   4   17.02    2.06
   3  -9  -4   14.29    3.29
   3   9   4   19.57    3.06
  -3   9  -4   18.89    3.07
   3   9   4   17.19    3.32
   3   9   5   23.48    2.18
  -3   9  -5   19.46    2.05
   3   9   5   23.43    2.15
  -3  -9   5   17.68    2.17
  -3  -9   5   19.38    2.10
  -3  -9   5   20.96    2.37
  -3  -9   5   17.26    2.29
  -3  -9   5   22.73    2.58
   3  -9  -5   20.62    1.87
   3   9   5   19.78    2.01
   3   9   6   45.58    3.62
  -3  -9   6   47.34    4.18
  -3  -9   6   47.40    4.10
  -3  -9   6   49.14    4.39
   3  -9  -6   46.91    3.45
   3   9   6   45.89    3.59
   3   9   6   46.26    3.44
  -3   9  -6   43.29    3.58
  -3   9  -7    5.80    1.24
   3   9   7    9.07    1.39
   3  -9  -7    6.59    1.23
  -3  -9   7    8.26    1.82
  -3  -9   7    5.83    1.70
   3   9   7    7.13    1.46
   3   9   7    8.61    1.51
   3   9   7    9.55    1.63
  -3  -9   7    7.79    1.70
   3   9   8   78.92    5.72
   3   9   8   77.60    5.68
   3  -9  -8   80.20    5.44
   3   9   8   80.30    5.56
  -3  -9   8   74.49    5.99
   3   9   8   75.68    5.34
  -3  -9   8   70.82    6.29
  -3  -9   8   70.89    5.97
  -3  -9   9   26.32    3.60
   3   9   9   35.82    3.50
   3  -9  -9   29.55    3.03
   3   9   9   29.60    3.25
  -3  -9   9   24.26    3.22
   3   9   9   28.11    3.17
  -3  -9   9   24.07    3.21
   3   9   9   27.96    2.87
  -3  -9   9   27.44    3.68
   3   9  10    5.43    1.40
  -3  -9  10    6.99    1.77
   3   9  10    9.50    2.07
   3  -9 -10    9.53    1.73
  -3  -9  10    4.73    1.92
  -3  -9  10    8.68    2.48
   3   9  10    8.78    1.82
   3   9  10    8.32    1.60
  -3  -9  10   10.21    1.83
   3   9  11   31.44    3.16
  -3  -9  11   23.62    3.60
  -3  -9  11   21.01    3.29
  -3  -9  11   29.59    3.03
   3   9  11   36.79    3.80
  -3 -10 -11    8.71    1.49
   3 -10  11    9.08    1.55
   3 -10  11    5.23    1.86
  -3  10  11    9.48    1.80
   3 -10  11    5.69    2.13
  -3  10  11   11.66    2.45
  -3  10  11    6.85    1.63
  -3  10  10    9.03    1.52
  -3  10  10    7.86    1.81
   3 -10  10   12.52    2.81
   3 -10  10    8.74    1.95
   3 -10  10   10.17    2.59
  -3  10  10    8.51    1.51
  -3  10  10    9.92    2.40
  -3 -10 -10    8.40    1.78
  -3  10  10   11.90    2.21
  -3  10   9  106.03    6.90
   3 -10   9   89.64    7.76
  -3  10   9  104.73    7.18
  -3  10   9  105.06    7.53
  -3  10   9  114.10    7.24
   3 -10   9  103.81    7.76
  -3 -10  -9  103.93    7.15
   3 -10   9  101.00    8.18
  -3  10   9  111.07    7.46
  -3  10   9  106.40    7.36
  -3  10   8   62.54    4.72
  -3  10   8   53.65    4.72
  -3  10   8   65.96    4.96
  -3  10   8   56.15    4.71
  -3  10   8   54.15    4.61
  -3  10   8   55.40    4.37
  -3 -10  -8   56.05    4.56
   3 -10   8   54.27    5.07
  -3  10   7  106.88    7.22
  -3 -10  -7  114.63    7.14
  -3  10   7  111.95    7.18
  -3  10   7  114.86    7.27
  -3  10   7  107.18    7.34
  -3  10   7  107.97    6.92
   3 -10   7  104.57    7.69
  -3 -10  -6    7.01    1.32
  -3  10   6    9.53    1.56
  -3  10   6    6.78    1.26
  -3  10   6    7.67    1.39
  -3  10   6    8.24    1.45
  -3  10   6   10.14    1.57
  -3 -10  -6    9.50    1.41
  -3  10   5   63.69    4.55
  -3 -10  -5   66.25    4.48
  -3  10   5   67.59    4.62
  -3  10   5   68.71    4.55
  -3 -10  -5   69.09    4.54
  -3  10   5   64.26    4.42
   3 -10   5   62.48    4.86
   3 -10   5   59.38    4.53
   3 -10   4  183.09   10.84
  -3  10   4  151.82    8.48
  -3  10   4  163.62    8.69
  -3 -10  -4  147.93    8.36
  -3  10   4  134.27    8.25
  -3  10   4  155.36    8.38
   3 -10   4  139.99   11.32
   3 -10   4  122.69    8.48
  -3  10   3  231.69   15.88
  -3  10   3  234.15   14.43
  -3  10   3  252.85   15.52
   3 -10   3  298.16   15.59
   3  10  -3  238.54   13.56
  -3 -10  -3  283.86   15.99
  -3 -10  -3  248.57   16.46
   3 -10   3  247.57   16.30
   3  10  -3  216.04   15.79
  -3 -10  -2    2.51    1.51
  -3  10   2    0.43    0.97
   3  10  -2    0.66    0.45
  -3  10   2    1.08    0.92
   3  10  -2    0.24    1.12
   3 -10   2    0.34    0.61
  -3  10   2    1.75    0.95
   3 -10   2    1.80    2.58
  -3 -10  -1  153.85    9.16
   3  10  -1  165.48   10.45
   3 -10   1  163.78   10.24
  -3  10   1  130.28    9.64
  -3 -10  -1  138.44    9.95
   3 -10   1  146.19   11.09
   3  10  -1  150.18   10.66
   3  10   0  585.15   32.51
  -3  10   0  619.98   32.20
  -3 -10   0  596.60   32.62
  -3  10   0  562.54   32.38
   3 -10   0  637.64   33.34
   3 -10  -1  163.05   10.64
  -3  10  -1  138.83    8.79
   3 -10  -1  131.91    9.79
  -3  10  -1  137.34    8.98
  -3 -10   1  150.77    9.15
   3  10   1  140.02    9.40
  -3  10  -1  141.73    9.33
  -3 -10   1  131.58    8.11
  -3  10  -2    0.61    0.83
   3  10   2    0.18    0.80
  -3  10  -2    1.13    0.88
   3  10   2    0.36    1.46
  -3  10  -2    2.16    1.46
   3 -10  -2   -0.19    0.82
  -3 -10   2    1.09    0.71
   3 -10  -2    1.29    1.03
  -3 -10   2   -0.16    0.75
   3  10   3  219.45   16.81
  -3 -10   3  289.00   14.56
   3 -10  -3  298.42   16.26
   3  10   3  225.25   16.50
  -3  10  -3  230.02   14.62
   3  10   3  259.44   15.72
  -3  10  -3  233.71   15.38
  -3 -10   4  124.11    8.79
   3  10   4  150.40    8.25
  -3  10  -4  120.19    9.04
  -3 -10   4  155.10    8.64
  -3 -10   4  154.60    8.82
   3  10   4  144.82    8.41
   3  10   4  165.61    8.64
   3  10   4  125.00   10.70
  -3 -10   4  134.27    8.70
   3  10   5   69.60    4.72
  -3 -10   5   71.67    5.19
   3  10   5   74.35    4.93
   3 -10  -5   69.98    4.57
  -3 -10   5   63.49    5.29
   3  10   5   72.67    4.86
  -3 -10   5   70.49    5.29
  -3 -10   5   67.70    4.88
  -3 -10   5   60.63    5.09
  -3  10  -6    9.06    1.53
   3 -10  -6    8.86    1.36
  -3 -10   6   10.98    1.96
   3  10   6   11.21    1.61
   3  10   6    8.08    1.27
   3  10   6    8.54    1.54
  -3 -10   6    8.91    1.72
   3  10   6   10.70    1.61
   3  10   7  112.75    6.94
  -3 -10   7   91.30    7.58
  -3  10  -7   87.41    6.61
   3 -10  -7  104.82    6.71
   3  10   7  114.72    7.18
  -3 -10   7  114.78    7.76
   3  10   7  104.15    6.62
  -3 -10   7  103.26    7.58
   3  10   7  110.85    7.07
  -3 -10   8   55.32    5.07
  -3 -10   8   48.73    4.71
   3  10   8   61.67    4.85
   3  10   8   55.17    4.26
   3  10   8   59.20    4.82
   3 -10  -8   54.16    4.37
  -3 -10   8   49.98    5.22
  -3 -10   9   84.67    7.79
   3  10   9  123.51    7.95
   3  10   9  114.08    7.12
   3 -10  -9  113.77    7.34
  -3 -10   9   99.44    7.54
   3  10   9  117.37    7.68
   3  10   9   97.59    7.30
  -3 -10   9  105.44    8.55
  -3 -10   9  102.93    7.74
   3 -10 -10    7.99    1.69
  -3 -10  10    7.26    1.86
   3  10  10    8.22    1.57
  -3 -10  10    9.22    1.79
  -3 -10  10   10.41    2.80
  -3 -10  10    6.58    2.33
   3  10  10    9.43    2.21
   3  10  10    9.47    1.96
   3  10  11   11.85    1.83
  -3 -10  11    9.21    1.71
   3  10  11   11.84    2.49
  -3 -10  11    3.86    2.03
  -3 -10  11    5.96    1.98
   3 -11  11   16.04    3.08
  -3  11  11   16.04    2.90
   3 -11  11   20.63    2.21
  -3  11  11   20.86    2.29
   3 -11  11   24.09    3.14
  -3  11  11   19.98    2.51
  -3  11  10   73.74    5.04
  -3  11  10   76.40    5.21
  -3  11  10   84.26    6.63
  -3  11  10   75.46    5.84
   3 -11  10   75.23    5.99
   3 -11  10   67.56    6.29
   3 -11  10   61.63    6.59
  -3  11  10   75.12    5.79
  -3 -11 -10   75.12    5.62
   3 -11   9   22.38    3.25
  -3  11   9   23.25    2.76
  -3 -11  -9   23.20    2.84
  -3  11   9   23.74    3.00
   3 -11   9   27.69    4.06
  -3  11   9   24.44    3.27
   3 -11   9   20.81    3.48
  -3  11   9   27.33    3.10
  -3  11   9   21.98    2.55
   3 -11   8   40.49    4.53
  -3  11   8   51.25    4.41
  -3  11   8   51.35    4.53
  -3 -11  -8   48.78    4.24
  -3  11   8   48.99    3.99
  -3  11   8   49.22    4.23
  -3  11   8   44.87    4.24
  -3  11   8   47.48    4.27
  -3  11   7   15.16    2.15
  -3 -11  -7   19.46    2.38
  -3  11   7   16.60    2.09
   3 -11   7   16.71    2.64
  -3  11   7   13.89    2.13
  -3  11   7   17.65    2.39
  -3  11   7   14.93    2.18
  -3  11   6   13.47    1.89
  -3  11   6   14.85    1.90
  -3  11   6   13.12    1.96
  -3 -11  -6   12.01    1.66
  -3 -11  -6   13.93    1.92
  -3  11   6   13.45    1.91
  -3  11   6   13.28    1.81
  -3  11   5   18.93    2.26
   3 -11   5   19.38    2.51
   3 -11   5   23.39    2.52
  -3 -11  -5   27.88    2.43
  -3 -11  -5   25.48    2.48
  -3  11   5   24.87    2.42
  -3  11   5   25.77    2.39
  -3  11   5   24.91    2.57
  -3  11   5   22.43    2.43
  -3 -11  -4   26.10    2.41
  -3  11   4   24.45    2.28
  -3  11   4   23.72    2.33
  -3  11   4   27.47    2.49
  -3  11   4   23.95    2.52
   3 -11   4   20.08    2.36
   3 -11   4   27.77    3.58
  -3  11   4   25.07    2.47
  -3 -11  -4   25.09    2.28
  -3  11   3  211.88   15.29
  -3  11   3  248.99   15.10
  -3 -11  -3  261.49   15.49
  -3 -11  -3  217.02   15.65
   3 -11   3  227.36   15.62
  -3  11   3  203.38   13.71
   3 -11   3  281.46   15.08
   3  11  -3  203.31   15.38
  -3 -11  -2  350.78   20.72
  -3  11   2  313.38   20.15
   3 -11   2  363.15   21.41
   3 -11   2  396.43   20.17
  -3  11   2  299.25   18.89
   3  11  -2  318.21   20.44
  -3 -11  -1   36.67    3.47
   3 -11   1   34.71    3.99
   3 -11   1   34.70    4.50
  -3  11   1   34.07    3.85
   3  11  -1   32.97    3.98
   3  11  -1   27.96    3.90
   3 -11   0   12.53    2.36
  -3  11   0    8.07    1.60
   3  11   0    6.32    1.55
  -3 -11   0    7.76    1.83
  -3  11   0    7.64    1.76
   3  11   0    6.37    1.81
  -3 -11   1   38.94    3.82
  -3  11  -1   36.26    3.71
  -3 -11   1   35.28    3.20
  -3  11  -1   37.45    4.00
   3 -11  -1   34.25    4.28
   3  11   1   32.57    3.81
  -3 -11   2  298.22   16.22
  -3  11  -2  250.54   16.48
   3 -11  -2  308.17   17.66
  -3  11  -2  329.66   17.59
   3  11   2  180.23   18.27
  -3 -11   2  278.76   15.19
   3 -11  -2  356.11   18.22
  -3  11  -2  265.05   16.25
   3  11   2  300.45   17.23
  -3  11  -3  204.39   13.30
   3  11   3  201.01   16.05
  -3 -11   3  244.07   13.11
   3  11   3  225.49   14.37
  -3  11  -3  205.90   14.03
   3  11   3  179.34   15.33
   3 -11  -3  256.69   14.95
  -3 -11   4   19.07    2.57
  -3 -11   4   22.91    2.40
  -3  11  -4   17.44    2.67
   3  11   4   24.63    2.45
  -3  11  -4   24.86    2.27
   3  11   4   26.95    2.65
   3 -11  -4   25.50    2.30
  -3 -11   4   23.70    2.91
  -3 -11   4   25.00    2.57
   3 -11  -5   22.26    2.21
   3  11   5   22.49    2.40
  -3 -11   5   20.85    2.58
  -3 -11   5   20.72    2.42
   3  11   5   21.61    2.43
  -3 -11   5   18.77    2.65
  -3 -11   5   20.09    2.89
  -3  11  -5   20.81    2.12
   3 -11  -6   15.91    1.95
  -3 -11   6   17.13    2.33
   3  11   6   16.61    2.19
  -3 -11   6   14.54    2.40
   3  11   6   13.59    1.98
  -3  11  -6   13.29    1.97
  -3 -11   7   11.40    2.57
  -3 -11   7   15.29    2.39
   3  11   7   13.75    2.13
   3  11   7   17.61    2.48
   3  11   7   18.03    2.06
  -3 -11   7   14.54    2.59
   3 -11  -7   17.14    2.12
  -3  11  -7   13.17    2.02
  -3 -11   8   37.48    3.89
   3 -11  -8   39.97    3.69
   3  11   8   40.07    3.93
  -3 -11   8   30.49    4.38
  -3 -11   8   38.40    4.27
   3  11   8   39.66    4.04
   3  11   8   39.35    3.48
   3  11   8   43.92    4.12
   3 -11  -9   21.10    2.68
  -3 -11   9   19.29    2.96
  -3 -11   9   18.94    3.42
   3  11   9   22.03    2.55
   3  11   9   21.76    3.13
  -3 -11   9   22.69    3.78
   3  11   9   22.77    2.86
  -3 -11   9   19.67    2.82
   3  11   9   21.80    2.94
   3  11  10   80.83    5.90
   3  11  10   69.06    5.13
   3  11  10   84.18    6.52
  -3 -11  10   79.51    5.66
  -3 -11  10   53.48    6.08
  -3 -11  10   64.10    6.96
   3  11  11   22.59    2.52
  -3 -11  11   10.53    2.85
   3  11  11   16.57    2.79
  -3 -11  11   16.26    2.91
  -3 -11  11   23.59    2.34
   3  11  11   16.36    1.74
   3 -12  11   23.01    2.21
   3 -12  11   21.02    3.19
  -3  12  11   27.46    2.74
   3 -12  11   27.08    2.97
  -3  12  10   22.36    2.33
   3 -12  10   15.03    3.46
  -3 -12 -10   25.90    2.87
   3 -12  10   21.55    3.20
  -3  12  10   24.01    2.95
   3 -12  10   23.98    3.06
  -3  12  10   19.64    3.29
  -3  12  10   21.37    2.75
   3 -12   9   18.94    3.09
  -3  12   9   16.56    2.18
   3 -12   9   20.22    3.24
  -3  12   9   20.90    3.20
  -3  12   9   16.14    2.51
  -3  12   9   21.84    2.69
  -3 -12  -9   17.05    2.58
  -3  12   9   21.89    2.87
   3 -12   8  140.42   10.49
  -3  12   8  156.85    9.91
  -3  12   8  154.59    9.44
  -3  12   8  172.88    9.85
  -3 -12  -8  162.60    9.94
  -3  12   8  135.97    9.64
  -3  12   8  156.53    9.92
  -3  12   8  157.36   10.32
  -3  12   7   90.53    6.67
  -3  12   7   81.09    5.86
   3 -12   7   78.30    6.90
  -3  12   7   85.26    6.30
  -3  12   7   89.11    6.39
  -3 -12  -7   84.21    6.24
  -3  12   7   92.66    6.26
  -3  12   6  128.87    8.61
  -3  12   6  140.77    8.68
  -3 -12  -6  133.48    8.73
  -3  12   6  140.85    8.56
  -3  12   6  149.32    9.19
  -3 -12  -6  143.21    8.44
  -3  12   6  142.78    8.90
  -3  12   5   52.50    4.04
  -3 -12  -5   54.18    4.01
  -3  12   5   55.49    4.17
[truncated: 2,776,793 more chars]
