# Supplementary material for: Halogenation engineered metal cluster assemblies
Source: Natl Sci Rev. 2026 Mar 11;13(10):nwag154. doi: 10.1093/nsr/nwag154 (PMC13245388; doi:10.1093/nsr/nwag154)
Supplement: nwag154_Supplemental_Files [file nwag154_supplemental_files.zip › Au4-SF.cif]

data_au4-sf
_audit_creation_date               2025-06-02
_audit_creation_method
;
Olex2 1.5
(compiled 2025.05.31 svn.r86d253d1 for OlexSys, GUI svn.r7254)
;
_shelxl_version_number             2013-2
_audit_contact_author_address      ?
_audit_contact_author_email        ?
_audit_contact_author_name         ''
_audit_contact_author_phone        ?
_publ_contact_author_id_orcid      ?
_publ_section_references
;
Dolomanov, O.V., Bourhis, L.J., Gildea, R.J, Howard, J.A.K. & Puschmann, H.
 (2009), J. Appl. Cryst. 42, 339-341.

Sheldrick, G.M. (2015). Acta Cryst. C71, 3-8.
;
_chemical_name_common              ?
_chemical_name_systematic
;
 ?
;
_chemical_formula_moiety           'C36 H28 Au4 F4 N4 S8'
_chemical_formula_sum              'C36 H28 Au4 F4 N4 S8'
_chemical_formula_weight           1636.97
_chemical_absolute_configuration   syn
_chemical_melting_point            ?
loop_
  _atom_type_symbol
  _atom_type_description
  _atom_type_scat_dispersion_real
  _atom_type_scat_dispersion_imag
  _atom_type_scat_source
 'C' 'C' 0.0181 0.0091 'International Tables Vol C Tables 4.2.6.8 and 6.1.1.4'
 'H' 'H' 0.0000 0.0000 'International Tables Vol C Tables 4.2.6.8 and 6.1.1.4'
 'Au' 'Au' -4.4197 7.2980
 'International Tables Vol C Tables 4.2.6.8 and 6.1.1.4'
 'F' 'F' 0.0727 0.0534 'International Tables Vol C Tables 4.2.6.8 and 6.1.1.4'
 'N' 'N' 0.0311 0.0180 'International Tables Vol C Tables 4.2.6.8 and 6.1.1.4'
 'S' 'S' 0.3331 0.5567 'International Tables Vol C Tables 4.2.6.8 and 6.1.1.4'

_shelx_space_group_comment
;
The symmetry employed for this shelxl refinement is uniquely defined
by the following loop, which should always be used as a source of
symmetry information in preference to the above space-group names.
They are only intended as comments.
;
_space_group_crystal_system        'orthorhombic'
_space_group_IT_number             20
_space_group_name_H-M_alt          'C 2 2 21'
_space_group_name_Hall             'C 2c 2'
loop_
  _space_group_symop_operation_xyz
 'x, y, z'
 '-x, -y, z+1/2'
 '-x, y, -z+1/2'
 'x, -y, -z'
 'x+1/2, y+1/2, z'
 '-x+1/2, -y+1/2, z+1/2'
 '-x+1/2, y+1/2, -z+1/2'
 'x+1/2, -y+1/2, -z'

_cell_length_a                     11.35240(10)
_cell_length_b                     19.07240(10)
_cell_length_c                     19.5289(2)
_cell_angle_alpha                  90
_cell_angle_beta                   90
_cell_angle_gamma                  90
_cell_volume                       4228.35(6)
_cell_formula_units_Z              4
_cell_measurement_reflns_used      21028
_cell_measurement_temperature      200
_cell_measurement_theta_max        75.1540
_cell_measurement_theta_min        2.2540
_shelx_estimated_absorpt_T_max     0.156
_shelx_estimated_absorpt_T_min     0.156
_exptl_absorpt_coefficient_mu      29.638
_exptl_absorpt_correction_T_max    1.00000
_exptl_absorpt_correction_T_min    0.50850
_exptl_absorpt_correction_type     multi-scan
_exptl_absorpt_process_details
;
CrysAlisPro 1.171.42.92a (Rigaku Oxford Diffraction, 2023)
Empirical absorption correction using spherical harmonics,
implemented in SCALE3 ABSPACK scaling algorithm.
;
_exptl_crystal_colour              colourless
_exptl_crystal_colour_primary      colourless
_exptl_crystal_density_diffrn      2.571
_exptl_crystal_density_meas        ?
_exptl_crystal_density_method      ?
_exptl_crystal_description         block
_exptl_crystal_F_000               3008
_exptl_crystal_size_max            0.1
_exptl_crystal_size_mid            0.1
_exptl_crystal_size_min            0.1
_exptl_special_details
;
 ?
;
_exptl_transmission_factor_max     ?
_exptl_transmission_factor_min     ?
_diffrn_reflns_av_R_equivalents    0.0588
_diffrn_reflns_av_unetI/netI       0.0270
_diffrn_reflns_Laue_measured_fraction_full  0.999
_diffrn_reflns_Laue_measured_fraction_max  0.994
_diffrn_reflns_limit_h_max         14
_diffrn_reflns_limit_h_min         -13
_diffrn_reflns_limit_k_max         21
_diffrn_reflns_limit_k_min         -23
_diffrn_reflns_limit_l_max         23
_diffrn_reflns_limit_l_min         -24
_diffrn_reflns_number              22959
_diffrn_reflns_point_group_measured_fraction_full  0.999
_diffrn_reflns_point_group_measured_fraction_max  0.987
_diffrn_reflns_theta_full          67.684
_diffrn_reflns_theta_max           75.218
_diffrn_reflns_theta_min           4.528
_diffrn_ambient_environment        N~2~
_diffrn_ambient_temperature        200
_diffrn_detector                   'Hybrid Pixel Array Detector'
_diffrn_detector_area_resol_mean   10.0000
_diffrn_detector_type              HyPix
_diffrn_measured_fraction_theta_full  0.999
_diffrn_measured_fraction_theta_max  0.994
_diffrn_measurement_details
;
List of Runs (angles in degrees, time in seconds):

  # Type    Start    End  Width  t~exp~   \w     \q     \k     \f   Frames
--------------------------------------------------------------------------
  1  \w     -8.00  21.00   0.50    0.05    --   37.28 -19.00-180.00   58
  2  \w    -46.00  23.00   0.50    0.05    --   37.28 -19.00 -30.00  138
  3  \w    -47.00  16.00   0.50    0.05    --   37.28 -19.00  60.00  126
  4  \w    -19.00  23.00   0.50    0.05    --   37.28 -19.00  90.00   84
  5  \w     43.00 110.00   0.50    0.05    --  108.41-125.00   0.00  134
  6  \w     55.00 111.00   0.50    0.05    --  108.41-126.00 -35.00  112
  7  \w     18.00  66.00   0.50    0.05    --   37.28-126.00 -35.00   96
  8  \w     76.00 111.00   0.50    0.05    --  108.41-125.00-180.00   70
  9  \w     34.00 112.00   0.50    0.05    --  108.41-125.00  30.00  156
 10  \w    102.00 127.00   0.50    0.05    --  108.41-146.00 157.00   50
 11  \w     35.00  60.00   0.50    0.05    --  108.41-146.00 157.00   50
 12  \w     54.00  85.00   0.50    0.05    --   37.28-146.00 157.00   62
 13  \w     79.00 104.00   0.50    0.05    --  108.41-125.00 -30.00   50
 14  \w     33.00  75.00   0.50    0.05    --  108.41-125.00 -30.00   84
 15  \w     33.00  70.00   0.50    0.05    --  108.41-125.00-180.00   74
 16  \w     38.00  64.00   0.50    0.05    --  108.41 -61.00   0.00   52
 17  \w     35.00  99.00   0.50    0.05    --  108.41 -77.00 120.00  128
 18  \w     67.00  93.00   0.50    0.05    --  108.41 -77.00 150.00   52
 19  \w     39.00  98.00   0.50    0.05    --  108.41 -77.00  60.00  118
 20  \w     57.00  89.00   0.50    0.05    --  108.41 -77.00   0.00   64
 21  \w     37.00  71.00   0.50    0.05    --  108.41 -77.00 -60.00   68
 22  \w     77.00 102.00   0.50    0.05    --  108.41 -77.00 -60.00   50
 23  \w     35.00 102.00   0.50    0.05    --  108.41 -77.00-180.00  134
 24  \w     85.00 167.00   0.50    0.05    --  108.41  15.00-150.00  164
 25  \w    130.00 156.00   0.50    0.05    --  108.41  45.00-120.00   52
 26  \w     71.00 175.00   0.50    0.05    --  108.41  30.00 -60.00  208
 27  \w     29.00  74.00   0.50    0.05    --  108.41  15.00-150.00   90
 28  \w     89.00 122.00   0.50    0.05    --  108.41  45.00-120.00   66
 29  \w     10.00  49.00   0.50    0.05    --   37.28  57.00-150.00   78
 30  \w     53.00 105.00   0.50    0.05    --   37.28  57.00-150.00  104
 31  \w     63.00 103.00   0.50    0.05    --   37.28 146.00-151.00   80
 32  \w     99.00 126.00   0.50    0.05    --  108.41 146.00-151.00   54
 33  \w     94.00 129.00   0.50    0.05    --  108.41 125.00-180.00   70
 34  \w    150.00 175.00   0.50    0.05    --  108.41 125.00-180.00   50
 35  \w    150.00 175.00   0.50    0.05    --  108.41 125.00 -30.00   50
 36  \w    103.00 145.00   0.50    0.05    --  108.41 125.00 -30.00   84
 37  \w    100.00 126.00   0.50    0.05    --  108.41 126.00  41.00   52
 38  \w     81.00 124.00   0.50    0.05    --  108.41 125.00 120.00   86
 39  \w   -169.00 -74.00   0.50    0.05    --  -97.00 -61.00  30.00  190
 40  \w   -142.00-117.00   0.50    0.05    --  -97.00-146.00 157.00   50
 41  \w   -143.00 -88.00   0.50    0.05    --  -97.00-126.00 -35.00  110
 42  \w    -49.00 -24.00   0.50    0.05    --  -97.00  45.00-180.00   50
 43  \w    -54.00 -19.00   0.50    0.05    --  -97.00  45.00 -90.00   70
 44  \w    -54.00 -19.00   0.50    0.05    --  -97.00  45.00   0.00   70
 45  \w    -50.00 -23.00   0.50    0.05    --  -97.00  61.00  30.00   54
 46  \w    -51.00 -19.00   0.50    0.05    --  -97.00  45.00  30.00   64
 47  \w    -53.00 -18.00   0.50    0.05    --  -97.00  45.00  90.00   70
 48  \w   -109.00 -67.00   0.50    0.05    --  -97.00 126.00  41.00   84
 49  \w    -80.00 -49.00   0.50    0.05    --  -37.28 126.00  41.00   62
 50  \w   -107.00 -38.00   0.50    0.05    --  -37.28 146.00-151.00  138
 51  \w   -104.00 -79.00   0.50    0.05    --  -97.00 146.00-151.00   50
;
_diffrn_measurement_device         'four-circle diffractometer'
_diffrn_measurement_device_type    'ROD, Synergy Custom system, HyPix'
_diffrn_measurement_method         '\w scans'
_diffrn_orient_matrix_type        
 'CrysAlisPro convention (1999,Acta A55,543-557)'
_diffrn_orient_matrix_UB_11        0.0021747000
_diffrn_orient_matrix_UB_12        -0.0065375000
_diffrn_orient_matrix_UB_13        -0.0786143000
_diffrn_orient_matrix_UB_21        0.1034281000
_diffrn_orient_matrix_UB_22        0.0521286000
_diffrn_orient_matrix_UB_23        -0.0031706000
_diffrn_orient_matrix_UB_31        0.0878788000
_diffrn_orient_matrix_UB_32        -0.0613322000
_diffrn_orient_matrix_UB_33        0.0056742000
_diffrn_radiation_monochromator    mirror
_diffrn_radiation_probe            x-ray
_diffrn_radiation_type             'Cu K\a'
_diffrn_radiation_wavelength       1.54184
_diffrn_source                     'Rotating-anode X-ray tube'
_diffrn_source_type                'Rigaku (Cu) X-ray Source'
_reflns_Friedel_coverage           0.787
_reflns_Friedel_fraction_full      1.000
_reflns_Friedel_fraction_max       0.979
_reflns_number_gt                  4306
_reflns_number_total               4310
_reflns_special_details
;
 Reflections were merged by SHELXL according to the crystal
 class for the calculation of statistics and refinement.
 
 Structure factors included contributions from the .fab file.
 
 _reflns_Friedel_fraction is defined as the number of unique
 Friedel pairs measured divided by the number that would be
 possible theoretically, ignoring centric projections and
 systematic absences.
;
_reflns_threshold_expression       'I > 2\s(I)'
_computing_cell_refinement         'CrysAlisPro 1.171.42.92a (Rigaku OD, 2023)'
_computing_data_collection         'CrysAlisPro 1.171.42.92a (Rigaku OD, 2023)'
_computing_data_reduction          'CrysAlisPro 1.171.42.92a (Rigaku OD, 2023)'
_computing_molecular_graphics      'Olex2 1.5 (Dolomanov et al., 2009)'
_computing_publication_material    'Olex2 1.5 (Dolomanov et al., 2009)'
_computing_structure_refinement    'SHELXL 2013/2 (Sheldrick, 2015)'
_computing_structure_solution      'SHELXT 2014/5 (Sheldrick, 2014)'
_refine_diff_density_max           1.453
_refine_diff_density_min           -4.399
_refine_diff_density_rms           0.489
_refine_ls_abs_structure_details
;
 Flack x determined using 1892 quotients [(I+)-(I-)]/[(I+)+(I-)]
 (Parsons and Flack (2004), Acta Cryst. A60, s61).
;
_refine_ls_abs_structure_Flack     -0.012(7)
_refine_ls_extinction_coef         .
_refine_ls_extinction_method       none
_refine_ls_goodness_of_fit_ref     1.159
_refine_ls_hydrogen_treatment      constr
_refine_ls_matrix_type             full
_refine_ls_number_parameters       253
_refine_ls_number_reflns           4310
_refine_ls_number_restraints       0
_refine_ls_R_factor_all            0.0355
_refine_ls_R_factor_gt             0.0354
_refine_ls_restrained_S_all        1.159
_refine_ls_shift/su_max            0.001
_refine_ls_shift/su_mean           0.000
_refine_ls_structure_factor_coef   Fsqd
_refine_ls_weighting_details
;
 w=1/[\s^2^(Fo^2^)+(0.0630P)^2^+22.3156P]
 where P=(Fo^2^+2Fc^2^)/3
;
_refine_ls_weighting_scheme        calc
_refine_ls_wR_factor_gt            0.0894
_refine_ls_wR_factor_ref           0.0894
_refine_special_details
;
 ?
;
_olex2_refinement_description
;
1.a Ternary CH refined with riding coordinates:
 C00G(H00G), C00P(H00P)
1.b Secondary CH2 refined with riding coordinates:
 C00R(H00A,H00B), C00S(H00C,H00D)
1.c Aromatic/amide H refined with riding coordinates:
 C1(H1), C00F(H00F), C00I(H00I), C00L(H00L), C00M(H00M), C00N(H00N),
 C00O(H00O), C00Q(H00Q)
;
_atom_sites_solution_hydrogens     geom
_atom_sites_solution_primary       ?
_atom_sites_solution_secondary     ?
loop_
  _atom_site_label
  _atom_site_type_symbol
  _atom_site_fract_x
  _atom_site_fract_y
  _atom_site_fract_z
  _atom_site_U_iso_or_equiv
  _atom_site_adp_type
  _atom_site_occupancy
  _atom_site_site_symmetry_order
  _atom_site_calc_flag
  _atom_site_refinement_flags_posn
  _atom_site_refinement_flags_adp
  _atom_site_refinement_flags_occupancy
  _atom_site_disorder_assembly
  _atom_site_disorder_group
 Au01 Au 0.11775(3) 0.68298(2) 0.32803(2) 0.01166(13) Uani 1 1 d . . . . .
 Au02 Au 0.14311(3) 0.69794(2) 0.17616(2) 0.01519(13) Uani 1 1 d . . . . .
 S003 S -0.1561(2) 0.58158(14) 0.35178(14) 0.0192(5) Uani 1 1 d . . . . .
 S004 S 0.1459(3) 0.81706(14) 0.19153(13) 0.0195(5) Uani 1 1 d . . . . .
 S005 S 0.1884(3) 0.91822(13) 0.30125(14) 0.0216(5) Uani 1 1 d . . . . .
 S006 S -0.0101(2) 0.45647(14) 0.35675(19) 0.0294(7) Uani 1 1 d . . . . .
 F007 F 0.5991(7) 0.6306(5) 0.4611(4) 0.044(2) Uani 1 1 d . . . . .
 F008 F 0.6784(6) 0.7885(5) 0.4536(4) 0.0360(18) Uani 1 1 d . . . . .
 N009 N 0.1610(7) 0.7866(4) 0.3273(4) 0.0124(15) Uani 1 1 d . . . . .
 C00A C 0.3265(9) 0.8045(5) 0.4086(5) 0.0141(18) Uani 1 1 d . . . . .
 C00B C 0.5616(10) 0.7927(6) 0.4395(6) 0.022(2) Uani 1 1 d . . . . .
 N00C N 0.0830(8) 0.5782(5) 0.3418(4) 0.0168(18) Uani 1 1 d . . . . .
 C1 C 0.5260(10) 0.7766(7) 0.3735(6) 0.024(2) Uani 1 1 d . . . . .
 H1 H 0.5809 0.7618 0.3397 0.028 Uiso 1 1 calc R U . . .
 C00E C -0.0158(10) 0.5476(5) 0.3484(5) 0.014(2) Uani 1 1 d . . . . .
 C00F C 0.4045(10) 0.7830(5) 0.3584(5) 0.019(2) Uani 1 1 d . . . . .
 H00F H 0.3765 0.7724 0.3137 0.022 Uiso 1 1 calc R U . . .
 C00G C 0.1852(9) 0.5306(5) 0.3366(6) 0.019(2) Uani 1 1 d . . . . .
 H00G H 0.2017 0.5209 0.2872 0.023 Uiso 1 1 calc R U . . .
 C00H C 0.4990(12) 0.6069(7) 0.4312(7) 0.031(3) Uani 1 1 d . . . . .
 C00I C 0.2927(10) 0.5905(7) 0.4330(6) 0.026(3) Uani 1 1 d . . . . .
 H00I H 0.2192 0.5958 0.4557 0.031 Uiso 1 1 calc R U . . .
 C00J C 0.2962(10) 0.5593(5) 0.3703(6) 0.015(2) Uani 1 1 d . . . . .
 C00K C 0.1618(8) 0.8309(5) 0.2773(5) 0.0118(18) Uani 1 1 d . . . . .
 C00L C 0.3962(12) 0.6151(7) 0.4651(7) 0.032(3) Uani 1 1 d . . . . .
 H00L H 0.3936 0.6367 0.5089 0.038 Uiso 1 1 calc R U . . .
 C00M C 0.4864(12) 0.8133(7) 0.4898(6) 0.029(3) Uani 1 1 d . . . . .
 H00M H 0.5147 0.8234 0.5345 0.035 Uiso 1 1 calc R U . . .
 C00N C 0.3677(11) 0.8193(6) 0.4746(5) 0.023(2) Uani 1 1 d . . . . .
 H00N H 0.3139 0.8335 0.5092 0.028 Uiso 1 1 calc R U . . .
 C00O C 0.4037(11) 0.5521(7) 0.3370(7) 0.033(3) Uani 1 1 d . . . . .
 H00O H 0.4066 0.5310 0.2930 0.039 Uiso 1 1 calc R U . . .
 C00P C 0.1976(9) 0.8169(5) 0.3943(5) 0.0147(19) Uani 1 1 d . . . . .
 H00P H 0.1501 0.7946 0.4315 0.018 Uiso 1 1 calc R U . . .
 C00Q C 0.5070(11) 0.5756(9) 0.3674(8) 0.039(4) Uani 1 1 d . . . . .
 H00Q H 0.5809 0.5704 0.3451 0.047 Uiso 1 1 calc R U . . .
 C00R C 0.1465(11) 0.4614(6) 0.3723(8) 0.034(3) Uani 1 1 d . . . . .
 H00A H 0.1634 0.4631 0.4220 0.040 Uiso 1 1 calc R U . . .
 H00B H 0.1877 0.4206 0.3521 0.040 Uiso 1 1 calc R U . . .
 C00S C 0.1655(11) 0.8955(6) 0.3903(6) 0.023(2) Uani 1 1 d . . . . .
 H00C H 0.2172 0.9236 0.4204 0.027 Uiso 1 1 calc R U . . .
 H00D H 0.0825 0.9033 0.4038 0.027 Uiso 1 1 calc R U . . .

loop_
  _atom_site_aniso_label
  _atom_site_aniso_U_11
  _atom_site_aniso_U_22
  _atom_site_aniso_U_33
  _atom_site_aniso_U_23
  _atom_site_aniso_U_13
  _atom_site_aniso_U_12
 Au01 0.00965(19) 0.00809(19) 0.0172(2) 0.00195(13) 0.00086(14) -0.00226(13)
 Au02 0.0125(2) 0.0155(2) 0.0176(2) -0.00124(15) -0.00213(15) -0.00399(15)
 S003 0.0134(11) 0.0145(10) 0.0297(13) 0.0062(10) 0.0008(10) -0.0017(10)
 S004 0.0250(12) 0.0140(10) 0.0196(11) 0.0032(9) -0.0052(10) -0.0054(10)
 S005 0.0293(14) 0.0096(10) 0.0259(12) 0.0028(10) -0.0029(11) -0.0050(11)
 S006 0.0189(13) 0.0113(12) 0.0581(19) 0.0063(13) -0.0004(12) -0.0040(11)
 F007 0.023(4) 0.060(5) 0.049(4) -0.014(4) -0.017(4) -0.004(4)
 F008 0.015(3) 0.056(5) 0.037(4) 0.006(4) -0.009(3) 0.000(3)
 N009 0.006(3) 0.013(4) 0.019(4) 0.001(3) -0.003(3) -0.002(3)
 C00A 0.015(4) 0.011(4) 0.017(4) 0.000(4) 0.000(4) -0.004(3)
 C00B 0.013(5) 0.023(6) 0.031(6) 0.000(5) -0.006(4) -0.004(4)
 N00C 0.017(4) 0.013(4) 0.021(4) 0.002(3) 0.005(3) 0.003(4)
 C1 0.014(5) 0.033(6) 0.024(5) -0.001(5) 0.003(4) 0.009(5)
 C00E 0.019(5) 0.010(5) 0.014(4) -0.001(4) -0.002(4) 0.000(4)
 C00F 0.017(5) 0.018(5) 0.021(5) -0.003(4) -0.004(4) -0.001(4)
 C00G 0.012(5) 0.012(4) 0.033(6) 0.001(4) 0.000(4) 0.003(4)
 C00H 0.029(6) 0.031(6) 0.032(6) -0.009(5) -0.016(5) 0.002(5)
 C00I 0.011(5) 0.041(7) 0.025(5) 0.002(5) 0.002(4) 0.002(5)
 C00J 0.016(5) 0.005(4) 0.023(5) 0.007(4) 0.003(4) 0.000(4)
 C00K 0.008(4) 0.011(4) 0.017(4) -0.004(4) -0.003(4) -0.001(3)
 C00L 0.025(6) 0.042(7) 0.029(6) -0.001(5) -0.007(5) 0.000(6)
 C00M 0.037(7) 0.037(8) 0.013(5) 0.001(5) -0.007(4) -0.005(6)
 C00N 0.022(5) 0.032(6) 0.016(5) -0.001(4) -0.001(4) 0.003(5)
 C00O 0.020(6) 0.039(7) 0.040(7) -0.016(6) -0.004(5) 0.001(6)
 C00P 0.017(5) 0.007(4) 0.020(5) -0.003(4) -0.002(4) -0.007(4)
 C00Q 0.006(5) 0.059(10) 0.053(8) -0.023(8) 0.002(5) -0.002(5)
 C00R 0.022(6) 0.017(5) 0.062(8) 0.012(5) 0.006(6) 0.006(5)
 C00S 0.029(6) 0.014(5) 0.025(5) -0.001(4) 0.005(5) 0.003(4)

_geom_special_details
;
 All esds (except the esd in the dihedral angle between two l.s. planes)
 are estimated using the full covariance matrix.  The cell esds are taken
 into account individually in the estimation of esds in distances, angles
 and torsion angles; correlations between esds in cell parameters are only
 used when they are defined by crystal symmetry.  An approximate (isotropic)
 treatment of cell esds is used for estimating esds involving l.s. planes.
;
loop_
  _geom_bond_atom_site_label_1
  _geom_bond_atom_site_label_2
  _geom_bond_distance
  _geom_bond_site_symmetry_2
  _geom_bond_publ_flag
 Au01 Au02 2.9934(6) . ?
 Au01 Au02 2.9763(5) 3 ?
 Au01 N009 2.037(8) . ?
 Au01 N00C 2.054(9) . ?
 Au02 Au01 2.9762(5) 3 ?
 Au02 S003 2.290(3) 3 ?
 Au02 S004 2.292(3) . ?
 S003 Au02 2.290(3) 3 ?
 S003 C00E 1.721(11) . ?
 S004 C00K 1.705(9) . ?
 S005 C00K 1.757(10) . ?
 S005 C00S 1.810(11) . ?
 S006 C00E 1.747(10) . ?
 S006 C00R 1.807(13) . ?
 F007 C00H 1.355(14) . ?
 F008 C00B 1.357(12) . ?
 N009 C00K 1.291(13) . ?
 N009 C00P 1.489(12) . ?
 C00A C00F 1.384(15) . ?
 C00A C00N 1.400(14) . ?
 C00A C00P 1.508(14) . ?
 C00B C1 1.386(16) . ?
 C00B C00M 1.360(18) . ?
 N00C C00E 1.271(14) . ?
 N00C C00G 1.476(12) . ?
 C1 H1 0.9500 . ?
 C1 C00F 1.416(15) . ?
 C00F H00F 0.9500 . ?
 C00G H00G 1.0000 . ?
 C00G C00J 1.524(15) . ?
 C00G C00R 1.555(15) . ?
 C00H C00L 1.35(2) . ?
 C00H C00Q 1.385(19) . ?
 C00I H00I 0.9500 . ?
 C00I C00J 1.362(17) . ?
 C00I C00L 1.411(17) . ?
 C00J C00O 1.390(16) . ?
 C00L H00L 0.9500 . ?
 C00M H00M 0.9500 . ?
 C00M C00N 1.384(17) . ?
 C00N H00N 0.9500 . ?
 C00O H00O 0.9500 . ?
 C00O C00Q 1.388(17) . ?
 C00P H00P 1.0000 . ?
 C00P C00S 1.544(14) . ?
 C00Q H00Q 0.9500 . ?
 C00R H00A 0.9900 . ?
 C00R H00B 0.9900 . ?
 C00S H00C 0.9900 . ?
 C00S H00D 0.9900 . ?

loop_
  _geom_angle_atom_site_label_1
  _geom_angle_atom_site_label_2
  _geom_angle_atom_site_label_3
  _geom_angle
  _geom_angle_site_symmetry_1
  _geom_angle_site_symmetry_3
  _geom_angle_publ_flag
 Au02 Au01 Au02 93.397(15) 3 . ?
 N009 Au01 Au02 98.4(2) . 3 ?
 N009 Au01 Au02 83.0(2) . . ?
 N009 Au01 N00C 172.4(4) . . ?
 N00C Au01 Au02 84.6(3) . 3 ?
 N00C Au01 Au02 103.9(2) . . ?
 Au01 Au02 Au01 85.553(15) 3 . ?
 S003 Au02 Au01 87.96(7) 3 3 ?
 S003 Au02 Au01 98.62(7) 3 . ?
 S003 Au02 S004 172.29(10) 3 . ?
 S004 Au02 Au01 88.06(6) . . ?
 S004 Au02 Au01 96.44(7) . 3 ?
 C00E S003 Au02 107.2(4) . 3 ?
 C00K S004 Au02 106.4(3) . . ?
 C00K S005 C00S 90.2(5) . . ?
 C00E S006 C00R 90.0(5) . . ?
 C00K N009 Au01 129.9(7) . . ?
 C00K N009 C00P 114.1(8) . . ?
 C00P N009 Au01 116.0(6) . . ?
 C00F C00A C00N 119.9(10) . . ?
 C00F C00A C00P 122.4(9) . . ?
 C00N C00A C00P 117.6(9) . . ?
 F008 C00B C1 117.5(11) . . ?
 F008 C00B C00M 119.0(11) . . ?
 C00M C00B C1 123.6(11) . . ?
 C00E N00C Au01 129.0(8) . . ?
 C00E N00C C00G 114.7(9) . . ?
 C00G N00C Au01 116.0(6) . . ?
 C00B C1 H1 121.4 . . ?
 C00B C1 C00F 117.3(10) . . ?
 C00F C1 H1 121.4 . . ?
 S003 C00E S006 113.9(6) . . ?
 N00C C00E S003 130.4(8) . . ?
 N00C C00E S006 115.7(8) . . ?
 C00A C00F C1 120.1(10) . . ?
 C00A C00F H00F 119.9 . . ?
 C1 C00F H00F 119.9 . . ?
 N00C C00G H00G 109.1 . . ?
 N00C C00G C00J 113.5(8) . . ?
 N00C C00G C00R 105.7(8) . . ?
 C00J C00G H00G 109.1 . . ?
 C00J C00G C00R 110.2(9) . . ?
 C00R C00G H00G 109.1 . . ?
 F007 C00H C00Q 118.5(12) . . ?
 C00L C00H F007 118.3(12) . . ?
 C00L C00H C00Q 123.2(12) . . ?
 C00J C00I H00I 119.3 . . ?
 C00J C00I C00L 121.3(11) . . ?
 C00L C00I H00I 119.3 . . ?
 C00I C00J C00G 121.4(10) . . ?
 C00I C00J C00O 119.3(11) . . ?
 C00O C00J C00G 119.2(10) . . ?
 S004 C00K S005 115.2(5) . . ?
 N009 C00K S004 129.9(7) . . ?
 N009 C00K S005 114.8(7) . . ?
 C00H C00L C00I 117.6(11) . . ?
 C00H C00L H00L 121.2 . . ?
 C00I C00L H00L 121.2 . . ?
 C00B C00M H00M 120.6 . . ?
 C00B C00M C00N 118.8(11) . . ?
 C00N C00M H00M 120.6 . . ?
 C00A C00N H00N 119.8 . . ?
 C00M C00N C00A 120.4(11) . . ?
 C00M C00N H00N 119.8 . . ?
 C00J C00O H00O 119.7 . . ?
 C00Q C00O C00J 120.6(12) . . ?
 C00Q C00O H00O 119.7 . . ?
 N009 C00P C00A 111.9(8) . . ?
 N009 C00P H00P 108.8 . . ?
 N009 C00P C00S 105.4(8) . . ?
 C00A C00P H00P 108.8 . . ?
 C00A C00P C00S 113.0(9) . . ?
 C00S C00P H00P 108.8 . . ?
 C00H C00Q C00O 117.9(12) . . ?
 C00H C00Q H00Q 121.0 . . ?
 C00O C00Q H00Q 121.0 . . ?
 S006 C00R H00A 110.9 . . ?
 S006 C00R H00B 110.9 . . ?
 C00G C00R S006 104.3(8) . . ?
 C00G C00R H00A 110.9 . . ?
 C00G C00R H00B 110.9 . . ?
 H00A C00R H00B 108.9 . . ?
 S005 C00S H00C 110.9 . . ?
 S005 C00S H00D 110.9 . . ?
 C00P C00S S005 104.3(7) . . ?
 C00P C00S H00C 110.9 . . ?
 C00P C00S H00D 110.9 . . ?
 H00C C00S H00D 108.9 . . ?

loop_
  _geom_torsion_atom_site_label_1
  _geom_torsion_atom_site_label_2
  _geom_torsion_atom_site_label_3
  _geom_torsion_atom_site_label_4
  _geom_torsion
  _geom_torsion_site_symmetry_1
  _geom_torsion_site_symmetry_2
  _geom_torsion_site_symmetry_3
  _geom_torsion_site_symmetry_4
  _geom_torsion_publ_flag
 Au01 N009 C00K S004 -9.5(14) . . . . ?
 Au01 N009 C00K S005 172.8(5) . . . . ?
 Au01 N009 C00P C00A 84.3(8) . . . . ?
 Au01 N009 C00P C00S -152.5(7) . . . . ?
 Au01 N00C C00E S003 -2.9(15) . . . . ?
 Au01 N00C C00E S006 178.2(5) . . . . ?
 Au01 N00C C00G C00J 40.5(11) . . . . ?
 Au01 N00C C00G C00R 161.3(8) . . . . ?
 Au02 S003 C00E S006 -171.7(4) 3 . . . ?
 Au02 S003 C00E N00C 9.4(11) 3 . . . ?
 Au02 S004 C00K S005 170.9(4) . . . . ?
 Au02 S004 C00K N009 -6.7(10) . . . . ?
 F007 C00H C00L C00I 179.7(12) . . . . ?
 F007 C00H C00Q C00O -179.4(14) . . . . ?
 F008 C00B C1 C00F -178.3(10) . . . . ?
 F008 C00B C00M C00N 178.3(11) . . . . ?
 N009 C00P C00S S005 -33.8(9) . . . . ?
 C00A C00P C00S S005 88.7(9) . . . . ?
 C00B C1 C00F C00A -0.1(17) . . . . ?
 C00B C00M C00N C00A -0.1(19) . . . . ?
 N00C C00G C00J C00I 44.2(14) . . . . ?
 N00C C00G C00J C00O -137.2(11) . . . . ?
 N00C C00G C00R S006 31.4(11) . . . . ?
 C1 C00B C00M C00N -1(2) . . . . ?
 C00E S006 C00R C00G -25.3(9) . . . . ?
 C00E N00C C00G C00J -145.3(10) . . . . ?
 C00E N00C C00G C00R -24.4(13) . . . . ?
 C00F C00A C00N C00M 0.8(17) . . . . ?
 C00F C00A C00P N009 14.3(13) . . . . ?
 C00F C00A C00P C00S -104.5(11) . . . . ?
 C00G N00C C00E S003 -176.3(8) . . . . ?
 C00G N00C C00E S006 4.8(12) . . . . ?
 C00G C00J C00O C00Q -177.8(13) . . . . ?
 C00I C00J C00O C00Q 1(2) . . . . ?
 C00J C00G C00R S006 154.4(8) . . . . ?
 C00J C00I C00L C00H 0(2) . . . . ?
 C00J C00O C00Q C00H -1(2) . . . . ?
 C00K S005 C00S C00P 26.5(8) . . . . ?
 C00K N009 C00P C00A -95.6(10) . . . . ?
 C00K N009 C00P C00S 27.6(11) . . . . ?
 C00L C00H C00Q C00O 0(2) . . . . ?
 C00L C00I C00J C00G 178.0(11) . . . . ?
 C00L C00I C00J C00O -0.5(19) . . . . ?
 C00M C00B C1 C00F 0.8(19) . . . . ?
 C00N C00A C00F C1 -0.7(16) . . . . ?
 C00N C00A C00P N009 -169.1(9) . . . . ?
 C00N C00A C00P C00S 72.1(12) . . . . ?
 C00P N009 C00K S004 170.3(7) . . . . ?
 C00P N009 C00K S005 -7.3(11) . . . . ?
 C00P C00A C00F C1 175.8(10) . . . . ?
 C00P C00A C00N C00M -175.9(11) . . . . ?
 C00Q C00H C00L C00I 0(2) . . . . ?
 C00R S006 C00E S003 -165.5(7) . . . . ?
 C00R S006 C00E N00C 13.6(9) . . . . ?
 C00R C00G C00J C00I -74.1(13) . . . . ?
 C00R C00G C00J C00O 104.5(13) . . . . ?
 C00S S005 C00K S004 169.4(6) . . . . ?
 C00S S005 C00K N009 -12.5(8) . . . . ?

_smtbx_masks_special_details       ?
loop_
  _smtbx_masks_void_nr
  _smtbx_masks_void_average_x
  _smtbx_masks_void_average_y
  _smtbx_masks_void_average_z
  _smtbx_masks_void_volume
  _smtbx_masks_void_count_electrons
  _smtbx_masks_void_content
 1 0.000 0.173 0.250 21.8 5.6 ?
 2 0.143 0.500 0.000 19.2 5.9 ?
 3 -0.143 0.500 0.500 19.2 6.4 ?
 4 0.000 0.827 0.750 21.8 4.5 ?
 5 0.357 0.000 0.500 19.2 6.4 ?
 6 0.500 0.327 0.750 21.8 4.5 ?
 7 0.500 0.673 0.250 21.8 5.6 ?
 8 0.643 0.000 0.000 19.2 5.9 ?

_smtbx_masks_void_probe_radius     1.2
_smtbx_masks_void_truncation_radius  1.2
_shelx_res_file
;
TITL hy_a.res in C222(1)
REM Old TITL HY in C222(1)
REM SHELXT solution in C222(1)
REM R1 0.064, Rweak 0.026, Alpha 0.005, Orientation as input
REM Flack x = -0.011 ( 0.008 ) from Parsons' quotients
REM Formula found by SHELXT: Au2 S4 C17 N4 F2
CELL 1.54184 11.3524 19.0724 19.5289 90 90 90
ZERR 4 0.0001 0.0001 0.0002 0 0 0
LATT -7
SYMM -X,-Y,0.5+Z
SYMM -X,+Y,0.5-Z
SYMM +X,-Y,-Z
SFAC C H Au F N S
UNIT 144 112 16 16 16 32

L.S. 4 0 0
PLAN  4
SIZE 0.1 0.1 0.1
TEMP -73.15
CONF
list 4
MORE -1
BOND $H
ABIN
fmap 2 53
acta
OMIT 0 2 0
REM <olex2.extras>
REM <HklSrc "%.\\Au4-SF.hkl">
REM </olex2.extras>

WGHT    0.063000   22.315599
FVAR       0.10039
AU01  3    0.117753    0.682980    0.328035    11.00000    0.00965    0.00809 =
         0.01724    0.00195    0.00086   -0.00226
AU02  3    0.143111    0.697940    0.176164    11.00000    0.01247    0.01550 =
         0.01760   -0.00124   -0.00213   -0.00399
S003  6   -0.156067    0.581579    0.351783    11.00000    0.01340    0.01446 =
         0.02970    0.00624    0.00084   -0.00168
S004  6    0.145852    0.817064    0.191525    11.00000    0.02501    0.01400 =
         0.01958    0.00319   -0.00522   -0.00541
S005  6    0.188421    0.918224    0.301252    11.00000    0.02928    0.00963 =
         0.02589    0.00282   -0.00291   -0.00504
S006  6   -0.010148    0.456466    0.356752    11.00000    0.01889    0.01129 =
         0.05808    0.00631   -0.00042   -0.00401
F007  4    0.599076    0.630607    0.461148    11.00000    0.02300    0.05978 =
         0.04861   -0.01402   -0.01740   -0.00369
F008  4    0.678409    0.788468    0.453612    11.00000    0.01512    0.05565 =
         0.03716    0.00618   -0.00891    0.00030
N009  5    0.160961    0.786612    0.327315    11.00000    0.00565    0.01261 =
         0.01888    0.00107   -0.00293   -0.00165
C00A  1    0.326468    0.804526    0.408607    11.00000    0.01450    0.01112 =
         0.01681    0.00020    0.00014   -0.00360
C00B  1    0.561612    0.792711    0.439477    11.00000    0.01263    0.02266 =
         0.03089    0.00008   -0.00625   -0.00373
N00C  5    0.083029    0.578221    0.341798    11.00000    0.01656    0.01333 =
         0.02063    0.00230    0.00513    0.00286
C1    1    0.526014    0.776561    0.373471    11.00000    0.01434    0.03250 =
         0.02423   -0.00060    0.00304    0.00900
AFIX  43
H1    2    0.580901    0.761794    0.339701    11.00000   -1.20000
AFIX   0
C00E  1   -0.015776    0.547622    0.348403    11.00000    0.01906    0.01007 =
         0.01426   -0.00122   -0.00227    0.00031
C00F  1    0.404486    0.782966    0.358408    11.00000    0.01719    0.01751 =
         0.02108   -0.00288   -0.00422   -0.00079
AFIX  43
H00F  2    0.376453    0.772439    0.313741    11.00000   -1.20000
AFIX   0
C00G  1    0.185164    0.530617    0.336632    11.00000    0.01194    0.01202 =
         0.03345    0.00146   -0.00031    0.00251
AFIX  13
H00G  2    0.201722    0.520910    0.287240    11.00000   -1.20000
AFIX   0
C00H  1    0.499016    0.606933    0.431180    11.00000    0.02862    0.03087 =
         0.03234   -0.00933   -0.01553    0.00243
C00I  1    0.292726    0.590524    0.433047    11.00000    0.01120    0.04082 =
         0.02484    0.00238    0.00217    0.00166
AFIX  43
H00I  2    0.219179    0.595806    0.455672    11.00000   -1.20000
AFIX   0
C00J  1    0.296222    0.559338    0.370321    11.00000    0.01610    0.00520 =
         0.02321    0.00665    0.00273    0.00005
C00K  1    0.161849    0.830867    0.277277    11.00000    0.00826    0.01055 =
         0.01658   -0.00424   -0.00258   -0.00091
C00L  1    0.396192    0.615134    0.465078    11.00000    0.02488    0.04205 =
         0.02888   -0.00073   -0.00726    0.00007
AFIX  43
H00L  2    0.393636    0.636696    0.508905    11.00000   -1.20000
AFIX   0
C00M  1    0.486364    0.813295    0.489779    11.00000    0.03721    0.03740 =
         0.01319    0.00146   -0.00673   -0.00544
AFIX  43
H00M  2    0.514711    0.823363    0.534481    11.00000   -1.20000
AFIX   0
C00N  1    0.367692    0.819305    0.474630    11.00000    0.02216    0.03207 =
         0.01619   -0.00088   -0.00066    0.00347
AFIX  43
H00N  2    0.313910    0.833533    0.509211    11.00000   -1.20000
AFIX   0
C00O  1    0.403745    0.552150    0.336962    11.00000    0.01972    0.03909 =
         0.03982   -0.01581   -0.00443    0.00108
AFIX  43
H00O  2    0.406567    0.530981    0.292959    11.00000   -1.20000
AFIX   0
C00P  1    0.197614    0.816894    0.394285    11.00000    0.01710    0.00738 =
         0.01975   -0.00285   -0.00156   -0.00713
AFIX  13
H00P  2    0.150072    0.794593    0.431486    11.00000   -1.20000
AFIX   0
C00Q  1    0.507014    0.575619    0.367358    11.00000    0.00566    0.05927 =
         0.05312   -0.02346    0.00216   -0.00182
AFIX  43
H00Q  2    0.580876    0.570364    0.345076    11.00000   -1.20000
AFIX   0
C00R  1    0.146526    0.461421    0.372260    11.00000    0.02174    0.01721 =
         0.06169    0.01209    0.00591    0.00577
AFIX  23
H00A  2    0.163406    0.463103    0.421968    11.00000   -1.20000
H00B  2    0.187671    0.420580    0.352088    11.00000   -1.20000
AFIX   0
C00S  1    0.165501    0.895478    0.390262    11.00000    0.02919    0.01403 =
         0.02480   -0.00127    0.00481    0.00265
AFIX  23
H00C  2    0.217159    0.923649    0.420448    11.00000   -1.20000
H00D  2    0.082462    0.903252    0.403756    11.00000   -1.20000
AFIX   0
HKLF 4

REM  hy_a.res in C222(1)
REM R1 =  0.0354 for    4306 Fo > 4sig(Fo)  and  0.0355 for all    4310 data
REM    253 parameters refined using      0 restraints

END

WGHT      0.0631     22.0440

REM Highest difference peak  1.453,  deepest hole -4.399,  1-sigma level  0.489
Q1    1   0.0000  0.7432  0.2500  10.50000  0.05    1.45
Q2    1   0.2557  0.7348  0.2572  11.00000  0.05    1.18
Q3    1   0.0145  0.6738  0.2549  11.00000  0.05    1.07
Q4    1   0.4801  0.8533  0.5955  11.00000  0.05    1.03
;
_shelx_res_checksum                1408
_shelx_hkl_file
;
   0   0   1    1.07    0.22
   0   0  -1    1.22    0.15
   0   0   2 2547.57   29.76
   0   0  -2 2700.50   29.09
   0   0   3    0.52    0.53
   0   0  -3    6.92    0.62
   0   0  -4 3294.91   38.29
   0   0  -4 3475.16   38.32
   0   0  -5    4.19    0.75
   0   0  -5    3.63    0.72
   0   0  -6 8986.13   98.65
   0   0  -7    3.20    0.84
   0   0  -7    1.25    0.73
   0   0  -8 5078.56   59.77
   0   0  -9    1.40    0.84
   0   0 -10  359.21    9.40
   0   0 -10  362.83    9.28
   0   0 -11    1.15    0.95
   0   0 -11    2.01    1.10
   0   0 -12 2770.68   40.10
   0   0 -12 2783.49   39.58
   0   0  13    3.50    1.86
   0   0 -13    1.22    1.30
   0   0 -13    3.36    1.49
   0   0 -14 3039.27   46.37
   0   0  14 2933.00   48.17
   0   0 -14 2979.17   45.24
   0   0 -15    0.98    1.38
   0   0  15    1.31    1.32
   0   0 -15    0.70    1.19
   0   0  15    4.16    2.23
   0   0  16  158.23    9.81
   0   0 -16  159.10    8.83
   0   0  16  154.98    8.43
   0   0 -16  156.51    8.91
   0   0  17    2.78    2.17
   0   0 -18  699.03   19.93
   0   0  18  660.23   22.40
   0   0  19    1.34    2.60
   0   0 -19    1.53    1.99
   0   0 -20 1360.87   29.70
   0   0  20 1319.60   33.71
   0   0  21    2.04    2.48
   0   0 -21    0.13    1.99
   0   0 -22  296.73   11.84
   0   0  22  306.24   14.19
   0   0  23    0.71    2.05
   0   0 -23    2.12    1.54
   0   0 -24  105.00    5.13
   0   2   0 2511.70   27.27
   0   2   1 1572.79   19.05
   0   2  -1 1785.70   19.10
   0   2   2  732.78    9.89
   0   2  -2  768.70    9.64
   0  -2  -2  743.27    8.54
   0   2  -2  777.24    9.83
   0   2   3   19.70    1.25
   0  -2  -3   11.95    0.79
   0  -2   3   13.84    0.85
   0   2  -3   19.65    1.11
   0  -2   3   14.92    0.99
   0  -2  -3   14.66    0.70
   0   2  -3   15.94    1.06
   0   2   4    8.32    1.04
   0  -2  -4    9.34    0.71
   0  -2   4   21.11    1.02
   0   2  -4    6.76    0.82
   0  -2   4   19.43    1.08
   0  -2  -4   12.64    0.91
   0   2  -4    7.41    0.90
   0   2   5 2297.59   29.89
   0  -2   5 2678.66   27.71
   0   2  -5 2524.90   29.05
   0  -2   5 2526.86   27.19
   0  -2  -5 2470.10   27.74
   0   2  -5 2400.49   29.14
   0   2   6 2685.06   32.91
   0  -2  -6 2676.45   30.00
   0   2  -6 2792.98   31.55
   0  -2  -6 2833.71   31.33
   0   2  -7 3936.77   46.33
   0  -2  -7 3889.63   45.99
   0   2  -8 3425.79   42.05
   0  -2  -8 3310.71   41.51
   0  -2  -9   17.81    1.73
   0   2  -9   20.90    2.22
   0   2  -9   20.17    2.07
   0  -2  -9   16.09    1.82
   0  -2 -10   94.02    4.14
   0   2 -10   89.94    4.69
   0   2 -10   91.62    4.60
   0  -2 -10   87.61    4.40
   0   2 -11 2172.92   33.24
   0  -2 -11 2268.25   31.50
   0   2 -11 2123.66   32.67
   0  -2 -11 2210.92   32.70
   0   2 -12 1989.92   31.76
   0  -2 -12 1981.22   29.66
   0  -2  12 1928.53   33.00
   0  -2 -12 1996.64   31.19
   0   2 -12 1942.73   31.17
   0   2 -13 1968.37   33.41
   0  -2 -13 2130.59   33.94
   0  -2  13 2001.46   35.34
   0   2  13 1922.37   35.32
   0   2 -13 2100.09   34.72
   0  -2 -13 2022.42   31.65
   0  -2 -14 3072.54   46.37
   0  -2  14 2995.83   48.05
   0   2 -14 3159.11   47.37
   0  -2 -14 3028.58   44.23
   0   2  15  377.39   12.91
   0   2 -15  444.40   16.06
   0  -2 -15  443.31   14.64
   0   2 -15  432.95   14.33
   0   2  15  409.32   15.38
   0  -2  15  438.54   15.41
   0   2 -15  426.86   14.78
   0   2  16  218.20    9.90
   0   2 -16  256.24   11.97
   0   2  16  224.24   11.85
   0   2 -16  229.56   10.69
   0  -2 -16  251.08   11.32
   0   2 -16  260.57   12.65
   0  -2 -16  249.08   12.29
   0  -2 -17  324.57   14.32
   0   2 -17  306.34   14.33
   0   2  17  255.84   10.98
   0  -2 -17  284.37   12.12
   0   2  17  274.53   13.75
   0  -2 -18  794.44   23.47
   0   2 -18  772.62   23.64
   0   2  18  650.34   22.50
   0   2  18  672.48   18.76
   0  -2 -18  716.44   20.40
   0   2 -19 1054.46   25.28
   0  -2 -19 1073.64   26.08
   0  -2 -19 1239.92   30.11
   0   2 -19 1206.95   30.29
   0   2  19 1025.84   29.12
   0   2 -20 1289.65   28.55
   0  -2 -20 1364.17   30.03
   0   2  20 1214.91   32.61
   0   2 -20 1404.50   32.64
   0  -2 -20 1499.57   33.29
   0   2 -21  604.06   17.86
   0  -2 -21  669.62   19.48
   0   2  21  633.59   21.94
   0   2 -21  665.78   20.64
   0  -2 -21  718.47   21.28
   0  -2  21  750.12   22.04
   0  -2 -22  385.72   14.24
   0   2 -22  362.04   13.63
   0   2  22  363.93   15.43
   0  -2 -22  371.72   13.35
   0   2 -22  337.94   12.11
   0  -2 -23   14.27    2.75
   0   2 -23   16.44    2.81
   0   2  23   17.89    3.47
   0  -2 -23   15.76    2.85
   0   2 -23   13.84    2.45
   0  -2 -24  106.60    5.50
   0   2 -24   93.52    4.97
   0  -2 -24  102.95    5.33
   0  -4   0    3.32    0.77
   0   4   0    4.26    0.55
   0  -4  -1 2655.34   27.73
   0  -4   1 2611.25   27.68
   0  -4   2  167.39    4.07
   0  -4   2  177.09    4.15
   0   4   3  930.98   13.33
   0   4  -3  833.12   12.70
   0  -4   3 1160.66   14.14
   0  -4  -3  954.87   13.50
   0  -4   3 1061.66   14.71
   0  -4   4  207.92    4.78
   0  -4  -4  189.07    4.55
   0   4   4  186.27    4.81
   0   4  -4  185.95    4.53
   0  -4   4  211.65    5.28
   0  -4  -5 2712.50   36.73
   0  -4   5 3506.46   37.82
   0   4  -5 3154.61   37.96
   0  -4   5 3131.62   37.97
   0  -4  -5 3906.48   39.06
   0   4   5 2894.04   38.20
   0   4   6  121.79    4.43
   0  -4   6  142.62    4.13
   0  -4  -6  122.17    3.03
   0  -4   6  124.76    3.78
   0  -4  -6  147.59    4.14
   0   4  -6  120.03    4.07
   0   4   7 3927.33   51.59
   0  -4   7 4928.29   50.24
   0  -4  -7 5111.76   49.55
   0  -4   7 4076.98   48.57
   0  -4  -7 4547.04   48.14
   0   4  -7 3992.44   50.43
   0  -4  -7 4175.59   50.31
   0  -4  -8    3.85    0.77
   0  -4  -8    4.88    0.85
   0   4  -8    1.98    1.06
   0  -4  -8    4.26    1.08
   0   4   8    1.87    1.06
   0   4  -8    5.12    1.22
   0  -4  -9 1560.24   21.24
   0   4  -9 1611.89   25.07
   0  -4 -10   16.39    1.68
   0   4 -10   41.47    3.18
   0  -4 -11  893.53   15.29
   0   4 -11  810.43   17.10
   0   4  12   52.26    4.63
   0  -4  12   63.25    4.83
   0   4 -12   55.47    4.29
   0  -4  12   54.23    5.65
   0   4  13 3500.10   54.47
   0  -4  13 3993.49   54.95
   0   4 -13 3680.01   52.02
   0  -4  13 3306.97   58.26
   0  -4 -13 2787.73   67.19
   0   4 -13 4149.82   55.93
   0  -4  14   16.59    3.16
   0   4  14   15.15    3.18
   0  -4 -14   19.89    3.11
   0   4 -14   12.99    2.53
   0   4 -14   15.32    3.11
   0   4  15 1337.28   28.13
   0   4 -15 1771.96   34.45
   0  -4  15 1605.62   32.53
   0   4  15 1517.56   32.87
   0  -4 -15 1560.63   30.24
   0  -4 -15 1729.69   31.79
   0   4 -15 1412.43   29.14
   0   4 -15 1612.17   34.18
   0  -4 -16   24.56    4.15
   0   4 -16   20.83    4.07
   0   4  16   18.28    3.73
   0  -4  16   20.43    3.75
   0   4  16   15.78    2.90
   0  -4 -16   26.90    3.82
   0  -4 -17  122.48   15.94
   0   4 -17  160.78   10.35
   0  -4 -17  169.57   10.21
   0   4  17  147.78   10.04
   0  -4  17  178.71   10.42
   0   4  17  135.03    7.80
   0  -4 -17  158.92    9.18
   0   4 -18   10.95    3.55
   0   4  18   10.54    2.57
   0  -4 -18   11.91    3.39
   0   4  18   11.51    3.61
   0  -4  18   12.33    3.44
   0  -4 -18   11.73    3.08
   0  -4 -18    9.98    6.36
   0  -4 -19 1779.80   35.68
   0  -4 -19 1989.44   38.86
   0   4 -19 1878.86   38.98
   0   4  19 1654.88   38.53
   0  -4  19 1834.48   38.61
   0  -4  20   34.89    5.17
   0   4  20   30.65    5.17
   0   4 -20   26.11    3.83
   0  -4 -20   34.37    4.63
   0  -4 -20   22.87    7.60
   0  -4 -20   37.19    5.08
   0   4 -20   34.91    4.97
   0  -4  20   37.85    5.41
   0  -4 -21 1221.28   27.08
   0  -4  21 1330.72   30.18
   0   4  21 1135.42   29.25
   0   4 -21 1185.78   27.36
   0  -4 -21 1319.30   28.65
   0  -4  21 1275.42   29.69
   0  -4 -22   38.44    4.43
   0   4 -22   31.74    3.95
   0   4 -22   28.27    3.32
   0  -4 -22   35.35    4.24
   0  -4  22   36.86    4.50
   0  -4  22   37.28    4.70
   0   4  22   35.97    4.82
   0  -4 -23   12.05    2.41
   0   4 -23   10.13    2.16
   0  -4 -23   10.24    2.40
   0  -4 -23   10.11    1.91
   0   4 -24    3.27    1.09
   0  -4 -24    3.69    1.34
   0  -6   0 1402.23   20.08
   0  -6   0 1437.90   18.95
   0   6  -1 1808.52   21.96
   0  -6   1 1883.94   25.08
   0   6  -2  679.44   10.97
   0  -6  -2  746.60   13.08
   0  -6   2  678.48   12.68
   0  -6   2  746.56   12.06
   0  -6  -2  721.52   11.89
   0  -6   2  705.96   11.65
   0   6  -3  920.44   14.37
   0  -6   3  927.53   15.86
   0  -6  -3  988.43   16.27
   0  -6  -3  882.37   14.67
   0  -6   3  980.43   15.14
   0  -6   3  975.41   14.79
   0   6  -4   11.56    1.47
   0  -6   4   18.71    1.92
   0  -6  -4   11.50    1.65
   0  -6  -4   10.45    1.40
   0  -6   4   21.71    1.87
   0  -6   4   13.97    1.57
   0   6   4    9.68    1.20
   0   6  -5 3132.19   38.77
   0  -6   5 2817.65   38.71
   0  -6  -5 3417.56   39.67
   0  -6   5 3539.17   38.96
   0  -6  -5 2854.31   37.60
   0   6   5 2661.77   37.04
   0   6   6 1567.27   23.24
   0   6  -6 1787.21   24.69
   0  -6   6 1614.71   23.54
   0  -6  -6 2013.57   25.15
   0  -6  -6 1393.36   22.28
   0  -6   6 1826.81   23.93
   0   6  -6 1419.12   22.00
   0   6   7 2131.59   31.23
   0   6  -7 2554.03   33.35
   0  -6  -7 2731.55   31.95
   0  -6   7 2041.98   30.06
   0  -6  -7 1929.28   30.08
   0  -6   7 2832.59   32.84
   0   6  -7 2042.19   30.14
   0  -6  -7 2546.75   30.75
   0   6   8 1269.58   22.29
   0   6  -8 1499.39   23.99
   0  -6  -8 1506.90   21.57
   0  -6  -8 1459.39   21.62
   0   6  -8 1249.36   21.29
   0  -6   8 1650.67   23.32
   0   6   9  726.05   15.75
   0   6  -9  714.13   14.80
   0  -6  -9  853.48   15.25
   0   6  -9  848.41   17.32
   0   6 -10   62.41    3.98
   0  -6 -10   83.82    4.45
   0   6 -10   75.50    4.97
   0  -6  10   74.99    6.72
   0   6 -11  968.62   20.86
   0  -6 -11  922.15   18.22
   0   6 -11  743.67   16.96
   0  -6 -11  800.12   30.15
   0  -6  11 1070.85   20.27
   0  -6  11  891.25   25.05
   0   6 -12 1517.57   29.08
   0  -6 -12 1503.47   26.16
   0  -6 -12 1248.23   40.36
   0  -6 -12 1274.49   45.83
   0  -6  12 1605.06   27.92
   0   6  12 1335.45   27.16
   0  -6  12 1316.92   32.54
   0   6 -13 2893.53   46.29
   0  -6  13 2968.10   44.13
   0   6  13 2431.56   43.14
   0  -6 -13 2922.56   42.60
   0  -6 -13 2372.83   67.93
   0  -6 -13 2268.96   59.06
   0  -6  13 2426.08   49.05
   0   6 -14 1799.81   35.62
   0  -6  14 1971.52   34.39
   0   6  14 1609.85   33.68
   0  -6 -14 1450.35   46.40
   0  -6 -14 1490.69   54.26
   0  -6 -14 1804.23   32.54
   0  -6 -14 1815.31   33.00
   0  -6  14 1656.62   38.74
   0  -6  15  728.29   19.95
   0   6  15  657.10   20.19
   0   6 -15  646.73   20.53
   0  -6 -15  524.55   27.16
   0  -6 -15  573.79   33.94
   0  -6 -15  745.78   19.46
   0  -6 -16   53.40    5.52
   0   6 -16   43.34    5.54
   0  -6 -16   38.66    9.70
   0   6  16   40.64    5.34
   0  -6  16   47.98    5.33
   0   6  16   36.89    4.17
   0   6 -17  197.60   11.24
   0  -6 -17  198.88   10.57
   0   6  17  180.58   10.97
   0  -6  17  216.95   11.20
   0  -6 -17  188.28   19.60
   0   6  17  164.84    8.42
   0   6  18  513.73   19.35
   0  -6  18  607.01   19.44
   0  -6 -18  466.21   30.05
   0  -6 -18  653.82   19.59
   0   6 -18  569.34   19.39
   0  -6  18  585.72   21.20
   0  -6 -19 1299.09   29.17
   0  -6  19 1471.08   31.70
   0   6  19 1203.51   31.06
   0  -6 -19 1143.76   45.27
   0   6 -19 1276.99   30.08
   0  -6 -19 1471.86   30.87
   0  -6  19 1348.60   33.15
   0  -6 -20  943.70   23.45
   0   6  20  844.53   24.51
   0  -6  20 1024.43   25.18
   0  -6  20  891.76   21.41
   0  -6 -20  742.31   33.75
   0  -6  20  957.89   25.98
   0   6 -20  899.91   23.23
   0  -6 -20 1003.69   23.85
   0   6 -21  543.54   16.22
   0  -6 -21  601.68   17.46
   0  -6  21  620.71   18.90
   0  -6  21  671.39   18.87
   0   6  21  545.68   17.86
   0  -6  22  208.37    9.29
   0  -6  22  196.46    9.21
   0  -6 -22  184.76    8.64
   0  -6 -22  188.81    8.21
   0  -6 -23    7.37    1.92
   0  -6 -23    7.60    1.68
   0   6 -23    3.00    1.20
   0  -8   0 9261.50   96.90
   0  -8   0 9999.00   95.32
   0   8   0 8015.59   90.45
   0  -8   1   81.65    4.56
   0   8  -1   77.07    2.86
   0   8   1   71.75    2.84
   0  -8  -1   81.43    4.10
   0  -8  -2 3489.44   42.66
   0  -8   2 3076.84   41.30
   0  -8  -2 3398.71   40.46
   0  -8   2 3612.58   40.94
   0   8  -2 3254.31   38.71
   0  -8  -3    2.00    1.20
   0  -8   3    1.34    1.14
   0  -8   3    1.39    0.95
   0  -8  -3    1.63    0.95
   0  -8   3    1.10    0.91
   0  -8   4 1453.20   24.13
   0  -8  -4 1636.75   25.13
   0  -8   4 1681.46   23.30
   0   8   4 1233.69   20.52
   0  -8   4 1752.82   24.36
   0  -8  -4 1459.68   23.31
   0   8  -4 1655.74   23.56
   0   8  -5  186.11    6.53
   0  -8  -5  176.13    6.69
   0  -8   5  166.47    6.47
   0  -8   5  173.03    5.91
   0   8   5  128.65    4.73
   0  -8   5  175.66    6.20
   0  -8  -5  144.83    5.73
   0   8  -6 6749.64   75.38
   0  -8  -6 6891.02   75.47
   0  -8   6 7355.44   74.54
   0  -8  -6 5749.12   73.06
   0  -8   6 7323.33   75.60
   0   8  -7   31.64    3.08
   0  -8   7   22.62    2.42
   0  -8  -7   35.17    2.96
   0  -8  -7   35.46    2.47
   0  -8   7   37.19    3.03
   0   8   7   28.34    2.46
   0  -8  -7   23.69    2.56
   0  -8   7   32.77    2.97
   0   8  -8 3130.36   44.55
   0  -8  -8 3197.71   42.47
   0  -8  -8 3207.57   40.79
   0   8  -9   20.70    2.91
   0  -8  -9   23.30    2.32
   0  -8   9   21.01    2.56
   0  -8  -9   20.09    5.49
   0  -8  -9   19.65    6.09
   0  -8  10    8.55    1.83
   0   8 -10   11.00    2.37
   0  -8  10    5.88    2.67
   0  -8 -10    4.76    3.71
   0  -8 -10    8.18    5.66
   0  -8 -11   83.05    4.95
   0  -8 -11   68.98    9.79
   0  -8 -11   81.17   12.16
   0   8 -11   71.14    5.73
   0  -8  11   82.84    7.87
   0  -8 -12 2949.34   41.78
   0  -8  12 2454.10   50.72
   0  -8 -12 2206.87   59.03
   0  -8 -12 2445.82   69.71
   0  -8  12 2791.03   42.36
   0   8 -12 2780.97   45.97
   0  -8  13   27.87    3.62
   0  -8  13   24.87    3.24
   0  -8 -13   31.29    3.98
   0  -8  13   31.88    3.57
   0  -8 -13   30.42    3.50
   0  -8 -13   23.63    8.19
   0  -8 -13   21.55    6.23
   0  -8  13   25.90    4.46
   0   8 -13   40.95    4.95
   0   8 -13   19.46    3.55
   0  -8  13   28.93    5.28
   0  -8 -14 2031.85   36.94
   0  -8  14 2148.17   37.03
   0  -8 -14 1862.40   62.77
   0  -8 -14 1646.19   51.17
   0   8 -14 2104.02   40.82
   0   8 -14 1701.21   36.34
   0  -8  14 1859.74   43.19
   0  -8  14 1948.47   41.32
   0  -8 -14 2107.66   35.76
   0  -8  14 2107.21   35.16
   0   8 -15    4.33    2.34
   0  -8  15    3.97    2.87
   0  -8 -15    2.30    2.00
   0  -8  15    1.68    1.87
   0  -8  15    0.57    2.18
   0  -8 -15    2.13    5.59
   0  -8 -15    1.11    3.15
   0  -8  16  160.73    9.14
   0   8 -16  117.08    8.21
   0  -8 -16  138.51    8.13
   0  -8 -16  135.34    8.56
   0  -8  16  144.03    9.01
   0  -8 -16  141.68   17.48
   0  -8 -16  105.88   12.43
   0   8 -17   11.33    2.96
   0  -8 -17    9.77    2.43
   0  -8  17   15.05    3.28
   0  -8 -17   12.99    3.16
   0  -8  17   11.23    2.91
   0  -8 -17   11.34    6.64
   0  -8  18  666.76   19.30
   0  -8 -18  587.01   17.16
   0   8 -18  512.59   17.14
   0  -8 -18  575.15   18.08
   0  -8  18  606.83   18.33
   0  -8 -18  499.97   30.31
   0  -8  19   18.21    3.49
   0   8 -19   17.62    3.21
   0  -8  19   18.39    3.24
   0  -8 -19   13.97    6.62
   0  -8 -19   15.73    3.31
   0  -8 -20 1109.52   24.33
   0  -8  20 1105.72   26.43
   0  -8 -21   51.25    7.41
   0   8 -21   36.00    3.48
   0  -8  21   55.58    5.24
   0  -8 -21   48.72    4.41
   0  -8  22  260.50    9.42
   0  -8 -22  265.64    8.97
   0 -10   0 4335.83   60.12
   0 -10   0 4818.05   59.46
   0 -10   1 1338.24   24.43
   0 -10  -1 1374.21   23.53
   0 -10  -2  881.83   18.60
   0 -10  -2  849.58   17.26
   0 -10   2  887.04   17.52
   0  10  -3   72.01    4.19
   0 -10   3   71.54    4.77
   0 -10  -3   82.39    5.09
   0 -10  -3   73.52    4.50
   0 -10   3   79.57    4.71
   0  10  -4  167.01    6.89
   0 -10  -4  159.69    6.84
   0 -10   4  183.76    7.29
   0 -10   4  149.38    6.89
   0 -10  -4  169.97    7.45
   0  10  -5 2290.19   33.78
   0 -10   5 2395.43   34.45
   0 -10  -5 2007.20   32.85
   0 -10   5 2339.27   32.19
   0 -10   5 1811.93   31.95
   0 -10  -5 2122.91   34.06
   0  10  -6 2329.09   35.84
   0 -10   6 2553.24   36.47
   0 -10  -6 2063.50   34.26
   0 -10  -6 2408.11   30.36
   0 -10   6 2326.93   33.49
   0 -10  -6 2252.79   35.09
   0 -10   6 1845.07   33.06
   0 -10  -7  809.96   17.87
   0 -10   7  663.35   16.35
   0  10  -7  870.76   19.09
   0 -10   7  952.76   19.84
   0 -10  -7  696.17   17.54
   0 -10   7  923.10   24.42
   0 -10   7  914.51   17.42
   0 -10  -7  886.06   15.13
   0 -10  -8 2871.69   70.47
   0 -10  -8 2789.13   43.13
   0 -10  -8 3027.68   39.84
   0 -10   8 3160.56   42.88
   0 -10   8 3171.67   45.72
   0 -10   8 3067.57   53.62
   0  10  -8 2849.57   45.23
   0 -10   9   42.74    5.86
   0 -10  -9   39.74    3.07
   0 -10   9   38.56    3.49
   0 -10  -9   46.46    9.28
   0 -10  -9   33.55    7.01
   0  10  -9   33.20    4.04
   0 -10  10   52.78    4.22
   0 -10 -10   65.73    4.18
   0  10 -10   55.31    5.26
   0 -10 -10   40.32    7.84
   0 -10 -10   49.68    9.89
   0 -10  11 1180.44   29.71
   0 -10  11 1360.29   25.05
   0 -10 -11 1354.32   23.90
   0 -10  11 1239.19   25.90
   0 -10  11 1327.76   29.54
   0  10 -11 1304.07   28.96
   0 -10 -11 1126.75   40.69
   0 -10 -11 1234.00   47.12
   0 -10 -11 1256.98   26.73
   0 -10  12 1290.37   32.00
   0 -10 -12 1518.75   26.49
   0 -10  12 1470.99   26.82
   0 -10  12 1395.50   27.63
   0 -10  12 1347.54   28.53
   0 -10  12 1321.11   35.12
   0 -10 -12 1316.89   31.66
   0 -10  12 1452.55   31.50
   0 -10 -12 1379.66   28.85
   0  10 -12 1424.38   32.09
   0 -10 -12 1371.06   51.16
   0 -10 -12 1226.37   43.27
   0 -10 -13  625.13   18.43
   0 -10  13  584.21   22.60
   0 -10  13  677.98   20.31
   0 -10  13  606.40   17.80
   0 -10  13  629.87   17.30
   0 -10 -13  632.50   35.17
   0 -10  13  591.64   20.94
   0 -10 -14 1859.19   35.75
   0 -10  14 1752.17   42.01
   0 -10  14 1848.71   37.09
   0 -10  14 1800.95   32.96
   0 -10  14 1714.66   39.06
   0 -10 -14 1743.97   60.57
   0 -10  15  118.34    8.37
   0 -10  15  125.11    9.73
   0 -10 -15  125.39    8.28
   0 -10 -15  119.23   15.78
   0 -10  15  118.88   10.20
   0 -10  16  182.96   10.17
   0 -10 -16  174.44   18.89
   0 -10 -16  191.86   10.09
   0 -10  16  184.03   11.53
   0 -10  17  143.73    8.75
   0 -10 -17  157.54   17.00
   0 -10 -17  164.41    9.30
   0 -10  17  163.99   10.62
   0 -10  18  382.98   13.61
   0 -10  18  409.34   16.22
   0 -10 -18  405.59   14.35
   0 -10 -18  397.71   24.66
   0 -10 -19  657.44   17.70
   0 -10  19  602.97   16.22
   0 -10  19  636.32   19.37
   0 -10 -19  635.05   17.52
   0 -10 -19  665.06   29.35
   0 -10 -20  772.36   18.39
   0 -10 -20  761.19   18.32
   0 -10 -20  750.64   30.46
   0 -10 -21  281.07    9.59
   0 -10 -21  280.54    9.46
   0 -10 -22  152.41    5.91
   0 -10  22  155.42    6.08
   0  10 -22  146.84    5.85
   0 -12   0  213.64    9.25
   0 -12   0  227.30    9.21
   0 -12   1 2074.64   36.48
   0 -12  -1 2291.51   36.84
   0 -12   2   13.81    2.52
   0 -12  -2   15.09    2.66
   0 -12  -2   11.74    3.98
   0 -12  -2   14.43    2.47
   0 -12   2   10.37    2.16
   0 -12   3   80.90    5.54
   0 -12  -3   94.08    5.98
   0 -12  -3  119.34   11.03
   0 -12  -3  103.83    6.27
   0 -12   3  108.85    6.36
   0 -12   4   68.60    5.13
   0 -12  -4   87.14    5.81
   0 -12  -4  102.66   11.17
   0 -12   4   87.02    5.84
   0 -12  -4   76.57    5.46
   0 -12  -5 1654.87   29.92
   0 -12   5 1445.32   28.37
   0 -12  -5 1540.63   29.75
   0 -12   5 1747.35   30.96
   0 -12  -6   98.32    6.18
   0 -12   6   91.66    5.88
   0 -12  -6  107.24   12.48
   0 -12  -6   94.37    6.33
   0 -12   6  112.87    6.95
   0 -12  -7 2942.47   44.87
   0 -12  -7 3302.39   72.61
   0 -12   7 3443.47   55.44
   0 -12   7 3300.47   47.93
   0 -12  -7 2715.99   45.59
   0 -12   8   50.76    6.28
   0 -12  -8   36.42    4.00
   0 -12   8   36.96    3.53
   0 -12  -8   47.00    8.95
   0 -12   8   34.81    4.11
   0  12  -9  342.80   13.84
   0 -12   9  325.59   10.88
   0 -12   9  375.67   14.73
   0 -12  -9  348.98   12.59
   0 -12   9  320.88   13.98
   0 -12   9  367.76   12.79
   0 -12   9  358.26   13.39
   0 -12   9  376.36   16.81
   0 -12  -9  378.12   24.71
   0 -12  -9  341.40   23.09
   0  12 -10   72.19    6.64
   0 -12  10   66.69    4.93
   0 -12  10   81.70    7.07
   0 -12 -10   84.75   12.76
   0 -12 -10   79.90    6.10
   0 -12  10   67.91    6.62
   0 -12  10   79.10    6.15
   0 -12  10   75.60    6.24
   0 -12  10   86.58    8.43
   0 -12  11 1306.03   33.90
   0 -12  11 1237.72   29.33
   0 -12 -11 1282.69   31.19
   0 -12  11 1082.37   28.82
   0 -12 -11 1212.04   26.74
   0 -12 -11 1202.41   46.93
   0  12 -11 1146.76   29.11
   0 -12  11 1200.77   27.04
   0 -12  11 1231.07   26.33
   0 -12 -12   83.67   12.88
   0 -12 -12   60.52    5.64
   0 -12  12   60.91    6.63
   0 -12  12   62.40    5.65
   0 -12  12   66.28    6.46
   0 -12 -12   66.74    7.08
   0 -12 -13 1739.34   58.93
   0 -12  13 1817.68   36.89
   0 -12 -13 1828.64   39.96
   0 -12  13 1697.78   37.88
   0 -12 -13 1815.01   34.98
   0 -12  13 1762.30   33.78
   0 -12 -14  169.39   17.82
   0 -12 -14  165.93   10.83
   0 -12  14  169.65    9.89
   0 -12  14  172.67   11.83
   0 -12 -14  174.01    9.55
   0 -12  14  153.28   10.21
   0 -12 -14  169.37    9.36
   0 -12  14  151.62    8.35
   0 -12 -15  603.59   32.55
   0 -12  15  588.12   18.49
   0 -12 -15  546.63   17.13
   0 -12 -15  575.44   17.88
   0 -12 -15  586.84   17.83
   0 -12  15  567.85   19.85
   0 -12  15  647.97   22.67
   0 -12 -16   24.55    8.27
   0 -12  16   27.06    3.97
   0 -12 -16   31.40    8.53
   0 -12 -16   22.33    3.66
   0 -12  16   25.63    4.36
   0 -12  17  158.32    8.36
   0 -12 -17  173.77    8.81
   0 -12  17  160.98    9.60
   0 -12 -17  172.45   16.67
   0 -12 -18   30.10    7.59
   0 -12  18   22.62    3.09
   0 -12 -18   23.02    3.35
   0 -12  18   22.76    3.80
   0 -12 -19 1207.39   23.83
   0 -12  19 1180.50   24.72
   0 -12 -20  118.59    6.02
   0 -12  20  122.37    6.22
   0 -12 -21  647.92   13.25
   0 -12  21  656.86   13.20
   0 -14   0  979.29   23.15
   0 -14   0 1001.42   23.98
   0 -14   1 1378.96   29.02
   0 -14  -1 1438.70   30.10
   0 -14  -2  237.53   10.59
   0 -14   2  239.24   10.96
   0 -14  -2  237.63   10.94
   0 -14  -3  173.81    9.38
   0 -14   3  176.36    9.38
   0 -14   3  166.48    8.66
   0 -14  -3  159.70    8.58
   0 -14  -4  127.74    7.68
   0 -14  -4  112.02    7.16
   0 -14   4  104.64    6.88
   0 -14   4  118.99    7.81
   0 -14  -4  109.60    7.45
   0 -14   4  140.13    8.57
   0 -14  -4  131.97   12.33
   0 -14   4  138.85    8.12
   0 -14  -4  123.86    8.11
   0 -14   4  142.14    8.51
   0 -14  -5  754.88   20.03
   0 -14   5  817.20   20.59
   0 -14   5  586.29   17.58
   0 -14  -5  646.90   18.57
   0 -14  -5  616.83   19.27
   0 -14   5  692.73   20.03
   0 -14   5  841.50   22.20
   0 -14  -5  916.57   33.86
   0 -14   5  832.63   23.57
   0 -14   5  883.50   21.53
   0 -14   5  686.89   19.39
   0 -14  -6  713.72   19.71
   0 -14   6  789.62   20.55
   0 -14   6  768.08   21.62
   0 -14  -6  774.08   19.31
   0 -14   6  688.94   20.08
   0 -14  -6  574.21   18.70
   0 -14  -6  628.62   18.25
   0 -14   6  548.21   17.05
   0 -14   6  682.83   19.67
   0 -14   6  821.24   21.01
   0 -14  -6  844.04   33.75
   0 -14   6  800.00   23.70
   0 -14   7 1594.15   35.54
   0 -14  -7 1938.67   38.84
   0 -14   7 2078.38   37.49
   0 -14  -7 1963.45   35.07
   0 -14   7 1793.42   36.72
   0 -14  -7 1804.84   35.53
   0 -14   7 2174.96   38.92
   0 -14   7 1992.26   38.78
   0 -14   7 1774.20   36.30
   0 -14  -7 2077.79   56.19
   0 -14   7 2133.29   42.63
   0 -14  -8  264.30   11.81
   0 -14  -8  287.25   13.25
   0 -14  -8  333.55   22.15
   0 -14   8  300.19   13.49
   0 -14   8  310.55   15.11
   0 -14  -8  273.08   11.53
   0 -14   8  262.13   12.28
   0 -14   8  307.64   12.62
   0 -14  -9  556.92   29.57
   0 -14   9  557.52   20.64
   0 -14   9  537.30   18.30
   0 -14  -9  517.71   16.21
   0 -14   9  503.97   16.62
   0 -14   9  468.39   17.05
   0 -14 -10    2.97    1.86
   0 -14 -10    5.02    4.79
   0 -14  10    4.22    3.15
   0 -14  10    7.33    2.45
   0 -14  10    4.56    2.34
   0 -14  10    4.25    2.43
   0 -14 -10   12.15    3.34
   0 -14 -11  106.29   13.67
   0 -14 -11  112.40    8.79
   0 -14  11  104.37    7.87
   0 -14  11  106.56    9.10
   0 -14 -11  108.90    7.48
   0 -14  11  104.89    7.20
   0 -14  11   97.44    7.78
   0 -14 -12  483.11   16.64
   0 -14 -12  535.48   29.28
   0 -14  12  547.57   20.39
   0 -14 -12  502.84   16.34
   0 -14  12  468.51   15.38
   0 -14  12  466.69   17.30
   0 -14 -12  531.01   19.66
   0 -14  12  495.30   17.11
   0 -14  13 1255.11   31.65
   0 -14 -13 1194.89   26.52
   0 -14 -13 1133.90   26.63
   0 -14  13 1095.51   24.58
   0 -14  13 1124.30   26.84
   0 -14 -13 1227.07   30.82
   0 -14  13 1104.63   27.62
   0 -14 -14  411.03   14.39
   0 -14 -14  403.80   14.46
   0 -14  14  394.06   12.99
   0 -14 -14  420.82   16.81
   0 -14  14  423.81   14.83
   0 -14  14  397.06   15.22
   0 -14 -15  691.61   18.50
   0 -14  15  623.06   15.75
   0 -14 -15  627.50   17.83
   0 -14 -15  642.16   20.07
   0 -14  15  654.88   17.93
   0 -14  15  653.51   19.26
   0 -14 -16    1.27    1.58
   0 -14  16    2.70    1.94
   0 -14 -16   -0.11    1.94
   0 -14  16    1.40    1.74
   0 -14  17   34.42    3.93
   0 -14 -17   33.97    3.83
   0 -14  17   32.17    3.31
   0 -14  18  184.82    7.97
   0 -14 -18  189.03    7.86
   0 -14 -19  602.75   13.41
   0 -14  19  571.79   13.07
   0 -16   0 2016.27   38.06
   0 -16   0 2083.83   38.68
   0 -16   1  300.88   12.71
   0 -16  -1  316.26   12.95
   0 -16   1  328.91   13.15
   0 -16  -1  332.63   13.44
   0 -16  -1  294.99   12.92
   0 -16   1  294.40   12.93
   0 -16   2  636.85   19.07
   0 -16   2  593.85   18.83
   0 -16  -2  594.35   18.88
   0 -16  -2  645.59   19.37
   0 -16  -2  632.13   18.77
   0 -16   3    6.20    2.44
   0 -16  -3    4.27    2.28
   0 -16  -3    2.48    2.95
   0 -16   3    4.15    2.29
   0 -16   3    4.51    2.37
   0 -16  -3    1.02    1.73
   0 -16   4  110.85    7.85
   0 -16   4  105.70    7.75
   0 -16  -4   95.50    7.41
   0 -16  -4  101.28    7.55
   0 -16  -4  117.73   11.52
   0 -16   4  122.40    8.64
   0 -16  -4   95.19    8.00
   0 -16   4   85.69    7.60
   0 -16   5  338.06   14.01
   0 -16  -5  345.70   14.03
   0 -16   5  352.47   14.73
   0 -16  -5  323.25   13.66
   0 -16   5  372.62   14.60
   0 -16   5  381.49   15.61
   0 -16  -5  390.92   21.07
   0 -16  -5  320.16   14.78
   0 -16   5  286.91   13.99
   0 -16   6 1837.65   36.62
   0 -16  -6 1793.57   33.76
   0 -16  -6 1747.91   35.76
   0 -16   6 1861.17   37.55
   0 -16  -6 1713.97   36.60
   0 -16   6 1869.39   36.45
   0 -16  -6 1660.40   35.23
   0 -16   6 2079.78   40.39
   0 -16  -6 1958.82   50.46
   0 -16  -6 1780.52   38.01
   0 -16   6 1531.77   35.57
   0 -16   7   61.00    6.70
   0 -16  -7   68.41    9.71
   0 -16  -7   67.08    5.67
   0 -16   7   66.18    6.42
   0 -16  -7   56.10    6.02
   0 -16  -7   58.84    6.00
   0 -16   7   65.36    6.12
   0 -16  -7   71.64    6.92
   0 -16   7   50.67    5.97
   0 -16   7   65.66    6.11
   0 -16  -8 1301.13   41.84
   0 -16   8 1350.03   31.99
   0 -16  -8 1182.45   26.25
   0 -16   8 1244.54   28.71
   0 -16  -8 1169.96   27.88
   0 -16   8 1148.32   27.77
   0 -16  -8 1066.26   26.97
   0 -16   8 1196.46   27.16
   0 -16  -8 1194.56   29.34
   0 -16   8 1052.17   25.87
   0 -16  -9   20.38    3.91
   0 -16  -9   21.61    4.09
   0 -16   9   19.38    3.66
   0 -16  -9   20.13    3.41
   0 -16   9   23.87    4.34
   0 -16  -9   27.74    7.06
   0 -16  -9   16.53    3.47
   0 -16   9   18.26    3.44
   0 -16   9   21.91    3.75
   0 -16 -10   16.88    3.89
   0 -16  10   16.37    3.35
   0 -16 -10   17.85    3.34
   0 -16 -10   17.19    3.52
   0 -16  10   19.14    3.54
   0 -16  10   23.58    3.69
   0 -16 -11   22.35    4.16
   0 -16  11   18.52    3.51
   0 -16 -11   25.16    3.69
   0 -16 -11   20.87    3.77
   0 -16  11   23.87    3.75
   0 -16  11   24.71    4.48
   0 -16 -11   25.01    6.71
   0 -16  11   23.65    3.60
   0 -16 -12 1034.80   25.03
   0 -16  12 1024.86   24.07
   0 -16 -12 1097.34   27.76
   0 -16 -12 1249.96   40.00
   0 -16  12 1179.05   28.17
   0 -16 -12 1118.66   24.50
   0 -16  12  945.33   23.62
   0 -16 -13   40.41    4.73
   0 -16 -13   41.38    5.28
   0 -16  13   41.70    4.45
   0 -16 -13   43.89    8.10
   0 -16  13   51.42    5.60
   0 -16  13   40.21    4.57
   0 -16 -13   47.02    4.76
   0  16 -14 1153.26   25.12
   0 -16 -14 1170.48   25.11
   0 -16 -14 1244.60   28.14
   0 -16  14 1163.49   23.82
   0 -16  14 1181.01   24.87
   0  16 -15   18.73    2.99
   0 -16 -15   21.57    3.11
   0 -16 -15   19.13    3.22
   0 -16  15   17.89    2.55
   0 -16 -15   31.46    5.88
   0 -16  15   22.10    3.09
   0 -16 -15   20.16    3.08
   0  16 -16   30.46    3.26
   0 -16 -16   28.65    3.13
   0 -16  16   31.00    2.79
   0 -16 -16   31.18    5.41
   0 -16  16   28.90    3.13
   0 -16 -16   30.74    3.26
   0  16 -17    2.70    1.24
   0 -16 -17    4.10    1.38
   0 -18   0 1892.61   35.89
   0 -18   0 1841.45   38.97
   0 -18   0 1882.99   36.33
   0 -18   1  362.09   16.21
   0 -18   1  376.68   15.26
   0 -18  -1  392.61   14.47
   0 -18   1  398.05   14.65
   0 -18  -1  394.25   14.98
   0 -18  -1  381.47   16.10
   0 -18   1  391.33   14.47
   0 -18   2  569.66   20.39
   0 -18  -2  587.00   20.78
   0 -18  -2  629.47   19.36
   0 -18  -2  612.61   20.56
   0 -18   2  619.02   20.59
   0 -18   2  593.76   19.44
   0 -18  -2  598.76   19.62
   0 -18   2  614.29   18.59
   0 -18  -2  613.91   18.43
   0 -18   3   31.99    5.15
   0 -18  -3   35.44    5.30
   0 -18  -3   32.84    4.93
   0 -18  -3   32.40    4.53
   0 -18   3   36.26    5.16
   0 -18   3   31.49    4.33
   0 -18   3   29.14    4.49
   0 -18  -3   27.63    4.45
   0 -18   4  120.98    9.04
   0 -18  -4  133.81    9.53
   0 -18  -4  127.55    8.53
   0 -18  -4  124.15    9.04
   0 -18   4  131.46    9.22
   0 -18   4  129.66    8.35
   0 -18  -4  123.28    8.69
   0 -18   4  132.39    8.82
   0 -18  -5  446.05   17.32
   0 -18   5  401.19   16.50
   0 -18  -5  421.50   16.58
   0 -18  -5  441.50   16.12
   0 -18   5  441.16   16.91
   0 -18   5  442.67   15.48
   0 -18  -5  408.93   15.93
   0 -18   5  453.48   16.23
   0 -18  -6 1150.73   28.89
   0 -18  -6 1243.72   28.71
   0 -18   6 1279.06   29.76
   0 -18  -6 1271.87   30.51
   0 -18   6 1165.42   29.20
   0 -18   6 1258.69   27.86
   0 -18  -6 1278.40   29.41
   0 -18  -6 1130.00   28.13
   0 -18   6 1244.84   28.22
   0 -18  -7  261.11   15.97
   0 -18   7  267.30   12.04
   0 -18  -7  218.63   10.92
   0 -18   7  199.07   10.21
   0 -18  -7  199.45   10.88
   0 -18  -7  215.99   11.01
   0 -18   7  234.41   11.59
   0 -18  -7  231.87   11.76
   0 -18   7  206.33   11.02
   0 -18   7  226.21   10.68
   0 -18  -7  202.33   10.74
   0 -18  -8 1050.54   32.56
   0 -18   8 1066.10   24.94
   0 -18  -8  957.44   23.17
   0 -18  -8  978.95   24.55
   0 -18  -8  891.95   24.20
   0 -18   8  887.26   22.11
   0 -18  -8  784.01   22.24
   0 -18  -8  816.69   22.34
   0 -18  -9   48.79    7.37
   0 -18   9   50.18    5.23
   0 -18  -9   44.82    5.34
   0 -18   9   39.71    4.48
   0 -18   9   39.38    3.92
   0 -18  -9   40.94    4.83
   0 -18  -9   34.05    4.35
   0 -18  10    8.73    2.14
   0 -18 -10   10.99    3.01
   0 -18  10   13.66    2.75
   0 -18 -10   10.79    3.08
   0 -18 -10   18.59    4.85
   0 -18  10   23.20    3.69
   0 -18  11  249.71    9.28
   0 -18 -11  272.94   11.38
   0 -18 -11  290.46   12.48
   0 -18  11  268.50   10.23
   0 -18  11  341.65   12.39
   0 -18 -11  344.05   17.10
   0 -18  12  416.75   11.84
   0 -18 -12  478.46   14.69
   0 -18 -12  458.63   15.29
   0 -18  12  458.64   12.89
   0 -18 -12  603.73   21.69
   0 -18  12  593.06   15.97
   0 -18  13  101.88    5.24
   0 -18 -13  122.53    6.85
   0 -18 -13  119.75    7.20
   0 -18  13  112.57    5.59
   0 -18  14  371.52    9.67
   0 -18 -14  406.27   11.82
   0 -18  14  404.59    9.93
   0 -18 -14  404.53   12.21
   0 -18  15    8.34    1.32
   0 -18 -15    9.85    1.77
   0 -20   0    8.24    2.87
   0 -20   0   16.38    3.77
   0 -20   0   16.88    3.83
   0 -20  -1  477.19   14.91
   0 -20   1  464.40   16.39
   0 -20   1  484.63   15.10
   0 -20   1  473.05   17.43
   0 -20  -1  467.56   17.14
   0 -20   2    4.40    2.12
   0 -20  -2    5.36    2.17
   0 -20  -2    4.84    2.53
   0 -20   2    4.42    2.22
   0 -20  -2    2.09    2.23
   0 -20   2    2.72    2.33
   0 -20  -2    1.84    1.81
   0 -20  -2    5.79    2.62
   0 -20   2    1.24    2.10
   0 -20  -3    5.26    2.12
   0 -20   3    3.66    1.99
   0 -20  -3    2.16    2.24
   0 -20   3    5.05    2.39
   0 -20  -3    3.21    2.36
   0 -20   3    5.78    2.47
   0 -20  -3    6.45    2.38
   0 -20  -3    3.80    2.46
   0 -20   3    3.61    2.52
   0 -20  -3    5.77    2.75
   0 -20   3    3.42    2.53
   0 -20  -4   18.37    3.58
   0 -20   4   18.70    3.23
   0 -20  -4   19.42    3.41
   0 -20   4   14.89    3.21
   0 -20   4   17.16    3.40
   0 -20  -4   16.18    3.37
   0 -20  -4   18.47    3.77
   0 -20   4   20.29    3.85
   0 -20   4   16.02    3.61
   0 -20  -4   17.10    3.33
   0 -20  -4   15.95    3.68
   0 -20   5  435.78   13.74
   0 -20  -5  459.41   15.15
   0 -20   5  454.81   14.80
   0 -20  -5  437.58   15.42
   0 -20  -5  477.35   15.52
   0 -20   5  433.11   14.65
   0 -20  -5  485.67   16.48
   0 -20   5  446.58   15.81
   0 -20   5  450.45   15.76
   0 -20  -5  471.26   15.27
   0 -20  -5  411.37   15.23
   0 -20  -6    7.38    2.53
   0 -20   6    6.83    2.18
   0 -20   6    5.31    2.02
   0 -20  -6    5.54    2.16
   0 -20  -6    7.16    2.50
   0 -20   6    4.36    2.39
   0 -20  -6    7.70    2.67
   0 -20  -6    3.73    2.15
   0 -20   6    4.51    2.11
   0 -20  -6    4.85    2.34
   0 -20   7  669.64   17.91
   0 -20  -7  683.79   18.34
   0 -20  -7  627.85   17.54
   0 -20   7  659.14   16.33
   0 -20  -8   15.63    3.00
   0 -20  -8   16.73    2.84
   0 -20   8   16.19    2.63
   0 -20   9   12.36    2.18
   0 -20  -9   13.85    2.74
   0 -20 -10    2.92    1.83
   0 -20 -10    1.64    1.68
   0 -20  10    1.84    1.22
   0 -20  11  512.83   11.50
   0 -20 -11  523.84   14.26
   0 -20  12   28.48    2.27
   0 -20 -12   32.26    3.12
   0 -20 -12   32.85    3.23
   0 -20 -13  472.83   10.88
   0 -22   0  601.78   15.90
   0 -22   0  560.01   15.80
   0 -22   0  561.74   16.42
   0 -22   0  602.47   17.08
   0 -22   1  494.80   14.11
   0 -22   1  429.46   13.50
   0 -22  -1  433.81   14.20
   0 -22   1  483.31   15.01
   0 -22  -2  119.92    6.74
   0 -22   2  127.25    6.84
   0 -22  -2  106.93    6.64
   0 -22  -2  111.99    6.94
   0 -22   2  117.82    7.07
   0 -22  -2  138.70    7.71
   0 -22   2  130.08    7.44
   0 -22  -3   46.20    4.18
   0 -22   3   42.15    3.93
   0 -22  -3   36.80    3.97
   0 -22   3   42.32    4.24
   0 -22  -3   43.62    4.33
   0 -22   3   46.03    4.49
   0 -22  -3   48.76    4.65
   0 -22  -4  102.83    5.79
   0 -22   4  106.38    5.79
   0 -22   4   98.33    6.03
   0 -22  -4   95.27    5.97
   0 -22  -4   96.74    5.98
   0 -22  -5  144.44    6.72
   0 -22  -5  124.67    6.48
   0 -22  -6  314.21   10.05
   0 -22  -6  320.07    9.86
   0 -22  -7  348.99   10.52
   0 -22  -7  343.32    9.86
   0 -22  -7  369.63   10.35
   0 -22  -8   37.74    3.26
   0 -22  -8   38.50    3.20
   0 -22  -9  106.75    4.81
  -1  -1 -24   32.75    3.15
  -1   1  23   16.75    3.24
   1   1 -23   10.00    2.11
   1  -1  23   12.39    3.14
  -1  -1 -23   11.19    2.48
  -1   1  22   42.85    5.45
   1  -1  22   49.93    5.97
   1   1 -22   47.92    4.57
  -1  -1 -22   48.32    4.94
  -1   1  21  376.06   16.40
   1  -1  21  423.08   17.50
   1   1 -21  386.89   13.82
  -1  -1 -21  429.98   15.12
   1  -1  20  265.88   12.91
  -1   1  20  197.15   11.99
   1  -1  20  221.59   13.01
   1   1 -20  207.38   10.33
  -1  -1 -20  241.43   11.41
   1  -1  19  727.39   24.24
  -1   1  19  670.02   22.74
   1   1 -19  688.41   19.76
   1  -1  18  138.82   10.16
  -1   1  18  131.81    9.67
   1   1 -18  123.41    7.90
   1   1 -17  140.27    8.19
   1  -1  17  176.89    9.17
   1  -1  17  157.69   10.34
  -1   1  17  144.89    9.86
   1  -1  16   10.68    2.48
   1  -1  16    8.61    2.93
  -1   1  16    7.64    2.65
   1   1 -16   13.06    2.98
  -1  -1 -16    7.29    2.26
   1   1 -16    7.00    2.26
   1  -1  15  711.24   20.68
  -1  -1 -15  718.25   18.29
   1   1 -15  761.19   19.99
   1  -1  15  759.26   19.01
  -1  -1 -15  718.63   18.83
   1   1 -15  755.21   19.90
  -1   1  14  214.98   10.50
  -1  -1 -14  252.38    9.75
   1   1 -14  241.82   10.18
  -1  -1 -14  236.41    9.74
   1   1 -14  248.90   10.42
  -1   1  13 2154.13   38.48
   1   1 -13 2325.60   37.12
  -1  -1 -13 2376.35   35.72
  -1  -1 -13 2203.33   35.86
   1   1 -13 2316.74   37.32
  -1   1  12  460.13   14.06
   1   1 -12  508.48   13.45
   1   1 -12  488.57   13.32
  -1  -1 -12  440.87   12.25
   1   1 -11  642.31   14.59
   1   1 -11  649.07   14.67
   1   1 -10  261.66    8.21
  -1  -1 -10  255.49    7.37
  -1  -1 -10  244.07    7.53
   1   1 -10  273.76    8.37
   1   1  -9 1326.67   21.05
  -1  -1  -9 1306.72   19.54
   1   1  -9 1268.89   20.86
  -1  -1  -8   60.44    3.03
   1   1  -8   62.28    3.42
   1   1  -8   66.24    3.47
  -1  -1  -8   56.31    3.01
  -1  -1  -7 3223.20   38.25
   1   1  -7 3248.91   39.53
   1   1  -6 1506.43   20.97
  -1  -1  -6 1553.89   19.99
   1   1  -6 1514.54   17.55
   1   1  -5 3096.29   35.73
  -1  -1  -5 3081.47   34.64
   1   1  -5 3000.93   33.08
   1   1  -4  688.12   10.94
  -1  -1  -4  705.36   10.20
   1  -1   3 1040.32   12.68
   1   1  -3 1009.34   13.85
   1  -1   3 1000.62   13.04
   1  -1   2  431.30    6.76
   1  -1   2  434.35    6.69
   1   1  -2  428.89    6.99
   1   1  -2  414.84    6.99
   1  -1   1 2373.30   26.09
   1   1  -1 2104.08   26.56
   1  -1   1 2419.49   26.74
   1   1  -1 2272.33   26.49
   1  -1   1 2284.75   25.32
   1  -1   1 2150.23   25.45
   1  -1   0 1075.90   11.88
   1   1   0  880.94   11.21
  -1  -1   0  774.16   11.12
   1  -1   0  884.22   10.27
   1  -1   0 1006.91   12.33
   1   1   1 2240.11   27.81
   1  -1  -1 2628.72   27.54
   1   1   2  323.88    6.27
   1  -1  -2  334.65    5.71
   1   1   3 1027.38   14.71
   1  -1  -3 1026.51   13.79
  -1   1  -3  987.53   13.91
   1  -1  -3 1178.34   14.03
   1  -1  -3 1179.23   13.47
   1   1   4  728.01   12.04
   1  -1  -4  695.79   10.74
   1  -1  -4  760.52   10.32
   1  -1  -4  823.92    9.90
   1  -1  -4  841.60   11.10
   1   1   5 2918.32   35.36
   1  -1  -5 2935.21   33.30
   1  -1  -5 2870.62   31.40
   1  -1  -5 2925.71   31.92
   1  -1  -6 1481.84   18.04
   1   1   6 1153.94   15.14
   1   1   6 1489.91   20.31
  -1   1  -6 1397.72   17.36
   1  -1  -6 1442.99   18.24
   1  -1  -7 3258.33   38.30
  -1   1  -7 3284.83   38.66
   1  -1  -7 3124.20   38.43
  -1   1  -7 2881.29   37.38
   1   1   7 3029.23   41.06
  -1   1  -8  107.78    4.25
   1  -1  -8  109.05    4.24
   1  -1  -8  116.14    4.50
  -1   1  -8  100.32    3.92
   1   1   8  109.84    5.27
   1  -1  -9 1308.96   20.38
  -1   1  -9 1346.35   20.73
   1  -1  -9 1380.13   21.03
   1  -1 -10  293.09    8.28
  -1   1 -10  280.63    8.22
  -1   1 -10  275.16    8.06
   1  -1 -10  293.53    8.49
   1  -1 -11  671.86   14.41
   1  -1 -11  650.75   14.45
  -1   1 -11  637.76   14.13
   1  -1 -12  527.44   13.17
  -1   1 -12  500.40   12.98
   1   1  12  506.45   14.64
  -1   1 -13 2378.88   37.41
   1  -1 -13 2300.44   36.21
  -1   1 -13 2248.39   35.97
   1  -1 -13 2402.08   37.51
   1   1  13 2224.84   38.94
   1  -1 -14  176.17    8.22
  -1   1 -14  174.77    8.48
   1  -1 -14  171.04    8.58
  -1   1 -14  170.12    8.19
   1   1  14  153.26    8.89
   1   1  15  719.28   18.70
   1   1  15  657.07   20.24
  -1   1 -15  778.03   20.06
   1  -1 -15  706.06   18.84
  -1   1 -15  671.75   18.28
   1  -1 -15  720.98   19.47
   1  -1 -15  745.39   20.63
   1   1  16   13.48    2.75
  -1   1 -16   11.26    3.17
   1  -1 -16   10.63    2.99
   1   1  16   15.28    3.53
   1  -1 -16    9.74    2.44
  -1   1 -16   11.75    2.64
  -1   1 -16   11.32    2.53
   1  -1 -16   13.87    2.92
   1  -1 -17  133.46    8.11
   1  -1 -17  153.85    9.92
  -1   1 -17  165.95   10.32
   1   1  17  139.20    8.13
   1   1  17  127.38    9.54
   1  -1 -18  137.17    8.50
   1  -1 -18  164.31   10.48
  -1   1 -18  143.92    9.90
   1   1  18  141.26    8.29
   1   1  18  133.59   10.03
   1  -1 -19  681.63   20.17
   1  -1 -19  787.31   23.55
  -1   1 -19  789.98   23.73
   1   1  19  717.02   24.39
  -1   1 -20  204.42   10.41
   1  -1 -20  182.61    9.94
  -1   1 -20  193.35   11.14
   1  -1 -20  200.55   11.50
   1   1  20  176.53   11.84
  -1   1 -21  457.39   15.49
   1  -1 -21  442.33   15.22
  -1   1 -21  462.22   16.58
   1  -1 -21  504.11   17.54
   1   1  21  444.18   18.25
  -1  -1  21  454.57   17.68
  -1  -1  22   50.84    5.54
   1  -1 -22   47.09    4.78
  -1   1 -22   45.21    4.69
   1  -1 -22   51.50    5.36
  -1   1 -22   47.22    5.11
   1   1  22   45.87    5.80
  -1  -1  22   47.88    5.64
   1  -1 -23   15.50    2.69
  -1  -1  23   16.46    3.32
   1   1  23   11.56    3.10
  -1   1 -23   14.82    2.66
   1  -1 -23   14.65    2.79
  -1   1 -23    8.15    2.30
  -1   1 -24   22.44    2.50
   1  -1 -24   26.26    2.87
  -1   1 -24   22.55    2.62
  -1  -3 -24  133.82    6.09
   1   3 -24  130.04    5.57
  -1  -3 -24  139.82    5.99
  -1  -3 -23    8.76    2.29
   1  -3  23    7.87    2.50
   1   3 -23    7.41    2.05
  -1  -3 -23    6.60    2.14
  -1  -3 -22  114.95    7.29
   1  -3  22  129.71    8.74
   1   3 -22  115.64    7.54
  -1  -3 -22  118.97    7.74
  -1   3  22  115.43    8.37
   1  -3  21  278.55   12.57
  -1  -3 -21  260.95   11.59
   1   3 -21  259.20   12.38
  -1  -3 -21  275.91   12.68
  -1   3  21  251.98   12.98
   1  -3  21  261.41   13.11
   1  -3  20  895.85   24.90
   1   3 -20  723.00   19.71
  -1  -3 -20  870.90   22.71
  -1  -3 -20  930.04   25.15
   1   3 -20  869.96   24.77
  -1   3  20  764.21   24.13
   1  -3  20  844.52   25.33
   1  -3  19  264.04   13.44
  -1   3  19  220.65   12.68
   1  -3  19  257.93   13.57
  -1  -3 -19  280.02   13.73
   1   3 -19  275.08   13.79
  -1  -3 -19  261.56   11.99
   1   3 -19  213.09   10.20
  -1   3  18  584.54   20.90
   1  -3  18  639.66   21.61
   1   3 -18  565.85   17.16
  -1  -3 -18  676.66   19.58
   1   3 -18  700.90   22.62
  -1  -3 -18  727.04   22.45
  -1  -3 -17    6.16    2.34
  -1   3  17    8.30    3.01
   1  -3  17    7.35    2.98
   1   3 -17    7.46    3.06
  -1  -3 -17    5.92    2.69
   1   3 -16   85.35    7.59
  -1   3  16   70.26    6.73
   1  -3  16   86.75    7.36
  -1   3  16   69.04    5.21
  -1  -3 -16   59.94   10.71
   1   3 -16   85.51    7.26
   1   3 -16   81.72    6.61
   1  -3  15  251.52   11.80
  -1   3  15  223.73   11.39
   1   3 -15  244.16   11.98
   1  -3  15  257.69   10.69
  -1   3  15  210.19    8.93
   1   3 -15  273.90   12.14
  -1  -3 -15  261.98   10.94
   1   3 -15  251.81   11.09
   1  -3  14 1485.63   30.37
   1   3 -14 1525.97   30.39
  -1  -3 -14 1505.16   28.52
   1   3 -14 1496.21   29.19
   1  -3  13  416.52   13.87
  -1   3  13  407.54   14.01
  -1  -3 -13  433.96   11.39
   1   3 -13  417.97   13.59
   1   3 -13  396.03   12.93
  -1  -3 -13  431.50   12.86
   1  -3  12 1947.73   32.42
  -1   3  12 1671.02   31.81
   1   3 -12 1872.79   31.16
  -1  -3 -12 1713.11   29.15
   1   3 -12 1865.00   31.65
  -1  -3 -12 1744.94   27.34
   1   3 -11  120.72    6.06
   1   3 -11  117.87    6.21
   1   3 -10  145.51    6.29
  -1  -3 -10  140.46    5.72
  -1  -3 -10  134.53    4.83
   1   3 -10  154.45    6.57
   1   3  -9  163.99    6.29
  -1  -3  -9  157.03    5.70
  -1  -3  -9  161.67    4.99
  -1  -3  -8 1550.33   18.14
   1   3  -8 1454.26   22.34
   1   3  -8 1301.52   16.94
  -1  -3  -8 1381.53   19.31
  -1  -3  -7  743.74   10.70
   1   3  -7  790.61   13.27
   1   3  -6 2931.01   36.49
   1   3  -6 2985.45   36.61
   1  -3   5  293.93    6.00
   1   3  -5  291.36    6.94
  -1  -3  -5  310.15    5.56
   1   3  -4  360.79    7.46
   1   3  -4  348.27    7.44
   1  -3   4  360.08    7.53
   1  -3   3   51.05    2.23
   1  -3   3   55.68    2.64
   1   3  -3   52.28    2.43
   1   3  -3   42.97    2.23
  -1   3   3   34.57    1.44
   1  -3   3   44.78    2.33
   1   3  -2  777.42   11.55
   1  -3   2  756.49   11.72
  -1   3   2  633.57    8.87
   1  -3   2 1032.90   12.99
   1  -3   2  926.04   11.79
   1   3  -1  626.83   10.51
   1  -3   1  668.69    8.88
   1  -3   0 2459.31   26.35
   1  -3   0 2524.31   27.73
   1  -3   0 2430.57   26.33
   1  -3  -1  575.05    9.57
  -1  -3   1  593.74    9.42
   1  -3  -1  599.62    7.36
  -1   3  -1  562.40    7.97
   1  -3  -2  845.60   13.17
   1   3   2  839.99   12.92
   1  -3  -2  972.88   11.43
  -1   3  -2  848.03   10.40
   1  -3  -2 1134.30   14.59
   1  -3  -2 1091.30   13.47
  -1   3  -2  907.23   12.07
   1  -3  -3   26.22    1.74
   1   3   3   29.60    2.04
  -1   3  -3   33.18    1.20
   1  -3  -3   33.29    1.43
   1  -3  -3   38.49    2.22
   1  -3  -3   38.59    1.96
   1  -3  -3   29.41    1.24
  -1   3  -3   33.50    1.70
   1  -3  -4  268.50    6.44
   1   3   4  336.88    7.22
  -1   3  -4  311.20    5.33
   1  -3  -4  337.36    5.98
   1  -3  -4  388.48    6.66
  -1   3  -4  325.51    6.41
   1  -3  -4  313.89    5.43
   1   3   5  246.06    6.45
  -1   3  -5  246.45    5.75
   1  -3  -5  223.09    4.70
  -1   3  -5  227.27    4.80
   1  -3  -5  243.10    5.22
   1   3   6 2615.30   35.63
  -1   3  -6 2470.95   32.46
   1  -3  -6 2844.95   33.50
  -1   3  -6 2632.36   34.23
   1  -3  -6 2693.71   32.40
   1   3   7  665.02   13.54
  -1  -3   7  643.73    9.40
   1  -3  -7  669.94   11.66
  -1   3  -7  590.46   10.79
  -1  -3   7  560.71    9.62
   1  -3  -7  637.03   10.71
  -1   3  -7  704.87   12.35
   1   3   8 1329.82   22.31
  -1  -3   8 1291.38   16.10
   1  -3  -8 1331.75   18.80
   1  -3  -8 1342.94   19.76
   1  -3  -9  186.01    5.66
  -1   3  -9  169.40    5.75
   1   3   9  175.80    7.33
  -1   3 -10  130.56    5.39
   1   3  10  140.42    6.90
  -1   3 -11  104.66    5.20
   1  -3 -11  121.22    5.29
  -1   3 -12 1613.42   27.68
   1   3  12 1651.92   30.59
  -1  -3  12 1932.82   31.44
  -1  -3  12 1415.96   31.57
  -1   3 -12 1855.22   30.85
   1  -3 -12 1763.67   27.51
  -1   3 -13  371.67   11.52
   1   3  13  369.17   13.22
  -1  -3  13  397.37   13.17
  -1   3 -13  410.98   13.08
  -1   3 -14 1243.98   24.99
   1  -3 -14 1362.35   26.69
  -1   3 -14 1438.65   28.42
   1   3  14 1228.09   27.96
  -1  -3  14 1386.85   28.10
   1  -3 -15  199.43   10.11
  -1   3 -15  199.11   10.79
   1  -3 -15  194.96    9.32
  -1   3 -15  227.14   10.84
  -1   3 -15  196.54    9.05
   1  -3 -15  210.68    9.98
  -1  -3  15  212.33   10.51
   1   3  15  189.99   10.71
   1   3  15  190.08    9.29
   1  -3 -16   97.19    6.86
   1   3  16   81.53    6.18
   1   3  16   81.20    7.41
  -1  -3  16   84.40    7.06
  -1   3 -16   83.78    7.25
   1  -3 -16   84.93    6.88
  -1   3 -16   85.17    6.99
   1   3  17    6.35    2.21
  -1   3 -17   11.60    3.20
   1  -3 -17    8.66    2.83
   1  -3 -17    6.61    2.39
   1   3  17    7.16    2.93
  -1  -3  17    9.13    2.95
   1   3  18  609.17   18.04
   1  -3 -18  704.58   21.40
  -1   3 -18  677.48   21.44
   1   3  18  604.62   22.12
  -1  -3  18  635.17   20.87
   1  -3 -18  615.55   19.04
   1  -3 -19  215.89   11.01
  -1   3 -19  237.43   12.46
   1  -3 -19  247.63   12.47
   1   3  19  225.47   10.21
  -1  -3  19  235.61   12.50
   1   3  19  216.15   13.02
  -1   3 -20  905.55   24.35
   1  -3 -20  951.47   24.89
   1  -3 -20  849.24   22.67
  -1  -3  20  914.95   25.40
   1   3  20  821.04   25.91
   1  -3 -21  236.09   11.41
  -1   3 -21  214.71   10.81
   1  -3 -21  178.94   16.42
   1  -3 -21  205.37   10.25
  -1   3 -21  183.31    9.28
  -1  -3  21  226.76   11.93
  -1  -3  21  231.89   11.90
   1   3  21  209.32   12.29
  -1  -3  22  123.48    8.23
   1   3  22  112.15    8.49
   1  -3 -22  114.33    7.23
  -1   3 -22  107.96    6.58
  -1   3 -22  107.28    6.95
   1  -3 -22  120.20    7.52
  -1  -3  22  127.53    8.36
  -1   3 -23    6.04    1.66
   1  -3 -23    6.03    1.97
  -1  -3  23    5.59    2.11
   1  -3 -23    7.15    2.03
  -1   3 -23    3.94    1.57
  -1   3 -24  141.75    5.50
  -1  -5 -23   74.43    4.60
   1   5 -23   63.75    4.35
  -1  -5 -23   74.79    5.01
   1  -5  22  161.05    7.11
  -1   5  22  182.33    9.48
  -1  -5 -22  189.84    8.91
   1  -5  22  195.08    9.71
  -1  -5 -22  184.15    8.96
   1   5 -22  174.27    8.46
   1  -5  21   77.28    6.68
  -1   5  21   69.89    6.56
   1  -5  21   78.75    6.64
   1   5 -21   67.00    6.05
  -1  -5 -21   75.18    6.39
   1  -5  20  948.70   25.55
   1  -5  20  918.97   25.21
   1   5 -20  922.63   24.81
  -1  -5 -20  992.74   25.10
  -1   5  19  194.53   11.52
   1  -5  19  225.91   12.27
   1  -5  19  222.02   12.40
  -1  -5 -19  242.79   12.32
   1   5 -19  220.47   12.09
   1  -5  18  456.26   18.15
   1  -5  18  441.83   17.25
  -1   5  18  402.28   16.70
  -1  -5 -18  514.92   18.15
   1   5 -18  466.80   18.12
   1  -5  17  144.48   10.12
   1   5 -17  134.04    9.61
   1  -5  17  132.87    9.15
  -1   5  17  119.54    8.85
  -1  -5 -16  164.96   17.73
  -1  -5 -16  201.65    9.86
  -1   5  16  181.39   10.61
   1  -5  16  215.60   11.26
   1   5 -16  204.84   11.71
   1  -5  15  115.01    8.00
  -1   5  15  110.98    8.11
   1   5 -15  124.37    8.74
  -1  -5 -15  105.41    7.02
  -1  -5 -15  116.47    7.44
   1   5 -15  115.29    8.46
  -1   5  14 1260.32   28.48
   1  -5  14 1465.71   29.54
  -1  -5 -14 1175.69   45.37
  -1  -5 -14 1313.41   26.44
   1   5 -14 1166.34   26.20
   1   5 -14 1373.57   30.48
   1   5 -14 1380.87   30.21
  -1  -5 -14 1423.52   28.53
   1  -5  13   55.79    6.26
   1   5 -13   59.47    5.43
  -1   5  13   57.47    5.33
   1  -5  13   66.08    5.42
   1   5 -13   49.07    4.58
  -1  -5 -12  840.94   34.97
  -1   5  12  893.82   21.17
   1   5 -12  878.02   20.03
  -1  -5 -11  182.84   15.39
   1  -5  11  213.74    8.68
   1  -5  11  211.50   10.79
   1   5 -11  189.46    7.95
   1   5 -10   47.71    3.76
  -1  -5 -10   50.58    2.72
   1   5 -10   52.59    4.17
   1   5  -9   13.15    1.98
   1   5  -9   13.50    2.18
  -1  -5  -8 1478.68   19.85
   1   5  -8 1456.79   24.22
  -1  -5  -7   73.81    3.15
   1   5  -7   92.13    4.63
  -1  -5  -7   93.15    2.80
  -1  -5  -7  103.18    4.13
   1  -5   7   85.59    3.65
   1   5  -7   87.78    4.30
   1  -5   6 2540.08   31.62
  -1  -5  -6 1952.99   27.56
   1   5  -6 2330.57   30.80
  -1  -5  -6 2172.93   25.65
   1  -5   6 2166.91   28.82
   1   5  -6 2162.65   30.06
   1  -5   5  694.20   12.76
   1   5  -5  668.64   12.41
  -1  -5  -5  663.53    8.74
   1  -5   5  664.66   11.61
   1  -5   4  315.77    7.30
   1   5  -4  309.58    7.48
   1  -5   3   24.02    2.08
   1   5  -3   27.96    2.12
   1  -5   3   25.23    1.96
   1  -5   3   21.06    1.45
   1  -5   2  298.22    7.00
   1   5  -2  302.43    6.85
   1  -5   2  300.89    5.56
   1  -5   2  303.95    6.90
   1   5  -1  783.28   12.17
   1  -5   1  870.68   12.83
   1  -5   0 4597.25   47.38
  -1   5   0 4536.19   42.81
   1  -5   0 4838.32   47.51
   1  -5   0 4924.70   41.46
   1   5   0 4396.41   45.39
   1  -5  -1  766.74   12.97
  -1   5  -1  774.47   10.78
   1  -5  -1  806.61    9.77
   1   5   1  786.33   12.27
   1  -5  -2  293.73    7.00
  -1   5  -2  304.73    5.83
   1  -5  -2  346.68    7.49
   1  -5  -2  334.81    5.11
  -1  -5   2  338.29    7.36
   1   5   2  276.11    6.61
   1  -5  -3   19.55    1.83
  -1   5  -3   18.20    1.40
   1  -5  -3   18.92    1.14
  -1  -5   3   20.85    1.83
   1   5   3   16.37    1.70
   1  -5  -4  321.06    7.90
  -1   5  -4  374.05    7.48
   1  -5  -4  409.94    8.29
   1   5   4  333.84    8.12
  -1   5  -4  300.80    5.61
  -1  -5   4  449.45    8.88
   1  -5  -4  437.22    6.86
   1  -5  -5  607.83   12.00
  -1   5  -5  712.92   11.91
   1  -5  -5  819.07   12.65
   1  -5  -5  730.12   10.82
  -1   5  -5  597.60    9.82
   1   5   5  648.20   12.48
   1   5   6 2169.57   30.92
  -1  -5   6 2566.57   28.76
   1  -5  -6 1863.90   29.32
  -1   5  -6 2287.84   29.94
   1  -5  -6 2080.04   25.73
   1  -5  -6 2657.54   30.11
   1  -5  -6 2404.49   28.36
  -1   5  -6 2013.64   27.26
   1   5   7   99.50    4.88
  -1  -5   7  107.46    3.70
   1  -5  -7   72.17    3.84
   1  -5  -7  100.26    3.07
  -1   5  -7   94.53    4.36
   1  -5  -7  123.35    4.31
  -1  -5   7   89.10    3.79
   1  -5  -7  106.34    3.96
  -1   5  -7  100.21    3.70
   1   5   8 1410.80   24.18
  -1  -5   8 1438.47   20.13
   1  -5  -8 1690.53   21.37
  -1   5  -8 1482.55   23.04
   1  -5  -8 1394.08   19.46
   1  -5  -8 1583.99   21.95
  -1   5  -8 1262.09   20.51
   1   5   9   13.40    2.19
   1  -5  -9   13.66    1.77
  -1   5  -9   14.77    1.73
   1   5  10   74.72    5.13
   1  -5 -10   79.13    4.28
  -1   5 -10   75.46    4.05
   1  -5 -11  189.93    7.26
  -1   5 -11  161.05    6.37
  -1  -5  11  202.55    8.16
   1   5  11  182.64    8.52
  -1  -5  11  169.89   10.18
  -1   5 -11  197.56    8.38
  -1  -5  12  860.98   24.95
   1   5  12  901.40   21.55
  -1  -5  12 1110.88   22.03
   1  -5 -12 1068.50   20.58
   1  -5 -13   71.08   10.24
   1  -5 -13   81.11    5.44
  -1  -5  13   77.71    7.39
  -1  -5  13   86.82    5.98
   1   5  13   73.94    6.00
  -1   5 -14 1517.71   30.46
   1   5  14 1291.77   27.52
  -1   5 -14 1322.14   29.23
   1  -5 -14 1083.43   40.57
   1  -5 -14 1484.63   28.01
   1  -5 -14 1317.53   27.25
  -1  -5  14 1152.74   30.86
   1   5  14 1255.45   28.97
  -1  -5  14 1543.91   29.30
  -1   5 -15  143.22    9.03
   1   5  15  131.44    7.94
  -1   5 -15  125.56    8.50
   1  -5 -15  129.85    7.93
   1  -5 -15  140.60    8.09
  -1  -5  15  132.26    8.27
   1   5  15  122.68    8.78
   1  -5 -15  120.95    7.71
  -1  -5  15  109.56    8.96
  -1  -5  16  188.92   10.21
   1   5  16  180.20   11.15
   1   5  16  195.74    9.68
   1  -5 -16  214.39   10.56
  -1   5 -16  199.91   10.98
   1  -5 -16  194.03    9.99
  -1  -5  17  118.78    8.28
   1   5  17  103.46    8.69
   1   5  17   99.88    6.95
   1  -5 -17   72.74   12.76
   1  -5 -17   65.91   10.47
   1  -5 -17  105.49    7.69
  -1   5 -17  110.08    8.36
   1  -5 -17   96.05    7.31
  -1  -5  18  468.20   16.99
   1   5  18  412.18   17.73
   1   5  18  426.54   14.44
  -1   5 -18  440.37   16.72
   1  -5 -18  491.88   16.76
   1  -5 -18  428.53   15.69
  -1  -5  19  212.06   11.32
   1   5  19  198.01   12.13
   1   5  19  200.65    9.45
   1  -5 -19  176.09   18.75
   1  -5 -19  207.29   10.75
   1  -5 -19  221.72   11.10
  -1   5 -19  200.89   11.01
   1  -5 -20  900.02   23.14
   1  -5 -20  937.83   23.30
  -1   5 -20  831.42   22.43
   1  -5 -20  758.52   35.77
   1   5  20  841.95   25.47
  -1  -5  20  975.09   24.77
  -1  -5  20  923.10   26.00
   1  -5 -21   91.16    6.78
  -1   5 -21   79.51    5.65
   1  -5 -21   91.01    6.15
  -1   5 -21   86.12    6.38
   1  -5 -21   84.55    6.40
   1  -5 -21   81.47   11.20
   1   5  21   90.02    7.68
  -1  -5  21  104.79    7.49
  -1  -5  21   94.32    7.67
  -1   5 -22  155.09    7.49
   1  -5 -22  185.49    7.89
  -1  -5  22  188.24    9.59
  -1  -5  22  211.99    9.73
   1  -5 -22  195.71    9.05
   1   5  22  179.22    9.61
  -1   5 -22  141.15    6.74
  -1  -5  23   62.84    4.79
   1  -5 -23   66.71    4.78
  -1   5 -23   51.59    3.62
  -1  -7 -23   32.00    3.01
  -1  -7 -23   26.70    2.68
   1  -7  22  104.72    5.09
   1  -7  22  146.11    7.14
  -1  -7 -22  140.51    7.04
  -1  -7 -22  143.74    6.94
   1   7 -22  118.47    5.91
   1  -7  21  381.67   12.02
   1   7 -21  390.79   12.86
   1  -7  21  454.46   14.84
  -1  -7 -21  433.19   13.79
   1  -7  20  198.97    9.34
   1  -7  20  199.50   10.76
   1  -7  20  223.74   10.78
  -1  -7 -20  197.98    9.86
   1   7 -20  190.59    9.81
  -1  -7 -20  222.07   10.33
   1   7 -19  689.39   20.65
  -1  -7 -19  770.45   21.03
   1  -7  19  726.70   19.89
   1  -7  19  734.20   22.45
  -1  -7 -19  687.20   19.67
   1  -7  19  769.36   21.70
   1  -7  18   94.63    7.52
  -1   7  18   79.31    7.06
  -1  -7 -18   77.51   12.19
   1  -7  18   91.66    8.23
   1   7 -18   86.61    7.43
  -1  -7 -18  103.10    7.67
  -1  -7 -18   91.82    7.00
   1  -7  17  127.74    8.73
  -1   7  17   90.24    7.53
  -1  -7 -17   88.58   13.31
   1  -7  17  104.16    8.75
   1   7 -17  105.04    8.42
  -1  -7 -17  117.03    7.81
  -1   7  16   45.53    5.40
   1  -7  16   53.17    5.64
  -1  -7 -16   38.85    9.59
   1  -7  16   58.90    6.67
   1   7 -16   48.12    5.82
  -1  -7 -16   54.15    5.36
  -1   7  15  624.44   19.45
   1  -7  15  738.72   20.85
  -1  -7 -15  652.71   35.10
  -1  -7 -15  699.50   19.23
   1  -7  15  678.58   22.48
   1   7 -15  657.94   21.22
   1  -7  14  475.30   18.08
   1   7 -14  440.57   16.63
   1  -7  14  535.34   16.69
   1  -7  14  479.47   19.46
  -1  -7 -14  425.17   28.04
   1   7 -14  502.91   18.00
  -1  -7 -14  508.17   15.40
  -1  -7 -14  450.61   14.78
   1  -7  13 1436.46   32.80
   1   7 -13 1516.58   32.04
  -1  -7 -13 1407.08   27.70
  -1  -7 -13 1251.61   47.93
  -1  -7 -13 1519.35   28.11
   1  -7  13 1408.86   34.51
   1   7 -13 1333.35   30.42
   1  -7  13 1524.43   29.58
  -1  -7 -12  339.08   11.02
   1  -7  12  366.94   15.70
  -1  -7 -12  269.31   17.12
  -1  -7 -12  295.89   21.75
   1  -7  12  372.17   12.48
   1   7 -12  318.08   12.64
  -1  -7 -11  918.22   18.84
   1  -7  11  906.52   25.27
   1   7 -11  952.87   22.05
  -1  -7 -11  743.34   28.43
  -1  -7 -11  783.79   34.82
   1  -7  11  989.90   20.76
  -1  -7 -10  154.66    6.44
   1   7 -10  108.98    5.86
   1   7 -10  147.43    7.52
  -1  -7 -10  121.88   10.88
  -1  -7 -10  126.42   13.20
   1   7  -9  865.99   18.74
  -1  -7  -9  877.42   16.23
   1   7  -8  397.95   11.65
  -1  -7  -8  398.58   10.28
  -1  -7  -7 2034.11   31.03
   1  -7   7 2735.32   36.33
   1   7  -7 2485.04   35.58
  -1  -7  -7 2587.61   34.36
   1  -7   7 2188.71   32.33
   1  -7   6 1013.50   15.35
  -1  -7  -6  803.82   14.77
   1  -7   6  992.52   18.08
  -1   7   6  694.16   12.75
   1   7  -6  899.20   17.07
  -1  -7  -6  914.45   16.79
   1  -7   6  851.76   15.76
   1  -7   5 1283.95   17.39
   1  -7   5 1254.93   20.40
  -1  -7  -5 1117.98   17.55
   1   7  -5 1219.93   19.78
   1  -7   5 1098.90   18.42
   1  -7   4  212.87    5.43
   1  -7   4  221.93    7.06
  -1  -7  -4  178.07    5.73
  -1   7   4  138.81    3.69
   1   7  -4  208.99    6.79
  -1  -7  -4  153.45    2.37
   1  -7   4  176.95    6.10
   1  -7   3 1369.80   17.79
   1   7  -3 1398.64   20.40
   1  -7   2  117.04    4.89
   1   7  -2  115.61    4.72
   1  -7   2  112.08    4.77
   1   7  -1 1889.58   23.76
   1  -7   1 1921.30   24.50
   1   7  -1 1875.25   21.82
   1  -7   0 1820.34   24.20
  -1   7   0 1609.43   18.90
   1   7   0 1590.99   22.08
   1  -7   0 1757.97   23.92
   1   7   0 1791.14   21.63
   1  -7   0 1708.61   16.95
   1  -7  -1 1867.21   26.05
  -1   7  -1 1813.44   22.24
   1   7   1 1814.49   23.92
   1  -7  -1 1877.56   20.17
  -1  -7   2  153.90    5.51
   1   7   2  132.45    4.71
   1  -7  -2  146.63    3.16
   1  -7  -2  145.24    5.42
   1  -7  -2  132.12    5.24
   1  -7  -3 1459.28   17.46
  -1  -7   3 1490.73   21.45
   1  -7  -3 1373.10   21.39
   1  -7  -3 1306.05   21.33
   1   7   4  163.36    5.85
   1  -7  -4  225.47    4.88
  -1  -7   4  209.00    6.62
   1  -7  -4  214.95    6.78
  -1  -7   4  231.59    6.45
   1  -7  -4  178.18    6.47
  -1  -7   5 1219.98   19.03
   1  -7  -5 1112.20   15.41
   1   7   5  873.19   17.08
   1  -7  -5 1126.10   18.31
   1  -7  -5  937.28   18.03
  -1  -7   5 1103.56   17.49
   1   7   6  816.29   16.45
   1  -7  -6 1004.95   14.66
  -1  -7   6 1084.08   18.27
   1  -7  -6 1022.05   17.15
  -1  -7   6  800.90   16.21
  -1  -7   6  982.09   16.12
   1  -7  -6  787.53   16.59
  -1  -7   7 2649.06   32.99
   1  -7  -7 1978.29   33.60
   1   7   7 2121.79   33.95
   1  -7  -7 2790.51   34.26
  -1  -7   7 1938.18   32.16
  -1  -7   7 2915.68   36.33
   1  -7  -7 2564.38   31.69
  -1  -7   8  469.53   11.96
   1  -7  -8  448.11    9.86
  -1  -7   8  449.31   10.22
   1  -7  -8  467.95   10.77
   1  -7  -9  781.75   14.84
  -1   7  -9  809.11   17.46
  -1  -7   9  714.61   22.02
   1   7   9  693.04   16.59
  -1  -7  10  166.31   10.60
  -1   7 -10  170.43    7.81
   1  -7 -10  175.63    6.63
   1  -7 -10  153.88   13.32
   1   7  10  143.62    7.37
   1   7  11  767.42   19.26
  -1  -7  11  930.75   18.83
   1  -7 -11  848.31   17.41
  -1   7 -11  850.87   20.09
  -1  -7  11  740.94   24.12
   1  -7 -11  723.87   30.37
  -1  -7  12  418.11   12.55
   1  -7 -12  383.69   11.54
  -1   7 -12  393.07   13.71
  -1  -7  12  312.93   15.86
   1  -7 -12  374.55   24.97
   1  -7 -12  315.31   20.65
  -1  -7  13 1542.06   28.47
   1  -7 -13 1514.33   27.35
  -1   7 -13 1548.96   31.43
  -1  -7  13 1272.87   34.28
   1  -7 -13 1112.75   41.77
   1  -7 -13 1211.90   48.30
   1  -7 -14  590.21   16.38
  -1   7 -14  590.35   18.76
  -1  -7  14  632.25   17.28
  -1   7 -14  504.45   16.69
   1  -7 -14  564.95   15.92
  -1  -7  14  488.33   20.39
   1   7  14  516.94   16.55
   1  -7 -14  455.18   26.15
   1  -7 -14  502.95   31.44
  -1   7 -15  581.75   18.44
   1  -7 -15  642.69   17.71
  -1  -7  15  569.45   22.03
   1   7  15  596.65   17.92
   1  -7 -15  604.50   35.29
   1  -7 -15  528.15   28.50
  -1  -7  16   82.78    6.55
  -1   7 -16   64.19    6.16
   1  -7 -16   70.56    5.80
  -1  -7  16   74.72    7.96
   1  -7 -16   50.53   11.45
   1  -7 -16   59.28   10.07
   1   7  16   63.99    5.59
   1  -7 -17  140.38    8.82
   1   7  17  116.59    7.42
  -1  -7  17  143.56    8.72
   1  -7 -17  137.24    8.12
  -1   7 -17  121.74    8.27
   1  -7 -17  114.05   13.05
   1  -7 -17  128.02   16.65
   1  -7 -18   97.92    7.49
   1   7  18   87.44    6.20
  -1  -7  18  113.30    7.83
  -1   7 -18   90.28    7.11
   1  -7 -18   98.13    6.94
   1  -7 -18   83.24   13.24
   1  -7 -18   77.91   10.51
   1   7  19  582.30   16.03
   1  -7 -19  604.35   32.41
  -1   7 -19  576.60   17.65
  -1   7 -20  176.28    8.76
   1  -7 -20  186.93   16.94
   1  -7 -20  217.06    9.88
   1  -7 -20  214.68   10.36
   1  -7 -21  398.94   13.37
   1  -7 -21  408.68   12.79
   1  -7 -22  143.56    6.68
   1  -7 -22  149.35    7.35
  -1  -7  22  146.51    7.70
  -1  -7  23   34.22    3.10
   1  -7 -23   39.90    3.35
  -1  -9 -22    8.80    1.78
   1  -9  22    8.37    1.73
  -1  -9 -22    8.58    1.84
  -1  -9 -21  393.43   11.79
  -1  -9 -21  379.39   20.14
   1   9 -21  283.77    8.99
   1  -9  21  313.08    9.49
   1  -9  21  369.88   12.00
  -1  -9 -21  389.76   11.72
  -1  -9 -20  123.64   13.29
   1   9 -20  107.81    6.21
   1  -9  20  122.08    6.72
  -1  -9 -20  125.10    7.24
   1  -9  20  138.68    8.17
  -1  -9 -19  388.19   22.20
   1   9 -19  365.76   12.90
   1  -9  19  386.49   13.43
   1  -9  19  410.09   15.56
  -1  -9 -19  418.02   14.10
  -1  -9 -18  113.20   13.46
   1  -9  18  125.35    7.99
   1   9 -18  113.57    7.61
   1  -9  18  131.63    9.30
  -1  -9 -18  124.87    7.93
  -1  -9 -17  273.95   11.48
   1   9 -17  231.47   11.30
  -1  -9 -17  253.07   20.80
   1  -9  17  299.96   12.52
   1  -9  17  261.40   12.03
  -1  -9 -17  268.40   11.84
   1   9 -16   33.39    4.68
  -1  -9 -16   42.12    4.91
  -1  -9 -16   28.68    8.44
   1  -9  16   45.89    5.11
   1  -9  16   45.46    5.29
   1   9 -15  538.84   18.22
  -1  -9 -15  554.94   32.75
  -1  -9 -15  588.81   17.91
   1  -9  15  587.88   16.69
   1  -9  15  651.43   18.99
   1  -9  15  622.75   19.44
   1   9 -14   38.17    5.02
  -1  -9 -14   42.56   10.11
   1  -9  14   51.76    6.79
   1  -9  14   48.63    4.78
   1  -9  14   56.32    5.46
  -1  -9 -14   47.74    5.03
   1  -9  13 1146.55   29.91
   1   9 -13 1044.22   26.18
   1  -9  13 1224.26   32.34
  -1  -9 -13 1163.02   24.19
   1   9 -13 1228.64   30.15
   1  -9  13 1211.43   25.88
  -1  -9 -13 1138.39   25.45
  -1  -9 -13 1209.79   24.60
   1  -9  13 1244.60   23.53
  -1  -9 -13 1034.29   44.70
   1  -9  12  183.53   10.89
   1   9 -12  175.78   10.15
   1   9 -12  154.03    9.03
   1  -9  12  179.08    8.99
  -1  -9 -12  162.88   17.03
   1  -9  12  176.05    7.67
  -1  -9 -12  185.81    8.15
  -1  -9 -12  165.66    8.49
   1   9 -11  893.40   23.19
   1  -9  11  902.96   18.40
  -1  -9 -11  845.32   18.39
   1   9 -10  157.24    8.70
  -1  -9 -10  160.30   15.74
   1  -9  10  180.05   10.91
   1  -9  10  167.48    6.91
  -1  -9 -10  173.09    7.09
   1   9  -9  694.79   18.71
  -1  -9  -9  760.13   15.46
   1  -9   9  736.59   15.47
   1  -9   9  808.32   22.91
  -1  -9  -9  635.08   30.74
  -1  -9  -8  131.64   13.23
   1   9  -8  133.49    7.37
   1  -9   8  140.24    7.38
   1  -9   8  137.79    5.75
   1  -9   8  155.79    9.42
  -1  -9  -8  119.49    6.12
   1   9  -7 2567.31   38.76
   1  -9   7 2712.08   34.24
   1  -9   7 2035.01   34.32
  -1  -9  -7 2395.32   36.41
  -1  -9  -7 2480.89   58.81
  -1  -9  -7 2100.30   33.94
   1  -9   7 2818.90   39.93
   1  -9   6  309.62    8.11
   1  -9   6  263.87    8.89
  -1  -9  -6  309.88   10.15
   1  -9   6  333.45   10.89
  -1  -9  -6  255.64    8.39
   1   9  -6  305.88   10.40
   1  -9   5 2310.04   30.94
   1  -9   5 2015.25   32.82
  -1  -9  -5 2241.50   34.82
   1  -9   5 2513.33   36.22
  -1  -9  -5 2160.85   32.40
   1   9  -5 2377.75   35.28
   1  -9   4  295.04    7.64
   1  -9   4  277.05    8.91
  -1  -9  -4  276.76    9.45
   1  -9   4  323.88   10.03
  -1  -9  -4  284.51    8.56
   1   9  -4  306.13    9.74
   1   9  -3 1261.30   19.49
   1  -9   3 1239.61   22.31
  -1  -9  -3 1300.37   21.59
   1  -9   3 1362.58   23.66
   1   9  -3 1326.66   22.81
   1   9  -2   16.74    1.71
   1  -9   2   13.74    2.10
  -1  -9  -2   16.03    2.09
   1  -9   2   16.30    2.34
   1   9  -2   16.84    2.28
   1  -9   1 3179.70   43.83
   1   9  -1 3208.61   42.55
   1   9   0  360.87    8.40
   1  -9   0  377.69   10.55
   1  -9   0  422.34   11.16
  -1  -9   0  425.14   10.29
   1   9   1 2810.64   37.71
   1  -9  -1 3297.52   42.89
   1   9   2   21.03    2.11
   1  -9  -2   20.93    1.17
   1  -9  -2   20.68    2.49
  -1  -9   2   25.51    2.60
   1  -9  -2   19.70    2.50
  -1   9  -2   22.13    1.90
   1  -9  -3 1411.24   17.19
   1  -9  -3 1318.59   22.74
   1  -9  -3 1269.67   22.80
  -1  -9   3 1401.84   22.16
  -1   9  -3 1271.35   19.99
   1  -9  -4  291.63    5.93
  -1  -9   4  295.44    8.68
   1  -9  -4  258.45    8.59
  -1  -9   4  226.43    8.49
   1  -9  -4  237.75    8.65
  -1  -9   4  287.33    8.51
  -1   9  -4  253.05    7.58
  -1  -9   5 2463.40   34.19
   1  -9  -5 2515.37   29.29
   1   9   5 2042.01   32.10
   1  -9  -5 2360.47   34.27
  -1  -9   5 1943.12   33.45
   1  -9  -5 2198.80   34.89
  -1  -9   5 2324.78   33.39
  -1   9  -5 2308.06   32.78
   1   9   6  284.31    8.89
  -1  -9   6  344.13    9.90
   1  -9  -6  335.10    7.49
  -1  -9   6  254.74    9.04
   1  -9  -6  333.56    9.96
   1  -9  -6  278.67    9.79
  -1  -9   6  336.19    9.35
  -1   9  -6  322.72    9.47
   1  -9  -7 2846.66   38.32
  -1   9  -7 2501.86   37.54
   1  -9  -7 2815.76   34.05
  -1  -9   7 2921.74   38.89
   1   9   7 2228.28   36.04
   1  -9  -7 2716.95   57.51
   1  -9  -7 3271.24   65.97
  -1  -9   7 2789.02   37.10
   1  -9  -7 2253.44   38.21
   1  -9  -8  167.98    7.08
  -1   9  -8  150.09    7.23
   1  -9  -8  158.17   13.18
  -1  -9   8  166.66    7.32
   1  -9  -8  165.44    5.82
  -1  -9   8  161.07    6.78
   1  -9  -9  623.71   27.49
   1   9   9  601.65   15.57
  -1  -9   9  623.32   21.86
  -1   9  -9  677.37   17.12
  -1  -9   9  810.18   17.59
   1  -9  -9  756.19   14.58
  -1   9 -10  163.38    8.51
   1  -9 -10  172.26   16.41
   1  -9 -10  166.37   14.53
  -1  -9  10  156.84   11.00
   1  -9 -10  182.27    6.99
  -1  -9  10  197.92    8.47
  -1   9 -11  818.74   20.91
   1  -9 -11  808.27   17.20
  -1  -9  11  873.60   19.76
   1  -9 -11  856.50   37.96
   1  -9 -11  705.09   31.48
  -1  -9  11  700.37   24.85
  -1  -9  12  199.94   13.10
   1  -9 -12  217.08   11.59
  -1  -9  12  223.03   10.95
   1  -9 -12  225.65   20.51
   1  -9 -12  204.26   17.09
  -1   9 -12  211.67   10.62
  -1  -9  12  195.84   11.22
   1  -9 -12  225.38    8.74
  -1  -9  12  254.66   10.24
   1  -9 -12  217.55   10.24
   1  -9 -13 1118.73   26.18
   1   9  13  941.58   24.33
   1  -9 -13  937.85   38.38
   1  -9 -13 1120.52   46.80
  -1  -9  13 1145.25   26.95
  -1   9 -13 1164.43   27.80
  -1  -9  13 1054.28   28.44
  -1  -9  13 1265.69   25.48
   1  -9 -13 1174.50   23.25
  -1  -9  13 1005.01   31.36
   1   9  14   46.85    4.98
  -1  -9  14   52.36    5.57
  -1  -9  14   48.39    6.91
   1  -9 -14   56.24    5.59
  -1  -9  14   50.01    6.29
   1  -9 -14   49.54    9.42
   1  -9 -14   50.43   11.35
   1  -9 -15  491.87   27.59
   1  -9 -15  519.17   32.52
   1   9  15  478.98   15.74
  -1  -9  15  524.59   19.89
  -1  -9  15  466.75   20.37
   1  -9 -16   45.78   10.66
   1  -9 -16   36.14    8.22
   1   9  16   38.24    4.28
   1  -9 -16   49.44    5.55
  -1  -9  16   46.22    6.69
  -1  -9  16   47.77    6.22
   1  -9 -17  255.17   11.87
   1  -9 -17  215.54   17.18
   1  -9 -17  276.52   23.02
  -1  -9  17  253.45   13.55
   1  -9 -18  121.01    7.72
  -1  -9  18  117.75    9.08
   1  -9 -18  128.86   15.41
   1  -9 -19  395.60   13.60
  -1  -9  19  364.27   15.09
   1  -9 -19  349.93   22.94
   1  -9 -20  119.34    6.96
  -1  -9  20  114.72    7.80
   1  -9 -20  109.22   11.69
   1  -9 -21  368.19   11.46
  -1  -9  21  368.44   12.63
   1  -9 -21  342.62   18.83
   1  -9 -22    6.00    1.51
   1  11 -21  198.93    7.70
   1 -11  21  218.75    7.67
  -1 -11 -21  217.14    7.62
  -1 -11 -20  523.46   13.64
  -1 -11 -20  576.95   24.27
   1 -11  19  186.29    8.24
  -1 -11 -19  200.08    8.77
   1 -11  18  674.92   18.13
  -1 -11 -18  705.81   18.38
  -1 -11 -18  675.56   32.47
   1 -11  17  137.80    8.34
  -1 -11 -17  134.25    7.99
   1 -11  17  124.08    8.80
  -1 -11 -17  120.50   15.30
  -1 -11 -16  189.02    9.65
   1 -11  16  166.29   10.50
   1 -11  16  178.93    9.90
   1 -11  16  168.83    8.57
  -1 -11 -16  168.47   18.07
  -1 -11 -16  154.81   16.48
  -1 -11 -15  344.59   13.33
   1 -11  15  335.68   15.37
   1 -11  15  328.36   13.92
   1 -11  15  325.58   12.30
   1 -11  15  330.35   12.83
  -1 -11 -15  347.79   24.95
  -1 -11 -14  885.35   22.44
   1 -11  14  842.53   25.36
   1 -11  14  877.27   23.90
   1 -11  14  872.22   22.61
   1 -11  14  935.73   22.28
  -1 -11 -14  848.28   39.63
  -1 -11 -13  459.01   15.46
   1 -11  13  465.10   18.22
  -1 -11 -13  462.77   29.20
   1 -11  13  483.25   17.18
   1 -11  13  480.24   15.58
   1 -11  13  469.89   16.23
   1 -11  12 1366.29   30.76
  -1 -11 -12 1332.83   27.93
   1 -11  12 1284.82   31.81
  -1 -11 -12 1259.34   48.41
   1 -11  12 1313.48   29.18
   1 -11  12 1299.21   28.12
   1  11 -11  175.98   10.68
   1 -11  11  201.04   12.32
   1 -11  11  201.50   10.69
  -1 -11 -11  188.87    7.84
  -1 -11 -11  175.47   17.47
   1 -11  11  203.70    9.81
   1 -11  11  181.92   10.87
  -1 -11 -11  191.48    9.25
   1  11 -10  390.79   15.55
   1 -11  10  453.48   17.93
   1 -11  10  420.58   15.47
  -1 -11 -10  377.46   24.94
   1 -11  10  388.53   15.69
   1 -11  10  420.47   14.16
  -1 -11 -10  403.73   11.34
  -1 -11  -9  432.78   26.10
  -1 -11  -9  500.87   27.76
   1 -11   9  477.48   12.32
  -1 -11  -9  495.90   12.29
   1  11  -9  514.33   17.19
   1 -11   9  573.93   19.89
   1 -11   8  743.61   15.88
  -1 -11  -8  824.42   15.87
   1  11  -8  847.09   21.73
  -1 -11  -8  841.18   34.87
  -1 -11  -8  760.02   33.84
  -1 -11  -8  712.83   18.04
   1 -11   8  821.88   21.00
   1 -11   8  922.74   24.72
   1 -11   7  356.19    9.89
   1  11  -7  364.24   13.28
  -1 -11  -7  353.85   11.84
   1 -11   7  304.91   10.79
  -1 -11  -7  375.36   23.03
  -1 -11  -7  422.68   23.87
   1 -11   7  402.83   13.68
  -1 -11  -7  316.18   10.93
   1 -11   7  449.71   16.22
   1 -11   6 1970.37   35.76
   1  11  -6 1640.12   30.84
  -1 -11  -6 1818.45   49.88
   1 -11   6 1481.38   29.98
   1 -11   6 1639.12   30.67
  -1 -11  -6 1436.12   26.73
  -1 -11  -6 1542.25   28.58
   1 -11   6 1402.61   26.97
   1  11  -5  526.53   15.17
  -1 -11  -5  482.84   14.12
   1 -11   5  535.69   15.25
  -1 -11  -5  488.56   13.28
   1 -11   4  642.51   16.74
  -1 -11  -4  578.21   14.43
   1 -11   4  558.74   14.81
  -1 -11  -4  616.86   16.13
   1 -11   3  196.44    8.73
  -1 -11  -3  183.57    7.60
  -1 -11  -3  190.17    8.62
   1 -11   2  534.22   14.71
  -1 -11  -2  536.82   13.55
  -1 -11  -2  493.28   14.40
   1 -11   2  496.52   13.64
  -1 -11  -1  288.65    9.53
   1 -11   1  275.71    9.77
   1 -11   0  860.01   19.26
  -1 -11   0  860.85   17.79
   1 -11   0  774.91   17.85
  -1 -11   0  777.57   18.74
   1 -11  -1  232.22    9.29
  -1 -11   1  211.26    9.12
  -1 -11   2  589.53   14.19
   1 -11  -2  561.32   15.16
   1 -11  -2  554.97   14.49
   1 -11  -3  141.80    7.27
  -1 -11   3  134.59    6.42
   1 -11  -3  141.48    6.92
   1 -11  -4  665.72   26.03
   1 -11  -4  706.33   27.28
   1 -11  -4  500.94   14.67
  -1 -11   4  526.25   13.44
  -1 -11   4  431.73   13.46
   1 -11  -4  522.85   14.15
   1 -11  -5  703.93   28.09
   1 -11  -5  669.70   26.96
  -1 -11   5  386.74   12.76
   1 -11  -5  481.96   13.64
   1 -11  -5  458.58   14.20
  -1 -11   5  511.69   13.37
  -1 -11   6 1619.69   26.72
  -1  11  -6 1412.58   26.08
   1 -11  -6 1881.48   49.48
   1 -11  -6 1629.00   45.51
  -1 -11   6 1162.72   25.27
   1 -11  -6 1457.59   26.89
   1 -11  -6 1718.48   31.19
   1 -11  -6 1328.12   27.79
  -1 -11   6 1523.21   26.42
  -1 -11   7  353.04   11.17
  -1  11  -7  326.26   11.18
   1 -11  -7  350.96   20.83
   1 -11  -7  421.87   23.69
  -1 -11   7  248.22    9.66
   1 -11  -7  339.91   11.31
   1 -11  -7  401.64   13.97
   1 -11  -7  305.04   11.96
  -1 -11   7  334.99   11.13
   1 -11  -8  795.79   31.79
   1 -11  -8  792.64   18.46
  -1 -11   8  761.88   18.28
  -1  11  -8  739.22   18.73
  -1 -11   8  793.08   18.14
  -1 -11   8  754.49   24.22
   1 -11  -9  519.56   26.48
  -1  11  -9  487.74   15.43
  -1 -11   9  544.74   14.84
  -1  11 -10  370.08   13.94
   1 -11 -10  408.04   23.81
  -1 -11  10  396.72   12.82
  -1 -11  10  349.64   14.82
  -1 -11  10  391.90   13.15
   1 -11 -10  391.33   13.87
  -1 -11  10  413.22   15.28
   1 -11 -10  447.49   16.55
  -1  11 -11  163.06    9.48
   1 -11 -11  147.51   15.00
  -1 -11  11  169.70    9.78
   1 -11 -11  171.73   10.55
  -1 -11  11  166.98    8.22
  -1 -11  11  178.62   12.62
   1 -11 -11  164.04    9.10
  -1 -11  11  145.04    9.71
  -1 -11  11  151.98    8.10
   1 -11 -12 1384.78   33.12
  -1 -11  12 1301.08   29.84
  -1 -11  12 1184.73   30.60
   1 -11 -12 1347.95   29.12
  -1 -11  12 1238.99   35.22
   1 -11 -12 1248.31   44.80
   1 -11 -12 1365.01   51.12
   1 -11 -13  497.77   30.82
   1 -11 -13  461.67   18.40
  -1 -11  13  467.61   16.65
  -1 -11  13  397.82   17.07
   1 -11 -13  453.63   16.08
   1 -11 -13  446.67   15.33
  -1 -11  13  427.18   19.62
   1 -11 -14  838.59   39.97
   1 -11 -14  700.58   23.24
  -1 -11  14  746.69   21.49
   1 -11 -14  766.07   20.65
  -1 -11  14  735.98   23.57
   1 -11 -14  802.95   21.97
   1 -11 -14  792.78   21.47
  -1 -11  14  749.92   26.23
  -1 -11  15  292.39   12.58
  -1 -11  15  290.02   14.33
   1 -11 -15  314.93   13.19
  -1 -11  15  290.15   15.59
   1 -11 -15  309.09   24.23
   1 -11 -15  292.77   12.49
  -1 -11  16  204.96   11.79
   1 -11 -16  207.11   10.57
  -1 -11  16  215.75   13.07
   1 -11 -16  215.03   10.51
   1 -11 -16  218.38   19.82
   1 -11 -17  134.28    8.17
   1 -11 -17  137.97   15.15
  -1 -11  17  121.03    8.72
   1 -11 -17  121.18    7.84
   1 -11 -18  728.88   19.00
   1 -11 -18  729.77   32.13
   1 -11 -18  683.11   18.62
  -1 -11  18  665.21   20.15
   1 -11 -19  178.01    8.43
   1 -11 -19  196.47   15.17
  -1 -11  19  168.68    9.04
   1 -11 -19  191.36    8.80
   1 -11 -20  502.30   13.54
  -1 -11  20  482.62   14.22
   1 -11 -21  200.12    7.30
  -1 -11  21  189.77    7.37
   1 -13  20  396.60   10.15
  -1 -13 -20  411.68   10.21
   1  13 -20  395.14   10.62
   1 -13  19   46.77    3.35
  -1 -13 -19   60.66    7.57
   1  13 -19   55.53    4.62
  -1 -13 -19   53.11    4.10
   1 -13  19   52.05    4.25
   1 -13  18  309.02   10.28
  -1 -13 -18  340.04   11.21
   1 -13  18  319.40   11.65
  -1 -13 -17   98.68    6.27
   1 -13  17  105.90    7.19
  -1 -13 -17   95.83   12.06
   1 -13  17  100.98    6.36
  -1 -13 -17  107.76    6.69
  -1 -13 -16  477.81   15.08
   1 -13  16  465.24   13.52
  -1 -13 -16  509.03   15.51
   1 -13  16  481.21   15.30
   1 -13  16  494.29   16.76
   1 -13  15   34.39    4.00
  -1 -13 -15   35.90    4.48
  -1 -13 -15   38.91    9.27
   1 -13  15   38.05    4.67
   1 -13  15   33.44    4.82
  -1 -13 -15   41.32    4.45
   1 -13  14  582.76   17.32
  -1 -13 -14  609.31   17.86
  -1 -13 -14  599.00   20.34
   1 -13  14  579.46   18.48
   1 -13  14  659.52   21.99
  -1 -13 -14  624.25   33.21
  -1 -13 -14  595.99   17.30
   1 -13  14  571.52   19.41
   1 -13  13   33.13    4.31
  -1 -13 -13   28.46    4.06
   1 -13  13   35.50    5.47
  -1 -13 -13   33.85    9.34
  -1 -13 -13   32.21    5.17
   1 -13  13   33.09    4.69
   1 -13  13   33.41    4.91
  -1 -13 -13   26.78    3.80
   1 -13  12  863.05   22.09
   1 -13  12  821.79   22.09
  -1 -13 -12  817.57   21.39
  -1 -13 -12  924.39   26.24
   1 -13  12  814.96   23.24
   1 -13  12  948.84   26.96
  -1 -13 -12  820.80   39.19
   1 -13  12  770.08   23.41
  -1 -13 -12  815.49   20.81
   1 -13  11   99.89    7.14
   1 -13  11   87.47    6.98
  -1 -13 -11   90.53    6.70
   1 -13  11  104.48    7.97
   1 -13  11  110.03    9.02
  -1 -13 -11   91.46   13.36
   1 -13  11   85.41    7.47
  -1 -13 -11   95.08    6.61
   1 -13  10  560.93   17.08
   1 -13  10  524.50   17.37
  -1 -13 -10  519.69   15.98
   1 -13  10  535.75   18.46
   1 -13  10  590.91   20.78
   1 -13  10  486.01   17.84
  -1 -13 -10  518.81   30.11
   1 -13   9    1.26    1.86
  -1 -13  -9    2.65    1.77
   1 -13   9    2.64    2.14
   1 -13   9    2.05    1.97
   1 -13   9    2.14    1.78
   1 -13   9    1.43    2.38
  -1 -13  -9    6.22    5.29
   1 -13   8  835.84   23.34
  -1 -13  -8  892.86   20.74
   1 -13   8  801.31   22.81
  -1 -13  -8  748.58   19.95
   1 -13   8  883.64   22.70
   1 -13   8  900.13   21.77
   1 -13   8  974.59   26.43
   1 -13   7  141.45    9.40
  -1 -13  -7   88.78    6.47
   1 -13   7   98.42    7.49
   1 -13   7  111.79    7.97
  -1 -13  -7  100.92    6.69
  -1 -13  -7  105.39    6.78
   1 -13   7  126.84    8.13
   1 -13   7   95.16    7.37
   1 -13   7  114.78    7.91
   1 -13   6 1733.39   33.79
   1 -13   6 1954.77   36.54
  -1 -13  -6 1273.89   28.08
   1 -13   6 1533.13   32.02
   1 -13   6 1452.74   31.69
   1 -13   6 1867.92   33.69
   1 -13   6 1331.94   27.71
  -1 -13  -6 1322.48   28.39
  -1 -13  -5  112.19    6.86
   1 -13   5  124.03    8.08
  -1 -13  -5  118.14    7.30
   1 -13   5  110.55    6.80
   1 -13   5  118.14    8.09
  -1 -13  -4  494.30   15.09
   1 -13   4  547.41   17.13
   1 -13   4  501.85   15.10
  -1 -13  -4  510.93   16.03
   1 -13   4  564.64   17.89
  -1 -13  -3   57.57    8.39
   1 -13   3   59.83    5.55
   1 -13   3   43.25    4.33
  -1 -13  -3   46.70    4.67
   1 -13   3   48.89    4.95
  -1 -13  -3   45.28    4.30
   1 -13   2  928.30   22.01
  -1 -13  -2  972.53   23.00
   1 -13   2 1058.23   24.58
  -1 -13  -2 1027.76   22.27
   1 -13   1  301.25   11.48
  -1 -13  -1  315.06   11.38
  -1 -13   0 1540.13   31.00
   1 -13   0 1561.87   30.26
  -1 -13   0 1700.64   30.36
   1 -13   0 1765.13   33.23
  -1 -13   1  277.03   11.49
   1 -13  -1  304.97   12.41
   1 -13  -2 1042.77   23.25
   1 -13  -2 1034.98   24.66
  -1 -13   2 1059.42   22.66
   1 -13  -3   60.03    8.07
   1 -13  -3   49.80    4.66
  -1 -13   3   40.65    4.36
  -1 -13   3   48.42    4.40
   1 -13  -3   43.88    4.75
   1 -13  -4  573.47   17.56
  -1 -13   4  605.39   16.47
   1 -13  -4  618.51   17.02
   1 -13  -5  214.44   15.79
   1 -13  -5  190.42   10.36
  -1 -13   5  180.82    8.71
   1 -13  -5  154.87    9.00
   1 -13  -5  165.90    8.52
  -1 -13   5  132.82    7.62
   1 -13  -6 1442.20   28.14
  -1 -13   6 1041.36   25.09
   1 -13  -6 1870.74   49.16
   1 -13  -6 1603.49   32.64
   1 -13  -6 1332.05   29.96
  -1 -13   6 1474.46   28.75
   1 -13  -6 1611.48   30.74
  -1 -13   7  118.88    8.13
   1 -13  -7   99.66    7.07
   1 -13  -7  121.46   12.99
   1 -13  -7  139.02   14.26
   1 -13  -7   98.02    6.61
   1 -13  -7  116.14    7.33
  -1 -13   7  107.12    6.98
   1 -13  -7   81.39    6.89
   1 -13  -7  116.53    8.18
  -1 -13   7  112.33    7.16
  -1 -13   8  801.60   26.00
  -1 -13   8  848.77   23.01
   1 -13  -8  822.45   21.21
   1 -13  -8  903.12   36.14
   1 -13  -8  964.05   38.11
  -1 -13   8  841.23   20.95
  -1 -13   8  774.07   21.94
   1 -13  -8  905.12   24.06
  -1 -13   9    1.81    1.69
   1 -13  -9    5.78    2.36
   1 -13  -9    4.06    4.72
  -1 -13   9    7.27    2.60
   1 -13  -9    4.79    2.48
  -1 -13   9    6.16    2.53
   1 -13  -9    6.94    2.20
   1 -13  -9   11.01    5.47
  -1 -13   9    4.96    3.08
   1 -13 -10  505.09   16.86
   1 -13 -10  538.19   28.77
   1 -13 -10  576.35   30.36
  -1 -13  10  491.84   17.28
   1 -13 -10  552.06   19.56
  -1 -13  10  457.75   17.18
   1 -13 -10  513.63   16.67
  -1 -13  10  496.88   15.56
  -1 -13  10  534.70   21.39
   1 -13 -11   81.97    6.74
   1 -13 -11   87.83    6.81
  -1 -13  11   75.98    7.00
   1 -13 -11   84.82    6.69
   1 -13 -11   90.00   12.42
   1 -13 -11   78.50    7.62
  -1 -13  11   81.80    6.96
  -1 -13  11   71.08    5.75
   1 -13 -12  773.45   21.50
   1 -13 -12  830.03   37.14
  -1 -13  12  737.42   22.66
   1 -13 -12  859.88   22.15
   1 -13 -12  816.24   21.79
  -1 -13  12  751.47   19.42
  -1 -13  12  773.58   21.92
   1 -13 -12  837.81   25.37
   1 -13 -13   27.06    8.29
  -1 -13  13   21.11    3.69
   1 -13 -13   25.21    4.71
   1 -13 -13   23.28    3.77
  -1 -13  13   21.28    4.16
   1 -13 -13   29.63    4.10
   1 -13 -13   24.59    4.04
   1 -13 -13   28.75    8.48
  -1 -13  13   20.35    4.92
   1 -13 -14  654.93   32.33
   1 -13 -14  693.30   33.75
   1 -13 -14  584.77   20.95
  -1 -13  14  570.74   17.63
   1 -13 -14  574.39   17.72
  -1 -13  14  546.92   18.96
   1 -13 -14  616.16   18.25
   1 -13 -14  625.31   18.56
  -1 -13  14  602.52   22.08
  -1 -13  15   34.43    4.21
   1 -13 -15   37.31    5.26
  -1 -13  15   38.86    5.02
   1 -13 -15   35.88    4.35
   1 -13 -15   46.30    9.58
  -1 -13  15   45.96    6.06
   1 -13 -15   38.02    8.62
   1 -13 -16  570.93   28.74
   1 -13 -16  565.00   28.15
  -1 -13  16  539.75   19.23
  -1 -13  16  494.11   16.79
  -1 -13  17   95.05    6.80
   1 -13 -17  113.03   12.18
  -1 -13  18  327.07   11.76
   1 -13 -18  337.89   11.51
  -1 -13  19   42.55    3.86
   1 -13 -19   47.56    4.01
   1 -13 -19   51.58    6.83
  -1 -13  20  432.48   10.64
   1 -13 -20  435.32   10.91
  -1 -15 -18   64.64    4.02
   1  15 -18   58.37    4.11
   1 -15  18   52.61    3.08
   1  15 -17  250.05    9.69
  -1 -15 -17  257.94    8.96
   1 -15  17  236.10    8.02
  -1 -15 -17  219.94    8.22
   1 -15  17  245.11    9.06
   1  15 -16  263.58   10.88
   1 -15  16  248.81    9.27
  -1 -15 -16  273.52    9.91
  -1 -15 -16  244.10    9.62
   1 -15  16  254.08   10.09
   1  15 -15  422.73   14.95
  -1 -15 -15  442.85   14.01
  -1 -15 -15  459.26   13.79
  -1 -15 -15  485.91   24.19
   1 -15  15  411.11   12.13
   1 -15  15  394.93   12.99
   1 -15  15  434.96   14.27
  -1 -15 -14  410.42   14.21
  -1 -15 -14  436.80   13.92
   1 -15  14  392.99   12.75
  -1 -15 -14  439.96   16.31
   1 -15  14  414.68   14.01
   1 -15  14  411.41   14.63
  -1 -15 -13  484.60   16.18
  -1 -15 -13  527.02   27.68
  -1 -15 -13  505.89   15.57
   1 -15  13  522.04   15.56
   1 -15  13  494.70   16.80
  -1 -15 -13  532.56   18.76
   1 -15  13  488.41   16.09
   1 -15  12  225.35   11.90
  -1 -15 -12  220.00   18.46
  -1 -15 -12  209.37    9.87
   1 -15  12  191.74    9.57
   1 -15  12  196.31   10.57
   1 -15  12  196.58   10.31
  -1 -15 -12  217.57   12.06
   1 -15  11  716.01   21.90
  -1 -15 -11  629.63   17.93
   1 -15  11  637.49   18.58
   1 -15  11  608.43   19.53
  -1 -15 -11  690.57   21.90
   1 -15  11  627.63   19.48
   1 -15  10  145.17    9.72
  -1 -15 -10  123.04    7.60
   1 -15  10  115.62    7.83
   1 -15  10  118.19    8.36
   1 -15  10  122.33    8.48
  -1 -15  -9  747.61   19.57
   1 -15   9  757.84   20.99
   1 -15   9  694.47   21.09
   1 -15   9  738.30   21.86
  -1 -15  -8  615.18   18.83
   1 -15   8  717.25   21.44
  -1 -15  -8  686.81   18.51
  -1 -15  -8  675.70   20.94
   1 -15   8  684.99   20.14
   1 -15   8  694.27   20.54
   1 -15   8  685.28   20.98
   1 -15   7  594.67   18.74
  -1 -15  -7  537.59   17.27
   1 -15   7  621.64   19.88
   1 -15   7  684.05   20.86
  -1 -15  -7  604.62   16.93
   1 -15   7  631.38   18.96
   1 -15   7  574.94   18.89
   1 -15   7  473.86   17.87
   1 -15   7  544.78   18.05
   1 -15   6  204.78   10.75
  -1 -15  -6  175.08    9.44
   1 -15   6  206.27   11.12
   1 -15   6  177.19   10.57
   1 -15   6  212.63   10.74
   1 -15   6  215.22   11.23
   1 -15   6  181.15    9.97
  -1 -15  -5  646.67   18.72
   1 -15   5  702.83   20.45
   1 -15   5  781.12   21.64
  -1 -15  -5  708.16   29.85
   1 -15   5  568.45   19.38
  -1 -15  -5  498.96   17.52
   1 -15   5  721.35   21.44
   1 -15   5  587.60   19.96
   1 -15   5  712.00   20.73
  -1 -15  -5  635.79   19.38
  -1 -15  -4   35.81    4.39
   1 -15   4   45.67    5.12
   1 -15   4   43.75    5.32
  -1 -15  -4   51.41    8.36
   1 -15   4   51.65    5.46
  -1 -15  -4   33.38    4.38
   1 -15   4   32.07    4.70
   1 -15   4   39.76    5.37
  -1 -15  -4   41.85    5.07
   1 -15   4   42.56    5.01
  -1 -15  -3  774.14   21.52
   1 -15   3  862.49   21.53
   1 -15   3  721.84   22.27
   1 -15   3  656.79   18.39
   1 -15   3  801.68   21.48
   1 -15   3  629.96   20.82
  -1 -15  -3  647.27   19.61
   1 -15   3  779.72   22.50
  -1 -15  -3  790.34   20.94
   1 -15   3  805.03   21.75
  -1 -15  -3  764.14   20.26
  -1 -15  -3  826.24   30.77
   1 -15   2  375.59   14.40
  -1 -15  -2  335.91   12.88
   1 -15   2  356.27   13.71
   1 -15   2  350.89   13.83
  -1 -15  -2  352.00   13.21
   1 -15   2  343.20   14.57
  -1 -15  -2  336.86   13.22
  -1 -15  -2  338.56   13.86
   1 -15   2  399.80   13.86
  -1 -15  -2  358.47   19.63
   1 -15   2  286.09   13.48
  -1 -15  -2  276.68   12.15
   1 -15   2  332.42   14.65
  -1 -15  -1  682.27   19.15
  -1 -15  -1  673.03   19.93
  -1 -15  -1  695.64   18.93
   1 -15   1  719.24   20.29
   1 -15   1  682.06   19.88
   1 -15   1  639.92   20.77
  -1 -15   0  293.93   12.25
  -1 -15   0  247.70   11.37
   1 -15   0  227.40   11.85
   1 -15   0  265.80   13.11
  -1 -15   0  289.57   12.69
  -1 -15   0  293.93   11.89
  -1 -15   0  307.25   11.96
   1 -15   0  286.21   12.42
  -1 -15   1  720.21   19.36
   1 -15  -1  692.18   20.36
  -1 -15   1  713.95   19.73
   1 -15  -1  754.03   20.67
  -1 -15   2  354.21   13.29
   1 -15  -2  340.28   13.91
   1 -15  -2  363.39   14.88
   1 -15  -2  363.82   13.96
   1 -15  -2  377.33   13.74
   1 -15  -2  297.72   13.65
  -1 -15   2  306.20   12.72
  -1 -15   2  370.72   13.93
  -1 -15   2  350.19   14.13
   1 -15  -2  406.66   19.33
   1 -15  -2  352.27   15.12
  -1 -15   3  747.83   20.08
   1 -15  -3  749.03   21.28
   1 -15  -3  730.06   22.04
   1 -15  -3  772.55   21.33
   1 -15  -3  834.12   21.24
   1 -15  -3  817.49   20.62
  -1 -15   3  653.08   19.65
   1 -15  -3  582.42   20.25
  -1 -15   3  760.42   21.11
  -1 -15   3  766.96   21.41
   1 -15  -3  901.22   30.07
   1 -15  -3  758.50   22.94
   1 -15  -4   37.85    4.83
  -1 -15   4   37.67    4.46
   1 -15  -4   38.45    4.80
   1 -15  -4   36.49    4.91
   1 -15  -4   41.47    4.83
   1 -15  -4   29.86    4.53
  -1 -15   4   32.41    4.28
   1 -15  -4   41.67    4.66
  -1 -15   4   42.61    4.93
   1 -15  -4   40.59    5.46
   1 -15  -4   38.84    6.97
  -1 -15   4   39.97    4.90
   1 -15  -5  757.18   28.99
  -1 -15   5  523.11   17.61
   1 -15  -5  681.83   18.89
   1 -15  -5  480.54   18.16
  -1 -15   5  660.92   19.67
   1 -15  -5  625.01   20.22
   1 -15  -5  619.78   19.33
  -1 -15   5  683.38   18.99
   1 -15  -5  648.84   20.88
  -1 -15   5  665.03   19.61
  -1 -15   6  295.53   12.84
   1 -15  -6  271.76   11.67
   1 -15  -6  306.95   19.02
  -1 -15   6  271.97   14.13
  -1 -15   6  266.55   11.59
   1 -15  -6  241.18   11.80
   1 -15  -6  275.38   13.43
   1 -15  -6  236.33   12.26
   1 -15  -7  591.94   19.72
  -1 -15   7  587.68   18.81
   1 -15  -7  608.29   18.21
  -1 -15   7  618.36   22.12
   1 -15  -7  551.77   18.40
   1 -15  -7  584.42   19.89
   1 -15  -7  547.17   19.03
   1 -15  -7  555.41   18.30
  -1 -15   8  653.79   18.80
   1 -15  -8  761.53   31.32
  -1 -15   8  732.05   24.41
   1 -15  -8  690.51   19.60
   1 -15  -8  661.18   20.17
   1 -15  -8  639.63   19.94
  -1 -15   8  733.97   20.75
   1 -15  -8  718.74   22.05
   1 -15  -8  694.88   21.68
  -1 -15   8  645.23   19.97
   1 -15  -8  610.96   19.68
   1 -15  -9  751.79   23.02
  -1 -15   9  703.55   20.76
  -1 -15   9  651.19   19.82
   1 -15  -9  728.08   20.27
   1 -15  -9  706.97   21.01
  -1 -15   9  700.74   19.35
  -1 -15   9  749.75   25.05
   1 -15 -10   91.00    7.27
  -1 -15  10   76.48    6.61
   1 -15 -10   97.87    7.15
   1 -15 -10   99.41    8.36
  -1 -15  10   91.43    7.16
   1 -15 -10  117.49   12.90
  -1 -15  10  108.15    9.37
   1 -15 -11  570.74   18.35
   1 -15 -11  591.17   18.08
  -1 -15  11  524.98   17.51
   1 -15 -11  621.16   21.17
  -1 -15  11  565.68   17.85
   1 -15 -11  684.01   30.82
  -1 -15  11  639.57   22.43
   1 -15 -12  214.40   10.69
  -1 -15  12  213.59   10.33
   1 -15 -12  232.29   12.70
   1 -15 -12  226.65   10.76
  -1 -15  12  201.62   10.44
   1 -15 -12  265.98   19.12
  -1 -15  12  249.74   13.62
   1 -15 -13  479.94   16.00
   1 -15 -13  516.34   16.33
  -1 -15  13  458.58   15.73
   1 -15 -13  562.51   27.00
   1 -15 -13  530.10   19.12
  -1 -15  13  479.75   15.23
   1 -15 -14  494.45   15.38
  -1 -15  14  436.32   14.79
   1 -15 -14  472.56   17.41
  -1 -15  14  420.36   13.44
   1 -15 -14  439.17   14.66
   1 -15 -15  419.97   13.75
  -1 -15  15  395.80   13.33
   1 -15 -15  382.00   14.58
   1 -15 -15  389.99   13.14
   1 -15 -16  286.60   10.58
  -1 -15  16  256.85    9.98
   1 -15 -17  245.83    9.09
  -1 -15  17  235.39    8.67
  -1  15 -18   65.13    4.08
  -1 -15  18   68.18    4.08
  -1 -17 -16   10.26    1.80
   1 -17  16   11.01    1.62
   1  17 -16    9.57    1.67
   1 -17  16   11.17    1.74
  -1 -17 -15  244.16    8.93
   1 -17  15  235.39    7.86
   1  17 -15  223.85    8.27
  -1 -17 -14   15.66    2.82
   1  17 -14   13.54    2.49
   1 -17  14   18.45    2.62
  -1 -17 -14   12.22    2.72
  -1 -17 -13  322.25   11.91
   1  17 -13  298.57   11.01
  -1 -17 -13  331.97   12.99
   1 -17  13  318.23   10.98
  -1 -17 -12   44.69    4.83
  -1 -17 -12   45.74    5.28
   1 -17  12   47.49    4.60
   1  17 -12   41.10    4.39
  -1 -17 -11  811.38   21.42
   1 -17  11  813.86   20.52
  -1 -17 -11  834.94   22.92
   1 -17  11  822.84   19.80
  -1 -17 -10   17.23    3.47
   1 -17  10   18.12    3.38
  -1 -17 -10   21.08    4.05
   1 -17  10   20.29    3.65
   1  17 -10   17.45    3.23
   1 -17  10   19.35    3.40
   1 -17   9  711.72   20.17
   1 -17   9  726.25   19.63
  -1 -17  -9  668.27   19.66
  -1 -17  -8   11.35    3.22
   1 -17   8   17.98    3.60
   1 -17   8   17.76    3.59
   1 -17   8   15.13    3.31
  -1 -17  -8   22.99    6.27
   1 -17   8   20.01    3.68
  -1 -17  -8   14.94    3.29
   1 -17   7  874.23   22.87
  -1 -17  -7  809.84   22.35
   1 -17   7  903.37   24.43
  -1 -17  -7  861.83   23.05
  -1 -17  -7  813.02   23.04
  -1 -17  -7  890.77   24.53
   1 -17   7  738.76   22.61
   1 -17   7  886.37   23.13
   1 -17   7  735.44   21.31
   1 -17   7  899.76   22.55
   1 -17   7  762.48   20.20
   1 -17   7 1032.98   24.39
  -1 -17  -7  915.04   33.40
   1 -17   6   38.75    5.36
  -1 -17  -6   39.24    4.93
   1 -17   6   45.71    5.14
   1 -17   6   37.37    4.92
   1 -17   6   30.77    4.81
  -1 -17  -6   40.24    5.51
   1 -17   6   45.10    4.68
   1 -17   6   34.56    4.78
  -1 -17  -6   39.02    4.96
   1 -17   6   39.99    4.99
   1 -17   5 1371.01   28.85
   1 -17   5 1591.81   33.07
   1 -17   5 1608.49   34.00
  -1 -17  -5 1491.23   32.26
   1 -17   5 1357.14   33.53
  -1 -17  -5 1580.35   35.09
  -1 -17  -5 1641.55   33.36
   1 -17   5 1564.97   34.85
  -1 -17  -5 1670.33   45.76
  -1 -17  -4   53.32    5.70
   1 -17   4   60.64    6.30
   1 -17   4   49.61    6.14
   1 -17   4   59.04    5.90
  -1 -17  -4   55.59    5.72
   1 -17   4   60.17    6.44
   1 -17   4   46.36    4.69
   1 -17   3 1585.73   36.75
  -1 -17  -3 1760.20   34.66
   1 -17   3 1730.41   37.25
   1 -17   3 1724.06   34.37
   1 -17   3 1652.59   35.57
  -1 -17  -3 1586.22   34.36
   1 -17   2   25.94    4.48
  -1 -17  -2   24.05    4.13
   1 -17   2   29.02    5.01
  -1 -17  -2   25.84    3.98
   1 -17   2   31.72    4.45
   1 -17   2   23.99    4.62
  -1 -17  -2   24.59    4.11
   1 -17   2   26.49    4.20
   1 -17   1 1534.96   34.14
   1 -17   1 1648.24   34.04
  -1 -17  -1 1594.22   32.33
  -1 -17  -1 1586.31   32.51
   1 -17   1 1579.65   30.92
   1 -17   0    3.34    2.99
  -1 -17   0    4.13    2.35
  -1 -17   0    4.02    2.06
   1 -17   0    2.42    2.14
   1 -17   0    2.48    2.57
  -1 -17   0    6.35    2.85
   1 -17  -1 1548.73   33.26
   1 -17  -1 1502.25   34.75
   1 -17  -1 1470.48   33.56
  -1 -17   1 1539.74   32.55
  -1 -17   1 1494.60   31.63
   1 -17  -2   28.24    4.87
   1 -17  -2   31.40    4.66
  -1 -17   2   36.08    4.74
   1 -17  -2   30.38    4.27
   1 -17  -2   34.57    5.03
  -1 -17   2   30.04    4.43
   1 -17  -2   30.90    5.20
   1 -17  -3 1710.42   37.61
   1 -17  -3 1742.96   36.17
   1 -17  -3 1752.24   34.41
   1 -17  -3 1679.21   38.13
   1 -17  -3 1676.55   36.40
  -1 -17   3 1808.39   35.75
  -1 -17   3 1789.93   35.27
   1 -17  -3 1812.83   35.72
   1 -17  -4   42.76    4.77
  -1 -17   4   46.60    5.77
   1 -17  -4   45.61    5.46
  -1 -17   4   49.45    5.39
   1 -17  -4   42.19    5.70
   1 -17  -4   37.73    5.24
  -1 -17   4   43.74    5.11
   1 -17  -4   47.08    5.55
   1 -17  -4   41.54    5.71
   1 -17  -5 1648.25   32.24
  -1 -17   5 1779.25   37.58
   1 -17  -5 1883.87   45.19
  -1 -17   5 1646.40   33.41
   1 -17  -5 1665.91   34.64
  -1 -17   5 1431.91   34.09
   1 -17  -5 1572.72   36.18
  -1 -17   5 1696.30   33.99
   1 -17  -5 1507.65   34.21
   1 -17  -5 1493.11   34.82
   1 -17  -5 1584.10   34.22
  -1 -17   6   40.40    5.26
   1 -17  -6   31.68    4.83
   1 -17  -6   35.19    4.90
   1 -17  -6   40.81    5.28
  -1 -17   6   40.99    4.93
  -1 -17   6   33.74    5.03
   1 -17  -6   40.66    5.58
  -1 -17   6   53.03    6.33
   1 -17  -6   43.11    7.21
  -1 -17   6   42.40    4.90
   1 -17  -6   35.97    4.97
   1 -17  -6   45.07    4.96
   1 -17  -7  830.39   24.00
  -1 -17   7  906.27   23.96
   1 -17  -7  857.44   23.33
  -1 -17   7  866.41   22.70
   1 -17  -7  885.88   24.84
  -1 -17   7  771.81   22.90
   1 -17  -7 1010.32   32.60
  -1 -17   7  968.89   26.81
   1 -17  -7  817.88   23.32
  -1 -17   7  915.39   22.81
   1 -17  -7  888.66   22.15
   1 -17  -8   18.21    3.75
  -1 -17   8   22.75    3.91
   1 -17  -8   24.62    3.96
   1 -17  -8   21.74    4.08
  -1 -17   8   17.52    3.53
   1 -17  -8   27.91    4.49
   1 -17  -8   28.59    6.24
  -1 -17   8   22.76    4.44
   1 -17  -8   18.34    3.61
   1 -17  -8   20.36    3.46
   1 -17  -9  775.39   20.25
  -1 -17   9  884.14   24.82
   1 -17  -9  877.72   30.09
   1 -17  -9  724.07   22.11
  -1 -17   9  740.52   19.95
   1 -17  -9  714.36   21.10
   1 -17  -9  643.44   19.74
  -1 -17  10   11.99    2.86
   1 -17 -10   11.96    3.28
   1 -17 -10   10.85    2.74
  -1 -17  10   15.17    3.77
   1 -17 -10   12.43    4.57
   1 -17 -10   14.07    3.33
   1 -17 -11  823.23   23.46
  -1 -17  11  777.64   19.46
   1 -17 -11  856.56   20.95
  -1 -17  11  977.32   25.08
   1 -17 -11  998.83   31.58
   1 -17 -11  773.56   21.38
   1 -17 -12   61.42    6.09
  -1 -17  12   56.99    4.70
   1 -17 -12   54.76    4.99
   1 -17 -12   69.24    8.34
  -1 -17  12   66.98    6.19
   1 -17 -12   55.71    5.23
  -1 -17  13  258.06    9.29
   1 -17 -13  281.55   12.32
   1 -17 -13  297.25   10.88
   1 -17 -13  358.46   17.16
  -1 -17  13  338.47   12.85
   1 -17 -13  269.30   10.86
   1 -17 -14   20.43    3.36
   1 -17 -14   26.03    4.88
  -1 -17  14   22.91    3.45
   1 -17 -14   17.91    2.79
   1 -17 -14   17.12    2.81
   1 -17 -15  211.59    8.55
   1 -17 -15  202.03    7.95
   1 -17 -15  230.01    8.38
   1 -17 -16    8.74    1.75
  -1 -17  16    7.65    1.31
   1 -19  14  153.13    4.94
  -1 -19 -14  170.37    6.43
  -1 -19 -13   98.18    5.46
   1 -19  13   94.42    4.44
  -1 -19 -13   90.55    5.38
   1 -19  13   86.09    4.03
  -1 -19 -12  417.77   12.39
   1 -19  12  407.91   10.65
  -1 -19 -12  423.94   13.08
   1 -19  12  385.49    9.87
  -1 -19 -11  290.54   10.85
  -1 -19 -11  292.28   11.31
   1 -19  11  285.21    9.47
   1 -19  11  266.95    8.51
  -1 -19 -10  303.79   12.01
   1 -19  10  287.40   10.03
   1 -19  10  270.21    9.00
  -1 -19  -9  330.02   12.00
  -1 -19  -9  386.48   13.96
   1 -19   9  379.14   12.15
   1 -19   9  354.41   10.80
   1  19  -9  309.97   11.26
   1  19  -8  233.54    9.94
   1 -19   8  252.24    9.20
  -1 -19  -8  291.06   11.91
  -1 -19  -8  270.11   11.83
   1 -19   8  282.94   10.79
  -1 -19  -8  263.41   11.20
   1 -19   7  170.27    8.63
  -1 -19  -7  205.61   10.45
   1 -19   7  180.02    9.66
   1 -19   7  167.10    7.58
  -1 -19  -7  181.96    9.60
  -1 -19  -7  195.53    9.91
  -1 -19  -7  169.51    9.41
   1 -19   7  191.10    9.13
   1 -19   6  377.13   13.22
  -1 -19  -6  394.94   15.15
   1 -19   6  357.44   14.39
  -1 -19  -6  346.08   13.77
  -1 -19  -6  375.86   13.96
  -1 -19  -6  345.85   14.05
   1 -19   6  370.03   14.44
   1 -19   6  351.93   13.28
   1 -19   5  223.73   10.30
  -1 -19  -5  227.60   11.75
   1 -19   5  211.82   11.38
   1 -19   5  225.59   10.90
  -1 -19  -5  218.81   10.96
  -1 -19  -5  230.38   10.80
  -1 -19  -5  213.31   11.17
   1 -19   5  232.66   11.76
   1 -19   5  203.62   10.42
   1 -19   4  565.82   16.90
   1 -19   4  527.75   18.77
  -1 -19  -4  568.03   19.38
   1 -19   4  571.42   18.34
  -1 -19  -4  531.93   17.76
  -1 -19  -4  545.87   18.50
  -1 -19  -4  592.09   17.86
   1 -19   4  559.58   19.08
   1 -19   4  520.57   17.55
   1 -19   3  407.18   15.71
   1 -19   3  414.87   16.73
  -1 -19  -3  447.47   17.32
   1 -19   3  438.35   16.24
  -1 -19  -3  436.28   16.10
  -1 -19  -3  447.66   16.84
  -1 -19  -3  470.42   15.70
   1 -19   3  445.03   17.25
   1 -19   3  454.09   15.03
   1 -19   2  399.30   15.76
  -1 -19  -2  414.98   16.82
   1 -19   2  420.38   16.94
   1 -19   2  419.89   16.05
  -1 -19  -2  419.27   15.82
   1 -19   2  427.77   16.91
  -1 -19  -2  413.92   16.45
  -1 -19  -2  431.51   14.93
   1 -19   2  423.13   14.60
   1 -19   1  138.56    9.76
   1 -19   1  143.11    9.36
  -1 -19  -1  132.24    9.21
  -1 -19  -1  154.06    8.61
   1 -19   1  142.34    8.49
   1 -19   1  136.52    9.22
   1 -19   0  333.65   13.42
  -1 -19   0  328.18   14.60
   1 -19   0  319.03   14.69
   1 -19   0  323.50   12.32
  -1 -19   0  312.09   14.68
   1 -19   0  315.29   14.87
  -1 -19   0  328.73   12.84
  -1 -19   0  331.42   14.00
   1 -19   0  314.52   13.97
   1 -19  -1  126.32    7.80
  -1 -19   1  121.12    9.15
   1 -19  -1  123.55    8.84
  -1 -19   1  128.71    8.57
   1 -19  -1  124.42    9.10
   1 -19  -1  134.04    8.61
  -1 -19   1  132.84    8.14
  -1 -19   2  464.96   17.23
   1 -19  -2  430.84   17.07
   1 -19  -2  478.80   16.52
   1 -19  -2  448.08   15.32
   1 -19  -2  451.77   17.68
  -1 -19   2  439.02   17.31
  -1 -19   2  469.56   15.48
   1 -19  -2  432.88   16.58
  -1 -19   2  459.48   16.32
   1 -19  -2  442.55   16.62
  -1 -19   3  486.77   17.48
   1 -19  -3  422.77   16.93
   1 -19  -3  475.97   16.47
  -1 -19   3  451.79   15.11
   1 -19  -3  448.03   15.53
   1 -19  -3  444.20   17.35
  -1 -19   3  415.23   16.66
   1 -19  -3  445.06   16.46
  -1 -19   3  456.89   16.13
   1 -19  -3  417.87   16.34
   1 -19  -4  517.13   18.51
   1 -19  -4  570.07   18.38
  -1 -19   4  584.33   19.04
  -1 -19   4  560.08   16.82
  -1 -19   4  651.48   18.72
   1 -19  -4  544.66   17.58
  -1 -19   4  527.36   18.68
   1 -19  -4  567.14   19.51
   1 -19  -4  542.12   18.05
  -1 -19   4  604.21   18.45
   1 -19  -4  533.98   18.36
  -1 -19   5  232.65   11.53
   1 -19  -5  213.10   11.44
   1 -19  -5  221.75   11.13
  -1 -19   5  224.19   10.16
  -1 -19   5  266.83   11.81
   1 -19  -5  222.31   11.00
  -1 -19   5  212.14   11.31
   1 -19  -5  219.41   11.60
   1 -19  -5  225.41   11.10
  -1 -19   5  241.35   11.17
   1 -19  -5  202.47   10.90
   1 -19  -6  396.48   14.86
  -1 -19   6  427.05   15.33
   1 -19  -6  360.09   14.52
  -1 -19   6  382.36   13.29
  -1 -19   6  459.65   15.49
   1 -19  -6  392.28   14.73
   1 -19  -6  413.18   15.61
  -1 -19   6  365.02   14.62
   1 -19  -6  399.14   14.47
   1 -19  -6  367.92   14.51
   1 -19  -7  167.07    9.40
  -1 -19   7  189.11    8.93
  -1 -19   7  224.52   10.57
   1 -19  -7  191.05   10.12
  -1 -19   7  179.50    9.68
   1 -19  -7  206.50   10.48
  -1 -19   7  180.46    9.10
   1 -19  -7  194.29    9.44
   1 -19  -7  180.82    9.67
   1 -19  -8  272.80   11.45
  -1 -19   8  296.60   10.86
   1 -19  -9  397.33   14.13
   1 -19  -9  384.86   14.37
  -1 -19   9  390.83   12.10
   1 -19 -10  302.90   11.77
   1 -19 -10  314.62   12.48
  -1 -19  10  294.79    9.84
   1 -19 -11  263.28   10.98
  -1 -19  11  254.79    8.42
   1 -19 -11  279.15   10.72
   1 -19 -12  468.22   14.08
   1 -19 -12  466.62   13.38
   1 -19 -13  102.10    5.50
   1 -19 -13   99.91    5.70
   1 -19 -14  145.03    5.72
   1 -21  11   27.71    2.01
  -1 -21 -11   26.62    2.63
   1 -21  10  577.45   11.58
  -1 -21 -10  579.78   13.89
   1 -21   9   22.25    2.38
  -1 -21  -9   26.12    3.03
  -1 -21  -9   24.66    3.13
   1 -21   8  254.28    8.16
  -1 -21  -8  259.93    9.50
  -1 -21  -8  238.36    8.54
   1 -21   7   61.43    4.19
  -1 -21  -7   55.58    4.42
  -1 -21  -7   67.41    4.94
  -1 -21  -7   57.87    4.62
   1 -21   6  516.89   13.23
  -1 -21  -6  487.36   14.47
  -1 -21  -6  525.90   14.52
   1 -21   6  529.52   13.62
  -1 -21  -6  551.53   14.55
  -1 -21  -6  504.62   14.80
  -1 -21  -6  534.91   15.06
   1 -21   5   26.03    3.12
  -1 -21  -5   24.00    3.59
  -1 -21  -5   21.03    3.49
   1 -21   5   20.12    3.30
  -1 -21  -5   24.73    3.29
   1 -21   5   22.48    3.15
  -1 -21  -5   28.03    3.63
  -1 -21  -5   25.21    3.60
  -1 -21  -5   23.21    3.28
   1 -21   4  825.52   18.25
  -1 -21  -4  843.40   21.38
   1 -21   4  837.12   20.86
  -1 -21  -4  780.95   20.57
  -1 -21  -4  820.33   20.12
   1 -21   4  839.59   19.61
  -1 -21  -4  775.41   20.09
  -1 -21  -4  824.59   19.57
   1 -21   3   22.44    3.08
  -1 -21  -3   27.17    4.11
   1 -21   3   21.52    3.79
  -1 -21  -3   21.96    3.76
   1 -21   3   21.39    3.65
  -1 -21  -3   25.01    3.77
   1 -21   3   25.54    3.63
  -1 -21  -3   19.65    3.46
  -1 -21  -3   23.71    3.36
   1 -21   2  584.05   15.28
  -1 -21  -2  636.51   18.85
   1 -21   2  580.15   18.03
  -1 -21  -2  567.62   17.77
   1 -21   2  576.45   17.84
   1 -21   2  590.13   17.05
  -1 -21  -2  570.39   17.32
  -1 -21  -2  610.43   16.04
   1 -21   1   68.23    5.77
  -1 -21  -1   73.42    6.29
   1 -21   1   65.74    6.14
   1 -21   1   63.78    5.67
   1 -21   0  492.12   15.65
  -1 -21   0  478.02   16.20
   1 -21   0  453.33   16.06
  -1 -21   0  470.13   15.54
   1 -21   0  494.85   16.79
  -1 -21   0  497.56   16.77
   1 -21  -1   67.33    6.12
  -1 -21   1   78.71    6.69
  -1 -21   1   70.80    5.89
   1 -21  -2  592.03   16.97
  -1 -21   2  575.01   17.68
   1 -21  -2  547.55   17.38
   1 -21  -2  610.73   18.36
  -1 -21   2  570.22   17.81
   1 -21  -2  522.01   16.60
  -1 -21   2  580.10   16.97
  -1 -21   3   20.29    3.65
   1 -21  -3   23.07    3.81
   1 -21  -3   18.93    3.51
   1 -21  -3   20.40    3.20
  -1 -21   3   19.61    3.63
   1 -21  -3   21.63    3.49
  -1 -21   3   20.00    3.40
  -1 -21   3   21.65    3.40
   1 -21  -3   17.44    3.26
   1 -21  -3   19.98    3.14
  -1 -21   4  828.88   21.11
   1 -21  -4  807.97   19.64
  -1 -21   4  830.19   20.85
   1 -21  -4  751.38   20.10
   1 -21  -4  869.48   20.09
  -1 -21   4  804.68   19.68
  -1 -21   4  817.14   19.49
   1 -21  -4  765.61   19.94
   1 -21  -4  817.10   19.39
   1 -21  -5   38.36    3.98
  -1 -21   5   38.68    4.02
   1 -21  -5   32.33    3.83
   1 -21  -5   27.75    3.78
   1 -21  -5   37.28    4.16
  -1 -21   5   34.92    4.13
  -1 -21   5   37.06    4.31
  -1 -21   5   35.19    3.52
  -1 -21   6  503.68   13.45
   1 -21  -6  514.18   13.56
   1 -21  -6  486.41   14.38
   1 -21  -6  494.05   14.56
  -1 -21   6  487.50   14.35
  -1 -21   6  479.30   12.49
  -1 -21   7   64.35    4.15
   1 -21  -7   64.26    4.89
   1 -21  -7   68.40    5.12
   1 -21  -7   64.70    5.00
   1 -21  -7   54.14    4.33
  -1 -21   8  256.81    7.81
   1 -21  -8  262.75    9.83
   1 -21  -8  247.05    8.71
  -1 -21   9   22.48    2.19
   1 -21 -10  615.32   14.05
   1 -21 -10  595.43   14.13
   1 -21 -11   32.02    2.78
   1 -21 -11   27.76    2.69
  -1 -23  -4  175.61    6.66
   1 -23   3  171.11    6.80
  -1 -23  -3  166.07    6.87
   1 -23   2  266.28    8.63
   1 -23   2  270.38    8.99
  -1 -23  -2  255.97    9.02
   1 -23   1  150.45    6.63
  -1 -23  -1  147.81    6.83
   1 -23   0    6.16    1.73
  -1 -23   0    5.56    1.73
   1 -23   0    4.31    1.60
   1 -23  -1  143.36    6.67
   1 -23  -2  263.85    9.05
   1 -23  -2  261.68    8.92
  -1 -23   2  262.09    8.98
   1 -23  -3  171.15    7.03
   1 -23  -3  162.37    6.74
  -1 -23   3  172.08    6.91
   1 -23  -4  124.61    5.69
   1 -23  -4  117.85    5.36
   1 -23  -5  134.90    5.49
   2   0   0   74.85    2.86
   2   0   0   63.00    2.05
   2   0   1   17.63    1.49
   2   0   1   16.45    1.17
  -2   0   1   13.97    0.96
   2   0   2  225.88    5.38
   2   0   2  225.31    5.16
   2   0  -3    7.16    1.08
   2   0  -3    6.40    1.23
   2   0   3    6.97    1.11
   2   0   3    5.26    0.97
   2   0   4   46.67    2.33
   2   0  -4   39.28    2.47
   2   0  -4   41.48    2.28
   2   0  -5   66.20    3.23
   2   0   5   58.34    2.66
   2   0   6   15.00    1.41
   2   0  -6   18.81    1.85
  -2   0  -6   17.03    1.72
   2   0  -6   16.96    1.88
   2   0  -7   28.96    2.34
  -2   0  -7   22.58    2.07
   2   0  -7   25.22    2.28
   2   0   7   18.89    1.34
   2   0  -7   25.16    1.54
   2   0  -8  371.43    6.26
   2   0  -8  397.11    9.81
  -2   0  -8  407.47    9.43
   2   0  -8  396.06    9.97
  -2   0  -9   15.88    1.80
   2   0  -9   18.97    2.22
  -2   0  -9   16.59    1.99
   2   0  -9   17.02    2.22
   2   0 -10  232.63    7.95
  -2   0 -10  237.91    7.70
   2   0 -10  239.91    8.28
  -2   0 -11   57.20    3.77
   2   0 -11   61.63    4.32
   2   0 -11   59.87    4.32
  -2   0 -11   66.01    4.22
  -2   0  11   63.75    4.98
  -2   0 -12    2.98    1.29
   2   0 -12    5.18    1.72
   2   0 -12    2.22    2.51
  -2   0 -12    3.19    1.32
   2   0  12    7.88    2.17
  -2   0  12    1.13    1.54
  -2   0 -13   45.81    3.95
   2   0 -13   52.60    4.63
  -2   0  13   40.61    4.60
   2   0  13   44.01    4.80
   2   0 -13   49.99    4.61
   2   0 -14  144.23    8.01
  -2   0 -14  127.71    6.98
   2   0 -14  138.19    7.93
   2   0  14  128.92    8.37
  -2   0  14  126.05    8.24
  -2   0 -15  177.29    8.55
   2   0 -15  191.67    9.70
   2   0 -15  173.15    9.65
   2   0  15  188.04    9.09
   2   0  15  167.32   10.14
  -2   0  15  164.24    9.75
  -2   0 -15  183.08    9.13
   2   0 -15  182.40    9.56
   2   0 -15  167.78    8.28
  -2   0 -16   12.82    2.66
   2   0 -16   12.10    3.20
   2   0 -16   13.77    2.77
   2   0  16   13.56    3.70
  -2   0  16   15.94    3.54
   2   0  16   24.10    3.45
  -2   0 -16   13.64    2.88
   2   0  17   34.50    5.38
   2   0  17   20.63    3.30
   2   0 -17   28.82    4.59
  -2   0 -17   25.98    4.43
   2   0 -17   21.01    3.40
  -2   0  17   16.37    3.80
   2   0  18    6.87    2.23
  -2   0 -18    7.30    3.17
   2   0 -18    4.60    2.80
   2   0  18    5.72    2.99
   2   0 -18    5.79    2.30
  -2   0  18    4.52    2.65
   2   0  18    3.50    2.21
   2   0  19  283.89   15.17
  -2   0  19  265.49   13.77
   2   0 -19  315.04   14.48
  -2   0 -19  311.29   14.20
   2   0 -19  279.40   12.07
  -2   0 -20    4.67    2.82
   2   0 -20    0.49    3.07
  -2   0 -20    2.60    2.26
   2   0 -20    3.85    2.23
  -2   0  20    5.30    2.90
   2   0  20    2.43    2.85
  -2   0  21  261.92   13.02
   2   0  21  249.11   13.48
  -2   0 -21  260.03   12.11
   2   0 -21  229.26   10.35
  -2   0 -21  263.93   11.60
   2   0 -22    6.35    4.72
   2   0 -22    3.97    1.81
  -2   0 -22    2.64    1.99
  -2   0  22    7.50    2.74
   2   0  22    3.04    2.65
   2   0 -22    1.48    2.04
  -2   0 -22    8.33    2.53
  -2   0  23   21.16    3.58
  -2   0 -23   20.94    3.06
   2   0  23   22.92    3.86
  -2   0 -23   19.41    2.93
   2   0 -23   19.82    2.99
  -2   0 -24    0.99    1.10
  -2   0 -24    1.73    1.19
   2   0 -24    0.37    1.14
  -2  -2 -24    5.83    1.55
  -2  -2 -23    9.57    2.32
  -2  -2 -22   68.98    5.63
  -2   2  22   70.38    6.50
  -2  -2 -21   87.44    6.73
  -2   2  21   81.42    7.42
   2   2 -20   26.99    3.78
  -2  -2 -20   36.49    4.77
  -2   2  20   30.41    5.01
  -2   2  19  154.52   10.50
   2  -2  19  205.28   11.34
  -2  -2 -19  193.70   10.22
   2   2 -19  159.07    8.72
   2  -2  18    2.03    2.13
   2   2 -18    1.59    1.67
   2   2 -17    6.54    2.09
   2  -2  17    6.53    2.73
   2  -2  17    8.35    2.35
  -2   2  16   54.62    6.16
   2  -2  16   65.47    5.48
   2   2 -16   54.24    4.80
   2  -2  15   53.37    4.89
  -2  -2 -15   59.18    5.13
   2   2 -15   55.09    5.46
  -2   2  15   46.46    5.46
   2   2 -15   53.45    5.55
  -2  -2 -14  125.97    7.08
   2   2 -14  128.09    7.70
  -2   2  14  118.96    8.14
   2   2 -14  136.75    8.34
  -2  -2 -14  126.41    6.78
  -2  -2 -13  201.93    8.53
   2   2 -13  228.90    9.76
  -2   2  13  197.52    9.96
   2   2 -13  223.02   10.11
  -2  -2 -12   32.03    3.19
   2   2 -12   40.45    3.97
  -2   2  12   35.65    4.15
   2  -2  12   35.10    4.06
   2   2 -12   39.09    4.01
  -2  -2 -12   37.17    3.20
   2   2 -11  321.09   10.53
  -2  -2 -11  303.58    9.39
   2  -2  11  321.78   11.26
  -2   2  11  314.25   11.44
  -2  -2 -11  336.62    9.34
   2   2 -11  332.34   11.14
  -2  -2 -10  102.32    4.91
   2   2 -10  115.84    5.83
   2   2 -10  113.78    5.93
  -2  -2 -10  110.67    4.90
   2   2  -9  109.51    5.33
   2   2  -9  103.15    5.36
  -2  -2  -9  115.46    4.68
   2   2  -8  177.25    6.48
   2   2  -8  175.72    6.67
  -2  -2  -8  168.49    5.47
   2   2  -8  178.51    4.42
   2   2  -7   61.73    3.60
  -2  -2  -7   56.71    2.92
   2   2  -7   58.03    3.64
   2   2  -7   57.25    2.60
   2  -2   6   85.77    3.48
   2  -2   6   77.93    3.93
   2   2  -6   67.74    3.57
  -2  -2  -6   66.14    3.02
   2   2  -6   76.44    3.00
   2  -2   6   57.09    2.56
   2  -2   5  281.95    7.24
   2   2  -5  280.66    7.39
   2  -2   4   97.49    3.71
   2  -2   4   91.33    3.45
   2   2  -4   94.84    3.97
   2  -2   4   97.55    3.25
   2  -2   3  126.38    3.83
   2  -2   3  132.75    3.78
   2   2  -3  124.64    4.38
   2  -2   3  123.02    4.01
   2   2  -3  120.15    4.46
   2  -2   2   75.98    2.49
   2  -2   2   75.19    3.09
   2  -2   2   78.55    2.94
   2   2  -2   68.57    3.29
   2  -2   1   63.54    2.81
   2  -2   1   59.45    2.02
   2  -2   1   66.01    1.93
   2  -2   0  155.75    4.17
   2  -2   0  147.86    4.31
   2   2   0  136.02    3.76
   2  -2   0  129.01    2.64
   2  -2  -1   57.33    2.20
  -2  -2   1   53.85    2.40
   2   2   1   55.99    2.42
   2  -2  -2  112.14    3.49
   2  -2  -2  114.13    3.85
   2   2   2  103.98    3.56
   2  -2  -2  105.33    3.09
   2  -2  -3  156.71    4.14
   2  -2  -3  155.34    4.56
   2  -2  -3  134.87    3.78
   2   2   3  127.21    4.42
   2   2   4   81.47    3.75
   2   2   4   92.02    3.68
   2  -2  -4   83.25    3.13
   2  -2  -4   98.28    3.59
   2  -2  -4   92.80    3.13
   2  -2  -4   93.22    3.98
   2  -2  -4   81.73    3.19
   2  -2  -5  270.10    6.26
   2   2   5  274.03    7.20
   2  -2  -5  300.34    6.50
  -2   2  -5  249.87    6.36
   2  -2  -5  249.99    6.34
   2  -2  -5  289.62    5.74
   2  -2  -5  268.40    6.91
   2  -2  -6   75.27    3.31
   2   2   6   86.73    4.17
   2  -2  -6   80.29    3.44
   2   2   6   84.75    3.24
   2  -2  -6   77.04    3.53
  -2   2  -6   83.29    3.65
   2  -2  -6   85.54    3.13
   2  -2  -7   65.98    3.36
   2   2   7   58.37    2.69
   2  -2  -7   60.83    2.82
  -2   2  -7   57.05    2.66
   2  -2  -7   67.40    3.33
   2   2   7   72.73    4.15
   2  -2  -8  169.31    5.78
   2   2   8  182.58    7.15
  -2   2  -9  101.74    4.83
   2  -2  -9  103.93    4.77
   2   2   9  108.44    5.82
  -2   2 -10   96.88    4.50
   2  -2 -10   98.99    5.08
  -2   2 -10  109.53    5.32
   2   2  11  367.86   12.50
  -2   2 -11  307.47    9.88
   2  -2 -11  322.43    9.85
  -2  -2  11  352.62   11.58
  -2   2 -11  289.57    8.76
  -2   2 -12   44.79    3.94
   2  -2 -12   49.97    4.08
  -2  -2  12   49.97    4.64
   2   2  12   40.10    4.30
  -2   2 -12   40.72    3.40
   2  -2 -13  234.30    9.27
   2   2  13  203.95   10.13
  -2  -2  13  226.29   10.30
  -2   2 -13  223.70    8.51
  -2   2 -14  138.06    8.01
   2  -2 -14  152.97    8.06
  -2   2 -14  122.61    6.59
   2   2  14  124.14    8.36
  -2  -2  14  135.74    8.30
   2   2  15   64.40    5.51
   2   2  15   58.84    6.35
  -2  -2  15   64.67    6.07
   2  -2 -15   61.62    5.66
  -2   2 -15   69.94    5.93
   2  -2 -15   74.34    6.05
  -2   2 -15   57.54    4.85
   2  -2 -15   55.85    5.07
  -2  -2  16   39.51    5.16
   2   2  16   39.16    5.57
   2   2  16   35.62    4.26
   2  -2 -16   36.22    4.39
  -2   2 -16   43.21    5.36
   2  -2 -16   43.22    5.10
   2   2  17   17.75    3.16
   2  -2 -17   15.12    3.12
   2   2  17   19.45    4.55
  -2  -2  17   16.59    3.65
   2  -2 -17   16.12    3.59
  -2   2 -17   15.29    3.59
   2   2  18    0.63    2.68
  -2  -2  18    7.85    3.14
   2  -2 -18    2.36    2.15
   2  -2 -18    4.13    2.50
  -2   2 -18    2.78    2.49
   2   2  18    2.73    1.77
   2   2  19  177.42   12.04
  -2  -2  19  173.04   10.73
   2   2  19  179.68    9.13
   2  -2 -19  196.18   10.95
  -2   2 -19  170.08   10.33
   2  -2 -19  159.87    9.34
  -2  -2  20   33.54    5.05
   2   2  20   32.69    5.67
   2  -2 -20   27.06    4.15
   2  -2 -20   35.77    4.93
  -2   2 -20   31.57    4.68
   2  -2 -21   57.68   10.38
  -2  -2  21   86.64    7.28
   2  -2 -21   84.20    6.48
  -2   2 -21   83.03    6.39
   2   2  21   83.09    8.04
  -2   2 -21   76.70    6.47
   2  -2 -21   83.92    6.85
  -2   2 -22   62.81    5.29
   2  -2 -22   67.48    5.63
   2  -2 -22   64.26    9.35
   2  -2 -22   68.12    5.37
   2   2  22   68.53    6.84
  -2   2 -22   80.73    5.91
  -2  -2  22   84.27    6.76
  -2  -2  22   80.19    6.71
   2  -2 -23   12.32    2.36
  -2   2 -23    7.72    1.98
  -2  -2  23   15.61    2.89
  -2   2 -23   12.36    2.37
   2  -2 -23    9.98    2.12
  -2   2 -24    1.81    1.07
   2  -4  23   38.05    3.08
  -2  -4 -23   51.28    4.34
   2   4 -23   49.92    4.00
   2  -4  22    2.05    1.90
  -2   4  22    2.36    1.98
   2   4 -22    3.31    1.93
  -2  -4 -22    1.86    2.05
   2  -4  21   10.89    3.50
  -2   4  21   10.50    3.09
   2   4 -21   15.43    3.53
  -2  -4 -21   11.53    3.16
   2  -4  20   38.90    5.46
  -2   4  20   33.23    4.96
   2  -4  20   39.14    5.14
  -2  -4 -20   39.16    5.28
   2   4 -20   42.27    5.52
   2  -4  19   33.22    5.40
  -2   4  19   24.02    4.49
  -2  -4 -19   38.09    5.39
   2   4 -19   41.39    5.65
   2  -4  19   31.61    4.93
   2  -4  18   74.66    7.43
  -2   4  18   63.82    6.80
   2  -4  18   78.68    7.40
   2   4 -18   81.74    7.68
  -2  -4 -18   71.40    6.25
  -2   4  17   70.52    7.05
   2  -4  17   87.04    7.81
   2  -4  17   75.42    7.32
   2   4 -17   83.96    7.76
  -2  -4 -17   85.61    6.63
   2   4 -16   44.19    5.66
  -2   4  16   44.06    5.45
   2  -4  16   50.27    5.98
   2  -4  16   43.75    5.55
   2  -4  15   82.86    7.12
  -2   4  15   72.84    6.73
  -2  -4 -15   85.65    7.09
   2   4 -15   83.18    7.28
   2   4 -15   83.31    7.34
  -2  -4 -15   86.80    6.38
   2   4 -15   84.29    6.79
   2  -4  15   93.41    7.65
   2  -4  14   61.23    5.93
  -2   4  14   57.80    5.73
   2  -4  14   65.48    5.10
  -2  -4 -14   62.57    5.75
   2   4 -14   65.41    6.11
   2   4 -14   60.45    6.08
  -2  -4 -14   62.67    5.17
   2   4 -14   57.07    5.38
   2   4 -13   43.35    4.84
   2  -4  13   41.55    4.73
  -2  -4 -13   32.46    3.58
   2   4 -13   37.55    4.23
   2   4 -12   21.27    3.29
   2  -4  12   17.97    3.11
  -2   4  12   16.72    2.98
  -2  -4 -12   25.23    3.01
   2   4 -12   16.69    2.79
  -2  -4 -11  171.58    6.10
   2   4 -11  207.40    9.09
   2  -4  11  194.68    8.71
  -2   4  11  174.54    8.47
   2   4 -11  197.72    8.55
  -2  -4 -11  166.25    7.10
  -2  -4 -10    6.13    1.20
   2   4 -10    7.57    1.79
  -2  -4  -9  108.72    4.25
   2   4  -9  105.74    5.71
  -2  -4  -8  135.22    4.57
   2   4  -8  134.63    6.23
   2   4  -8  129.01    6.00
   2  -4   7   50.44    2.65
   2   4  -7   66.61    4.15
  -2  -4  -7   60.71    2.83
   2   4  -7   56.53    3.78
   2  -4   6   23.14    1.93
   2   4  -6   27.93    2.73
   2   4  -6   24.38    2.50
   2  -4   5  197.09    5.61
   2  -4   5  223.23    6.71
   2   4  -5  150.75    5.82
   2   4  -5  176.84    6.40
   2  -4   4  246.70    6.49
   2  -4   4  244.91    6.44
   2   4  -4  246.51    7.47
   2  -4   3  435.92    9.09
   2  -4   3  428.78    9.13
   2   4  -3  426.67   10.04
   2   4  -2  584.17   11.64
   2  -4   2  675.48   12.42
   2  -4   2  606.13   10.85
   2  -4   2  611.61   10.92
   2  -4   2  606.61   12.10
   2  -4   2  519.06    7.51
   2  -4   1   36.07    2.45
   2   4  -1   36.99    2.21
   2   4  -1   35.84    2.68
   2  -4   0   18.93    1.78
   2  -4   0   19.18    2.19
   2   4   0   15.97    1.55
   2  -4   0   15.89    2.00
   2  -4   0   18.02    1.84
  -2  -4   1   41.51    2.54
   2  -4  -1   34.89    1.47
   2   4   1   32.42    2.16
   2  -4  -1   29.13    2.50
   2  -4  -1   39.38    2.86
   2  -4  -2  622.48   10.80
   2  -4  -2  604.68   12.00
   2  -4  -2  640.88   11.28
   2  -4  -2  500.90   11.15
   2   4   2  551.73   10.58
   2  -4  -2  589.16    8.62
  -2  -4   2  534.40   10.54
   2  -4  -3  503.22    9.22
   2  -4  -3  465.79   10.39
  -2   4  -3  482.87    8.39
   2  -4  -3  539.57    9.88
   2   4   3  442.70    9.47
  -2  -4   3  494.54    9.51
   2  -4  -3  490.51    7.63
   2  -4  -4  283.67    7.74
   2  -4  -4  305.63    6.90
  -2   4  -4  266.73    6.33
   2  -4  -4  308.46    7.10
  -2  -4   4  280.17    7.16
  -2   4  -4  216.40    4.08
   2  -4  -4  277.35    5.69
   2   4   4  248.58    7.37
   2  -4  -5  154.11    5.69
   2  -4  -5  191.51    5.38
   2  -4  -5  206.84    5.03
  -2   4  -5  126.89    3.29
   2   4   5  149.78    5.86
   2   4   5  156.60    5.68
  -2   4  -5  207.01    5.67
   2  -4  -6   28.82    2.11
   2  -4  -6   27.79    1.97
  -2   4  -6   20.58    1.39
   2   4   6   27.31    2.57
  -2   4  -6   24.48    2.16
   2  -4  -7   69.31    3.40
  -2   4  -7   73.69    2.95
   2  -4  -7   79.92    3.34
   2   4   7   67.54    4.22
  -2   4  -7   78.00    3.96
   2  -4  -7   67.81    3.14
   2  -4  -8  151.10    5.32
  -2   4  -8  137.41    4.51
   2  -4  -8  163.30    4.58
   2   4   8  158.23    6.88
  -2   4  -8  153.63    5.97
   2  -4  -8  144.49    5.00
   2   4   9  136.18    6.72
   2  -4  -9  125.67    4.92
  -2   4  -9  136.63    5.90
  -2   4  -9  118.46    4.49
   2  -4  -9  128.97    5.31
  -2   4 -10    3.56    1.41
   2  -4 -10    3.76    1.15
  -2   4 -10    6.39    1.25
   2  -4 -10    5.38    1.36
   2   4  10    2.77    1.50
   2  -4 -11  203.53    7.70
  -2   4 -11  162.17    6.33
   2   4  11  214.50    9.57
   2   4  11  176.36    8.32
  -2  -4  11  220.31    8.82
   2  -4 -12   35.65    3.48
   2   4  12   48.61    4.91
  -2  -4  12   25.30    4.08
  -2  -4  12   41.24    4.15
   2   4  12   31.71    3.91
   2  -4 -13   40.54    3.96
   2   4  13   39.16    4.65
  -2  -4  13   46.31    4.60
  -2  -4  13   42.58    5.34
   2  -4 -14   93.52    6.31
  -2   4 -14   81.48    6.64
  -2   4 -14   86.81    6.62
   2  -4 -14   87.22    6.20
   2   4  14   80.37    6.17
   2   4  14   70.94    6.55
  -2  -4  14   81.80    6.37
  -2  -4  14   68.23    6.67
   2  -4 -15   87.01    6.38
  -2   4 -15   74.10    6.43
   2   4  15   80.67    6.31
   2   4  15   80.64    7.32
  -2  -4  15   73.96    6.38
   2  -4 -15   70.09    5.87
   2  -4 -15   71.83    5.99
  -2   4 -15   71.31    6.31
  -2  -4  15   56.18    6.24
   2   4  16   47.46    4.99
   2  -4 -16   48.81    5.13
  -2  -4  16   46.21    5.35
   2   4  16   40.57    5.66
  -2   4 -16   47.66    5.38
   2  -4 -16   47.40    5.12
   2  -4 -17  100.87    7.45
  -2   4 -17  104.17    7.92
   2   4  17  100.08    7.03
   2  -4 -17   93.47    7.18
  -2  -4  17  107.99    8.06
   2   4  17   94.67    8.56
   2  -4 -17   75.56   11.11
   2  -4 -18   81.53    6.81
  -2   4 -18   80.69    7.09
   2   4  18   79.64    6.23
   2  -4 -18   75.50    6.49
  -2  -4  18   83.57    7.20
   2   4  18   74.21    7.80
   2  -4 -19   22.41    3.95
  -2   4 -19   21.70    4.05
   2  -4 -19   25.32    4.15
   2   4  19   27.91    3.78
  -2  -4  19   29.26    4.70
   2   4  19   31.57    5.55
   2  -4 -19   18.59    7.93
   2  -4 -19   19.33    5.96
  -2   4 -20   49.66    5.30
   2  -4 -20   58.33    5.73
   2  -4 -20   57.27    5.71
   2  -4 -20   57.74    5.07
   2   4  20   58.94    5.08
   2  -4 -20   56.43   10.69
   2   4  20   59.57    6.94
  -2  -4  20   65.93    6.35
  -2  -4  21    8.68    3.25
   2  -4 -21    7.21    5.23
   2  -4 -21    6.77    2.45
   2   4  21    9.71    3.30
  -2   4 -21    5.57    2.19
  -2  -4  21    8.14    2.90
   2  -4 -21    5.54    2.38
  -2   4 -21    5.95    2.33
  -2  -4  22    6.63    2.59
  -2   4 -22    8.26    2.08
  -2  -4  22    7.63    2.56
   2   4  22    8.70    2.90
   2  -4 -22    5.05    2.10
  -2   4 -22    3.82    1.77
   2  -4 -22    3.86    4.01
  -2   4 -23   36.68    3.19
  -2  -4  23   41.63    4.11
   2  -4 -23   44.88    3.83
  -2   4 -23   33.85    3.01
  -2  -6 -23  135.79    6.08
   2   6 -23  123.39    5.37
  -2  -6 -23  130.23    5.85
  -2  -6 -22   22.29    3.24
   2   6 -22   18.75    2.80
   2  -6  22   19.77    2.68
  -2  -6 -22   22.35    3.11
   2  -6  21  160.19    7.87
  -2   6  21  154.78    8.67
   2  -6  21  196.59   10.12
  -2  -6 -21  177.68    8.70
  -2  -6 -21  186.49    9.37
   2   6 -21  179.27    9.04
  -2   6  20   41.94    5.04
   2  -6  20   58.94    6.07
  -2  -6 -20   48.96    5.08
   2  -6  20   51.31    5.56
  -2  -6 -20   57.44    5.87
   2   6 -20   53.88    5.71
  -2   6  19   37.56    5.11
  -2  -6 -19   45.89    5.01
   2  -6  19   40.04    5.44
   2  -6  19   45.39    5.46
  -2  -6 -19   46.27    5.64
   2   6 -19   51.48    6.06
  -2   6  18  140.59    9.31
   2  -6  18  170.98   10.57
  -2  -6 -18  156.17    9.01
   2  -6  18  156.08   10.24
   2   6 -18  154.46   10.24
   2  -6  17  117.27    9.04
   2   6 -17  105.49    8.53
  -2   6  17   99.25    7.88
   2  -6  17  122.51    8.97
  -2  -6 -17   99.53    7.19
   2  -6  16  134.77    9.69
   2   6 -16  129.09    9.54
  -2  -6 -16   99.94   12.91
  -2  -6 -16  130.05    7.98
  -2   6  16  107.63    8.17
   2  -6  16  133.99    9.18
  -2   6  15  333.12   13.98
   2  -6  15  375.15   15.04
  -2  -6 -15  322.21   22.89
   2  -6  15  363.52   15.81
   2   6 -15  352.77   15.39
  -2  -6 -15  379.04   14.50
  -2  -6 -15  360.55   13.01
   2   6 -14   38.34    5.18
  -2  -6 -14   44.78    4.99
   2   6 -14   37.82    5.11
   2  -6  14   47.95    5.85
  -2  -6 -14   43.34    4.42
  -2  -6 -14   34.92    8.09
  -2   6  14   39.67    4.76
   2  -6  14   62.00    5.99
   2   6 -14   38.73    4.58
  -2   6  13  280.73   11.87
   2   6 -13  269.19   11.39
  -2  -6 -13  267.83   20.13
   2   6 -13  308.91   13.29
  -2  -6 -12   72.99   10.39
   2  -6  12   85.77    7.39
   2   6 -12   66.13    5.38
   2  -6  12   81.05    6.12
  -2   6  12   70.78    5.70
  -2   6  11   20.45    3.12
   2  -6  11   21.73    3.24
   2   6 -11   26.17    3.56
  -2  -6 -11   18.89    5.81
   2   6 -11   15.05    2.71
   2   6 -10  147.40    7.82
  -2  -6 -10  130.09   12.52
   2   6 -10  133.39    7.04
   2   6  -9  462.85   13.19
   2   6  -9  539.34   14.73
   2   6  -8   75.77    4.82
  -2  -6  -8   85.34    3.17
   2   6  -8   83.94    5.35
  -2  -6  -7  349.73    6.85
   2   6  -7  347.94   10.65
  -2  -6  -6  130.99    3.75
   2   6  -6  132.33    6.27
   2  -6   6  115.91    4.96
   2   6  -5  148.08    6.41
   2  -6   5  146.11    6.39
   2   6  -4  145.78    6.17
   2  -6   4  150.06    5.53
   2  -6   4  148.36    6.37
   2  -6   4  135.13    3.78
   2   6  -3  426.05   10.75
   2  -6   3  413.35    9.65
   2  -6   3  429.16   10.93
   2  -6   3  390.02    6.95
   2   6  -2  224.54    7.29
   2  -6   2  223.80    6.60
   2  -6   2  211.24    7.28
   2   6  -1  196.13    6.78
  -2   6   1  187.00    3.68
   2  -6   1  209.17    6.37
   2   6  -1  212.27    6.06
  -2   6   0    1.88    0.49
   2  -6   0    3.26    1.51
   2   6   0    1.06    0.83
  -2   6  -1  214.37    4.82
   2  -6  -1  225.84    7.42
   2  -6  -1  222.17    3.79
  -2   6  -2  215.61    5.26
   2  -6  -2  237.42    6.82
   2  -6  -2  214.78    7.37
   2  -6  -2  246.20    4.53
   2   6   2  230.29    6.82
  -2   6  -3  349.84    7.48
   2  -6  -3  379.83    8.93
   2   6   3  347.20    9.14
   2  -6  -3  389.26    6.65
  -2   6  -4   92.93    3.76
   2  -6  -4  105.50    4.48
   2  -6  -4   85.41    4.64
   2  -6  -4  100.69    3.22
   2   6   4   88.41    4.69
  -2   6  -5   91.12    3.97
   2  -6  -5  102.80    4.50
   2  -6  -5   94.80    3.39
   2   6   5   88.99    4.79
  -2   6  -6  136.50    5.27
   2  -6  -6  135.37    4.44
   2   6   6  126.77    5.77
   2  -6  -7  348.18    8.82
   2   6   7  332.19   10.13
   2  -6  -7  337.48    7.93
   2   6   8   83.96    5.20
  -2   6  -8   79.05    4.50
   2  -6  -8   94.47    4.30
  -2  -6   8   81.08    3.63
   2  -6  -8   78.45    3.87
   2  -6  -9  469.41   10.88
  -2   6  -9  436.86   11.91
   2   6   9  469.61   13.54
   2  -6 -10  141.80    6.06
  -2   6 -10  134.34    6.58
   2   6  10  141.02    7.53
   2   6  11    9.97    2.43
   2  -6 -11    5.27    1.46
  -2  -6  11    6.63    1.79
  -2  -6  12   56.01    6.83
   2  -6 -12   66.71    4.71
   2   6  12   64.14    5.82
  -2  -6  12   78.40    5.42
   2   6  12   66.43    5.66
   2  -6 -13  217.05   17.80
  -2  -6  13  300.60   11.25
   2   6  13  231.02   11.17
  -2   6 -13  283.32   11.88
   2  -6 -13  247.63   10.65
  -2  -6  13  223.30   13.13
   2  -6 -13  282.79   10.39
   2  -6 -14   44.38    4.45
  -2   6 -14   45.65    5.12
   2   6  14   49.74    5.16
  -2  -6  14   47.95    4.88
   2   6  14   42.45    5.25
  -2  -6  14   34.30    5.50
   2  -6 -14   52.75    5.19
   2  -6 -14   38.21    4.11
  -2   6 -14   32.90    4.34
   2  -6 -14   38.05    8.44
   2   6  15  345.85   13.53
  -2  -6  15  381.08   13.71
   2   6  15  316.16   14.65
  -2  -6  15  266.05   14.42
   2  -6 -15  318.87   13.07
  -2   6 -15  292.25   12.49
   2  -6 -15  324.34   12.10
   2  -6 -15  259.49   20.48
   2   6  16  111.89    7.67
   2   6  16  103.00    8.74
  -2  -6  16  121.29    7.93
  -2  -6  16   96.13    8.76
   2  -6 -16  107.31    7.76
   2  -6 -16   89.61   12.46
  -2   6 -16  103.64    7.55
   2  -6 -16  109.57    7.16
   2  -6 -17  119.16    7.55
  -2   6 -17  107.48    7.64
  -2  -6  17  132.61    8.49
   2   6  17  118.59    9.44
   2  -6 -17  122.24    8.29
   2   6  17  115.04    7.68
   2  -6 -17   88.18   14.15
   2  -6 -17   86.48   12.02
   2  -6 -18  152.48    8.51
  -2   6 -18  126.78    8.23
   2  -6 -18  142.47    8.98
   2   6  18  145.69   10.53
  -2  -6  18  159.74    9.26
   2   6  18  140.92    8.23
   2  -6 -18  105.42   12.73
   2  -6 -18  117.90   15.72
  -2   6 -19   37.95    4.56
   2  -6 -19   48.12    5.30
   2   6  19   41.15    5.83
   2  -6 -19   45.39    4.82
  -2  -6  19   50.64    5.43
   2  -6 -19   41.21    9.78
   2  -6 -19   36.94    7.58
   2   6  19   49.48    4.79
   2   6  20   35.41    3.85
  -2   6 -20   27.75    3.78
  -2  -6  20   38.35    4.76
   2  -6 -20   35.73    4.17
   2  -6 -20   31.87    8.33
   2   6  20   39.51    5.41
   2  -6 -20   36.73    4.61
  -2  -6  20   42.90    5.65
  -2  -6  21  202.31    9.41
   2  -6 -21  162.64    7.66
   2  -6 -21  172.05    8.76
  -2   6 -21  148.78    7.28
   2  -6 -21  167.78   15.04
  -2   6 -21  132.49    6.88
  -2   6 -22   17.60    2.38
   2  -6 -22   22.18    3.15
  -2   6 -22   14.10    2.13
  -2  -6  23  117.01    6.02
  -2  -8 -22   76.46    4.70
  -2  -8 -22   72.21    4.49
   2   8 -22   56.47    3.68
   2  -8  22   53.63    3.45
   2   8 -21  189.54    8.13
  -2  -8 -21  177.12   14.02
   2  -8  21  191.20    7.90
   2  -8  21  218.32    8.97
  -2  -8 -21  215.89    8.81
  -2  -8 -20   10.68    2.56
   2  -8  20    8.70    2.44
  -2  -8 -20    9.63    5.05
   2  -8  20    6.53    2.46
   2   8 -20    4.36    2.09
   2  -8  19  176.69    9.88
  -2  -8 -19  156.32    8.65
   2  -8  19  186.51    9.91
   2   8 -19  170.45    9.46
  -2  -8 -19  180.60    9.56
   2  -8  19  158.76    8.66
  -2  -8 -18  140.99    8.33
   2  -8  18  156.19    9.96
   2  -8  18  147.42    9.18
  -2  -8 -18  153.27    9.16
   2   8 -18  134.52    8.91
   2  -8  18  149.72    8.79
   2   8 -17   16.46    3.73
   2  -8  17   14.16    3.70
  -2  -8 -17   20.20    6.66
   2  -8  17   17.89    3.73
  -2  -8 -17   16.52    3.25
   2  -8  16  332.79   14.03
  -2  -8 -16  304.88   12.49
   2  -8  16  299.57   14.62
   2   8 -16  291.04   13.80
   2   8 -15  135.02    9.29
   2  -8  15  146.01    9.19
   2  -8  15  131.52    7.85
  -2  -8 -15  129.30    7.98
   2  -8  15  137.28    9.75
  -2  -8 -15  111.79   14.06
  -2  -8 -15  145.99    8.66
   2   8 -14   40.27    5.38
   2  -8  14   69.24    6.27
   2  -8  14   61.33    5.45
  -2  -8 -14   54.40    5.17
   2  -8  14   50.10    6.13
  -2  -8 -14   34.04    8.64
  -2  -8 -14   58.39    5.58
   2   8 -13  144.59    9.82
  -2  -8 -13  166.61    8.72
  -2  -8 -13  124.54   14.69
   2  -8  13  155.43   10.10
  -2  -8 -13  151.84    8.03
   2  -8  13  165.09    9.22
   2   8 -13  142.31    9.36
  -2  -8 -13  162.54    8.20
   2  -8  13  153.39    8.50
   2  -8  12  231.70   12.01
   2  -8  12  232.88   10.40
  -2  -8 -12  244.65    9.76
   2  -8  12  246.50   10.87
   2   8 -12  244.87   12.09
  -2  -8 -11   15.32    5.82
   2  -8  11   23.22    4.15
  -2  -8 -11   21.46    2.83
   2   8 -11   24.59    3.94
   2  -8  11   21.63    3.32
   2   8 -10  854.54   22.06
   2  -8  10  917.30   24.05
  -2  -8  -9   35.79    7.27
   2  -8   9   44.16    3.10
   2   8  -9   52.59    4.97
  -2  -8  -8  482.63   23.64
   2  -8   8  605.34   12.18
   2  -8   8  699.24   18.94
  -2  -8  -8  521.53   13.78
   2   8  -8  602.10   16.72
   2  -8   7   23.16    2.04
  -2  -8  -7   23.46    2.38
   2  -8   7   18.16    2.37
   2   8  -7   24.70    3.26
   2  -8   6  312.79    7.37
   2  -8   6  342.55   11.38
   2   8  -6  317.39   10.86
   2  -8   5   10.58    1.26
   2  -8   5    7.99    2.12
   2  -8   5    8.28    1.76
   2   8  -5   10.01    2.20
   2  -8   4  901.94   14.09
   2  -8   4 1013.01   20.17
   2   8  -4 1013.31   20.23
   2  -8   4  851.82   17.41
   2  -8   3    6.70    1.86
   2  -8   3    5.42    1.50
   2   8  -3    5.01    1.77
   2   8  -2 1415.77   21.58
   2  -8   2 1425.05   24.97
   2  -8   2 1345.24   22.98
   2   8  -2 1420.37   24.37
   2  -8   1   29.32    2.79
   2   8  -1   25.25    2.27
   2  -8   0   98.57    4.93
   2  -8   0   99.43    5.44
   2   8   0  101.69    4.43
  -2   8  -1   26.06    1.64
   2  -8  -1   25.84    2.96
   2   8   1   28.63    2.45
   2   8   2 1353.88   21.78
   2  -8  -2 1335.35   16.17
   2  -8  -2 1365.25   22.34
   2   8   3    8.47    1.69
  -2  -8   3    5.70    1.50
   2  -8  -3    7.75    0.85
   2  -8  -3    8.51    1.96
   2  -8  -3    9.47    1.75
  -2   8  -3    5.04    1.01
   2  -8  -4  964.89   13.52
  -2  -8   4  964.44   18.06
   2   8   4  836.25   17.58
   2  -8  -4  846.17   18.41
   2  -8  -4  969.24   17.72
  -2   8  -4  857.47   15.21
   2  -8  -5    6.47    1.00
   2   8   5    7.36    1.70
  -2  -8   5    7.13    1.67
   2  -8  -5    4.15    1.56
   2  -8  -5    5.88    1.51
  -2   8  -5    7.19    1.37
   2  -8  -6  365.93    8.00
   2   8   6  340.54   10.50
  -2  -8   6  396.65   11.13
  -2  -8   6  382.66    9.58
   2  -8  -6  290.11   10.42
   2  -8  -6  365.24   10.21
  -2   8  -6  330.43    9.15
   2  -8  -7   10.98    1.51
  -2  -8   7   15.80    2.41
  -2  -8   7   15.31    1.95
  -2   8  -7   12.03    1.95
   2   8   8  571.82   15.53
   2  -8  -8  645.19   12.80
  -2  -8   8  686.50   16.24
   2  -8  -8  647.36   14.37
   2  -8  -8  749.91   29.61
   2  -8  -8  616.23   25.46
  -2  -8   8  609.64   13.20
   2  -8  -9   46.96    8.38
   2  -8  -9   35.41    7.05
  -2  -8   9   49.30    4.26
   2  -8  -9   37.42    2.95
   2   8   9   35.65    3.91
  -2  -8  10  695.05   24.45
   2  -8 -10  857.74   32.97
  -2   8 -10  923.83   21.01
  -2  -8  10 1042.37   21.84
   2  -8 -10  923.25   17.81
   2   8  10  838.98   20.76
  -2  -8  11   13.39    4.08
   2  -8 -11   18.28    6.03
  -2   8 -11   22.49    3.32
   2   8  11   16.98    3.06
  -2  -8  11   18.20    2.98
   2  -8 -11   17.54    2.43
   2   8  12  235.20   11.23
  -2   8 -12  261.30   11.42
  -2  -8  12  286.99   10.25
  -2  -8  12  298.63   11.60
   2  -8 -12  276.23    9.74
   2   8  12  238.80   11.42
   2  -8 -12  208.30   17.35
  -2  -8  12  202.59   13.48
  -2   8 -13  148.24    8.98
  -2  -8  13  162.37    7.97
  -2  -8  13  149.90    8.43
   2  -8 -13  147.71    7.47
  -2  -8  13  128.35   10.87
   2   8  13  130.63    8.55
   2  -8 -13  123.37   15.47
   2  -8 -13  120.11   13.87
   2  -8 -14   59.77   12.00
   2  -8 -14   58.09   10.31
  -2  -8  14   56.63    7.46
   2  -8 -14   86.94    6.92
   2   8  14   70.40    6.35
  -2  -8  14   77.63    5.83
   2  -8 -15  111.75   15.60
   2  -8 -15  112.17   13.69
  -2  -8  15  113.23    9.97
   2  -8 -15  129.00    8.55
   2   8  15  119.42    8.04
  -2  -8  15  147.66    8.15
   2  -8 -16  280.04   23.88
   2  -8 -16  261.51   20.36
   2  -8 -16  305.61   13.26
  -2  -8  16  259.37   14.63
   2   8  16  293.98   12.62
   2  -8 -17   16.45    5.95
   2  -8 -17   15.23    7.19
  -2  -8  17   14.55    3.85
  -2  -8  17   20.78    3.40
   2   8  17   16.94    3.29
   2  -8 -17   18.27    3.68
   2  -8 -17   15.78    3.22
   2  -8 -18  123.37   12.97
   2  -8 -18  139.68   16.33
  -2  -8  18  148.24   10.26
  -2  -8  18  165.41    8.79
   2  -8 -18  146.06    8.95
   2   8  18  146.32    8.11
   2  -8 -18  153.56    8.69
   2  -8 -19  168.83    8.73
   2  -8 -19  155.62    8.99
   2  -8 -19  131.94   12.40
   2  -8 -19  163.94   16.62
   2   8  19  157.64    7.83
  -2  -8  19  164.91   10.33
   2   8  20    8.51    1.99
   2  -8 -20    4.58    4.68
   2  -8 -20   11.38    2.59
   2  -8 -20    5.92    2.36
  -2  -8  20    6.49    2.74
  -2  -8  21  206.87    9.83
   2  -8 -21  217.87    9.18
   2  -8 -21  220.09   15.19
   2  -8 -21  212.92    8.49
  -2  -8  22   71.86    4.95
   2  -8 -22   67.89    4.02
   2  10 -21   27.03    3.08
   2 -10  21   22.45    2.37
   2 -10  21   27.00    2.86
   2  10 -20   37.72    3.39
   2  10 -20   52.38    4.90
  -2 -10 -20   57.28    8.55
   2 -10  20   54.75    4.67
   2 -10  20   47.19    4.00
   2  10 -19  200.19    8.71
  -2 -10 -19  217.85   17.45
  -2 -10 -19  233.19    9.65
   2 -10  19  241.63   10.67
   2 -10  19  217.36    9.47
   2  10 -18  181.37    8.97
   2 -10  18  188.97    9.44
  -2 -10 -18  187.76   17.76
  -2 -10 -18  202.46    9.49
   2 -10  18  203.90   10.60
   2  10 -17  100.18    7.07
  -2 -10 -17  100.56   14.35
   2 -10  17  104.14    6.28
   2 -10  17  107.62    6.82
  -2 -10 -17  106.54    7.14
   2 -10  17  111.32    8.28
   2 -10  17  111.40    7.64
   2  10 -16  556.95   17.87
   2 -10  16  601.92   18.77
   2 -10  16  608.81   20.55
  -2 -10 -16  615.75   17.96
   2 -10  16  585.58   16.55
  -2 -10 -15    9.06    5.61
   2  10 -15    9.90    2.80
   2 -10  15   10.62    2.94
   2 -10  15   10.95    2.69
  -2 -10 -15   11.51    2.73
   2 -10  15   11.63    3.43
   2 -10  14  158.50    9.47
  -2 -10 -14  140.34   15.75
  -2 -10 -14  152.30    8.59
   2 -10  14  154.73    8.74
   2  10 -14  133.57    8.69
  -2 -10 -14  165.19    8.52
  -2 -10 -13   87.54    6.13
  -2 -10 -13   64.06   11.02
   2 -10  13   88.14    7.18
  -2 -10 -13   74.58    5.91
   2 -10  13   86.29    6.71
   2 -10  13   90.61    8.43
   2  10 -13   67.84    6.36
  -2 -10 -12  275.83   10.48
   2  10 -12  290.39   14.15
  -2 -10 -12  291.93   10.88
  -2 -10 -12  244.89   19.79
   2 -10  12  285.26   12.55
  -2 -10 -12  267.53   10.88
   2 -10  12  293.77   12.15
   2 -10  12  303.40   14.77
   2  10 -12  240.61   11.58
  -2 -10 -11  309.20   10.62
   2  10 -11  289.31   13.86
  -2 -10 -11  308.28   10.80
   2  10 -11  263.94   11.79
  -2 -10 -11  267.99   20.37
   2 -10  11  310.08   12.84
   2 -10  11  340.85   15.13
  -2 -10 -11  287.55   10.90
   2 -10  11  284.43   13.51
   2 -10  11  305.53   12.21
   2 -10  10  917.35   22.28
   2 -10  10  997.54   26.10
   2 -10  10  942.86   23.38
   2  10 -10  939.54   24.85
  -2 -10 -10  942.12   19.37
   2  10  -9  160.89    9.53
   2 -10   9  185.68   10.44
  -2 -10  -9  146.88   14.38
  -2 -10  -8  421.32   13.26
  -2 -10  -8  388.38   24.12
  -2 -10  -8  435.29   23.92
  -2 -10  -7    7.24    4.41
  -2 -10  -7    8.21    5.42
   2  10  -7    5.03    2.09
  -2 -10  -7    4.04    1.67
   2 -10   7    4.45    1.61
  -2 -10  -7    4.64    1.43
  -2 -10  -6  199.83   16.39
   2  10  -6  235.93   10.50
  -2 -10  -6  193.11    7.64
   2 -10   6  236.61   10.33
   2 -10   6  182.29    8.00
  -2 -10  -6  192.51    8.56
   2  10  -5  335.10   12.02
  -2 -10  -5  294.78   19.11
  -2 -10  -5  269.78    9.06
   2 -10   5  307.32   11.72
   2 -10   5  262.34    9.59
   2  10  -4  824.52   19.37
   2  10  -4  810.83   15.65
  -2 -10  -4  688.66   15.80
   2 -10   4  799.33   19.43
   2 -10   4  734.30   16.92
   2  10  -3  325.48   11.32
   2  10  -3  312.75    8.79
   2 -10   3  312.55   10.23
   2 -10   3  340.59   11.89
  -2 -10  -3  310.02    9.76
   2  10  -2  597.78   12.69
   2 -10   2  602.84   14.89
   2 -10   2  634.46   16.69
   2  10  -1  205.86    6.81
   2 -10   1  221.15    8.43
   2  10   0  365.96    9.57
   2 -10   0  366.46   11.09
   2 -10   0  382.65   12.31
   2  10   1  178.60    6.68
   2 -10  -1  178.87    8.32
   2  10   2  595.98   13.86
   2 -10  -2  646.00   15.52
   2 -10  -2  621.12   16.38
   2  10   3  276.46    9.15
   2 -10  -3  283.76   10.75
   2 -10  -3  293.76    9.94
  -2  10  -4  625.92   13.36
   2  10   4  617.13   14.82
  -2 -10   4  723.15   15.38
   2 -10  -4  634.74   16.96
   2 -10  -4  701.27   16.05
  -2 -10   5  406.61   11.01
   2 -10  -5  314.02   11.71
  -2  10  -5  328.51    9.75
   2 -10  -5  434.38   20.53
  -2 -10   5  382.86   11.58
   2  10   5  364.75   11.12
   2 -10  -5  380.86   11.39
   2 -10  -6  182.99    8.96
  -2 -10   6  223.56    8.13
  -2 -10   6  229.54    8.92
   2  10   6  216.89    8.56
  -2  10  -6  206.67    7.80
   2 -10  -6  236.35    8.84
  -2 -10   6  161.56    7.76
  -2 -10   7    2.92    1.18
   2 -10  -7    4.60    4.05
  -2 -10   7    3.34    1.52
   2  10   7    3.16    1.33
  -2  10  -7    3.73    1.44
   2 -10  -7    5.35    2.09
  -2 -10   7    3.07    1.42
   2 -10  -7    3.36    1.46
  -2 -10   8  475.47   14.01
   2 -10  -8  461.60   10.67
  -2  10  -8  433.10   12.97
   2 -10  -8  471.48   13.10
  -2 -10   8  440.69   12.15
   2 -10  -8  495.57   23.97
   2  10   8  401.56   13.15
   2 -10  -9  171.53   15.97
   2 -10  -9  146.49   13.66
   2  10   9  120.97    7.15
  -2  10  -9  134.27    7.40
  -2 -10   9  157.67    7.95
   2 -10  -9  131.15    5.67
   2 -10 -10 1015.23   39.94
   2 -10 -10  831.53   34.10
   2 -10 -10  889.83   21.29
  -2 -10  10  729.53   26.11
  -2 -10  10  945.49   21.59
   2 -10 -10  857.64   17.33
  -2  10 -10  817.28   20.82
   2 -10 -11  257.12   11.57
   2 -10 -11  289.25   22.14
   2 -10 -11  263.84   19.41
   2 -10 -11  273.38   13.28
   2 -10 -11  286.42   11.59
  -2 -10  11  230.57   11.95
  -2  10 -11  244.63   11.15
   2  10  11  242.63   12.24
   2 -10 -11  266.60   11.15
  -2 -10  11  232.80   14.50
  -2 -10  11  293.29   11.52
   2 -10 -11  253.47    8.99
  -2 -10  12  254.62   12.87
  -2  10 -12  257.99   11.98
   2  10  12  277.41   12.94
   2 -10 -12  273.28   20.14
   2 -10 -12  282.81   13.96
   2 -10 -12  272.12   12.12
  -2 -10  12  255.03   15.67
   2 -10 -12  288.84   11.99
  -2 -10  12  287.61   11.70
   2  10  13   93.53    7.45
   2 -10 -13   63.35   10.61
   2 -10 -13   69.87    7.22
  -2 -10  13   76.51    7.30
  -2 -10  13   65.30    8.18
   2 -10 -13   65.22    6.13
   2 -10 -13   72.68    6.15
   2  10  14  143.57    9.13
   2 -10 -14  153.55    9.04
  -2 -10  14  132.27   11.13
   2 -10 -14  140.26   10.12
   2 -10 -14  154.35   17.73
   2 -10 -14  126.10   14.40
  -2 -10  14  142.27   10.00
   2 -10 -14  151.11    9.31
   2  10  15    8.89    2.77
   2 -10 -15   10.07    2.99
   2 -10 -15   14.50    7.26
   2 -10 -15    9.64    5.59
  -2 -10  15    7.43    3.13
  -2 -10  15   13.90    4.23
   2 -10 -15   13.25    3.13
   2  10  16  512.16   16.36
   2 -10 -16  540.00   31.82
   2 -10 -16  481.13   26.55
  -2 -10  16  494.35   18.86
  -2 -10  16  466.24   19.71
   2 -10 -16  555.25   17.33
   2 -10 -17  101.61    7.15
   2  10  17   91.64    6.29
   2 -10 -17  101.97   13.96
  -2 -10  17   85.04    7.71
  -2 -10  18  208.12   11.34
   2 -10 -18  195.46    9.54
   2  10  18  191.79    8.37
   2 -10 -18  197.98   17.85
   2 -10 -19  235.62   17.50
  -2 -10  19  209.93   10.71
   2 -10 -19  212.73    9.39
   2 -10 -20   33.87    6.63
   2 -10 -20   34.92    6.77
  -2 -10  20   33.95    4.10
   2 -10 -20   36.72    3.82
  -2 -10  21   24.95    3.07
   2 -10 -21   26.15    2.83
   2 -12  20   95.40    5.03
   2  12 -20   90.44    5.38
  -2 -12 -20   97.88    5.07
  -2 -12 -19   98.46   10.32
   2 -12  19   77.79    4.93
  -2 -12 -19   90.18    5.47
   2 -12  19   89.80    5.71
  -2 -12 -18   45.91    4.32
   2 -12  18   39.75    4.06
  -2 -12 -18   46.44    8.41
   2 -12  17  457.82   14.63
   2 -12  17  442.56   13.00
   2 -12  16   48.70    5.10
   2 -12  16   43.42    4.43
  -2 -12 -16   49.95   10.49
  -2 -12 -15  352.82   12.80
   2 -12  15  332.63   13.56
   2 -12  15  336.29   12.43
   2 -12  15  342.00   13.00
  -2 -12 -15  335.17   24.97
   2 -12  14  222.50   12.03
  -2 -12 -14  207.54    9.83
  -2 -12 -14  190.34   19.49
   2 -12  14  201.53   10.26
   2 -12  14  228.10   10.54
   2 -12  14  200.47   10.73
  -2 -12 -13   38.81    4.42
   2 -12  13   38.76    5.36
   2 -12  13   38.12    4.95
  -2 -12 -13   43.84   10.47
   2 -12  13   41.09    4.81
   2 -12  13   37.72    4.75
   2 -12  12   62.72    6.26
   2 -12  12   67.55    6.78
  -2 -12 -12   60.13   11.71
   2 -12  12   72.24    7.22
   2 -12  12   64.96    5.91
   2 -12  12   65.13    6.12
   2 -12  11  989.22   25.85
   2 -12  11  975.53   26.71
  -2 -12 -11  906.56   41.78
   2 -12  11 1170.60   29.32
   2 -12  11 1112.17   25.56
  -2 -12 -10  194.44    7.95
   2 -12  10  214.30   11.73
   2 -12  10  193.70   10.60
   2  12 -10  186.21   11.37
  -2 -12 -10  201.06   19.33
   2 -12  10  186.02   10.82
   2 -12  10  218.49   10.46
  -2 -12  -9  527.65   13.49
   2 -12   9  594.24   18.85
   2 -12   9  613.87   17.78
   2  12  -9  562.83   19.57
  -2 -12  -9  518.01   29.94
   2 -12   9  556.69   18.72
   2 -12   8  190.65   10.36
   2 -12   8  244.22   11.83
   2 -12   8  206.84   10.56
  -2 -12  -8  152.79    8.31
  -2 -12  -8  200.91   18.40
   2  12  -8  199.42   11.09
   2  12  -7   49.30    5.49
  -2 -12  -7   42.21    4.09
   2 -12   7   38.17    4.52
   2 -12   7   39.89    4.05
  -2 -12  -7   45.00    4.63
   2 -12   7   54.72    5.61
   2 -12   7   37.38    4.70
  -2 -12  -7   42.85    9.23
  -2 -12  -6    9.53    2.36
   2 -12   6   14.20    2.57
   2 -12   6   13.75    3.07
  -2 -12  -6   11.23    2.25
   2 -12   6   14.64    3.07
   2 -12   6   16.24    3.23
   2 -12   5  714.33   18.29
  -2 -12  -5  700.88   19.25
   2 -12   5  771.01   21.22
  -2 -12  -5  694.09   17.46
   2 -12   5  818.22   21.68
  -2 -12  -5  855.57   34.34
   2 -12   4  326.32   11.57
  -2 -12  -4  306.93   12.06
   2 -12   4  351.67   13.65
   2 -12   4  332.04   13.15
  -2 -12  -4  341.76   20.68
   2 -12   3 1420.23   27.57
  -2 -12  -3 1357.23   28.64
   2 -12   3 1539.28   31.39
  -2 -12  -3 1656.48   44.35
  -2 -12  -3 1475.53   27.02
   2 -12   3 1515.23   30.95
   2 -12   2  227.34   10.75
  -2 -12  -2  227.17    9.04
   2 -12   2  210.97    9.16
  -2 -12  -2  202.41    9.63
  -2 -12  -2  244.67   16.03
   2 -12   2  255.89   11.41
   2 -12   2  239.76   13.23
   2 -12   1  144.23    7.47
   2 -12   1  159.41    9.02
  -2 -12  -1  151.87   12.13
  -2 -12  -1  146.49    7.19
   2 -12   0   76.41    6.20
  -2 -12   0   74.95    5.10
   2 -12   0   64.21    5.04
  -2 -12   0   68.71    5.54
   2 -12   0   75.00    6.25
   2 -12   0   67.17    7.16
   2 -12  -1  124.27    9.57
   2 -12  -1  137.31    8.24
  -2 -12   2  210.05    8.64
   2 -12  -2  199.09    9.96
  -2 -12   2  169.87    8.82
   2 -12  -2  212.83    9.12
   2 -12  -2  240.87   11.05
   2 -12  -2  206.43   12.37
   2 -12  -3 1523.12   28.72
  -2 -12   3 1262.15   28.26
   2 -12  -3 1741.94   33.18
   2 -12  -3 1401.70   30.60
  -2 -12   3 1650.64   28.42
   2 -12  -4  354.37   11.97
  -2 -12   4  254.71   10.98
   2 -12  -4  378.93   14.10
   2 -12  -4  436.99   20.32
   2 -12  -4  297.16   12.43
  -2 -12   4  337.86   11.18
   2 -12  -5  820.36   19.29
  -2 -12   5  582.78   17.50
   2 -12  -5  860.15   22.38
   2 -12  -5 1056.55   33.76
   2 -12  -5 1097.89   35.43
  -2 -12   5  774.08   18.04
   2 -12  -5  708.29   20.40
  -2 -12   6   15.00    2.52
   2 -12  -6   12.41    2.89
   2 -12  -6   14.87    2.65
  -2 -12   6   10.98    2.39
   2 -12  -6   17.82    3.52
   2 -12  -7   75.83    6.63
   2 -12  -7   67.52    9.54
   2 -12  -7   77.75   10.55
  -2 -12   7   49.08    4.34
   2 -12  -7   60.52    5.53
   2 -12  -7   57.03    4.85
   2 -12  -8  204.23    9.11
   2 -12  -8  205.58   10.16
   2 -12  -8  208.93   11.04
   2 -12  -8  203.66    9.80
   2 -12  -8  187.35    9.66
  -2 -12   8  187.20    8.95
   2 -12  -8  203.95   16.50
   2 -12  -8  213.93   17.39
  -2 -12   8  171.53    8.32
   2 -12  -8  192.84   10.57
   2 -12  -9  652.21   31.33
   2 -12  -9  574.97   28.28
  -2 -12   9  495.98   14.66
   2  12   9  537.02   19.01
  -2 -12   9  543.23   16.13
  -2 -12   9  454.56   16.84
   2 -12  -9  562.82   17.35
   2 -12  -9  587.63   19.48
   2 -12  -9  542.49   17.18
   2 -12  -9  586.55   17.44
   2 -12 -10  218.35   10.54
  -2 -12  10  200.03   13.31
   2 -12 -10  205.18   11.81
  -2 -12  10  213.17    9.91
   2 -12 -10  188.74    9.99
  -2 -12  10  178.07   10.47
   2 -12 -10  204.64   10.44
   2 -12 -10  228.40   19.12
   2 -12 -10  217.20   17.69
   2  12  10  190.16   11.00
   2  12  11  831.98   24.05
   2 -12 -11  950.52   26.94
   2 -12 -11  937.98   23.52
  -2 -12  11  801.13   23.85
   2 -12 -11  981.05   24.20
  -2 -12  11  884.84   29.41
   2 -12 -11 1059.18   42.34
   2  12  12   59.72    6.16
   2 -12 -12   79.09    6.53
   2 -12 -12   70.71    7.50
  -2 -12  12   55.37    6.14
   2 -12 -12   73.75    6.47
  -2 -12  12   69.09    8.42
   2 -12 -12   72.46   11.92
   2  12  13   32.91    4.49
  -2 -12  13   33.93    5.15
   2 -12 -13   33.65    4.63
   2 -12 -13   39.67    4.88
   2 -12 -13   32.95    4.37
  -2 -12  13   29.23    5.79
   2 -12 -13   44.16    6.01
   2 -12 -14  236.89   13.13
   2  12  14  219.30   10.60
   2 -12 -14  243.91   11.46
  -2 -12  14  227.85   12.21
   2 -12 -14  253.23   11.76
  -2 -12  14  235.23   14.19
   2 -12 -15  330.62   22.31
   2 -12 -15  280.76   13.81
   2 -12 -15  323.20   13.09
   2  12  15  285.68   11.50
  -2 -12  15  315.55   15.78
   2 -12 -15  316.99   13.06
  -2 -12  15  295.21   13.67
   2 -12 -16   50.56    9.24
   2 -12 -16   49.15    9.20
  -2 -12  16   45.99    6.00
  -2 -12  16   45.51    5.48
   2 -12 -16   42.35    4.85
  -2 -12  17  421.21   15.37
   2 -12 -17  501.35   25.23
   2 -12 -17  528.99   26.69
   2 -12 -17  436.16   14.43
  -2 -12  18   38.13    4.45
   2 -12 -18   52.08    8.35
   2 -12 -18   49.95    8.23
   2 -12 -18   43.05    4.39
  -2 -12  19   77.79    5.50
   2 -12 -19   82.63    8.86
   2 -12 -19   74.27    5.13
  -2 -12  20  115.39    5.68
   2 -12 -20  113.84    5.59
   2 -14  19    6.22    1.23
   2  14 -19    7.59    1.73
   2 -14  18  230.86    8.48
   2  14 -18  233.37    9.27
  -2 -14 -18  235.41    8.21
  -2 -14 -17  448.65   12.84
   2 -14  17  440.02   12.62
   2 -14  17  491.74   14.12
  -2 -14 -17  502.62   13.48
   2  14 -17  485.79   15.19
   2 -14  17  432.40   11.08
  -2 -14 -16  201.03    9.06
   2 -14  16  199.82    8.95
   2 -14  16  207.25    9.70
  -2 -14 -16  219.78    9.18
   2  14 -16  217.98   10.76
   2 -14  16  196.64    8.05
   2 -14  15  612.58   17.49
   2 -14  15  661.78   19.08
  -2 -14 -15  707.83   31.62
   2  14 -15  648.22   20.14
   2 -14  15  616.75   16.47
  -2 -14 -15  706.45   17.83
  -2 -14 -14    6.21    5.38
   2 -14  14    6.67    2.63
   2 -14  14    6.28    2.41
   2 -14  14    5.93    2.21
  -2 -14 -14    7.03    2.45
  -2 -14 -13  116.87   14.56
  -2 -14 -13  107.41    8.36
   2 -14  13   97.07    7.25
  -2 -14 -13  103.90    6.89
   2 -14  13   90.36    6.68
   2 -14  13   97.98    6.85
   2 -14  13   94.07    7.51
   2 -14  12  174.29   10.48
   2 -14  12  135.44    8.78
  -2 -14 -12  150.48   16.50
   2 -14  12  134.70    9.07
  -2 -14 -12  144.22    8.07
   2 -14  12  153.57    8.91
   2 -14  12  148.49    8.56
   2 -14  11  395.89   14.76
   2 -14  11  408.55   14.63
   2 -14  11  389.77   15.23
  -2 -14 -11  384.88   13.48
  -2 -14 -11  401.18   26.42
   2 -14  11  452.60   16.84
   2 -14  11  377.52   15.44
   2 -14  10  305.84   12.65
   2 -14  10  309.28   13.04
   2 -14  10  288.87   13.05
  -2 -14 -10  295.74   11.58
  -2 -14 -10  286.72   22.12
   2 -14  10  336.41   14.47
   2 -14  10  288.82   13.37
   2 -14   9  757.56   21.32
  -2 -14  -9  768.57   19.34
   2 -14   9  726.27   21.83
  -2 -14  -9  764.02   35.68
   2 -14   9  733.66   21.85
   2 -14   8   97.66    7.63
   2 -14   8  105.76    8.09
   2 -14   8  101.67    7.52
   2 -14   8  106.74    7.40
  -2 -14  -8   91.51    6.58
   2 -14   8   94.37    7.50
   2 -14   8  110.59    8.05
  -2 -14  -8  100.07   13.10
   2 -14   7  348.83   14.19
  -2 -14  -7  332.98   13.35
   2 -14   7  378.87   14.38
   2 -14   7  394.82   13.99
   2 -14   7  298.01   13.05
   2 -14   7  394.60   14.99
  -2 -14  -7  350.07   12.94
   2  14  -7  364.31   15.37
   2 -14   7  350.38   14.27
   2 -14   7  304.41   13.88
   2 -14   7  434.84   15.56
  -2 -14  -7  362.82   23.49
   2 -14   7  376.61   15.33
  -2 -14  -6   65.67    5.52
   2 -14   6   69.29    6.35
   2  14  -6   66.23    6.52
  -2 -14  -6   71.16   10.74
   2 -14   6   88.72    7.12
  -2 -14  -6   48.70    4.86
   2 -14   6   62.31    6.13
   2 -14   6   81.16    7.21
   2 -14   6   72.14    5.98
  -2 -14  -6   64.20    5.99
   2 -14   6   63.22    5.94
   2 -14   6   75.26    6.97
  -2 -14  -5  215.07   10.59
   2 -14   5  224.35   10.13
   2 -14   5  236.39   10.99
   2 -14   5  229.89   11.40
  -2 -14  -5  208.16    9.66
   2 -14   5  260.99   11.45
  -2 -14  -5  233.85   17.65
   2 -14   5  214.91    9.38
  -2 -14  -5  166.45    8.83
   2 -14   5  179.46   10.62
   2 -14   5  229.95   11.91
   2 -14   5  231.59   11.90
   2 -14   5  189.97    9.37
  -2 -14  -5  176.02    9.63
   2 -14   4  230.81   11.73
   2 -14   4  242.98   11.59
   2 -14   4  185.05    9.32
  -2 -14  -4  165.38    9.42
  -2 -14  -4  214.80   16.63
  -2 -14  -4  187.86    9.23
   2 -14   4  218.09    9.57
   2 -14   4  200.43   11.16
   2 -14   4  250.38   11.00
   2 -14   4  236.29   10.15
   2 -14   4  202.43   11.19
  -2 -14  -4  206.55   10.56
   2 -14   3 1368.35   32.04
   2 -14   3 1673.38   30.91
   2 -14   3 1589.14   29.07
   2 -14   3 1522.41   30.86
   2 -14   3 1543.76   28.68
  -2 -14  -3 1185.44   26.86
   2 -14   3 1307.73   31.25
  -2 -14  -3 1468.21   30.79
   2 -14   3 1368.92   28.70
   2 -14   3 1569.19   32.13
  -2 -14  -3 1483.44   43.58
  -2 -14  -3 1368.67   28.93
   2 -14   3 1584.78   33.16
   2 -14   3 1271.88   27.82
  -2 -14  -3 1163.03   28.13
  -2 -14  -2   92.38    6.98
   2 -14   2  102.51    6.80
   2 -14   2   96.25    7.54
   2 -14   2   95.61    7.29
  -2 -14  -2   87.85   10.17
  -2 -14  -2   85.70    6.31
   2 -14   2   88.65    7.53
   2 -14   2   93.34    6.35
  -2 -14  -2   76.58    5.86
   2 -14   2   78.89    6.95
   2 -14   2   96.68    7.00
   2 -14   2   79.63    6.11
  -2 -14  -2   70.41    6.23
   2 -14   1  224.43   10.38
   2 -14   1  253.54   12.54
   2 -14   1  282.16   10.94
  -2 -14  -1  231.24   10.16
  -2 -14  -1  255.84   11.62
   2 -14   1  284.48   12.40
   2 -14   1  269.57   11.53
   2 -14   0   75.65    6.92
  -2 -14   0   64.14    5.29
   2 -14   0   72.39    6.61
   2 -14   0   73.60    5.87
  -2 -14   0   58.49    5.65
   2 -14   0   77.91    6.78
  -2 -14   0   74.41    6.40
   2 -14  -1  277.99   12.40
   2 -14  -1  258.79   12.52
   2 -14  -1  308.72   13.48
   2 -14  -1  315.27   12.15
   2 -14  -2   89.15    6.94
   2 -14  -2   90.66    7.31
   2 -14  -2   95.64    7.30
  -2 -14   2   92.94    6.25
   2 -14  -2   91.69    7.63
  -2 -14   2   74.97    5.76
   2 -14  -2   72.08    6.64
   2 -14  -2   92.98    6.63
  -2 -14   2   92.79    6.96
   2 -14  -2   85.84    6.33
  -2 -14   2   63.40    5.77
   2 -14  -2   99.41    9.24
   2 -14  -3 1395.67   29.32
  -2 -14   3 1103.15   27.93
   2 -14  -3 1483.09   32.08
  -2 -14   3 1591.27   29.66
   2 -14  -3 1547.73   34.02
   2 -14  -3 1596.95   31.43
  -2 -14   3 1365.26   28.54
   2 -14  -3 1247.95   31.23
   2 -14  -3 1540.51   33.32
   2 -14  -3 1600.16   32.22
  -2 -14   3 1533.18   30.37
  -2 -14   3 1620.06   32.18
   2 -14  -3 1750.60   31.80
   2 -14  -3 1898.96   43.21
   2 -14  -4  207.65   11.43
   2 -14  -4  230.58   10.71
  -2 -14   4  182.16    9.03
   2 -14  -4  167.68   10.23
   2 -14  -4  191.67    9.50
  -2 -14   4  148.44    8.76
   2 -14  -4  206.09   10.67
  -2 -14   4  221.99    9.70
   2  14   4  196.38   11.36
   2 -14  -4  214.00   11.45
   2 -14  -4  230.44   10.96
  -2 -14   4  209.94   10.13
  -2 -14   4  213.18   10.47
   2 -14  -4  246.10   10.74
   2 -14  -4  251.96   15.68
   2 -14  -5  211.02   11.58
   2 -14  -5  185.72    9.80
  -2 -14   5  155.29    8.43
   2 -14  -5  136.24    9.33
   2 -14  -5  155.70    8.60
  -2 -14   5  126.34    8.07
   2 -14  -5  171.63    9.93
  -2 -14   5  191.43    9.01
   2  14   5  165.03   10.38
   2 -14  -5  177.62    9.84
   2 -14  -5  170.55   10.22
  -2 -14   5  180.98    9.46
   2 -14  -5  185.54   10.14
  -2 -14   5  185.36    9.80
   2 -14  -5  205.92    9.98
   2 -14  -5  241.23   15.94
  -2 -14   6  102.00    7.26
  -2 -14   6   79.67    6.13
   2 -14  -6   94.69    7.03
  -2 -14   6  100.07    6.58
   2 -14  -6   82.18    6.92
   2  14   6   81.99    7.41
   2 -14  -6   89.94    7.50
   2 -14  -6   88.82    7.01
   2 -14  -6  110.14   11.25
  -2 -14   6   87.26    6.66
   2 -14  -6   92.07    7.28
   2 -14  -6   90.42    7.68
  -2 -14   7  378.05   13.96
  -2 -14   7  330.51   12.82
   2 -14  -7  343.78   13.49
   2 -14  -7  397.64   21.77
   2 -14  -7  359.39   15.24
   2 -14  -7  293.17   13.27
   2  14   7  305.37   14.20
   2 -14  -7  326.54   14.49
   2 -14  -7  322.68   13.58
  -2 -14   7  323.95   13.18
   2 -14  -7  353.39   14.77
   2 -14  -7  351.79   14.17
  -2 -14   8   87.45    8.76
  -2 -14   8   88.18    6.84
   2 -14  -8   97.26    7.92
   2 -14  -8   82.84    7.08
   2 -14  -8   91.08    7.27
   2 -14  -8  122.43   12.84
  -2 -14   8  106.27    7.30
   2 -14  -8   97.45    7.26
   2 -14  -8   96.07    7.88
   2 -14  -8   89.07    7.16
   2 -14  -9  929.69   36.68
   2 -14  -9  920.67   35.36
  -2 -14   9  674.16   19.74
   2 -14  -9  719.12   22.87
   2 -14  -9  751.21   21.16
   2 -14  -9  717.49   21.05
  -2 -14   9  719.02   25.73
   2 -14 -10  358.35   22.92
   2 -14 -10  372.77   22.32
  -2 -14  10  268.73   12.46
   2 -14 -10  301.39   12.96
   2 -14 -10  310.08   13.42
  -2 -14  10  279.07   12.08
   2 -14 -10  307.41   14.72
   2 -14 -11  458.42   26.23
   2 -14 -11  467.67   25.36
   2 -14 -11  427.04   15.62
  -2 -14  11  369.78   14.88
   2 -14 -11  401.62   15.33
   2 -14 -11  433.43   17.88
   2 -14 -12  180.81   16.00
   2 -14 -12  171.25   16.25
   2 -14 -12  150.00   10.44
   2 -14 -12  143.75    8.87
  -2 -14  12  132.71    8.71
   2 -14 -12  130.72    8.52
  -2 -14  12  172.37   12.07
   2 -14 -13   96.17   12.35
   2 -14 -13   81.51   11.08
   2 -14 -13   70.66    7.18
  -2 -14  13   67.92    6.28
   2 -14 -13   75.67    6.34
  -2 -14  13   94.56    8.73
   2 -14 -14   16.91    6.22
   2 -14 -14    8.23    3.10
  -2 -14  14    9.39    2.75
   2 -14 -14    9.78    2.75
   2 -14 -14    8.29    5.08
  -2 -14  14   13.96    3.84
   2 -14 -15  591.18   19.35
  -2 -14  15  597.96   17.69
  -2 -14  16  193.76    9.12
   2 -14 -16  215.06    9.61
  -2 -14  16  221.84   11.09
  -2 -14  17  472.11   13.72
   2 -14 -17  487.14   14.08
   2 -14 -18  191.57    7.78
  -2 -14  18  186.00    7.40
  -2 -14  19    3.49    1.15
   2 -14 -19    5.23    1.52
   2 -16  17   46.80    3.01
   2 -16  17   48.83    3.27
   2  16 -17   43.66    3.41
  -2 -16 -17   36.71    2.90
   2  16 -16  363.79   11.38
   2 -16  16  350.44    9.98
  -2 -16 -16  350.78   10.65
  -2 -16 -15  177.98    8.10
   2  16 -15  173.51    8.42
   2 -16  15  174.80    7.57
   2 -16  15  181.50    7.09
  -2 -16 -14   27.29    3.66
  -2 -16 -14   25.58    6.05
   2  16 -14   26.08    3.75
  -2 -16 -14   23.94    3.69
   2 -16  14   24.67    3.33
   2 -16  14   26.25    3.16
  -2 -16 -13  173.38    9.03
   2  16 -13  177.20    9.56
  -2 -16 -13  201.62   15.28
  -2 -16 -13  182.82    9.93
   2 -16  13  166.29    8.47
   2 -16  13  181.41    8.33
   2  16 -12  343.81   13.93
  -2 -16 -12  396.35   22.27
  -2 -16 -12  364.29   14.69
   2 -16  12  355.51   13.11
   2 -16  12  354.25   12.50
   2  16 -11   47.20    5.47
  -2 -16 -11   47.12    8.57
   2 -16  11   41.08    4.80
  -2 -16 -11   54.02    5.91
   2 -16  11   43.68    4.77
   2  16 -10 1333.78   31.12
   2 -16  10 1379.65   29.31
   2 -16  10 1348.56   29.97
   2 -16   9  202.82   10.61
  -2 -16  -9  220.69   17.66
   2  16  -9  206.87   11.16
   2 -16   9  223.27   10.70
  -2 -16  -9  192.42    9.93
   2 -16   8  604.82   19.00
   2 -16   8  643.83   20.02
  -2 -16  -8  622.62   19.82
   2 -16   8  694.75   19.34
  -2 -16  -8  616.54   28.97
   2  16  -8  554.11   18.80
  -2 -16  -8  557.29   17.60
   2 -16   8  618.56   18.57
   2 -16   7  170.61    9.17
  -2 -16  -7  159.29   14.92
   2 -16   7  143.18    8.85
   2 -16   7  158.61    9.47
  -2 -16  -7  140.74    8.53
   2 -16   7  160.75   10.00
   2 -16   7  138.52    9.48
   2 -16   6  258.35   11.44
   2 -16   6  271.26   12.74
  -2 -16  -6  273.11   12.06
  -2 -16  -6  281.86   19.07
   2 -16   6  254.41   12.16
   2 -16   6  274.56   12.45
  -2 -16  -6  245.47   11.87
   2 -16   6  254.42   12.93
   2 -16   6  276.61   13.39
   2 -16   5    4.51    2.74
   2 -16   5    4.16    2.40
  -2 -16  -5    4.05    2.23
  -2 -16  -5    4.64    4.17
   2 -16   5    4.53    2.53
  -2 -16  -5    3.62    2.33
   2 -16   5    6.29    2.54
   2 -16   5    2.47    2.66
   2 -16   5    6.27    2.34
   2 -16   4 1842.10   35.37
   2 -16   4 1841.81   39.91
   2 -16   4 2213.38   38.48
   2 -16   4 1775.56   37.98
  -2 -16  -4 1932.32   38.33
   2 -16   4 2045.70   40.10
  -2 -16  -4 1969.17   37.07
   2 -16   4 2052.50   41.33
   2 -16   3   90.62    6.64
   2 -16   3  102.14    8.56
   2 -16   3  118.44    7.75
  -2 -16  -3  108.56    8.15
   2 -16   3  115.35    8.21
   2 -16   3   97.30    8.21
   2 -16   3  107.63    8.27
  -2 -16  -3  107.11    7.54
   2 -16   3   99.89    7.91
   2  16  -2 1233.86   30.87
   2 -16   2 1369.29   29.34
   2 -16   2 1262.64   32.00
   2 -16   2 1347.84   31.44
  -2 -16  -2 1337.49   28.93
  -2 -16  -2 1310.31   30.49
   2 -16   2 1195.01   26.79
   2 -16   2 1447.47   31.59
   2 -16   2 1393.90   32.76
  -2 -16  -2 1461.18   29.41
  -2 -16  -1   18.01    3.17
   2 -16   1   17.52    3.57
  -2 -16  -1   14.40    3.25
   2  16  -1   12.05    3.24
   2 -16   1   14.88    3.98
   2 -16   1   20.48    3.59
   2 -16   1   19.90    3.27
  -2 -16  -1   13.79    3.35
   2 -16   1   12.79    2.75
   2 -16   1   17.03    3.72
   2  16   0    7.45    2.74
   2 -16   0    6.75    2.20
  -2 -16   0    2.65    2.00
   2 -16   0    1.43    1.77
   2 -16   0    3.13    2.52
   2 -16   0    4.26    2.56
   2 -16   0    4.90    2.37
  -2 -16   0    8.77    2.91
   2 -16   0    2.76    1.83
   2 -16   0    2.99    1.74
   2  16   1   11.44    3.22
   2 -16  -1   12.83    3.39
  -2 -16   1   14.56    3.12
   2 -16  -1   12.74    3.01
   2 -16  -1   16.21    3.19
   2 -16  -1   12.50    2.59
   2 -16  -1   14.05    3.35
   2 -16  -1   12.62    3.59
   2 -16  -1   12.09    2.86
  -2 -16   2 1406.29   29.55
   2 -16  -2 1355.88   31.83
   2  16   2 1229.53   30.60
   2 -16  -2 1336.17   33.21
   2 -16  -2 1456.99   30.47
   2 -16  -2 1421.21   30.42
   2 -16  -2 1410.55   31.75
   2 -16  -2 1348.10   32.93
   2 -16  -2 1486.76   29.97
  -2 -16   2 1371.05   29.46
  -2 -16   2 1414.80   31.48
  -2 -16   3  112.84    7.56
   2 -16  -3   99.13    8.05
   2 -16  -3   96.59    7.81
   2 -16  -3  107.81    8.64
   2  16   3   84.59    7.36
  -2 -16   3  121.44    8.44
   2 -16  -3  113.33    7.81
  -2 -16   3  104.04    7.33
   2 -16  -3  112.11    7.88
   2 -16  -3   92.79    8.25
   2 -16  -3  109.36    7.47
   2 -16  -4 1839.77   39.23
  -2 -16   4 2055.10   37.17
   2 -16  -4 2309.68   48.91
   2 -16  -4 1826.89   38.63
   2 -16  -4 1911.50   40.89
   2 -16  -4 2056.52   38.02
  -2 -16   4 1813.09   36.03
   2 -16  -4 2016.70   39.16
   2 -16  -4 1928.24   38.72
   2 -16  -4 1829.32   39.96
  -2 -16   4 2035.84   39.15
   2 -16  -4 2108.45   37.57
   2 -16  -5    7.76    3.15
   2 -16  -5    8.98    2.77
  -2 -16   5    5.35    2.33
   2 -16  -5    7.06    2.74
   2 -16  -5    7.86    2.98
  -2 -16   5    8.20    2.49
   2 -16  -5    4.12    2.58
   2 -16  -5    7.05    3.69
  -2 -16   5   12.12    3.06
   2 -16  -5    5.85    2.89
  -2 -16   6  314.87   13.34
   2 -16  -6  313.44   13.11
  -2 -16   6  286.75   12.22
   2 -16  -6  312.44   13.85
   2 -16  -6  320.33   13.92
   2 -16  -6  292.07   13.42
   2 -16  -6  269.02   13.47
  -2 -16   6  315.53   12.48
   2 -16  -6  269.72   13.17
   2 -16  -6  293.47   14.29
   2 -16  -7  142.57    8.85
  -2 -16   7  130.20    8.10
   2 -16  -7  146.65    9.21
   2 -16  -7  171.66   13.25
  -2 -16   7  130.85   10.32
   2 -16  -7  143.31    9.37
   2 -16  -7  130.89    9.26
   2 -16  -7  129.75    9.02
   2 -16  -7  148.92    9.94
   2 -16  -8  580.63   18.19
   2 -16  -8  567.08   19.63
  -2 -16   8  530.52   16.73
   2 -16  -8  604.00   18.46
   2 -16  -8  661.16   26.31
  -2 -16   8  579.09   21.59
   2 -16  -8  489.55   17.65
   2 -16  -8  529.11   18.43
   2 -16  -8  552.59   19.17
  -2 -16   9  225.27   13.34
   2 -16  -9  212.86   11.22
   2 -16  -9  217.48   10.84
   2 -16  -9  229.71   12.40
  -2 -16   9  198.68    9.76
  -2 -16  10 1422.07   35.02
   2 -16 -10 1312.04   30.10
   2 -16 -10 1386.50   29.85
   2 -16 -10 1395.03   33.00
  -2 -16  10 1258.85   26.92
   2 -16 -11   30.55    6.28
  -2 -16  11   30.48    5.14
   2 -16 -11   25.81    4.11
   2 -16 -11   28.39    4.11
   2 -16 -11   28.24    4.83
   2 -16 -12  387.85   15.80
   2 -16 -12  342.58   13.49
   2 -16 -12  384.52   13.89
   2 -16 -13  169.59   10.09
  -2 -16  13  145.47    7.58
   2 -16 -13  155.43    8.53
   2 -16 -13  167.45    8.74
   2 -16 -14   38.33    6.12
   2 -16 -14   28.21    4.19
   2 -16 -14   28.99    3.61
   2 -16 -14   30.25    3.80
  -2 -16  14   23.03    3.02
   2 -16 -15  230.15   12.71
  -2 -16  15  212.98    9.74
  -2 -16  15  160.51    6.98
   2 -16 -15  170.69    7.63
   2 -16 -15  182.69    8.20
  -2  16 -16  300.67    8.95
   2 -16 -16  343.56   11.00
   2 -18  15   36.67    2.61
   2 -18  15   35.23    2.53
  -2 -18 -15   39.89    3.14
   2 -18  14  111.27    5.05
  -2 -18 -14  103.42    5.47
   2 -18  14  112.75    5.08
   2  18 -14   99.18    4.90
  -2 -18 -14  113.33    5.88
  -2 -18 -13   13.91    2.58
   2 -18  13    9.65    1.92
  -2 -18 -13   14.45    3.95
   2  18 -13   10.58    2.05
   2 -18  13   11.46    2.10
  -2 -18 -13   14.48    2.63
  -2 -18 -12  313.86   11.35
   2 -18  12  300.52    9.90
   2  18 -12  276.63    9.94
   2 -18  12  302.99   10.20
  -2 -18 -12  334.00   12.13
  -2 -18 -11  190.33    9.16
   2 -18  11  173.41    7.78
  -2 -18 -11  178.44    9.29
   2 -18  11  171.25    8.00
   2  18 -11  161.92    7.81
   2 -18  10 1183.26   24.65
   2 -18  10 1158.33   23.73
  -2 -18  -9  134.26   11.73
   2 -18   9  109.49    7.02
  -2 -18  -9  106.00    7.04
  -2 -18  -9  118.79    7.73
   2 -18   9  112.94    6.72
  -2 -18  -8  771.42   28.44
  -2 -18  -8  591.03   17.72
   2 -18   8  689.00   18.49
  -2 -18  -8  705.44   19.39
  -2 -18  -8  591.96   18.13
   2 -18   8  615.82   16.73
   2 -18   7   20.30    3.15
  -2 -18  -7   28.01    4.38
   2 -18   7   17.18    3.19
   2 -18   7   24.03    3.66
  -2 -18  -7   16.08    3.29
  -2 -18  -7   17.99    3.45
   2 -18   7   22.19    3.77
  -2 -18  -7   17.69    3.36
  -2 -18  -6  230.41   11.04
   2  18  -6  227.88   11.62
   2 -18   6  221.60   11.68
  -2 -18  -6  229.44   11.85
   2 -18   6  227.03   10.91
   2 -18   6  234.92   10.82
  -2 -18  -6  244.21   11.23
   2 -18   6  234.20   11.85
   2 -18   6  221.46    9.73
  -2 -18  -5  120.12    8.14
   2 -18   5  107.81    8.43
   2  18  -5  101.83    7.85
   2 -18   5  118.28    8.15
   2 -18   5  122.36    8.83
  -2 -18  -5  134.38    8.31
   2 -18   5  110.59    6.89
  -2 -18  -4 1464.17   31.36
   2 -18   4 1475.48   32.39
   2 -18   4 1448.09   33.61
   2  18  -4 1303.68   30.83
   2 -18   4 1382.79   31.21
  -2 -18  -4 1553.14   31.02
   2 -18   4 1540.25   34.18
   2 -18   4 1321.38   27.29
   2 -18   3  246.84   12.39
  -2 -18  -3  236.37   11.51
   2  18  -3  221.29   11.53
   2 -18   3  239.50   12.93
   2 -18   3  236.30   12.02
   2 -18   3  267.68   11.86
   2 -18   3  257.39   13.19
  -2 -18  -3  263.24   11.51
   2 -18   3  231.30    9.83
  -2 -18  -2 1390.79   30.53
   2 -18   2 1394.52   32.09
   2 -18   2 1345.70   31.43
   2  18  -2 1188.01   29.16
   2 -18   2 1332.55   32.87
   2 -18   2 1424.04   29.20
  -2 -18  -2 1508.97   29.97
   2 -18   2 1521.67   31.62
   2 -18   2 1374.88   33.19
   2 -18   2 1236.93   25.81
   2 -18   1  127.26    7.08
   2 -18   1  138.61    9.50
   2  18  -1  112.23    8.11
   2 -18   1  145.91    8.48
  -2 -18  -1  144.47    9.45
   2 -18   1  156.71    9.47
  -2 -18  -1  141.41    8.21
   2 -18   1  152.23   10.50
   2 -18   1  141.61    9.44
  -2 -18   0  189.11   10.17
   2  18   0  142.02    8.97
   2 -18   0  169.28    9.02
  -2 -18   0  174.87    9.39
   2 -18   0  186.59   10.46
   2 -18   0  170.52   10.99
   2 -18   0  173.54   11.21
   2 -18   0  180.60    9.29
  -2 -18   0  181.85   10.65
   2 -18   0  170.22   10.43
   2 -18  -1  119.41    8.92
  -2 -18   1  130.84    8.59
   2 -18  -1  119.08    9.27
   2 -18  -1  136.58    9.04
   2 -18  -1  126.74    8.05
  -2 -18   1  131.70    8.15
   2 -18  -1  129.15    7.91
   2 -18  -2 1337.64   33.45
   2 -18  -2 1425.13   32.18
   2 -18  -2 1485.87   29.75
  -2 -18   2 1428.13   29.84
  -2 -18   2 1513.12   31.59
   2 -18  -2 1415.49   33.17
   2 -18  -2 1416.55   34.35
   2 -18  -2 1475.67   29.42
   2 -18  -2 1430.00   30.49
   2 -18  -2 1391.53   32.52
   2 -18  -3  243.02   12.97
   2 -18  -3  275.29   13.04
   2 -18  -3  250.75   12.77
  -2 -18   3  277.55   12.31
   2 -18  -3  262.82   11.31
  -2 -18   3  242.61   11.00
   2 -18  -3  266.06   13.73
   2 -18  -3  271.84   12.28
   2 -18  -3  260.89   12.71
   2 -18  -4 1319.44   31.95
  -2 -18   4 1483.50   30.91
   2 -18  -4 1403.10   31.79
   2 -18  -4 1319.51   32.48
   2 -18  -4 1437.79   32.26
   2 -18  -4 1415.43   31.20
   2 -18  -4 1431.20   33.63
  -2 -18   4 1571.18   34.71
   2 -18  -4 1462.48   29.79
  -2 -18   4 1434.62   29.44
   2 -18  -5  141.74    9.32
  -2 -18   5  150.26    8.78
   2 -18  -5  152.28    9.34
   2 -18  -5  145.63    9.44
   2 -18  -5  133.64    9.30
   2 -18  -5  141.08    9.01
   2 -18  -5  151.95   10.08
  -2 -18   5  147.35   10.03
   2 -18  -5  149.50    8.51
  -2 -18   5  139.51    8.12
   2 -18  -6  228.16   11.65
  -2 -18   6  248.34   11.07
   2 -18  -6  243.11   11.47
  -2 -18   6  222.79   10.14
   2 -18  -6  253.07   12.21
   2 -18  -6  256.96   12.69
  -2 -18   6  211.50   11.27
  -2 -18   6  266.97   13.28
   2 -18  -6  248.88   10.96
   2 -18  -6  231.93   11.96
  -2 -18   6  268.12   12.22
   2 -18  -7   16.12    3.54
  -2 -18   7   19.64    3.55
   2 -18  -7   17.56    3.87
   2 -18  -7   13.61    3.26
  -2 -18   7   18.97    3.16
   2 -18  -7   18.56    3.76
  -2 -18   7   17.32    3.52
  -2 -18   7   25.71    4.58
   2 -18  -7   21.79    3.56
   2 -18  -7   20.57    3.62
  -2 -18   8  645.53   17.29
   2 -18  -8  729.79   19.41
  -2 -18   8  845.17   23.77
   2 -18  -8  875.58   26.37
   2 -18  -8  683.89   20.42
   2 -18  -8  739.04   19.14
   2 -18  -9  117.15    8.32
  -2 -18   9  107.16    6.32
   2 -18  -9  104.69    7.59
   2 -18  -9  151.45   10.55
  -2 -18   9  140.22    9.22
   2 -18  -9  113.83    7.54
   2 -18  -9  116.18    7.22
   2 -18 -10 1180.85   27.98
   2 -18 -10 1175.44   26.63
   2 -18 -10 1540.46   34.28
  -2 -18  10 1449.21   30.33
  -2 -18  10 1026.08   21.65
   2 -18 -10 1246.43   25.51
  -2 -18  11  206.68   10.26
   2 -18 -11  182.88    9.83
   2 -18 -11  174.35    8.95
   2 -18 -11  181.29    8.50
   2 -18 -12  310.43   12.28
   2 -18 -12  292.28   11.08
   2 -18 -12  322.95   10.97
  -2 -18  13   12.91    2.56
   2 -18 -13    9.69    2.13
   2 -18 -13   11.80    2.58
   2 -18 -13    8.77    2.14
   2 -18 -14   97.21    5.20
   2 -18 -14  103.93    5.36
   2 -18 -15   38.94    2.96
  -2 -20 -12   53.37    3.78
   2 -20  12   49.51    2.95
  -2 -20 -12   47.89    3.54
  -2 -20 -11  767.92   16.55
   2 -20  11  735.00   13.97
   2 -20  10  242.01    7.31
  -2 -20 -10  273.60    9.67
  -2 -20 -10  273.88    9.98
   2 -20  10  265.33    8.34
   2  20  -9  698.71   16.34
  -2 -20  -9  716.01   16.70
   2 -20   9  775.25   15.21
  -2 -20  -9  862.58   18.99
  -2 -20  -9  860.13   19.56
   2 -20   9  799.73   16.64
   2  20  -8  161.09    7.46
  -2 -20  -8  174.05    8.14
   2 -20   8  167.52    6.55
   2 -20   8  181.92    7.56
  -2 -20  -8  194.78    9.05
  -2 -20  -8  185.35    8.52
  -2 -20  -7   12.67    2.64
   2  20  -7   12.07    2.50
   2 -20   7   13.64    2.14
   2 -20   7   18.40    2.77
  -2 -20  -7   14.68    2.72
  -2 -20  -7   13.73    2.74
   2  20  -6   32.00    3.73
   2 -20   6   40.57    4.02
   2 -20   6   43.76    4.18
  -2 -20  -6   42.25    4.68
   2 -20   6   36.96    3.28
  -2 -20  -6   44.66    4.42
   2 -20   6   43.77    4.59
  -2 -20  -6   34.74    4.20
  -2 -20  -6   38.09    4.26
   2  20  -5  544.32   15.75
  -2 -20  -5  701.31   19.66
   2 -20   5  595.20   14.17
  -2 -20  -5  637.78   18.53
   2 -20   5  696.09   19.16
  -2 -20  -5  670.87   17.52
  -2 -20  -5  611.45   17.71
   2 -20   5  689.42   18.59
   2 -20   5  645.45   17.28
  -2 -20  -4  235.39   11.39
  -2 -20  -4  222.48   10.87
  -2 -20  -4  249.48   10.29
   2 -20   4  232.15   11.14
  -2 -20  -4  228.87   10.72
   2 -20   4  254.69   11.45
   2 -20   4  226.03   10.20
  -2 -20  -3 1368.30   29.29
  -2 -20  -3 1350.36   30.12
   2 -20   3 1364.22   30.36
   2 -20   3 1373.89   28.73
  -2 -20  -3 1432.02   31.22
   2 -20   2  244.69   12.17
  -2 -20  -2  257.54   12.38
   2 -20   2  255.82   12.22
  -2 -20  -2  253.42   11.90
  -2 -20  -2  259.65   11.62
   2 -20   2  271.61   11.72
   2 -20   2  257.80   10.26
   2 -20   1  284.53   13.29
  -2 -20  -1  286.81   12.78
   2 -20   1  286.68   12.21
   2 -20   1  274.73   10.60
  -2 -20   0    1.72    2.32
   2 -20   0    1.75    2.15
  -2 -20   0    2.19    2.16
   2 -20   0    1.23    1.64
   2 -20   0    2.17    2.17
   2 -20   0    0.91    1.70
   2 -20   0    3.26    2.10
  -2 -20   0    1.87    1.86
  -2 -20   1  282.26   13.06
   2 -20  -1  280.35   13.03
   2 -20  -1  279.73   11.81
  -2 -20   1  294.11   12.31
  -2 -20   2  227.07   10.68
   2 -20  -2  231.26   10.77
   2 -20  -2  218.61   11.44
  -2 -20   2  234.93   11.42
   2 -20  -2  226.82   11.75
  -2 -20   2  229.23   11.70
   2 -20  -2  240.47   11.07
  -2 -20   3 1303.56   29.98
   2 -20  -3 1313.43   29.93
   2 -20  -3 1358.08   29.18
  -2 -20   3 1436.05   30.34
  -2 -20   3 1399.71   28.75
   2 -20  -3 1282.55   27.25
   2 -20  -3 1419.61   29.16
  -2 -20   4  231.32    9.44
  -2 -20   4  234.03   11.30
  -2 -20   4  244.34   11.20
   2 -20  -4  238.11   10.96
   2 -20  -4  211.89   10.80
  -2 -20   4  247.18   10.65
   2 -20  -4  235.85   10.54
   2 -20  -4  263.94   11.12
  -2 -20   5  645.42   18.91
   2 -20  -5  600.41   18.22
   2 -20  -5  658.68   18.75
  -2 -20   5  688.79   18.94
   2 -20  -5  625.06   17.94
   2 -20  -5  719.53   18.37
  -2 -20   5  624.94   15.88
  -2 -20   6   56.43    5.26
   2 -20  -6   53.80    5.07
   2 -20  -6   54.00    5.25
   2 -20  -6   55.16    5.15
   2 -20  -6   58.21    4.86
  -2 -20   6   54.35    4.26
   2 -20  -7   16.73    2.87
  -2 -20   7   18.45    3.11
   2 -20  -7   17.20    3.14
   2 -20  -7   19.03    3.21
  -2 -20   7   14.46    2.33
   2 -20  -8  156.29    8.21
   2 -20  -8  165.03    8.41
   2 -20  -8  146.20    7.48
  -2 -20   8  139.53    6.15
  -2 -20   9  910.79   19.53
   2 -20  -9  766.43   18.98
   2 -20 -10  271.83   10.24
   2 -20 -10  271.04    9.94
   2 -20 -11  676.78   16.01
   2 -20 -11  699.69   15.73
   2 -20 -12   59.85    3.87
   2 -22   8   28.32    2.15
   2 -22   7   74.39    3.72
  -2 -22  -7   70.09    4.04
   2 -22   6   51.89    3.30
  -2 -22  -6   41.50    3.34
  -2 -22  -6   42.19    3.55
  -2 -22  -6   54.66    4.01
  -2 -22  -5  354.49   10.90
  -2 -22  -5  370.31   11.22
  -2 -22  -5  386.87   11.00
   2 -22   4   72.63    5.00
  -2 -22  -4   65.66    4.88
  -2 -22  -4   66.57    4.56
  -2 -22  -4   76.64    5.19
   2 -22   3  994.86   20.62
  -2 -22  -3 1028.59   21.09
   2 -22   3 1083.23   20.42
  -2 -22  -3 1128.39   22.79
   2 -22   3 1008.50   21.31
  -2 -22  -3  971.08   21.50
  -2 -22  -3  991.24   19.62
  -2 -22  -3  965.22   21.08
   2 -22   2   46.63    3.99
  -2 -22  -2   45.94    4.21
  -2 -22  -2   47.85    4.57
   2 -22   2   40.44    4.13
  -2 -22  -2   41.16    4.22
   2 -22   2   45.33    4.19
  -2 -22  -2   39.33    4.00
  -2 -22  -1  213.93    9.40
   2 -22   1  231.30    9.50
   2 -22   1  235.89    8.97
   2 -22   0   45.38    4.42
  -2 -22   0   48.02    4.57
  -2 -22   0   48.64    4.65
  -2 -22   0   41.19    4.06
  -2 -22   0   40.53    4.05
   2 -22   0   50.51    4.22
   2 -22  -1  222.51    9.51
  -2 -22   1  245.26   10.12
  -2 -22   1  222.42    9.12
  -2 -22   1  240.43    9.45
   2 -22  -2   36.36    3.62
  -2 -22   2   43.44    4.06
  -2 -22   2   34.28    3.85
   2 -22  -2   36.15    3.94
  -2 -22   2   34.53    3.86
   2 -22  -2   38.04    4.08
  -2 -22   2   35.95    3.74
   2 -22  -3 1030.35   21.93
  -2 -22   3 1082.20   22.43
   2 -22  -3 1150.73   21.37
  -2 -22   3 1046.36   21.34
   2 -22  -3 1034.61   22.13
  -2 -22   3 1148.95   23.11
   2 -22  -4   90.42    5.69
   2 -22  -4   92.03    5.31
   2 -22  -4   91.71    5.58
  -2 -22   4   96.87    5.74
   2 -22  -5  389.13   11.41
   2 -22  -5  395.24   11.27
   2 -22  -5  369.80   10.86
   2 -22  -6   67.44    4.26
   2 -22  -6   63.77    3.95
   2 -22  -6   69.55    4.48
   2 -22  -7   72.78    3.96
   2 -22  -7   75.84    4.35
   2 -22  -7   83.21    4.67
   2 -22  -8   32.52    2.77
  -3  -1 -23   23.86    3.04
  -3  -1 -23   19.15    2.76
   3   1 -23   21.04    2.81
   3   1 -22  133.82   12.98
  -3  -1 -22  162.31    8.32
   3   1 -22  169.38    8.48
  -3  -1 -22  172.16    8.45
   3  -1  22  171.11   10.17
  -3   1  22  167.36    9.36
  -3  -1 -21  509.89   16.58
   3   1 -21  538.68   17.06
   3  -1  21  509.42   19.17
  -3  -1 -21  531.27   16.21
  -3   1  21  470.78   17.28
  -3  -1 -20  293.90   13.00
   3   1 -20  314.14   13.67
   3  -1  20  281.03   14.81
  -3  -1 -20  307.67   12.62
  -3   1  20  267.00   13.34
  -3  -1 -19  997.99   25.92
   3   1 -19 1022.30   26.55
  -3   1  18  111.71    8.88
   3  -1  18  126.19   10.20
   3   1 -18  131.21    9.22
   3  -1  18  137.53    7.85
   3   1 -17   20.64    3.89
  -3   1  17   19.25    4.10
   3  -1  17   22.80    4.86
   3   1 -16  124.25    8.64
   3  -1  16  113.58    9.19
  -3   1  16   93.68    7.99
   3   1 -15  875.48   23.49
   3  -1  15  862.74   25.07
  -3  -1 -15  814.58   20.00
   3   1 -15  945.06   23.75
  -3  -1 -15  884.07   22.91
   3   1 -15  952.42   24.49
   3   1 -14  450.28   15.61
  -3   1  14  399.93   15.70
   3  -1  14  518.56   18.02
   3   1 -14  356.72   19.01
  -3  -1 -14  432.20   13.29
   3   1 -14  485.23   15.76
  -3  -1 -14  487.38   15.63
  -3  -1 -14  476.76   14.10
   3   1 -14  512.64   16.73
  -3   1  13 1738.31   36.35
   3  -1  13 1929.26   37.85
   3   1 -13 1593.57   42.76
   3   1 -13 2173.37   36.65
  -3  -1 -13 1950.86   32.27
   3   1 -13 2229.89   38.26
  -3  -1 -13 2213.30   34.48
  -3   1  12  455.78   15.48
   3  -1  12  506.29   16.16
   3   1 -12  403.99   18.95
   3   1 -12  550.50   15.91
  -3  -1 -12  512.22   13.56
   3   1 -12  504.81   14.55
  -3  -1 -12  453.14   12.41
  -3  -1 -11  581.59   13.92
   3   1 -11  613.31   16.22
   3   1 -11  580.88   15.01
  -3  -1 -11  478.64   12.37
  -3   1  11  520.96   16.02
   3  -1  11  549.97   16.15
   3   1 -10  219.31    8.39
   3   1 -10  199.87    8.60
  -3  -1 -10  195.96    7.38
   3   1  -9 1160.89   21.48
  -3  -1  -9 1162.56   20.31
   3   1  -9 1131.66   22.31
   3   1  -8  548.95   10.78
   3   1  -8  547.04   13.68
  -3  -1  -8  547.79   12.09
   3  -1   8  580.22   13.98
   3   1  -8  515.97   12.82
   3  -1   7 4359.50   51.71
   3   1  -7 4210.81   51.39
  -3  -1  -7 4216.61   49.77
   3   1  -7 4258.39   48.83
   3  -1   6  532.37   11.59
   3   1  -6  490.00   11.66
   3   1  -6  515.86   10.61
   3   1  -6  503.10   12.01
   3  -1   5 4248.91   49.38
   3   1  -5 4224.54   50.67
   3   1  -5 4198.02   49.22
   3  -1   4  408.18    9.46
   3  -1   4  464.38    9.12
   3   1  -4  453.33    9.59
   3   1  -4  415.53   10.18
   3   1  -3  633.11   11.64
   3  -1   3  602.85   10.89
   3  -1   3  606.22   10.37
   3   1  -2  150.45    4.98
   3  -1   2  140.98    4.19
   3  -1   1 5072.31   50.63
   3  -1   1 5320.59   46.98
   3   1   0  197.43    5.82
   3  -1   0  203.64    6.14
   3   1   0  190.84    4.90
   3  -1   0  189.17    4.32
   3  -1  -1 5075.74   53.78
   3   1   1 5236.03   55.52
   3  -1  -2  162.89    5.46
   3   1   2  154.44    5.11
   3  -1  -3  621.05   11.37
   3  -1  -3  652.39   12.10
   3  -1  -4  446.00    9.57
   3   1   4  429.19    9.11
   3  -1  -5 4389.26   50.61
   3  -1  -5 4537.84   51.01
   3   1   6  470.69   10.31
   3  -1  -6  491.67   10.89
   3  -1  -7 3856.50   50.84
   3  -1  -7 4085.75   50.30
   3  -1  -8  564.94   13.45
  -3   1  -8  606.98   13.12
  -3   1  -9 1188.91   20.86
   3  -1  -9 1135.31   21.35
  -3   1 -10  249.12    8.62
   3  -1 -10  252.24    9.12
  -3   1 -11  591.29   13.29
   3  -1 -11  683.97   16.50
  -3   1 -11  662.24   15.53
   3   1  11  747.32   18.69
   3   1  11  536.59   16.29
   3  -1 -11  560.57   22.08
   3   1  12  454.89   15.48
  -3   1 -12  436.39   11.74
   3  -1 -12  434.58   20.10
  -3   1 -12  509.96   13.96
   3  -1 -12  524.14   14.86
   3   1  13 1745.09   36.91
  -3   1 -13 2172.47   35.29
   3  -1 -13 2225.50   36.62
  -3   1 -13 1951.99   31.92
   3  -1 -13 2103.68   35.39
   3  -1 -13 1724.80   45.02
   3  -1 -14  512.76   16.01
   3   1  14  469.96   17.48
  -3   1 -14  479.55   14.88
   3  -1 -14  541.77   16.35
  -3   1 -14  466.51   13.42
   3  -1 -14  512.63   15.78
   3   1  14  519.19   15.42
   3   1  15  798.81   24.53
   3   1  15  883.25   21.21
   3  -1 -15  861.76   22.29
  -3   1 -15  780.21   18.83
   3  -1 -15  917.36   22.57
   3  -1 -15  785.30   20.01
   3  -1 -16  136.17    8.74
   3   1  16  128.73    7.73
   3  -1 -16  121.92    7.58
   3   1  16  121.34    9.62
   3  -1 -17   36.82    4.91
   3   1  17   27.50    3.81
   3  -1 -17   46.37    4.89
   3   1  17   47.15    6.29
   3  -1 -18  146.47    9.39
  -3   1 -18  139.73    9.19
   3   1  18  149.57    8.34
   3  -1 -18  121.53    7.96
   3   1  18  148.53   11.12
   3  -1 -19  957.23   24.80
  -3   1 -19  893.59   23.99
   3   1  19  863.17   27.42
   3   1  19  956.52   22.13
   3  -1 -19  829.57   21.87
  -3   1 -20  269.91   12.08
   3  -1 -20  301.72   12.89
   3   1  20  275.59   14.82
   3  -1 -20  257.03   11.08
   3  -1 -21  545.91   16.53
  -3   1 -21  457.88   15.14
   3  -1 -21  430.50   13.93
   3   1  21  483.92   18.93
  -3   1 -21  529.08   16.11
   3  -1 -22  129.84   12.99
  -3   1 -22  159.50    8.10
   3   1  22  156.11    9.89
   3  -1 -22  169.12    8.12
  -3   1 -22  143.46    7.55
  -3  -1  23   29.20    3.62
  -3   1 -23   27.57    3.16
  -3   1 -23   22.07    2.75
   3  -3  23   40.95    3.24
   3  -3  22  188.52   10.13
  -3   3  22  189.46    9.60
   3  -3  21  386.14   15.91
  -3   3  21  370.28   14.70
  -3  -3 -20  835.87   21.41
   3  -3  20  866.36   25.64
  -3   3  20  788.54   23.28
   3  -3  19  555.05   20.49
  -3  -3 -19  550.31   17.06
   3  -3  18  397.38   15.44
   3  -3  18  384.94   17.19
   3  -3  17  101.33    7.88
  -3   3  17   81.38    7.58
   3  -3  17   98.46    8.72
   3  -3  16   31.90    4.72
   3  -3  16   38.64    5.51
  -3   3  16   34.61    5.06
   3  -3  16   39.42    4.24
  -3  -3 -15  484.88   15.30
   3   3 -15  521.96   17.84
   3   3 -15  521.60   18.76
   3  -3  15  552.64   18.50
   3  -3  15  537.35   19.40
  -3   3  15  464.61   17.56
   3  -3  15  561.08   15.61
   3   3 -14 1227.28   27.99
  -3  -3 -14 1189.89   24.65
   3   3 -14 1312.98   29.91
   3  -3  14 1224.52   28.39
   3  -3  14 1232.65   24.46
   3  -3  14 1205.50   29.24
   3  -3  13  860.16   22.92
  -3   3  13  759.06   21.55
   3   3 -13  826.13   21.45
  -3  -3 -13  773.48   18.51
  -3  -3 -13  829.49   18.07
   3   3 -13  897.61   23.02
  -3   3  12 1396.71   30.75
   3  -3  12 1560.72   31.64
   3   3 -12 1675.26   31.11
  -3  -3 -12 1484.80   27.08
  -3  -3 -12 1674.08   27.05
   3   3 -12 1670.28   32.41
  -3   3  11  260.80   11.21
   3  -3  11  279.39   11.29
   3   3 -11  291.82   11.01
  -3  -3 -11  295.14    9.18
   3   3 -11  287.56   11.35
   3  -3  10  182.33    8.61
   3   3 -10  182.47    8.68
  -3  -3 -10  204.07    7.20
   3   3 -10  193.68    8.51
  -3  -3  -9  524.77   11.83
   3   3  -9  481.12   14.04
   3   3  -9  514.31   13.82
  -3  -3  -8 1653.02   25.30
   3   3  -8 1671.23   24.94
   3   3  -8 1550.55   28.50
   3   3  -8 1576.59   27.94
   3   3  -7  757.38   16.63
   3   3  -7  822.28   14.63
   3  -3   6 3166.52   40.54
   3   3  -6 3085.91   39.37
   3   3  -5  348.64    9.86
   3  -3   5  354.40    8.72
   3   3  -5  368.85   10.41
   3  -3   4  669.75   11.68
   3  -3   4  666.17   12.75
   3   3  -4  654.29   14.17
   3  -3   3  764.81   13.66
   3  -3   3  794.59   14.49
   3   3  -3  790.43   15.75
   3  -3   2  832.85   14.65
   3  -3   2  865.94   12.12
   3  -3   1  350.20    5.85
   3  -3   1  359.32    8.17
   3   3  -1  351.51    7.91
   3  -3   1  344.27    6.28
   3   3   0 2710.69   34.38
   3  -3   0 2644.88   30.34
   3  -3   0 2638.54   31.02
  -3  -3   1  272.15    7.05
   3  -3  -1  289.01    4.81
   3  -3  -2  951.10   14.76
   3  -3  -2 1009.06   15.89
   3  -3  -2  816.42   11.07
   3  -3  -2  908.75   13.63
  -3  -3   2  716.96   13.81
   3   3   2  866.69   14.72
   3  -3  -3  832.63   16.50
   3  -3  -3  835.81   14.12
   3  -3  -3  937.81   15.67
  -3  -3   3  774.08   14.07
   3   3   3  841.15   15.21
   3  -3  -3  898.00   13.83
   3  -3  -4  727.42   12.58
   3  -3  -4  641.00   14.23
   3  -3  -4  683.91   12.01
   3   3   4  697.97   14.08
  -3  -3   4  670.77   12.86
   3   3   5  336.24    8.89
   3   3   5  344.07    9.61
   3  -3  -5  357.17    8.22
   3  -3  -5  310.25    9.35
   3  -3  -5  377.21    8.21
   3  -3  -5  392.05    9.17
  -3   3  -5  363.53    8.53
   3  -3  -6 2851.89   37.32
   3   3   6 2784.14   39.05
  -3   3  -6 3100.31   38.34
   3  -3  -6 3328.61   38.33
   3  -3  -6 2370.84   37.65
   3  -3  -7  670.67   14.29
   3   3   7  882.88   16.85
   3  -3  -7  935.96   14.79
   3   3   7  693.16   13.88
  -3   3  -7  828.35   15.33
   3  -3  -7  829.38   14.60
  -3   3  -7  674.92   11.80
   3  -3  -8 1568.09   24.16
   3  -3  -8 1565.16   23.92
   3  -3  -9  525.80   12.10
   3  -3  -9  515.39   12.22
   3  -3 -10  199.56   12.54
  -3   3 -10  173.18    5.97
   3  -3 -10  195.79    7.39
   3  -3 -10  189.44    7.37
  -3   3 -11  270.58    8.13
   3  -3 -11  306.23   10.03
   3   3  11  344.35   12.54
  -3  -3  11  320.24   11.55
   3   3  11  254.20   10.83
   3  -3 -11  302.04   16.17
   3  -3 -11  301.79    9.91
   3  -3 -12 1648.01   28.83
   3   3  12 1840.27   34.22
   3  -3 -12 1506.30   40.54
  -3   3 -12 1641.97   29.59
  -3  -3  12 1686.95   31.53
   3   3  12 1365.15   30.60
  -3   3 -13  873.17   20.61
  -3  -3  13  881.33   22.04
   3  -3 -13  858.57   20.15
   3  -3 -14 1183.35   25.02
   3  -3 -14 1097.04   24.35
   3  -3 -14 1038.07   23.85
   3   3  14  989.00   26.96
  -3  -3  14 1176.28   26.80
   3   3  14 1136.57   25.16
   3   3  15  588.91   17.31
   3  -3 -15  550.50   17.00
   3   3  15  506.98   19.58
  -3  -3  15  618.56   19.04
  -3   3 -15  652.02   19.30
   3  -3 -15  545.55   16.83
   3  -3 -15  577.27   17.29
   3  -3 -16   17.84    3.31
   3   3  16   18.33    4.21
   3   3  16   15.49    3.02
  -3  -3  16   19.63    3.88
   3  -3 -16   15.76    3.26
  -3   3 -16   14.71    3.35
   3  -3 -17   93.86    7.11
   3  -3 -17  107.31    7.60
  -3   3 -17  103.94    7.72
   3   3  17  102.69    7.08
  -3  -3  17  103.49    8.07
   3   3  17  106.15    9.25
   3  -3 -18  358.71   13.98
   3  -3 -18  387.11   14.61
  -3   3 -18  346.49   14.09
   3   3  18  397.56   13.92
   3   3  18  337.21   16.74
  -3  -3  18  373.53   15.38
   3  -3 -19  495.15   16.53
   3   3  19  524.68   20.74
  -3   3 -19  483.34   16.43
   3  -3 -19  565.53   17.61
   3   3  19  553.63   16.21
  -3  -3  19  547.30   18.49
   3  -3 -20  736.86   20.05
   3   3  20  780.61   25.02
   3  -3 -20  582.41   31.75
   3  -3 -20  532.37   26.17
  -3   3 -20  722.52   19.77
   3  -3 -20  833.38   20.98
   3   3  20  834.54   19.48
  -3  -3  20  859.90   22.85
   3  -3 -21  344.68   22.62
  -3  -3  21  439.96   15.17
  -3   3 -21  345.17   12.33
   3   3  21  402.27   16.81
   3  -3 -21  390.20   13.23
   3  -3 -22  165.85   14.17
   3   3  22  166.37    9.75
  -3   3 -22  177.46    8.06
   3  -3 -22  168.61    7.77
  -3   3 -22  139.75    6.95
  -3  -3  22  200.19    9.40
  -3   3 -23   39.70    3.40
  -3  -3  23   38.54    3.96
  -3   3 -23   29.90    2.74
   3  -5  23   19.47    2.09
  -3  -5 -23   24.36    2.63
  -3  -5 -23   22.80    2.66
   3   5 -23   21.00    2.41
  -3  -5 -22  244.25    9.79
   3   5 -22  230.02    9.24
  -3  -5 -22  246.06    9.25
  -3   5  21  116.61    7.53
   3   5 -21  126.36    7.72
  -3  -5 -21  119.87    7.73
  -3  -5 -21  120.07    7.08
   3  -5  21  127.37    8.37
   3   5 -20  990.42   24.90
  -3  -5 -20  951.38   22.55
   3  -5  20  986.29   26.17
  -3   5  19  162.85    9.99
  -3  -5 -19  205.85   11.36
   3   5 -19  186.06   10.85
   3  -5  19  183.44   10.01
  -3  -5 -19  180.38    9.36
   3  -5  19  189.36   11.30
   3   5 -18  575.88   19.82
   3  -5  18  585.33   19.09
   3  -5  18  579.64   20.33
  -3  -5 -18  551.90   17.06
  -3   5  17   73.00    6.99
   3  -5  17   90.27    8.10
   3   5 -17   86.10    7.73
   3  -5  17   97.58    7.89
  -3  -5 -17   88.63    6.64
  -3   5  16  129.47    9.08
   3  -5  16  141.05    9.91
   3   5 -16  143.33    9.86
  -3  -5 -16  151.94    9.51
   3  -5  16  142.39    9.63
   3   5 -15  208.18   11.58
   3  -5  15  213.25   11.83
  -3   5  15  185.69   10.70
   3  -5  15  215.16   11.75
  -3  -5 -15  212.47   11.07
  -3  -5 -14 2206.20   39.13
   3  -5  14 2047.10   40.23
   3  -5  14 2130.57   40.96
  -3   5  14 1752.18   37.31
   3   5 -14 2010.55   39.89
   3  -5  14 1996.07   36.16
   3   5 -14 1949.32   38.22
  -3  -5 -14 1869.92   34.78
   3   5 -14 2072.56   41.41
  -3   5  13  227.03   11.20
   3  -5  13  254.04   12.13
   3   5 -13  267.55   12.67
  -3  -5 -13  243.76   10.08
   3   5 -13  234.47   11.18
   3   5 -13  267.71   12.28
  -3  -5 -13  266.39   11.38
   3  -5  13  263.95    9.68
  -3   5  12 1123.50   26.20
   3   5 -12 1205.62   28.03
   3   5 -12 1205.53   26.63
  -3  -5 -12 1130.37   23.46
   3   5 -11   50.97    4.87
   3  -5  11   59.56    5.41
  -3   5  11   49.77    4.89
  -3   5  10  142.52    7.78
   3  -5  10  168.60    8.46
   3   5 -10  147.96    7.85
  -3  -5 -10  151.10    5.75
   3   5  -9  294.97   10.84
  -3  -5  -9  317.45    8.33
   3   5  -9  308.99   11.51
   3   5  -8 2533.63   41.69
  -3  -5  -8 2750.01   35.51
   3  -5   7  124.35    5.03
   3   5  -7  165.20    7.73
   3  -5   6 2112.66   32.59
   3   5  -6 2449.96   37.90
   3  -5   5    7.05    1.77
   3  -5   5    4.89    1.27
   3  -5   5    5.06    1.31
   3   5  -5    8.08    2.07
   3  -5   4  379.47    9.65
   3   5  -4  388.95   11.16
   3   5  -3  160.44    6.84
   3  -5   3  168.56    6.08
   3  -5   3  140.52    2.84
   3  -5   3  144.75    5.52
   3  -5   3  180.47    6.97
   3  -5   2 1175.01   19.55
   3   5  -2 1208.44   18.93
   3  -5   2 1205.11   21.22
   3  -5   1  179.63    6.27
   3   5  -1  172.99    5.76
   3  -5   1  167.89    5.87
   3   5   0 3328.87   42.36
   3  -5   0 3197.95   42.47
   3  -5   0 3196.97   45.21
   3   5   1  191.31    6.30
   3  -5  -1  169.67    7.07
   3  -5  -2 1099.01   18.28
   3  -5  -2 1013.12   20.04
  -3  -5   2 1066.15   18.56
   3  -5  -2 1116.24   15.69
   3   5   2 1171.60   19.26
  -3   5  -3  153.96    4.82
   3  -5  -3  161.45    6.09
   3  -5  -3  182.73    5.92
   3  -5  -3  137.64    6.16
   3  -5  -3  116.99    2.15
  -3  -5   3  137.97    5.45
   3   5   3  146.52    5.91
   3  -5  -3  148.88    4.28
  -3   5  -4  396.93    8.94
   3  -5  -4  414.08    9.70
  -3  -5   4  397.17   10.06
   3  -5  -4  392.27    8.13
   3   5   4  412.97   10.99
   3  -5  -5   19.62    2.57
   3  -5  -5   20.09    2.13
  -3   5  -5   16.78    1.89
   3  -5  -5   23.14    1.95
   3   5   5   25.03    2.88
  -3  -5   5   18.97    2.31
   3  -5  -6 2521.86   33.19
  -3  -5   6 2504.77   35.29
   3  -5  -6 2482.78   31.75
  -3   5  -7  129.07    5.66
   3   5   7  129.52    6.46
   3  -5  -7  146.79    5.35
  -3  -5   7  141.50    6.34
  -3   5  -8 2633.52   38.14
   3  -5  -8 2657.36   36.45
   3   5   9  307.38   11.01
   3  -5  -9  269.14    8.41
   3  -5  -9  312.80   15.70
  -3   5  -9  274.03    9.30
  -3  -5  10  201.36    8.46
   3   5  10  182.68    8.84
   3  -5 -10  170.47    6.89
   3  -5 -10  185.88   12.61
  -3   5 -10  164.72    7.47
   3   5  11   54.59    5.16
   3  -5 -11   49.42    3.91
  -3  -5  11   53.72    4.58
   3   5  11   39.63    4.58
  -3  -5  11   33.63    5.00
  -3   5 -11   46.71    4.26
   3   5  12 1439.79   29.81
  -3  -5  12  912.21   27.69
   3  -5 -12 1283.50   24.23
   3   5  12  993.52   25.68
  -3  -5  12 1393.15   26.55
  -3   5 -12 1292.97   25.76
   3   5  13  286.88   12.90
   3  -5 -13  222.51   10.13
   3   5  13  225.32   10.55
  -3  -5  13  175.57   11.12
   3   5  13  186.11   10.60
  -3  -5  13  268.84   11.05
   3  -5 -13  231.64    9.61
  -3   5 -14 1835.28   34.91
   3  -5 -14 1956.74   34.24
   3  -5 -14 1957.20   36.51
   3   5  14 2028.83   37.54
  -3  -5  14 1459.16   36.85
   3  -5 -14 2205.24   36.14
   3   5  14 1807.35   39.09
  -3  -5  14 2252.29   38.21
   3  -5 -15  162.74    9.33
   3   5  15  185.79    9.90
   3   5  15  159.55   10.77
  -3  -5  15  199.07   10.15
   3  -5 -15  175.13    8.85
  -3   5 -15  156.66    8.90
   3  -5 -16   92.34   12.56
   3  -5 -16  121.02    8.22
   3   5  16  138.25    8.47
  -3  -5  16  144.40    8.84
   3   5  16  117.44    9.67
   3  -5 -16  125.11    7.69
  -3   5 -16  115.85    7.76
   3  -5 -17   77.74    6.13
  -3   5 -17   64.09    5.90
   3  -5 -17   54.18    9.96
   3  -5 -17   75.91    6.52
   3   5  17   75.83    6.31
  -3  -5  17   86.80    7.04
   3   5  17   75.16    7.94
   3  -5 -17   79.75    6.17
   3  -5 -18  593.21   17.23
  -3   5 -18  511.76   16.63
   3  -5 -18  565.26   18.05
   3   5  18  548.52   21.05
   3   5  18  591.23   17.46
  -3  -5  18  618.31   18.93
   3  -5 -18  572.35   16.75
  -3   5 -19  135.72    8.02
   3  -5 -19  136.99   15.90
   3  -5 -19  107.56   12.37
   3  -5 -19  153.18    9.01
   3   5  19  172.13   11.39
   3   5  19  172.12    8.77
  -3  -5  19  171.89    9.50
   3  -5 -19  157.88    8.20
   3   5  20  951.13   20.85
  -3  -5  20 1009.62   23.35
  -3   5 -20  756.61   19.27
   3  -5 -20  793.57   35.72
   3  -5 -20  684.87   28.58
   3   5  20  907.08   26.04
   3  -5 -20  891.78   22.00
  -3  -5  21  120.97    7.25
  -3   5 -21   83.16    5.40
   3  -5 -21   99.61   11.96
   3   5  21  106.70    8.01
   3  -5 -21  103.18    6.68
  -3  -5  21  106.65    7.75
  -3   5 -22  193.24    7.68
   3  -5 -22  219.27    8.62
  -3  -5  22  199.94    9.44
   3   7 -22  277.58    8.86
   3  -7  22  251.09    8.09
  -3  -7 -21  405.14   12.20
  -3  -7 -21  422.99   13.24
   3   7 -21  382.82   12.39
   3  -7  21  362.71   11.45
   3  -7  20  326.23   11.87
   3   7 -20  358.45   13.20
  -3  -7 -20  356.72   13.27
   3  -7  20  348.47   13.50
  -3  -7 -20  323.88   11.73
  -3  -7 -19  682.40   18.51
   3  -7  19  739.08   21.26
   3  -7  19  702.35   19.60
   3   7 -19  680.79   20.29
  -3  -7 -19  816.09   21.88
  -3   7  19  567.25   17.74
  -3  -7 -18  161.76    8.82
   3  -7  18  187.06   10.76
   3  -7  18  178.09   10.07
   3   7 -18  177.65   10.45
  -3  -7 -17   55.82    5.36
   3  -7  17   64.89    6.57
   3  -7  17   77.23    7.25
  -3   7  17   58.92    5.86
   3   7 -17   63.00    6.57
  -3   7  16  178.45   10.12
   3  -7  16  204.43    9.66
  -3  -7 -16  238.80   11.86
  -3  -7 -16  208.09   10.05
   3  -7  16  229.23   12.26
   3  -7  16  212.84   11.81
   3   7 -16  228.20   12.31
   3  -7  15  528.32   16.58
  -3  -7 -15  595.54   18.82
   3   7 -15  573.85   19.84
   3  -7  15  575.04   19.74
   3  -7  15  601.60   19.83
  -3  -7 -15  555.44   16.58
   3  -7  14  722.07   21.64
   3  -7  14  642.53   18.68
  -3  -7 -14  709.93   20.09
  -3  -7 -14  632.47   17.41
   3  -7  14  661.70   21.36
   3   7 -14  651.85   20.93
   3   7 -13 1512.01   33.28
   3  -7  13 1616.68   33.24
   3  -7  13 1544.24   30.93
  -3  -7 -13 1597.07   31.62
   3   7 -13 1553.02   35.03
  -3  -7 -13 1481.37   28.10
   3  -7  13 1526.01   33.72
   3   7 -12  494.20   17.82
  -3  -7 -12  382.88   21.99
   3  -7  12  512.18   16.71
  -3   7  12  402.29   14.28
   3  -7  12  493.22   15.66
   3   7 -12  448.21   16.44
   3  -7  12  457.75   16.84
  -3  -7 -12  473.13   15.16
   3  -7  11  501.46   15.94
   3   7 -11  460.22   16.50
   3   7 -10  413.28   15.08
   3  -7  10  473.48   14.77
   3   7  -9  435.54   14.91
   3  -7   9  460.53   14.18
   3  -7   8  908.39   21.22
   3   7  -8  790.71   20.43
  -3  -7  -7 2985.23   35.08
   3   7  -7 3042.37   45.23
   3  -7   6  660.27   10.94
   3  -7   6  635.67   14.33
   3  -7   5 1409.30   18.53
   3  -7   5 1326.72   23.37
   3   7  -4  531.73   14.28
   3  -7   4  452.39   11.58
   3   7  -3  276.01    9.87
   3   7  -3  290.93    8.36
   3  -7   3  308.93   10.57
   3   7  -2  534.51   11.80
   3  -7   2  542.73   14.45
   3   7  -1 2613.24   33.40
   3  -7   1 2424.82   33.72
   3   7   0 1019.47   17.33
   3  -7   0  980.43   20.35
   3   7   1 2669.29   35.44
   3  -7  -1 2600.71   39.00
  -3   7  -2  416.38    8.63
   3  -7  -2  417.07    7.17
   3  -7  -2  434.49   13.06
   3  -7  -2  422.64   10.79
  -3   7  -3  273.98    7.12
  -3  -7   3  295.91    9.18
   3  -7  -3  281.63    6.02
   3  -7  -3  288.92    8.58
  -3   7  -4  468.88   10.34
  -3  -7   4  517.24   12.65
   3  -7  -4  515.25    9.28
   3   7   4  505.74   13.28
   3  -7  -4  468.62   11.58
  -3   7  -5 1369.10   22.33
   3   7   5 1478.26   26.58
   3  -7  -5 1466.04   20.77
  -3  -7   5 1554.60   25.52
   3  -7  -5 1418.33   23.75
  -3   7  -6  746.53   15.29
  -3  -7   6  864.39   17.99
   3  -7  -6  825.11   14.11
   3   7   6  836.60   18.15
   3  -7  -6  765.23   16.02
  -3   7  -7 2647.13   39.42
  -3  -7   7 3115.86   43.31
   3  -7  -7 2835.40   37.51
   3   7   7 2867.02   43.17
   3  -7  -7 2918.37   39.85
  -3  -7   8  765.14   17.80
   3  -7  -8  730.28   14.37
   3  -7  -8  734.84   15.35
   3   7   8  715.83   18.05
   3   7   9  475.49   14.82
  -3   7  -9  438.43   12.59
   3  -7  -9  456.90   11.41
  -3  -7   9  489.53   14.36
   3  -7  -9  431.97   21.64
   3  -7 -10  327.62   19.77
  -3  -7  10  255.85   14.24
   3   7  10  406.53   14.05
  -3   7 -10  336.24   11.46
  -3  -7  10  417.08   11.86
  -3  -7  10  427.95   13.60
   3  -7 -10  369.15   10.57
   3  -7 -11  397.45   22.63
   3   7  11  473.30   15.96
  -3   7 -11  411.71   13.35
  -3  -7  11  494.52   15.17
   3  -7 -11  437.44   12.24
  -3  -7  11  499.47   13.69
   3   7  12  450.56   16.15
   3   7  12  466.68   16.67
  -3  -7  12  492.55   14.19
   3  -7 -12  431.44   14.72
   3  -7 -12  403.11   23.79
  -3  -7  12  488.49   15.50
   3  -7 -12  454.34   13.21
   3  -7 -13 1372.27   26.85
  -3   7 -13 1418.76   30.55
   3   7  13 1485.53   31.74
  -3  -7  13 1593.49   29.10
   3   7  13 1514.28   33.38
   3  -7 -13 1382.01   29.69
  -3  -7  13 1078.12   32.81
   3  -7 -13 1238.06   44.30
   3  -7 -14  512.71   28.46
   3  -7 -14  596.63   18.50
   3   7  14  633.02   19.54
  -3  -7  14  471.59   20.17
  -3  -7  14  685.28   18.17
   3  -7 -15  538.03   31.97
   3  -7 -15  473.12   27.42
   3  -7 -15  538.19   17.82
   3  -7 -15  569.29   17.24
   3   7  15  582.87   18.49
  -3  -7  15  440.06   19.07
  -3  -7  15  638.03   17.77
   3  -7 -16  135.53   14.88
   3  -7 -16  155.78   17.68
   3  -7 -16  163.20    9.69
   3  -7 -16  162.65    8.98
   3   7  16  162.54    9.51
  -3  -7  16  131.14   10.10
  -3  -7  16  184.53    9.49
   3  -7 -17   62.10    6.04
  -3  -7  17   70.23    5.88
   3  -7 -17   48.80    9.23
   3  -7 -17   45.85   10.35
   3   7  17   59.55    5.70
   3  -7 -17   60.34    5.52
   3  -7 -18  157.70    9.31
  -3  -7  18  191.05    9.46
   3  -7 -18  137.99   14.02
   3  -7 -18  152.84   16.92
   3  -7 -18  166.79    8.78
   3   7  18  173.64    9.14
   3   7  19  701.71   18.20
  -3  -7  19  697.05   21.85
  -3  -7  19  767.94   19.27
   3  -7 -19  699.25   19.61
   3  -7 -19  677.62   17.98
   3  -7 -19  635.43   32.13
   3  -7 -19  572.25   26.63
   3  -7 -20  266.95   16.23
   3  -7 -20  324.37   21.28
   3  -7 -20  311.84   11.92
   3  -7 -20  297.24   10.65
  -3  -7  20  274.60   12.67
   3   7  20  307.53   10.65
  -3  -7  21  391.51   13.98
   3  -7 -21  433.43   22.06
   3  -7 -21  433.52   13.13
  -3   7 -22  240.76    7.17
  -3  -7  22  289.16   10.21
   3   9 -21  300.72    8.99
   3  -9  21  297.67    9.10
   3  -9  20  125.44    6.70
   3   9 -20  148.18    7.77
   3   9 -20  134.55    6.91
   3  -9  20  149.61    7.28
  -3  -9 -20  135.55   11.91
   3  -9  19  487.68   14.89
   3   9 -19  526.17   16.59
   3  -9  19  525.57   15.74
  -3  -9 -19  541.25   15.68
   3   9 -19  494.01   15.27
  -3  -9 -18   64.85    5.45
   3  -9  18   75.12    6.37
   3   9 -18   65.47    5.96
   3  -9  18   70.58    6.05
  -3  -9 -18   61.38   10.68
   3  -9  17  169.61    9.68
  -3  -9 -17  180.42    9.10
   3  -9  17  159.26    9.68
  -3  -9 -17  154.08   16.74
   3   9 -17  162.64    9.71
   3  -9  17  177.60    9.63
   3  -9  17  163.24    8.02
   3   9 -16  116.13    8.49
   3  -9  16  121.44    8.20
  -3  -9 -16  120.95    7.58
   3  -9  16  143.96    9.21
   3  -9  16  127.36    8.89
   3  -9  16  122.97    7.46
   3   9 -15  845.87   24.39
   3  -9  15  928.47   22.81
  -3  -9 -15 1013.52   24.22
  -3  -9 -15  889.20   22.03
   3  -9  15  980.03   25.33
   3  -9  15  932.62   25.93
   3  -9  14  299.59   12.46
  -3  -9 -14  327.62   12.94
   3   9 -14  276.36   13.30
   3  -9  14  304.33   14.15
  -3  -9 -14  286.55   11.50
   3  -9  14  319.23   13.67
  -3  -9 -13 1535.40   30.40
   3  -9  13 1540.44   31.20
   3   9 -13 1312.13   31.30
   3  -9  13 1471.98   33.43
  -3  -9 -13 1379.61   27.94
   3  -9  13 1541.74   32.29
   3   9 -12   82.54    7.67
  -3  -9 -12   62.82    9.95
  -3  -9 -12   86.75    6.01
   3  -9  12   87.62    6.78
   3  -9  12   91.21    7.12
   3  -9  12   82.55    7.32
  -3  -9 -12   71.01    5.40
  -3  -9 -12   90.75    6.52
   3   9 -12   78.06    6.90
  -3  -9 -11  609.49   16.70
   3  -9  11  570.58   17.49
   3   9 -11  534.51   18.07
   3   9 -11  590.60   20.05
   3  -9  11  579.30   19.12
  -3  -9 -10   36.17    7.54
   3   9 -10   33.51    4.87
   3  -9  10   48.58    5.44
   3   9  -9 1222.70   29.09
   3  -9   9 1359.08   29.35
   3   9  -8  259.09   11.99
   3  -9   8  292.14   11.87
   3  -9   7 2744.34   43.47
  -3  -9  -7 2393.29   64.16
   3   9  -7 3520.36   52.24
   3  -9   7 3709.29   50.79
   3  -9   6   44.95    3.89
   3   9  -6   42.24    4.71
  -3  -9  -6   31.80    7.04
   3   9  -5 2535.97   41.04
   3  -9   5 2178.70   35.23
   3   9  -4   47.07    3.58
   3   9  -4   48.36    4.61
   3  -9   4   37.68    3.52
   3   9  -3 1020.69   18.42
   3  -9   3  819.05   18.25
   3   9  -2   40.79    3.26
   3  -9   2   37.14    3.46
   3   9  -1 4074.47   51.40
   3  -9   1 3754.58   52.55
   3  -9   0   62.89    5.08
   3  -9   0   90.06    5.16
   3   9   1 3837.38   50.21
   3  -9  -1 3547.19   53.57
   3   9   2   53.29    4.07
   3  -9  -2   48.25    4.51
   3  -9  -2   51.97    3.99
   3  -9  -3  941.67   18.61
   3   9   3 1035.25   20.26
   3  -9  -4   45.46    3.71
  -3   9  -4   40.54    2.89
   3   9   4   48.12    4.22
   3  -9  -5 2368.76   35.01
   3   9   5 2369.21   37.29
   3   9   6   56.53    4.70
   3  -9  -6   59.84    8.38
   3  -9  -6   54.54    7.64
  -3   9  -6   45.96    3.50
   3  -9  -6   47.75    4.02
   3  -9  -7 3376.96   46.11
   3   9   7 3326.38   49.23
  -3  -9   7 3194.05   44.40
   3  -9  -7 3966.80   73.54
   3  -9  -7 3566.44   68.08
  -3   9  -7 2806.81   43.76
  -3   9  -8  239.18    9.00
   3  -9  -8  299.95    9.91
   3  -9  -8  319.46   19.78
  -3  -9   8  272.86    8.88
   3  -9  -8  255.43    7.77
   3   9   8  286.24   11.30
   3  -9  -9 1279.35   42.31
   3   9   9 1236.19   26.80
   3  -9 -10   40.30    7.83
   3  -9 -10   35.72    7.96
   3   9  10   35.45    4.37
   3  -9 -10   30.56    2.99
  -3  -9  10   31.94    3.99
   3  -9 -11  604.26   14.86
  -3  -9  11  701.67   19.10
  -3   9 -11  592.22   17.75
   3   9  11  621.31   20.30
   3   9  11  614.33   19.05
   3  -9 -11  613.36   20.65
   3  -9 -11  623.26   17.70
   3  -9 -11  721.63   33.70
   3  -9 -11  636.25   29.73
  -3  -9  12   93.19    6.85
   3  -9 -12   79.69    5.27
  -3   9 -12   74.30    6.24
   3   9  12   79.92    7.19
   3  -9 -12   69.98   10.75
   3  -9 -12  102.03   13.76
   3  -9 -12   94.64    8.14
   3  -9 -12   82.72    6.77
  -3  -9  12   63.22    8.11
   3   9  12   78.30    6.87
   3  -9 -12   77.73    6.24
   3   9  13 1373.61   31.46
   3  -9 -13 1349.12   33.08
   3  -9 -13 1362.41   28.89
   3  -9 -13 1249.53   44.74
   3  -9 -13 1440.36   51.44
   3  -9 -13 1323.82   29.75
   3   9  14  271.82   12.90
  -3  -9  14  222.85   14.36
   3  -9 -14  252.40   13.38
   3  -9 -14  270.37   11.95
   3  -9 -14  254.02   20.12
   3  -9 -14  268.25   12.51
   3   9  15  887.35   23.89
  -3  -9  15  789.85   24.35
   3  -9 -15  864.44   22.21
   3  -9 -15  790.38   35.20
   3  -9 -15  859.11   23.33
   3   9  16  120.50    8.24
  -3  -9  16  101.51    8.56
  -3  -9  16   98.93    8.92
   3  -9 -16  111.15    7.57
   3  -9 -16  112.66   13.20
   3  -9 -16  112.26    8.02
   3   9  17  202.22   10.04
  -3  -9  17  185.82   11.16
  -3  -9  17  165.36   10.84
   3  -9 -17  188.12    9.62
   3  -9 -17  193.87   10.29
   3  -9 -17  189.46   18.26
   3  -9 -17  172.03   15.56
  -3  -9  18   67.36    6.71
   3  -9 -18   57.03    8.90
   3  -9 -18   74.94   11.40
   3  -9 -18   73.21    5.84
   3  -9 -18   67.17    6.07
   3   9  18   73.81    5.71
  -3  -9  19  463.96   16.49
   3   9  19  474.37   13.59
   3  -9 -19  506.31   26.08
   3  -9 -19  491.04   14.59
   3  -9 -19  502.09   15.42
   3   9  20  125.65    5.92
  -3  -9  20  113.99    7.36
   3  -9 -20  122.56   11.89
   3  -9 -20  119.22    6.39
  -3  -9  21  315.71   10.79
   3  -9 -21  306.40    9.06
  -3  -9  22   88.73    4.56
  -3 -11 -21  265.57    7.55
  -3 -11 -20  482.47   11.90
   3 -11  20  457.65   11.41
   3  11 -20  458.00   12.50
   3  11 -19  429.79   13.92
  -3 -11 -19  442.56   12.63
   3 -11  19  432.33   12.69
   3 -11  19  403.58   12.09
  -3 -11 -19  442.52   20.62
  -3 -11 -18  303.12   19.69
   3  11 -18  244.22    9.52
   3 -11  18  295.83   11.34
   3 -11  18  254.11    9.16
   3 -11  18  258.77   10.40
   3  11 -18  304.06   12.55
  -3 -11 -17  133.99   14.69
   3  11 -17  107.96    6.83
   3 -11  17  131.38    8.15
   3 -11  17  106.77    6.51
   3 -11  17  114.83    6.34
   3 -11  17  115.80    7.41
   3  11 -17  129.69    8.79
   3  11 -16   98.40    6.88
   3 -11  16  109.16    7.12
   3 -11  16  119.37    7.02
   3 -11  16  114.65    8.07
  -3 -11 -16   99.12   13.63
   3 -11  16  120.17    7.90
   3  11 -15  486.29   16.38
   3 -11  15  572.16   16.75
   3 -11  15  551.09   18.68
   3 -11  15  549.70   17.74
  -3 -11 -15  530.94   31.40
  -3 -11 -14  305.95   24.47
   3  11 -14  320.08   13.32
  -3 -11 -14  340.49   12.49
   3 -11  14  364.09   15.40
  -3 -11 -14  362.21   12.71
   3 -11  14  329.48   13.86
   3 -11  14  363.32   13.58
  -3 -11 -13  711.79   18.44
   3 -11  13  726.42   22.25
   3 -11  13  690.65   20.61
   3 -11  13  734.11   20.24
  -3 -11 -12 1047.38   22.69
   3 -11  12 1004.71   25.23
   3 -11  12 1022.36   24.90
  -3 -11 -11  446.81   13.74
   3 -11  11  466.01   16.23
   3 -11  11  461.40   15.88
   3  11 -10  675.86   22.33
  -3 -11 -10  702.28   17.42
   3  11 -10  601.42   18.71
   3 -11  10  754.58   20.35
   3 -11  10  829.64   22.76
  -3 -11 -10  542.03   31.48
   3 -11   9  781.22   20.48
   3  11  -9  731.56   22.84
   3  11  -8  291.09   13.54
   3 -11   8  274.66   12.45
   3 -11   8  263.48   11.62
  -3 -11  -8  248.27   20.24
  -3 -11  -8  235.42   10.51
   3  11  -7  816.05   23.01
   3 -11   7  649.35   20.10
   3 -11   7 1039.23   23.04
   3 -11   7  702.46   17.86
  -3 -11  -7  673.77   18.77
   3  11  -7  835.78   18.64
  -3 -11  -7  774.94   34.49
   3 -11   7  988.65   26.77
  -3 -11  -7  674.01   17.01
   3  11  -6 1704.41   34.84
   3  11  -6 1827.31   29.77
   3 -11   6 1458.86   28.82
   3 -11   6 1486.95   30.99
   3 -11   6 1502.07   32.70
   3 -11   6 2113.62   34.41
   3 -11   6 1978.75   40.13
  -3 -11  -6 1602.47   49.75
  -3 -11  -6 1450.98   27.75
   3 -11   5  780.66   19.05
   3 -11   5  801.89   21.04
   3 -11   5  837.01   22.43
  -3 -11  -5  824.45   33.43
  -3 -11  -5  779.45   18.25
   3 -11   4  798.01   19.00
   3 -11   4  798.08   20.78
   3 -11   4  820.52   22.01
  -3 -11  -4  805.35   31.95
   3  11  -4  853.53   17.87
  -3 -11  -4  815.13   18.36
   3 -11   3  908.44   20.51
   3 -11   3  933.91   22.49
   3  11  -3  986.31   19.12
  -3 -11  -3  859.18   31.49
   3 -11   3  936.54   23.64
   3 -11   2  391.14   12.53
   3  11  -2  403.65   11.16
  -3 -11  -2  366.50   19.39
   3 -11   2  413.45   14.75
   3 -11   1  837.72   19.22
   3  11  -1  796.30   17.20
  -3 -11  -1  790.80   27.89
   3 -11   0 1421.08   30.14
   3  11   0 1526.47   25.43
   3 -11   0 1375.61   26.73
   3 -11   0 1513.49   35.09
   3 -11   0 1416.36   30.18
   3  11   1  816.66   17.80
   3 -11  -1  837.73   25.47
   3 -11  -1  839.94   21.84
   3 -11  -2  426.69   14.84
   3  11   2  397.00   11.93
   3 -11  -2  414.87   12.78
   3 -11  -2  416.01   17.40
   3 -11  -2  366.79   13.92
   3 -11  -3  943.34   23.23
   3  11   3  904.77   20.14
   3 -11  -3  914.90   20.27
   3 -11  -3  919.55   22.15
   3 -11  -3  923.68   26.89
   3 -11  -4  836.65   21.82
  -3 -11   4  806.08   18.14
   3 -11  -4 1051.08   30.62
   3 -11  -4 1088.13   32.38
   3  11   4  744.49   18.42
   3 -11  -4  730.92   23.98
   3 -11  -4  784.16   18.61
   3 -11  -4  771.61   20.16
  -3 -11   5  901.84   19.36
   3 -11  -5 1146.78   33.82
   3 -11  -5 1054.54   33.74
   3 -11  -5 1205.22   35.96
   3 -11  -5  756.88   24.81
   3 -11  -5  884.04   20.04
   3 -11  -5  887.03   21.89
   3 -11  -5  908.11   23.22
   3 -11  -6 1694.75   34.21
  -3 -11   6 1750.57   29.59
   3 -11  -6 1960.71   48.63
   3 -11  -6 2004.48   48.01
   3 -11  -6 2197.04   51.85
   3 -11  -6 1317.06   34.94
   3  11   6 1730.78   31.78
   3 -11  -6 1647.84   30.19
   3 -11  -6 1717.58   32.89
   3 -11  -7  828.54   22.12
   3 -11  -7  792.40   18.78
   3 -11  -7  834.39   20.93
  -3 -11   7  502.18   16.40
  -3 -11   7  885.27   20.83
   3  11   7  806.12   20.15
  -3 -11   7  793.69   17.90
   3 -11  -7  599.07   21.65
   3 -11  -7  904.97   32.73
   3 -11  -7 1044.77   35.96
   3 -11  -7  956.20   32.77
  -3  11  -8  207.02    9.01
  -3 -11   8  252.89   10.92
   3  11   8  233.21   10.50
   3 -11  -8  239.19    9.72
   3 -11  -8  251.15   10.90
   3 -11  -8  241.61   11.95
   3 -11  -8  267.02   18.01
   3 -11  -9  842.98   34.64
  -3  11  -9  580.03   16.97
   3  11   9  740.00   23.25
  -3 -11   9  752.49   19.96
   3 -11  -9  764.65   20.51
   3 -11  -9  724.10   21.90
   3 -11  -9  679.14   19.41
   3 -11  -9  716.36   19.60
   3 -11 -10  695.75   32.38
   3 -11 -10  614.92   20.66
  -3  11 -10  518.47   16.20
   3  11  10  624.88   21.35
   3 -11 -10  566.42   17.63
  -3 -11  10  615.07   18.33
   3 -11 -10  625.82   18.33
  -3 -11  10  494.35   21.70
   3 -11 -10  644.28   19.05
  -3 -11  11  325.57   14.58
   3  11  11  438.88   17.57
   3 -11 -11  383.20   14.42
   3 -11 -11  400.65   16.95
   3 -11 -11  419.29   15.50
   3 -11 -11  438.85   15.30
  -3 -11  11  335.94   18.03
   3 -11 -11  431.53   25.04
   3 -11 -11  488.60   27.95
  -3 -11  12  808.25   28.88
   3 -11 -12  971.76   27.94
   3 -11 -12 1093.86   43.03
   3 -11 -12 1006.71   39.02
   3  11  12  993.61   26.73
   3 -11 -12  997.96   24.48
   3 -11 -12  998.89   25.01
  -3 -11  12  774.96   23.98
  -3 -11  13  631.83   24.99
   3 -11 -13  697.43   23.44
   3 -11 -13  692.14   32.37
   3  11  13  719.97   21.91
   3 -11 -13  729.69   20.61
  -3 -11  13  588.94   20.47
  -3 -11  14  279.65   15.87
   3 -11 -14  305.40   14.88
   3 -11 -14  289.01   20.84
   3 -11 -14  341.86   24.38
  -3 -11  14  266.97   13.49
   3 -11 -14  306.41   12.91
   3  11  14  311.37   13.65
  -3 -11  15  507.59   20.67
   3  11  15  579.34   18.27
   3 -11 -15  574.10   28.74
   3 -11 -15  625.02   32.35
  -3 -11  15  527.08   18.87
   3 -11 -15  577.31   17.88
   3 -11 -16   88.51    6.69
  -3 -11  16   77.91    7.11
  -3 -11  16   84.85    7.93
   3  11  16   84.42    6.43
   3  11  17  113.36    6.81
   3 -11 -17  126.40    7.64
   3 -11 -17  123.93   12.56
  -3 -11  17  122.79    8.78
  -3 -11  17  113.72    8.12
   3 -11 -18  291.45   11.07
   3 -11 -18  311.89   18.37
   3  11  18  286.56    9.93
  -3 -11  18  270.85   11.76
   3 -11 -19  387.11   12.01
   3 -11 -19  465.05   20.30
   3 -11 -19  463.71   21.24
   3  11  19  349.90    9.81
  -3 -11  19  381.72   12.88
  -3 -11  20  395.73   11.54
   3 -11 -20  391.01   10.89
   3 -13  19    6.40    1.48
  -3 -13 -18  395.87   11.21
   3 -13  18  475.97   12.78
  -3 -13 -18  493.09   12.55
   3 -13  18  409.73   11.62
   3 -13  18  372.25    9.70
  -3 -13 -18  513.00   20.44
  -3 -13 -17   36.31    6.92
   3 -13  17   33.29    3.88
  -3 -13 -17   32.13    3.56
   3 -13  17   35.58    3.34
   3  13 -17   36.27    4.45
   3 -13  17   30.89    3.58
   3 -13  16  398.29   13.45
  -3 -13 -16  457.32   13.63
  -3 -13 -16  459.70   24.49
   3 -13  16  381.77   12.33
   3  13 -16  433.42   15.84
   3 -13  15   62.38    5.67
   3  13 -15   69.73    6.77
  -3 -13 -15   68.01   10.71
   3 -13  15   69.01    5.40
   3 -13  15   65.26    5.38
  -3 -13 -14 1112.38   43.27
   3  13 -14 1145.04   29.08
   3 -13  14 1104.98   25.05
   3 -13  14 1130.23   24.74
   3 -13  14 1102.12   25.89
   3 -13  13   13.07    3.25
   3  13 -13   11.26    3.67
   3 -13  13   13.99    3.26
  -3 -13 -13   13.51    6.54
   3 -13  13   16.33    3.33
   3 -13  12  839.67   22.43
   3 -13  12  889.28   22.56
  -3 -13 -12  806.34   38.05
   3 -13  12  874.77   23.33
   3 -13  12  890.92   24.35
  -3 -13 -11   13.01    6.69
   3 -13  11   12.69    3.17
   3 -13  11   19.50    3.51
   3 -13  11   15.57    3.56
   3 -13  11   16.71    3.65
   3 -13  10  448.09   16.78
   3 -13  10  462.93   15.73
   3 -13  10  452.62   16.03
   3 -13   9   83.66    7.26
   3 -13   9   94.93    7.20
  -3 -13  -9   77.15   11.97
   3 -13   9  104.08    7.65
   3  13  -9   88.69    7.99
   3 -13   8 1774.66   36.88
   3 -13   8 1856.50   35.26
   3  13  -8 1856.75   39.53
   3 -13   7   34.34    4.73
   3 -13   7   42.27    4.71
   3 -13   7   26.55    4.54
   3 -13   7   37.16    5.11
   3  13  -7   49.06    5.87
   3 -13   7   40.04    5.20
   3 -13   7   26.24    4.15
   3 -13   7   38.62    4.16
   3 -13   7   32.26    4.54
   3 -13   7   48.59    5.07
  -3 -13  -7   25.58    7.56
  -3 -13  -6  883.47   22.88
   3 -13   6  996.38   24.98
   3 -13   6 1087.88   24.89
   3 -13   6 1089.98   23.90
   3 -13   6  883.45   25.00
   3 -13   6 1079.69   27.01
   3  13  -6 1031.40   26.51
   3 -13   6 1025.04   21.27
   3 -13   6 1077.76   24.28
   3 -13   6  791.43   20.77
   3 -13   6  885.49   23.56
  -3 -13  -6  776.63   22.18
   3 -13   6 1009.96   22.48
  -3 -13  -6  784.59   20.34
   3 -13   6 1035.74   24.78
  -3 -13  -6  952.80   37.52
   3 -13   6 1236.95   25.10
  -3 -13  -5    7.82    5.03
   3 -13   5    9.71    2.62
   3 -13   5    6.52    2.68
  -3 -13  -5    9.32    2.59
   3 -13   5   15.99    3.37
   3  13  -5    9.23    2.84
   3 -13   5    9.82    2.32
  -3 -13  -5    9.36    2.24
   3 -13   5   12.93    2.65
  -3 -13  -5   11.11    2.77
   3 -13   5    8.70    2.32
   3 -13   5    9.17    2.82
   3 -13   5   14.91    2.87
   3 -13   5   11.83    2.83
   3 -13   5    8.90    2.87
  -3 -13  -4  413.69   22.99
   3 -13   4  438.89   14.81
   3 -13   4  467.66   14.98
   3 -13   4  454.92   19.47
   3 -13   4  381.48   13.27
   3 -13   4  376.04   14.53
  -3 -13  -4  299.85   13.03
   3 -13   4  396.28   15.77
  -3 -13  -4  349.08   12.42
  -3 -13  -3   53.33    8.34
   3 -13   3   59.43    7.29
   3 -13   3   63.44    5.31
  -3 -13  -3   42.13    4.85
   3 -13   3   65.57    6.07
   3 -13   3   59.25    6.12
  -3 -13  -3   50.31    4.58
  -3 -13  -2 1036.19   34.58
   3 -13   2 1023.45   30.35
   3 -13   2  927.97   22.13
   3 -13   2  979.41   24.58
  -3 -13  -2  931.28   21.57
   3 -13   2  977.70   25.77
   3 -13   1  151.23    8.20
   3 -13   1  156.11    9.23
   3 -13   1  152.93    9.63
  -3 -13  -1  160.09    8.14
   3 -13   0 1229.11   34.07
   3 -13   0 1248.51   26.30
   3 -13   0 1301.05   28.93
  -3 -13   0 1217.55   25.34
   3 -13   0 1248.90   30.15
   3 -13  -1  138.02   11.04
   3 -13  -2  957.06   29.81
   3 -13  -2 1039.40   25.07
   3 -13  -2 1007.20   22.75
   3 -13  -2 1081.27   26.80
  -3 -13   2  968.54   21.76
   3 -13  -3   78.62    8.01
   3 -13  -3   58.86    5.14
   3 -13  -3   66.35    6.13
  -3 -13   3   40.79    4.74
   3 -13  -3   58.31    7.51
  -3 -13   3   56.51    4.82
   3 -13  -3   72.12    6.69
   3 -13  -4  478.60   16.18
   3 -13  -4  439.79   16.72
   3 -13  -4  593.53   22.80
   3 -13  -4  471.27   15.99
  -3 -13   4  413.78   13.46
   3 -13  -4  481.58   15.96
   3 -13  -4  462.75   16.38
   3 -13  -4  434.62   14.20
   3 -13  -4  439.34   15.76
  -3 -13   4  311.60   13.27
  -3 -13   5   14.00    2.97
   3 -13  -5   16.20    3.23
  -3 -13   5   13.69    2.54
   3 -13  -5   12.37    3.09
   3 -13  -5   14.32    2.69
   3 -13  -5   10.44    2.96
  -3 -13   5    9.34    2.49
   3 -13  -5   19.06    3.54
   3 -13  -5   12.69    3.20
   3 -13  -5   17.53    4.72
   3 -13  -5   12.68    3.09
   3 -13  -5   17.57    2.90
   3 -13  -5   12.85    3.38
   3  13   5   14.83    3.73
   3 -13  -5   18.49    3.11
   3 -13  -6 1029.91   26.77
  -3 -13   6  849.00   20.98
   3 -13  -6 1056.28   24.97
   3 -13  -6  939.64   24.90
   3 -13  -6 1002.71   25.04
   3 -13  -6  986.94   26.11
   3  13   6 1063.52   28.73
   3 -13  -6 1210.01   23.23
  -3 -13   6 1065.17   22.26
   3 -13  -6  994.20   22.92
   3 -13  -6 1041.47   25.40
  -3 -13   6  669.49   20.60
   3 -13  -6 1299.96   37.51
  -3 -13   6 1109.12   25.21
   3 -13  -6 1292.41   39.39
  -3 -13   7   28.99    4.05
   3 -13  -7   32.77    4.59
   3 -13  -7   44.50    8.07
   3  13   7   31.56    5.07
   3 -13  -7   29.24    4.28
   3 -13  -7   30.61    4.43
   3 -13  -7   29.65    4.89
   3 -13  -7   32.04    6.74
  -3 -13   7   28.12    3.66
   3 -13  -7   34.44    4.52
   3  13   8 1818.15   40.42
   3 -13  -8 1854.79   38.88
   3 -13  -8 2197.14   56.00
   3 -13  -8 2192.91   53.50
   3 -13  -8 1830.76   35.75
   3 -13  -8 1660.30   35.72
   3 -13  -8 1872.27   36.47
   3 -13  -9   87.50    7.83
   3 -13  -9   75.33    6.66
   3 -13  -9   78.73   10.57
   3 -13  -9   83.33   11.22
   3  13   9   75.25    7.63
   3 -13 -10  499.31   19.01
  -3 -13  10  448.59   20.54
   3 -13 -10  480.46   16.97
   3 -13 -10  612.52   29.40
   3 -13 -10  605.40   27.96
   3  13  10  513.03   19.41
   3  13  11    5.16    2.75
   3 -13 -11    8.93    3.31
   3 -13 -11   11.76    5.38
  -3 -13  11   16.04    4.65
   3 -13 -11    6.88    2.52
   3 -13 -11    9.96    5.28
   3  13  12  808.90   23.49
   3 -13 -12  969.67   36.37
   3 -13 -12  983.73   38.21
   3 -13 -12  854.21   26.03
  -3 -13  12  713.69   21.56
  -3 -13  12  799.51   27.58
   3 -13 -12  785.37   21.95
   3 -13 -12  835.99   22.60
   3  13  13   20.18    3.83
   3 -13 -13   18.79    6.50
   3 -13 -13   17.14    4.24
  -3 -13  13   17.47    3.58
  -3 -13  13   20.18    4.78
   3 -13 -13   16.12    3.26
   3 -13 -13   19.20    3.69
   3 -13 -14 1303.23   41.54
   3 -13 -14 1331.99   43.86
   3 -13 -14 1094.90   29.00
  -3 -13  14 1089.67   30.43
   3  13  14 1040.34   25.07
  -3 -13  14 1003.38   25.58
   3 -13 -14 1135.81   26.38
   3 -13 -15   75.99    9.92
  -3 -13  15   64.92    6.99
   3  13  15   55.61    4.98
  -3 -13  15   56.96    5.50
   3 -13 -15   61.83    5.71
   3 -13 -16  508.37   24.62
   3 -13 -16  527.85   23.53
  -3 -13  16  436.36   16.27
   3  13  16  380.38   11.93
   3 -13 -16  429.29   14.25
  -3 -13  16  388.86   13.83
   3 -13 -17   45.53    6.82
  -3 -13  17   35.80    3.93
   3 -13 -17   31.93    3.84
  -3 -13  18  430.51   12.24
   3 -13 -18  436.62   12.49
  -3 -13  19   12.61    1.97
   3 -13 -19   11.95    2.06
   3  15 -18  110.76    5.23
   3 -15  18  108.26    4.31
   3 -15  17   79.09    3.88
  -3 -15 -17   81.31    4.67
   3  15 -17   90.31    5.53
   3 -15  17   90.39    4.69
   3 -15  16  264.41    9.21
   3 -15  16  270.34    8.53
  -3 -15 -16  277.93    9.87
   3  15 -16  289.20   11.02
   3 -15  15  215.29    8.96
   3  15 -15  228.33   10.54
   3 -15  15  217.64    8.42
   3 -15  14  387.36   13.07
   3  15 -14  423.09   15.26
   3 -15  14  389.41   12.43
   3 -15  13  479.64   15.29
  -3 -15 -13  491.00   16.73
   3 -15  13  478.38   14.62
   3  15 -13  502.04   17.44
  -3 -15 -13  507.46   25.64
   3 -15  12  251.68   11.68
   3 -15  12  251.12   11.30
   3 -15  12  256.14   10.92
   3 -15  12  270.89   10.98
   3  15 -12  267.32   12.89
  -3 -15 -12  247.97   18.74
   3 -15  11  227.82   11.28
   3 -15  11  224.53   10.90
  -3 -15 -11  207.50   17.51
   3  15 -11  233.15   12.26
   3 -15  11  227.24   10.52
   3 -15  11  241.91   10.60
  -3 -15 -10  435.18   25.06
   3  15 -10  448.88   17.49
   3 -15  10  459.03   15.53
  -3 -15  -9  175.37    9.12
   3 -15   9  194.53   10.03
   3 -15   9  207.55    9.97
   3  15  -9  204.90   11.63
  -3 -15  -9  197.44   17.07
  -3 -15  -8  538.85   16.80
   3 -15   8  613.72   17.84
   3 -15   8  624.24   19.92
  -3 -15  -8  586.43   29.37
   3  15  -8  587.85   20.20
   3 -15   7  547.19   17.30
   3 -15   7  555.30   16.76
   3 -15   7  455.78   16.18
  -3 -15  -7  481.80   16.73
  -3 -15  -7  498.85   15.98
   3  15  -7  522.95   18.68
   3 -15   7  587.17   19.29
   3 -15   7  524.61   17.43
   3 -15   7  488.76   14.67
   3 -15   7  552.98   18.93
  -3 -15  -7  513.32   26.89
  -3 -15  -6  473.28   16.67
   3 -15   6  553.34   16.52
   3 -15   6  545.86   17.14
   3 -15   6  465.93   16.67
  -3 -15  -6  521.08   26.57
   3 -15   6  508.75   15.24
   3  15  -6  496.97   17.96
  -3 -15  -6  486.87   15.79
   3 -15   6  529.56   17.48
   3 -15   6  445.90   17.69
   3 -15   6  534.79   18.92
   3 -15   5  278.68   13.89
   3 -15   5  333.96   13.11
   3 -15   5  339.28   12.50
   3 -15   5  285.90   13.01
  -3 -15  -5  302.55   13.16
   3 -15   5  301.58   12.52
   3  15  -5  292.55   13.47
  -3 -15  -5  298.19   12.13
   3 -15   5  330.31   13.41
   3 -15   5  304.81   11.74
  -3 -15  -5  308.68   20.27
   3 -15   5  353.91   14.48
   3 -15   5  316.55   14.54
   3 -15   4  580.76   20.56
   3 -15   4  714.56   18.38
   3 -15   4  673.50   18.75
   3 -15   4  591.94   19.48
  -3 -15  -4  592.92   19.37
   3 -15   4  612.27   18.31
   3 -15   4  625.02   20.29
   3 -15   4  679.23   18.83
   3 -15   4  624.44   18.80
   3 -15   4  635.25   17.74
  -3 -15  -4  623.68   28.28
   3 -15   4  695.38   21.09
   3 -15   4  683.99   21.89
  -3 -15  -3  172.04    9.93
   3 -15   3  194.44    8.99
   3 -15   3  186.03    9.31
   3 -15   3  172.72    9.00
   3 -15   3  158.82    9.86
   3 -15   3  157.18    8.99
   3 -15   3  168.10   10.34
   3 -15   3  183.37    9.57
   3 -15   3  175.21    9.48
   3 -15   3  162.27   10.73
   3 -15   3  188.76   10.77
   3 -15   3  180.49   11.10
   3 -15   2  679.00   22.53
   3 -15   2  793.66   18.84
   3 -15   2  785.99   19.82
   3 -15   2  800.99   20.21
   3 -15   2  676.97   21.27
  -3 -15  -2  730.97   21.53
   3 -15   2  704.57   19.65
   3 -15   2  749.75   22.61
   3 -15   2  783.24   21.21
   3 -15   2  731.55   20.27
   3  15  -2  748.01   23.82
   3 -15   2  777.27   22.81
   3 -15   2  739.45   23.26
   3 -15   1  440.25   17.82
   3 -15   1  531.61   15.45
  -3 -15  -1  459.28   16.67
   3 -15   1  437.95   16.76
   3 -15   1  435.84   14.96
   3 -15   1  476.96   17.61
   3 -15   1  502.43   16.76
   3 -15   1  498.24   15.04
   3 -15   1  510.84   15.76
  -3 -15  -1  366.34   13.89
   3 -15   1  500.04   15.91
  -3 -15  -1  416.95   14.49
   3  15  -1  467.33   18.37
   3 -15   1  487.32   17.63
   3 -15   0  886.94   22.05
   3 -15   0  927.51   26.50
   3 -15   0 1015.23   26.11
   3 -15   0 1059.98   22.74
   3 -15   0 1014.35   24.75
  -3 -15   0  840.39   21.47
   3  15   0  876.05   25.96
   3 -15   0  978.29   23.14
   3 -15   0  896.03   22.50
   3 -15   0  921.84   26.38
   3 -15   0  905.98   24.96
  -3 -15   0  766.14   21.05
  -3 -15   0  923.11   24.59
   3 -15  -1  431.28   14.58
   3  15   1  453.10   18.17
   3 -15  -1  446.24   17.71
   3 -15  -1  484.86   17.40
   3 -15  -1  487.93   15.46
   3 -15  -1  478.76   15.97
  -3 -15   1  421.59   14.33
   3 -15  -1  497.15   16.88
   3 -15  -1  464.37   17.42
   3 -15  -2  687.89   22.64
   3 -15  -2  778.23   22.45
   3 -15  -2  733.95   22.47
   3  15   2  739.05   23.49
   3 -15  -2  824.75   20.54
  -3 -15   2  659.60   18.48
   3 -15  -2  756.94   21.06
  -3 -15   2  761.88   21.98
   3 -15  -2  760.90   22.46
   3 -15  -2  752.44   23.61
   3 -15  -2  832.91   22.20
  -3 -15   2  646.24   18.84
   3 -15  -3  165.62   10.84
   3 -15  -3  173.45   10.31
  -3 -15   3  175.96   10.06
  -3 -15   3  165.19    8.67
   3 -15  -3  170.88    9.01
   3 -15  -3  164.57   10.66
   3 -15  -3  168.79   10.17
   3 -15  -3  175.07   10.56
   3  15   3  162.32   10.72
   3 -15  -3  168.44    9.67
  -3 -15   3  173.09    8.99
   3 -15  -3  183.29   10.22
  -3 -15   4  630.59   19.43
   3 -15  -4  566.52   19.25
   3 -15  -4  581.69   19.05
  -3 -15   4  524.86   16.23
   3 -15  -4  595.12   18.85
   3 -15  -4  529.78   19.15
  -3 -15   4  629.04   17.63
   3  15   4  574.42   20.57
   3 -15  -4  561.94   19.96
   3 -15  -4  634.54   18.04
   3 -15  -4  575.99   20.34
   3 -15  -5  405.82   18.76
   3 -15  -5  368.99   14.53
  -3 -15   5  379.25   13.27
   3 -15  -5  313.57   14.21
   3  15   5  334.98   15.43
   3 -15  -5  324.02   14.28
   3 -15  -5  339.52   15.22
   3 -15  -5  360.91   15.92
   3 -15  -5  357.13   14.71
   3 -15  -5  339.78   14.47
  -3 -15   5  305.18   12.00
  -3 -15   5  356.61   14.28
   3 -15  -6  708.93   25.64
   3 -15  -6  586.38   18.80
   3 -15  -6  524.38   18.63
  -3 -15   6  633.11   17.39
   3  15   6  560.68   20.30
   3 -15  -6  562.68   19.14
   3 -15  -6  523.49   19.25
   3 -15  -6  587.09   20.31
   3 -15  -6  585.26   18.94
  -3 -15   6  621.65   18.91
   3 -15  -6  574.04   19.45
   3 -15  -7  463.02   17.25
   3  15   7  470.22   18.39
   3 -15  -7  485.45   17.75
   3 -15  -7  473.07   17.92
  -3 -15   7  534.87   17.26
   3 -15  -7  512.27   17.31
   3 -15  -7  528.94   17.64
   3  15   8  496.89   18.79
   3 -15  -8  499.26   17.98
   3 -15  -8  556.96   18.34
  -3 -15   8  612.52   18.09
  -3 -15   8  509.26   21.22
   3 -15  -8  690.93   26.64
   3 -15  -8  584.67   18.17
   3 -15  -8  564.10   19.87
   3 -15  -9  205.76   11.94
   3 -15  -9  220.81   11.20
   3  15   9  206.42   11.55
   3 -15  -9  214.30   11.37
   3 -15 -10  449.64   17.88
   3 -15 -10  441.78   16.02
   3  15  10  391.83   15.53
   3 -15 -10  426.81   16.10
   3 -15 -11  217.65   12.33
   3 -15 -11  232.99   11.32
  -3 -15  11  235.43   13.90
   3 -15 -11  215.30   11.07
   3  15  11  195.08   10.25
   3 -15 -12  277.05   13.63
  -3 -15  12  272.24   14.41
   3 -15 -12  312.22   17.89
   3 -15 -12  250.35   11.49
   3  15  12  231.14   10.52
   3 -15 -13  504.61   18.14
  -3 -15  13  546.55   19.58
   3 -15 -13  462.94   15.35
   3  15  13  415.33   13.47
  -3 -15  14  429.31   16.16
   3 -15 -14  457.03   19.81
   3 -15 -14  355.61   12.54
   3 -15 -14  386.18   14.96
  -3 -15  15  270.73   11.79
   3 -15 -15  243.54   10.03
   3 -15 -16  233.46    9.83
   3 -15 -16  261.86    9.75
   3 -15 -17   90.54    5.18
   3 -15 -18  118.07    5.07
  -3 -17 -16   46.65    3.17
   3  17 -16   53.44    3.39
   3 -17  16   54.61    3.12
   3 -17  16   53.70    3.00
  -3 -17 -15  466.66   12.07
   3 -17  15  447.87   10.84
   3  17 -15  449.66   11.98
   3 -17  15  460.82   11.06
  -3 -17 -14   58.74    4.60
   3 -17  14   59.35    4.14
   3 -17  14   61.82    3.96
   3  17 -14   55.33    4.50
   3 -17  14   59.61    4.20
  -3 -17 -13  515.76   14.69
   3 -17  13  493.82   13.38
  -3 -17 -13  484.49   14.57
   3 -17  13  485.98   12.77
   3  17 -13  486.17   14.54
   3 -17  13  497.83   13.45
  -3 -17 -12    3.90    3.59
  -3 -17 -12    2.65    1.91
   3 -17  12    2.38    1.72
  -3 -17 -12    2.31    1.92
   3 -17  12    0.57    1.50
   3  17 -12    0.81    1.80
   3 -17  12    2.52    1.69
   3 -17  11  461.00   13.60
  -3 -17 -11  484.85   16.00
   3 -17  11  439.50   13.87
   3  17 -11  446.89   15.08
   3 -17  11  432.35   13.67
   3 -17  10   56.90    5.02
   3 -17  10   54.05    5.02
   3 -17  10   54.45    4.96
  -3 -17 -10   65.00    8.92
   3  17 -10   52.45    5.39
   3 -17   9  768.26   19.76
  -3 -17  -9  743.98   19.55
   3  17  -9  772.59   21.31
  -3 -17  -8   60.56    5.92
   3 -17   8   56.66    5.30
   3  17  -8   58.41    5.77
  -3 -17  -8   55.74    5.23
  -3 -17  -8   63.94    9.11
   3 -17   7 1257.74   26.33
   3 -17   7 1159.36   25.67
   3  17  -7 1140.96   27.17
   3 -17   7 1275.24   28.48
   3 -17   7 1080.55   25.45
   3 -17   7 1204.07   28.44
  -3 -17  -7 1263.47   39.69
  -3 -17  -7 1128.08   25.91
   3 -17   6   21.66    3.60
   3 -17   6   21.28    4.07
   3 -17   6   20.34    3.73
   3 -17   6   23.66    3.96
  -3 -17  -6   18.87    3.52
   3 -17   6   23.99    3.76
   3 -17   6   21.98    4.08
  -3 -17  -6   23.97    4.07
   3 -17   5  814.47   20.93
  -3 -17  -5  824.67   21.80
   3 -17   5  897.92   24.88
  -3 -17  -5  797.44   22.43
   3 -17   5  901.61   21.63
   3 -17   5  832.90   21.68
   3 -17   5  863.63   24.67
   3 -17   5  797.57   22.35
   3 -17   4   59.47    5.37
  -3 -17  -4   56.80    5.57
   3 -17   4   61.74    6.09
  -3 -17  -4   54.23    5.92
   3 -17   4   61.42    5.48
   3  17  -4   52.30    6.29
   3 -17   4   51.39    6.27
   3 -17   4   69.16    6.35
   3 -17   4   63.68    6.69
   3 -17   4   60.73    5.68
  -3 -17  -3  829.69   22.15
   3 -17   3  880.09   21.97
   3  17  -3  842.40   25.16
   3 -17   3  827.03   23.53
  -3 -17  -3  819.33   23.27
   3 -17   3  825.25   25.01
   3 -17   3  798.37   20.67
   3 -17   3  944.22   24.56
   3 -17   3  906.11   25.92
  -3 -17  -3  910.93   22.25
   3 -17   2   19.39    3.32
   3 -17   2   18.85    4.11
  -3 -17  -2   18.00    3.56
   3 -17   2   21.73    3.51
   3  17  -2   17.52    4.00
   3 -17   2   20.77    4.10
  -3 -17  -2   18.60    3.92
   3 -17   2   24.99    4.83
   3 -17   2   18.97    3.45
   3 -17   2   18.10    3.74
  -3 -17  -2   19.97    3.39
   3 -17   2   19.72    4.39
   3 -17   1 1011.91   23.75
   3 -17   1 1148.72   29.07
   3 -17   1 1188.77   26.15
   3  17  -1 1029.92   28.35
   3 -17   1 1116.72   28.27
  -3 -17  -1 1103.15   28.00
   3 -17   1 1091.40   29.78
   3 -17   1 1126.82   25.37
  -3 -17  -1 1205.82   25.53
   3 -17   1 1193.22   28.98
   3 -17   0   83.98    6.50
   3 -17   0   74.44    5.84
  -3 -17   0   82.94    6.65
   3  17   0   61.86    6.66
   3 -17   0   83.87    6.34
   3 -17   0   91.44    7.69
  -3 -17   0   74.09    6.89
   3 -17   0   89.86    7.61
   3 -17   0   81.05    7.78
   3 -17   0   84.31    6.64
   3 -17   0   89.05    8.27
   3  17   1 1019.49   27.82
   3 -17  -1 1142.88   26.47
   3 -17  -1 1184.73   25.45
  -3 -17   1  998.73   24.13
   3 -17  -1 1116.93   29.71
   3 -17  -1 1149.20   28.55
   3 -17  -1 1112.07   25.98
   3 -17  -1 1083.37   28.40
  -3 -17   1 1125.02   26.13
   3 -17  -2   33.84    5.50
   3 -17  -2   26.15    4.82
   3 -17  -2   27.94    4.63
   3 -17  -2   21.78    4.38
  -3 -17   2   27.31    3.96
   3  17   2   22.52    4.22
  -3 -17   2   23.60    3.62
   3 -17  -2   28.64    3.95
   3 -17  -2   28.00    4.68
  -3 -17   2   27.18    4.49
   3 -17  -2   24.86    4.03
   3 -17  -2   24.08    3.93
  -3 -17   3  936.36   24.70
   3 -17  -3  921.99   23.72
   3 -17  -3  872.62   25.01
  -3 -17   3  943.23   23.05
   3  17   3  805.06   23.96
  -3 -17   3  800.74   20.75
   3 -17  -3  966.35   22.41
   3 -17  -3  939.34   25.14
   3 -17  -3  863.43   25.58
   3 -17  -3  913.79   25.07
   3 -17  -3  927.78   26.68
   3 -17  -3  864.07   23.51
  -3 -17   4   45.65    5.37
   3 -17  -4   46.88    5.28
   3 -17  -4   43.11    5.57
  -3 -17   4   43.57    4.86
   3  17   4   34.20    5.07
  -3 -17   4   39.94    4.46
   3 -17  -4   46.33    5.55
   3 -17  -4   44.50    5.81
   3 -17  -4   48.97    6.06
   3 -17  -4   44.17    5.36
   3 -17  -5  780.71   23.59
   3  17   5  747.13   22.46
  -3 -17   5  759.17   19.45
   3 -17  -5  900.93   23.12
   3 -17  -5  839.96   23.01
  -3 -17   5  856.90   21.59
   3 -17  -5  777.04   23.05
   3 -17  -5  820.54   23.47
  -3 -17   5  888.17   23.48
   3 -17  -6   20.83    4.12
   3 -17  -6   21.70    4.08
  -3 -17   6   22.52    3.60
   3  17   6   21.69    4.06
  -3 -17   6   19.38    3.21
   3 -17  -6   24.06    3.99
   3 -17  -6   25.17    4.04
  -3 -17   6   24.80    4.08
   3 -17  -6   25.10    4.41
   3 -17  -7 1182.01   29.39
   3 -17  -7 1285.70   28.46
  -3 -17   7 1226.70   32.27
   3 -17  -7 1276.10   27.82
   3 -17  -7 1171.42   28.83
   3 -17  -7 1131.11   28.25
   3  17   7 1042.65   26.55
   3  17   8   30.32    4.22
   3 -17  -8   41.37    4.63
  -3 -17   8   42.31    6.06
   3 -17  -8   54.37    6.76
   3 -17  -8   37.50    5.04
   3 -17  -8   37.13    4.87
   3 -17  -8   41.66    4.94
   3 -17  -9  785.24   23.31
   3 -17  -9  769.29   21.87
   3 -17  -9  814.73   21.63
  -3 -17   9  855.58   25.68
   3 -17 -10   43.80    5.42
   3 -17 -10   42.80    5.00
   3 -17 -10   49.02    5.07
  -3 -17  10   43.97    5.84
   3 -17 -11  461.55   16.58
   3 -17 -11  499.69   15.37
   3 -17 -11  462.90   15.31
   3 -17 -12    4.21    2.35
   3 -17 -12    3.07    1.99
   3 -17 -12    2.46    1.96
   3 -17 -13  483.26   15.45
   3 -17 -13  459.89   13.62
   3 -17 -14   52.94    4.04
   3 -17 -14   55.85    4.41
   3 -17 -15  429.65   12.35
   3 -17 -15  485.83   12.19
   3 -19  13  125.61    4.68
  -3 -19 -13  126.55    5.69
   3 -19  13  128.37    4.83
   3 -19  12  298.85    8.52
  -3 -19 -12  299.69    9.75
   3  19 -12  279.94    9.48
   3 -19  12  307.62    8.40
   3 -19  11  317.44    9.42
  -3 -19 -11  334.28   11.19
   3  19 -11  304.58   10.67
   3 -19  11  319.48    9.22
   3  19 -10  347.37   12.14
   3 -19  10  351.66   10.35
   3 -19  10  356.17   10.69
  -3 -19 -10  374.64   12.56
  -3 -19  -9  349.17   11.65
   3  19  -9  368.94   13.15
   3 -19   9  381.93   11.17
  -3 -19  -9  416.29   13.15
  -3 -19  -9  401.37   13.52
   3 -19   8   56.81    4.42
   3  19  -8   55.30    5.31
  -3 -19  -8   61.64    5.17
  -3 -19  -8   61.95    5.13
   3  19  -7  417.18   14.89
  -3 -19  -7  452.45   15.03
   3 -19   7  418.69   12.37
   3 -19   7  428.74   13.04
  -3 -19  -7  411.83   14.03
  -3 -19  -7  411.20   13.91
   3 -19   6  379.15   12.48
   3  19  -6  359.85   14.06
  -3 -19  -6  412.17   14.79
   3 -19   6  347.08   11.43
   3 -19   6  382.94   12.91
  -3 -19  -6  406.79   13.49
   3 -19   6  386.95   14.11
  -3 -19  -6  379.67   13.55
  -3 -19  -5  568.77   17.20
   3 -19   5  595.78   18.02
   3  19  -5  520.66   17.56
  -3 -19  -5  588.59   18.62
   3 -19   5  534.46   14.64
   3 -19   5  596.02   18.46
  -3 -19  -5  608.11   16.84
   3 -19   5  561.56   16.63
   3 -19   5  577.02   15.86
   3  19  -4  379.55   14.79
   3 -19   4  429.47   15.65
   3 -19   4  428.09   14.73
  -3 -19  -4  424.25   14.80
   3 -19   4  378.94   12.16
  -3 -19  -4  448.85   14.24
   3 -19   4  434.51   15.98
   3 -19   4  414.68   13.33
  -3 -19  -3  873.51   22.39
   3 -19   3  850.63   20.09
   3 -19   3  862.57   22.23
   3 -19   3  799.92   18.64
   3 -19   3  873.06   23.96
   3 -19   3  916.31   24.22
   3  19  -3  774.49   22.04
   3 -19   2  196.70    9.05
   3  19  -2  172.84    9.87
   3 -19   2  214.65   10.35
   3 -19   2  217.11   11.60
  -3 -19  -2  194.71   10.06
   3 -19   2  199.78   10.38
   3 -19   1  571.14   17.74
   3 -19   1  547.56   17.67
   3 -19   1  547.31   15.46
   3 -19   0  305.05   11.29
   3 -19   0  314.70   13.17
   3 -19   0  300.29   14.04
  -3 -19   0  318.43   13.52
   3 -19   0  324.04   13.45
  -3 -19   0  321.13   13.00
   3  19   0  269.35   12.15
  -3 -19   1  529.13   16.80
   3 -19  -1  545.05   17.68
   3 -19  -1  510.97   18.37
   3 -19  -1  550.52   15.27
   3 -19  -2  201.96   10.62
   3 -19  -2  192.03   10.97
   3 -19  -2  183.08    9.39
  -3 -19   2  200.86    9.95
   3 -19  -2  191.49   10.19
   3 -19  -3  848.85   22.98
   3 -19  -3  826.51   23.46
  -3 -19   3  904.69   22.08
   3 -19  -3  859.94   21.87
   3 -19  -3  905.15   22.92
   3 -19  -4  344.63   14.34
   3 -19  -4  351.59   14.09
   3 -19  -4  368.72   13.66
  -3 -19   4  374.86   13.36
   3 -19  -4  352.93   13.64
  -3 -19   4  381.82   15.23
  -3 -19   5  589.24   16.66
   3 -19  -5  532.67   17.70
  -3 -19   5  483.78   13.85
   3 -19  -5  563.80   16.83
   3 -19  -5  548.67   18.15
   3 -19  -5  572.70   16.20
   3 -19  -5  541.60   17.22
  -3 -19   5  606.83   19.39
  -3 -19   5  519.16   17.34
   3 -19  -6  368.02   13.97
  -3 -19   6  429.70   14.46
   3 -19  -6  388.12   13.04
   3 -19  -6  382.38   14.43
  -3 -19   6  341.94   10.96
   3 -19  -6  412.75   13.53
   3 -19  -6  367.28   13.91
  -3 -19   6  350.75   13.67
  -3 -19   6  429.33   15.87
   3 -19  -7  426.99   14.73
  -3 -19   7  411.61   14.19
   3 -19  -7  464.89   13.83
   3 -19  -7  410.93   14.21
   3 -19  -7  437.95   15.29
   3 -19  -7  478.33   14.39
   3 -19  -7  453.14   15.51
  -3 -19   7  501.80   16.87
   3 -19  -8   32.05    3.92
  -3 -19   8   42.19    4.95
   3 -19  -8   35.00    4.39
   3 -19  -8   29.96    4.10
   3 -19  -8   33.19    3.81
   3 -19  -9  346.29   12.64
   3 -19  -9  361.65   11.88
   3 -19 -10  297.85   11.55
   3 -19 -10  305.59   11.32
   3 -19 -10  322.33   10.73
   3 -19 -11  339.45   10.44
   3 -19 -11  305.41   10.57
   3 -19 -11  317.62   11.32
   3 -19 -12  258.74    8.84
   3 -19 -12  299.29    9.08
   3 -19 -13  109.61    4.86
   3 -19 -13  130.38    5.32
  -3 -21 -10  351.65    9.45
   3 -21  10  363.70    8.00
  -3 -21  -9   41.31    3.21
  -3 -21  -9   38.53    3.32
  -3 -21  -8  409.28   10.68
   3  21  -8  349.28    9.57
  -3 -21  -7   15.30    2.24
  -3 -21  -7   18.05    2.73
   3  21  -7   13.82    2.08
  -3 -21  -7   18.71    2.59
  -3 -21  -6  175.92    7.82
  -3 -21  -6  175.84    7.74
   3 -21   6  174.43    6.59
   3 -21   5   51.69    3.73
  -3 -21  -5   52.78    4.41
  -3 -21  -5   45.46    4.29
  -3 -21  -5   62.19    5.03
   3  21  -5   42.42    3.68
  -3 -21  -5   54.46    4.59
   3 -21   4  423.48   12.12
   3 -21   4  395.91   12.45
  -3 -21  -4  400.52   12.88
   3 -21   4  414.04   13.14
  -3 -21  -4  398.56   13.14
  -3 -21  -4  442.93   14.01
   3 -21   4  389.90   10.79
   3 -21   3   85.28    5.56
   3 -21   3   82.03    5.79
  -3 -21  -3   78.16    5.67
   3 -21   3   80.72    5.94
  -3 -21  -3   80.34    6.04
  -3 -21  -3   77.90    6.04
   3  21  -3   60.79    4.48
   3 -21   3   79.25    4.77
   3 -21   2  456.86   14.45
   3 -21   2  480.87   13.92
  -3 -21  -2  489.06   15.54
  -3 -21  -2  459.35   14.25
   3 -21   2  464.74   12.14
   3 -21   2  465.59   14.88
  -3 -21  -2  458.39   14.81
   3 -21   1  112.18    6.58
   3 -21   1  108.47    7.08
  -3 -21  -1  111.25    7.21
   3 -21   0  195.76    8.80
   3 -21   0  181.15    9.29
  -3 -21   0  197.33    9.56
  -3 -21   0  173.98    8.57
  -3 -21   0  202.26    9.89
   3 -21  -1   88.28    6.47
   3 -21  -1   88.41    5.85
   3 -21  -1   82.82    6.34
  -3 -21   1   88.65    6.06
  -3 -21   1   86.01    6.50
  -3 -21   2  494.87   15.59
   3 -21  -2  457.51   13.94
   3 -21  -2  455.70   14.87
  -3 -21   2  496.65   15.21
   3 -21  -2  491.30   14.22
  -3 -21   2  477.08   14.15
   3 -21  -2  461.26   14.96
  -3 -21   3   74.75    5.85
   3 -21  -3   66.94    5.49
   3 -21  -3   75.66    5.48
  -3 -21   3   73.09    5.64
   3 -21  -3   70.91    5.18
  -3 -21   3   69.56    5.15
   3 -21  -3   68.06    5.61
   3 -21  -4  459.09   13.00
  -3 -21   4  484.21   14.56
   3 -21  -4  434.07   13.88
   3 -21  -4  448.55   13.72
   3 -21  -4  423.78   13.60
  -3 -21   4  482.72   14.18
  -3 -21   5   68.63    5.19
   3 -21  -5   64.14    5.03
   3 -21  -5   62.56    4.88
   3 -21  -5   61.90    4.92
   3 -21  -6  162.78    7.43
   3 -21  -6  166.40    7.78
   3 -21  -6  152.61    7.06
   3 -21  -6  165.15    7.43
   3 -21  -7   11.43    2.06
   3 -21  -7   13.68    2.41
   3 -21  -8  463.93   12.39
   3 -21  -8  434.06   11.81
   3 -21  -9   38.22    3.25
   3 -21 -10  400.02    9.83
  -3 -23  -4  305.74    8.26
   3 -23   3  162.43    5.78
  -3 -23  -3  154.91    5.99
  -3 -23  -3  153.04    5.96
   3 -23   2  338.38    9.16
  -3 -23  -2  329.67    9.41
   3 -23   2  334.44    8.73
  -3 -23  -1   43.85    3.48
   3 -23   1   46.49    3.28
  -3 -23   0  337.88    9.23
   3 -23   0  334.64    9.51
   3 -23   0  331.00    9.27
  -3 -23   1   37.17    2.94
   3 -23  -1   42.50    3.28
   3 -23  -2  382.24    9.84
  -3 -23   2  385.92   10.01
   3 -23  -3  141.89    5.54
   3 -23  -3  134.13    5.33
  -3 -23   3  151.54    5.67
   4   0   0 8151.73   89.43
   4   0   0 7226.43   84.79
   4   0   1  173.98    6.38
   4   0  -1  164.20    4.82
   4   0   1  161.23    5.01
   4   0  -2 3345.27   38.93
   4   0   2 3279.40   36.06
   4   0   3  551.17   12.26
   4   0   3  562.05   11.43
   4   0   4  548.23   12.35
   4   0  -4  567.29   12.68
   4   0   4  526.31   10.71
   4   0   4  527.72   11.57
   4   0   5  115.89    5.38
   4   0  -5  120.75    5.53
   4   0  -5  124.48    5.70
   4   0   5  123.42    5.07
   4   0  -6 7589.76   82.19
   4   0  -6 7424.34   83.41
   4   0  -7  101.67    4.85
   4   0   7  100.44    5.18
   4   0  -7   97.51    5.34
   4   0   8 5297.35   67.49
   4   0  -8 5326.23   63.94
  -4   0  -8 5421.76   66.16
   4   0  -9  790.63   18.51
  -4   0  -9  819.28   17.10
   4   0   9  836.33   18.47
   4   0 -10    7.39    3.35
   4   0  10   14.51    2.59
   4   0 -10   10.54    2.35
  -4   0 -10   16.68    2.46
   4   0  10    6.50    2.28
   4   0 -11  341.19   17.91
  -4   0 -11  312.71    9.50
   4   0  11  427.77   13.88
  -4   0  11  346.73   13.46
   4   0  11  332.59   13.46
  -4   0 -11  416.21   12.26
   4   0 -11  372.37   12.97
  -4   0 -12 2967.67   42.06
   4   0 -12 3017.51   45.18
   4   0 -12 2258.43   53.65
   4   0  12 2385.68   44.89
  -4   0  12 2405.35   44.40
  -4   0 -12 2287.15   36.55
  -4   0 -13    7.27    1.66
   4   0 -13   15.53    2.89
   4   0 -13    6.71    3.92
   4   0 -13   13.31    2.84
  -4   0 -13   11.25    2.46
   4   0  13    4.33    2.70
   4   0 -14 3726.67   51.02
   4   0  14 3589.03   52.51
   4   0 -14 2730.49   65.49
  -4   0 -14 3012.60   48.31
   4   0 -14 3545.96   55.51
  -4   0 -14 3587.55   54.20
  -4   0 -14 4144.05   55.55
   4   0 -14 3868.11   57.51
   4   0 -14 3577.72   55.21
   4   0  14 3230.73   58.96
  -4   0  14 3256.12   57.21
  -4   0 -15  118.62    7.85
   4   0  15  126.62    9.95
  -4   0  15  143.44    9.70
   4   0 -15  140.04    8.69
   4   0  15  131.79    7.57
   4   0  16   56.57    7.00
  -4   0  16   46.23    5.88
   4   0  16   56.38    5.03
   4   0 -16   56.64    5.78
  -4   0  17  227.45   12.56
   4   0 -17  269.74   12.50
   4   0  17  239.82   14.08
   4   0 -18  839.45   22.74
   4   0  18  826.75   26.91
  -4   0  19  112.34    8.63
  -4   0 -19  112.83    7.91
   4   0 -19  115.65    7.96
   4   0  19  117.52    9.91
  -4   0  20 1476.03   32.95
  -4   0 -20 1473.09   30.49
   4   0  20 1493.78   36.30
  -4   0 -21   24.43    3.53
   4   0 -21   27.87    3.77
   4   0  21   29.71    4.82
   4   0 -21   22.24    5.44
  -4   0  21   32.70    4.43
  -4   0 -22  254.14    9.61
   4   0 -22  301.99   10.22
   4   0  22  292.19   12.80
   4   0 -22  281.34   18.14
  -4   0  22  302.95   11.81
  -4   0  23  117.43    6.39
  -4   0 -23  127.17    5.95
  -4  -2 -23   31.64    3.10
   4   2 -23   39.60    3.22
   4  -2  23   37.42    3.02
  -4  -2 -23   40.62    3.38
  -4   2  22  224.42    9.99
  -4  -2 -22  206.87    8.86
   4   2 -22  224.25    8.95
  -4  -2 -22  233.49    9.11
  -4   2  21  411.02   15.03
  -4  -2 -21  428.91   14.31
   4   2 -21  442.31   14.38
  -4  -2 -21  460.91   14.13
  -4   2  20  816.24   23.22
   4   2 -20  883.81   22.58
  -4  -2 -20  841.72   22.27
  -4  -2 -20  899.53   21.69
  -4   2  19  662.09   21.49
   4   2 -19  723.19   21.02
  -4   2  18  299.94   14.49
   4   2 -18  361.57   14.90
   4  -2  17  316.68   11.68
   4   2 -17  298.72   13.61
  -4   2  16  131.65    9.70
   4   2 -16  148.64    9.48
   4  -2  16  156.08    8.07
  -4  -2 -16  160.64    9.43
   4   2 -15  395.32   15.32
  -4   2  15  366.27   15.82
   4  -2  15  381.73   12.70
  -4  -2 -15  389.47   14.50
   4   2 -14 1402.32   30.61
  -4  -2 -14 1232.93   25.24
   4   2 -14 1360.81   29.98
  -4   2  14 1183.78   30.41
   4  -2  14 1426.87   26.60
  -4  -2 -14 1450.30   29.62
  -4  -2 -14 1413.75   27.42
   4   2 -14 1508.43   32.33
   4   2 -13 1832.94   34.65
  -4  -2 -13 1541.29   28.66
   4   2 -13 1270.83   39.45
   4   2 -13 1698.68   33.56
  -4   2  13 1422.34   33.61
  -4  -2 -13 1821.23   32.72
   4  -2  13 1736.62   29.84
  -4  -2 -13 1787.99   31.03
   4   2 -13 1837.65   35.90
   4   2 -12 1516.91   30.69
  -4  -2 -12 1605.88   27.26
   4   2 -12 1069.85   34.91
   4   2 -12 1433.03   29.03
  -4  -2 -12 1291.95   24.35
  -4   2  12 1142.35   28.65
   4   2 -11 1393.41   28.37
  -4  -2 -11 1402.49   24.74
   4   2 -11 1019.13   33.07
   4   2 -11 1325.80   26.81
  -4   2  11 1048.74   26.49
   4   2 -10  146.89    7.71
   4   2 -10  142.53    7.95
  -4  -2 -10  157.33    6.90
   4   2  -9  290.56   11.11
  -4  -2  -9  293.69    9.34
   4   2  -9  282.38   10.48
  -4  -2  -8 3044.56   40.84
   4   2  -8 2807.72   40.11
   4   2  -8 2739.30   43.87
   4  -2   8 2934.32   41.95
   4   2  -8 2680.49   42.76
   4  -2   7 2775.55   42.28
   4   2  -7 3503.20   45.00
   4   2  -7 3203.28   47.77
   4  -2   7 3397.74   44.98
   4   2  -7 3361.10   47.45
   4  -2   7 4045.25   47.96
   4   2  -6 4163.58   50.88
   4  -2   6 4088.08   49.72
   4   2  -5 2791.38   37.01
   4  -2   5 2614.27   34.67
   4   2  -4 1246.70   21.13
   4  -2   4 1258.00   18.98
   4  -2   3  847.59   13.72
   4  -2   3  864.81   13.01
   4   2  -2 2924.88   32.40
   4  -2   2 2903.31   29.72
   4  -2   2 2828.84   30.83
   4  -2   2 2859.43   34.93
   4  -2   1 2675.86   36.70
   4   2  -1 2580.89   34.04
   4  -2   1 2614.84   32.35
   4  -2   0 5046.74   58.83
   4   2   0 5156.47   61.56
   4  -2   0 5306.75   64.35
   4   2   0 5436.63   64.15
   4  -2  -1 2648.91   32.27
   4   2   1 2676.10   36.93
   4  -2  -2 2648.94   30.58
   4   2   2 2651.01   35.56
   4  -2  -3  839.43   12.51
   4   2   3  804.47   15.80
   4   2   4 1113.97   19.62
  -4  -2   4 1034.60   17.69
   4  -2  -5 2706.28   35.95
   4   2   5 2445.29   35.97
   4  -2  -5 2732.84   36.05
   4   2   5 2699.97   35.86
  -4  -2   5 2332.24   34.09
   4  -2  -6 4210.13   50.53
   4  -2  -6 3999.42   50.40
   4  -2  -7 2374.35   41.03
  -4   2  -7 3456.67   42.59
   4   2   7 2745.30   40.99
   4  -2  -7 3225.71   42.74
   4  -2  -7 3724.85   42.72
   4  -2  -8 2796.64   35.35
   4  -2  -8 2551.39   36.69
   4  -2  -9  364.46   10.88
   4  -2 -10   99.34    9.42
   4  -2 -10  117.30    6.23
  -4   2 -10   92.24    4.38
   4   2  10   93.76    6.70
  -4   2 -10  119.23    6.29
   4  -2 -11 1076.55   33.43
   4  -2 -11 1300.62   24.42
  -4   2 -11 1049.18   19.48
  -4  -2  11 1288.77   27.03
   4   2  11 1019.21   25.60
  -4   2 -11 1400.67   25.04
   4  -2 -12 1234.11   37.28
   4  -2 -12 1461.16   27.48
  -4  -2  12 1420.74   30.01
   4   2  12 1171.56   29.15
  -4   2 -12 1488.24   27.73
   4  -2 -13 1503.70   43.03
  -4  -2  13 1724.28   34.73
   4   2  13 1410.36   34.07
   4  -2 -13 1709.58   31.85
  -4   2 -13 1855.53   32.52
   4  -2 -14 1322.21   27.91
   4  -2 -14 1338.97   28.56
   4   2  14 1307.33   32.99
  -4  -2  14 1463.38   32.25
   4  -2 -14 1516.58   30.25
  -4   2 -14 1547.82   30.05
   4  -2 -15  337.01   12.90
   4  -2 -15  373.22   13.84
   4   2  15  332.86   15.98
  -4  -2  15  370.09   15.26
   4  -2 -16  160.95    8.91
   4   2  16  158.97   11.33
   4  -2 -16  158.00    9.10
  -4  -2  16  166.51   10.22
   4  -2 -17  323.81   13.23
  -4  -2  17  335.69   14.78
   4   2  17  344.02   12.85
   4  -2 -17  327.82   12.92
   4   2  17  338.01   16.95
  -4   2 -18  299.15   12.70
   4  -2 -18  328.95   13.15
  -4  -2  18  330.69   14.55
   4  -2 -18  301.78   12.32
   4   2  18  349.97   17.09
   4   2  18  328.81   12.27
   4   2  19  680.06   17.77
   4  -2 -19  699.89   19.11
  -4   2 -19  628.52   18.46
  -4  -2  19  698.96   21.08
   4   2  19  691.57   24.08
   4  -2 -19  610.53   17.65
   4   2  20  806.49   18.83
  -4  -2  20  863.32   22.65
  -4   2 -20  717.41   19.13
   4  -2 -20  837.15   20.15
   4   2  20  843.01   25.86
   4  -2 -20  738.92   18.80
  -4  -2  21  455.14   15.06
  -4   2 -21  360.03   12.04
   4  -2 -21  374.89   23.00
   4  -2 -21  339.90   18.62
   4   2  21  417.38   16.72
  -4  -2  22  259.71   10.36
   4  -2 -22  258.86   17.08
  -4   2 -22  241.54    9.23
   4   2  22  232.52   11.35
  -4   2 -23   28.74    2.43
  -4   2 -23   44.70    3.47
   4  -4  23    3.73    1.13
   4  -4  22  205.56    7.90
  -4  -4 -22  225.51    8.47
  -4   4  21  960.94   23.05
  -4  -4 -21 1001.12   21.40
   4  -4  21  939.93   24.37
  -4   4  20   33.04    4.61
  -4  -4 -20   40.20    4.38
   4  -4  20   42.38    5.53
  -4  -4 -19 2179.19   37.62
   4  -4  19 2199.81   44.03
  -4   4  18  147.78    9.80
   4  -4  18  168.45   11.23
  -4  -4 -18  166.97    8.89
  -4   4  17  157.27   10.32
   4  -4  17  197.18   12.23
   4  -4  16  689.80   20.28
   4  -4  16  680.17   23.09
   4  -4  15 1461.07   34.53
   4  -4  15 1456.22   31.31
   4  -4  15 1358.12   26.43
   4   4 -14  212.11   11.81
   4  -4  14  195.32    8.58
  -4  -4 -14  177.59    8.73
  -4   4  14  183.71   10.84
   4  -4  14  194.87    9.66
   4  -4  14  205.13   10.70
   4  -4  14  189.49   11.52
   4   4 -13 3375.48   55.63
   4  -4  13 3178.87   46.27
   4  -4  13 3373.22   56.10
   4  -4  13 3435.89   51.15
  -4  -4 -13 3167.05   47.99
  -4  -4 -12  199.16    8.07
   4   4 -12  196.23   10.67
   4  -4  12  188.30   10.58
  -4   4  12  161.49    9.71
   4   4 -12  192.95   10.06
   4   4 -11 1061.17   24.53
   4   4 -11 1124.71   26.16
  -4  -4 -11 1118.05   20.87
   4   4 -10  461.52   15.44
  -4  -4 -10  461.78   12.08
   4  -4  10  430.13   15.13
  -4  -4  -9 1119.38   19.98
   4  -4   9  957.19   23.42
   4   4  -8  448.35   11.93
   4  -4   8  503.01   12.90
   4   4  -7 4196.74   53.19
   4  -4   7 4551.20   54.91
   4   4  -6   94.38    5.10
   4   4  -6   94.86    6.10
   4  -4   6   91.08    4.66
   4  -4   5 2370.51   35.74
   4   4  -5 2505.35   39.72
   4  -4   4  314.35    9.38
   4  -4   4  334.49    7.72
   4  -4   3   67.23    3.86
   4  -4   3   71.96    4.88
   4  -4   3   68.09    2.93
   4  -4   3   63.34    3.99
   4  -4   2   87.54    5.41
   4  -4   2   76.22    4.09
   4   4  -2   80.68    4.16
   4  -4   2   75.91    2.75
   4  -4   2   83.43    4.52
   4  -4   1 3381.28   44.49
   4  -4   1 3353.37   39.17
   4  -4   0   19.25    2.79
   4  -4   0   16.80    2.06
   4  -4   0   12.30    1.08
   4   4   0   16.88    2.07
   4  -4   0   12.36    0.82
   4  -4   0   21.40    2.46
   4  -4  -1 3029.10   33.94
   4   4   1 3424.96   40.84
   4  -4  -1 2820.40   32.27
   4  -4  -1 3238.78   43.79
   4  -4  -2  117.25    5.01
   4  -4  -2  119.79    6.26
   4  -4  -2  132.85    5.83
  -4  -4   2   97.83    4.70
   4   4   2  121.68    5.43
   4  -4  -2  103.17    2.76
   4  -4  -3   52.32    4.24
   4  -4  -3   59.85    3.59
   4  -4  -3   62.82    4.11
   4  -4  -3   56.42    2.00
  -4  -4   3   52.64    3.50
   4   4   3   60.53    4.02
   4  -4  -4  278.84    9.95
   4  -4  -4  319.09    8.65
   4  -4  -4  359.87    9.87
   4  -4  -4  283.66    5.59
   4  -4  -4  304.11    7.98
   4   4   4  339.10   10.17
  -4  -4   4  293.57    8.65
  -4  -4   5 2445.92   35.35
   4  -4  -5 2508.42   34.21
   4  -4  -6   91.25    5.39
   4  -4  -6  123.03    5.57
  -4   4  -6  113.23    5.15
   4   4   6  102.27    5.32
   4  -4  -6  111.39    5.01
   4   4   6  124.83    6.03
   4   4   6  116.87    6.31
  -4  -4   6  114.78    5.55
   4   4   7 3843.07   51.44
   4  -4  -7 3967.66   48.55
  -4  -4   7 3729.79   49.87
   4  -4  -7 4418.98   49.95
   4   4   7 3343.24   48.45
  -4   4  -7 4053.51   49.54
  -4   4  -8  438.06   11.69
   4   4   8  446.43   13.09
  -4  -4   8  435.15   12.10
   4  -4  -8  417.72   11.00
  -4  -4   9  916.73   19.47
   4  -4  -9  889.38   18.18
   4  -4  -9  876.80   27.94
  -4   4  -9  924.06   19.19
   4  -4 -10  454.55   20.38
   4  -4 -10  463.11   12.68
  -4  -4  10  484.25   14.58
   4   4  10  521.30   15.56
  -4   4 -10  497.10   13.65
   4  -4 -11  980.74   31.87
   4  -4 -11  992.63   20.81
  -4  -4  11 1067.20   23.76
  -4   4 -11 1081.09   22.31
   4   4  12  180.23    9.96
   4  -4 -12  156.25    7.73
   4   4  12  127.57    8.91
  -4  -4  12  185.01    9.46
   4  -4 -12  151.17   12.78
   4  -4 -13 2889.86   48.93
   4   4  13 3726.85   56.86
  -4  -4  13 3532.49   52.94
   4   4  13 2662.96   52.56
   4  -4 -13 3258.37   49.14
   4   4  13 3135.02   50.51
   4  -4 -14  165.87    8.78
  -4  -4  14  174.48    9.08
  -4   4 -14  172.31    9.11
   4  -4 -14  156.11    8.84
   4   4  14  142.42   10.21
   4  -4 -14  170.16    8.57
   4   4  14  165.21    9.11
  -4  -4  14  194.12   10.23
   4  -4 -15 1241.19   28.06
   4   4  15 1223.53   32.55
   4  -4 -15 1234.37   26.63
   4   4  15 1365.71   29.03
  -4  -4  15 1428.31   30.64
   4  -4 -16  622.05   18.95
   4   4  16  628.26   22.99
  -4   4 -16  583.55   17.83
   4  -4 -16  650.11   18.20
   4   4  16  683.56   19.26
  -4  -4  16  729.99   20.98
   4  -4 -17  164.30    9.42
   4   4  17  177.56   12.22
  -4   4 -17  166.01    9.06
   4  -4 -17  191.65    9.39
   4   4  17  182.26    9.43
  -4  -4  17  185.28   10.33
  -4  -4  18  153.72    9.32
   4  -4 -18  106.90   13.11
   4   4  18  139.40   10.75
   4  -4 -18  124.19    8.12
   4   4  18  154.47    8.44
  -4   4 -18  121.16    7.57
   4  -4 -18  148.02    8.15
  -4  -4  19 2209.74   38.83
   4  -4 -19 1518.06   48.27
   4   4  19 2037.19   43.42
   4  -4 -19 1970.91   36.04
   4   4  19 2159.70   35.67
  -4   4 -19 1700.99   33.22
  -4  -4  20   38.01    4.50
   4  -4 -20   30.52    6.84
   4  -4 -20   39.92    8.79
   4   4  20   36.71    5.39
   4  -4 -20   32.12    3.97
   4   4  20   38.42    4.02
  -4   4 -20   31.74    3.68
   4  -4 -21  771.65   27.26
   4  -4 -21  929.53   34.79
  -4  -4  21 1047.25   21.93
  -4   4 -21  678.22   16.46
   4   4  21  942.55   24.42
  -4   4 -22  200.14    7.74
  -4  -4  22  190.41    8.91
  -4  -4  23    5.42    1.59
  -4   4 -23    5.11    1.27
  -4  -6 -22  151.82    6.86
   4   6 -22  152.26    6.46
   4  -6  22  132.23    5.80
   4   6 -21  428.28   13.14
  -4  -6 -21  462.07   14.01
   4  -6  21  409.37   12.19
  -4  -6 -21  448.23   12.56
   4  -6  21  429.40   14.23
  -4  -6 -20  724.40   17.81
   4  -6  20  716.11   20.39
   4   6 -20  707.34   19.24
  -4  -6 -19 1045.77   22.99
   4  -6  19 1060.91   26.85
   4   6 -19 1051.40   25.47
  -4  -6 -18  410.78   13.87
   4  -6  18  414.38   16.80
   4   6 -18  384.81   14.14
   4   6 -18  400.27   15.63
  -4   6  17  100.46    7.71
   4   6 -17  124.74    8.96
  -4  -6 -17  112.80    7.24
   4  -6  17  112.48    8.92
   4  -6  17  121.01    8.20
  -4  -6 -16  277.21   11.50
   4  -6  16  311.04   14.83
   4  -6  16  333.76   13.91
   4  -6  16  283.52   11.56
  -4   6  16  234.95   11.99
  -4  -6 -16  329.71   14.06
   4   6 -16  300.23   13.90
   4  -6  15  456.87   15.44
   4  -6  15  517.88   17.77
  -4  -6 -15  482.14   15.11
   4  -6  15  507.28   19.14
  -4  -6 -15  503.97   17.52
   4   6 -15  492.75   17.99
   4  -6  14 1073.89   25.28
   4   6 -14 1084.21   27.66
   4  -6  14 1142.25   29.20
   4  -6  14 1101.71   27.43
  -4  -6 -13 1829.58   34.72
   4  -6  13 1789.65   34.16
  -4  -6 -13 1655.62   31.80
   4   6 -13 1727.13   35.96
   4   6 -13 1665.22   37.39
   4  -6  13 1834.19   36.29
   4  -6  13 1833.63   38.02
   4   6 -12  831.90   22.95
   4  -6  12  875.82   21.96
   4  -6  12  906.58   24.32
   4  -6  12  861.17   23.05
  -4  -6 -12  882.38   21.81
   4  -6  11 1135.77   26.89
  -4   6  11  968.13   24.26
   4   6 -10  240.82   11.72
   4  -6  10  235.47   11.14
   4  -6   9  506.41   16.21
   4   6  -9  495.99   16.61
  -4  -6  -9  529.60   12.17
  -4  -6  -8 1999.94   29.35
   4   6  -8 2005.23   32.18
   4   6  -7 2250.16   41.09
   4  -6   7 2800.25   41.03
   4   6  -6 1780.78   32.52
   4  -6   6 1443.64   26.03
   4  -6   5 2561.21   37.51
   4   6  -5 2770.55   42.78
   4  -6   5 3056.88   42.20
   4  -6   5 2300.21   36.31
   4  -6   4  613.48   14.20
   4  -6   4  565.35   13.59
   4  -6   3  226.39    8.11
   4  -6   3  201.97    7.47
   4  -6   3  227.10    9.07
   4   6  -3  230.28    7.73
   4  -6   2 1397.59   23.50
   4   6  -2 1416.70   22.86
   4  -6   1 2889.26   39.64
   4   6  -1 2831.59   38.66
   4  -6   0 2908.24   40.99
   4  -6   0 2792.70   43.63
   4  -6  -1 2473.27   40.40
   4   6   1 2961.09   39.66
   4  -6  -2 1485.48   23.98
   4   6   2 1377.54   23.67
  -4   6  -3  236.11    6.83
   4  -6  -3  268.63    9.00
   4  -6  -3  249.45    8.06
   4  -6  -3  211.28    8.96
  -4  -6   3  234.06    8.29
   4   6   3  257.09    9.16
  -4   6  -4  605.15   12.48
   4  -6  -4  680.94   15.06
   4   6   4  689.29   16.44
   4  -6  -4  620.61   11.81
  -4  -6   4  593.43   14.19
   4  -6  -4  612.67   13.66
  -4   6  -5 2834.22   37.79
   4  -6  -5 2844.17   36.50
  -4  -6   5 2807.57   40.41
   4   6   5 2851.10   43.02
   4  -6  -5 2895.82   38.93
  -4   6  -6 1746.96   27.33
   4  -6  -6 1737.89   25.90
   4   6   6 1874.78   30.76
   4   6   6 1845.83   32.21
  -4  -6   6 1834.69   29.84
   4  -6  -6 1843.94   27.82
  -4   6  -7 2429.51   36.13
   4  -6  -7 2459.65   34.42
  -4  -6   7 2475.10   38.46
   4   6   7 2509.61   39.49
   4  -6  -8 2072.51   44.73
  -4   6  -8 1829.82   30.49
   4   6   8 2057.28   34.75
  -4  -6   8 1870.52   32.65
   4  -6  -8 1882.24   29.08
  -4   6  -9  483.89   13.63
   4  -6  -9  536.23   22.11
   4   6   9  556.85   16.51
   4  -6  -9  513.24   12.89
  -4  -6   9  548.72   15.36
  -4  -6   9  574.78   14.89
   4   6  10  212.66   10.32
  -4   6 -10  192.86    8.59
  -4  -6  10  226.89    9.39
   4  -6 -10  193.77    7.88
  -4  -6  10  205.61    9.40
   4   6  11 1272.87   28.32
  -4  -6  11 1205.68   25.51
   4  -6 -11 1117.99   22.47
  -4  -6  11 1293.59   25.41
  -4   6 -11 1177.55   24.37
  -4   6 -12  838.84   20.62
   4   6  12  849.07   22.48
  -4  -6  12  900.76   21.87
   4  -6 -12  844.84   19.36
  -4  -6  12  582.67   22.49
   4  -6 -12  784.18   20.82
   4   6  12  670.86   21.57
   4  -6 -12  787.74   19.84
   4   6  12  993.45   25.01
  -4  -6  12  986.24   22.04
  -4   6 -13 1894.97   34.94
   4   6  13 1873.79   37.22
  -4  -6  13 1992.66   36.45
   4  -6 -13 1931.70   33.45
  -4  -6  13 2180.06   36.47
   4  -6 -13 1842.27   34.08
  -4  -6  13 1340.03   36.86
   4  -6 -13 1833.28   35.58
   4   6  13 1558.61   37.02
   4   6  13 2231.16   41.66
   4  -6 -14  936.22   22.73
   4  -6 -14  949.44   24.27
   4  -6 -15  457.58   16.23
   4   6  15  426.40   18.34
   4  -6 -15  463.99   15.22
   4   6  15  493.87   16.88
   4  -6 -15  382.57   24.66
  -4  -6  15  539.18   16.78
   4   6  16  227.70   13.49
   4  -6 -16  238.63   11.56
   4  -6 -16  242.46   10.77
   4   6  16  258.66   11.81
   4  -6 -16  212.59   18.50
   4   6  17  100.56    8.92
   4  -6 -17  102.85    7.58
   4  -6 -17   95.76    6.65
   4  -6 -17   95.83   13.71
   4  -6 -17   67.66   10.59
   4   6  17  131.14    8.20
  -4  -6  17  117.95    7.77
   4   6  18  349.23   16.17
   4  -6 -18  339.43   13.41
   4  -6 -18  321.36   23.57
   4  -6 -18  292.84   20.21
   4   6  18  384.30   13.70
  -4  -6  18  399.48   13.98
   4   6  19  981.51   26.95
   4  -6 -19  980.61   23.38
   4  -6 -19  911.67   38.31
   4  -6 -19  794.78   32.14
  -4  -6  19 1123.46   24.00
   4   6  19 1079.41   23.11
   4   6  20  694.46   16.88
  -4  -6  20  656.08   19.87
   4  -6 -20  662.22   30.07
   4  -6 -20  582.61   24.72
  -4  -6  20  745.30   17.97
   4   6  20  661.56   20.99
  -4  -6  21  433.75   14.64
   4  -6 -21  478.67   23.02
   4   6  21  472.98   12.30
  -4   6 -22  133.10    5.53
  -4  -6  22  142.92    7.01
   4   8 -21   34.81    3.31
   4  -8  21   37.46    3.33
   4   8 -20 1193.95   24.13
   4  -8  20 1143.34   23.13
   4   8 -19   53.30    4.99
   4   8 -19   53.18    5.18
   4  -8  19   57.72    5.05
   4   8 -18  599.93   18.54
   4  -8  18  615.38   17.71
   4   8 -18  599.21   18.18
   4  -8  18  646.02   17.86
   4  -8  18  596.40   18.75
   4  -8  17  177.43    8.43
  -4  -8 -17  167.75   16.19
  -4  -8 -17  184.65    9.07
   4  -8  17  204.50   10.34
   4  -8  17  204.46   11.08
   4   8 -17  179.81   10.15
   4   8 -17  190.69   10.60
   4  -8  16  114.27    7.22
  -4  -8 -16   94.88   13.02
   4  -8  16  139.11    9.42
  -4  -8 -16  123.26    7.47
   4  -8  16  136.64    8.80
  -4  -8 -16  148.70    9.08
   4   8 -16  115.45    8.54
   4  -8  15  139.74    8.32
  -4  -8 -15  135.39    7.83
   4  -8  15  138.57    9.51
   4  -8  15  146.75    9.31
  -4  -8 -15  158.41    9.45
   4   8 -15  135.62    9.40
   4  -8  14 2175.06   40.01
  -4  -8 -14 2155.77   37.43
   4  -8  14 2348.12   43.27
   4  -8  14 2358.80   44.46
  -4  -8 -14 2391.16   42.06
   4   8 -14 2184.42   42.93
  -4  -8 -13   61.98    5.07
   4  -8  13   58.86    6.33
   4  -8  13   52.02    5.82
   4   8 -13   56.00    6.17
  -4  -8 -13   60.28    5.85
   4  -8  13   51.08    5.43
   4  -8  12 2493.40   43.54
   4  -8  12 2552.02   46.28
   4  -8  12 2431.31   45.14
   4   8 -12 2394.60   45.49
   4   8 -12 2310.44   47.07
   4  -8  11  325.80   13.74
   4  -8  11  285.79   12.88
   4   8 -11  296.72   13.26
   4   8 -11  271.80   13.60
   4  -8  11  308.89   12.48
  -4  -8 -11  317.24   12.40
   4  -8  10  154.26    9.07
   4   8 -10  124.85    8.89
   4  -8   9  505.36   16.38
   4   8  -9  479.06   17.17
   4  -8   8 3396.56   50.69
   4   8  -8 3267.02   53.09
  -4  -8  -7   87.75   10.79
   4  -8   7  108.86    5.93
   4  -8   6 3623.64   53.28
   4   8  -6 4662.84   63.05
   4  -8   5  218.19    8.48
   4   8  -5  229.66    8.60
   4  -8   4  852.88   18.69
   4   8  -4 1019.95   19.76
   4  -8   3  839.43   20.24
   4   8  -3  774.95   16.56
   4  -8   2 2723.93   44.38
   4   8  -2 2840.13   39.38
   4  -8   1  209.80    8.11
   4   8  -1  224.18    8.11
   4  -8   0 4771.11   68.17
   4  -8   0 4631.28   62.91
   4  -8  -1  205.36    9.72
  -4   8  -1  189.18    5.61
   4  -8  -2 2544.21   43.93
  -4   8  -2 2654.99   35.53
   4  -8  -3  648.33   18.45
  -4   8  -3  674.98   13.37
   4  -8  -4  804.96   17.31
  -4   8  -4  779.38   15.19
  -4  -8   5  201.53    8.71
   4   8   5  205.57    9.54
  -4   8  -5  187.11    6.84
   4  -8  -5  180.34    7.57
   4  -8  -6 4899.38   79.52
  -4  -8   6 4434.35   60.81
   4   8   6 4669.15   62.78
   4   8   6 4577.97   63.78
  -4   8  -6 3988.24   55.82
   4  -8  -6 4284.57   57.89
   4  -8  -7  118.77   11.08
   4  -8  -7  118.01    5.11
  -4  -8   7  119.16    6.97
   4   8   7  123.65    7.39
  -4   8  -7  115.46    5.91
   4  -8  -7  129.99    6.37
   4  -8  -8 3450.93   69.39
   4   8   8 3738.13   54.64
  -4  -8   8 3577.06   52.73
   4  -8  -8 3342.30   45.75
  -4   8  -8 3211.88   48.00
   4  -8  -8 3567.06   48.31
   4  -8  -9  442.68   11.64
  -4  -8   9  479.10   15.12
   4  -8  -9  421.52   22.26
  -4   8  -9  423.32   12.93
   4   8   9  477.85   16.04
  -4   8 -10  103.33    6.43
   4   8  10  140.70    8.81
   4  -8 -10  106.70    5.77
  -4  -8  10  129.35    7.85
   4  -8 -11  303.92   12.53
   4  -8 -11  317.60   12.26
   4   8  11  336.82   14.15
  -4   8 -11  265.98   10.92
   4   8  11  311.54   14.05
   4  -8 -11  314.48   10.42
  -4  -8  11  318.59   12.75
   4  -8 -11  301.21   14.18
   4  -8 -12 2105.77   58.49
   4  -8 -12 2243.53   45.06
   4   8  12 2319.43   44.04
  -4  -8  12 2447.32   42.12
   4  -8 -12 2163.16   36.55
   4  -8 -12 2315.77   41.57
   4  -8 -12 2303.68   40.39
   4   8  12 2608.50   46.06
  -4  -8  12 2666.07   39.48
   4  -8 -13   51.29   10.30
   4  -8 -13   46.54    9.14
   4  -8 -13   51.29    5.48
   4  -8 -13   47.26    4.96
   4   8  13   44.69    5.51
  -4  -8  13   53.67    4.79
  -4  -8  13   32.15    5.87
   4  -8 -14 2156.41   63.78
   4  -8 -14 1873.12   56.69
   4  -8 -14 2056.52   39.39
   4  -8 -14 2036.59   37.81
   4   8  14 2167.70   41.76
  -4  -8  14 2332.96   37.33
   4  -8 -15  120.99   15.23
   4  -8 -15  119.92   14.05
   4  -8 -15  123.97    8.46
   4  -8 -15  121.00    7.86
   4   8  15  141.77    9.27
  -4  -8  15  147.62    8.01
  -4  -8  15   97.10    8.96
   4  -8 -16  126.50   13.97
   4  -8 -16  100.37    7.52
   4  -8 -16  105.99    7.23
   4   8  16  112.79    8.01
  -4  -8  16  121.27    7.20
  -4  -8  16   83.73    7.93
  -4  -8  17  203.44    9.12
   4   8  17  190.37    9.90
   4  -8 -17  179.50    9.78
   4  -8 -17  175.76    9.04
  -4  -8  18  625.11   20.30
   4   8  18  691.76   18.41
   4  -8 -18  661.95   18.66
   4  -8 -18  641.70   17.27
  -4  -8  19   58.36    5.95
   4   8  19   58.73    4.86
   4  -8 -19   52.19    7.89
   4  -8 -19   61.68    9.75
   4  -8 -19   51.79    4.49
   4   8  20 1219.81   22.46
   4  -8 -20 1123.22   32.40
   4  -8 -20 1274.58   38.61
  -4  -8  20 1137.88   25.62
  -4  -8  21   34.86    3.72
  -4 -10 -21  106.50    4.63
   4 -10  21   95.00    4.14
   4  10 -20  518.06   12.31
   4 -10  20  543.50   12.96
   4 -10  19  493.93   13.68
   4  10 -19  503.34   13.58
   4 -10  18  222.79    9.42
   4 -10  18  187.83    8.08
   4 -10  18  176.67    7.16
   4  10 -18  222.88   10.33
   4 -10  18  198.83    9.11
   4  10 -18  201.24    9.23
  -4 -10 -18  180.88   14.19
   4 -10  17  311.04   12.07
   4 -10  17  256.07    9.69
   4 -10  17  260.41   11.25
   4  10 -17  293.59   12.73
  -4 -10 -17  270.97   19.06
   4  10 -17  276.87   11.63
   4 -10  16   52.02    5.37
   4 -10  16   47.92    4.63
  -4 -10 -16   34.46    8.02
   4  10 -16   51.98    5.47
   4  10 -16   54.65    5.89
  -4 -10 -16   52.52    5.12
   4 -10  16   43.83    4.94
   4 -10  15  171.36    9.65
   4 -10  15  169.05    8.93
   4  10 -15  170.54   10.43
  -4 -10 -15  186.21    9.57
   4 -10  15  179.81   10.12
  -4 -10 -15  142.44   15.79
   4  10 -15  161.42    9.62
   4 -10  14 1191.31   26.57
  -4 -10 -14 1215.90   26.92
   4 -10  14 1184.07   28.52
  -4 -10 -14 1049.83   43.09
   4  10 -14 1083.93   27.68
   4 -10  13  902.63   23.16
  -4 -10 -13  919.30   22.75
   4 -10  13  902.04   24.60
   4  10 -13  878.14   24.23
   4 -10  12 1088.95   26.36
   4 -10  12 1083.76   26.06
   4 -10  12 1127.32   27.95
   4  10 -12 1042.67   26.98
   4 -10  11  921.74   23.64
   4 -10  11  917.75   23.46
  -4 -10 -11  981.94   22.67
   4 -10  11  905.95   24.57
   4  10 -11  894.38   24.34
   4  10 -10   83.27    7.75
  -4 -10 -10   86.45    6.27
   4 -10  10   91.56    6.88
   4 -10  10   87.25    6.69
   4 -10  10  101.40    7.67
   4  10 -10   77.05    6.74
   4  10  -9  496.42   18.53
  -4 -10  -9  546.02   15.60
  -4 -10  -9  373.49   24.39
   4 -10   9  478.59   16.78
   4 -10   9  481.34   15.79
   4  10  -9  449.89   16.20
   4 -10   9  484.14   15.81
   4 -10   9  431.46   14.14
   4  10  -8 1344.82   26.45
   4  10  -8 1306.89   31.17
  -4 -10  -7  836.64   34.49
   4 -10   7  817.79   20.15
   4 -10   6 2641.92   43.14
   4 -10   6 2642.26   45.32
   4 -10   5 1564.37   34.49
   4 -10   5 1120.90   23.72
   4 -10   5 1153.41   25.74
   4  10  -5 1356.39   24.98
  -4 -10  -5  929.80   34.76
   4 -10   4  788.73   19.01
   4 -10   4  798.03   20.73
  -4 -10  -3  434.85   21.07
   4  10  -3  611.60   14.94
   4 -10   3  525.25   14.68
   4 -10   3  532.65   16.07
   4 -10   3  681.81   21.77
   4 -10   3  469.56   16.37
  -4 -10  -2 1171.94   35.72
   4  10  -2 1692.95   27.72
   4 -10   2 1451.95   27.29
   4 -10   2 1484.19   29.51
   4 -10   2 1772.36   37.33
   4 -10   2 1377.95   30.52
   4  10  -1 1087.96   21.53
   4 -10   1 1048.40   24.85
   4 -10   1 1010.37   21.41
   4 -10   1 1033.70   23.38
   4  10   0 3874.26   52.14
   4 -10   0 3516.09   56.11
   4 -10   0 3472.90   51.35
   4 -10   0 3665.99   54.53
   4 -10   0 3760.08   62.43
   4  10   1 1151.57   23.35
   4 -10  -1 1125.78   29.87
   4  10   2 1472.96   27.75
   4 -10  -2 1386.32   26.18
   4 -10  -2 1456.65   28.58
   4 -10  -2 1445.83   34.25
   4 -10  -2 1362.69   29.70
   4  10   3  601.71   16.62
   4 -10  -3  575.29   15.17
   4 -10  -3  581.53   16.64
   4 -10  -3  556.99   20.34
   4  10   4  960.19   22.25
   4 -10  -4  810.68   25.39
   4 -10  -4  853.12   19.44
   4 -10  -4  908.17   21.56
   4  10   5 1403.23   28.58
   4 -10  -5 1734.29   42.63
   4 -10  -5 1648.12   41.17
   4 -10  -5 1140.37   31.31
   4 -10  -5 1249.10   25.04
   4 -10  -5 1292.24   27.17
   4  10   6 3314.16   48.80
   4 -10  -6 4024.38   70.78
   4 -10  -6 3423.89   64.76
   4 -10  -6 2967.88   43.84
   4 -10  -6 2991.81   46.22
   4 -10  -6 2282.87   49.78
  -4  10  -6 2459.60   39.52
   4  10   7 1116.30   25.18
   4 -10  -7  749.41   24.73
   4 -10  -7 1066.21   21.81
   4 -10  -7 1082.06   23.61
  -4  10  -7  823.39   18.75
   4 -10  -7 1349.01   39.86
   4 -10  -7 1145.34   36.31
   4 -10  -8 1552.94   45.04
   4 -10  -8 1362.49   40.82
  -4  10  -8  999.93   22.18
   4 -10  -8 1236.68   26.84
   4 -10  -8 1295.29   26.56
   4 -10  -8 1266.48   24.52
   4  10   8 1367.71   29.06
   4 -10  -8 1230.44   29.17
   4 -10  -9  515.32   25.44
   4 -10  -9  484.74   15.88
   4 -10  -9  434.02   15.29
   4  10   9  507.38   17.28
   4  10   9  510.12   19.15
   4 -10  -9  475.27   17.75
   4 -10 -10   85.28   11.69
   4 -10 -10   60.81    9.54
   4  10  10   70.47    6.54
   4 -10 -10   67.59    6.98
   4  10  10   79.57    7.69
   4 -10 -10   70.09    6.05
   4 -10 -11  880.53   26.19
   4  10  11  958.60   27.31
   4 -10 -11  945.39   24.07
   4 -10 -11  939.11   23.43
  -4 -10  12  771.24   23.54
   4 -10 -12 1012.53   38.71
   4 -10 -12 1176.72   43.66
   4 -10 -12  974.42   27.90
   4  10  12 1039.76   28.11
  -4 -10  12  688.80   26.88
   4 -10 -12 1025.98   25.33
   4 -10 -12 1007.61   24.51
  -4 -10  13  830.11   24.49
   4 -10 -13 1097.34   43.09
   4 -10 -13  990.80   38.61
   4 -10 -13  932.13   27.06
  -4 -10  13  723.01   27.00
   4 -10 -13  991.60   25.14
   4 -10 -13  959.53   24.11
   4  10  13 1010.85   27.30
  -4 -10  14  942.06   26.62
   4  10  14 1159.17   28.58
  -4 -10  14  841.55   28.59
   4 -10 -14 1161.81   27.32
   4 -10 -14 1230.66   46.07
   4 -10 -14 1095.32   40.62
   4 -10 -14 1104.31   25.89
   4  10  15  190.97   10.64
  -4 -10  15  143.91   10.67
  -4 -10  15  171.52   10.51
   4 -10 -15  215.44   18.95
   4 -10 -15  178.87   16.01
   4 -10 -15  183.16    9.72
   4  10  16   53.50    5.57
  -4 -10  16   38.90    5.58
  -4 -10  16   48.52    5.75
   4 -10 -16   47.01    8.73
   4 -10 -16   62.72   10.67
   4 -10 -16   50.99    5.11
   4  10  17  312.18   12.11
  -4 -10  17  246.74   12.19
  -4 -10  17  269.93   12.64
   4 -10 -17  293.78   11.56
   4 -10 -17  287.54   18.55
   4 -10 -17  331.70   21.72
   4 -10 -18  184.81   13.61
   4  10  18  193.22    8.63
  -4 -10  18  177.86    9.61
   4 -10 -18  173.83    8.34
  -4 -10  19  473.35   14.76
   4 -10 -19  494.87   13.46
   4  10  20  514.18   11.25
  -4 -10  20  501.76   13.31
   4  12 -19  702.83   13.24
   4 -12  19  882.75   16.30
   4  12 -19  959.21   18.51
   4 -12  19  717.76   13.15
   4  12 -18   81.64    4.56
   4 -12  18   82.44    4.61
   4  12 -18   90.96    6.10
   4 -12  18   89.83    5.42
   4 -12  17  185.82    8.47
   4  12 -17  164.58    7.40
  -4 -12 -17  195.14   13.66
   4 -12  17  169.77    7.11
   4 -12  17  176.70    7.65
   4 -12  17  202.98    8.83
   4  12 -17  197.09    9.77
   4  12 -16  199.93    8.87
  -4 -12 -16  218.96   16.11
   4 -12  16  210.39    8.71
   4 -12  16  206.88    9.06
   4 -12  16  209.10    9.65
   4 -12  16  234.91   10.25
   4  12 -15  417.08   13.97
  -4 -12 -15  459.48   25.05
   4 -12  15  447.07   14.50
   4 -12  15  485.18   14.54
   4 -12  15  488.70   15.99
   4 -12  15  440.79   15.04
  -4 -12 -14  223.81   18.50
   4 -12  14  237.64   10.57
   4 -12  14  244.25   11.65
   4  12 -14  227.01   10.52
   4  12 -14  236.42   12.31
  -4 -12 -14  234.92    9.76
   4  12 -13 1902.87   39.83
  -4 -12 -13 1882.06   33.31
   4 -12  13 1960.29   35.99
   4  12 -13 1727.87   34.85
  -4 -12 -13 1683.92   53.56
   4 -12  13 2031.80   38.51
   4  12 -12   77.65    7.53
   4  12 -12   65.55    6.03
  -4 -12 -12   65.21    5.32
   4 -12  12   72.66    6.20
   4 -12  12   73.08    6.81
  -4 -12 -12   69.59   11.37
   4  12 -11  811.67   24.40
   4 -12  11  782.03   21.81
   4  12 -11  730.10   20.93
  -4 -12 -11  808.20   19.47
   4 -12  11  797.40   21.35
   4 -12  11  820.36   23.11
  -4 -12 -10  202.17    9.06
  -4 -12 -10  173.11   16.81
   4 -12  10  196.37   10.47
   4  12 -10  218.20   12.25
   4 -12  10  206.88   10.27
   4  12 -10  180.52    9.85
  -4 -12  -9  264.97   10.31
  -4 -12  -9  231.13   19.10
   4 -12   9  243.72   11.63
   4  12  -9  270.52   13.54
   4  12  -9  230.39   10.97
   4 -12   9  247.91   10.35
   4  12  -8  188.74    9.09
   4  12  -8  192.28   11.31
  -4 -12  -8  201.23    8.79
  -4 -12  -8  152.93   15.22
   4 -12   8  179.26    9.77
   4  12  -8  171.00    9.26
   4 -12   8  163.55    8.54
   4 -12   8  209.46   10.06
  -4 -12  -7 2005.94   58.28
   4 -12   7 2585.68   44.09
   4 -12   7 3288.03   55.96
  -4 -12  -7 1882.75   37.91
   4 -12   7 2388.08   41.35
   4 -12   7 2167.79   41.94
   4 -12   7 2593.13   43.15
   4 -12   7 2861.19   48.36
   4 -12   7 3113.94   49.10
   4  12  -7 2673.31   48.29
  -4 -12  -7 2673.24   40.44
   4  12  -7 2608.16   41.84
   4  12  -7 2239.74   41.49
   4 -12   7 3022.43   49.09
   4 -12   7 3019.77   47.06
  -4 -12  -6    5.38    4.47
   4 -12   6    6.88    2.37
   4 -12   6   18.96    3.27
   4 -12   6    7.73    2.21
   4 -12   6    6.57    2.58
   4 -12   6    8.83    2.90
   4  12  -6    8.10    2.87
   4 -12   6    9.05    3.09
   4 -12   6    8.39    2.27
   4 -12   6   13.18    3.10
  -4 -12  -6   14.37    2.60
   4 -12   6   11.34    2.59
   4 -12   6    7.37    2.76
   4 -12   6    8.74    2.96
   4 -12   6   11.29    3.84
   4  12  -6    7.75    2.07
   4  12  -5 1723.07   30.63
   4  12  -5 1821.19   36.75
  -4 -12  -5 1418.51   29.33
   4 -12   5 1804.81   32.65
   4 -12   5 2022.40   43.82
  -4 -12  -5 1409.97   45.06
   4 -12   5 1826.11   33.58
   4 -12   5 1539.36   30.62
   4 -12   5 1621.19   33.37
   4 -12   5 1867.41   32.84
   4  12  -4  161.70    7.76
   4 -12   4  152.45    8.15
   4 -12   4  158.54    9.13
  -4 -12  -4  141.11   13.04
   4 -12   4  150.37    9.62
   4  12  -3   92.25    5.83
   4 -12   3   93.13    6.34
   4 -12   3  102.16    7.40
  -4 -12  -3  106.45   11.03
   4 -12   3   91.29    7.59
   4  12  -2  131.96    6.92
   4 -12   2  114.37    7.03
   4 -12   2  122.80    8.06
   4 -12   2  144.62   10.96
  -4 -12  -2  115.28   11.25
   4 -12   2  119.08    8.61
   4  12  -1 1862.99   32.03
   4 -12   1 1836.41   33.61
   4 -12   1 1926.81   36.55
   4 -12   1 1884.77   38.11
   4 -12   0   14.44    4.55
   4 -12   0   19.22    3.86
   4 -12   0   17.72    3.12
   4 -12   0   20.13    3.72
   4  12   0   10.35    2.31
   4 -12  -1 1794.58   41.55
   4  12   1 1672.59   30.88
   4 -12  -2  101.94    7.89
   4 -12  -2   86.89    8.81
   4 -12  -2  100.67    6.55
   4 -12  -2  100.93    7.28
   4  12   2  100.36    6.49
   4 -12  -3   77.81    6.91
   4  12   3   66.07    5.45
   4 -12  -3   65.93    5.30
   4 -12  -3   61.21    7.54
   4 -12  -3   72.60    6.22
   4 -12  -4  198.52   10.90
   4 -12  -4  192.05    9.06
   4 -12  -4  206.62   10.35
   4 -12  -4  174.67   12.34
  -4 -12   4  220.54    9.39
   4  12   5 1813.81   39.87
   4 -12  -5 1743.51   35.17
  -4 -12   5 1575.08   29.93
   4 -12  -5 1745.82   34.93
   4 -12  -5 1565.99   30.61
   4 -12  -5 1655.54   33.59
   4 -12  -5 1427.12   38.08
   4  12   5 1729.46   32.90
   4  12   6    8.14    2.34
   4 -12  -6   11.67    3.12
   4 -12  -6   18.14    3.82
   4 -12  -6    6.60    2.26
   4  12   6    8.37    3.25
   4 -12  -6    4.38    3.05
   4 -12  -6    8.07    4.18
   4 -12  -6   31.17    3.74
   4 -12  -6   36.12    4.50
  -4 -12   6    7.27    1.98
   4 -12  -6    7.66    2.79
   4 -12  -7 2169.79   41.39
   4  12   7 2473.32   48.56
   4 -12  -7 2714.88   38.87
   4  12   7 2124.72   39.97
  -4 -12   7 2427.81   40.62
   4 -12  -7 2316.39   40.87
   4 -12  -7 2033.98   37.08
   4 -12  -7 2546.04   58.67
   4 -12  -7 1553.30   41.69
   4 -12  -7 2851.15   61.14
  -4 -12   7 2078.34   36.41
   4 -12  -7 2245.72   41.23
   4 -12  -8  238.46   11.50
   4  12   8  248.86   13.87
   4 -12  -8  216.64   11.22
   4 -12  -8  214.25   11.93
   4 -12  -8  258.38   11.39
   4 -12  -8  299.74   18.05
   4 -12  -8  242.38   17.37
   4 -12  -8  282.64   19.17
   4 -12  -9  168.67    9.87
   4 -12  -9  211.12   16.71
   4 -12  -9  210.42   15.81
   4 -12  -9  215.05   17.12
   4  12   9  200.84   12.45
   4 -12  -9  172.72   10.99
   4 -12  -9  182.41   10.15
   4 -12 -10  200.72   10.73
   4 -12 -10  217.76   12.48
   4 -12 -10  238.36   18.13
   4 -12 -10  261.63   17.90
   4 -12 -10  282.44   19.71
   4  12  10  225.56   13.12
  -4 -12  10  173.25   12.86
   4 -12 -10  236.16   11.47
   4 -12 -11  673.99   20.30
   4  12  11  787.39   24.54
   4 -12 -11  842.55   32.77
   4 -12 -11  907.22   36.29
   4 -12 -11  733.89   23.81
  -4 -12  11  611.82   24.57
   4 -12 -11  746.31   21.32
   4  12  12   79.72    7.60
   4 -12 -12   90.23   10.99
   4 -12 -12   89.03   11.82
   4 -12 -12   68.93    7.33
  -4 -12  12   60.45    7.86
   4 -12 -12   72.24    6.48
   4  12  13 1762.01   37.26
   4 -12 -13 1671.10   38.23
   4 -12 -13 2054.21   52.34
   4 -12 -13 1816.68   52.17
   4 -12 -13 2039.03   56.27
  -4 -12  13 1539.04   40.06
   4 -12 -13 1684.23   34.60
   4  12  14  256.19   12.29
  -4 -12  14  227.04   13.40
   4 -12 -14  285.89   18.54
   4 -12 -14  257.95   18.64
   4 -12 -14  268.54   19.84
  -4 -12  14  208.90   11.02
   4 -12 -14  242.28   11.37
   4  12  15  445.61   15.37
   4 -12 -15  481.77   23.00
   4 -12 -15  506.39   25.69
  -4 -12  15  375.53   16.35
  -4 -12  15  378.40   14.47
   4 -12 -15  423.16   14.72
   4  12  16  219.24    9.73
   4 -12 -16  203.56   10.81
  -4 -12  16  221.14   11.48
  -4 -12  16  197.02    9.81
   4 -12 -16  213.02    9.89
   4 -12 -16  266.03   16.30
   4 -12 -16  277.25   18.33
   4  12  17  184.40    8.00
  -4 -12  17  163.09    8.32
   4 -12 -17  176.36    8.33
   4  12  18   76.73    4.52
  -4 -12  18   77.80    5.20
   4 -12 -18   78.69    5.18
  -4 -12  19  725.05   14.93
   4  12  19  693.73   12.88
   4 -14  18  237.55    7.16
   4 -14  18  265.49    7.18
   4 -14  17   45.36    3.24
   4 -14  17   42.22    3.48
   4  14 -17   51.91    4.49
  -4 -14 -17   40.76    3.57
   4 -14  17   51.32    3.68
   4 -14  16  201.82    7.68
   4  14 -16  220.55    9.94
   4 -14  16  209.65    8.42
  -4 -14 -16  235.05   13.55
   4 -14  15  335.57   10.75
   4 -14  15  323.36   10.85
   4  14 -15  336.99   13.19
   4 -14  15  322.29   11.33
   4  14 -14  532.17   17.73
   4 -14  14  519.26   14.65
   4 -14  14  517.38   14.92
  -4 -14 -14  552.49   24.89
   4  14 -13  936.77   25.04
   4 -14  13  887.12   20.94
   4 -14  13  893.67   21.34
  -4 -14 -13  882.49   33.45
   4  14 -12  349.14   15.09
   4 -14  12  336.60   12.44
   4 -14  12  313.93   12.40
  -4 -14 -12  309.06   20.20
   4 -14  11  312.80   12.54
  -4 -14 -11  300.85   20.17
   4 -14  11  300.46   12.73
   4  14 -11  328.54   14.79
  -4 -14 -10  167.54   15.55
   4  14 -10  179.42   11.06
   4 -14  10  166.70    9.49
   4 -14   9  229.38   11.20
   4 -14   9  240.86   10.74
  -4 -14  -9  211.83    9.85
   4 -14   9  215.61    9.31
   4  14  -9  237.49   12.77
  -4 -14  -9  215.40   17.62
   4 -14   8  581.75   19.21
   4 -14   8  517.86   17.13
   4 -14   8  518.45   16.90
   4 -14   8  532.63   16.55
   4 -14   8  513.68   15.31
  -4 -14  -8  467.57   25.48
   4  14  -8  562.06   20.03
   4 -14   7 1251.01   29.28
   4  14  -7 1479.30   34.19
   4 -14   7 1635.40   34.20
   4 -14   7 1435.75   30.70
   4 -14   7 1470.63   29.58
   4 -14   7 1514.45   30.80
   4 -14   7 1414.10   28.40
  -4 -14  -7 1276.63   29.57
  -4 -14  -7 1254.12   43.07
   4 -14   7 1601.90   34.43
  -4 -14  -6  461.40   24.87
   4 -14   6  489.02   16.47
   4  14  -6  522.68   18.96
   4 -14   6  574.24   19.48
   4 -14   6  571.75   17.52
   4 -14   6  518.11   14.76
   4 -14   6  566.35   18.80
   4 -14   6  550.81   19.36
   4 -14   6  553.80   16.44
   4 -14   6  533.49   16.77
   4 -14   6  508.68   15.70
  -4 -14  -6  455.08   16.47
   4 -14   6  512.50   16.98
   4 -14   6  465.76   16.53
  -4 -14  -5  652.09   29.15
  -4 -14  -5  668.50   20.24
   4 -14   5  721.21   19.22
   4 -14   5  757.13   19.37
   4 -14   5  729.66   19.76
   4 -14   5  707.76   20.15
   4  14  -5  731.84   22.60
   4 -14   5  701.07   18.08
   4 -14   5  785.86   21.26
   4 -14   5  759.64   23.07
   4 -14   5  822.53   23.52
   4 -14   5  758.15   23.08
   4 -14   5  709.52   19.91
   4 -14   5  656.63   20.25
  -4 -14  -4  124.79   12.47
   4 -14   4  134.53    7.67
   4 -14   4  137.33    8.02
   4 -14   4  119.39    8.43
  -4 -14  -4  121.46    8.41
   4 -14   4  127.42    8.06
   4  14  -4  115.85    8.74
   4 -14   4  135.12    8.67
   4 -14   4  149.48    9.97
   4 -14   4  135.25    7.52
   4 -14   4  136.08    8.19
   4 -14   4  130.02    7.88
   4 -14   4  149.16    9.75
   4 -14   4  140.15    9.77
   4 -14   4  146.02   11.63
   4 -14   3   44.12    5.73
   4 -14   3   39.41    4.32
   4 -14   3   42.39    4.30
   4 -14   3   45.47    5.36
  -4 -14  -3   38.40    4.85
   4 -14   3   33.33    4.39
   4  14  -3   44.15    5.37
   4 -14   3   43.40    4.41
   4 -14   3   57.55    5.82
   4 -14   3   42.34    6.80
  -4 -14  -3   28.60    3.80
   4 -14   3   39.26    4.47
   4 -14   3   42.71    4.72
   4 -14   3   35.55    5.09
   4 -14   3   46.67    5.83
   4 -14   2  348.32   15.73
   4 -14   2  394.68   13.26
   4 -14   2  407.56   12.72
   4 -14   2  363.71   18.69
   4 -14   2  361.55   13.80
   4 -14   2  406.97   16.33
   4 -14   2  373.67   16.13
   4 -14   2  399.48   15.37
   4 -14   2  393.42   13.39
   4  14  -2  443.58   18.32
  -4 -14  -2  324.40   12.64
   4 -14   2  395.21   13.95
  -4 -14  -2  340.12   14.19
   4 -14   2  349.84   14.66
   4 -14   2  397.13   13.87
   4 -14   1 1167.45   30.76
   4 -14   1 1364.05   26.21
   4 -14   1 1386.84   28.08
  -4 -14  -1 1059.42   25.57
  -4 -14  -1 1221.80   28.92
   4 -14   1 1267.19   27.84
   4 -14   1 1367.61   31.66
   4 -14   1 1428.65   30.94
   4 -14   1 1381.60   27.47
   4  14  -1 1296.20   33.43
   4 -14   1 1214.32   29.26
   4 -14   1 1271.88   27.06
   4 -14   0  637.54   21.71
  -4 -14   0  675.45   20.26
   4 -14   0  655.91   18.90
   4 -14   0  667.12   21.85
   4 -14   0  684.13   21.65
   4 -14   0  736.01   21.54
   4 -14   0  738.23   18.85
   4 -14   0  662.33   20.62
   4  14   0  698.23   23.50
   4 -14   0  621.35   24.70
   4 -14   0  736.79   19.32
  -4 -14   0  584.62   17.60
   4 -14   0  706.83   17.40
   4 -14   0  656.10   19.11
   4 -14   0  697.63   18.61
   4 -14  -1 1334.43   28.69
   4 -14  -1 1355.94   32.49
   4 -14  -1 1371.31   31.68
   4 -14  -1 1505.36   32.00
  -4 -14   1 1139.87   26.47
   4 -14  -1 1168.02   35.44
   4 -14  -1 1332.82   29.16
   4 -14  -1 1463.57   28.29
   4 -14  -1 1253.81   30.93
   4  14   1 1387.91   34.39
   4 -14  -2  270.31   16.24
  -4 -14   2  320.24   13.58
  -4 -14   2  272.86   11.46
   4 -14  -2  347.46   14.44
   4 -14  -2  298.99   14.48
   4 -14  -2  304.44   14.11
   4 -14  -2  321.45   14.77
   4 -14  -2  321.39   13.86
   4  14   2  347.99   16.13
   4 -14  -2  348.48   12.73
   4 -14  -2  327.26   13.46
   4 -14  -2  343.79   12.40
   4 -14  -3   41.62    5.10
   4 -14  -3   47.10    5.80
   4 -14  -3   49.19    5.67
   4 -14  -3   44.13    5.39
   4  14   3   38.78    5.81
   4 -14  -3   49.81    4.79
   4 -14  -3   52.72    6.24
  -4 -14   3   47.99    5.39
   4 -14  -3   49.07    4.73
  -4 -14   3   49.17    4.83
   4 -14  -3   44.22    5.24
   4 -14  -3   40.84    6.88
   4 -14  -4  128.84    8.77
   4  14   4  134.52   10.18
   4 -14  -4  138.74    7.72
  -4 -14   4  105.46    7.01
   4 -14  -4  120.60    8.41
   4 -14  -4  115.97    8.24
  -4 -14   4  123.74    8.29
   4 -14  -4  147.22    7.96
   4 -14  -4  122.03    9.08
   4 -14  -4  126.01    8.80
   4  14   5  817.43   26.07
   4 -14  -5  834.16   23.04
   4 -14  -5  812.42   22.65
   4 -14  -5  813.82   23.44
  -4 -14   5  867.91   23.07
   4 -14  -5  755.62   23.52
   4 -14  -5  822.21   23.54
   4  14   6  589.10   21.83
   4 -14  -6  662.50   16.92
  -4 -14   6  607.78   16.58
   4 -14  -6  585.08   19.04
   4 -14  -6  573.14   18.43
   4 -14  -6  571.32   19.71
   4 -14  -6  500.97   18.67
   4 -14  -6  535.19   18.87
  -4 -14   6  601.94   18.64
   4 -14  -7 1439.73   33.81
  -4 -14   7 1645.30   32.88
   4 -14  -7 1585.51   32.85
   4 -14  -7 1561.94   33.64
   4  14   7 1628.51   38.27
   4 -14  -7 1430.49   33.43
   4 -14  -7 1529.65   34.03
   4 -14  -8  588.76   17.96
   4 -14  -8  517.97   18.42
   4 -14  -8  522.04   18.44
   4  14   8  552.64   20.93
  -4 -14   8  590.76   17.78
   4  14   9  215.79   12.68
   4 -14  -9  216.47   11.40
   4 -14  -9  206.01   12.18
   4  14  10  110.69    8.88
   4 -14 -10  125.10    9.45
   4 -14 -10  137.45   13.17
   4 -14 -10  116.87    8.33
   4 -14 -10  147.53   12.30
  -4 -14  10  111.52   10.12
   4  14  11  357.83   15.27
   4 -14 -11  348.51   15.82
   4 -14 -11  450.93   23.28
   4 -14 -11  343.87   14.19
   4 -14 -11  319.60   13.48
   4 -14 -11  438.00   20.72
  -4 -14  11  316.47   16.59
   4  14  12  292.26   13.07
   4 -14 -12  289.41   14.19
   4 -14 -12  366.14   20.82
   4 -14 -12  299.70   12.87
   4 -14 -12  280.86   12.19
   4 -14 -12  375.81   19.23
  -4 -14  12  283.85   15.21
   4  14  13  940.93   23.44
   4 -14 -13  945.19   25.87
   4 -14 -13  987.44   24.12
  -4 -14  13  970.15   27.81
  -4 -14  14  493.30   18.09
   4 -14 -14  479.51   15.51
   4  14  14  465.12   14.70
   4 -14 -15  365.20   12.67
  -4 -14  15  373.88   14.36
   4  14  15  344.52   11.36
   4 -14 -15  373.99   14.51
   4 -14 -16  197.68    8.52
  -4 -14  16  215.48    9.76
   4  14  16  187.50    7.19
   4 -14 -16  169.01    8.70
   4 -14 -17   36.25    3.48
   4  14  17   34.57    2.55
   4 -14 -18  215.16    7.18
   4 -16  16   34.43    2.70
   4 -16  16   32.73    2.39
   4  16 -16   32.56    3.19
  -4 -16 -16   35.81    3.05
   4 -16  15   69.45    4.29
   4 -16  15   69.36    4.02
   4  16 -15   73.86    5.22
  -4 -16 -15   79.88    5.04
   4  16 -14  796.20   19.52
   4 -16  14  786.87   17.16
   4 -16  14  762.26   16.28
   4 -16  13   48.20    4.11
   4  16 -13   53.65    5.18
   4 -16  13   53.37    4.46
  -4 -16 -13   62.16    7.59
  -4 -16 -13   47.00    4.59
   4 -16  12  684.67   16.86
   4  16 -12  706.95   19.92
   4 -16  12  683.43   17.57
  -4 -16 -12  735.53   27.06
  -4 -16 -12  685.89   18.94
   4 -16  11  111.30    6.71
   4  16 -11  109.18    7.90
   4 -16  11  108.48    6.93
  -4 -16 -11  116.90   11.23
   4 -16  11  111.83    6.99
   4 -16  10  104.23    6.45
   4  16 -10   97.48    7.66
  -4 -16 -10  102.89   10.87
   4 -16  10   91.47    6.50
   4 -16  10   95.95    6.65
   4 -16   9  181.42    9.36
   4 -16   9  184.73    9.10
   4 -16   9  190.72    8.92
  -4 -16  -9  195.86   15.24
   4  16  -9  197.96   11.01
  -4 -16  -9  168.76    8.70
   4 -16   9  192.87    9.60
   4 -16   8 1105.53   25.35
   4  16  -8 1125.22   28.30
   4 -16   8 1135.27   24.94
   4 -16   8 1190.48   24.53
   4 -16   8 1125.28   25.48
   4 -16   8 1047.19   21.99
  -4 -16  -8 1106.03   37.26
   4 -16   8 1207.45   27.66
  -4 -16  -8 1036.79   24.19
   4 -16   7  117.51    7.05
   4 -16   7  108.97    7.21
   4 -16   7   97.25    7.00
  -4 -16  -7   96.91    7.33
   4 -16   7  111.44    8.34
   4 -16   7   92.68    6.95
   4  16  -7  120.61    8.84
   4 -16   7  110.66    8.04
  -4 -16  -7  111.31   12.07
   4 -16   7  105.29    7.28
   4 -16   7  103.85    6.41
  -4 -16  -7  106.31    7.18
  -4 -16  -6 1427.93   31.96
   4 -16   6 1424.27   31.32
   4 -16   6 1525.53   31.34
   4  16  -6 1576.56   34.65
   4 -16   6 1674.71   35.06
   4 -16   6 1625.93   31.09
   4 -16   6 1669.18   30.55
   4 -16   6 1547.78   29.29
   4 -16   6 1536.53   31.25
   4 -16   6 1712.95   33.33
   4 -16   6 1655.21   35.43
  -4 -16  -6 1503.60   31.03
   4 -16   5  171.52    9.36
   4  16  -5  187.97   10.81
   4 -16   5  214.48   11.70
   4 -16   5  203.40    9.77
  -4 -16  -5  178.11    9.47
  -4 -16  -5  180.06   10.25
   4 -16   5  170.00    9.89
   4 -16   5  189.01    8.93
   4 -16   5  198.59    9.53
   4 -16   5  191.23    9.65
   4 -16   5  186.38    9.01
   4 -16   5  218.96   11.19
   4 -16   5  199.16   11.52
   4 -16   4  422.49   14.83
   4 -16   4  493.69   17.55
   4 -16   4  469.96   18.06
   4 -16   4  485.19   15.86
   4 -16   4  481.85   18.10
   4  16  -4  455.98   19.10
   4 -16   4  457.32   15.16
   4 -16   4  469.09   14.79
   4 -16   4  486.50   14.31
   4 -16   4  425.95   16.00
  -4 -16  -4  425.05   16.38
   4 -16   4  476.05   14.89
   4 -16   3  370.11   13.66
   4 -16   3  392.98   15.89
   4 -16   3  372.95   16.23
   4 -16   3  369.67   14.01
   4 -16   3  392.77   16.50
   4  16  -3  387.77   17.42
   4 -16   3  366.39   13.42
   4 -16   3  385.04   12.37
   4 -16   3  385.84   13.11
   4 -16   3  343.05   14.50
  -4 -16  -3  351.77   14.77
   4 -16   3  381.62   13.57
   4 -16   2  714.71   19.90
   4 -16   2  798.10   23.30
   4 -16   2  724.52   23.29
   4 -16   2  794.63   21.53
   4  16  -2  802.95   25.51
   4 -16   2  728.78   19.47
   4 -16   2  778.31   19.07
  -4 -16  -2  718.95   21.89
   4 -16   2  780.49   20.23
   4 -16   2  718.54   21.78
   4 -16   1  199.30   11.46
   4 -16   1  214.12   10.93
   4  16  -1  208.29   12.71
   4 -16   1  223.06   10.32
   4 -16   1  199.37    9.55
   4 -16   1  201.61   11.20
  -4 -16  -1  195.67   11.08
   4 -16   1  198.24    9.90
   4  16   0 2023.52   43.17
   4 -16   0 2148.51   39.83
  -4 -16   0 2027.65   40.11
   4 -16   0 1899.11   36.58
   4 -16   0 1973.87   35.53
   4 -16   0 2031.64   40.94
   4 -16   0 1975.48   41.99
   4 -16   0 1924.74   39.50
   4 -16   0 1934.80   36.13
   4 -16  -1  216.05   11.15
   4 -16  -1  198.45   11.93
   4 -16  -1  206.10   11.64
   4  16   1  184.35   11.75
   4 -16  -1  189.49   10.22
   4 -16  -1  196.06    9.34
   4 -16  -2  827.33   23.39
   4  16   2  784.10   24.95
  -4 -16   2  788.65   20.73
   4 -16  -2  832.19   23.16
   4 -16  -2  760.13   24.22
   4 -16  -2  789.27   23.53
   4 -16  -2  790.82   22.08
  -4 -16   2  801.96   23.03
   4 -16  -2  867.57   20.60
  -4 -16   3  369.96   13.51
   4  16   3  362.76   16.41
   4 -16  -3  384.05   13.11
   4 -16  -3  388.05   15.25
  -4 -16   3  357.16   14.79
   4 -16  -3  338.82   14.35
   4 -16  -3  355.40   14.80
   4 -16  -3  339.47   15.51
   4  16   4  372.84   16.55
   4 -16  -4  391.35   15.36
   4 -16  -4  359.48   14.94
   4 -16  -4  397.11   15.54
  -4 -16   4  416.41   14.23
  -4 -16   4  414.85   15.72
   4 -16  -4  378.86   16.23
   4 -16  -4  376.12   15.73
   4 -16  -5  184.53   11.09
   4 -16  -5  197.08   11.34
   4  16   5  206.23   12.22
   4 -16  -5  199.82   11.62
   4 -16  -5  228.35   11.58
  -4 -16   5  226.05   10.19
   4 -16  -5  189.93   11.05
  -4 -16   5  212.41   11.11
   4 -16  -5  204.93   10.83
   4 -16  -6 1361.75   32.61
   4 -16  -6 1456.71   33.49
   4  16   6 1432.66   34.43
   4 -16  -6 1461.17   33.87
   4 -16  -6 1504.19   32.80
  -4 -16   6 1562.80   29.75
   4 -16  -6 1450.63   33.59
   4 -16  -6 1577.89   32.37
  -4 -16   6 1591.16   32.46
   4 -16  -7   93.21    7.71
   4 -16  -7  103.10    8.08
   4 -16  -7   99.35    7.99
   4 -16  -7  110.19    7.60
  -4 -16   7  113.96    7.78
   4  16   7  102.20    8.44
   4 -16  -7  112.23    8.14
   4 -16  -7  104.13    8.40
   4  16   8 1171.71   29.36
   4 -16  -8 1147.21   28.06
   4 -16  -8 1224.88   28.56
   4 -16  -8 1205.44   29.27
   4 -16  -9  183.48   10.95
   4 -16  -9  181.10   10.26
   4 -16  -9  195.46   10.33
   4  16   9  172.44   10.15
   4 -16 -10   96.85    7.22
   4 -16 -10   85.90    7.55
  -4 -16  10  104.25    8.94
   4  16  10   77.37    6.55
   4 -16 -10   87.97    6.95
   4 -16 -11  102.95    7.95
  -4 -16  11  117.12    9.08
   4  16  11  101.29    6.91
   4 -16 -11   94.25    6.93
   4 -16 -12  639.66   17.64
   4  16  12  601.77   16.44
   4 -16 -13   55.98    4.65
   4  16  13   49.03    4.03
   4 -16 -14  757.33   17.65
   4 -16 -14  752.71   19.66
   4 -16 -15   66.42    4.61
   4 -16 -15   61.30    4.89
   4 -16 -16   26.10    2.68
   4 -18  14  270.84    7.17
   4  18 -14  283.29    8.83
  -4 -18 -13  266.74    8.91
   4  18 -13  247.67    9.19
   4  18 -13  244.52    8.17
   4 -18  13  233.38    7.37
   4  18 -12  357.16   12.15
  -4 -18 -12  351.44   10.95
   4  18 -12  337.02   10.67
   4 -18  12  342.58    9.82
  -4 -18 -11  233.13    9.34
   4  18 -11  218.26   10.03
  -4 -18 -11  228.06    9.45
   4 -18  11  209.51    7.97
   4  18 -11  213.25    8.84
   4 -18  11  217.05    8.17
  -4 -18 -10   21.04    3.22
   4 -18  10   17.44    2.66
   4  18 -10   23.69    3.88
   4  18 -10   21.21    3.23
   4 -18  10   17.31    2.68
   4  18  -9  197.55    9.22
  -4 -18  -9  208.93    9.40
   4 -18   9  193.23    8.29
   4  18  -9  197.66   10.50
   4 -18   9  189.77    7.95
  -4 -18  -9  185.31    8.49
   4 -18   9  187.63    8.22
   4  18  -8  381.71   13.42
   4 -18   8  385.40   12.41
   4 -18   8  408.56   12.29
   4  18  -8  400.09   15.66
   4 -18   8  399.78   12.58
  -4 -18  -8  380.17   12.95
  -4 -18  -8  437.13   13.96
   4 -18   7  222.48    9.44
   4  18  -7  238.29   12.24
   4 -18   7  247.37    9.57
   4 -18   7  238.97    9.78
  -4 -18  -7  260.24   10.74
  -4 -18  -7  226.38   10.12
  -4 -18  -6  784.15   20.41
   4 -18   6  881.20   22.17
   4  18  -6  848.81   24.41
   4 -18   6  850.84   19.22
  -4 -18  -6  794.83   21.03
   4 -18   6  788.50   19.30
   4 -18   6  802.18   19.41
   4 -18   6  840.22   22.32
  -4 -18  -6  879.96   20.97
  -4 -18  -5  154.82    8.69
   4 -18   5  167.49    9.56
   4  18  -5  166.30   10.55
  -4 -18  -5  154.03    9.02
   4 -18   5  161.12    8.77
   4 -18   5  146.21    7.76
   4 -18   5  160.14    8.12
   4 -18   5  174.81    9.95
  -4 -18  -5  171.80    8.72
  -4 -18  -4  196.39    9.86
   4 -18   4  219.62   11.22
   4  18  -4  204.20   11.75
  -4 -18  -4  191.85   10.34
   4 -18   4  199.59   10.14
   4 -18   4  198.04    9.07
   4 -18   4  204.85    9.21
   4 -18   4  214.07   10.25
   4 -18   4  207.95   11.20
  -4 -18  -4  220.13    9.78
  -4 -18  -3  161.02    8.99
   4  18  -3  169.93   10.68
   4 -18   3  162.02   10.00
  -4 -18  -3  157.21    9.54
   4 -18   3  156.72    9.19
   4 -18   3  152.41    7.95
   4 -18   3  153.22    7.93
   4 -18   3  168.67    9.44
   4 -18   3  160.71   10.07
  -4 -18  -2  336.44   13.06
   4  18  -2  342.94   15.26
   4 -18   2  322.40   11.60
  -4 -18  -2  313.55   13.61
   4 -18   2  323.77   13.46
   4 -18   2  321.58   11.66
   4 -18   2  334.44   14.62
   4 -18   2  323.74   11.98
   4 -18   2  344.34   13.94
   4 -18   2  321.61   14.50
   4 -18   1  214.23    9.32
   4 -18   1  232.71   11.61
  -4 -18  -1  222.24   11.46
   4 -18   1  223.78   11.15
   4 -18   1  223.49   10.07
   4 -18   1  211.26   11.84
   4  18  -1  209.96   11.98
   4  18   0 1084.37   28.71
   4 -18   0 1159.14   23.92
   4 -18   0 1164.06   28.13
   4 -18   0 1136.55   29.23
   4 -18   0 1176.89   27.74
   4 -18   0 1196.59   25.89
  -4 -18   0 1151.75   26.19
  -4 -18   0 1171.01   28.09
   4 -18  -1  253.27   11.16
   4 -18  -1  262.39   13.22
   4 -18  -1  256.94   12.38
   4 -18  -1  243.37   12.67
  -4 -18   1  258.93   11.34
   4 -18  -1  253.28   10.04
   4  18   1  245.36   12.61
   4 -18  -2  338.06   14.42
   4 -18  -2  330.86   14.76
   4 -18  -2  351.80   13.34
   4 -18  -2  349.05   15.25
  -4 -18   2  351.69   13.13
   4 -18  -2  332.09   13.68
   4  18   2  314.01   14.12
   4 -18  -2  307.80   12.64
  -4 -18   2  329.84   13.83
   4 -18  -3  174.65   10.60
   4 -18  -3  179.31   10.43
   4 -18  -3  195.39    9.87
   4 -18  -3  167.62   10.46
  -4 -18   3  189.99    9.51
   4 -18  -3  194.71   10.27
   4  18   3  157.88    9.85
   4 -18  -3  179.62    9.69
  -4 -18   3  182.94   10.12
   4 -18  -4  190.18   10.76
   4 -18  -4  210.30   10.31
   4 -18  -4  207.24   11.39
  -4 -18   4  204.44    9.77
   4 -18  -4  209.84   10.45
   4  18   4  199.54   10.80
   4 -18  -4  192.26   10.24
  -4 -18   4  215.20   10.83
   4 -18  -5  159.47    9.72
   4 -18  -5  157.80    9.72
  -4 -18   5  178.27    8.82
   4  18   5  156.08    9.36
   4 -18  -5  175.50    9.34
   4 -18  -5  173.21   10.17
   4 -18  -5  189.88    9.67
   4 -18  -5  153.72    9.17
  -4 -18   5  197.37   10.01
   4 -18  -6  762.77   21.54
   4 -18  -6  818.59   20.45
   4 -18  -6  825.59   21.21
  -4 -18   6  826.87   24.50
   4 -18  -6  770.96   21.53
   4 -18  -6  797.00   22.17
   4 -18  -6  788.14   21.82
   4 -18  -7  236.75   11.45
   4 -18  -7  246.31   11.24
   4 -18  -7  257.25   11.17
  -4 -18   7  266.72   13.30
   4 -18  -7  236.79   10.95
   4 -18  -7  242.34   11.50
   4  18   7  216.58   10.28
   4 -18  -8  398.37   14.77
   4 -18  -8  378.55   13.35
  -4 -18   8  424.37   16.45
   4 -18  -8  410.20   14.00
   4 -18  -8  392.54   14.32
   4  18   8  357.91   12.67
  -4 -18   9  227.93   11.47
   4 -18  -9  193.71    9.57
   4 -18  -9  212.55    9.53
   4 -18 -10   16.49    2.97
   4  18  10   15.95    2.38
   4 -18 -10   19.21    3.45
   4 -18 -10   16.40    2.89
   4 -18 -11  240.96    9.39
   4 -18 -11  221.94    9.18
   4 -18 -12  343.43   10.72
   4 -18 -12  297.81    9.87
   4 -18 -13  284.70    8.98
   4 -18 -13  286.34   10.00
   4 -18 -14  264.42    7.76
   4 -18 -14  245.29    8.04
   4  20 -11  229.27    7.32
   4 -20  11  268.24    6.69
   4 -20  10   63.49    3.39
   4  20 -10   62.55    4.13
  -4 -20 -10   64.28    4.20
  -4 -20 -10   71.33    4.28
   4 -20  10   62.42    3.31
   4  20  -9   16.51    2.58
   4 -20   9   18.90    2.06
  -4 -20  -9   16.39    2.44
   4 -20   9   14.21    1.90
  -4 -20  -9   18.60    2.69
   4 -20   8   41.40    3.19
   4  20  -8   41.12    3.99
   4 -20   8   41.74    3.11
  -4 -20  -8   40.98    3.62
  -4 -20  -8   44.92    4.11
   4 -20   7  512.19   12.15
   4  20  -7  492.97   14.51
   4 -20   7  516.55   12.01
  -4 -20  -7  505.56   13.81
  -4 -20  -7  467.34   13.15
  -4 -20  -6    4.65    1.99
   4 -20   6    4.82    1.60
   4  20  -6    4.11    1.96
  -4 -20  -6    3.59    1.87
   4 -20   5  611.75   16.55
  -4 -20  -5  583.95   16.35
  -4 -20  -5  634.60   17.43
  -4 -20  -5  569.97   15.83
   4 -20   5  573.96   13.69
   4  20  -5  552.22   16.31
   4 -20   4   72.59    5.61
   4 -20   4   68.09    5.65
  -4 -20  -4   67.20    5.82
  -4 -20  -4   69.09    5.50
   4 -20   4   67.05    4.44
   4  20  -4   61.37    5.44
   4 -20   3   37.79    4.49
  -4 -20  -3   38.74    4.22
   4 -20   3   40.07    3.55
   4 -20   3   38.43    4.39
   4  20  -3   33.02    4.19
   4 -20   2   90.28    5.20
   4 -20   2   83.75    6.59
  -4 -20  -2   97.34    6.57
   4 -20   2   93.03    6.23
   4 -20   2   93.75    6.72
   4  20  -2   92.35    6.58
   4 -20   1  736.75   18.40
   4 -20   1  747.72   18.74
   4 -20   1  702.92   19.51
   4 -20   1  702.64   15.70
   4 -20   0   13.77    2.83
   4  20   0    8.61    2.50
   4 -20   0   11.50    2.71
   4 -20   0   12.62    3.10
  -4 -20   0   11.45    2.66
   4 -20  -1  695.85   19.81
   4 -20  -1  725.33   18.93
   4 -20  -1  694.40   19.53
  -4 -20   1  738.97   18.58
   4 -20  -2   81.58    6.46
  -4 -20   2   78.57    5.73
   4 -20  -2   79.25    6.48
   4 -20  -2   77.89    6.04
   4  20   2   62.17    5.17
   4 -20  -2   82.11    5.92
  -4 -20   2   83.20    6.34
   4 -20  -3   43.77    4.79
  -4 -20   3   45.78    4.39
   4 -20  -3   48.45    4.87
   4 -20  -3   47.85    5.03
  -4 -20   3   50.68    5.15
   4 -20  -3   51.88    4.62
   4  20   3   40.22    4.09
   4  20   4   59.58    4.68
   4 -20  -4   73.33    5.81
   4 -20  -4   68.02    5.67
  -4 -20   4   79.14    6.16
   4 -20  -4   73.29    5.84
  -4 -20   4   65.09    5.69
   4  20   5  454.63   13.09
   4 -20  -5  546.75   15.86
   4 -20  -5  555.91   15.97
  -4 -20   5  607.59   16.19
   4 -20  -5  547.52   15.12
  -4 -20   5  677.42   18.03
  -4 -20   5  594.83   16.54
   4 -20  -6    9.41    2.32
   4 -20  -6   11.79    2.67
   4 -20  -6    7.33    2.17
   4 -20  -6   10.05    2.32
  -4 -20   6   18.21    3.24
  -4 -20   6   10.18    2.46
   4 -20  -7  391.67   11.64
   4 -20  -7  434.60   13.38
   4 -20  -7  414.71   12.25
   4 -20  -8   38.64    3.81
   4 -20  -8   31.66    3.04
   4 -20  -9   20.49    2.80
   4 -20 -10   72.87    4.32
   4 -20 -11  293.45    8.69
   4 -20 -11  247.09    7.25
  -4 -22  -5   84.88    4.41
  -4 -22  -5   75.95    4.29
  -4 -22  -4    6.18    1.68
  -4 -22  -4    8.88    1.65
  -4 -22  -4    7.33    1.69
  -4 -22  -3   20.88    2.70
  -4 -22  -3   23.71    2.76
  -4 -22  -3   23.21    2.48
   4 -22   3   23.97    2.77
   4 -22   2   64.19    4.40
  -4 -22  -2   69.54    4.70
   4 -22   2   66.09    4.29
  -4 -22  -1  166.34    7.35
   4 -22   1  158.30    6.82
   4 -22   0  123.03    6.21
  -4 -22   0  127.39    6.41
  -4 -22   0  122.90    5.98
   4 -22  -1  159.63    7.07
  -4 -22   1  167.94    6.90
   4 -22  -1  166.25    7.11
   4 -22  -2   45.00    3.72
  -4 -22   2   42.36    3.65
   4 -22  -2   39.15    3.49
   4 -22  -3   22.76    2.70
   4 -22  -3   26.54    2.64
  -4 -22   3   29.42    3.00
   4 -22  -3   25.65    2.81
   4 -22  -4   13.76    1.98
   4 -22  -4   14.56    2.06
   4 -22  -4   13.67    1.96
   4 -22  -5   78.66    4.18
   4 -22  -5   87.52    4.47
  -5  -1 -22    4.57    1.68
  -5  -1 -22    6.27    1.81
  -5   1  21  246.41   10.75
  -5  -1 -21  268.80    9.91
   5  -1  21  240.03   11.86
   5   1 -21  250.81    9.44
  -5  -1 -21  217.76    9.13
   5   1 -21  199.60   14.16
  -5  -1 -20  234.44    9.87
   5  -1  20  220.26   12.33
  -5   1  20  210.67   10.73
   5   1 -20  222.27    9.72
  -5  -1 -20  203.01    9.61
   5  -1  19  607.51   21.72
  -5   1  19  541.90   18.63
  -5  -1 -19  550.42   17.19
   5   1 -19  588.99   17.34
  -5   1  18  161.64   10.46
   5   1 -18  198.48   10.15
   5  -1  18  197.26   12.73
   5  -1  18  184.82    8.42
   5  -1  17   42.35    4.21
  -5   1  17   38.85    5.54
   5   1 -17   42.14    5.04
   5  -1  17   41.97    6.41
   5   1 -17   45.27    4.37
  -5  -1 -16  113.21    7.70
   5   1 -16  120.79    8.11
   5  -1  16  114.38    6.86
  -5   1  16  112.15    8.95
   5   1 -16  125.08    7.22
   5  -1  16  124.45   10.32
  -5  -1 -15  254.01   11.40
   5  -1  15  267.16   10.41
   5   1 -15  242.22   11.58
  -5   1  15  226.87   12.69
   5  -1  15  261.78   14.58
   5   1 -15  275.90   10.87
   5   1 -14  166.09    8.30
  -5  -1 -14  178.54    9.06
  -5  -1 -14  150.14    8.53
   5  -1  14  158.17    7.97
   5   1 -14  160.40    9.24
   5   1 -14  124.80   12.41
  -5   1  14  153.01   10.45
  -5  -1 -14  127.80    6.78
   5  -1  14  162.66    8.43
   5  -1  14  165.46   11.51
  -5  -1 -13  971.68   21.80
  -5  -1 -13  808.92   20.30
   5  -1  13  860.13   19.46
   5   1 -13  842.94   21.75
   5   1 -13  645.67   28.28
  -5   1  13  760.69   23.56
   5   1 -13  872.40   22.70
  -5  -1 -13  730.60   17.47
   5  -1  13  828.88   25.55
   5  -1  13  792.25   19.67
   5  -1  13  874.64   20.69
   5   1 -12  219.20   15.88
  -5   1  12  237.76   12.33
  -5  -1 -12  224.91    8.58
   5  -1  12  259.73   13.18
  -5  -1 -12  256.82   10.25
   5  -1  11  519.36   18.76
  -5  -1 -11  662.18   16.64
   5   1 -11  444.26   22.35
   5  -1  11  661.46   17.81
   5  -1  10  404.87   15.88
  -5  -1 -10  550.57   14.36
   5   1 -10  373.80   19.80
   5  -1  10  510.05   14.83
   5  -1   9  178.12    9.90
  -5  -1  -9  229.39    8.69
   5   1  -9  151.34   12.11
   5  -1   9  222.33    9.00
   5   1  -8  458.85   12.51
   5  -1   8  477.03   12.78
   5  -1   7 1362.61   22.95
   5   1  -7 1383.70   24.15
   5   1  -6  228.90    8.65
   5  -1   6  227.60    7.63
   5   1  -5 1161.09   21.35
   5  -1   5 1086.57   18.13
   5   1  -4  749.49   16.18
   5  -1   4  657.51   15.17
   5   1  -4  738.51   13.32
   5  -1   4  696.55   12.99
   5  -1   4  688.25   13.80
   5   1  -3   69.72    4.67
   5  -1   3   63.98    4.45
   5   1  -3   69.87    3.66
   5  -1   3   65.84    3.38
   5  -1   3   66.24    3.74
   5   1  -2  576.45   14.04
   5  -1   2  552.73   13.68
   5  -1   2  552.23   11.49
   5  -1   1 1467.54   25.45
   5  -1   1 1466.51   21.62
   5   1  -1 1412.74   21.82
   5   1   0  259.49    8.99
   5  -1   0  260.05    9.04
   5  -1   0  243.90    6.69
   5   1   0  234.27    7.17
   5   1   1 1394.73   24.62
   5   1   1 1427.26   22.09
   5  -1  -1 1351.31   20.08
   5   1   2  479.64   12.74
   5  -1  -2  531.73   13.29
   5  -1  -2  457.34    9.50
   5   1   2  510.64   11.57
   5   1   3   47.58    3.87
   5  -1  -3   56.34    2.99
   5   1   3   50.61    3.67
   5  -1  -4  731.57   16.48
   5  -1  -4  764.50   12.78
   5   1   4  745.99   15.58
   5  -1  -5 1134.77   20.73
   5   1   5 1077.34   18.91
   5   1   5 1095.45   20.30
   5   1   6  153.88    7.05
  -5  -1   6  136.73    5.54
   5   1   7 1319.72   23.28
  -5  -1   7 1116.89   20.51
   5  -1  -7 1362.05   24.42
   5   1   7 1093.57   22.61
   5  -1  -7 1398.87   22.90
   5   1   8  498.30   13.47
   5  -1  -8  481.31   13.49
  -5  -1   8  382.44   10.66
   5  -1  -8  394.74   18.39
   5   1   8  378.63   14.27
   5  -1  -8  504.24   12.20
   5   1   8  362.61   11.37
   5   1   9  163.05    9.44
  -5   1  -9  206.60    8.27
   5  -1  -9  168.45   12.42
   5  -1  -9  202.98    8.83
   5   1   9  225.25    9.21
   5   1  10  319.44   13.94
  -5   1 -10  432.08   12.69
   5  -1 -10  344.69   18.45
   5  -1 -10  399.10   13.10
   5   1  10  417.02   13.52
   5   1  11  464.34   17.51
  -5   1 -11  607.00   15.86
   5  -1 -11  451.25   21.84
   5  -1 -11  537.52   15.83
  -5   1 -11  423.14   11.29
   5   1  11  617.96   17.36
   5   1  12  294.61   12.37
   5   1  12  242.90   12.80
   5  -1 -12  261.35   11.19
  -5   1 -12  298.32   11.28
   5  -1 -12  234.31   16.21
   5   1  12  272.36   10.66
   5   1  13  806.85   19.87
  -5   1 -13  735.91   18.96
   5  -1 -13  776.48   20.32
   5  -1 -13  825.37   19.22
   5  -1 -13  872.23   22.03
   5   1  13  737.27   24.31
  -5   1 -13  934.81   21.67
   5  -1 -13  672.65   28.51
   5  -1 -14  133.17    8.07
  -5   1 -14  123.59    7.45
   5   1  14  128.09   10.25
   5   1  14  139.02    7.72
   5  -1 -14  137.90    7.42
   5  -1 -14  108.14   11.63
   5  -1 -15  239.77   10.95
  -5   1 -15  208.78   10.00
   5   1  15  233.03   13.84
   5  -1 -15  187.57   15.27
   5  -1 -15  244.74    9.82
   5   1  15  255.21   10.64
   5   1  16   88.04    6.26
   5   1  16   81.14    8.57
   5  -1 -16   88.00    6.76
   5   1  17   39.27    4.22
   5   1  17   36.42    5.95
   5  -1 -17   34.16    4.43
   5   1  18  197.16    8.94
   5   1  18  184.38   12.54
  -5   1 -18  171.61    9.29
   5  -1 -18  188.78    9.52
   5   1  19  548.12   14.88
   5  -1 -19  515.07   15.46
   5   1  19  547.87   20.88
  -5   1 -20  175.48    8.42
   5  -1 -20  160.22   14.02
  -5   1 -21  193.40    8.16
   5   1  21  241.64   12.23
   5  -1 -21  212.09   14.34
   5   1  21  245.07   12.04
  -5   1 -22    2.60    1.25
  -5  -3 -22   29.20    2.91
   5  -3  22   28.97    2.90
   5   3 -22   31.57    3.08
  -5  -3 -22   28.75    3.16
  -5  -3 -21   25.06    3.23
   5  -3  21   24.58    4.05
   5   3 -21   23.09    3.16
  -5  -3 -21   25.86    3.48
   5  -3  21   29.39    4.23
  -5   3  21   25.22    3.52
  -5  -3 -20  440.17   13.48
   5  -3  20  436.05   16.83
  -5   3  20  395.80   14.64
  -5  -3 -20  431.58   14.57
   5   3 -20  440.90   14.21
   5  -3  19   72.42    7.41
  -5  -3 -19   72.16    5.67
  -5   3  19   68.55    6.45
   5   3 -19   73.48    6.25
   5  -3  18  484.80   19.27
   5   3 -18  469.19   16.24
  -5   3  18  422.90   16.70
   5  -3  17  140.34   10.71
   5   3 -17  140.90    9.00
  -5   3  17  110.12    8.71
   5   3 -17  137.58    7.73
   5  -3  16  114.68    6.57
   5   3 -16  108.53    7.99
   5   3 -16  112.95    7.15
   5  -3  16  105.14    9.36
  -5  -3 -16  104.44    7.66
  -5   3  16   99.82    8.44
   5   3 -15  112.69    8.08
   5  -3  15  123.65   10.09
  -5  -3 -15  113.00    7.96
   5  -3  15  114.92    6.54
   5  -3  15  125.70    7.68
  -5   3  15   99.91    8.59
   5  -3  14  568.17   16.77
   5  -3  14  525.57   14.43
  -5  -3 -14  552.27   17.17
   5   3 -14  532.57   17.65
   5   3 -14  516.18   15.93
   5  -3  14  529.45   20.39
   5  -3  13  233.33   10.06
   5  -3  13  254.82   10.92
   5   3 -13  244.25   10.60
  -5  -3 -13  288.83   10.95
   5  -3  13  237.11    9.16
  -5  -3 -13  243.41   10.93
  -5  -3 -13  228.36    9.46
   5   3 -13  187.28   14.92
  -5   3  13  223.10   12.26
   5   3 -13  256.56   11.79
   5  -3  13  257.02   13.68
  -5  -3 -12 1699.95   29.19
  -5  -3 -12 1448.62   28.60
   5  -3  12 1368.98   25.27
  -5   3  12 1203.62   30.82
   5  -3  12 1452.74   34.03
   5   3 -12 1106.57   38.00
   5  -3  12 1499.54   29.01
   5  -3  12 1349.49   27.38
   5   3 -12 1440.14   30.20
   5  -3  12 1581.02   31.56
   5   3 -11   23.70    5.80
  -5  -3 -11   37.94    3.87
   5  -3  11   36.62    5.18
   5  -3  10  226.82   11.69
  -5  -3 -10  270.19    9.75
   5  -3   9  149.88    9.20
  -5  -3  -9  185.14    7.76
   5  -3   8  830.34   17.67
   5   3  -8  873.74   19.02
   5  -3   8  881.52   18.89
   5   3  -7  733.15   16.80
   5  -3   7  702.62   15.04
   5  -3   6 2112.44   33.99
   5   3  -6 2558.97   37.40
   5  -3   6 2195.43   32.70
   5  -3   6 2610.64   38.63
   5  -3   5   23.77    2.75
   5  -3   5   28.81    2.47
   5   3  -5   29.76    3.26
   5  -3   5   33.55    3.73
   5  -3   4  973.88   16.06
   5   3  -4  994.46   18.05
   5   3  -4 1026.57   20.15
   5  -3   3  282.54    6.98
   5   3  -3  289.28    8.56
   5  -3   3  276.85    8.94
   5  -3   2 1341.54   19.24
   5  -3   2 1403.29   23.77
   5   3  -2 1422.73   22.80
   5  -3   2 1353.61   20.36
   5   3  -1  465.40   11.10
   5  -3   1  429.65    8.06
   5  -3   1  452.98    9.20
   5  -3   1  458.62   11.71
   5  -3   0 2437.90   34.99
   5   3   0 2496.17   34.33
   5   3   0 2417.66   36.30
   5   3   1  422.64   10.91
   5   3   1  417.97   11.81
   5  -3  -2 1315.33   22.35
   5   3   2 1254.51   22.86
   5  -3  -3  341.04    9.98
   5  -3  -3  286.40    6.30
  -5  -3   3  243.79    7.90
   5   3   3  299.30    9.94
   5  -3  -4  985.57   14.82
   5   3   4  965.18   20.16
   5  -3  -5   26.73    1.89
  -5  -3   5   22.65    2.52
   5  -3  -5   20.66    3.16
   5  -3  -5   31.97    3.15
   5   3   5   24.66    2.97
  -5  -3   6 1989.35   31.04
   5  -3  -6 2175.35   32.42
   5   3   6 2182.53   33.16
   5   3   6 2064.17   33.62
   5  -3  -7  619.53   14.76
   5   3   7  685.73   16.29
  -5  -3   7  594.69   14.11
   5  -3  -7  718.15   15.36
  -5   3  -7  651.52   14.54
   5   3   7  566.01   14.97
   5  -3  -8  727.22   15.44
  -5   3  -8  709.67   15.93
   5  -3  -8  702.19   16.31
  -5  -3   8  674.97   15.58
   5  -3  -9  170.34    7.85
  -5  -3   9  162.72    7.34
  -5   3  -9  181.25    7.80
   5  -3  -9  168.99   12.39
   5  -3 -10  259.19   10.03
  -5  -3  10  248.18    9.47
   5  -3 -10  248.90   15.44
  -5  -3  11   62.83    4.87
   5  -3 -11   67.92    5.31
   5   3  11   56.01    6.06
   5  -3 -11   65.46    8.45
   5  -3 -12 1254.50   38.84
  -5  -3  12 1423.22   30.81
  -5  -3  12 1322.55   26.40
   5  -3 -12 1356.11   27.79
  -5   3 -12 1435.77   27.94
   5   3  12 1346.63   27.91
  -5   3 -13  163.15    8.15
  -5   3 -13  223.38   10.10
   5   3  13  209.87    9.95
   5  -3 -13  198.36    9.23
   5   3  13  188.38   11.84
   5  -3 -13  184.37    9.34
  -5  -3  13  206.26    9.42
   5  -3 -13  194.38    9.71
  -5  -3  13  226.55   11.51
   5  -3 -13  181.04   14.75
   5  -3 -13  199.38    8.74
   5   3  14  454.61   18.98
   5  -3 -14  434.51   14.91
   5   3  14  490.32   15.81
   5  -3 -14  450.19   14.50
  -5  -3  14  496.03   17.62
  -5  -3  15  115.23    8.41
   5  -3 -15   95.09    6.63
   5   3  15  101.60    9.36
   5  -3 -15   94.46    6.90
  -5  -3  16  135.55    9.14
   5  -3 -16  116.29    7.29
   5   3  16  112.28    9.83
   5  -3 -16  109.95    7.43
  -5  -3  17  120.11    8.42
  -5   3 -17   88.00    6.50
   5  -3 -17  102.12    6.74
   5   3  17  110.31    9.77
   5  -3 -17   94.76    6.82
  -5  -3  18  491.68   16.82
   5   3  18  459.44   19.47
   5  -3 -18  442.10   14.39
   5  -3 -19   54.32    9.01
  -5  -3  19   93.75    7.07
   5   3  19   78.75    7.93
  -5   3 -19   68.00    5.27
   5   3  20  394.41   16.38
   5  -3 -20  378.34   23.17
   5  -3 -20  334.40   19.57
  -5  -3  20  441.31   14.35
   5   3  20  423.69   12.25
  -5   3 -20  314.38   10.76
   5   3  21   15.38    3.33
   5  -3 -21   11.78    4.05
   5  -3 -21   14.23    5.66
  -5   3 -21    8.19    1.78
  -5  -3  21   18.40    2.99
   5   3  21   14.80    3.49
  -5   3 -22   39.23    3.39
   5  -3 -22   34.30    3.05
  -5  -3  22   35.26    3.83
   5  -5  22   89.42    4.46
   5  -5  21   20.02    2.76
   5  -5  20  525.63   17.19
  -5   5  20  476.36   14.83
  -5  -5 -19  285.36   10.72
   5  -5  19  266.56   12.95
   5   5 -18  341.17   12.07
  -5  -5 -18  320.22   11.81
   5  -5  18  316.37   14.81
  -5   5  17  268.55   12.90
   5  -5  17  283.67   10.95
   5   5 -17  320.50   12.31
  -5  -5 -17  333.16   12.26
   5  -5  17  350.55   15.96
  -5   5  16   21.29    4.10
   5  -5  16   27.28    3.75
   5   5 -16   27.26    3.97
   5  -5  16   23.57    4.70
   5  -5  15  131.75    8.03
   5   5 -15  121.58    8.04
   5  -5  15  133.28    8.22
   5  -5  15  140.80   10.37
   5  -5  14  929.30   22.96
   5   5 -14  889.93   23.08
   5  -5  14  998.58   24.05
   5  -5  14  971.99   27.91
   5  -5  13  355.83   13.52
   5  -5  13  316.51   15.12
  -5   5  13  261.29   13.11
   5  -5  13  323.02   12.74
   5   5 -13  299.77   12.64
   5  -5  13  305.58   10.26
   5  -5  12  870.87   22.55
   5  -5  12  732.63   18.92
   5  -5  12  841.31   20.94
   5  -5  12  749.17   16.62
   5  -5  12  815.46   24.24
   5  -5  12  848.85   21.48
  -5   5  11  361.68   14.92
   5  -5  11  449.25   17.20
   5   5 -11  299.69   18.89
   5  -5  11  484.20   15.04
   5  -5  11  497.36   16.08
  -5  -5 -10   65.92    4.70
   5  -5  10   66.09    6.45
  -5  -5  -9  509.63   13.21
   5  -5   9  404.89   15.73
   5   5  -8  680.51   17.20
   5  -5   8  713.39   17.56
   5  -5   7  437.75   12.27
   5  -5   7  448.67   15.80
   5   5  -6 1565.34   27.81
   5  -5   6 1582.57   28.20
   5   5  -5  390.80   12.03
   5  -5   5  378.29   12.27
   5  -5   4  165.60    8.01
   5  -5   4  156.57    6.94
   5  -5   3  330.98   11.59
   5  -5   3  323.88   10.21
   5   5  -2  621.72   14.12
   5  -5   2  616.36   16.40
   5   5  -1  299.16    9.45
   5  -5   1  300.41    9.78
   5   5   0  888.31   18.28
   5  -5   0  915.80   18.71
   5   5   1  282.64    9.45
   5  -5  -1  236.37   10.03
   5   5   2  686.92   15.96
   5  -5  -2  653.93   15.36
   5   5   3  252.11    9.47
   5  -5  -3  244.46    8.91
  -5  -5   4  148.43    6.80
   5   5   4  196.22    8.71
   5  -5  -4  186.73    7.60
   5  -5  -4  132.32    7.32
  -5   5  -5  398.63   10.40
   5   5   5  373.51   12.01
  -5  -5   5  356.12   10.99
   5   5   5  444.88   13.77
   5  -5  -5  419.55   11.88
   5  -5  -5  310.62   11.51
  -5   5  -6 1540.50   24.82
   5   5   6 1353.03   26.40
   5  -5  -6 1664.43   26.75
   5  -5  -6 1464.12   24.23
   5   5   6 1654.86   28.22
   5   5   6 1629.98   29.90
  -5  -5   6 1381.78   25.65
   5  -5  -7  486.14   12.78
   5  -5  -7  307.98   11.67
   5  -5  -7  462.54   12.00
   5   5   7  467.76   14.15
  -5  -5   7  440.22   12.77
   5  -5  -7  492.29   19.61
   5   5   7  359.93   12.30
  -5   5  -7  458.23   12.10
   5  -5  -8  648.92   23.67
  -5  -5   8  598.47   15.74
   5  -5  -8  626.44   14.95
  -5   5  -8  621.49   15.13
   5  -5  -9  347.15   18.23
  -5   5  -9  358.19   11.55
  -5  -5   9  365.08   12.16
   5  -5  -9  362.50   11.39
   5   5  10   86.58    6.76
   5  -5 -10   78.69    5.42
  -5  -5  10   80.31    5.73
  -5   5 -10   80.00    5.57
   5   5  10   66.09    6.52
  -5  -5  10   92.36    6.55
   5   5  11  579.58   18.14
  -5   5 -11  452.53   14.27
   5  -5 -11  467.26   14.19
  -5  -5  11  474.26   14.82
   5   5  11  386.08   16.35
  -5  -5  11  520.84   16.22
   5  -5 -12  819.13   30.93
   5   5  12  985.31   25.17
  -5  -5  12  950.51   23.05
   5  -5 -12  844.08   20.55
  -5  -5  12  789.47   20.52
  -5   5 -12  877.53   21.03
   5  -5 -12  822.33   25.00
   5   5  12  691.22   23.10
   5  -5 -12  801.14   21.16
   5  -5 -13  344.48   12.73
  -5  -5  13  367.40   13.96
   5  -5 -13  318.43   15.11
   5   5  13  297.94   14.92
   5  -5 -13  310.26   12.87
   5   5  14  863.19   26.88
   5  -5 -14  855.21   22.86
  -5  -5  15  162.76    9.36
   5   5  15  127.64   10.26
   5  -5 -15  136.89    8.59
   5   5  15  162.51    9.20
   5  -5 -16   27.09    7.45
  -5  -5  16   41.38    4.95
   5   5  16   36.64    5.97
   5  -5 -16   37.15    4.61
   5   5  16   42.67    4.90
  -5  -5  17  330.52   13.12
   5   5  17  295.30   15.32
   5  -5 -17  290.41   12.13
   5   5  17  334.56   12.79
   5   5  18  317.49   12.03
  -5  -5  18  353.87   13.13
   5   5  18  331.15   15.74
   5  -5 -18  309.99   12.13
   5  -5 -19  209.52   15.89
   5   5  19  250.00   13.68
   5   5  19  268.83   10.29
  -5  -5  19  262.59   10.78
   5   5  19  230.06   12.50
   5  -5 -20  474.16   24.44
   5   5  20  522.38   13.77
   5   5  20  500.74   17.93
   5   5  20  477.08   16.80
  -5  -5  20  520.54   14.51
  -5  -5  21   32.84    4.01
   5  -5 -21   40.05    7.13
  -5   5 -22   85.20    4.30
   5  -5 -22   91.05    4.80
  -5  -5  22   82.38    5.06
   5   7 -21  217.35    7.78
  -5  -7 -21  232.47    8.42
   5  -7  21  207.55    7.39
  -5  -7 -20  132.76    7.27
   5   7 -20  124.56    6.76
   5  -7  20  120.29    6.38
   5   7 -19  284.23   11.37
   5  -7  19  288.95   12.17
  -5   7  18   75.69    5.87
   5  -7  18   81.29    5.11
   5   7 -18   93.84    6.33
   5  -7  18   93.70    7.52
   5   7 -18   94.39    6.97
  -5   7  17  202.47   10.02
   5  -7  17  218.93    9.29
   5  -7  17  228.17   12.12
   5   7 -17  219.48   10.44
  -5  -7 -17  244.77   11.66
   5   7 -17  247.61   11.78
  -5   7  16   20.06    3.63
   5  -7  16   22.80    3.51
   5  -7  16   26.43    3.86
  -5  -7 -16   30.39    3.81
   5  -7  16   25.80    4.63
  -5  -7 -16   27.52    4.40
   5   7 -16   27.21    4.13
   5   7 -16   25.54    4.25
   5   7 -15  295.60   13.51
   5  -7  15  295.72   12.08
   5  -7  15  321.57   12.99
  -5  -7 -15  292.65   11.25
   5  -7  15  310.18   14.80
  -5  -7 -15  323.27   13.71
   5   7 -15  275.24   12.59
   5   7 -14  232.99   12.00
   5  -7  14  230.55   10.91
   5  -7  14  246.91   11.56
  -5  -7 -14  227.37    9.74
   5  -7  14  255.32   13.39
  -5  -7 -14  255.04   12.04
   5   7 -14  224.06   11.39
   5  -7  13  692.24   19.68
   5  -7  13  706.84   20.37
   5  -7  13  717.23   22.79
  -5  -7 -13  744.98   20.83
   5   7 -13  692.46   21.18
  -5   7  12  196.22   10.63
   5  -7  12  228.73   11.00
   5  -7  12  210.89    9.82
   5  -7  12  240.70   11.50
   5  -7  12  233.36   12.58
  -5  -7 -12  256.94   11.61
   5   7 -12  242.18   12.08
   5   7 -12  221.92   11.29
  -5   7  11  484.32   17.01
   5  -7  11  525.93   16.14
   5  -7  11  612.28   17.90
   5  -7  11  645.32   18.93
   5  -7  11  622.24   20.57
  -5  -7 -11  667.96   18.77
   5   7 -11  607.81   19.26
   5   7 -11  585.66   18.59
  -5   7  10   25.21    3.89
   5  -7  10   25.26    4.31
   5   7 -10   27.04    4.08
   5  -7  10   28.54    3.73
   5  -7  10   29.97    3.86
   5   7 -10   28.94    4.30
  -5  -7 -10   33.31    4.20
   5  -7   9  610.80   19.40
   5   7  -8  256.08   10.75
   5  -7   8  239.58   11.65
   5  -7   7 1484.62   32.77
   5   7  -7 1684.04   31.32
   5   7  -6  324.65   10.94
   5  -7   6  333.24   12.66
   5  -7   5 1440.04   29.16
   5   7  -5 1458.04   26.78
   5  -7   4  155.50    8.27
   5  -7   4  126.38    6.48
   5  -7   4  138.63    6.86
   5   7  -4  163.46    7.35
   5  -7   3 1336.56   26.99
   5   7  -3 1384.83   24.45
   5  -7   2  173.55    7.57
   5  -7   2  185.68    9.06
   5  -7   2  202.89    8.36
   5  -7   1 1826.00   30.68
   5   7  -1 1909.48   30.70
   5  -7   0  553.45   14.18
   5  -7   0  553.33   16.37
   5  -7   0  635.30   15.75
   5   7   0  653.94   15.90
   5   7   1 2068.49   32.58
   5  -7  -1 1594.93   32.39
   5  -7  -2  182.07    7.49
   5  -7  -2  164.92    8.63
   5  -7  -2  189.90    8.29
  -5   7  -2  161.73    5.84
   5  -7  -3 1066.28   25.43
   5  -7  -3 1227.03   23.05
   5   7   3 1547.66   28.14
   5  -7  -3 1437.09   25.58
  -5   7  -3 1242.84   20.74
   5  -7  -4  120.03    7.56
   5  -7  -4  143.94    6.66
   5   7   4  164.09    8.56
   5  -7  -4  164.31    7.59
  -5   7  -4  136.76    5.73
   5  -7  -5 1014.37   24.77
   5  -7  -5 1326.17   23.60
   5  -7  -5 1058.20   28.06
  -5   7  -5 1227.01   21.69
   5  -7  -5 1483.29   36.60
  -5  -7   5 1303.73   25.22
   5   7   5 1428.73   28.65
   5   7   6  204.17   11.39
   5  -7  -6  194.94    9.88
   5  -7  -6  217.34   11.69
  -5   7  -6  265.47    8.87
   5  -7  -6  289.36   16.25
   5  -7  -6  329.47   15.63
  -5  -7   6  273.05   10.51
   5   7   6  313.23   11.81
   5   7   6  302.15   12.34
  -5   7  -7 1432.72   25.73
   5   7   7 1158.07   30.85
   5  -7  -7 1819.51   40.38
   5  -7  -7 1437.80   24.32
  -5  -7   7 1443.20   28.39
   5   7   7 1703.88   31.40
  -5   7  -8  231.25    8.98
   5  -7  -8  236.26    8.46
   5   7   8  280.32   11.88
  -5  -7   8  229.71   10.10
   5   7   8  184.44   11.44
   5  -7  -8  298.94   16.26
   5  -7  -9  700.10   26.07
   5  -7  -9  605.59   15.07
  -5  -7   9  643.68   17.94
  -5  -7   9  721.75   17.55
   5   7   9  740.30   20.54
   5   7   9  481.05   19.31
  -5   7  -9  581.55   15.70
   5  -7 -10   30.88    3.37
  -5  -7  10   36.27    4.25
  -5  -7  10   44.01    4.33
   5  -7 -10   31.44    3.98
   5   7  10   33.85    4.63
   5  -7 -10   29.40    4.03
  -5   7 -10   31.47    3.67
   5  -7 -11  479.13   16.13
   5  -7 -11  495.21   15.65
  -5   7 -11  482.55   14.90
   5  -7 -11  502.73   25.89
   5   7  11  502.44   18.07
   5  -7 -11  481.80   14.14
  -5  -7  11  506.00   16.19
  -5  -7  11  581.83   16.20
   5   7  11  613.17   19.70
   5  -7 -12  271.00   12.04
   5   7  12  291.40   13.44
  -5  -7  12  304.58   11.75
   5  -7 -13  678.99   23.39
   5  -7 -13  658.95   19.04
   5  -7 -13  678.94   20.10
   5   7  13  708.22   21.52
   5   7  14  281.75   13.02
   5  -7 -14  256.53   13.79
   5  -7 -14  254.17   11.26
   5  -7 -14  267.65   12.14
   5  -7 -14  232.24   18.89
  -5  -7  14  272.07   11.31
  -5  -7  15  306.22   11.95
   5  -7 -15  250.60   11.05
   5   7  15  317.15   13.61
   5  -7 -15  279.93   12.49
   5  -7 -15  286.49   21.95
   5  -7 -15  257.28   19.76
   5  -7 -16   18.51    6.44
   5  -7 -16   25.06    7.99
   5   7  16   19.61    4.71
   5  -7 -16   23.37    3.50
   5  -7 -16   24.95    3.95
  -5  -7  16   28.17    3.81
   5   7  16   28.60    4.23
   5   7  17  214.70   12.98
  -5  -7  17  218.46    9.63
   5  -7 -17  204.21   17.99
   5  -7 -17  171.83   15.30
   5   7  17  214.13   10.40
   5  -7 -18  103.18   12.69
   5  -7 -18   85.24   10.41
   5   7  18  111.42    6.97
   5   7  18  100.83    8.63
  -5  -7  19  257.33   11.77
   5   7  19  289.34   10.46
   5  -7 -19  240.72   15.74
  -5  -7  20  115.73    7.29
   5  -7 -20  121.42   10.13
   5   7  20  139.35    6.47
  -5  -7  21  194.18    8.11
   5  -9  21  191.65    5.87
   5   9 -20  175.29    6.81
   5  -9  20  171.45    6.66
   5   9 -19  449.49   13.08
   5  -9  19  406.91   11.10
   5   9 -18  211.43    9.59
   5   9 -18  206.58    9.32
   5   9 -17  295.15   12.23
   5   9 -17  289.87   11.95
   5  -9  17  274.52    9.94
   5  -9  16   74.54    5.62
   5   9 -16   67.68    6.14
  -5  -9 -16   77.59    6.47
   5   9 -16   80.54    6.76
   5  -9  16   76.75    6.76
   5  -9  16   87.91    6.37
   5  -9  16   75.05    6.13
   5  -9  15  241.62   11.30
   5  -9  15  233.31   10.50
  -5  -9 -15  278.85   12.19
   5   9 -15  250.81   12.16
   5  -9  15  254.01   12.44
   5  -9  15  257.85   11.45
   5   9 -15  243.79   11.92
   5  -9  14  278.10   12.22
   5  -9  14  256.98   11.56
  -5  -9 -14  296.73   12.73
   5   9 -14  266.38   12.76
   5  -9  14  283.97   13.48
   5  -9  14  300.30   12.77
   5   9 -14  264.14   12.68
   5  -9  13  856.03   22.61
   5  -9  13  859.18   22.44
  -5  -9 -13  932.99   23.68
   5   9 -13  790.44   23.51
   5  -9  13  871.08   24.88
   5  -9  13  905.78   23.78
   5   9 -13  830.59   23.81
   5  -9  12  203.60   10.42
   5  -9  12  220.75   10.80
  -5  -9 -12  226.07   10.99
   5   9 -12  201.73   11.36
   5  -9  12  213.87   11.00
   5  -9  12  222.09   12.00
   5   9 -12  203.86   11.36
   5   9 -11  744.55   22.31
  -5  -9 -11  844.65   21.92
   5  -9  11  758.72   20.82
   5  -9  11  781.29   21.13
   5  -9  11  816.71   22.34
   5  -9  11  768.28   22.81
   5   9 -11  738.09   22.44
   5  -9  10  420.76   16.17
   5  -9  10  422.91   15.54
   5   9 -10  406.04   14.02
   5   9 -10  386.22   15.73
  -5  -9 -10  462.31   15.34
   5  -9  10  448.12   15.32
   5   9 -10  408.32   15.89
   5  -9  10  411.10   14.48
   5  -9  10  406.20   14.54
   5  -9   9  353.45   13.27
  -5  -9  -9  408.52   14.21
   5   9  -9  359.74   14.77
   5  -9   9  373.91   14.88
   5  -9   9  384.94   14.49
   5   9  -9  396.07   13.52
   5  -9   9  392.96   14.07
   5  -9   8  279.50   11.38
  -5  -9  -8  342.25   12.52
   5   9  -8  269.43   12.44
   5  -9   8  296.78   11.94
   5   9  -8  310.67   11.76
   5  -9   8  386.79   16.05
   5  -9   8  299.14   12.47
  -5  -9  -8  227.51   16.64
   5   9  -7 1268.98   25.94
   5  -9   7 1487.61   33.69
  -5  -9  -6  162.91   13.05
   5  -9   6  188.48    8.61
  -5  -9  -5  396.69   20.01
   5   9  -5  641.54   16.53
   5  -9   5  700.17   22.03
   5  -9   5  508.57   14.63
   5  -9   5  516.42   16.04
  -5  -9  -4  569.07   23.39
   5   9  -4  848.63   19.12
   5  -9   4  938.60   25.72
   5  -9   4  737.99   18.00
   5  -9   4  733.01   19.45
  -5  -9  -3  562.97   22.22
   5   9  -3  836.18   18.74
   5  -9   3  705.62   19.04
   5  -9   3  731.14   17.86
   5  -9   3  917.48   25.37
   5   9  -2  423.27   12.86
   5  -9   2  362.82   13.05
   5  -9   2  346.23   11.79
   5  -9   2  451.55   17.49
   5  -9   1  901.55   20.24
   5  -9   1  931.87   21.93
   5  -9   0  197.99   10.32
   5  -9   0  184.37    8.28
   5  -9   0  186.97    9.13
   5  -9   0  196.26   11.63
   5  -9  -1  956.83   24.59
   5  -9  -1 1013.86   27.76
   5  -9  -2  418.90   12.75
   5  -9  -2  419.66   13.82
   5  -9  -2  451.05   17.83
   5   9   3 1013.75   23.24
   5  -9  -3  788.09   24.70
   5  -9  -3  788.71   18.63
   5  -9  -3  805.60   20.27
   5  -9  -3 1064.59   30.01
   5   9   4  814.94   21.17
   5  -9  -4  619.18   21.68
   5  -9  -4  655.16   16.42
   5  -9  -4  699.53   18.36
   5  -9  -4  901.81   28.07
  -5   9  -4  590.28   13.63
   5   9   5  680.79   19.55
   5  -9  -5  485.20   19.15
   5  -9  -5  577.06   15.19
   5  -9  -5  580.60   16.50
   5  -9  -5  685.46   25.51
  -5   9  -5  517.96   12.90
   5   9   6  221.37   10.66
   5   9   6  229.75   11.23
   5  -9  -6  209.52    8.77
   5  -9  -6  162.55   10.92
   5  -9  -6  255.78   16.16
   5  -9  -6  208.99   14.64
  -5   9  -6  177.80    7.39
  -5  -9   7 1237.11   26.55
   5   9   7 1255.39   27.86
  -5   9  -7 1004.30   21.08
   5  -9  -7  870.57   26.91
   5  -9  -7 1486.10   41.48
   5  -9  -7 1325.13   38.52
   5  -9  -8  402.34   21.94
   5  -9  -8  368.40   20.64
   5  -9  -8  306.05   12.51
   5   9   8  379.19   16.20
  -5  -9   8  348.03   13.46
   5   9   8  361.78   14.42
  -5   9  -8  301.54   10.59
   5  -9  -8  299.05   13.86
  -5   9  -9  318.31   11.50
   5  -9  -9  492.87   25.09
   5  -9  -9  416.84   22.65
   5   9   9  444.32   16.44
   5   9   9  437.13   17.58
  -5  -9   9  399.35   14.68
   5  -9  -9  386.60   14.15
   5  -9  -9  393.10   16.08
  -5   9 -10  308.00   11.60
   5   9  10  389.91   16.70
   5  -9 -10  443.12   24.76
   5  -9 -10  387.55   22.61
   5   9  10  423.47   16.47
   5  -9 -10  360.27   15.74
   5  -9 -10  366.98   13.96
  -5  -9  10  344.66   13.91
   5  -9 -11  752.17   32.39
   5  -9 -11  760.16   20.76
   5   9  11  785.32   24.08
   5  -9 -12  179.57   16.74
   5  -9 -12  159.47    9.22
   5   9  12  166.04   10.65
   5   9  13  829.03   24.33
   5  -9 -13  777.51   21.14
   5  -9 -14  273.33   14.34
   5  -9 -14  301.18   21.98
   5  -9 -14  278.48   20.21
   5   9  14  301.66   13.91
   5  -9 -14  262.37   11.62
   5   9  15  232.50   11.75
  -5  -9  15  200.24   11.25
   5  -9 -15  221.35   10.46
   5  -9 -15  249.38   19.77
   5  -9 -15  220.95   17.55
   5  -9 -15  203.64   11.95
   5  -9 -16   85.58   11.95
   5  -9 -16   72.92   10.07
   5  -9 -16   66.75    5.59
   5   9  16   79.22    6.63
  -5  -9  16   64.48    6.39
   5  -9 -17  301.38   18.67
   5  -9 -17  271.84   10.67
   5   9  17  310.68   12.14
  -5  -9  17  265.70   12.34
   5  -9 -18  208.56   14.45
   5  -9 -18  248.55   17.23
  -5  -9  18  188.76    9.80
   5   9  18  232.78    9.59
   5  -9 -18  199.81    8.41
   5   9  19  472.99   12.81
   5  -9 -19  475.91   20.03
   5   9  20  187.91    6.71
  -5  -9  20  177.00    7.40
   5  11 -19   14.62    2.03
   5 -11  19   14.77    1.80
   5 -11  18  430.74   10.48
   5 -11  18  442.03   11.50
   5 -11  17   40.86    3.84
   5 -11  17   43.33    3.65
   5  11 -17   43.80    4.18
   5  11 -17   46.12    4.71
   5  11 -16  281.19   11.12
   5  11 -16  269.22   11.77
   5 -11  16  263.47    9.80
   5 -11  16  267.02   10.88
   5  11 -15   34.83    4.37
   5  11 -15   34.86    4.66
  -5 -11 -15   36.55    4.23
   5 -11  15   37.20    4.07
   5 -11  15   42.69    4.62
   5 -11  15   33.39    4.28
   5 -11  14  420.29   14.76
   5 -11  14  379.99   14.11
   5  11 -14  384.36   14.47
   5  11 -14  381.52   15.38
   5 -11  14  390.46   13.64
  -5 -11 -14  341.53   20.28
  -5 -11 -14  428.54   14.23
  -5 -11 -13   65.08    5.70
   5  11 -13   74.98    6.60
   5 -11  13   50.71    5.21
   5 -11  13   69.03    6.22
   5 -11  13   56.12    5.52
  -5 -11 -13   54.72    8.84
  -5 -11 -12  788.85   20.44
   5 -11  12  741.74   20.81
   5  11 -12  754.42   21.74
   5 -11  12  739.04   20.30
   5 -11  12  800.07   22.07
   5 -11  11  111.39    8.06
   5 -11  11   87.27    6.10
  -5 -11 -11  112.93    7.34
   5 -11  11  104.35    7.51
   5  11 -11  105.29    7.91
   5  11 -11  102.77    8.39
   5 -11  11  105.18    7.37
  -5 -11 -11   96.25   11.74
   5 -11  10  562.91   18.31
   5 -11  10  491.74   16.82
   5  11 -10  546.21   19.27
   5  11 -10  505.83   17.88
  -5 -11 -10  586.61   16.92
   5 -11  10  484.78   15.22
  -5 -11 -10  459.52   24.94
   5 -11   9  140.36    8.89
   5  11  -9  129.76    8.65
   5  11  -9  133.45    9.37
  -5 -11  -9  138.54    8.00
   5 -11   9  129.81    8.22
  -5 -11  -9  111.59   12.35
   5 -11   9  115.57    7.33
   5 -11   8  842.04   22.74
   5  11  -8  802.83   22.25
   5  11  -8  809.63   23.82
  -5 -11  -8  858.04   20.81
  -5 -11  -8  629.36   28.69
   5 -11   8  756.88   20.79
   5 -11   8 1019.32   28.09
   5  11  -8  839.78   21.12
   5 -11   8  811.81   21.01
   5 -11   8  823.50   20.85
   5 -11   8  751.79   19.98
   5 -11   7  124.49    7.57
   5 -11   7  125.40    7.73
   5  11  -7  128.70    7.74
  -5 -11  -7   93.12   10.91
   5 -11   7  119.23    7.63
   5 -11   7  120.45    7.57
   5 -11   7  157.03    9.89
   5 -11   7  149.21    9.76
   5  11  -7  130.07    9.20
  -5 -11  -7  155.49    8.20
   5  11  -7  119.01    8.06
   5 -11   7  155.82   11.07
   5 -11   7  146.22    9.34
   5 -11   7  143.96    9.42
   5 -11   6 1436.71   29.75
   5  11  -6 1595.17   30.21
   5 -11   6 1478.81   29.54
   5 -11   6 1532.81   29.53
   5 -11   6 1689.66   35.53
   5 -11   6 1668.44   35.11
   5  11  -6 1514.15   33.72
   5 -11   6 1490.20   28.41
   5 -11   6 1766.16   35.02
   5 -11   6 1693.33   35.00
   5  11  -6 1395.90   30.46
   5 -11   6 1467.24   29.89
  -5 -11  -6 1101.46   37.49
   5 -11   6 1247.36   27.36
   5 -11   6 1826.19   40.06
   5 -11   5  107.41    8.30
   5 -11   5   69.92    6.81
   5  11  -5   64.70    6.49
   5 -11   5   71.37    6.86
   5 -11   5   58.05    4.99
   5 -11   5   75.40    6.74
   5  11  -5   68.77    5.84
   5 -11   5   67.33    5.46
  -5 -11  -5   42.61    7.24
   5 -11   5   54.24    5.52
   5 -11   5   77.17    8.06
   5 -11   5   50.20    4.82
   5 -11   5   72.28    5.81
   5  11  -5   61.86    5.24
   5  11  -4 1087.34   23.64
  -5 -11  -4  843.83   30.52
   5 -11   4 1199.37   22.82
   5 -11   4 1172.92   25.55
   5 -11   4 1170.58   24.99
   5 -11   4 1281.68   32.95
   5 -11   4  890.80   22.28
   5 -11   4  975.62   24.70
   5  11  -3   20.88    3.19
  -5 -11  -3   15.61    4.74
   5 -11   3   21.40    4.78
   5 -11   3   16.31    2.89
   5 -11   3   17.95    3.40
   5  11  -2  934.65   21.23
   5 -11   2  771.27   19.86
   5 -11   2  944.69   28.22
   5 -11   2  817.70   21.84
   5  11  -1  134.83    7.54
   5 -11   1  125.63    7.31
   5 -11   1  126.85    8.04
   5  11   0 2640.76   42.01
   5 -11   0 2390.45   42.46
   5 -11   0 2279.74   39.73
   5 -11   0 2630.18   51.37
   5  11   1   92.85    6.55
   5 -11  -1   96.58    9.04
   5  11   2  793.04   20.64
   5 -11  -2  753.77   19.02
   5 -11  -2  771.32   20.73
   5 -11  -2  765.32   25.76
   5 -11  -3   19.62    4.64
   5 -11  -3   17.20    2.89
   5 -11  -3   18.91    3.49
   5  11   3   18.72    3.37
   5  11   4 1198.23   27.30
   5 -11  -4 1197.09   27.47
   5 -11  -4  950.01   29.98
   5 -11  -4 1042.07   23.37
   5 -11  -4 1106.48   25.65
   5  11   4 1348.94   32.83
   5 -11  -5   30.50    5.68
   5 -11  -5   44.87    4.43
   5 -11  -5   46.42    5.05
   5  11   5   49.29    6.37
   5 -11  -5   44.32    5.33
   5 -11  -5   38.10    4.89
   5  11   5   38.24    4.73
   5 -11  -5   37.98    4.98
   5 -11  -5   54.06    7.86
   5 -11  -5   43.08    4.31
   5 -11  -5   42.54    4.98
   5 -11  -5   45.34    4.55
   5 -11  -5   35.22    4.79
   5 -11  -6 1414.06   30.76
   5 -11  -6 1321.44   31.63
   5  11   6 1602.94   37.01
   5 -11  -6 1682.41   29.61
   5 -11  -6 1310.32   30.57
   5  11   6 1460.27   31.41
   5 -11  -6 1080.60   32.45
   5 -11  -6 1341.52   27.12
   5 -11  -6 1414.59   29.55
   5 -11  -6 1456.23   25.76
   5 -11  -6 1574.86   42.85
   5 -11  -6 1296.62   30.86
   5 -11  -6 1357.27   30.89
   5 -11  -7   95.26    7.27
   5 -11  -7   80.47    5.88
   5 -11  -7   65.44    7.68
   5  11   7  105.29    9.20
   5 -11  -7   90.89    7.38
   5 -11  -7  104.58    5.86
   5  11   7  108.26    7.91
   5 -11  -7  112.40   11.61
   5 -11  -7  125.26   12.28
   5 -11  -7  115.90    6.83
   5 -11  -7   82.74    7.16
   5  11   8  797.39   25.62
   5  11   8  780.82   22.41
   5 -11  -8  695.09   20.96
   5 -11  -8  736.62   21.00
   5 -11  -8  805.42   31.50
   5 -11  -8  665.51   22.11
   5  11   9  125.10    9.90
   5 -11  -9  102.93    7.60
   5 -11  -9  113.58    8.01
   5 -11  -9  145.04   13.92
   5 -11  -9  127.73   12.94
   5 -11  -9   98.38    8.36
   5  11  10  673.64   23.11
   5 -11 -10  762.05   32.08
   5 -11 -10  646.46   29.07
   5 -11 -10  532.02   17.70
   5 -11 -10  570.21   18.67
   5 -11 -10  565.86   20.63
   5 -11 -11  110.53   12.96
   5 -11 -11   97.57   11.73
   5 -11 -11   87.84    8.12
   5 -11 -11   85.99    7.13
  -5 -11  11   63.01    8.04
   5  11  11   90.94    8.39
   5 -11 -12  751.69   31.96
   5 -11 -12  685.18   20.39
   5  11  12  729.43   23.27
   5 -11 -13   59.17    9.83
   5  11  13   47.72    6.01
   5 -11 -13   37.03    4.79
  -5 -11  13   24.69    5.22
   5 -11 -14  363.09   16.39
   5  11  14  371.32   15.18
   5 -11 -14  343.00   13.38
   5 -11 -15   36.02    7.68
   5 -11 -15   31.28    7.01
   5 -11 -15   28.35    4.70
   5  11  15   27.27    4.20
   5 -11 -15   29.45    3.98
  -5 -11  15   26.55    4.55
   5 -11 -16  311.77   18.53
   5 -11 -16  373.34   20.78
   5 -11 -16  272.57   12.31
   5 -11 -16  292.21   11.20
  -5 -11  16  243.59   11.73
   5  11  16  320.49   12.33
  -5 -11  16  243.88   11.03
   5 -11 -17   45.91    7.28
   5  11  17   43.42    4.24
   5 -11 -17   41.92    4.05
  -5 -11  17   40.45    4.22
   5 -11 -18  459.90   12.41
  -5 -11  18  437.87   12.58
   5 -11 -19   12.26    1.92
   5 -11 -19    8.62    1.56
   5  11  19   11.91    1.74
   5  13 -18  341.94    9.08
   5  13 -18  343.02   10.03
   5 -13  17  185.19    6.76
   5 -13  17  205.56    7.04
   5  13 -17  182.54    6.29
   5  13 -17  217.69    8.89
   5 -13  16  371.97   10.91
   5  13 -16  347.82   10.15
   5 -13  16  363.27   10.78
   5 -13  16  357.54   10.28
   5  13 -15   70.48    4.95
   5 -13  15   82.02    5.65
   5 -13  15   80.95    5.47
   5 -13  15   74.65    5.04
  -5 -13 -14  533.34   22.28
   5 -13  14  515.57   15.27
   5  13 -14  462.20   13.91
   5  13 -14  520.66   17.30
   5 -13  14  504.78   14.38
   5 -13  14  491.29   14.67
  -5 -13 -13  221.20   15.09
   5 -13  13  223.96   10.24
   5  13 -13  214.15    9.61
   5  13 -13  246.70   12.18
   5 -13  13  228.87    9.88
   5 -13  13  227.49   10.10
  -5 -13 -12  517.95   14.58
  -5 -13 -12  507.95   23.80
   5 -13  12  515.44   16.33
   5  13 -12  487.07   15.52
   5  13 -12  518.66   18.41
   5 -13  12  541.01   16.08
   5 -13  12  513.29   16.01
  -5 -13 -11  372.15   12.28
   5 -13  11  369.11   13.81
   5  13 -11  347.07   13.23
   5  13 -11  367.81   15.63
  -5 -13 -11  364.41   20.60
  -5 -13 -10  352.98   11.92
   5 -13  10  337.72   13.29
   5 -13  10  324.19   11.57
   5  13 -10  316.15   12.69
   5  13 -10  344.73   15.35
  -5 -13 -10  319.26   19.59
  -5 -13  -9   83.82    5.80
   5 -13   9   80.63    6.54
   5 -13   9   82.90    5.94
  -5 -13  -9   78.35   10.15
   5  13  -9   79.36    6.42
   5 -13   9   85.11    6.42
   5  13  -9   85.08    7.73
   5 -13   8  481.16   15.56
  -5 -13  -8  410.08   22.54
   5 -13   8  460.31   14.75
   5 -13   8  548.31   18.65
   5  13  -8  486.40   18.65
  -5 -13  -8  487.52   14.46
   5 -13   8  577.52   18.77
   5 -13   8  478.09   16.04
   5  13  -8  446.62   15.41
   5 -13   7  357.25   13.11
   5 -13   7  336.29   12.68
  -5 -13  -7  301.30   19.06
   5 -13   7  335.57   13.17
  -5 -13  -7  290.14   12.73
   5 -13   7  412.35   15.97
   5 -13   7  388.19   15.95
   5  13  -7  361.83   15.90
  -5 -13  -7  357.74   12.12
   5 -13   7  395.15   15.86
   5 -13   7  339.64   11.56
   5  13  -7  324.18   12.83
   5 -13   7  448.41   19.04
  -5 -13  -6  311.07   19.24
   5 -13   6  368.38   13.61
   5 -13   6  366.86   13.29
   5 -13   6  319.47   13.49
   5 -13   6  430.36   16.63
   5 -13   6  365.99   15.73
   5  13  -6  372.02   16.10
  -5 -13  -6  393.57   12.67
   5 -13   6  382.36   13.82
   5 -13   6  388.12   13.46
   5  13  -6  345.99   13.19
   5 -13   6  431.69   19.06
   5 -13   6  401.52   16.18
   5 -13   6  400.07   15.40
   5 -13   6  348.94   12.11
   5 -13   5  121.09    7.57
   5 -13   5  111.73    8.04
  -5 -13  -5  103.34   11.02
   5  13  -5  122.48    9.23
   5 -13   5  117.09    7.03
   5 -13   5  133.97    9.39
   5 -13   5  135.55    8.97
   5 -13   5  127.28    7.83
   5 -13   5  151.74   11.64
   5 -13   5  143.65    9.78
   5 -13   5  144.30    9.88
   5 -13   5  118.02    7.48
   5 -13   5  117.77    7.23
   5 -13   4  492.29   15.83
  -5 -13  -4  389.77   14.18
   5 -13   4  448.54   16.48
   5 -13   4  508.16   16.49
   5  13  -4  518.26   18.93
   5 -13   4  506.70   15.25
   5 -13   4  545.16   18.42
   5 -13   4  569.92   19.64
   5 -13   4  491.63   15.56
   5  13  -4  471.85   15.24
   5 -13   4  539.62   22.01
   5 -13   4  513.50   15.60
   5 -13   4  509.98   15.11
   5 -13   4  585.97   20.08
   5 -13   4  538.34   19.37
   5 -13   3   10.66    2.52
   5 -13   3   13.04    3.20
   5 -13   3   11.05    2.67
   5 -13   3   10.75    3.36
   5 -13   3   11.31    3.32
   5 -13   3   11.62    2.84
   5  13  -3   11.46    3.36
   5 -13   3   16.75    3.77
   5 -13   3   10.58    2.53
   5 -13   3   16.81    3.54
   5 -13   3   10.28    2.51
   5  13  -3    8.76    2.26
   5 -13   3    9.68    4.09
   5 -13   3    8.51    2.19
   5 -13   2  475.82   15.36
   5  13  -2  394.64   13.94
   5 -13   2  460.90   13.96
   5 -13   2  452.52   15.48
   5  13  -2  451.19   17.42
   5 -13   2  477.93   14.96
   5 -13   2  491.33   17.58
   5 -13   2  459.61   17.94
   5  13  -2  499.26   19.91
   5 -13   2  449.67   14.45
   5 -13   2  459.85   20.63
   5 -13   2  416.89   15.86
   5 -13   2  514.72   18.64
   5 -13   2  472.09   18.06
   5 -13   1  156.72    8.95
   5 -13   1  152.09    7.48
   5  13  -1  136.45    9.35
   5 -13   1  155.45    8.37
   5 -13   1  152.96    9.67
   5  13  -1  156.45   10.98
   5  13  -1  121.65    7.59
   5 -13   1  130.09    8.75
   5 -13   1  157.66    8.59
   5 -13   1  140.61    7.77
   5 -13   1  156.53   10.22
   5  13   0  193.86   12.27
   5 -13   0  192.80    8.96
   5 -13   0  167.76    9.36
   5 -13   0  205.05   10.13
   5 -13   0  196.35    8.46
   5 -13   0  172.09    9.97
   5 -13   0  170.72   12.77
   5 -13   0  191.29   11.19
   5 -13   0  184.23   11.09
   5 -13   0  196.64   11.01
   5 -13   0  192.18   11.33
   5 -13   0  193.23    9.42
   5  13   1  124.18    9.85
   5 -13  -1  112.14    8.42
   5 -13  -1  123.17    9.21
   5 -13  -1  113.69    7.96
   5 -13  -1  126.43    6.68
   5 -13  -1  110.68    7.59
   5 -13  -1  118.70   10.64
   5 -13  -1  113.05    8.71
   5 -13  -1  131.74    7.74
   5  13   2  495.54   20.19
   5 -13  -2  525.18   15.72
   5 -13  -2  471.60   17.32
   5 -13  -2  438.04   16.18
   5 -13  -2  493.01   13.59
   5 -13  -2  463.99   16.55
   5 -13  -2  411.16   19.75
   5 -13  -2  460.85   17.76
   5 -13  -2  471.43   17.60
   5 -13  -2  528.29   15.92
   5 -13  -2  445.47   17.71
   5 -13  -3   11.82    3.13
   5 -13  -3    3.81    2.34
   5 -13  -3    5.44    2.23
   5 -13  -3    6.29    2.78
   5  13   3    4.03    2.76
   5 -13  -3    4.57    2.40
  -5 -13   3    3.06    1.61
   5 -13  -3    5.15    3.50
   5 -13  -3    4.89    1.70
   5 -13  -3    4.69    2.25
   5 -13  -3    8.55    2.82
   5 -13  -4  456.62   16.31
   5  13   4  521.62   20.66
   5 -13  -4  469.40   17.92
   5 -13  -4  467.58   17.64
   5 -13  -4  530.35   15.65
  -5 -13   4  438.59   14.69
   5 -13  -4  387.94   19.36
   5 -13  -4  529.68   13.86
   5 -13  -4  460.64   17.20
   5 -13  -4  560.82   16.25
   5 -13  -4  466.19   17.78
   5 -13  -5  129.28    8.58
   5 -13  -5  114.58   10.38
   5  13   5  150.78   11.08
   5 -13  -5  133.00    9.41
   5 -13  -5  131.36    9.21
   5 -13  -5  146.83    6.91
   5 -13  -5  138.06    9.49
   5 -13  -5  164.62    8.46
   5 -13  -5  139.16    9.39
  -5 -13   6  358.52   14.03
   5 -13  -6  332.61   13.48
   5 -13  -6  362.11   10.96
   5 -13  -6  329.94   14.13
   5 -13  -6  327.76   14.65
   5 -13  -6  297.93   13.91
   5 -13  -6  317.29   14.57
   5  13   6  357.76   17.20
   5 -13  -6  379.87   12.71
   5 -13  -6  315.38   14.23
   5 -13  -6  242.83   14.89
   5 -13  -7  301.74   14.03
   5 -13  -7  286.48   13.45
  -5 -13   7  355.63   13.70
   5 -13  -7  352.56   11.86
   5 -13  -7  295.78   13.66
   5  13   7  355.42   16.99
   5 -13  -7  299.82   13.48
   5 -13  -7  225.39   14.01
   5 -13  -8  453.54   17.02
  -5 -13   8  509.51   16.46
   5 -13  -8  532.28   14.39
   5 -13  -8  458.89   16.76
   5  13   8  509.78   20.50
   5 -13  -9   85.93   10.25
   5  13   9   84.38    8.33
   5 -13  -9   76.05    6.72
   5 -13  -9   65.13    6.27
   5 -13  -9   65.27    6.94
   5 -13 -10  298.37   14.65
   5  13  10  342.24   16.19
   5 -13 -10  329.84   13.89
   5 -13 -10  277.88   12.71
  -5 -13  10  259.81   15.33
   5 -13 -11  499.10   24.17
   5 -13 -11  407.86   16.94
   5 -13 -11  417.29   15.61
   5  13  11  453.55   18.11
   5 -13 -11  384.92   14.64
  -5 -13  11  347.58   17.55
   5  13  12  558.22   19.41
   5 -13 -12  533.13   17.46
   5 -13 -13  265.17   17.13
   5 -13 -13  222.41   10.69
   5  13  13  243.58   11.89
  -5 -13  13  201.34   12.26
   5 -13 -14  493.05   18.15
   5 -13 -14  513.73   15.92
  -5 -13  14  481.18   17.86
   5 -13 -15   97.16    7.41
   5 -13 -15  100.60    6.52
   5  13  15  102.89    6.56
  -5 -13  15  100.03    7.37
   5 -13 -16  332.64   11.22
   5  13  16  356.62   11.21
  -5 -13  16  353.86   12.54
   5  13  17  188.02    6.87
   5 -13 -17  187.67    7.50
   5  13  18  315.72    7.51
   5 -13 -18  324.78    8.62
   5  15 -17  319.91    8.75
   5 -15  16   65.97    3.53
   5  15 -16   78.16    4.91
   5 -15  16   69.54    3.72
   5 -15  16   68.00    3.82
  -5 -15 -16   76.53    4.47
   5 -15  15  170.27    6.56
   5  15 -15  193.10    8.61
   5 -15  15  190.58    7.02
   5 -15  15  176.43    6.95
   5 -15  14  165.48    7.03
   5 -15  14  171.09    7.04
   5  15 -14  180.17    8.97
   5 -15  14  176.34    7.42
   5 -15  14  168.98    7.37
   5 -15  13  267.40    9.96
   5 -15  13  273.06    9.56
   5 -15  13  269.77    9.71
   5 -15  13  275.09   10.05
  -5 -15 -13  288.41   14.84
   5  15 -13  279.88   11.95
  -5 -15 -12   33.04    5.91
   5  15 -12   33.15    4.65
   5 -15  12   33.89    3.93
   5 -15  12   35.18    4.02
   5  15 -11  672.49   20.55
   5 -15  11  654.19   17.53
   5 -15  11  652.94   16.84
  -5 -15 -11  665.19   25.38
   5  15 -10   34.32    4.93
   5 -15  10   34.89    4.23
  -5 -15 -10   37.21    6.76
   5 -15  10   27.34    3.14
   5 -15  10   30.32    3.81
   5 -15  10   29.74    3.69
   5 -15   9  767.33   19.49
   5 -15   9  741.23   18.60
  -5 -15  -9  734.40   28.34
   5 -15   9  738.65   19.43
   5 -15   9  708.18   17.14
   5  15  -9  793.65   23.36
  -5 -15  -9  681.29   18.30
   5 -15   8  172.09    8.83
   5 -15   8  169.99    8.52
   5 -15   8  157.84    8.65
   5 -15   8  159.04    7.87
   5  15  -8  173.71   10.77
   5 -15   8  176.07   10.08
   5 -15   8  156.52    8.98
   5 -15   7  710.30   19.75
   5 -15   7  789.94   22.24
   5 -15   7  678.54   18.87
  -5 -15  -7  611.01   19.15
   5 -15   7  688.34   18.07
   5  15  -7  739.61   23.06
   5 -15   7  812.06   21.56
   5 -15   7  782.55   22.60
   5 -15   7  691.39   18.08
   5 -15   7  716.59   19.03
   5 -15   6  132.69    8.21
   5  15  -6  136.71    9.75
   5 -15   6  150.41    9.66
   5 -15   6  132.95    7.03
   5 -15   6  143.75    8.27
  -5 -15  -6  121.97    8.42
   5 -15   6  136.97    7.78
   5 -15   6  136.48    7.57
   5 -15   6  142.32    8.02
   5 -15   6  146.78    9.79
   5 -15   6  151.78    9.42
   5 -15   5  979.34   24.04
   5  15  -5 1027.90   27.86
   5 -15   5 1064.48   27.62
   5 -15   5 1095.86   25.73
   5 -15   5  999.17   21.93
   5 -15   5  977.86   23.22
   5 -15   5  938.82   24.54
  -5 -15  -5  946.61   25.11
   5 -15   5  995.76   23.07
   5 -15   5 1027.44   23.23
   5 -15   5 1029.36   22.49
   5 -15   5 1136.86   27.69
   5 -15   5 1020.31   27.60
   5 -15   4   53.73    4.71
   5 -15   4   58.26    5.14
   5 -15   4   55.79    5.17
   5 -15   4   52.67    5.28
   5  15  -4   56.50    6.45
   5 -15   4   60.45    5.03
   5 -15   4   54.31    6.20
   5 -15   4   56.19    5.79
   5  15  -4   56.05    7.14
   5 -15   4   48.57    5.48
  -5 -15  -4   60.69    6.29
   5 -15   4   56.43    5.27
   5 -15   4   64.37    6.61
   5 -15   4   51.37    6.23
   5 -15   3 1114.53   23.57
   5 -15   3 1087.37   22.56
   5 -15   3 1133.87   25.06
   5 -15   3 1008.92   26.27
  -5 -15  -3  992.63   26.38
   5 -15   3 1069.67   25.33
   5  15  -3 1107.57   28.64
   5 -15   3 1184.10   27.62
   5 -15   3 1139.01   29.39
   5 -15   3 1074.63   23.72
   5 -15   3 1088.64   24.18
   5  15  -3 1147.24   31.99
   5 -15   3 1168.63   29.31
   5 -15   3 1124.89   29.51
  -5 -15  -2  147.72    9.57
   5 -15   2  163.26    8.86
   5 -15   2  153.04    8.20
   5 -15   2  143.21    9.32
   5 -15   2  158.05    8.96
   5 -15   2  161.44   10.45
   5 -15   2  161.20   10.67
   5 -15   2  156.08    8.30
   5 -15   2  175.44   10.13
   5 -15   2  155.96   10.49
   5 -15   2  157.54    7.83
   5  15  -2  170.42   11.80
   5 -15   2  160.30   12.51
  -5 -15  -1 1158.70   28.89
   5 -15   1 1265.78   27.03
   5 -15   1 1200.60   25.18
   5 -15   1 1207.90   26.97
   5 -15   1 1241.03   30.92
   5 -15   1 1256.01   29.63
   5 -15   1 1224.16   25.97
   5  15  -1 1276.90   33.84
   5 -15   1 1173.70   23.77
   5 -15   1 1161.07   28.69
   5 -15   0   82.85    6.53
   5 -15   0   78.92    7.50
   5 -15   0   85.03    7.95
   5  15   0   90.86    8.74
   5 -15   0   79.57    6.05
   5 -15   0   83.51    7.22
   5 -15   0  111.96    7.30
  -5 -15   0   73.93    6.86
   5 -15   0   77.12    5.72
   5 -15   0   86.51    7.38
   5 -15   0   70.20    8.50
   5  15   1 1258.09   33.53
   5 -15  -1 1282.27   30.03
   5 -15  -1 1219.20   31.23
   5 -15  -1 1214.24   24.93
   5 -15  -1 1200.31   30.41
   5 -15  -1 1215.23   31.14
   5 -15  -1 1177.58   27.79
   5 -15  -2  120.82   11.09
   5  15   2  140.11   10.76
   5 -15  -2  139.46    7.49
   5 -15  -2  121.88    8.66
   5 -15  -2  130.04    8.69
   5 -15  -2  125.06    9.57
  -5 -15   2  132.30    9.04
   5 -15  -2  143.46    8.06
   5 -15  -2  129.11    9.05
   5 -15  -2  137.94    9.81
   5  15   3 1066.78   30.45
   5 -15  -3 1048.01   28.30
   5 -15  -3 1138.09   24.36
   5 -15  -3 1015.53   26.07
   5 -15  -3  994.83   26.15
   5 -15  -3  971.61   27.45
   5 -15  -3  990.45   27.21
  -5 -15   3 1053.99   26.58
   5 -15  -3 1048.42   26.90
   5  15   4   85.91    8.41
   5 -15  -4   76.22    7.36
   5 -15  -4   99.78    6.54
   5 -15  -4   89.59    7.32
   5 -15  -4   77.80    7.07
   5 -15  -4   87.86    7.91
   5 -15  -4   71.07    7.04
  -5 -15   4   82.63    7.02
   5 -15  -4   81.62    7.15
   5  15   5 1114.57   30.98
   5 -15  -5 1053.06   27.88
   5 -15  -5 1060.43   26.15
   5 -15  -5 1010.40   27.26
  -5 -15   5 1100.93   26.95
   5 -15  -5 1067.72   27.29
   5 -15  -5 1024.11   27.75
   5 -15  -5 1034.17   27.62
   5  15   6  141.60   10.49
  -5 -15   6  161.95    9.43
   5 -15  -6  148.45    9.85
   5 -15  -6  132.79    9.43
   5 -15  -6  141.25    9.59
   5 -15  -6  137.18    9.42
   5 -15  -6  162.79    7.96
  -5 -15   6  153.19    8.04
   5 -15  -7  676.62   21.25
   5 -15  -7  701.55   21.69
   5 -15  -7  687.95   21.98
   5 -15  -7  685.39   21.24
   5  15   7  772.13   24.73
  -5 -15   7  773.78   20.97
   5  15   8  216.35   12.43
   5 -15  -8  186.42   10.68
  -5 -15   8  203.85    9.93
   5 -15  -8  171.29    9.94
  -5 -15   9  619.28   23.23
   5 -15  -9  667.02   20.33
   5  15   9  758.30   23.24
   5 -15  -9  748.71   21.35
  -5 -15  10   37.02    5.85
   5 -15 -10   42.23    5.05
   5 -15 -10   39.96    4.76
   5  15  10   43.47    5.48
   5 -15 -10   38.83    5.32
  -5 -15  11  618.47   21.75
   5  15  11  639.85   19.57
   5 -15 -11  618.05   18.36
   5 -15 -11  586.18   17.49
  -5 -15  12   47.65    5.88
   5 -15 -12   35.87    4.10
   5 -15 -12   46.30    4.84
   5  15  12   40.72    4.70
   5 -15 -13  280.39   11.17
  -5 -15  13  284.58   12.82
   5  15  13  290.64   11.02
   5 -15 -13  294.55   12.86
   5 -15 -14  191.33    8.52
  -5 -15  14  200.61    9.74
   5  15  14  194.53    7.95
   5 -15 -14  180.46    9.43
   5 -15 -15  181.32    7.68
   5  15  15  173.19    6.58
   5 -15 -15  184.19    8.47
   5  15  16   56.23    2.99
   5 -15 -16   50.34    3.74
   5 -17  14   82.33    3.90
   5 -17  14   85.70    3.87
  -5 -17 -14   91.44    4.89
   5  17 -14   93.50    5.01
   5  17 -13  337.54   10.83
   5 -17  13  311.61    8.63
  -5 -17 -13  372.60   10.95
   5 -17  13  318.19    8.89
   5  17 -13  353.01   11.76
   5  17 -12  208.25    9.71
   5  17 -12  203.53    8.93
   5 -17  12  198.90    7.35
  -5 -17 -12  195.93    8.01
   5 -17  11  641.70   14.76
   5 -17  11  621.99   14.87
   5  17 -11  694.45   19.51
   5  17 -11  681.57   17.95
   5 -17  11  643.80   15.38
   5 -17  10  133.32    6.51
   5 -17  10  136.29    6.75
   5  17 -10  138.10    8.94
   5 -17  10  134.24    6.91
   5  17 -10  153.74    8.49
   5  17  -9  737.56   20.23
   5 -17   9  723.36   16.77
   5 -17   9  711.94   17.07
   5  17  -9  753.12   22.32
   5 -17   9  714.67   17.65
  -5 -17  -9  676.32   17.26
   5  17  -8   31.85    4.46
   5 -17   8   32.84    3.63
   5 -17   8   29.63    3.52
   5  17  -8   31.74    5.15
   5 -17   8   31.52    3.79
  -5 -17  -8   27.72    3.65
   5 -17   7  289.09   11.12
   5  17  -7  296.02   12.86
   5 -17   7  287.88   10.37
   5  17  -7  328.98   15.07
   5 -17   7  297.75   12.37
   5 -17   7  276.85    9.69
   5 -17   7  292.79   10.74
  -5 -17  -7  268.56   11.34
  -5 -17  -7  258.63   10.81
  -5 -17  -6  132.66    8.31
   5  17  -6  169.16   11.11
   5 -17   6  140.25    7.77
   5  17  -6  165.64    9.65
   5 -17   6  169.62    9.41
   5 -17   6  155.83    7.83
   5 -17   6  148.42    7.43
   5 -17   6  149.84    7.35
   5 -17   6  155.69    9.30
  -5 -17  -6  150.89    8.31
   5 -17   5  712.85   18.72
  -5 -17  -5  742.85   19.79
   5 -17   5  793.30   21.90
  -5 -17  -5  713.19   20.52
   5 -17   5  720.97   18.10
   5 -17   5  760.39   17.96
   5 -17   5  739.18   17.98
   5  17  -5  822.71   25.14
   5 -17   5  809.15   20.96
   5 -17   5  762.33   22.10
   5 -17   4  322.55   13.24
   5 -17   4  303.85   13.83
   5 -17   4  299.32   11.71
  -5 -17  -4  290.35   11.90
   5 -17   4  294.14   13.33
  -5 -17  -4  272.57   12.61
   5 -17   4  280.04   10.68
   5 -17   4  298.64   10.56
   5  17  -4  324.60   15.52
   5 -17   4  296.83   10.99
   5 -17   4  276.87   11.13
  -5 -17  -3 1283.15   27.59
   5 -17   3 1298.87   30.57
   5 -17   3 1339.87   27.74
   5  17  -3 1313.28   33.40
   5 -17   3 1221.99   28.02
   5 -17   3 1238.64   26.26
  -5 -17  -3 1199.45   28.70
   5 -17   3 1196.51   24.69
   5 -17   3 1332.71   29.79
   5 -17   3 1281.89   30.78
   5  17  -2  159.16   11.02
   5 -17   2  139.28    8.40
  -5 -17  -2  146.24    8.53
   5 -17   2  146.73    9.66
   5 -17   2  152.76    9.17
   5 -17   2  150.13    8.19
   5 -17   2  160.60    9.72
   5 -17   2  148.63   10.02
  -5 -17  -2  141.96    9.31
   5 -17   2  139.51    7.37
   5 -17   1  448.86   13.53
   5 -17   1  471.02   16.55
   5 -17   1  484.52   17.44
  -5 -17  -1  474.00   17.17
   5  17  -1  496.32   19.40
   5 -17   1  494.33   16.25
   5 -17   1  488.33   18.11
   5 -17   0  125.91    6.84
   5 -17   0  139.59    8.99
   5 -17   0  131.86    9.49
   5 -17   0  135.23    9.21
  -5 -17   0  135.53    8.17
   5 -17   0  143.42    8.71
   5  17   0  135.91   10.22
  -5 -17   0  138.05    9.11
   5 -17  -1  505.58   14.09
   5  17   1  514.98   19.57
   5 -17  -1  527.24   17.23
   5 -17  -1  494.45   18.41
  -5 -17   1  515.61   16.12
   5 -17  -1  477.82   17.69
   5 -17  -1  469.89   18.14
   5 -17  -2  166.95   10.71
   5 -17  -2  168.07    9.60
   5 -17  -2  167.13   10.51
   5 -17  -2  170.16    9.79
   5  17   2  164.32   10.99
  -5 -17   2  169.80    8.89
  -5 -17   2  171.72   10.10
   5 -17  -2  166.62    9.24
   5 -17  -3 1166.79   29.78
   5 -17  -3 1281.08   28.82
   5 -17  -3 1198.90   29.90
   5 -17  -3 1268.80   28.50
   5  17   3 1216.63   31.25
  -5 -17   3 1307.91   26.81
  -5 -17   3 1290.08   29.27
   5 -17  -3 1192.81   27.73
   5 -17  -4  277.21   13.24
   5 -17  -4  297.69   13.55
   5 -17  -4  274.78   13.14
   5 -17  -4  298.82   12.87
   5 -17  -4  296.32   12.49
   5  17   4  294.58   14.26
  -5 -17   4  321.38   11.95
   5 -17  -4  266.91   12.26
  -5 -17   4  311.37   13.13
   5  17   5  722.00   22.53
  -5 -17   5  774.49   21.01
   5 -17  -5  718.39   21.59
   5 -17  -5  711.94   21.66
   5 -17  -5  756.84   21.14
   5 -17  -5  701.38   21.25
   5 -17  -5  722.97   20.99
   5  17   6  148.44    9.72
  -5 -17   6  154.83    8.73
   5 -17  -6  139.07    8.90
   5 -17  -6  136.32    8.79
   5 -17  -6  144.57    9.13
   5 -17  -6  137.17    8.78
   5 -17  -6  140.83    8.69
   5  17   7  279.94   12.85
  -5 -17   7  315.01   11.98
   5 -17  -7  278.47   12.46
   5 -17  -7  261.88   11.81
   5 -17  -7  275.30   12.34
   5 -17  -7  267.61   11.87
   5 -17  -7  295.21   12.38
   5  17   8   43.05    5.05
   5 -17  -8   45.82    5.14
   5 -17  -8   44.47    5.07
   5 -17  -8   38.55    4.54
   5 -17  -8   49.36    5.16
   5 -17  -9  754.55   19.63
   5 -17  -9  692.91   19.18
  -5 -17   9  783.96   23.29
   5  17   9  684.10   19.03
   5 -17 -10  125.47    7.39
  -5 -17  10  140.61    9.21
   5  17  10  117.59    6.98
   5 -17 -11  618.19   16.01
   5  17  11  603.74   15.27
   5 -17 -12  200.82    9.44
   5 -17 -12  179.59    7.40
   5  17  12  178.90    7.03
   5 -17 -13  329.55   11.16
   5 -17 -13  333.70   10.15
   5 -17 -14   89.55    4.71
   5 -17 -14   91.53    5.11
   5  19 -12  245.56    7.69
  -5 -19 -12  288.12    7.91
  -5 -19 -11  212.03    7.21
   5  19 -11  192.62    7.53
   5 -19  11  197.21    5.99
  -5 -19 -11  160.45    6.22
   5 -19  11  179.43    5.54
   5  19 -10  340.17   11.20
   5 -19  10  324.95    8.43
  -5 -19 -10  353.21   10.48
   5 -19  10  337.64    8.91
   5 -19   9  130.13    5.58
  -5 -19  -9  108.95    5.49
   5  19  -9  120.54    7.04
  -5 -19  -9  140.45    6.47
   5 -19   9  117.20    5.12
  -5 -19  -8  391.37   11.66
   5 -19   8  411.64   10.94
   5 -19   8  405.92   10.43
   5  19  -7    7.51    2.59
  -5 -19  -7    6.15    2.04
   5 -19   7    6.07    1.73
   5 -19   7    4.98    1.56
  -5 -19  -6  500.20   14.42
   5  19  -6  521.76   16.78
   5 -19   6  487.09   12.82
   5 -19   6  500.15   12.38
  -5 -19  -5  128.47    7.33
   5  19  -5  131.20    8.49
   5 -19   5  113.50    5.74
   5 -19   5  126.16    7.25
   5 -19   5  136.29    7.76
   5 -19   4  736.28   19.22
  -5 -19  -4  733.29   18.55
   5 -19   4  697.14   15.53
   5 -19   4  750.63   19.92
  -5 -19  -4  695.86   18.78
   5  19  -4  726.22   20.96
   5 -19   3  220.78   10.42
  -5 -19  -3  213.64    9.69
   5 -19   3  206.00    7.81
   5 -19   3  227.07   10.81
   5  19  -3  238.19   11.68
  -5 -19  -3  210.05   10.06
  -5 -19  -2  784.03   19.79
   5 -19   2  805.43   20.02
   5 -19   2  815.45   21.86
   5  19  -2  797.87   22.28
  -5 -19  -2  775.15   20.60
   5 -19   2  809.51   21.30
   5 -19   1   49.12    4.97
   5 -19   1   51.09    5.48
   5  19  -1   50.59    5.56
  -5 -19  -1   51.26    5.26
   5 -19   0  664.15   18.57
   5 -19   0  634.30   19.39
  -5 -19   0  650.29   18.65
   5  19   0  627.84   19.43
  -5 -19   0  668.07   17.74
   5 -19  -1   47.47    4.41
   5 -19  -1   47.21    5.30
   5 -19  -1   47.39    5.00
   5 -19  -1   41.03    5.00
   5  19   1   44.94    5.27
  -5 -19   1   47.28    4.67
  -5 -19   2  806.09   19.37
   5 -19  -2  769.77   20.56
   5 -19  -2  759.82   21.07
   5 -19  -2  767.79   18.55
   5 -19  -2  743.33   20.79
   5  19   2  714.92   20.50
  -5 -19   2  796.17   20.56
  -5 -19   3  250.52    9.95
   5  19   3  206.73   10.32
   5 -19  -3  220.46   10.68
  -5 -19   3  245.89   10.74
   5 -19  -3  217.72   10.54
   5 -19  -3  241.49    9.82
   5  19   4  665.18   18.83
   5 -19  -4  704.55   19.37
   5 -19  -4  731.09   18.06
   5 -19  -4  712.78   19.54
   5 -19  -5  123.85    6.94
   5 -19  -5  118.38    7.36
   5  19   5  100.92    6.69
  -5 -19   5  128.73    8.56
   5 -19  -5  111.32    7.30
   5 -19  -5  119.05    7.33
   5 -19  -6  506.06   14.94
   5 -19  -6  561.94   14.99
  -5 -19   6  575.06   17.98
   5  19   6  491.14   14.62
   5 -19  -6  510.49   15.56
   5 -19  -6  485.46   14.64
   5  19   7    1.55    1.50
  -5 -19   7    4.19    2.30
   5 -19  -7    3.43    1.71
   5 -19  -7    3.69    1.95
   5 -19  -7    2.40    1.60
   5 -19  -7    3.20    1.73
   5 -19  -8  409.24   12.62
   5  19   8  355.68   10.74
  -5 -19   8  492.43   15.24
   5 -19  -8  442.69   12.39
   5 -19  -8  354.42   10.77
   5 -19  -9  135.67    6.42
   5 -19  -9  129.01    6.50
   5 -19 -10  330.97    9.58
   5 -19 -10  350.17    9.75
   5 -19 -11  201.50    7.61
   5 -19 -11  197.69    6.74
   5 -19 -12  263.18    7.89
   5 -19 -12  274.15    7.22
  -5 -21  -7   99.56    4.83
   5  21  -7   74.73    4.07
   5  21  -6  170.15    6.60
  -5 -21  -6  182.34    6.79
  -5 -21  -6  193.67    7.16
  -5 -21  -5  101.06    5.34
  -5 -21  -5  111.87    5.59
   5  21  -5  108.95    5.46
  -5 -21  -4  487.00   13.05
   5  21  -4  458.88   12.44
  -5 -21  -4  545.78   13.49
   5 -21   4  534.43   12.91
   5  21  -3    1.51    1.42
   5 -21   3    4.12    1.62
  -5 -21  -3    2.83    1.58
  -5 -21  -3    1.76    1.46
   5 -21   3    5.90    1.73
   5 -21   2  260.63    9.51
   5 -21   2  260.73    9.30
   5  21  -2  241.66    8.85
  -5 -21  -2  263.72    9.72
  -5 -21  -2  284.14   10.31
   5 -21   1   74.60    5.00
   5  21  -1   62.99    4.48
   5 -21   0   58.49    4.66
  -5 -21   0   71.08    5.25
  -5 -21   0   63.33    4.52
   5  21   0   59.06    4.32
   5 -21  -1   62.59    4.31
   5 -21  -1   62.55    4.73
   5 -21  -1   61.08    4.65
  -5 -21   1   67.39    5.07
  -5 -21   1   63.31    4.49
   5  21   1   54.56    4.11
   5 -21  -2  263.06    9.01
  -5 -21   2  278.09    9.79
   5 -21  -2  262.53    9.56
  -5 -21   2  286.36   10.19
   5 -21  -2  255.78    9.41
  -5 -21   2  282.00    9.12
   5  21   3    3.36    1.33
   5 -21  -3    3.21    1.46
   5 -21  -3    3.91    1.65
  -5 -21   3    2.61    1.59
   5 -21  -3    2.12    1.44
   5 -21  -4  443.55   11.63
   5 -21  -4  459.16   11.91
   5 -21  -4  429.43   11.59
   5 -21  -5  128.61    5.73
   5 -21  -5  116.03    5.35
   5 -21  -6  143.92    6.02
   5 -21  -7   81.42    4.27
   6   0   0 2671.69   37.44
   6   0   0 2863.43   43.26
   6   0   1    4.33    1.33
   6   0  -1    7.12    1.45
   6   0   1    4.07    1.85
   6   0   2  397.29   10.62
   6   0  -2  367.81    9.38
   6   0  -2  400.14   12.68
   6   0   2  382.17   12.41
   6   0   3    4.35    1.44
   6   0  -3    3.79    1.15
   6   0  -3    3.96    1.75
   6   0   3    8.82    2.12
   6   0  -4  352.84    9.06
   6   0   4  328.99    9.36
   6   0   4  345.76   10.46
   6   0   4  312.45   11.29
   6   0  -4  336.76   11.88
   6   0  -5   81.55    4.20
   6   0   5   82.00    4.66
   6   0   5   68.26    5.27
   6   0  -5   83.79    5.71
   6   0  -6  521.75   14.78
   6   0  -6  495.02   11.41
   6   0   6  516.94   12.94
   6   0   7  154.67    7.74
   6   0  -7  193.59    6.84
   6   0   7  139.37    9.26
   6   0   7  186.24    7.86
   6   0  -8  100.89   10.25
   6   0  -8  147.74    6.97
   6   0   8  137.77    7.02
   6   0   8  100.15    7.97
   6   0   9   92.75    6.03
   6   0  -9   75.81    9.20
   6   0   9   74.14    7.22
  -6   0 -10   17.30    2.75
   6   0  10   17.49    3.91
   6   0 -10   17.81    5.30
   6   0  10   18.14    3.01
  -6   0 -11    7.73    2.09
  -6   0 -11    8.67    2.18
   6   0 -11   10.33    2.43
   6   0  11    9.80    2.20
   6   0 -11   10.36    2.32
   6   0  11   10.53    3.43
   6   0 -11   12.79    4.64
   6   0  11    6.78    2.21
   6   0  12   22.29    3.53
  -6   0 -12   21.69    3.37
   6   0  12   23.40    3.16
  -6   0 -12   17.01    2.94
   6   0  12   16.02    4.15
   6   0 -12   19.27    3.39
   6   0 -12   20.23    3.20
   6   0  12   16.60    2.97
   6   0 -12   18.47    5.78
   6   0  13  280.48   10.66
  -6   0 -13  252.59   10.58
   6   0 -13  273.15   11.51
   6   0  13  263.55   14.68
   6   0 -13  283.40   11.18
   6   0  13  280.88   11.49
   6   0  13  295.98   11.61
   6   0 -13  242.29   17.63
  -6   0 -14   28.09    3.82
   6   0  14   28.98    3.61
   6   0 -14   37.34    4.41
   6   0  14   31.74    5.72
   6   0 -14   25.99    6.56
   6   0 -14   37.87    4.17
  -6   0  14   38.34    5.47
   6   0  14   29.93    3.99
   6   0  14   33.89    4.12
  -6   0 -15  130.63    7.88
   6   0  15  152.86    7.86
   6   0 -15  145.66    8.47
   6   0  15  145.26   11.21
   6   0 -15  115.78   12.51
   6   0  15  154.00    8.52
  -6   0  15  140.05   10.04
   6   0 -15  167.56    8.45
   6   0 -16   62.15    5.57
   6   0  16   61.02    7.56
   6   0  16   67.03    5.17
   6   0  16   64.34    5.44
   6   0 -16   69.36    5.36
  -6   0  16   66.60    6.95
   6   0  17   38.85    3.92
  -6   0  17   34.23    5.10
   6   0  17   34.21    5.77
   6   0 -17   35.46    4.21
  -6   0  18    7.23    2.94
   6   0  18    7.79    3.47
   6   0 -18    6.27    2.15
   6   0  18   10.02    2.20
   6   0  19   68.10    7.29
  -6   0 -19   62.34    5.14
   6   0 -19   66.06    5.01
  -6   0  19   66.80    6.13
   6   0  19   70.94    7.38
   6   0  20   12.81    3.41
   6   0  20    9.98    3.12
   6   0 -20    8.33    4.41
   6   0 -20   10.67    2.18
  -6   0 -20    6.87    2.05
  -6   0  20   14.22    3.05
  -6   0 -21  188.75    7.44
  -6   0 -21  130.78    6.01
  -6   0 -22   63.57    3.71
   6  -2  22   57.49    3.43
  -6  -2 -21   62.01    4.42
   6   2 -20  130.59    6.69
  -6  -2 -20  119.59    6.86
  -6   2  20  146.36    8.17
   6  -2  20  152.70    9.36
  -6  -2 -20  154.03    7.21
   6   2 -19  100.51    6.39
   6  -2  19  118.48    8.99
  -6   2  19  108.86    7.66
  -6   2  18   37.84    5.04
   6   2 -18   36.48    4.35
   6   2 -17    9.27    2.69
   6  -2  17    8.47    2.07
  -6   2  17    7.51    3.09
   6   2 -17    9.49    2.35
  -6  -2 -16   67.11    6.03
   6  -2  16   77.09    5.32
  -6   2  16   62.26    6.73
   6   2 -16   74.84    6.32
   6  -2  16   64.64    5.38
   6  -2  16   72.51    5.64
   6   2 -16   78.75    6.00
   6  -2  15   63.88    4.84
  -6  -2 -15   61.32    5.70
   6   2 -15   45.04    7.89
  -6   2  15   61.14    6.88
   6   2 -15   60.21    5.74
   6  -2  15   62.71    5.46
   6  -2  15   65.71    5.59
   6   2 -15   67.77    5.70
   6  -2  14  274.86   10.18
  -6  -2 -14  281.06   11.83
  -6   2  14  265.05   14.04
   6   2 -14  293.27   12.51
   6  -2  14  304.71   12.16
   6  -2  14  290.13   11.81
   6   2 -14  313.52   12.12
   6  -2  13   96.12    5.82
  -6  -2 -13   87.12    6.49
  -6   2  13   86.99    8.09
   6   2 -13   72.37   10.18
   6   2 -13   99.63    7.20
[truncated: 352,428 more chars]
